# Supplementary material for: Prioritizing cancer-related microRNAs by integrating microRNA and mRNA datasets
Source: Sci Rep. 2016 Oct 13;6:35350. doi: 10.1038/srep35350 (PMC5062133; doi:10.1038/srep35350)
Supplement: Supplementary Table 2 [file srep35350-s3.xls]

## Sheet: 20
	Cancers	Methods	Cumulative ratio of cancer miRNAs					Ranking within each cancer					Average ranking across the all cancers					Final ranking
			F1 + F2	F1 + F3	F2 + F3	F1 + F2 + F3		F1 + F2	F1 + F3	F2 + F3	F1 + F2 + F3		F1 + F2	F1 + F3	F2 + F3	F1 + F2 + F3		F1 + F2	F1 + F3	F2 + F3	F1 + F2 + F3
	GBM	RANK	0.8	0.8	0.9	0.9		11	11	6	6		12	11.4	8	2.2		19	18	8	1
		INT	0.75	0.95	0.8	0.9		17	2	11	6		6.4	8.2	14.6	8.2		5	10	20	10
		RQ1	0.65	0.8	0.95	0.95		20	11	2	2		11	9.6	10.4	4.6		17	15	16	3
		RQ2	0.75	0.8	1	0.9		17	11	1	6		8.2	8.2	7.8	7.4		10	10	7	6
		RQ	0.75	0.8	0.85	0.95		17	11	10	2		9.2	8	5.6	2.8		14	8	4	2
	OVC (Microarray)	RANK	0.8	0.7	0.85	0.9		3	11	2	1
		INT	0.7	0.75	0.7	0.8		11	8	11	3
		RQ1	0.7	0.7	0.75	0.75		11	11	8	8
		RQ2	0.7	0.7	0.8	0.7		11	11	3	11
		RQ	0.7	0.7	0.8	0.8		11	11	3	3
	OVC (RNA-Seq)	RANK	0.75	0.7	0.8	0.85		17	20	11	2
		INT	0.85	0.8	0.75	0.85		2	11	17	2
		RQ1	0.8	0.8	0.75	0.85		11	11	17	2
		RQ2	0.8	0.85	0.85	0.85		11	2	2	2
		RQ	0.8	0.9	0.85	0.85		11	1	2	2
	PRCA	RANK	0.75	0.7	0.8	0.85		10	14	6	1
		INT	0.85	0.35	0.35	0.75		1	19	19	10
		RQ1	0.85	0.7	0.75	0.75		1	14	10	10
		RQ2	0.85	0.65	0.55	0.8		1	16	18	6
		RQ	0.8	0.65	0.85	0.8		6	16	1	6
	BRCA	RANK	0.8	0.95	0.85	0.95		19	1	15	1
		INT	0.95	0.95	0.85	0.75		1	1	15	20
		RQ1	0.9	0.95	0.85	0.95		12	1	15	1
		RQ2	0.95	0.95	0.85	0.9		1	1	15	12
		RQ	0.95	0.95	0.9	0.95		1	1	12	1
	RANK : an average of feature ranking ratio (ex) (RD1 + RD2 + RD3) / 3
	INT : inverse normal transformation (Beasley et al.1)
	RQ1 : order statistics and sort by increasing order
	RQ2 : order statistics using inverse ranking and sort by decreasing order
	RQ : our method (RQ1 +RQ2)
	1. Beasley, T. Mark, Stephen Erickson, and David B. Allison. "Rank-based inverse normal transformations are increasingly used, but are they merited?." Behavior genetics 39.5 (2009): 580-595.

## Sheet: 30
	Cancers	Methods	Cumulative ratio of cancer miRNAs					Ranking within each cancer					Average ranking across the all cancers					Final ranking
			F1 + F2	F1 + F3	F2 + F3	F1 + F2 + F3		F1 + F2	F1 + F3	F2 + F3	F1 + F2 + F3		F1 + F2	F1 + F3	F2 + F3	F1 + F2 + F3		F1 + F2	F1 + F3	F2 + F3	F1 + F2 + F3
	GBM	RANK	0.8	0.8	0.83	0.83		10	10	8	8		11.6	13	7	6.8		14	18	6	4
		INT	0.77	0.77	0.87	0.8		15	15	1	10		12	11.8	5	10		17	16	2	10
		RQ1	0.733333	0.8	0.866667	0.866667		20	10	2	2		14.4	10.8	6.8	7.2		20	12	4	7
		RQ2	0.8	0.766667	0.833333	0.866667		10	17	5	2		11.6	9.8	11.4	4.6		14	9	13	1
		RQ	0.766667	0.766667	0.833333	0.833333		17	17	5	5		13.4	10.6	9.2	5		19	11	8	2
	OVC (Microarray)	RANK	0.77	0.63	0.9	0.83		5	19	1	2
		INT	0.63	0.67	0.77	0.73		19	15	5	11
		RQ1	0.733333	0.633333	0.766667	0.7		8	17	7	12
		RQ2	0.666667	0.733333	0.8	0.7		16	8	3	12
		RQ	0.633333	0.7	0.8	0.733333		17	12	3	8
	OVC (RNA-Seq)	RANK	0.77	0.73	0.83	0.8		13	20	6	7
		INT	0.8	0.77	0.8	0.8		7	13	7	7
		RQ1	0.766667	0.8	0.833333	0.8		15	7	2	7
		RQ2	0.733333	0.866667	0.766667	0.833333		18	1	15	2
		RQ	0.766667	0.833333	0.733333	0.833333		15	2	18	2
	PRCA	RANK	0.77	0.73	0.83	0.8		10	15	2	4
		INT	0.77	0.73	0.83	0.8		10	15	2	4
		RQ1	0.733333	0.666667	0.733333	0.766667		13	17	13	12
		RQ2	0.8	0.666667	0.6	0.833333		4	17	20	1
		RQ	0.8	0.633333	0.8	0.8		4	19	4	4
	BRCA	RANK	0.73	0.97	0.77	0.87		20	1	18	13
		INT	0.93	0.97	0.9	0.77		9	1	10	18
		RQ1	0.833333	0.966667	0.9	0.966667		16	3	10	3
		RQ2	0.9	0.933333	0.866667	0.933333		10	6	14	6
		RQ	0.866667	0.966667	0.833333	0.933333		14	3	16	6
	RANK : an average of feature ranking ratio (ex) (RD1 + RD2 + RD3) / 3
	INT : inverse normal transformation (Beasley et al.1)
	RQ1 : order statistics and sort by increasing order
	RQ2 : order statistics using inverse ranking and sort by decreasing order
	RQ : our method (RQ1 +RQ2)
	1. Beasley, T. Mark, Stephen Erickson, and David B. Allison. "Rank-based inverse normal transformations are increasingly used, but are they merited?." Behavior genetics 39.5 (2009): 580-595.

## Sheet: 50
	Cancers	Methods	Cumulative ratio of cancer miRNAs					Ranking within each cancer					Average ranking across the all cancers					Final ranking
			F1 + F2	F1 + F3	F2 + F3	F1 + F2 + F3		F1 + F2	F1 + F3	F2 + F3	F1 + F2 + F3		F1 + F2	F1 + F3	F2 + F3	F1 + F2 + F3		F1 + F2	F1 + F3	F2 + F3	F1 + F2 + F3
	GBM	RANK	0.74	0.72	0.68	0.76		3	11	17	1		12.6	8.2	11.4	8.8		17	8	14	9
		INT	0.68	0.72	0.74	0.72		17	11	3	11		14.6	5.6	4.6	11.8		20	2	1	16
		RQ1	0.68	0.7	0.72	0.74		17	16	11	3		11.4	9	9.6	6		14	10	12	3
		RQ2	0.76	0.74	0.72	0.74		1	3	11	3		10.6	6.2	13.8	9.4		13	5	18	11
		RQ	0.68	0.74	0.74	0.74		17	3	3	3		14.2	6.4	6.8	6		19	6	7	3
	OVC (Microarray)	RANK	0.66	0.7	0.78	0.68		10	7	3	9
		INT	0.64	0.66	0.8	0.66		17	10	1	10
		RQ1	0.7	0.66	0.8	0.66		7	10	1	10
		RQ2	0.6	0.72	0.78	0.62		19	5	3	18
		RQ	0.6	0.66	0.72	0.66		19	10	5	10
	OVC (RNA-Seq)	RANK	0.62	0.76	0.78	0.74		20	4	2	9
		INT	0.66	0.78	0.8	0.72		16	2	1	12
		RQ1	0.64	0.76	0.72	0.74		18	4	12	9
		RQ2	0.64	0.76	0.7	0.72		18	4	15	12
		RQ	0.66	0.76	0.76	0.74		16	4	4	9
	PRCA	RANK	0.57	0.59	0.62	0.64		19	18	16	15
		INT	0.62	0.76	0.78	0.72		16	3	1	11
		RQ1	0.76	0.7	0.74	0.78		3	13	7	1
		RQ2	0.76	0.68	0.56	0.74		3	14	20	7
		RQ	0.74	0.72	0.74	0.76		7	11	7	3
	BRCA	RANK	0.78	0.92	0.68	0.82		11	1	19	10
		INT	0.84	0.9	0.7	0.72		7	2	17	15
		RQ1	0.76	0.9	0.7	0.84		12	2	17	7
		RQ2	0.76	0.86	0.66	0.84		12	5	20	7
		RQ	0.76	0.88	0.72	0.86		12	4	15	5
	RANK : an average of feature ranking ratio (ex) (RD1 + RD2 + RD3) / 3
	INT : inverse normal transformation (Beasley et al.1)
	RQ1 : order statistics and sort by increasing order
	RQ2 : order statistics using inverse ranking and sort by decreasing order
	RQ : our method (RQ1 +RQ2)
	1. Beasley, T. Mark, Stephen Erickson, and David B. Allison. "Rank-based inverse normal transformations are increasingly used, but are they merited?." Behavior genetics 39.5 (2009): 580-595.

## Sheet: 100
	Cancers	Methods	Cumulative ratio of cancer miRNAs					Ranking within each cancer					Average ranking across the all cancers					Final ranking
			F1 + F2	F1 + F3	F2 + F3	F1 + F2 + F3		F1 + F2	F1 + F3	F2 + F3	F1 + F2 + F3		F1 + F2	F1 + F3	F2 + F3	F1 + F2 + F3		F1 + F2	F1 + F3	F2 + F3	F1 + F2 + F3
	GBM	RANK	0.57	0.62	0.64	0.65		20	11	5	3		18	9.8	8.8	7.4		20	13	9	6
		INT	0.58	0.64	0.66	0.6		18	5	1	15		15.6	6.8	8.4	9.6		19	4	8	12
		RQ1	0.59	0.62	0.66	0.63		16	11	1	9		14	8.8	10.8	6.8		16	9	14	4
		RQ2	0.58	0.61	0.64	0.65		18	14	5	3		15	7.4	11	5		18	6	15	3
		RQ	0.59	0.62	0.63	0.64		16	11	9	5		14.2	4.2	9.4	4.4		17	1	11	2
	OVC (Microarray)	RANK	0.57	0.67	0.66	0.63		20	5	8	15
		INT	0.63	0.7	0.63	0.65		15	1	15	9
		RQ1	0.64	0.65	0.64	0.67		11	9	11	5
		RQ2	0.62	0.69	0.64	0.69		18	2	11	2
		RQ	0.62	0.69	0.64	0.67		18	2	11	5
	OVC (RNA-Seq)	RANK	0.57	0.59	0.62	0.64		18	15	11	7
		INT	0.56	0.63	0.65	0.68		19	10	6	1
		RQ1	0.56	0.6	0.62	0.64		19	13	11	7
		RQ2	0.59	0.67	0.64	0.67		15	2	7	2
		RQ	0.59	0.66	0.6	0.66		15	4	13	4
	PRCA	RANK	0.57	0.59	0.62	0.64		19	16	9	6
		INT	0.57	0.59	0.62	0.68		19	16	9	5
		RQ1	0.62	0.62	0.59	0.64		9	9	16	6
		RQ2	0.62	0.6	0.6	0.63		9	14	14	8
		RQ	0.74	0.77	0.83871	0.83871		4	3	1	1
	BRCA	RANK	0.65	0.84	0.67	0.76		13	2	11	6
		INT	0.75	0.84	0.67	0.63		7	2	11	18
		RQ1	0.64	0.84	0.64	0.75		15	2	15	7
		RQ2	0.64	0.83	0.63	0.74		15	5	18	10
		RQ	0.63	0.85	0.65	0.75		18	1	13	7
	RANK : an average of feature ranking ratio (ex) (RD1 + RD2 + RD3) / 3
	INT : inverse normal transformation (Beasley et al.1)
	RQ1 : order statistics and sort by increasing order
	RQ2 : order statistics using inverse ranking and sort by decreasing order
	RQ : our method (RQ1 +RQ2)
	1. Beasley, T. Mark, Stephen Erickson, and David B. Allison. "Rank-based inverse normal transformations are increasingly used, but are they merited?." Behavior genetics 39.5 (2009): 580-595.
