# Supplementary material for: Prioritizing cancer-related microRNAs by integrating microRNA and mRNA datasets
Source: Sci Rep. 2016 Oct 13;6:35350. doi: 10.1038/srep35350 (PMC5062133; doi:10.1038/srep35350)
Supplement: Supplementary Table 3 [file srep35350-s4.xls]

## Sheet: F1
miRNA	HMDD	Ave_Exp	Cumulative Ratio
miR-21	O	14.1266	1
let-7b	X	14.0015	0.5
let-7a	O	13.9223	0.666667
miR-9*	O	13.6886	0.75
miR-125b	O	13.3481	0.8
let-7c	X	12.8109	0.666667
miR-29a	O	12.4207	0.714286
miR-26a	O	12.3549	0.75
let-7f	X	12.3456	0.666667
miR-9	O	12.0282	0.7
let-7e	X	11.642	0.636364
miR-24	O	11.5394	0.666667
let-7d	O	11.513	0.692308
miR-22	O	11.4838	0.714286
miR-126	X	11.461	0.666667
miR-16	O	11.4002	0.6875
miR-195	O	11.1612	0.705882
let-7g	X	11.1244	0.666667
miR-15b	O	11.0361	0.684211
miR-29b	X	10.9879	0.65
miR-30a-5p	O	10.9197	0.666667
miR-107	O	10.8825	0.681818
miR-106b	O	10.7679	0.695652
miR-130a	O	10.696	0.708333
miR-125a	X	10.6833	0.68
miR-100	X	10.665	0.653846
let-7i	X	10.624	0.62963
miR-103	X	10.6184	0.607143
miR-19b	O	10.5778	0.62069
miR-23b	O	10.5214	0.633333
miR-145	O	10.4456	0.645161
miR-320	X	10.4261	0.625
miR-101	O	10.2413	0.636364
miR-30d	X	10.2273	0.617647
miR-92	X	10.1754	0.6
miR-23a	X	10.1245	0.583333
miR-27a	O	10.1178	0.594595
miR-99a	O	10.1133	0.605263
miR-34a	O	10.026	0.615385
miR-29c	O	10.009	0.625
miR-20a	O	9.99731	0.634146
miR-768-3p	X	9.96365	0.619048
miR-181b	O	9.93015	0.627907
miR-638	X	9.9146	0.613636
miR-331	X	9.90439	0.6
miR-223	X	9.88565	0.586957
miR-219	X	9.85617	0.574468
miR-451	X	9.84406	0.5625
miR-106a	O	9.82397	0.571429
miR-181a	O	9.81068	0.58
miR-370	X	9.796	0.568627
miR-25	O	9.78651	0.576923
miR-324-3p	X	9.65414	0.566038
miR-143	O	9.64378	0.574074
miR-222	O	9.60163	0.581818
miR-15a	O	9.53105	0.589286
miR-338	X	9.46016	0.578947
miR-142-3p	O	9.44468	0.586207
miR-124a	X	9.39971	0.576271
miR-494	X	9.33897	0.566667
miR-27b	O	9.24126	0.57377
miR-30c	O	9.23116	0.580645
miR-342	O	9.22554	0.587302
miR-210	O	9.14435	0.59375
miR-19a	O	9.11159	0.6
miR-17-5p	O	9.04522	0.606061
miR-181d	O	9.01077	0.61194
miR-149	O	8.97916	0.617647
miR-26b	O	8.93524	0.623188
miR-361	X	8.91264	0.614286
miR-93	O	8.74982	0.619718
miR-487b	X	8.73223	0.611111
miR-575	X	8.72524	0.60274
miR-193b	X	8.71995	0.594595
miR-801	X	8.69968	0.586667
miR-185	O	8.67151	0.592105
miR-10b	O	8.66323	0.597403
miR-212	X	8.65473	0.589744
miR-130b	X	8.59214	0.582278
miR-424	X	8.52177	0.575
miR-204	O	8.49547	0.580247
miR-155	O	8.48553	0.585366
miR-768-5p	X	8.46353	0.578313
miR-202	X	8.4481	0.571429
miR-30e-5p	O	8.44049	0.576471
miR-374	X	8.4387	0.569767
miR-20b	O	8.36477	0.574713
miR-181c	O	8.36034	0.579545
miR-140	X	8.35418	0.573034
miR-301	X	8.34122	0.566667
miR-148a	O	8.33628	0.571429
miR-363	X	8.29803	0.565217
miR-663	X	8.1997	0.55914
miR-92b	O	8.18962	0.56383
miR-376a	O	8.06464	0.568421
miR-127	X	8.05921	0.5625
miR-565	X	8.05558	0.556701
miR-425-5p	O	8.0453	0.561224
miR-99b	X	8.04228	0.555556
miR-652	X	8.0422	0.55
miR-324-5p	X	8.02425	0.544554
miR-630	X	8.01733	0.539216
miR-151	X	8.0092	0.533981
miR-339	X	8.00117	0.528846
miR-146b	O	7.9927	0.533333
miR-197	X	7.92667	0.528302
miR-497	X	7.90942	0.523364
miR-34b	X	7.8701	0.518519
miR-98	X	7.86598	0.513761
miR-132	X	7.86196	0.509091
miR-30b	X	7.85522	0.504505
miR-422b	X	7.8544	0.5
miR-671	X	7.85015	0.495575
miR-18a	O	7.83217	0.5
miR-182	O	7.82238	0.504348
miR-152	O	7.8126	0.508621
miR-574	X	7.81151	0.504274
miR-486	O	7.79787	0.508475
miR-17-3p	O	7.79124	0.512605
miR-601	X	7.78471	0.508333
miR-770-5p	X	7.78103	0.504132
miR-142-5p	O	7.7584	0.508197
miR-221	O	7.74837	0.512195
miR-377	X	7.6939	0.508065
miR-335	O	7.6926	0.512
miR-199a*	X	7.68739	0.507937
miR-136	X	7.65226	0.503937
miR-128b	X	7.60101	0.5
miR-191	X	7.6004	0.496124
miR-193a	O	7.59378	0.5
miR-188	X	7.58665	0.496183
miR-33	X	7.57966	0.492424
miR-765	X	7.54862	0.488722
miR-7	O	7.5474	0.492537
miR-452	O	7.54256	0.496296
miR-513	X	7.53897	0.492647
miR-148b	X	7.52872	0.489051
miR-186	X	7.49525	0.485507
miR-214	O	7.46894	0.489209
miR-198	X	7.43532	0.485714
miR-28	X	7.4326	0.48227
miR-30e-3p	O	7.41204	0.485915
miR-650	X	7.36429	0.482517
miR-551b	X	7.32761	0.479167
miR-409-3p	X	7.32136	0.475862
miR-379	X	7.23343	0.472603
miR-557	X	7.22443	0.469388
miR-128a	X	7.20546	0.466216
miR-30a-3p	O	7.19894	0.469799
miR-410	O	7.18371	0.473333
miR-572	X	7.12451	0.470199
miR-590	X	7.11834	0.467105
miR-192	X	7.10465	0.464052
miR-146a	O	7.10273	0.467532
miR-345	X	7.08595	0.464516
miR-365	X	7.06575	0.461538
miR-484	X	7.04493	0.458599
miR-144	X	7.04182	0.455696
miR-610	X	7.02026	0.45283
miR-32	O	7.01184	0.45625
miR-564	X	7.00372	0.453416
miR-135a	O	6.98895	0.45679
miR-134	O	6.98719	0.460123
miR-509	X	6.97742	0.457317
miR-432	X	6.96963	0.454545
miR-421	X	6.95701	0.451807
miR-10a	O	6.94894	0.45509
miR-181a*	O	6.94616	0.458333
miR-139	O	6.93749	0.461538
miR-532	X	6.92345	0.458824
miR-660	X	6.92212	0.45614
miR-487a	X	6.89507	0.453488
miR-199a	X	6.88233	0.450867
miR-368	X	6.80932	0.448276
miR-519e*	X	6.78925	0.445714
miR-296	X	6.78549	0.443182
miR-560	X	6.76211	0.440678
miR-362	X	6.71398	0.438202
miR-629	X	6.71126	0.435754
miR-766	X	6.71116	0.433333
miR-605	X	6.69061	0.430939
miR-491	O	6.68684	0.434066
miR-129	X	6.67941	0.431694
miR-126*	X	6.67883	0.429348
miR-622	X	6.6719	0.427027
miR-330	X	6.66875	0.424731
miR-218	O	6.66852	0.427807
miR-625	X	6.66134	0.425532
miR-137	O	6.64148	0.428571
miR-454-3p	X	6.64143	0.426316
miR-520d*	X	6.63678	0.424084
miR-194	X	6.62989	0.421875
miR-138	O	6.6227	0.42487
miR-623	X	6.62178	0.42268
miR-527	X	6.62087	0.420513
miR-340	X	6.59619	0.418367
miR-382	X	6.59602	0.416244
miR-299-5p	X	6.58055	0.414141
miR-299-3p	X	6.56103	0.41206
miR-542-5p	O	6.54479	0.415
miR-200a*	X	6.52537	0.412935
miR-550	X	6.52447	0.410891
miR-500	X	6.52328	0.408867
miR-95	O	6.52169	0.411765
miR-196b	O	6.50334	0.414634
miR-659	X	6.49913	0.412621
miR-769-5p	X	6.49892	0.410628
miR-183	O	6.49521	0.413462
miR-215	O	6.49084	0.416268
miR-196a	O	6.47581	0.419048
miR-498	X	6.47412	0.417062
miR-602	X	6.47245	0.415094
miR-518c*	X	6.46728	0.413146
miR-501	X	6.45921	0.411215
miR-31	O	6.45252	0.413953
miR-542-3p	O	6.43782	0.416667
miR-584	X	6.43381	0.414747
miR-328	O	6.42718	0.417431
miR-199b	X	6.42698	0.415525
miR-381	O	6.42073	0.418182
miR-598	X	6.41792	0.41629
miR-758	X	6.4159	0.414414
miR-373*	O	6.40487	0.41704
miR-485-3p	X	6.38048	0.415179
miR-376b	X	6.36391	0.413333
miR-628	X	6.32507	0.411504
miR-769-3p	X	6.32385	0.409692
miR-150	X	6.31675	0.407895
miR-493-3p	X	6.31274	0.406114
miR-631	X	6.3023	0.404348
miR-184	O	6.29189	0.406926
miR-154	X	6.2912	0.405172
miR-636	X	6.28854	0.403433
miR-411	X	6.28454	0.401709
miR-154*	X	6.28314	0.4
miR-200c	X	6.27953	0.398305
miR-34c	X	6.26172	0.396624
miR-18b	O	6.25761	0.39916
miR-495	X	6.25728	0.39749
miR-512-3p	X	6.25131	0.395833
miR-526a	X	6.24958	0.394191
miR-455	O	6.24797	0.396694
miR-141	X	6.24433	0.395062
miR-133b	X	6.24427	0.393443
miR-431	X	6.24335	0.391837
miR-648	X	6.24197	0.390244
miR-518f*	X	6.23942	0.388664
miR-323	X	6.22162	0.387097
miR-520b	X	6.19335	0.385542
miR-503	X	6.19278	0.384
miR-423	X	6.1847	0.38247
miR-662	X	6.18176	0.380952
miR-450	X	6.16542	0.379447
miR-302c*	O	6.16409	0.38189
miR-654	X	6.15888	0.380392
miR-135b	X	6.1541	0.378906
miR-200b	O	6.15109	0.381323
miR-422a	X	6.15085	0.379845
miR-502	X	6.14801	0.378378
miR-595	X	6.13712	0.376923
miR-133a	X	6.11166	0.375479
miR-617	X	6.11026	0.374046
miR-493-5p	X	6.10232	0.372624
miR-615	X	6.10122	0.371212
miR-488	X	6.09818	0.369811
miR-526b	X	6.09585	0.368421
miR-583	X	6.09109	0.367041
miR-640	X	6.08162	0.365672
miR-483	O	6.08071	0.36803
miR-329	O	6.0784	0.37037
miR-409-5p	X	6.07311	0.369004
miR-492	X	6.06824	0.367647
miR-383	O	6.06654	0.369963
miR-200a	X	6.0655	0.368613
miR-627	X	6.0585	0.367273
miR-206	O	6.05627	0.369565
miR-634	X	6.052	0.368231
miR-510	X	6.04895	0.366906
miR-373	O	6.04379	0.369176
miR-516-5p	X	6.03911	0.367857
miR-592	X	6.03529	0.366548
miR-205	O	6.02917	0.368794
miR-504	O	6.01852	0.371025
miR-489	X	6.01809	0.369718
miR-582	X	6.0158	0.368421
miR-524*	X	6.01344	0.367133
miR-191*	X	6.01336	0.365854
miR-519e	X	6.01032	0.364583
miR-189	X	6.00788	0.363322
miR-369-5p	X	6.00406	0.362069
miR-520e	X	6.00176	0.360825
miR-566	X	6.00001	0.359589
miR-767-5p	X	5.99404	0.358362
miR-224	O	5.98922	0.360544
miR-425-3p	O	5.98886	0.362712
miR-485-5p	X	5.98752	0.361486
miR-96	O	5.96992	0.363636
miR-523	X	5.96775	0.362416
miR-326	O	5.96654	0.364548
miR-490	X	5.96644	0.363333
miR-346	X	5.96628	0.362126
miR-433	X	5.96572	0.360927
miR-525	X	5.96416	0.359736
miR-367	O	5.96173	0.361842
miR-187	X	5.96114	0.360656
miR-505	X	5.96029	0.359477
miR-611	X	5.95384	0.358306
miR-449	X	5.94622	0.357143
miR-508	X	5.93889	0.355987
miR-658	X	5.93782	0.354839
miR-211	O	5.93309	0.356913
miR-18a*	O	5.93302	0.358974
miR-190	X	5.93014	0.357827
miR-378	X	5.92833	0.356688
miR-182*	O	5.92217	0.35873
miR-506	X	5.92086	0.357595
miR-614	X	5.91887	0.356467
miR-545	X	5.91851	0.355346
miR-371	X	5.91712	0.354232
miR-1	X	5.91539	0.353125
miR-668	X	5.91454	0.352025
miR-632	X	5.91452	0.350932
miR-520d	X	5.90154	0.349845
miR-516-3p	X	5.89863	0.348765
miR-517b	X	5.89734	0.347692
miR-571	X	5.89076	0.346626
miR-203	X	5.88778	0.345566
miR-217	X	5.88517	0.344512
miR-567	X	5.8833	0.343465
miR-452*	O	5.8731	0.345455
miR-153	O	5.87259	0.347432
miR-526c	X	5.86855	0.346386
miR-453	X	5.86591	0.345345
miR-454-5p	X	5.86586	0.344311
miR-517a	X	5.86228	0.343284
miR-647	X	5.8619	0.342262
miR-519d	X	5.8578	0.341246
miR-337	X	5.85771	0.340237
miR-522	X	5.85024	0.339233
miR-518d	X	5.84587	0.338235
miR-635	X	5.84454	0.337243
miR-604	X	5.84373	0.336257
miR-515-3p	X	5.84318	0.335277
miR-539	O	5.84086	0.337209
miR-609	X	5.83991	0.336232
miR-449b	X	5.83959	0.33526
miR-637	X	5.83677	0.334294
miR-302a	O	5.8367	0.336207
miR-521	X	5.83666	0.335244
miR-380-3p	X	5.8362	0.334286
miR-656	X	5.83443	0.333333
miR-507	X	5.83374	0.332386
miR-376a*	O	5.83308	0.334278
miR-517*	X	5.82955	0.333333
miR-645	X	5.82953	0.332394
miR-641	X	5.82878	0.331461
miR-520f	X	5.82652	0.330532
miR-429	X	5.82398	0.329609
miR-526b*	X	5.82305	0.328691
miR-518b	X	5.82282	0.327778
miR-596	X	5.82225	0.32687
miR-520a	X	5.82159	0.325967
miR-613	X	5.82025	0.325069
miR-517c	X	5.82011	0.324176
miR-520c	X	5.8198	0.323288
miR-518a	X	5.8195	0.322404
miR-585	X	5.81926	0.321526
miR-375	O	5.8184	0.32337
miR-624	X	5.81817	0.322493
miR-639	X	5.81754	0.321622
miR-608	X	5.815	0.320755
miR-520a*	X	5.81223	0.319892
miR-520g	X	5.80699	0.319035
miR-512-5p	X	5.80648	0.318182
miR-369-3p	X	5.80529	0.317333
miR-432*	X	5.80262	0.316489
miR-499	X	5.80206	0.31565
miR-302c	O	5.80099	0.31746
miR-552	X	5.79861	0.316623
miR-122a	X	5.79659	0.315789
miR-216	X	5.79421	0.314961
miR-302a*	O	5.79347	0.316754
miR-525*	X	5.79295	0.315927
miR-372	X	5.79213	0.315104
miR-597	X	5.79199	0.314286
miR-518f	X	5.79113	0.313472
miR-577	X	5.78983	0.312661
miR-147	X	5.78905	0.311856
miR-657	X	5.78799	0.311054
miR-519b	X	5.78691	0.310256
miR-675	X	5.78656	0.309463
miR-653	X	5.78565	0.308673
miR-661	X	5.7844	0.307888
miR-524	X	5.78438	0.307107
miR-302b*	O	5.78385	0.308861
miR-520h	X	5.78346	0.308081
miR-105	X	5.78201	0.307305
miR-220	X	5.77883	0.306533
miR-548b	X	5.77838	0.305764
miR-519a	X	5.77668	0.305
miR-563	X	5.77663	0.304239
miR-589	X	5.77578	0.303483
miR-325	X	5.77506	0.30273
miR-518e	X	5.77483	0.30198
miR-302d	O	5.77435	0.303704
miR-514	X	5.77426	0.302956
miR-551a	X	5.77407	0.302211
miR-302b	O	5.7737	0.303922
miR-519c	X	5.77106	0.303178
miR-548c	X	5.7696	0.302439
miR-646	X	5.7686	0.301703
miR-619	X	5.76817	0.300971
miR-649	X	5.76658	0.300242
miR-767-3p	X	5.76641	0.299517
miR-549	X	5.76543	0.298795
miR-548d	X	5.76445	0.298077
miR-612	X	5.76364	0.297362
miR-202*	X	5.76271	0.296651
miR-643	X	5.76063	0.295943
miR-618	X	5.75997	0.295238
miR-554	X	5.75912	0.294537
miR-553	X	5.75682	0.293839
miR-496	X	5.75578	0.293144
miR-591	X	5.75576	0.292453
miR-588	X	5.75548	0.291765
miR-616	X	5.75544	0.29108
miR-576	X	5.75542	0.290398
miR-655	X	5.75507	0.28972
miR-569	X	5.75482	0.289044
miR-586	X	5.75433	0.288372
miR-518c	X	5.75308	0.287703
miR-578	X	5.75107	0.287037
miR-562	X	5.75079	0.286374
miR-620	X	5.75063	0.285714
miR-511	X	5.75041	0.285057
miR-568	X	5.75014	0.284404
miR-555	X	5.74973	0.283753
miR-580	X	5.74956	0.283105
miR-579	X	5.74907	0.28246
miR-644	X	5.74839	0.281818
miR-412	X	5.74817	0.281179
miR-363*	X	5.74677	0.280543
miR-593	X	5.74672	0.27991
miR-599	X	5.74625	0.279279
miR-559	X	5.74624	0.278652
miR-380-5p	X	5.74547	0.278027
miR-633	X	5.74478	0.277405
miR-558	X	5.74466	0.276786
miR-642	X	5.74438	0.276169
miR-544	X	5.74423	0.275556
miR-603	X	5.74297	0.274945
miR-515-5p	X	5.74239	0.274336
miR-570	X	5.74233	0.273731
miR-651	X	5.7417	0.273128
miR-561	X	5.74062	0.272527
miR-581	X	5.73964	0.27193
miR-548a	X	5.73935	0.271335
miR-626	X	5.73898	0.270742
miR-33b	X	5.73671	0.270153
miR-448	X	5.73584	0.269565
miR-573	X	5.73486	0.26898
miR-587	X	5.73279	0.268398
miR-556	X	5.73229	0.267819
miR-607	X	5.72912	0.267241
miR-384	X	5.729	0.266667
miR-600	X	5.72233	0.266094
miR-802	X	5.72116	0.265525
miR-621	X	5.72069	0.264957
miR-606	X	5.71851	0.264392
miR-208	X	5.71262	0.26383

## Sheet: F2
miRNA	HMDD	Ave_PCC	Cumulative Ratio
miR-22	O	0.126328	1
miR-222	O	0.123828	1
miR-34a	O	0.121886	1
miR-181d	O	0.118802	1
miR-130b	X	0.118771	0.8
miR-21	O	0.11787	0.833333
miR-223	X	0.116025	0.714286
miR-29a	O	0.114741	0.75
miR-142-5p	O	0.114481	0.777778
miR-9	O	0.114288	0.8
miR-17-5p	O	0.114117	0.818182
miR-17-3p	O	0.11399	0.833333
miR-19a	O	0.113718	0.846154
miR-19b	O	0.11269	0.857143
miR-155	O	0.111799	0.866667
miR-93	O	0.110202	0.875
miR-92	X	0.109323	0.823529
miR-139	O	0.109274	0.833333
miR-181a*	O	0.108046	0.842105
miR-221	O	0.107983	0.85
miR-128b	X	0.107921	0.809524
miR-34b	X	0.107451	0.772727
miR-9*	O	0.107074	0.782609
miR-128a	X	0.10677	0.75
miR-142-3p	O	0.106713	0.76
miR-106a	O	0.105173	0.769231
miR-20a	O	0.105071	0.777778
miR-146b	O	0.10475	0.785714
miR-23a	X	0.104408	0.758621
miR-301	X	0.103512	0.733333
miR-454-3p	X	0.103339	0.709677
miR-27a	O	0.102364	0.71875
miR-152	O	0.101609	0.727273
miR-20b	O	0.101225	0.735294
miR-18a	O	0.100784	0.742857
miR-181a	O	0.100488	0.75
miR-340	X	0.0988044	0.72973
miR-129	X	0.0983748	0.710526
miR-29c	O	0.0971339	0.717949
miR-29b	X	0.0964058	0.7
miR-181c	O	0.0962446	0.707317
miR-15b	O	0.0954645	0.714286
miR-193a	O	0.0945367	0.72093
miR-98	X	0.0932042	0.704545
miR-106b	O	0.091718	0.711111
miR-219	X	0.0911185	0.695652
miR-214	O	0.0901677	0.702128
miR-124a	X	0.0893786	0.6875
miR-33	X	0.0892177	0.673469
miR-338	X	0.0888616	0.66
miR-363	X	0.0887683	0.647059
miR-30a-5p	O	0.0875977	0.653846
miR-181b	O	0.0871454	0.660377
miR-10b	O	0.0871033	0.666667
miR-204	O	0.0870222	0.672727
miR-18b	O	0.0869473	0.678571
miR-95	O	0.086843	0.684211
miR-199a*	X	0.0868368	0.672414
miR-199a	X	0.0849936	0.661017
miR-25	O	0.0838791	0.666667
miR-527	X	0.083872	0.655738
miR-30c	O	0.0831542	0.66129
miR-148a	O	0.0823542	0.666667
miR-551b	X	0.0818959	0.65625
miR-210	O	0.0817474	0.661538
miR-138	O	0.0816854	0.666667
miR-185	O	0.0816368	0.671642
miR-137	O	0.0814288	0.676471
miR-330	X	0.0813579	0.666667
miR-24	O	0.0812601	0.671429
miR-488	X	0.0809086	0.661972
miR-598	X	0.080863	0.652778
miR-324-5p	X	0.0805276	0.643836
miR-7	O	0.0792284	0.648649
miR-187	X	0.078782	0.64
miR-768-5p	X	0.0787511	0.631579
miR-200a*	X	0.0786153	0.623377
miR-520d*	X	0.0783619	0.615385
miR-331	X	0.0781856	0.607595
miR-422b	X	0.0780579	0.6
miR-504	O	0.0779928	0.604938
miR-769-5p	X	0.0778868	0.597561
miR-801	X	0.0767128	0.590361
miR-342	O	0.0766582	0.595238
miR-153	O	0.0764744	0.6
miR-491	O	0.0762044	0.604651
miR-30a-3p	O	0.0760024	0.609195
miR-526b	X	0.0759671	0.602273
miR-422a	X	0.0759117	0.595506
miR-485-5p	X	0.0757303	0.588889
miR-611	X	0.0755014	0.582418
miR-659	X	0.0752286	0.576087
miR-542-3p	O	0.0750449	0.580645
miR-125b	O	0.0742607	0.585106
miR-34c	X	0.0740331	0.578947
miR-500	X	0.0738654	0.572917
miR-198	X	0.0734242	0.56701
miR-489	X	0.0733376	0.561224
miR-99a	O	0.0729967	0.565657
miR-92b	O	0.0724452	0.57
miR-519e*	X	0.0723129	0.564356
miR-101	O	0.0722369	0.568627
let-7f	X	0.0720966	0.563107
miR-218	O	0.0720721	0.567308
let-7c	X	0.0719988	0.561905
miR-627	X	0.0717665	0.556604
miR-302c*	O	0.0715977	0.560748
miR-339	X	0.0715393	0.555556
miR-329	O	0.0710894	0.559633
miR-186	X	0.0709608	0.554545
miR-182	O	0.07096	0.558559
miR-577	X	0.0707681	0.553571
let-7a	O	0.0707345	0.557522
miR-628	X	0.0704623	0.552632
miR-610	X	0.0702591	0.547826
miR-31	O	0.0699595	0.551724
miR-635	X	0.0698844	0.547009
miR-567	X	0.0698571	0.542373
miR-30b	X	0.0695668	0.537815
miR-125a	X	0.0694849	0.533333
miR-149	O	0.0694821	0.53719
miR-520b	X	0.0693976	0.532787
miR-199b	X	0.0691801	0.528455
miR-99b	X	0.0690693	0.524194
miR-140	X	0.0688156	0.52
miR-452	O	0.0684932	0.52381
miR-30d	X	0.0684196	0.519685
miR-380-3p	X	0.0684186	0.515625
miR-323	X	0.0682422	0.511628
miR-367	O	0.0681543	0.515385
miR-183	O	0.0678431	0.519084
miR-130a	O	0.0674367	0.522727
miR-542-5p	O	0.0674244	0.526316
miR-758	X	0.0669558	0.522388
miR-648	X	0.0668658	0.518519
miR-507	X	0.0668396	0.514706
miR-768-3p	X	0.0666053	0.510949
miR-518c*	X	0.0664915	0.507246
miR-516-3p	X	0.0664862	0.503597
miR-30e-3p	O	0.0662319	0.507143
miR-18a*	O	0.0660639	0.510638
miR-455	O	0.0658706	0.514085
miR-622	X	0.0657227	0.51049
miR-513	X	0.0656363	0.506944
miR-601	X	0.0653983	0.503448
miR-638	X	0.0653924	0.5
miR-765	X	0.0653794	0.496599
miR-497	X	0.0653388	0.493243
miR-150	X	0.0652296	0.489933
miR-658	X	0.065193	0.486667
miR-565	X	0.0651786	0.483444
miR-584	X	0.0651399	0.480263
miR-197	X	0.0650594	0.477124
miR-369-3p	X	0.0649051	0.474026
miR-532	X	0.064802	0.470968
miR-135a	O	0.0647977	0.474359
miR-503	X	0.0644506	0.471338
miR-550	X	0.0644476	0.468354
miR-575	X	0.064447	0.465409
miR-374	X	0.0640841	0.4625
miR-630	X	0.0640827	0.459627
miR-381	O	0.0640514	0.462963
miR-604	X	0.0639937	0.460123
miR-656	X	0.0639593	0.457317
miR-494	X	0.063896	0.454545
miR-501	X	0.0636963	0.451807
miR-376b	X	0.0634096	0.449102
miR-617	X	0.0633788	0.446429
let-7i	X	0.0632721	0.443787
miR-103	X	0.0630759	0.441176
miR-26a	O	0.0629992	0.444444
miR-520e	X	0.0629796	0.44186
miR-518f*	X	0.0629396	0.439306
miR-107	O	0.0628213	0.442529
miR-424	X	0.0628157	0.44
miR-560	X	0.0626939	0.4375
miR-454-5p	X	0.0626407	0.435028
miR-433	X	0.0625132	0.432584
miR-100	X	0.0624	0.430168
miR-361	X	0.0620564	0.427778
miR-151	X	0.0620296	0.425414
miR-195	O	0.0618314	0.428571
miR-202	X	0.0615912	0.42623
miR-410	O	0.0614878	0.429348
miR-96	O	0.0614719	0.432432
miR-509	X	0.0613841	0.430108
miR-23b	O	0.0610796	0.433155
miR-629	X	0.0610443	0.430851
miR-583	X	0.0610415	0.428571
miR-134	O	0.0610217	0.431579
miR-564	X	0.0608919	0.429319
let-7e	X	0.0608835	0.427083
miR-337	X	0.0608477	0.42487
miR-105	X	0.0605776	0.42268
miR-523	X	0.0604672	0.420513
miR-148b	X	0.0604566	0.418367
miR-193b	X	0.0603393	0.416244
miR-188	X	0.0601974	0.414141
miR-493-5p	X	0.0599872	0.41206
miR-373	O	0.0598912	0.415
miR-641	X	0.0598873	0.412935
miR-425-5p	O	0.0598705	0.415842
miR-362	X	0.0598084	0.413793
miR-423	X	0.059756	0.411765
miR-608	X	0.0591862	0.409756
miR-365	X	0.0591774	0.407767
miR-516-5p	X	0.0591721	0.405797
miR-769-3p	X	0.0589577	0.403846
miR-502	X	0.0587693	0.401914
miR-519b	X	0.0587046	0.4
miR-378	X	0.0586532	0.398104
miR-373*	O	0.0586425	0.400943
miR-30e-5p	O	0.0585792	0.403756
miR-671	X	0.0584429	0.401869
miR-526a	X	0.0583942	0.4
miR-576	X	0.0583141	0.398148
miR-184	O	0.0582762	0.400922
miR-618	X	0.0581281	0.399083
miR-154*	X	0.05805	0.39726
miR-132	X	0.0578407	0.395455
miR-368	X	0.0577746	0.393665
miR-382	X	0.0577717	0.391892
miR-493-3p	X	0.0577432	0.390135
miR-490	X	0.0576568	0.388393
miR-217	X	0.0574554	0.386667
let-7b	X	0.0573585	0.384956
let-7d	O	0.0572745	0.387665
miR-492	X	0.0572685	0.385965
miR-548d	X	0.0569568	0.384279
miR-141	X	0.0569359	0.382609
miR-545	X	0.0569267	0.380952
miR-510	X	0.0568064	0.37931
miR-660	X	0.0566895	0.377682
miR-450	X	0.0566569	0.376068
miR-770-5p	X	0.0566346	0.374468
miR-524*	X	0.0564231	0.372881
miR-370	X	0.056376	0.371308
miR-136	X	0.0562266	0.369748
miR-572	X	0.0562217	0.368201
miR-653	X	0.0560532	0.366667
miR-590	X	0.0560462	0.365145
miR-605	X	0.055622	0.363636
miR-654	X	0.0555204	0.36214
miR-574	X	0.0554965	0.360656
miR-212	X	0.0554407	0.359184
miR-597	X	0.055419	0.357724
miR-663	X	0.0553918	0.356275
miR-484	X	0.055305	0.354839
miR-377	X	0.0552986	0.353414
miR-32	O	0.0552887	0.356
miR-26b	O	0.0552598	0.358566
miR-299-5p	X	0.0552193	0.357143
miR-146a	O	0.0552068	0.359684
miR-369-5p	X	0.0552061	0.358268
miR-200c	X	0.0551743	0.356863
miR-379	X	0.0551313	0.355469
miR-10a	O	0.0551078	0.357977
miR-376a	O	0.0549292	0.360465
miR-650	X	0.054812	0.359073
miR-411	X	0.0546223	0.357692
miR-145	O	0.054593	0.360153
miR-335	O	0.0544699	0.362595
miR-596	X	0.054456	0.361217
miR-383	O	0.0544429	0.363636
miR-496	X	0.054399	0.362264
miR-561	X	0.0543624	0.360902
miR-655	X	0.0543403	0.359551
miR-216	X	0.0542828	0.358209
miR-27b	O	0.0541062	0.360595
miR-483	O	0.0540602	0.362963
miR-652	X	0.0539373	0.361624
miR-200b	O	0.0537207	0.363971
miR-612	X	0.0537134	0.362637
miR-592	X	0.0532243	0.361314
miR-200a	X	0.0531253	0.36
miR-126*	X	0.0529832	0.358696
miR-203	X	0.052907	0.357401
miR-421	X	0.052703	0.356115
miR-602	X	0.0526465	0.354839
miR-328	O	0.0525482	0.357143
miR-211	O	0.0521542	0.359431
miR-182*	O	0.0520154	0.361702
miR-495	X	0.0517592	0.360424
miR-324-3p	X	0.0517341	0.359155
miR-299-3p	X	0.0516958	0.357895
miR-508	X	0.0515347	0.356643
miR-624	X	0.0514254	0.355401
miR-431	X	0.0513548	0.354167
miR-498	X	0.0511178	0.352941
miR-485-3p	X	0.0509788	0.351724
miR-215	O	0.0509525	0.353952
miR-548b	X	0.050741	0.35274
miR-320	X	0.0507397	0.351536
miR-582	X	0.0507091	0.35034
miR-607	X	0.0505926	0.349153
miR-191	X	0.0505638	0.347973
miR-557	X	0.050481	0.346801
miR-371	X	0.0504396	0.345638
miR-526c	X	0.0503878	0.344482
miR-553	X	0.0503201	0.343333
miR-189	X	0.0501392	0.342193
miR-512-3p	X	0.0500584	0.34106
miR-766	X	0.0500398	0.339934
miR-127	X	0.0499299	0.338816
miR-551a	X	0.0498742	0.337705
miR-143	O	0.0498435	0.339869
miR-412	X	0.0497452	0.338762
miR-194	X	0.0496628	0.337662
miR-432*	X	0.0496601	0.33657
miR-632	X	0.0496114	0.335484
miR-486	O	0.049593	0.337621
miR-425-3p	O	0.0494442	0.339744
miR-147	X	0.0492828	0.338658
miR-505	X	0.0491323	0.33758
miR-190	X	0.0490769	0.336508
let-7g	X	0.0490469	0.335443
miR-625	X	0.0486832	0.334385
miR-586	X	0.0486045	0.333333
miR-522	X	0.0484832	0.332288
miR-191*	X	0.0483882	0.33125
miR-525	X	0.0481804	0.330218
miR-409-3p	X	0.0481647	0.329193
miR-133b	X	0.0479773	0.328173
miR-196b	O	0.0478944	0.330247
miR-520a*	X	0.0477314	0.329231
miR-578	X	0.0474685	0.328221
miR-452*	O	0.0474482	0.330275
miR-519a	X	0.0474465	0.329268
miR-520a	X	0.0473949	0.328267
miR-345	X	0.047312	0.327273
miR-15a	O	0.047232	0.329305
miR-549	X	0.0471908	0.328313
miR-518e	X	0.0470369	0.327327
miR-616	X	0.0470248	0.326347
miR-16	O	0.046837	0.328358
miR-519e	X	0.046804	0.327381
miR-767-5p	X	0.0467624	0.326409
miR-133a	X	0.0465676	0.325444
miR-302a	O	0.0464435	0.327434
miR-506	X	0.0463758	0.326471
miR-518d	X	0.046347	0.325513
miR-28	X	0.0463444	0.324561
miR-126	X	0.0463427	0.323615
miR-154	X	0.0463061	0.322674
miR-647	X	0.045927	0.321739
miR-487b	X	0.0457645	0.320809
miR-196a	O	0.0457553	0.322767
miR-562	X	0.0455528	0.321839
miR-302b*	O	0.0454642	0.323782
miR-544	X	0.0454282	0.322857
miR-384	X	0.0453965	0.321937
miR-767-3p	X	0.0451928	0.321023
miR-525*	X	0.045063	0.320113
miR-224	O	0.0449856	0.322034
miR-1	X	0.0448869	0.321127
miR-662	X	0.044716	0.320225
miR-432	X	0.0445748	0.319328
miR-609	X	0.0443004	0.318436
miR-657	X	0.0442745	0.317549
miR-192	X	0.0442424	0.316667
miR-296	X	0.0441634	0.315789
miR-449	X	0.0441195	0.314917
miR-606	X	0.0440351	0.31405
miR-615	X	0.0438984	0.313187
miR-603	X	0.0438934	0.312329
miR-621	X	0.0437119	0.311475
miR-566	X	0.0436449	0.310627
miR-639	X	0.0435166	0.309783
miR-499	X	0.0434072	0.308943
miR-649	X	0.0433402	0.308108
miR-135b	X	0.0433086	0.307278
miR-519d	X	0.0432928	0.306452
miR-205	O	0.0431861	0.308311
miR-326	O	0.043186	0.31016
miR-518a	X	0.0431631	0.309333
miR-33b	X	0.0431035	0.308511
miR-512-5p	X	0.0430618	0.307692
miR-651	X	0.0427976	0.306878
miR-520h	X	0.0426161	0.306069
miR-619	X	0.0425837	0.305263
miR-526b*	X	0.0424519	0.304462
miR-646	X	0.0424377	0.303665
miR-626	X	0.042412	0.302872
miR-569	X	0.0423425	0.302083
miR-591	X	0.0422747	0.301299
miR-220	X	0.0422159	0.300518
miR-595	X	0.0421537	0.299742
miR-302c	O	0.0421428	0.301546
miR-487a	X	0.0419942	0.300771
miR-675	X	0.0418549	0.3
miR-563	X	0.0416787	0.299233
miR-524	X	0.0414692	0.298469
miR-302a*	O	0.0412956	0.300254
miR-409-5p	X	0.0410749	0.299492
miR-642	X	0.0409542	0.298734
miR-637	X	0.0407341	0.29798
miR-633	X	0.0406958	0.297229
miR-515-3p	X	0.0406684	0.296482
miR-451	X	0.0404585	0.295739
miR-511	X	0.0403925	0.295
miR-570	X	0.0403268	0.294264
miR-579	X	0.0403192	0.293532
miR-520d	X	0.04029	0.292804
miR-520g	X	0.0401484	0.292079
miR-556	X	0.0401285	0.291358
miR-634	X	0.0400719	0.29064
miR-623	X	0.0400285	0.289926
miR-587	X	0.0399838	0.289216
miR-372	X	0.0399106	0.288509
miR-325	X	0.0398665	0.287805
miR-521	X	0.0397778	0.287105
miR-448	X	0.0396271	0.286408
miR-518c	X	0.0392738	0.285714
miR-375	O	0.0392042	0.28744
miR-645	X	0.0391828	0.286747
miR-346	X	0.0391685	0.286058
miR-636	X	0.0391234	0.285372
miR-548c	X	0.0391228	0.284689
miR-453	X	0.038961	0.28401
miR-517*	X	0.0388972	0.283333
miR-600	X	0.0388684	0.28266
miR-661	X	0.0388589	0.281991
miR-518b	X	0.0387569	0.281324
miR-144	X	0.0387092	0.28066
miR-613	X	0.0386439	0.28
miR-668	X	0.0385877	0.279343
miR-302b	O	0.0382076	0.28103
miR-517a	X	0.0381936	0.280374
miR-599	X	0.0381784	0.27972
miR-585	X	0.0381429	0.27907
miR-519c	X	0.037961	0.278422
miR-802	X	0.0375806	0.277778
miR-376a*	O	0.037314	0.279446
miR-614	X	0.0372446	0.278802
miR-558	X	0.0372276	0.278161
miR-520c	X	0.0371889	0.277523
miR-631	X	0.0371796	0.276888
miR-539	O	0.0370635	0.278539
miR-555	X	0.0368142	0.277904
miR-449b	X	0.0367061	0.277273
miR-363*	X	0.0366477	0.276644
miR-644	X	0.0365891	0.276018
miR-568	X	0.0363185	0.275395
miR-202*	X	0.0359178	0.274775
miR-548a	X	0.0358646	0.274157
miR-380-5p	X	0.0358142	0.273543
miR-552	X	0.0358061	0.272931
miR-571	X	0.0356639	0.272321
miR-517c	X	0.0352726	0.271715
miR-593	X	0.0351781	0.271111
miR-206	O	0.0348921	0.272727
miR-581	X	0.0347525	0.272124
miR-589	X	0.0347162	0.271523
miR-302d	O	0.0345821	0.273128
miR-429	X	0.0342516	0.272527
miR-514	X	0.034062	0.27193
miR-588	X	0.0340443	0.271335
miR-580	X	0.0340354	0.270742
miR-640	X	0.033507	0.270153
miR-517b	X	0.0333405	0.269565
miR-554	X	0.0331096	0.26898
miR-518f	X	0.0330862	0.268398
miR-573	X	0.0329596	0.267819
miR-520f	X	0.032921	0.267241
miR-122a	X	0.0328529	0.266667
miR-515-5p	X	0.0320045	0.266094
miR-559	X	0.0318723	0.265525
miR-643	X	0.0316424	0.264957
miR-620	X	0.0294454	0.264392
miR-208	X	0.0274696	0.26383

## Sheet: F3
miRNA	HMDD	# of targets	Cumulative Ratio
miR-181a	O	2314	1
miR-181a*	O	2314	1
miR-30c	O	2091	1
miR-93	O	2062	1
miR-16	O	2048	1
miR-518a	X	2034	0.833333
miR-30a-3p	O	2028	0.857143
miR-30a-5p	O	2028	0.875
miR-30e-3p	O	2005	0.888889
miR-30e-5p	O	2005	0.9
miR-30d	X	1939	0.818182
miR-181c	O	1928	0.833333
miR-106a	O	1917	0.846154
miR-30b	X	1897	0.785714
miR-548a	X	1896	0.733333
miR-9	O	1878	0.75
miR-9*	O	1878	0.764706
miR-15b	O	1862	0.777778
miR-15a	O	1861	0.789474
miR-125b	O	1845	0.8
miR-17-3p	O	1840	0.809524
miR-17-5p	O	1840	0.818182
miR-497	X	1832	0.782609
miR-27a	O	1816	0.791667
miR-200b	O	1815	0.8
miR-23a	X	1814	0.769231
miR-27b	O	1812	0.777778
miR-200c	X	1804	0.75
miR-106b	O	1779	0.758621
miR-20b	O	1777	0.766667
miR-125a	X	1768	0.741935
miR-218	O	1755	0.75
miR-23b	O	1755	0.757576
miR-195	O	1750	0.764706
miR-20a	O	1741	0.771429
miR-424	X	1731	0.75
miR-138	O	1710	0.756757
let-7f	X	1709	0.736842
miR-520a	X	1695	0.717949
miR-520a*	X	1695	0.7
miR-96	O	1666	0.707317
miR-384	X	1647	0.690476
miR-302c	O	1643	0.697674
miR-302c*	O	1643	0.704545
miR-520d	X	1643	0.688889
miR-520d*	X	1643	0.673913
miR-302b	O	1642	0.680851
miR-302b*	O	1642	0.6875
miR-26a	O	1640	0.693878
miR-34c	X	1632	0.68
miR-130a	O	1609	0.686275
miR-200a	X	1587	0.673077
miR-200a*	X	1587	0.660377
miR-506	X	1584	0.648148
miR-219	X	1583	0.636364
miR-101	O	1560	0.642857
miR-214	O	1559	0.649123
miR-34a	O	1556	0.655172
miR-29b	X	1554	0.644068
miR-539	O	1552	0.65
miR-330	X	1548	0.639344
miR-181b	O	1545	0.645161
miR-24	O	1539	0.650794
miR-367	O	1532	0.65625
miR-34b	X	1519	0.646154
miR-302a	O	1517	0.651515
miR-302a*	O	1517	0.656716
miR-92b	O	1515	0.661765
miR-26b	O	1497	0.666667
miR-302d	O	1481	0.671429
miR-105	X	1462	0.661972
miR-129	X	1458	0.652778
miR-135a	O	1453	0.657534
miR-148a	O	1453	0.662162
miR-181d	O	1444	0.666667
miR-141	X	1443	0.657895
miR-363	X	1440	0.649351
miR-363*	X	1440	0.641026
miR-148b	X	1434	0.632911
miR-199a	X	1430	0.625
miR-199a*	X	1430	0.617284
let-7a	O	1414	0.621951
let-7g	X	1413	0.614458
miR-454-3p	X	1390	0.607143
miR-454-5p	X	1390	0.6
let-7i	X	1385	0.593023
miR-135b	X	1384	0.586207
miR-25	O	1383	0.590909
let-7b	X	1378	0.58427
miR-7	O	1370	0.588889
let-7e	X	1368	0.582418
miR-338	X	1367	0.576087
let-7d	O	1357	0.580645
miR-29c	O	1352	0.585106
miR-519d	X	1350	0.578947
miR-373	O	1341	0.583333
miR-373*	O	1341	0.587629
miR-128a	X	1339	0.581633
miR-19b	O	1334	0.585859
miR-32	O	1333	0.59
miR-124a	X	1328	0.584158
miR-429	X	1324	0.578431
miR-29a	O	1322	0.582524
let-7c	X	1311	0.576923
miR-22	O	1305	0.580952
miR-137	O	1304	0.584906
miR-507	X	1304	0.579439
miR-519a	X	1298	0.574074
miR-182	O	1277	0.577982
miR-182*	O	1277	0.581818
miR-221	O	1258	0.585586
miR-371	X	1257	0.580357
miR-140	X	1256	0.575221
miR-222	O	1237	0.578947
miR-107	O	1236	0.582609
miR-362	X	1221	0.577586
miR-142-3p	O	1216	0.581197
miR-142-5p	O	1216	0.584746
miR-495	X	1216	0.579832
miR-19a	O	1215	0.583333
miR-372	X	1215	0.578512
miR-98	X	1206	0.57377
miR-485-3p	X	1195	0.569106
miR-485-5p	X	1195	0.564516
miR-132	X	1184	0.56
miR-590	X	1182	0.555556
miR-143	O	1180	0.559055
miR-193a	O	1174	0.5625
miR-28	X	1173	0.55814
miR-509	X	1170	0.553846
miR-518d	X	1169	0.549618
miR-130b	X	1168	0.545455
miR-33b	X	1160	0.541353
miR-548b	X	1150	0.537313
miR-548d	X	1144	0.533333
miR-21	O	1141	0.536765
miR-146b	O	1140	0.540146
miR-323	X	1140	0.536232
miR-339	X	1133	0.532374
miR-299-3p	X	1131	0.528571
miR-299-5p	X	1131	0.524823
miR-381	O	1129	0.528169
miR-520e	X	1128	0.524476
miR-369-3p	X	1126	0.520833
miR-369-5p	X	1126	0.517241
miR-520c	X	1124	0.513699
miR-324-3p	X	1121	0.510204
miR-324-5p	X	1121	0.506757
miR-520b	X	1120	0.503356
miR-548c	X	1112	0.5
miR-139	O	1108	0.503311
miR-144	X	1107	0.5
miR-185	O	1106	0.503268
miR-486	O	1102	0.506494
miR-193b	X	1100	0.503226
miR-508	X	1091	0.5
miR-18b	O	1087	0.503185
miR-10b	O	1084	0.506329
miR-150	X	1084	0.503145
miR-204	O	1076	0.50625
miR-152	O	1072	0.509317
miR-146a	O	1068	0.512346
miR-296	X	1068	0.509202
miR-574	X	1066	0.506098
miR-206	O	1062	0.509091
miR-582	X	1055	0.506024
miR-10a	O	1041	0.508982
miR-18a	O	1041	0.511905
miR-18a*	O	1041	0.514793
miR-376a	O	1037	0.517647
miR-376a*	O	1037	0.520468
miR-515-3p	X	1036	0.517442
miR-515-5p	X	1036	0.514451
miR-768-3p	X	1032	0.511494
miR-768-5p	X	1032	0.508571
miR-342	O	1030	0.511364
miR-425-3p	O	1029	0.514124
miR-425-5p	O	1029	0.516854
miR-613	X	1025	0.513966
miR-211	O	1022	0.516667
miR-525	X	1019	0.513812
miR-525*	X	1019	0.510989
miR-378	X	1017	0.508197
miR-524	X	1017	0.505435
miR-524*	X	1017	0.502703
miR-337	X	1012	0.5
miR-449b	X	1012	0.497326
miR-769-3p	X	1010	0.494681
miR-769-5p	X	1010	0.492063
miR-518c	X	1008	0.489474
miR-518c*	X	1008	0.486911
miR-615	X	1008	0.484375
miR-331	X	1000	0.481865
miR-455	O	999	0.484536
miR-335	O	998	0.487179
miR-518f	X	998	0.484694
miR-518f*	X	998	0.482234
miR-183	O	995	0.484848
miR-518e	X	995	0.482412
miR-628	X	990	0.48
miR-513	X	988	0.477612
miR-126	X	986	0.475248
miR-126*	X	986	0.472906
miR-194	X	986	0.470588
miR-556	X	986	0.468293
miR-423	X	985	0.466019
miR-542-3p	O	985	0.468599
miR-542-5p	O	985	0.471154
miR-186	X	984	0.4689
miR-671	X	982	0.466667
miR-499	X	978	0.464455
miR-502	X	978	0.462264
miR-196a	O	977	0.464789
miR-491	O	969	0.46729
miR-151	X	968	0.465116
miR-501	X	968	0.462963
miR-155	O	960	0.465438
miR-188	X	959	0.463303
miR-145	O	957	0.465753
miR-767-3p	X	956	0.463636
miR-767-5p	X	956	0.461538
miR-505	X	954	0.459459
miR-192	X	950	0.457399
miR-409-3p	X	948	0.455357
miR-409-5p	X	948	0.453333
miR-326	O	947	0.455752
miR-31	O	941	0.45815
miR-532	X	940	0.45614
miR-483	O	939	0.458515
miR-448	X	935	0.456522
miR-654	X	918	0.454545
miR-576	X	913	0.452586
miR-154	X	901	0.450644
miR-154*	X	901	0.448718
miR-519e	X	897	0.446809
miR-519e*	X	897	0.444915
miR-544	X	897	0.443038
miR-410	O	895	0.445378
miR-202	X	894	0.443515
miR-202*	X	894	0.441667
miR-103	X	891	0.439834
miR-223	X	888	0.438017
miR-490	X	884	0.436214
miR-99a	O	874	0.438525
miR-136	X	873	0.436735
miR-128b	X	870	0.434959
miR-361	X	869	0.433198
miR-205	O	868	0.435484
miR-379	X	866	0.433735
miR-212	X	860	0.432
miR-488	X	855	0.430279
miR-99b	X	854	0.428571
miR-493-3p	X	850	0.426877
miR-493-5p	X	850	0.425197
miR-452	O	840	0.427451
miR-452*	O	840	0.429688
miR-149	O	832	0.431907
miR-512-3p	X	831	0.430233
miR-512-5p	X	831	0.428571
miR-127	X	824	0.426923
miR-432	X	818	0.425287
miR-432*	X	818	0.423664
miR-624	X	814	0.422053
miR-187	X	812	0.420455
miR-589	X	812	0.418868
miR-411	X	807	0.417293
miR-191	X	806	0.41573
miR-191*	X	806	0.414179
miR-377	X	805	0.412639
miR-100	X	799	0.411111
miR-616	X	788	0.409594
miR-551b	X	780	0.408088
miR-545	X	773	0.406593
miR-320	X	770	0.405109
miR-431	X	762	0.403636
miR-629	X	756	0.402174
miR-365	X	748	0.400722
miR-625	X	746	0.399281
miR-1	X	740	0.397849
miR-380-3p	X	740	0.396429
miR-380-5p	X	740	0.395018
miR-550	X	739	0.393617
miR-500	X	733	0.392226
miR-593	X	732	0.390845
miR-198	X	728	0.389474
miR-133b	X	719	0.388112
miR-526b	X	714	0.38676
miR-526b*	X	714	0.385417
miR-153	O	712	0.387543
miR-133a	X	709	0.386207
miR-376b	X	705	0.38488
miR-489	X	692	0.383562
miR-199b	X	684	0.382253
miR-329	O	681	0.384354
miR-519b	X	672	0.383051
miR-519c	X	666	0.381757
miR-520f	X	666	0.380471
miR-134	O	654	0.38255
miR-422a	X	646	0.381271
miR-340	X	635	0.38
miR-518b	X	633	0.378738
miR-203	X	628	0.377483
miR-215	O	622	0.379538
miR-592	X	613	0.378289
miR-196b	O	605	0.380328
miR-328	O	603	0.382353
miR-375	O	597	0.384365
miR-190	X	585	0.383117
miR-599	X	580	0.381877
miR-504	O	574	0.383871
miR-451	X	560	0.382637
miR-217	X	545	0.38141
miR-503	X	545	0.380192
miR-608	X	540	0.378981
miR-520h	X	537	0.377778
miR-647	X	536	0.376582
miR-95	O	535	0.378549
miR-484	X	533	0.377358
miR-648	X	528	0.376176
miR-383	O	527	0.378125
miR-220	X	526	0.376947
miR-487a	X	523	0.375776
miR-514	X	522	0.374613
miR-520g	X	521	0.373457
miR-646	X	521	0.372308
miR-421	X	520	0.371166
miR-147	X	516	0.370031
miR-184	O	516	0.371951
miR-517c	X	516	0.370821
miR-602	X	515	0.369697
miR-549	X	510	0.36858
miR-634	X	510	0.36747
miR-224	O	509	0.369369
miR-564	X	507	0.368263
miR-587	X	506	0.367164
miR-565	X	504	0.366071
miR-605	X	504	0.364985
miR-566	X	501	0.363905
miR-617	X	501	0.362832
miR-627	X	501	0.361765
miR-657	X	499	0.360704
miR-663	X	498	0.359649
miR-498	X	497	0.358601
miR-571	X	497	0.357558
miR-575	X	497	0.356522
miR-557	X	496	0.355491
miR-563	X	493	0.354467
miR-649	X	492	0.353448
miR-517b	X	491	0.352436
miR-652	X	491	0.351429
miR-517a	X	490	0.350427
miR-621	X	489	0.349432
miR-586	X	488	0.348442
miR-325	X	486	0.347458
miR-591	X	486	0.346479
miR-487b	X	483	0.345506
miR-659	X	483	0.344538
miR-770-5p	X	482	0.343575
miR-433	X	481	0.342618
miR-554	X	481	0.341667
miR-595	X	481	0.34072
miR-650	X	479	0.339779
miR-640	X	478	0.338843
miR-521	X	477	0.337912
miR-601	X	477	0.336986
miR-801	X	477	0.336066
miR-609	X	476	0.33515
miR-560	X	475	0.334239
miR-658	X	475	0.333333
miR-553	X	474	0.332432
miR-802	X	474	0.331536
miR-210	O	473	0.333333
miR-562	X	473	0.33244
miR-611	X	472	0.331551
miR-370	X	471	0.330667
miR-623	X	471	0.329787
miR-651	X	471	0.328912
miR-345	X	470	0.328042
miR-644	X	470	0.327177
miR-496	X	469	0.326316
miR-551a	X	469	0.325459
miR-552	X	469	0.324607
miR-208	X	468	0.32376
miR-626	X	468	0.322917
miR-632	X	468	0.322078
miR-453	X	467	0.321244
miR-598	X	467	0.320413
miR-660	X	467	0.319588
miR-675	X	467	0.318766
miR-630	X	466	0.317949
miR-631	X	466	0.317136
miR-573	X	465	0.316327
miR-637	X	463	0.315522
miR-765	X	463	0.314721
miR-604	X	461	0.313924
miR-33	X	460	0.313131
miR-382	X	460	0.312343
miR-522	X	460	0.311558
miR-561	X	456	0.310777
miR-603	X	456	0.31
miR-638	X	456	0.309227
miR-622	X	455	0.308458
miR-758	X	455	0.307692
miR-662	X	454	0.306931
miR-581	X	452	0.306173
miR-588	X	451	0.305419
miR-585	X	450	0.304668
miR-655	X	450	0.303922
miR-568	X	449	0.303178
miR-583	X	449	0.302439
miR-555	X	447	0.301703
miR-579	X	446	0.300971
miR-618	X	446	0.300242
miR-494	X	444	0.299517
miR-523	X	444	0.298795
miR-570	X	444	0.298077
miR-412	X	443	0.297362
miR-596	X	443	0.296651
miR-597	X	443	0.295943
miR-569	X	442	0.295238
miR-612	X	442	0.294537
miR-620	X	440	0.293839
miR-584	X	439	0.293144
miR-511	X	438	0.292453
miR-607	X	438	0.291765
miR-635	X	437	0.29108
miR-492	X	434	0.290398
miR-510	X	432	0.28972
miR-643	X	430	0.289044
miR-641	X	429	0.288372
miR-346	X	428	0.287703
miR-610	X	423	0.287037
miR-558	X	422	0.286374
miR-619	X	422	0.285714
miR-642	X	422	0.285057
miR-578	X	420	0.284404
miR-600	X	416	0.283753
miR-572	X	412	0.283105
miR-606	X	412	0.28246
miR-636	X	409	0.281818
miR-567	X	408	0.281179
miR-197	X	405	0.280543
miR-614	X	405	0.27991
miR-653	X	403	0.279279
miR-661	X	403	0.278652
miR-645	X	384	0.278027
miR-633	X	383	0.277405
miR-656	X	373	0.276786
miR-668	X	361	0.276169
miR-766	X	359	0.275556
miR-639	X	357	0.274945
miR-517*	X	356	0.274336
miR-580	X	351	0.273731
miR-301	X	343	0.273128
miR-559	X	339	0.272527
miR-92	X	316	0.27193
miR-577	X	308	0.271335
miR-122a	X	192	0.270742
miR-216	X	82	0.270153
miR-368	X	68	0.269565
miR-189	X	0	0.26898
miR-374	X	0	0.268398
miR-422b	X	0	0.267819
miR-449	X	0	0.267241
miR-450	X	0	0.266667
miR-516-3p	X	0	0.266094
miR-516-5p	X	0	0.265525
miR-526a	X	0	0.264957
miR-526c	X	0	0.264392
miR-527	X	0	0.26383

## Sheet: F1+F2
miRNA	HMDD	Q-statistics	RQ1	Q-statistics (Inverse ranking)	RQ2	RQ1+RQ2	Cumulative Ratio
miR-21	O	9.95926e-05	1	1.99977	1	2	1
miR-22	O	0.000244455	2	1.99847	2	4	1
miR-29a	O	0.000570394	3	1.94925	6	9	1
miR-9*	O	0.00152105	5	1.97128	4	9	1
miR-34a	O	0.00203712	7	1.97128	3	10	1
miR-222	O	0.00195564	6	1.96607	5	11	1
miR-9	O	0.000905387	4	1.92414	9	13	1
miR-181d	O	0.00470801	8	1.93861	7	15	1
miR-223	X	0.00538705	9	1.93549	8	17	0.888889
miR-130b	X	0.00692621	12	1.91652	10	22	0.8
miR-19b	O	0.00557718	10	1.88885	12	22	0.818182
miR-125b	O	0.00828429	15	1.89439	11	26	0.833333
let-7a	O	0.00605704	11	1.87346	16	27	0.846154
miR-92	X	0.00815754	14	1.86321	18	32	0.785714
miR-17-5p	O	0.0120507	20	1.88841	13	33	0.8
let-7c	X	0.0110819	17	1.86894	17	34	0.75
miR-19a	O	0.0137709	23	1.87469	15	38	0.764706
miR-24	O	0.0139067	24	1.87702	14	38	0.777778
miR-15b	O	0.0111815	18	1.84495	21	39	0.789474
miR-29b	X	0.0108646	16	1.83794	23	39	0.75
let-7f	X	0.0160525	28	1.85249	19	47	0.714286
miR-23a	X	0.0112902	19	1.76836	31	50	0.681818
miR-93	O	0.0182526	30	1.84699	20	50	0.695652
miR-106b	O	0.013952	25	1.81277	26	51	0.708333
miR-30a-5p	O	0.0157809	27	1.82471	24	51	0.72
miR-20a	O	0.013445	22	1.78307	30	52	0.730769
miR-155	O	0.0202354	33	1.84198	22	55	0.740741
miR-27a	O	0.0121684	21	1.74464	34	55	0.75
miR-142-5p	O	0.0191489	31	1.81689	25	56	0.758621
miR-106a	O	0.0169488	29	1.7881	29	58	0.766667
miR-142-3p	O	0.0205976	34	1.7911	28	62	0.774194
miR-17-3p	O	0.0245541	38	1.80382	27	65	0.78125
miR-29c	O	0.0144771	26	1.68966	44	70	0.787879
miR-181a	O	0.0208601	35	1.71144	39	74	0.794118
miR-34b	X	0.0386419	45	1.75831	32	77	0.771429
miR-26a	O	0.0241919	36	1.70032	42	78	0.777778
miR-221	O	0.0409235	47	1.74551	33	80	0.783784
miR-301	X	0.0407424	46	1.72821	36	82	0.763158
miR-128b	X	0.0446809	49	1.72975	35	84	0.74359
miR-181b	O	0.0245269	37	1.65762	49	86	0.75
miR-219	X	0.0199909	32	1.63535	54	86	0.731707
let-7b	X	0.00814848	13	1.53721	75	88	0.714286
miR-146b	O	0.0461385	51	1.72313	37	88	0.72093
miR-20b	O	0.0430964	48	1.70358	40	88	0.727273
miR-125a	X	0.0486646	52	1.71925	38	90	0.711111
miR-101	O	0.051091	55	1.69383	43	98	0.717391
miR-124a	X	0.030421	40	1.6189	58	98	0.702128
miR-130a	O	0.0521503	58	1.70344	41	99	0.708333
let-7e	X	0.037148	43	1.61919	57	100	0.693878
miR-338	X	0.0289724	39	1.60427	61	100	0.68
miR-181c	O	0.0501132	54	1.65406	50	104	0.686275
miR-331	X	0.0460389	50	1.63259	55	105	0.673077
miR-25	O	0.0320145	41	1.58893	65	106	0.679245
miR-128a	X	0.0591037	64	1.66983	46	110	0.666667
miR-139	O	0.0521503	59	1.6515	51	110	0.672727
miR-152	O	0.0594568	65	1.67456	45	110	0.678571
miR-99a	O	0.0550475	63	1.66381	48	111	0.684211
miR-18a	O	0.0611589	67	1.6646	47	114	0.689655
miR-181a*	O	0.0545315	62	1.64874	53	115	0.694915
miR-195	O	0.0534088	61	1.61966	56	117	0.7
miR-30c	O	0.0348031	42	1.51454	77	119	0.704918
miR-10b	O	0.0488909	53	1.56958	69	122	0.709677
miR-30d	X	0.067723	72	1.6507	52	124	0.698413
miR-210	O	0.0382435	44	1.49976	82	126	0.703125
miR-107	O	0.0649344	71	1.61609	59	130	0.707692
miR-204	O	0.053282	60	1.56071	70	130	0.712121
miR-98	X	0.0693164	74	1.61253	60	134	0.701493
miR-363	X	0.0614124	68	1.58188	67	135	0.691176
let-7i	X	0.0760254	75	1.60228	62	137	0.681159
let-7d	O	0.0519058	57	1.48455	83	140	0.685714
miR-103	X	0.0790946	77	1.59425	63	140	0.676056
miR-185	O	0.0515618	56	1.477	84	140	0.680556
miR-193a	O	0.0844817	78	1.59	64	142	0.684932
miR-100	X	0.078153	76	1.58095	68	144	0.675676
miR-342	O	0.0598914	66	1.50315	79	145	0.68
miR-768-3p	X	0.0882209	80	1.58457	66	146	0.671053
miR-148a	O	0.0678769	73	1.50005	81	154	0.675325
miR-23b	O	0.0934359	83	1.53764	74	157	0.679487
miR-33	X	0.0953825	85	1.54998	73	158	0.670886
miR-214	O	0.0982979	87	1.55104	72	159	0.675
miR-638	X	0.0987958	88	1.55659	71	159	0.666667
miR-801	X	0.0617927	69	1.41921	90	159	0.658537
miR-454-3p	X	0.0979538	86	1.52394	76	162	0.650602
miR-768-5p	X	0.0619285	70	1.41219	92	162	0.642857
miR-324-5p	X	0.0852603	79	1.42707	89	168	0.635294
miR-199a*	X	0.101874	90	1.50244	80	170	0.627907
miR-129	X	0.112847	94	1.50714	78	172	0.62069
miR-149	O	0.107125	93	1.445	86	179	0.625
miR-340	X	0.118923	95	1.47646	85	180	0.617978
miR-422b	X	0.104301	91	1.37489	94	185	0.611111
miR-551b	X	0.129796	99	1.44182	87	186	0.604396
miR-92b	O	0.0902128	81	1.28649	107	188	0.608696
miR-494	X	0.146673	103	1.42957	88	191	0.602151
miR-7	O	0.129977	100	1.39438	93	193	0.606383
miR-199a	X	0.153309	104	1.41918	91	195	0.6
miR-140	X	0.129733	98	1.30944	102	200	0.59375
miR-575	X	0.161928	107	1.36721	95	202	0.587629
miR-527	X	0.181702	113	1.35938	96	209	0.581633
miR-95	O	0.181141	112	1.35615	97	209	0.585859
miR-145	O	0.137809	102	1.27388	110	212	0.59
miR-339	X	0.105459	92	1.21931	120	212	0.584158
miR-30a-3p	O	0.166202	110	1.30024	104	214	0.588235
miR-361	X	0.183794	117	1.34632	98	215	0.582524
miR-99b	X	0.133554	101	1.24725	116	217	0.576923
miR-330	X	0.189289	120	1.3392	99	219	0.571429
miR-374	X	0.1822	114	1.29243	105	219	0.566038
miR-198	X	0.160715	106	1.24968	115	221	0.560748
miR-137	O	0.190856	121	1.33787	101	222	0.564815
miR-138	O	0.191218	122	1.33903	100	222	0.568807
miR-182	O	0.119593	96	1.17324	127	223	0.572727
miR-30b	X	0.127632	97	1.1728	129	226	0.567568
miR-424	X	0.195564	126	1.30245	103	229	0.5625
miR-565	X	0.180036	111	1.24002	118	229	0.557522
miR-370	X	0.195319	125	1.28388	108	233	0.552632
miR-193b	X	0.214396	130	1.29	106	236	0.547826
miR-186	X	0.165324	109	1.17281	128	237	0.543103
let-7g	X	0.100063	89	1.05392	149	238	0.538462
miR-497	X	0.183096	116	1.18438	125	241	0.533898
miR-520d*	X	0.214685	132	1.28275	109	241	0.529412
miR-18b	O	0.212947	129	1.2594	113	242	0.533333
miR-202	X	0.214468	131	1.26725	111	242	0.528926
miR-320	X	0.160507	105	1.12811	139	244	0.52459
miR-200a*	X	0.226573	134	1.26627	112	246	0.520325
miR-197	X	0.191942	123	1.1862	124	247	0.516129
miR-491	O	0.21646	133	1.25857	114	247	0.52
miR-630	X	0.203169	127	1.20127	121	248	0.515873
miR-452	O	0.164273	108	1.0769	145	253	0.519685
miR-598	X	0.241195	137	1.24038	117	254	0.515625
miR-16	O	0.0947397	84	0.953047	172	256	0.51938
miR-519e*	X	0.227696	135	1.1899	123	258	0.515385
miR-601	X	0.184699	118	1.10979	140	258	0.51145
miR-769-5p	X	0.246483	139	1.22857	119	258	0.507576
miR-30e-5p	O	0.262426	143	1.20065	122	265	0.511278
miR-126	X	0.0911272	82	0.908574	184	266	0.507463
miR-610	X	0.211363	128	1.12992	138	266	0.503704
miR-151	X	0.24153	138	1.17103	130	268	0.5
miR-659	X	0.266546	145	1.18284	126	271	0.49635
miR-513	X	0.187162	119	1.01549	155	274	0.492754
miR-218	O	0.254233	141	1.15708	134	275	0.496403
miR-500	X	0.269443	146	1.16954	131	277	0.492857
miR-30e-3p	O	0.182526	115	0.991915	163	278	0.496454
miR-765	X	0.193871	124	1.03258	154	278	0.492958
miR-26b	O	0.270502	147	1.16324	132	279	0.496503
miR-27b	O	0.26344	144	1.13025	137	281	0.5
miR-425-5p	O	0.271507	148	1.16173	133	281	0.503448
miR-324-3p	X	0.247125	140	1.0988	142	282	0.5
miR-542-3p	O	0.285441	151	1.15668	135	286	0.503401
miR-212	X	0.290955	152	1.14586	136	288	0.5
miR-488	X	0.295057	154	1.10787	141	295	0.496644
miR-143	O	0.272811	149	0.999411	160	309	0.5
miR-34c	X	0.325985	166	1.09744	143	309	0.496689
miR-671	X	0.322273	164	1.06802	147	311	0.493421
miR-132	X	0.328656	167	1.07036	146	313	0.490196
miR-663	X	0.337646	169	1.07893	144	313	0.487013
miR-188	X	0.314305	158	1.00598	158	316	0.483871
miR-31	O	0.329778	168	1.05228	150	318	0.487179
miR-422a	X	0.344074	171	1.06259	148	319	0.484076
miR-135a	O	0.237284	136	0.898044	186	322	0.487342
miR-542-5p	O	0.321512	162	0.993708	161	323	0.490566
miR-622	X	0.293898	153	0.958081	170	323	0.4875
miR-628	X	0.348864	172	1.04033	152	324	0.484472
miR-148b	X	0.316297	159	0.978497	167	326	0.481481
miR-526b	X	0.353753	175	1.04124	151	326	0.478528
miR-532	X	0.25962	142	0.902046	185	327	0.47561
miR-199b	X	0.350792	173	1.01302	156	329	0.472727
miR-183	O	0.338026	170	0.992947	162	332	0.475904
miR-376a	O	0.36211	179	1.03945	153	332	0.479042
miR-504	O	0.355681	176	1.00766	157	333	0.482143
miR-410	O	0.296062	155	0.922454	181	336	0.485207
miR-302c*	O	0.388474	185	1.00396	159	344	0.488235
miR-770-5p	X	0.382336	183	0.991435	164	347	0.48538
miR-15a	O	0.307252	156	0.874604	193	349	0.488372
miR-518c*	X	0.359837	177	0.953047	173	350	0.485549
miR-574	X	0.393001	186	0.988565	165	351	0.482759
miR-758	X	0.376098	182	0.958126	169	351	0.48
miR-652	X	0.400181	188	0.98144	166	354	0.477273
miR-136	X	0.401295	189	0.959846	168	357	0.474576
miR-509	X	0.308846	157	0.848936	200	357	0.47191
miR-134	O	0.320244	161	0.852286	197	358	0.47486
miR-187	X	0.363287	180	0.940842	178	358	0.472222
miR-564	X	0.322146	163	0.861928	195	358	0.469613
miR-560	X	0.28364	150	0.787904	212	362	0.467033
miR-520b	X	0.415319	194	0.956741	171	365	0.464481
miR-550	X	0.351906	174	0.86947	194	368	0.461957
miR-365	X	0.361575	178	0.875736	192	370	0.459459
miR-377	X	0.419882	196	0.948701	175	371	0.456989
miR-329	O	0.425342	198	0.95177	174	372	0.459893
miR-485-5p	X	0.409054	192	0.930059	180	372	0.457447
miR-489	X	0.417021	195	0.946428	177	372	0.455026
miR-584	X	0.388085	184	0.883078	189	373	0.452632
miR-627	X	0.426111	199	0.947614	176	375	0.450262
miR-629	X	0.319267	160	0.771236	217	377	0.447917
miR-323	X	0.428637	201	0.930765	179	380	0.445596
miR-150	X	0.414151	193	0.882236	190	383	0.443299
miR-648	X	0.436351	203	0.910593	183	386	0.441026
miR-501	X	0.393771	187	0.821376	203	390	0.438776
miR-611	X	0.430901	202	0.884962	188	390	0.436548
miR-455	O	0.439692	204	0.889461	187	391	0.439394
miR-335	O	0.451562	210	0.913961	182	392	0.442211
miR-381	O	0.40775	191	0.834015	202	393	0.445
miR-362	X	0.367442	181	0.771607	216	397	0.442786
miR-127	X	0.445016	207	0.881494	191	398	0.440594
miR-572	X	0.447053	208	0.857003	196	404	0.438424
miR-376b	X	0.427895	200	0.806265	208	408	0.436275
miR-487b	X	0.404165	190	0.761657	219	409	0.434146
miR-590	X	0.454142	211	0.849615	199	410	0.432039
miR-368	X	0.4222	197	0.778633	215	412	0.429952
miR-153	O	0.444047	206	0.801086	210	416	0.432692
miR-650	X	0.485514	218	0.852223	198	416	0.430622
miR-379	X	0.483803	217	0.846763	201	418	0.428571
miR-484	X	0.481874	216	0.8177	205	421	0.42654
miR-146a	O	0.490792	220	0.821077	204	424	0.429245
miR-503	X	0.48756	219	0.814368	206	425	0.42723
miR-660	X	0.456722	212	0.780045	213	425	0.425234
miR-32	O	0.492531	221	0.802363	209	430	0.427907
miR-191	X	0.540761	229	0.806474	207	436	0.425926
miR-382	X	0.440552	205	0.67407	232	437	0.423963
miR-451	X	0.325939	165	0.504554	274	439	0.422018
miR-486	O	0.538452	228	0.790946	211	439	0.424658
miR-10a	O	0.524663	226	0.763386	218	444	0.427273
miR-518f*	X	0.502789	224	0.754441	220	444	0.425339
miR-605	X	0.496541	222	0.727741	224	446	0.423423
miR-367	O	0.562608	233	0.778678	214	447	0.426009
miR-617	X	0.541494	230	0.751227	221	451	0.424107
miR-373*	O	0.449144	209	0.606247	246	455	0.426667
miR-769-3p	X	0.463268	213	0.622979	242	455	0.424779
miR-567	X	0.576913	235	0.725106	225	460	0.422907
miR-421	X	0.586148	238	0.728665	223	461	0.421053
miR-557	X	0.594921	242	0.746727	222	464	0.419214
miR-299-5p	X	0.548556	231	0.648375	235	466	0.417391
miR-184	O	0.481349	215	0.582345	254	469	0.419913
miR-18a*	O	0.616596	246	0.721222	226	472	0.422414
miR-423	X	0.550403	232	0.625441	241	473	0.420601
miR-635	X	0.598506	243	0.680308	230	473	0.418803
miR-658	X	0.638298	247	0.701141	227	474	0.417021
miR-583	X	0.590358	241	0.664916	234	475	0.415254
miR-493-3p	X	0.474468	214	0.556523	262	476	0.413502
miR-526a	X	0.519737	225	0.587234	251	476	0.411765
miR-493-5p	X	0.589163	240	0.632757	237	477	0.410042
miR-516-3p	X	0.64057	249	0.688085	228	477	0.408333
miR-520e	X	0.638479	248	0.681213	229	477	0.406639
miR-126*	X	0.613056	245	0.669126	233	478	0.404959
miR-154*	X	0.497682	223	0.572639	256	479	0.403292
miR-409-3p	X	0.655093	252	0.67856	231	483	0.401639
miR-502	X	0.584708	236	0.598859	248	484	0.4
miR-141	X	0.533092	227	0.524328	266	493	0.398374
miR-373	O	0.648257	250	0.60842	245	495	0.40081
miR-380-3p	X	0.662888	255	0.618968	244	499	0.399194
miR-433	X	0.686537	265	0.638053	236	501	0.39759
miR-96	O	0.685061	264	0.626999	239	503	0.4
miR-299-3p	X	0.668438	258	0.602879	247	505	0.398406
miR-766	X	0.694251	267	0.629715	238	505	0.396825
miR-450	X	0.576261	234	0.505278	273	507	0.395257
miR-516-5p	X	0.661575	254	0.58277	253	507	0.393701
miR-28	X	0.693191	266	0.620181	243	509	0.392157
miR-345	X	0.708692	273	0.626809	240	513	0.390625
miR-602	X	0.66412	256	0.5667	258	514	0.389105
miR-200c	X	0.585459	237	0.496732	278	515	0.387597
miR-507	X	0.699393	268	0.593653	249	517	0.3861
miR-492	X	0.652313	251	0.517094	267	518	0.384615
miR-411	X	0.605921	244	0.502426	275	519	0.383142
miR-523	X	0.707967	272	0.593635	250	522	0.381679
miR-654	X	0.587424	239	0.469353	283	522	0.380228
miR-328	O	0.67502	261	0.544726	263	524	0.382576
miR-215	O	0.705813	270	0.560616	259	529	0.384906
miR-194	X	0.737057	278	0.582933	252	530	0.383459
miR-498	X	0.701105	269	0.556958	261	530	0.382022
miR-625	X	0.759149	280	0.57445	255	535	0.380597
miR-577	X	0.67129	259	0.482173	279	538	0.379182
miR-510	X	0.680561	262	0.498008	277	539	0.377778
miR-604	X	0.768882	282	0.568791	257	539	0.376384
miR-454-5p	X	0.786845	285	0.559411	260	545	0.375
miR-485-3p	X	0.721992	276	0.512929	270	546	0.373626
miR-192	X	0.785432	284	0.527614	265	549	0.372263
miR-200b	O	0.667804	257	0.412594	292	549	0.374545
miR-483	O	0.660018	253	0.369425	298	551	0.376812
miR-656	X	0.798841	288	0.536713	264	552	0.375451
miR-495	X	0.707587	271	0.469787	282	553	0.374101
miR-378	X	0.796623	287	0.515989	268	555	0.37276
miR-383	O	0.674043	260	0.387216	296	556	0.375
miR-524*	X	0.717936	275	0.477365	281	556	0.373665
miR-490	X	0.762553	281	0.500072	276	557	0.37234
miR-432	X	0.820145	290	0.514006	269	559	0.371025
miR-196b	O	0.822227	291	0.512404	271	562	0.373239
miR-200a	X	0.68469	263	0.351363	299	562	0.37193
miR-337	X	0.843993	293	0.509362	272	565	0.370629
miR-431	X	0.734224	277	0.445695	289	566	0.369338
miR-369-5p	X	0.749697	279	0.414604	291	570	0.368056
miR-512-3p	X	0.790946	286	0.448321	287	573	0.366782
miR-592	X	0.714459	274	0.350928	300	574	0.365517
miR-369-3p	X	0.831	292	0.467614	284	576	0.364261
miR-296	X	0.870041	297	0.478044	280	577	0.363014
miR-545	X	0.847035	294	0.452974	285	579	0.361775
miR-217	X	0.877999	298	0.451852	286	584	0.360544
miR-582	X	0.781847	283	0.312494	308	591	0.359322
miR-133b	X	0.888076	300	0.410032	293	593	0.358108
miR-196a	O	0.920235	306	0.446827	288	594	0.360269
miR-641	X	0.929932	307	0.442508	290	597	0.35906
miR-189	X	0.818986	289	0.298597	312	601	0.35786
miR-211	O	0.867551	296	0.318696	305	601	0.36
miR-508	X	0.859683	295	0.305079	309	604	0.358804
miR-154	X	0.957827	312	0.403594	294	606	0.357616
miR-487a	X	0.943703	310	0.383087	297	607	0.356436
miR-182*	O	0.888511	301	0.313554	307	608	0.358553
miR-608	X	0.996695	317	0.391127	295	612	0.357377
miR-133a	X	0.98067	313	0.345595	301	614	0.356209
miR-203	X	0.945487	311	0.318117	306	617	0.355049
miR-425-3p	O	0.878723	299	0.277836	318	617	0.357143
miR-191*	X	0.917257	304	0.296668	314	618	0.355987
miR-662	X	1.04952	322	0.336306	302	624	0.354839
miR-371	X	0.917338	305	0.266981	321	626	0.353698
miR-105	X	1.05387	324	0.321593	304	628	0.352564
miR-519b	X	1.08375	326	0.323413	303	629	0.351438
miR-505	X	0.892096	302	0.245912	329	631	0.350318
miR-525	X	0.929986	308	0.252603	325	633	0.349206
miR-519e	X	1.00129	318	0.282345	317	635	0.348101
miR-190	X	0.898334	303	0.225985	333	636	0.347003
miR-526c	X	0.988094	316	0.25799	322	638	0.345912
miR-596	X	1.09296	328	0.304753	310	638	0.344828
miR-767-5p	X	1.01071	319	0.269335	320	639	0.34375
miR-632	X	0.937438	309	0.233382	332	641	0.342679
miR-623	X	1.089	327	0.283929	315	642	0.341615
miR-135b	X	1.12645	332	0.298778	311	643	0.340557
miR-144	X	0.987053	315	0.246383	328	643	0.339506
miR-615	X	1.10906	331	0.297411	313	644	0.338462
miR-597	X	1.16708	336	0.283422	316	652	0.337423
miR-224	O	1.102	330	0.251055	326	656	0.33945
miR-452*	O	0.985885	314	0.18766	345	659	0.341463
miR-506	X	1.04141	321	0.212304	338	659	0.340426
miR-653	X	1.18207	340	0.273943	319	659	0.339394
miR-522	X	1.03686	320	0.205559	341	661	0.338369
miR-216	X	1.19866	342	0.257492	323	665	0.337349
miR-595	X	1.20996	343	0.257057	324	667	0.336336
miR-205	O	1.18468	341	0.248438	327	668	0.338323
miR-566	X	1.16853	337	0.239167	331	668	0.337313
miR-624	X	1.17191	338	0.24565	330	668	0.33631
miR-449	X	1.16005	335	0.214151	336	671	0.335312
miR-1	X	1.12992	333	0.195346	343	676	0.33432
miR-647	X	1.0769	325	0.164273	352	677	0.333333
miR-518d	X	1.05278	323	0.155364	355	678	0.332353
miR-326	O	1.21549	344	0.216922	335	679	0.334311
miR-302a	O	1.09573	329	0.157021	354	683	0.336257
miR-618	X	1.22767	345	0.210095	339	684	0.335277
miR-409-5p	X	1.26851	353	0.225179	334	687	0.334302
miR-548d	X	1.25022	351	0.213626	337	688	0.333333
miR-432*	X	1.23936	347	0.196967	342	689	0.33237
miR-520a	X	1.1766	339	0.172703	350	689	0.331412
miR-609	X	1.15885	334	0.142209	358	692	0.33046
miR-636	X	1.26784	352	0.20632	340	692	0.329513
miR-520a*	X	1.23291	346	0.172992	349	695	0.328571
miR-576	X	1.2477	350	0.185641	347	697	0.327635
miR-147	X	1.31208	358	0.175093	348	706	0.326705
miR-519d	X	1.24182	349	0.15148	357	706	0.325779
miR-548b	X	1.33773	360	0.186437	346	706	0.324859
miR-634	X	1.34174	362	0.190086	344	706	0.323944
miR-612	X	1.38663	366	0.167207	351	717	0.323034
miR-496	X	1.39398	368	0.158189	353	721	0.322129
miR-631	X	1.34106	361	0.137909	363	724	0.321229
miR-525*	X	1.31995	359	0.117918	367	726	0.320334
miR-639	X	1.23944	348	0.0960163	378	726	0.319444
miR-526b*	X	1.30989	357	0.10919	371	728	0.31856
miR-551a	X	1.40557	373	0.155292	356	729	0.31768
miR-518a	X	1.27247	354	0.0990856	376	730	0.316804
miR-519a	X	1.40168	371	0.138207	362	733	0.315934
miR-499	X	1.28624	355	0.093617	379	734	0.315068
miR-302b*	O	1.39347	367	0.1156	369	736	0.31694
miR-520d	X	1.41249	375	0.140371	361	736	0.316076
miR-655	X	1.42384	377	0.1421	359	736	0.315217
miR-657	X	1.36189	363	0.105423	373	736	0.314363
miR-637	X	1.39805	370	0.117474	368	738	0.313514
miR-346	X	1.44709	380	0.141919	360	740	0.312668
miR-515-3p	X	1.40678	374	0.120951	366	740	0.311828
miR-512-5p	X	1.28674	356	0.0851064	386	742	0.310992
miR-518e	X	1.4321	378	0.126781	365	743	0.31016
miR-553	X	1.47759	383	0.129986	364	747	0.309333
miR-302c	O	1.3621	364	0.0774015	390	754	0.31117
miR-549	X	1.49693	385	0.112558	370	755	0.310345
miR-521	X	1.49459	384	0.0999547	375	759	0.309524
miR-453	X	1.52254	390	0.105459	372	762	0.308707
miR-302a*	O	1.39727	369	0.0706202	397	766	0.310526
miR-767-3p	X	1.51699	387	0.0934088	380	767	0.309711
miR-668	X	1.54324	395	0.103893	374	769	0.308901
miR-520h	X	1.41718	376	0.0740154	394	770	0.308094
miR-520g	X	1.46904	382	0.0782526	389	771	0.307292
miR-675	X	1.38416	365	0.0593934	407	772	0.306494
miR-645	X	1.52671	391	0.0892349	383	774	0.305699
miR-586	X	1.56049	398	0.0983703	377	775	0.30491
miR-220	X	1.43287	379	0.0641105	402	781	0.304124
miR-616	X	1.56643	400	0.0933001	381	781	0.303342
miR-524	X	1.40545	372	0.056469	410	782	0.302564
miR-517*	X	1.55766	397	0.0844998	387	784	0.30179
miR-375	O	1.53264	394	0.0768945	391	785	0.303571
miR-517a	X	1.58022	402	0.0891535	384	786	0.302799
miR-614	X	1.58141	404	0.0907832	382	786	0.30203
miR-649	X	1.52757	393	0.0756179	393	786	0.301266
miR-372	X	1.50888	386	0.0628701	404	790	0.300505
miR-563	X	1.45497	381	0.0570394	409	790	0.299748
miR-578	X	1.58794	406	0.0886283	385	791	0.298995
miR-646	X	1.52177	389	0.0641014	403	792	0.298246
miR-619	X	1.52757	392	0.0657039	401	793	0.2975
miR-412	X	1.59823	407	0.0809416	388	795	0.296758
miR-518b	X	1.58407	405	0.0756179	392	797	0.29602
miR-206	O	1.56429	399	0.0669986	399	798	0.297767
miR-561	X	1.55096	396	0.0570756	408	804	0.29703
miR-613	X	1.60055	408	0.0708013	396	804	0.296296
miR-325	X	1.52151	388	0.0414215	418	806	0.295567
miR-562	X	1.63209	411	0.0715618	395	806	0.29484
miR-376a*	O	1.63956	413	0.0681213	398	811	0.296569
miR-539	O	1.65693	416	0.0660299	400	816	0.298289
miR-585	X	1.63813	412	0.0619919	405	817	0.297561
miR-640	X	1.57718	401	0.0428067	416	817	0.296837
miR-449b	X	1.67283	417	0.0614667	406	823	0.296117
miR-591	X	1.6139	410	0.0531915	413	823	0.2954
miR-661	X	1.60474	409	0.0474694	415	824	0.294686
miR-548c	X	1.58135	403	0.03311	423	826	0.293976
miR-520c	X	1.67546	418	0.0560887	411	829	0.293269
miR-569	X	1.64795	415	0.0501947	414	829	0.292566
miR-571	X	1.68239	421	0.0555998	412	833	0.291866
miR-302b	O	1.64751	414	0.0326664	424	838	0.293556
miR-544	X	1.74287	425	0.042019	417	842	0.292857
miR-511	X	1.70213	423	0.0345496	422	845	0.292162
miR-519c	X	1.67747	419	0.030421	427	846	0.291469
miR-517c	X	1.75986	428	0.0382435	419	847	0.29078
miR-518c	X	1.67892	420	0.0275238	429	849	0.290094
miR-552	X	1.76718	429	0.0347669	420	849	0.289412
miR-579	X	1.73248	424	0.0307107	425	849	0.288732
miR-603	X	1.7746	432	0.0347669	421	853	0.288056
miR-517b	X	1.75079	427	0.0279855	428	855	0.287383
miR-607	X	1.69067	422	0.0218651	433	855	0.286713
miR-429	X	1.78919	437	0.030421	426	863	0.286047
miR-633	X	1.78641	436	0.0269443	430	866	0.285383
miR-642	X	1.79887	438	0.0258941	432	870	0.284722
miR-202*	X	1.77872	434	0.0193119	437	871	0.284065
miR-651	X	1.81385	440	0.0260118	431	871	0.28341
miR-555	X	1.74483	426	0.0104301	447	873	0.282759
miR-570	X	1.83345	443	0.0198823	434	877	0.28211
miR-599	X	1.78281	435	0.0139339	442	877	0.281465
miR-568	X	1.77637	433	0.0106474	446	879	0.280822
miR-589	X	1.83439	444	0.0195564	435	879	0.280182
miR-33b	X	1.84511	447	0.0193391	436	883	0.279545
miR-644	X	1.76876	430	0.00866455	453	883	0.278912
miR-302d	O	1.84441	446	0.0177003	439	885	0.280543
miR-363*	X	1.76879	431	0.00813943	455	886	0.27991
miR-626	X	1.84825	449	0.0191852	438	887	0.279279
miR-384	X	1.84001	445	0.0127116	444	889	0.278652
miR-520f	X	1.8456	448	0.0140063	441	889	0.278027
miR-558	X	1.81562	441	0.0102037	448	889	0.277405
miR-514	X	1.85999	450	0.0156179	440	890	0.276786
miR-518f	X	1.8802	451	0.0131191	443	894	0.276169
miR-380-5p	X	1.80096	439	0.00565867	458	897	0.275556
miR-593	X	1.83297	442	0.00665459	456	898	0.274945
miR-588	X	1.88162	452	0.00988683	449	901	0.274336
miR-448	X	1.89494	458	0.0106564	445	903	0.273731
miR-122a	X	1.89226	457	0.00956089	450	907	0.273128
miR-587	X	1.90609	460	0.00953373	451	911	0.272527
miR-621	X	1.88882	454	0.00562245	459	913	0.27193
miR-556	X	1.91041	462	0.00898144	452	914	0.271335
miR-548a	X	1.88959	455	0.00481666	460	915	0.270742
miR-554	X	1.90965	461	0.00814848	454	915	0.270153
miR-580	X	1.89555	459	0.00623812	457	916	0.269565
miR-581	X	1.88248	453	0.00312359	463	916	0.26898
miR-606	X	1.88977	456	0.00387506	462	918	0.268398
miR-600	X	1.94777	464	0.00430059	461	925	0.267819
miR-643	X	1.96128	465	0.00274332	464	929	0.267241
miR-802	X	1.96346	466	0.00267995	465	931	0.266667
miR-573	X	1.94083	463	0.000869172	469	932	0.266094
miR-515-5p	X	1.96433	467	0.00149389	467	934	0.265525
miR-559	X	1.97017	468	0.00173834	466	934	0.264957
miR-620	X	1.98041	469	0.00130376	468	937	0.264392
miR-208	X	2	470	9.05387e-06	470	940	0.26383

## Sheet: F1+F3
miRNA	HMDD	Q-statistics	RQ1	Q-statistics (Inverse ranking)	RQ2	RQ1+RQ2	Cumulative Ratio
miR-9*	O	0.00105025	1	1.97313	2	3	1
miR-181a	O	0.00133771	3	1.97445	1	4	1
miR-16	O	0.00122227	2	1.96501	3	5	1
miR-125b	O	0.00158443	4	1.96407	4	8	1
miR-30a-5p	O	0.00234269	6	1.94341	6	12	1
miR-30c	O	0.00328656	10	1.9515	5	15	1
miR-9	O	0.00208239	5	1.92376	11	16	1
let-7a	O	0.00437302	11	1.92651	8	19	1
let-7b	X	0.00318696	8	1.92297	12	20	0.888889
miR-93	O	0.00499774	13	1.93391	7	20	0.9
let-7f	X	0.00545948	14	1.92488	10	24	0.818182
miR-26a	O	0.00651879	16	1.92565	9	25	0.833333
miR-30d	X	0.00567678	15	1.91101	13	28	0.769231
miR-15b	O	0.00325939	9	1.85793	20	29	0.785714
miR-21	O	0.0024536	7	1.83499	25	32	0.8
miR-106a	O	0.0100045	21	1.88744	14	35	0.8125
miR-195	O	0.00784971	18	1.86353	19	37	0.823529
miR-24	O	0.0123857	25	1.88393	15	40	0.833333
let-7c	X	0.0109733	24	1.87072	17	41	0.789474
miR-30e-5p	O	0.0138049	27	1.8767	16	43	0.8
miR-29a	O	0.012612	26	1.86582	18	44	0.809524
miR-106b	O	0.00728837	17	1.81682	28	45	0.818182
let-7e	X	0.0170303	31	1.85785	21	52	0.782609
miR-125a	X	0.00837483	19	1.80063	34	53	0.75
miR-15a	O	0.0159982	29	1.83735	24	53	0.76
miR-27a	O	0.0108646	23	1.80751	31	54	0.769231
miR-181a*	O	0.00454278	12	1.74475	43	55	0.777778
miR-181c	O	0.017818	33	1.85518	22	55	0.785714
miR-23a	X	0.0108284	22	1.79199	35	57	0.758621
let-7d	O	0.0203622	35	1.84123	23	58	0.766667
miR-29b	X	0.0177456	32	1.8278	26	58	0.741935
miR-23b	O	0.00950656	20	1.76075	39	59	0.75
miR-130a	O	0.0169488	30	1.80244	33	63	0.757576
miR-17-5p	O	0.0215097	36	1.81141	30	66	0.764706
let-7g	X	0.0241195	40	1.81968	27	67	0.742857
miR-22	O	0.0248438	41	1.81592	29	70	0.75
miR-30a-3p	O	0.0197261	34	1.76378	38	72	0.756757
miR-27b	O	0.0232232	37	1.77438	36	73	0.763158
miR-30b	X	0.0263649	42	1.8057	32	74	0.74359
miR-20a	O	0.0148936	28	1.72078	48	76	0.75
miR-30e-3p	O	0.0236102	39	1.76936	37	76	0.756098
miR-101	O	0.0236034	38	1.73214	45	83	0.761905
let-7i	X	0.0354459	46	1.75333	40	86	0.744186
miR-497	X	0.0397737	49	1.75326	41	90	0.727273
miR-107	O	0.0414305	51	1.74696	42	93	0.733333
miR-20b	O	0.0391127	47	1.73139	46	93	0.73913
miR-34a	O	0.0271888	44	1.6864	50	94	0.744681
miR-17-3p	O	0.0421435	52	1.74327	44	96	0.75
miR-219	X	0.0268085	43	1.62709	53	96	0.734694
miR-181b	O	0.0315346	45	1.65526	52	97	0.74
miR-424	X	0.0404165	50	1.69569	49	99	0.72549
miR-19b	O	0.044373	54	1.72444	47	101	0.730769
miR-29c	O	0.0535989	57	1.65545	51	108	0.735849
miR-126	X	0.0532368	56	1.56092	55	111	0.722222
miR-25	O	0.0583794	58	1.57777	54	112	0.727273
miR-338	X	0.065541	59	1.54071	56	115	0.714286
miR-181d	O	0.0503486	55	1.47716	66	121	0.719298
miR-222	O	0.0861476	64	1.53531	57	121	0.724138
miR-124a	X	0.0763875	63	1.52087	60	123	0.711864
miR-26b	O	0.0431055	53	1.46314	70	123	0.716667
miR-143	O	0.0977818	67	1.52612	58	125	0.721311
miR-142-3p	O	0.0934722	66	1.51172	61	127	0.725806
miR-218	O	0.100487	68	1.52478	59	127	0.730159
miR-92b	O	0.0738796	61	1.46431	69	130	0.734375
miR-34b	X	0.0888637	65	1.47566	67	132	0.723077
miR-148a	O	0.0722024	60	1.4278	74	134	0.727273
miR-19a	O	0.103576	69	1.46452	68	137	0.731343
miR-214	O	0.114052	73	1.49092	64	137	0.735294
miR-363	X	0.0747284	62	1.40002	75	137	0.724638
miR-324-3p	X	0.116125	76	1.50108	63	139	0.714286
miR-768-3p	X	0.116741	77	1.50733	62	139	0.704225
miR-138	O	0.116913	78	1.48502	65	143	0.708333
miR-145	O	0.114233	74	1.43283	73	147	0.712329
miR-200c	X	0.112558	72	1.38511	78	150	0.702703
miR-103	X	0.115093	75	1.36605	81	156	0.693333
miR-520d*	X	0.135978	87	1.4526	71	158	0.684211
miR-140	X	0.110394	70	1.31596	90	160	0.675325
miR-331	X	0.138932	88	1.44474	72	160	0.666667
miR-200b	O	0.110684	71	1.31364	91	162	0.670886
miR-130b	X	0.132322	83	1.36582	82	165	0.6625
miR-199a*	X	0.124995	82	1.36188	83	165	0.654321
miR-148b	X	0.139475	90	1.3608	84	174	0.646341
miR-193b	X	0.158117	95	1.36757	80	175	0.638554
miR-342	O	0.164844	99	1.39153	76	175	0.642857
miR-200a*	X	0.166127	100	1.38606	77	177	0.635294
miR-100	X	0.120996	80	1.25386	98	178	0.627907
miR-185	O	0.158262	96	1.35895	86	182	0.632184
miR-330	X	0.171761	103	1.38049	79	182	0.625
miR-7	O	0.145043	91	1.29674	94	185	0.629213
miR-135a	O	0.166698	101	1.35966	85	186	0.633333
miR-99a	O	0.154821	94	1.31329	92	186	0.637363
miR-10b	O	0.167316	102	1.34535	87	189	0.641304
miR-182	O	0.119464	79	1.18291	111	190	0.645161
miR-204	O	0.175274	104	1.32059	89	193	0.648936
miR-98	X	0.133228	84	1.18493	110	194	0.642105
miR-320	X	0.149498	92	1.21464	104	196	0.635417
miR-129	X	0.191652	110	1.32983	88	198	0.628866
miR-221	O	0.135672	86	1.17208	114	200	0.632653
miR-132	X	0.13943	89	1.17787	112	201	0.626263
miR-223	X	0.182417	108	1.28754	96	204	0.62
miR-339	X	0.163839	98	1.20837	106	204	0.613861
miR-146b	O	0.161612	97	1.20326	108	205	0.617647
miR-199a	X	0.193506	112	1.30316	93	205	0.61165
miR-128a	X	0.175681	105	1.23702	101	206	0.605769
miR-142-5p	O	0.134613	85	1.12805	121	206	0.609524
miR-34c	X	0.191942	111	1.28811	95	206	0.603774
miR-302c*	O	0.186743	109	1.24954	100	209	0.607477
miR-324-5p	X	0.177402	106	1.2199	103	209	0.601852
miR-768-5p	X	0.199891	114	1.2872	97	211	0.59633
miR-32	O	0.199185	113	1.21359	105	218	0.6
miR-376a	O	0.211589	118	1.22839	102	220	0.603604
miR-454-3p	X	0.226073	122	1.25172	99	221	0.598214
miR-518a	X	0.0394387	48	0.784292	177	225	0.59292
miR-193a	O	0.152974	93	1.06514	133	226	0.596491
miR-425-5p	O	0.228031	123	1.20243	109	232	0.6
miR-486	O	0.202988	115	1.11646	125	240	0.603448
miR-28	X	0.178696	107	1.05767	134	241	0.598291
miR-155	O	0.261331	135	1.20503	107	242	0.601695
miR-152	O	0.216351	119	1.12268	124	243	0.605042
miR-200a	X	0.235525	126	1.14151	117	243	0.6
miR-18a	O	0.229135	124	1.12751	122	246	0.603306
miR-574	X	0.223513	120	1.11459	126	246	0.598361
miR-96	O	0.205278	117	1.08071	129	246	0.601626
miR-590	X	0.20306	116	1.07152	132	248	0.596774
miR-361	X	0.268719	137	1.17222	113	250	0.592
miR-137	O	0.26179	136	1.14128	118	254	0.595238
miR-149	O	0.274586	138	1.14702	116	254	0.598425
miR-141	X	0.282119	141	1.16013	115	256	0.59375
miR-362	X	0.25206	132	1.10621	128	260	0.589147
miR-509	X	0.233047	125	1.04233	135	260	0.584615
miR-202	X	0.300407	145	1.13706	119	264	0.580153
miR-212	X	0.298017	144	1.13051	120	264	0.575758
miR-373*	O	0.305358	148	1.12493	123	271	0.578947
miR-451	X	0.249452	130	0.993753	141	271	0.574627
miR-144	X	0.225695	121	0.921005	155	276	0.57037
miR-151	X	0.305876	149	1.11152	127	276	0.566176
miR-520d	X	0.242343	128	0.944681	151	279	0.562044
miR-671	X	0.314088	150	1.07519	131	281	0.557971
miR-146a	O	0.238425	127	0.90916	156	283	0.561151
miR-335	O	0.302173	147	1.03825	137	284	0.564286
miR-135b	X	0.334767	158	1.07646	130	288	0.560284
miR-139	O	0.255654	134	0.924183	154	288	0.56338
miR-506	X	0.282589	142	0.952875	149	291	0.559441
miR-367	O	0.31522	151	0.978262	142	293	0.5625
miR-513	X	0.327533	155	0.977818	144	299	0.558621
miR-299-5p	X	0.325014	154	0.959022	146	300	0.554795
miR-99b	X	0.363015	164	1.04097	136	300	0.55102
miR-10a	O	0.255527	133	0.836713	168	301	0.554054
miR-485-3p	X	0.362841	163	1.00187	139	302	0.550336
miR-127	X	0.368529	165	1.02969	138	303	0.546667
miR-299-3p	X	0.327558	156	0.957972	148	304	0.543046
miR-188	X	0.361747	162	0.978099	143	305	0.539474
miR-296	X	0.278803	140	0.860027	165	305	0.535948
miR-186	X	0.349842	161	0.958334	147	308	0.532468
miR-495	X	0.384608	170	0.995636	140	310	0.529032
miR-520a	X	0.244796	129	0.744101	189	318	0.525641
miR-373	O	0.403212	176	0.968257	145	321	0.528662
miR-381	O	0.383124	169	0.924916	153	322	0.531646
miR-136	X	0.417392	182	0.945333	150	332	0.528302
miR-409-3p	X	0.399095	175	0.904986	157	332	0.525
miR-520a*	X	0.251949	131	0.684799	202	333	0.521739
miR-539	O	0.34115	160	0.79914	174	334	0.524691
miR-128b	X	0.421838	188	0.939113	152	340	0.521472
miR-192	X	0.405876	178	0.8712	162	340	0.518293
miR-302a	O	0.379011	168	0.763947	183	351	0.521212
miR-323	X	0.446299	193	0.896442	159	352	0.518072
miR-410	O	0.442734	191	0.862807	163	354	0.520958
miR-126*	X	0.371498	166	0.742316	190	356	0.517857
miR-150	X	0.426924	189	0.840435	167	356	0.514793
miR-377	X	0.464789	200	0.89981	158	358	0.511765
miR-452	O	0.459574	198	0.890681	160	358	0.51462
miR-575	X	0.406474	180	0.769244	181	361	0.511628
miR-302c	O	0.286661	143	0.639928	219	362	0.514451
miR-769-5p	X	0.384851	171	0.719457	193	364	0.511494
miR-18b	O	0.453445	196	0.833273	169	365	0.514286
miR-194	X	0.373744	167	0.703565	198	365	0.511364
miR-491	O	0.40536	177	0.746917	188	365	0.514124
miR-532	X	0.440199	190	0.789833	175	365	0.511236
miR-379	X	0.465297	202	0.860263	164	366	0.50838
miR-191	X	0.474187	206	0.885303	161	367	0.505556
miR-454-5p	X	0.446408	194	0.788882	176	370	0.502762
miR-370	X	0.323685	153	0.640788	218	371	0.5
miR-520b	X	0.47081	205	0.848203	166	371	0.497268
miR-518c*	X	0.406383	179	0.705441	197	376	0.494565
miR-183	O	0.39089	173	0.671489	205	378	0.497297
miR-542-5p	O	0.387506	172	0.664482	206	378	0.5
miR-487b	X	0.417854	183	0.708563	196	379	0.497326
miR-485-5p	X	0.523855	215	0.823902	170	385	0.494681
miR-551b	X	0.521503	214	0.819783	171	385	0.492063
miR-182*	O	0.516023	213	0.800833	173	386	0.494737
miR-519e*	X	0.470575	204	0.759574	185	389	0.492147
miR-769-3p	X	0.453117	195	0.709135	195	390	0.489583
miR-198	X	0.545043	220	0.801593	172	392	0.487047
miR-210	O	0.394604	174	0.638087	221	395	0.489691
miR-371	X	0.533382	217	0.778923	178	395	0.487179
miR-519d	X	0.498008	209	0.749769	186	395	0.484694
miR-565	X	0.505858	211	0.747087	187	398	0.482234
miR-302b*	O	0.319319	152	0.530521	247	399	0.484848
miR-663	X	0.497628	208	0.732304	192	400	0.482412
miR-432	X	0.534812	218	0.763456	184	402	0.48
miR-801	X	0.444771	192	0.658361	210	402	0.477612
miR-365	X	0.562137	222	0.765813	182	404	0.475248
miR-520e	X	0.568375	225	0.775736	179	404	0.472906
miR-196a	O	0.410684	181	0.616677	224	405	0.47549
miR-369-5p	X	0.569758	226	0.77349	180	406	0.473171
miR-628	X	0.456315	197	0.658805	209	406	0.470874
miR-638	X	0.301168	146	0.503332	261	407	0.468599
miR-542-3p	O	0.421684	187	0.630285	222	409	0.471154
miR-455	O	0.509371	212	0.673834	204	416	0.473684
miR-501	X	0.420444	186	0.597979	231	417	0.471429
miR-206	O	0.578135	229	0.736215	191	420	0.473934
miR-652	X	0.542327	219	0.682578	203	422	0.471698
miR-302a*	O	0.419952	185	0.580172	239	424	0.474178
miR-518f*	X	0.528818	216	0.66115	208	424	0.471963
miR-582	X	0.607189	235	0.714024	194	429	0.469767
miR-629	X	0.6045	234	0.686781	200	434	0.467593
miR-302b	O	0.3305	157	0.447189	279	436	0.470046
miR-31	O	0.465233	201	0.592051	235	436	0.472477
miR-615	X	0.58277	230	0.661575	207	437	0.47032
miR-507	X	0.576132	227	0.65722	212	439	0.468182
miR-134	O	0.639013	241	0.69388	199	440	0.470588
miR-429	X	0.567026	224	0.63943	220	444	0.468468
miR-423	X	0.552875	221	0.61349	225	446	0.466368
miR-508	X	0.652531	247	0.686428	201	448	0.464286
miR-625	X	0.626383	237	0.651779	214	451	0.462222
miR-524*	X	0.646374	244	0.651562	215	459	0.460177
miR-154	X	0.493617	207	0.517146	254	461	0.45815
miR-518d	X	0.651145	245	0.651145	216	461	0.45614
miR-425-3p	O	0.662913	251	0.654921	213	464	0.458515
miR-105	X	0.464762	199	0.48641	266	465	0.456522
miR-548a	X	0.122091	81	0.113825	384	465	0.454545
miR-484	X	0.680878	256	0.65799	211	467	0.452586
miR-154*	X	0.49998	210	0.510675	258	468	0.450644
miR-502	X	0.586915	232	0.589262	237	469	0.448718
miR-18a*	O	0.693599	257	0.643486	217	474	0.451064
miR-770-5p	X	0.651833	246	0.600552	229	475	0.449153
miR-493-3p	X	0.576388	228	0.524796	251	479	0.447257
miR-525	X	0.697571	258	0.625152	223	481	0.445378
miR-550	X	0.662055	249	0.597202	232	481	0.443515
miR-494	X	0.418289	184	0.388375	298	482	0.441667
miR-302d	O	0.46899	203	0.439801	281	484	0.443983
miR-654	X	0.583513	231	0.516288	255	486	0.442149
miR-500	X	0.667171	253	0.59234	234	487	0.440329
miR-211	O	0.720326	262	0.611317	226	488	0.442623
miR-409-5p	X	0.645349	243	0.530557	246	489	0.440816
miR-601	X	0.662743	250	0.571987	240	490	0.439024
miR-421	X	0.73043	269	0.610457	227	496	0.437247
miR-487a	X	0.735029	270	0.605713	228	498	0.435484
miR-340	X	0.716922	261	0.586772	238	499	0.433735
miR-483	O	0.640661	242	0.515745	257	499	0.436
miR-557	X	0.725351	264	0.591897	236	500	0.434263
miR-564	X	0.73904	271	0.599104	230	501	0.43254
miR-411	X	0.631344	239	0.499276	263	502	0.43083
miR-512-3p	X	0.601901	233	0.480025	270	503	0.429134
miR-378	X	0.739665	272	0.592748	233	505	0.427451
miR-630	X	0.627053	238	0.47921	271	509	0.425781
miR-199b	X	0.727687	267	0.525378	249	516	0.424125
miR-196b	O	0.751698	277	0.550077	241	518	0.426357
miR-215	O	0.751227	276	0.541494	244	520	0.428571
miR-767-5p	X	0.729676	268	0.520543	253	521	0.426923
miR-92	X	0.277909	139	0.116388	382	521	0.425287
miR-493-5p	X	0.62543	236	0.427488	286	522	0.423664
miR-488	X	0.634033	240	0.436433	283	523	0.422053
miR-650	X	0.752223	278	0.539819	245	523	0.420455
miR-376b	X	0.727252	266	0.508465	260	526	0.418868
miR-372	X	0.706417	259	0.48364	268	527	0.417293
miR-431	X	0.67655	254	0.454287	274	528	0.41573
miR-515-3p	X	0.801981	292	0.543522	242	534	0.414179
miR-520c	X	0.771969	282	0.522082	252	534	0.412639
miR-519e	X	0.726483	265	0.475518	272	537	0.411111
miR-605	X	0.806265	294	0.542506	243	537	0.409594
miR-95	O	0.794206	291	0.529833	248	539	0.411765
miR-133b	X	0.724599	263	0.450566	277	540	0.410256
miR-205	O	0.709534	260	0.439774	282	542	0.412409
miR-519a	X	0.67665	255	0.42105	287	542	0.410909
miR-328	O	0.777655	284	0.509416	259	543	0.413043
miR-326	O	0.761177	280	0.495211	265	545	0.415162
miR-337	X	0.826544	295	0.525016	250	545	0.413669
miR-505	X	0.783884	285	0.497465	264	549	0.412186
miR-376a*	O	0.826643	296	0.516016	256	552	0.414286
miR-369-3p	X	0.792166	289	0.484129	267	556	0.412811
miR-449b	X	0.85356	303	0.50249	262	565	0.411348
miR-490	X	0.785432	286	0.44124	280	566	0.409894
miR-363*	X	0.565901	223	0.199022	349	572	0.408451
miR-191*	X	0.742316	273	0.371498	300	573	0.407018
miR-526b	X	0.744174	274	0.376304	299	573	0.405594
miR-602	X	0.8599	304	0.481277	269	573	0.404181
miR-133a	X	0.753816	279	0.391661	295	574	0.402778
miR-765	X	0.787524	287	0.419952	288	575	0.401384
miR-345	X	0.844817	300	0.451822	276	576	0.4
miR-384	X	0.337673	159	0.0462834	417	576	0.398625
miR-33	X	0.791163	288	0.404672	291	579	0.39726
miR-613	X	0.886492	307	0.465441	273	580	0.395904
miR-422a	X	0.794206	290	0.395545	292	582	0.394558
miR-329	O	0.777365	283	0.36057	304	587	0.39661
miR-548b	X	0.805577	293	0.392431	294	587	0.39527
miR-498	X	0.911245	314	0.451888	275	589	0.393939
miR-560	X	0.89742	311	0.450555	278	589	0.392617
miR-503	X	0.8488	301	0.406833	290	591	0.391304
miR-184	O	0.888864	309	0.436315	284	593	0.393333
miR-489	X	0.77139	281	0.316025	313	594	0.392027
miR-648	X	0.873083	306	0.410104	289	595	0.390728
miR-187	X	0.827386	297	0.371227	301	598	0.389439
miR-659	X	0.945604	319	0.430736	285	604	0.388158
miR-592	X	0.831933	299	0.322055	310	609	0.386885
miR-660	X	0.93512	316	0.390473	297	613	0.385621
miR-525*	X	0.960496	320	0.3912	296	616	0.384365
miR-545	X	0.89723	310	0.336614	308	618	0.383117
miR-623	X	0.9801	325	0.394794	293	618	0.381877
miR-452*	O	0.935715	317	0.370213	302	619	0.383871
miR-383	O	0.907116	312	0.334948	309	621	0.385852
miR-504	O	0.863477	305	0.3134	317	622	0.387821
miR-548d	X	0.851924	302	0.307243	321	623	0.386581
miR-548c	X	0.909914	313	0.320878	311	624	0.38535
miR-1	X	0.91263	315	0.315808	314	629	0.384127
miR-197	X	0.747614	275	0.181012	357	632	0.382911
miR-617	X	0.986799	326	0.341802	307	633	0.381703
miR-301	X	0.666546	252	0.114667	383	635	0.380503
miR-524	X	1.00621	330	0.346483	306	636	0.37931
miR-634	X	0.968058	322	0.313859	316	638	0.378125
miR-499	X	1.03883	336	0.361702	303	639	0.376947
miR-518f	X	1.02215	334	0.357854	305	639	0.375776
miR-190	X	0.886772	308	0.240326	336	644	0.374613
miR-627	X	1.0034	329	0.310729	320	649	0.373457
miR-382	X	1.06482	338	0.317574	312	650	0.372308
miR-153	O	0.97598	324	0.283929	328	652	0.374233
miR-622	X	1.03848	335	0.312266	319	654	0.373089
miR-203	X	0.962463	321	0.252929	334	655	0.371951
miR-224	O	0.990204	327	0.269878	331	658	0.37386
miR-595	X	1.08284	340	0.312549	318	658	0.372727
miR-598	X	1.1085	343	0.314873	315	658	0.371601
miR-217	X	0.971876	323	0.225278	340	663	0.370482
miR-566	X	1.02048	333	0.270095	330	663	0.369369
miR-380-3p	X	1.06474	337	0.28593	327	664	0.368263
miR-518e	X	1.09539	341	0.289959	325	666	0.367164
miR-640	X	1.11131	344	0.29139	323	667	0.366071
miR-374	X	0.657945	248	0.0380693	421	669	0.364985
miR-624	X	1.13105	348	0.289977	324	672	0.363905
miR-631	X	1.1474	353	0.292628	322	675	0.362832
miR-647	X	1.01852	332	0.213898	343	675	0.361765
miR-610	X	1.01489	331	0.206564	345	676	0.360704
miR-512-5p	X	1.14564	352	0.288058	326	678	0.359649
miR-526b*	X	1.12059	346	0.258579	333	679	0.358601
miR-520f	X	1.12077	347	0.242553	335	682	0.357558
miR-432*	X	1.1613	355	0.278678	329	684	0.356522
miR-518b	X	1.14187	349	0.23014	337	686	0.355491
miR-572	X	0.99254	328	0.178757	358	686	0.354467
miR-758	X	1.17181	356	0.266372	332	688	0.353448
miR-433	X	1.14292	351	0.22813	339	690	0.352436
miR-571	X	1.06847	339	0.187424	356	695	0.351429
miR-517b	X	1.1005	342	0.187558	355	697	0.350427
miR-767-3p	X	1.2128	363	0.229135	338	701	0.349432
miR-375	O	1.19242	360	0.209823	344	704	0.351275
miR-658	X	1.19846	361	0.203701	346	707	0.350282
miR-517a	X	1.11313	345	0.165143	363	708	0.349296
miR-518c	X	1.16035	354	0.188321	354	708	0.348315
miR-662	X	1.26856	369	0.225052	341	710	0.347339
miR-589	X	1.29197	370	0.214903	342	712	0.346369
miR-611	X	1.22578	366	0.20287	347	713	0.345404
miR-584	X	1.23579	367	0.199909	348	715	0.344444
miR-608	X	1.21677	365	0.193753	352	717	0.34349
miR-517c	X	1.18787	359	0.173409	359	718	0.342541
miR-33b	X	0.945269	318	0.0721412	403	721	0.341598
miR-422b	X	0.830493	298	0.0354799	423	721	0.340659
miR-202*	X	1.29345	371	0.196741	351	722	0.339726
miR-519b	X	1.29538	372	0.198742	350	722	0.338798
miR-520g	X	1.23836	368	0.173019	360	728	0.337875
miR-583	X	1.3344	380	0.192936	353	733	0.336957
miR-576	X	1.30651	375	0.172893	361	736	0.336043
miR-609	X	1.21507	364	0.139357	372	736	0.335135
miR-632	X	1.30024	374	0.166202	362	736	0.334232
miR-521	X	1.20388	362	0.13244	375	737	0.333333
miR-515-5p	X	1.14245	350	0.0994296	390	740	0.33244
miR-147	X	1.33041	377	0.152549	366	743	0.331551
miR-766	X	1.17338	357	0.106664	388	745	0.330667
miR-520h	X	1.36039	382	0.160933	365	747	0.329787
miR-453	X	1.3326	379	0.14553	369	748	0.328912
miR-220	X	1.38049	384	0.150032	367	751	0.328042
miR-519c	X	1.39995	389	0.161105	364	753	0.327177
miR-657	X	1.34918	381	0.13215	376	757	0.326316
miR-616	X	1.42554	391	0.144636	370	761	0.325459
miR-523	X	1.43536	395	0.147035	368	763	0.324607
miR-636	X	1.36488	383	0.124898	380	763	0.32376
miR-492	X	1.43326	394	0.141023	371	765	0.322917
miR-522	X	1.39651	388	0.127297	377	765	0.322078
miR-514	X	1.43003	393	0.135944	373	766	0.321244
miR-604	X	1.3872	387	0.125233	379	766	0.320413
miR-637	X	1.38234	385	0.119636	381	766	0.319588
miR-368	X	1.17523	358	0.0580625	410	768	0.318766
miR-510	X	1.45481	398	0.133536	374	772	0.317949
miR-552	X	1.31423	376	0.0765957	400	776	0.317136
miR-646	X	1.46165	399	0.126573	378	777	0.316327
miR-563	X	1.42947	392	0.112811	386	778	0.315522
miR-544	X	1.41878	390	0.0853689	394	784	0.314721
miR-325	X	1.44913	397	0.101584	389	786	0.313924
miR-549	X	1.49618	402	0.113065	385	787	0.313131
miR-346	X	1.52885	405	0.108646	387	792	0.312343
miR-585	X	1.4886	400	0.0830761	395	795	0.311558
miR-649	X	1.50606	404	0.0987234	391	795	0.310777
miR-675	X	1.38405	386	0.0630149	409	795	0.31
miR-556	X	1.33118	378	0.0381711	420	798	0.309227
miR-593	X	1.54792	406	0.0877139	392	798	0.308458
miR-380-5p	X	1.55147	407	0.0808058	396	803	0.307692
miR-527	X	1.29941	373	0.0272137	431	804	0.306931
miR-596	X	1.55251	408	0.0801358	397	805	0.306173
miR-635	X	1.57765	412	0.0875962	393	805	0.305419
miR-551a	X	1.49364	401	0.0672159	408	809	0.304668
miR-554	X	1.57103	410	0.0778633	399	809	0.303922
miR-448	X	1.43685	396	0.0469081	415	811	0.303178
miR-591	X	1.58394	413	0.0791489	398	811	0.302439
miR-599	X	1.61984	418	0.072603	401	819	0.301703
miR-553	X	1.58834	414	0.0674332	407	821	0.300971
miR-586	X	1.62038	419	0.0723857	402	821	0.300242
miR-597	X	1.57207	411	0.0571028	412	823	0.299517
miR-614	X	1.6302	421	0.0721209	404	825	0.298795
miR-641	X	1.62448	420	0.0701584	405	825	0.298077
miR-496	X	1.60403	417	0.0573653	411	828	0.297362
miR-567	X	1.64723	423	0.0689905	406	829	0.296651
miR-562	X	1.66436	426	0.0547035	414	840	0.295943
miR-526a	X	1.50557	403	0.0226324	438	841	0.295238
miR-668	X	1.67693	429	0.0553735	413	842	0.294537
miR-618	X	1.59659	415	0.0304753	429	844	0.293839
miR-588	X	1.63209	422	0.0349842	424	846	0.293144
miR-450	X	1.55305	409	0.0214373	441	850	0.292453
miR-612	X	1.6008	416	0.0262902	435	851	0.291765
miR-655	X	1.65472	425	0.0327026	426	851	0.29108
miR-644	X	1.71859	435	0.0432232	419	854	0.290398
miR-645	X	1.72598	438	0.0468538	416	854	0.28972
miR-656	X	1.73196	439	0.0451879	418	857	0.289044
miR-619	X	1.70097	431	0.0271344	432	863	0.288372
miR-568	X	1.71475	434	0.0278859	430	864	0.287703
miR-643	X	1.66538	427	0.0235763	437	864	0.287037
miR-517*	X	1.76279	443	0.0369851	422	865	0.286374
miR-569	X	1.66563	428	0.0224355	439	867	0.285714
miR-555	X	1.72289	437	0.0264735	434	871	0.285057
miR-653	X	1.76391	444	0.0315505	427	871	0.284404
miR-516-5p	X	1.65034	424	0.0187483	448	872	0.283753
miR-639	X	1.78216	447	0.0329561	425	872	0.283105
miR-661	X	1.76485	445	0.0310706	428	873	0.28246
miR-620	X	1.70405	432	0.0204346	444	876	0.281818
miR-579	X	1.73851	441	0.0246265	436	877	0.281179
miR-189	X	1.67984	430	0.017852	452	882	0.280543
miR-511	X	1.71222	433	0.0185785	449	882	0.27991
miR-651	X	1.81106	451	0.0266274	433	884	0.279279
miR-412	X	1.75602	442	0.0206428	443	885	0.278652
miR-587	X	1.78646	448	0.0214305	442	890	0.278027
miR-449	X	1.73729	440	0.0159597	453	893	0.277405
miR-578	X	1.72096	436	0.0136261	457	893	0.276786
miR-603	X	1.81802	453	0.0220914	440	893	0.276169
miR-122a	X	1.84409	455	0.0198914	445	900	0.275556
miR-516-3p	X	1.78061	446	0.0143662	456	902	0.274945
miR-577	X	1.84653	457	0.0195201	446	903	0.274336
miR-626	X	1.8496	459	0.0189498	447	906	0.273731
miR-526c	X	1.80053	449	0.0135695	458	907	0.273128
miR-561	X	1.84699	458	0.0182526	451	909	0.272527
miR-216	X	1.85239	460	0.0182526	450	910	0.27193
miR-570	X	1.84486	456	0.0153191	455	911	0.271335
miR-558	X	1.81537	452	0.0106202	460	912	0.270742
miR-642	X	1.82323	454	0.0103576	461	915	0.270153
miR-581	X	1.85908	462	0.0158895	454	916	0.269565
miR-633	X	1.80904	450	0.00521503	467	917	0.26898
miR-580	X	1.8559	461	0.00782254	462	923	0.268398
miR-573	X	1.88103	465	0.0133997	459	924	0.267819
miR-621	X	1.86119	463	0.00638298	464	927	0.267241
miR-802	X	1.89024	466	0.00713445	463	929	0.266667
miR-559	X	1.87347	464	0.00521503	466	930	0.266094
miR-607	X	1.93514	468	0.00545043	465	933	0.265525
miR-208	X	1.93304	467	0.00156632	469	936	0.264957
miR-600	X	1.95849	469	0.00285197	468	937	0.264392
miR-606	X	1.98308	470	0.00114079	470	940	0.26383

## Sheet: F2+F3
miRNA	HMDD	Q-statistics	RQ1	Q-statistics (Inverse ranking)	RQ2	RQ1+RQ2	Cumulative Ratio
miR-22	O	0.00189226	4	1.99847	2	6	1
miR-34a	O	0.00306926	6	1.97128	3	9	1
miR-9	O	0.00208239	5	1.92414	9	14	1
miR-222	O	0.00409235	10	1.96607	5	15	1
miR-9*	O	0.00440697	11	1.97128	4	15	1
miR-17-5p	O	0.00318696	7	1.88841	13	20	1
miR-181d	O	0.00528746	13	1.93861	7	20	1
miR-93	O	0.00101403	3	1.84699	20	23	1
miR-21	O	0.01445	24	1.99977	1	25	1
miR-29a	O	0.0143413	23	1.94925	6	29	1
miR-130b	N	0.0117248	22	1.91652	10	32	0.909091
miR-17-3p	O	0.00336804	9	1.80382	27	36	0.916667
miR-30a-5p	O	0.00655274	14	1.82471	24	38	0.923077
miR-106a	O	0.00459031	12	1.7881	29	41	0.928571
miR-15b	O	0.010756	20	1.84495	21	41	0.933333
miR-181a	O	0.000957447	2	1.71144	39	41	0.9375
miR-19b	O	0.0233228	29	1.88885	12	41	0.941176
miR-223	N	0.0302309	37	1.93549	8	45	0.888889
miR-23a	N	0.00753282	15	1.76836	31	46	0.842105
miR-19a	O	0.0268357	32	1.87469	15	47	0.85
miR-125b	O	0.030421	38	1.89439	11	49	0.857143
miR-20a	O	0.0105115	19	1.78307	30	49	0.863636
miR-106b	O	0.0160163	25	1.81277	26	51	0.869565
miR-142-5p	O	0.0184971	26	1.81689	25	51	0.875
miR-27a	O	0.00869172	17	1.74464	34	51	0.88
miR-181a*	O	0.000495699	1	1.64874	53	54	0.884615
miR-29b	N	0.0282481	33	1.83794	23	56	0.851852
miR-20b	O	0.0103214	18	1.70358	40	58	0.857143
miR-34b	N	0.021512	27	1.75831	32	59	0.827586
miR-24	O	0.0439203	48	1.87702	14	62	0.833333
miR-181c	O	0.00760525	16	1.65406	50	66	0.83871
miR-221	O	0.0365776	43	1.74551	33	76	0.84375
miR-142-3p	O	0.0477592	51	1.7911	28	79	0.848485
let-7f	N	0.0577999	61	1.85249	19	80	0.823529
miR-155	O	0.0569036	60	1.84198	22	82	0.828571
miR-30d	N	0.024201	30	1.6507	52	82	0.805556
miR-219	N	0.0266546	31	1.63535	54	85	0.783784
miR-30c	O	0.00328656	8	1.51454	77	85	0.789474
miR-181b	O	0.0340697	40	1.65762	49	89	0.794872
miR-128a	X	0.0373744	44	1.66983	46	90	0.775
let-7c	N	0.0998099	79	1.86894	17	96	0.756098
let-7a	O	0.106908	83	1.87346	16	99	0.761905
miR-125a	N	0.05866	62	1.71925	38	100	0.744186
miR-29c	O	0.052612	56	1.68966	44	100	0.75
miR-139	O	0.0462834	50	1.6515	51	101	0.755556
miR-146b	O	0.0626166	64	1.72313	37	101	0.76087
miR-214	O	0.0285106	35	1.55104	72	107	0.765957
miR-128b	X	0.0895518	76	1.72975	35	111	0.75
miR-101	O	0.0750385	70	1.69383	43	113	0.755102
miR-92	N	0.137755	97	1.86321	18	115	0.74
miR-130a	O	0.0983522	78	1.70344	41	119	0.745098
miR-152	O	0.0863468	74	1.67456	45	119	0.75
miR-129	N	0.036469	42	1.50714	78	120	0.735849
miR-363	N	0.0480217	53	1.58188	67	120	0.722222
miR-454-3p	N	0.0387325	45	1.52394	76	121	0.709091
miR-18a	O	0.0953825	77	1.6646	47	124	0.714286
miR-338	N	0.0606609	63	1.60427	61	124	0.701754
miR-124a	N	0.0669262	67	1.6189	58	125	0.689655
miR-30a-3p	O	0.011306	21	1.30024	104	125	0.694915
miR-25	O	0.0630149	65	1.58893	65	130	0.7
miR-98	N	0.0796741	71	1.61253	60	131	0.688525
miR-148a	O	0.0479131	52	1.50005	81	133	0.693548
miR-26a	O	0.129986	94	1.70032	42	136	0.698413
miR-193a	O	0.0829244	73	1.59	64	137	0.703125
miR-195	O	0.101584	81	1.61966	56	137	0.707692
miR-199a*	N	0.0540878	57	1.50244	80	137	0.69697
miR-138	O	0.0318244	39	1.33903	100	139	0.701493
miR-330	N	0.042526	47	1.3392	99	146	0.691176
miR-199a	N	0.0544862	58	1.41918	91	149	0.681159
miR-23b	O	0.100487	80	1.53764	74	154	0.685714
miR-301	X	0.238479	121	1.72821	36	157	0.676056
miR-520d*	N	0.044923	49	1.28275	109	158	0.666667
miR-10b	O	0.128583	93	1.56958	69	162	0.671233
miR-7	O	0.0710186	69	1.39438	93	162	0.675676
miR-30b	N	0.0283929	34	1.1728	129	163	0.666667
miR-30e-5p	O	0.0358239	41	1.20065	122	163	0.671053
miR-200a*	N	0.0482458	54	1.26627	112	166	0.662338
miR-204	O	0.13196	96	1.56071	70	166	0.666667
let-7i	N	0.196215	108	1.60228	62	170	0.658228
miR-331	N	0.219584	115	1.63259	55	170	0.65
miR-137	O	0.0892712	75	1.33787	101	176	0.654321
let-7e	N	0.241403	122	1.61919	57	179	0.646341
miR-92b	O	0.0812675	72	1.28649	107	179	0.650602
miR-107	O	0.242598	123	1.61609	59	182	0.654762
miR-185	O	0.14498	99	1.477	84	183	0.658824
miR-497	N	0.0568493	59	1.18438	125	184	0.651163
miR-424	N	0.102345	82	1.30245	103	185	0.643678
miR-218	O	0.051641	55	1.15708	134	189	0.647727
miR-324-5p	N	0.146727	100	1.42707	89	189	0.640449
miR-342	O	0.203821	110	1.50315	79	189	0.644444
miR-30e-3p	O	0.0232662	28	0.991915	163	191	0.648352
miR-340	N	0.188601	106	1.47646	85	191	0.641304
miR-768-3p	X	0.262961	127	1.58457	66	193	0.634409
miR-768-5p	X	0.18785	105	1.41219	92	197	0.62766
miR-140	N	0.140163	98	1.30944	102	200	0.621053
miR-99a	O	0.348674	159	1.66381	48	207	0.625
miR-16	O	0.0301041	36	0.953047	172	208	0.628866
miR-18b	O	0.13081	95	1.2594	113	208	0.632653
miR-34c	N	0.0633771	66	1.09744	143	209	0.626263
miR-182	O	0.111532	85	1.17324	127	212	0.63
let-7b	N	0.292503	138	1.53721	75	213	0.623762
miR-551b	X	0.278135	134	1.44182	87	221	0.617647
miR-339	N	0.166229	103	1.21931	120	223	0.61165
miR-33	X	0.330512	151	1.54998	73	224	0.605769
let-7d	O	0.303966	142	1.48455	83	225	0.609524
miR-302c*	O	0.0682911	68	1.00396	159	227	0.613208
miR-27b	O	0.124916	91	1.13025	137	228	0.616822
miR-769-5p	N	0.219013	114	1.22857	119	233	0.611111
miR-95	O	0.297773	141	1.35615	97	238	0.614679
miR-491	O	0.266292	130	1.25857	114	244	0.618182
miR-210	O	0.400181	173	1.49976	82	255	0.621622
miR-193b	N	0.335401	152	1.29	106	258	0.616071
miR-103	X	0.480217	197	1.59425	63	260	0.610619
miR-26b	O	0.270502	132	1.16324	132	264	0.614035
miR-542-3p	O	0.270285	131	1.15668	135	266	0.617391
miR-149	O	0.430539	185	1.445	86	271	0.62069
miR-485-5p	N	0.127931	92	0.930059	180	272	0.615385
miR-186	N	0.306745	146	1.17281	128	274	0.610169
miR-488	N	0.277057	133	1.10787	141	274	0.605042
miR-15a	O	0.110611	84	0.874604	193	277	0.608333
miR-520b	N	0.194405	107	0.956741	171	278	0.603306
miR-519e*	N	0.339258	156	1.1899	123	279	0.598361
miR-323	X	0.170521	104	0.930765	179	283	0.593496
miR-148b	N	0.223875	117	0.978497	167	284	0.58871
miR-135a	O	0.158712	101	0.898044	186	287	0.592
miR-801	X	0.486202	201	1.41921	90	291	0.587302
miR-628	N	0.295192	140	1.04033	152	292	0.582677
miR-527	N	0.480489	198	1.35938	96	294	0.578125
miR-198	N	0.415401	181	1.24968	115	296	0.573643
miR-425-5p	O	0.364	163	1.16173	133	296	0.576923
miR-99b	N	0.426618	183	1.24725	116	299	0.572519
miR-367	O	0.113572	86	0.778678	214	300	0.575758
miR-100	N	0.585052	233	1.58095	68	301	0.571429
miR-132	N	0.356496	161	1.07036	146	307	0.567164
miR-151	N	0.409688	177	1.17103	130	307	0.562963
miR-361	N	0.511725	209	1.34632	98	307	0.558824
miR-500	X	0.408511	176	1.16954	131	307	0.554745
miR-150	N	0.226636	118	0.882236	190	308	0.550725
miR-513	X	0.336369	153	1.01549	155	308	0.546763
miR-598	N	0.458271	191	1.24038	117	308	0.542857
miR-31	O	0.354984	160	1.05228	150	310	0.546099
miR-183	O	0.315491	149	0.992947	162	311	0.549296
miR-202	N	0.49043	203	1.26725	111	314	0.545455
miR-542-5p	O	0.33837	155	0.993708	161	316	0.548611
miR-518c*	N	0.304862	144	0.953047	173	317	0.544828
miR-526b	N	0.388013	167	1.04124	151	318	0.541096
miR-381	O	0.233988	119	0.834015	202	321	0.544218
miR-187	N	0.308284	148	0.940842	178	326	0.540541
miR-422a	N	0.410149	178	1.06259	148	326	0.536913
miR-504	O	0.395283	170	1.00766	157	327	0.54
miR-671	N	0.414486	180	1.06802	147	327	0.536424
let-7g	N	0.412558	179	1.05392	149	328	0.532895
miR-96	O	0.122128	89	0.626999	239	328	0.535948
miR-422b	X	0.616388	238	1.37489	94	332	0.532468
miR-452	O	0.439203	188	1.0769	145	333	0.535484
miR-509	N	0.284835	136	0.848936	200	336	0.532051
miR-455	O	0.31627	150	0.889461	187	337	0.535032
miR-659	N	0.517266	212	1.18284	126	338	0.531646
miR-188	N	0.426655	184	1.00598	158	342	0.528302
miR-145	O	0.600788	236	1.27388	110	346	0.53125
miR-18a*	O	0.248936	124	0.721222	226	350	0.534161
miR-507	N	0.159581	102	0.593653	249	351	0.530864
miR-520e	N	0.260235	126	0.681213	229	355	0.527607
miR-362	N	0.304572	143	0.771607	216	359	0.52439
miR-575	N	0.76153	264	1.36721	95	359	0.521212
miR-489	N	0.431218	186	0.946428	177	363	0.518072
miR-574	N	0.481086	199	0.988565	165	364	0.51497
miR-638	N	0.8645	293	1.55659	71	364	0.511905
miR-212	N	0.565641	229	1.14586	136	365	0.508876
miR-199b	N	0.515609	210	1.01302	156	366	0.505882
miR-329	O	0.472712	193	0.95177	174	367	0.508772
miR-532	N	0.422408	182	0.902046	185	367	0.505814
miR-200c	N	0.122191	90	0.496732	278	368	0.50289
miR-324-3p	N	0.561555	227	1.0988	142	369	0.5
miR-376a	O	0.533343	217	1.03945	153	370	0.502857
miR-32	O	0.362155	162	0.802363	209	371	0.505682
miR-454-5p	N	0.206182	111	0.559411	260	371	0.502825
miR-565	X	0.713644	254	1.24002	118	372	0.5
miR-373	O	0.265167	129	0.60842	245	374	0.502793
miR-590	N	0.40612	175	0.849615	199	374	0.5
miR-153	O	0.379402	165	0.801086	210	375	0.502762
miR-501	N	0.39828	172	0.821376	203	375	0.5
miR-518f*	N	0.343024	157	0.754441	220	377	0.497268
miR-200b	O	0.117474	87	0.412594	292	379	0.5
miR-373*	O	0.286136	137	0.606247	246	383	0.502703
miR-410	O	0.486446	202	0.922454	181	383	0.505376
miR-143	O	0.557673	225	0.999411	160	385	0.508021
miR-136	N	0.543015	220	0.959846	168	388	0.505319
miR-141	N	0.264228	128	0.524328	266	394	0.502646
miR-369-3p	N	0.213904	112	0.467614	284	396	0.5
miR-627	N	0.548954	223	0.947614	176	399	0.497382
miR-320	X	0.773997	266	1.12811	139	405	0.494792
miR-601	N	0.767995	265	1.10979	140	405	0.492228
miR-423	N	0.387868	166	0.625441	241	407	0.489691
miR-610	N	0.779855	269	1.12992	138	407	0.487179
miR-611	N	0.541304	219	0.884962	188	407	0.484694
miR-769-3p	N	0.388264	168	0.622979	242	410	0.482234
miR-146a	O	0.505376	207	0.821077	204	411	0.484848
miR-105	N	0.203775	109	0.321593	304	413	0.482412
miR-494	N	0.993436	325	1.42957	88	413	0.48
miR-335	O	0.582055	232	0.913961	182	414	0.482587
miR-200a	N	0.236476	120	0.351363	299	419	0.480198
miR-648	N	0.614803	237	0.910593	183	420	0.477833
miR-502	N	0.404943	174	0.598859	248	422	0.47549
miR-518a	N	0.0404165	46	0.0990856	376	422	0.473171
miR-377	N	0.651526	248	0.948701	175	423	0.470874
miR-630	N	0.903757	302	1.20127	121	423	0.468599
miR-550	X	0.580788	231	0.86947	194	425	0.466346
miR-337	N	0.336865	154	0.509362	272	426	0.464115
miR-299-5p	N	0.462397	192	0.648375	235	427	0.461905
miR-10a	O	0.526283	213	0.763386	218	431	0.464455
miR-379	N	0.592911	235	0.846763	201	436	0.462264
miR-365	X	0.649054	247	0.875736	192	439	0.460094
miR-378	X	0.396487	171	0.515989	268	439	0.457944
miR-765	N	0.851788	288	1.03258	154	442	0.455814
miR-758	N	0.81407	275	0.958126	169	444	0.453704
miR-376b	N	0.627478	241	0.806265	208	449	0.451613
miR-134	O	0.698416	253	0.852286	197	450	0.454128
miR-380-3p	X	0.500643	206	0.618968	244	450	0.452055
miR-374	X	1.11689	349	1.29243	105	454	0.45
miR-197	N	1.014	332	1.1862	124	456	0.447964
miR-370	N	1.10507	348	1.28388	108	456	0.445946
miR-629	N	0.619574	239	0.771236	217	456	0.443946
miR-503	N	0.665242	252	0.814368	206	458	0.441964
miR-486	O	0.652531	249	0.790946	211	460	0.444444
miR-622	N	0.857094	290	0.958081	170	460	0.442478
miR-154*	N	0.491734	205	0.572639	256	461	0.440529
miR-493-5p	N	0.55493	224	0.632757	237	461	0.438596
miR-520a*	N	0.218332	113	0.172992	349	462	0.436681
miR-520a	N	0.221193	116	0.172703	350	466	0.434783
miR-663	N	0.977266	323	1.07893	144	467	0.4329
miR-299-3p	N	0.546354	222	0.602879	247	469	0.431034
miR-127	N	0.819194	279	0.881494	191	470	0.429185
miR-126*	N	0.642098	244	0.669126	233	477	0.42735
miR-495	N	0.478624	195	0.469787	282	477	0.425532
miR-524*	N	0.479783	196	0.477365	281	477	0.423729
miR-564	N	0.824871	282	0.861928	195	477	0.421941
miR-191	N	0.78591	271	0.806474	207	478	0.420168
miR-485-3p	N	0.510437	208	0.512929	270	478	0.41841
miR-126	N	0.888988	296	0.908574	184	480	0.416667
miR-506	N	0.306057	145	0.212304	338	483	0.414938
miR-369-5p	N	0.475561	194	0.414604	291	485	0.413223
miR-617	N	0.775736	267	0.751227	221	488	0.411523
miR-28	N	0.648212	246	0.620181	243	489	0.409836
miR-490	N	0.531354	215	0.500072	276	491	0.408163
miR-493-3p	N	0.5734	230	0.556523	262	492	0.406504
miR-182*	O	0.450591	190	0.313554	307	497	0.408907
miR-770-5p	X	1.0234	333	0.991435	164	497	0.407258
miR-635	N	0.778588	268	0.680308	230	498	0.405622
miR-484	N	0.8712	294	0.8177	205	499	0.404
miR-654	N	0.533318	216	0.469353	283	499	0.40239
miR-658	N	0.797193	272	0.701141	227	499	0.400794
miR-652	N	1.05014	335	0.98144	166	501	0.399209
miR-567	N	0.816225	278	0.725106	225	503	0.397638
miR-584	N	0.955075	314	0.883078	189	503	0.396078
miR-302b*	O	0.279753	135	0.1156	369	504	0.398438
miR-548d	N	0.394794	169	0.213626	337	506	0.396887
miR-520d	N	0.306806	147	0.140371	361	508	0.395349
miR-560	X	0.893943	297	0.787904	212	509	0.393822
miR-194	N	0.760016	262	0.582933	252	514	0.392308
miR-302a	O	0.368173	164	0.157021	354	518	0.394636
miR-411	N	0.64029	243	0.502426	275	518	0.39313
miR-409-3p	N	0.852673	289	0.67856	231	520	0.391635
miR-135b	N	0.515935	211	0.298778	311	522	0.390152
miR-371	N	0.490792	204	0.266981	321	525	0.388679
miR-302c	O	0.294719	139	0.0774015	390	529	0.390977
miR-433	N	0.873481	295	0.638053	236	531	0.389513
miR-421	N	0.941349	311	0.728665	223	534	0.38806
miR-545	N	0.658805	251	0.452974	285	536	0.386617
miR-605	N	0.944337	312	0.727741	224	536	0.385185
miR-215	O	0.829923	284	0.560616	259	543	0.387454
miR-483	O	0.644808	245	0.369425	298	543	0.389706
miR-508	N	0.58756	234	0.305079	309	543	0.388278
miR-650	N	1.0904	345	0.852223	198	543	0.386861
miR-211	O	0.622544	240	0.318696	305	545	0.389091
miR-184	O	0.862499	292	0.582345	254	546	0.391304
miR-576	X	0.484998	200	0.185641	347	547	0.389892
miR-548a	N	0.118832	88	0.00481666	460	548	0.388489
miR-328	O	0.841648	286	0.544726	263	549	0.390681
miR-431	N	0.749434	260	0.445695	289	549	0.389286
miR-582	N	0.634242	242	0.312494	308	550	0.3879
miR-577	N	0.813255	274	0.482173	279	553	0.386525
miR-625	N	0.896043	298	0.57445	255	553	0.385159
miR-516-3p	X	0.996722	326	0.688085	228	554	0.383803
miR-557	N	1.06215	336	0.746727	222	558	0.382456
miR-519b	N	0.722499	256	0.323413	303	559	0.381119
miR-512-3p	N	0.808617	273	0.448321	287	560	0.379791
miR-296	N	0.823167	281	0.478044	280	561	0.378472
miR-217	N	0.814848	276	0.451852	286	562	0.377163
miR-604	X	0.925315	305	0.568791	257	562	0.375862
miR-608	N	0.785106	270	0.391127	295	565	0.37457
miR-548b	N	0.545948	221	0.186437	346	567	0.373288
miR-660	N	1.14338	355	0.780045	213	568	0.372014
miR-384	N	0.250973	125	0.0127116	444	569	0.370748
miR-425-3p	O	0.717553	255	0.277836	318	573	0.372881
miR-583	N	1.07804	341	0.664916	234	575	0.371622
miR-487b	N	1.14968	357	0.761657	219	576	0.37037
miR-602	N	0.962417	318	0.5667	258	576	0.369128
miR-519a	N	0.535844	218	0.138207	362	580	0.367893
miR-302b	O	0.346842	158	0.0326664	424	582	0.37
miR-519d	N	0.558216	226	0.15148	357	583	0.368771
miR-592	N	0.828574	283	0.350928	300	583	0.36755
miR-196b	O	0.947171	313	0.512404	271	584	0.369637
miR-302a*	O	0.433198	187	0.0706202	397	584	0.371711
miR-203	N	0.820091	280	0.318117	306	586	0.370492
miR-525	N	0.756729	261	0.252603	325	586	0.369281
miR-624	N	0.740543	257	0.24565	330	587	0.368078
miR-539	O	0.443278	189	0.0660299	400	589	0.37013
miR-382	N	1.1497	358	0.67407	232	590	0.368932
miR-572	N	1.38055	397	0.857003	196	593	0.367742
miR-192	N	1.00345	329	0.527614	265	594	0.366559
miR-196a	O	0.927596	306	0.446827	288	594	0.36859
miR-498	N	1.04401	334	0.556958	261	595	0.367412
miR-383	O	0.898723	300	0.387216	296	596	0.369427
miR-133b	N	0.932187	310	0.410032	293	603	0.368254
miR-523	N	1.1211	353	0.593635	250	603	0.367089
miR-518d	X	0.653517	250	0.155364	355	605	0.365931
miR-505	N	0.816043	277	0.245912	329	606	0.36478
miR-656	X	1.0869	342	0.536713	264	606	0.363636
miR-432	N	1.07133	339	0.514006	269	608	0.3625
miR-154	N	0.960849	317	0.403594	294	611	0.361371
miR-368	X	1.39863	399	0.778633	215	614	0.360248
miR-191*	N	0.902162	301	0.296668	314	615	0.359133
miR-345	N	1.27578	376	0.626809	240	616	0.358025
miR-615	N	0.928628	307	0.297411	313	620	0.356923
miR-767-5p	N	0.905358	303	0.269335	320	623	0.355828
miR-519e	N	0.931607	308	0.282345	317	625	0.35474
miR-432*	N	0.844045	287	0.196967	342	629	0.353659
miR-133a	N	1.01349	331	0.345595	301	632	0.352584
miR-190	X	0.897927	299	0.225985	333	632	0.351515
miR-144	N	0.957827	315	0.246383	328	643	0.350453
miR-516-5p	X	1.35689	391	0.58277	253	644	0.349398
miR-492	N	1.29224	381	0.517094	267	648	0.348348
miR-452*	O	0.921836	304	0.18766	345	649	0.350299
miR-526a	N	1.39375	398	0.587234	251	649	0.349254
miR-518e	N	0.840188	285	0.126781	365	650	0.348214
miR-302d	O	0.5311	214	0.0177003	439	653	0.350148
miR-641	N	1.19927	366	0.442508	290	656	0.349112
miR-525*	N	0.861899	291	0.117918	367	658	0.348083
miR-510	N	1.31071	383	0.498008	277	660	0.347059
miR-372	N	0.760967	263	0.0628701	404	667	0.346041
miR-147	X	0.972014	320	0.175093	348	668	0.345029
miR-451	N	1.37127	394	0.504554	274	668	0.344023
miR-766	N	1.63776	430	0.629715	238	668	0.343023
miR-326	O	1.0681	337	0.216922	335	672	0.344928
miR-205	O	1.11819	352	0.248438	327	679	0.346821
miR-224	O	1.1306	354	0.251055	326	680	0.348703
miR-363*	N	0.564498	228	0.00813943	455	683	0.347701
miR-450	X	1.47667	411	0.505278	273	684	0.346705
miR-487a	N	1.3294	387	0.383087	297	684	0.345714
miR-429	N	0.746184	259	0.030421	426	685	0.344729
miR-1	N	1.09009	344	0.195346	343	687	0.34375
miR-515-3p	N	0.973778	321	0.120951	366	687	0.342776
miR-409-5p	N	1.14537	356	0.225179	334	690	0.341808
miR-647	N	1.07002	338	0.164273	352	690	0.340845
miR-33b	N	0.745378	258	0.0193391	436	694	0.339888
miR-549	X	0.997952	327	0.112558	370	697	0.338936
miR-566	N	1.21236	368	0.239167	331	699	0.337989
miR-767-3p	N	0.965249	319	0.0934088	380	699	0.337047
miR-597	X	1.31408	385	0.283422	316	701	0.336111
miR-596	N	1.36441	392	0.304753	310	702	0.33518
miR-616	N	0.974079	322	0.0933001	381	703	0.334254
miR-618	X	1.19806	365	0.210095	339	704	0.333333
miR-499	X	1.00819	330	0.093617	379	709	0.332418
miR-632	N	1.28547	377	0.233382	332	709	0.331507
miR-662	N	1.45688	408	0.336306	302	710	0.330601
miR-595	N	1.34939	390	0.257057	324	714	0.3297
miR-496	X	1.19244	363	0.158189	353	716	0.328804
miR-653	X	1.41023	402	0.273943	319	721	0.327913
miR-520c	N	0.959674	316	0.0560887	411	727	0.327027
miR-586	X	1.1171	350	0.0983703	377	727	0.326146
miR-609	X	1.21872	369	0.142209	358	727	0.325269
miR-553	X	1.19783	364	0.129986	364	728	0.324397
miR-623	X	1.49106	414	0.283929	315	729	0.323529
miR-551a	N	1.26197	374	0.155292	356	730	0.322667
miR-548c	N	0.931643	309	0.03311	423	732	0.321809
miR-657	N	1.16394	360	0.105423	373	733	0.320955
miR-522	N	1.37189	395	0.205559	341	736	0.320106
miR-376a*	O	1.07363	340	0.0681213	398	738	0.3219
miR-524	N	0.999547	328	0.056469	410	738	0.321053
miR-613	X	1.08745	343	0.0708013	396	739	0.32021
miR-544	X	0.991435	324	0.042019	417	741	0.319372
miR-526b*	N	1.23512	371	0.10919	371	742	0.318538
miR-512-5p	N	1.15968	359	0.0851064	386	745	0.317708
miR-655	N	1.32473	386	0.1421	359	745	0.316883
miR-206	O	1.101	347	0.0669986	399	746	0.318653
miR-216	X	1.57718	423	0.257492	323	746	0.317829
miR-634	X	1.44215	406	0.190086	344	750	0.31701
miR-612	N	1.40393	400	0.167207	351	751	0.316195
miR-189	N	1.71689	442	0.298597	312	754	0.315385
miR-526c	X	1.71089	440	0.25799	322	762	0.314578
miR-649	X	1.23509	370	0.0756179	393	763	0.313776
miR-449b	N	1.17101	361	0.0614667	406	767	0.312977
miR-562	X	1.25085	373	0.0715618	395	768	0.312183
miR-520h	N	1.26342	375	0.0740154	394	769	0.311392
miR-637	N	1.41974	403	0.117474	368	771	0.310606
miR-518c	N	1.0981	346	0.0275238	429	775	0.309824
miR-646	N	1.29124	379	0.0641014	403	782	0.309045
miR-220	X	1.31074	384	0.0641105	402	786	0.308271
miR-561	N	1.28605	378	0.0570756	408	786	0.3075
miR-636	N	1.74804	448	0.20632	340	788	0.306733
miR-521	N	1.51023	416	0.0999547	375	791	0.30597
miR-520g	N	1.42051	404	0.0782526	389	793	0.305211
miR-346	N	1.67982	434	0.141919	360	794	0.304455
miR-453	X	1.58052	424	0.105459	372	796	0.303704
miR-375	O	1.44814	407	0.0768945	391	798	0.305419
miR-412	X	1.47038	410	0.0809416	388	798	0.304668
miR-449	X	1.8649	462	0.214151	336	798	0.303922
miR-591	N	1.33359	388	0.0531915	413	801	0.303178
miR-563	X	1.36664	393	0.0570394	409	802	0.302439
miR-631	X	1.70943	439	0.137909	363	802	0.301703
miR-556	X	1.11745	351	0.00898144	452	803	0.300971
miR-675	N	1.37704	396	0.0593934	407	803	0.300242
miR-518b	N	1.48524	413	0.0756179	392	805	0.299517
miR-517a	N	1.60484	427	0.0891535	384	811	0.298795
miR-578	X	1.61155	428	0.0886283	385	813	0.298077
miR-651	X	1.29362	382	0.0260118	431	813	0.297362
miR-448	N	1.23694	372	0.0106564	445	817	0.296651
miR-518f	N	1.29188	380	0.0131191	443	823	0.295943
miR-603	N	1.43753	405	0.0347669	421	826	0.295238
miR-621	N	1.21105	367	0.00562245	459	826	0.294537
miR-626	X	1.33504	389	0.0191852	438	827	0.293839
miR-515-5p	N	1.18618	362	0.00149389	467	829	0.293144
miR-639	X	1.77919	452	0.0960163	378	830	0.292453
miR-668	N	1.82048	457	0.103893	374	831	0.291765
miR-325	N	1.49407	415	0.0414215	418	833	0.29108
miR-614	N	1.77215	451	0.0907832	382	833	0.290398
miR-619	N	1.67895	433	0.0657039	401	834	0.28972
miR-585	X	1.66948	432	0.0619919	405	837	0.289044
miR-202*	N	1.40621	401	0.0193119	437	838	0.288372
miR-645	X	1.79226	455	0.0892349	383	838	0.287703
miR-569	N	1.58885	426	0.0501947	414	840	0.287037
miR-519c	N	1.51807	417	0.030421	427	844	0.286374
miR-579	X	1.53957	420	0.0307107	425	845	0.285714
miR-607	X	1.47967	412	0.0218651	433	845	0.285057
miR-517*	X	1.84047	461	0.0844998	387	848	0.284404
miR-511	N	1.62608	429	0.0345496	422	851	0.283753
miR-589	N	1.53623	419	0.0195564	435	854	0.283105
miR-571	N	1.71922	443	0.0555998	412	855	0.28246
miR-517c	N	1.69271	437	0.0382435	419	856	0.281818
miR-570	N	1.55753	422	0.0198823	434	856	0.281179
miR-587	X	1.4589	409	0.00953373	451	860	0.280543
miR-599	N	1.53591	418	0.0139339	442	860	0.27991
miR-642	X	1.69158	436	0.0258941	432	868	0.279279
miR-661	N	1.78428	453	0.0474694	415	868	0.278652
miR-552	N	1.76961	450	0.0347669	420	870	0.278027
miR-640	N	1.82404	458	0.0428067	416	874	0.277405
miR-380-5p	X	1.55147	421	0.00565867	458	879	0.276786
miR-520f	N	1.69524	438	0.0140063	441	879	0.276169
miR-593	N	1.58392	425	0.00665459	456	881	0.275556
miR-514	X	1.72247	444	0.0156179	440	884	0.274945
miR-517b	X	1.80525	456	0.0279855	428	884	0.274336
miR-633	N	1.78641	454	0.0269443	430	884	0.273731
miR-558	X	1.71321	441	0.0102037	448	889	0.273128
miR-555	X	1.73777	447	0.0104301	447	894	0.272527
miR-568	X	1.76665	449	0.0106474	446	895	0.27193
miR-802	X	1.65543	431	0.00267995	465	896	0.271335
miR-606	X	1.68929	435	0.00387506	462	897	0.270742
miR-644	X	1.73229	446	0.00866455	453	899	0.270153
miR-600	N	1.72669	445	0.00430059	461	906	0.269565
miR-588	X	1.86734	463	0.00988683	449	912	0.26898
miR-554	X	1.83178	460	0.00814848	454	914	0.268398
miR-122a	X	1.95723	467	0.00956089	450	917	0.267819
miR-580	X	1.89895	465	0.00623812	457	922	0.267241
miR-581	X	1.82974	459	0.00312359	463	922	0.266667
miR-643	X	1.96924	468	0.00274332	464	932	0.266094
miR-573	X	1.89523	464	0.000869172	469	933	0.265525
miR-208	X	1.93304	466	9.05387e-06	470	936	0.264957
miR-559	X	1.97325	470	0.00173834	466	936	0.264392
miR-620	X	1.9715	469	0.00130376	468	937	0.26383

## Sheet: F1+F2+F3
miRNA	HMDD	Q-statistics	RQ1	Q-statistics (Inverse ranking)	RQ2	RQ1+RQ2	Cumulative Ratio
miR-22	O	0.000915173	4	11.8485	1	5	1
miR-9*	O	0.000554906	3	11.7466	3	6	1
miR-181a	O	0.00115973	5	11.7748	2	7	1
miR-21	O	0.000506362	2	11.7127	5	7	1
miR-93	O	0.00240964	7	11.7169	4	11	1
miR-34a	O	0.00294594	8	11.6426	6	14	1
miR-9	O	0.000340965	1	11.3237	13	14	1
miR-29a	O	0.00213432	6	11.4439	9	15	1
miR-30a-5p	O	0.00356735	10	11.4723	8	18	1
miR-181a*	O	0.00300198	9	11.3961	11	20	1
miR-125b	O	0.0050249	14	11.5853	7	21	1
miR-30c	O	0.00380829	12	11.3301	12	24	1
miR-222	O	0.00644135	17	11.4135	10	27	1
miR-17-5p	O	0.00644629	18	11.2155	14	32	1
miR-106a	O	0.00582091	16	11.074	17	33	1
miR-181d	O	0.00730428	20	11.1853	16	36	1
miR-15b	O	0.0036637	11	10.7427	26	37	1
miR-17-3p	O	0.013626	23	11.0244	18	41	1
let-7f	X	0.0171139	27	11.1943	15	42	0.947368
let-7a	O	0.0119335	22	10.9189	22	44	0.95
miR-27a	O	0.00539256	15	10.3132	31	46	0.952381
miR-23a	X	0.00483523	13	10.1837	34	47	0.909091
miR-106b	O	0.00726001	19	10.386	30	49	0.913043
miR-181c	O	0.0188365	30	11.0146	19	49	0.916667
miR-19b	O	0.0173804	28	10.9315	21	49	0.92
miR-24	O	0.0168892	26	10.7928	25	51	0.923077
miR-29b	X	0.0143783	24	10.5387	28	52	0.888889
miR-30d	X	0.0233555	33	11.0067	20	53	0.857143
miR-130b	X	0.0242085	34	10.8158	23	57	0.827586
miR-20a	O	0.00731179	21	10.1068	37	58	0.833333
miR-26a	O	0.03609	38	10.7964	24	62	0.83871
let-7c	X	0.0216493	31	10.2901	32	63	0.8125
miR-19a	O	0.0447604	41	10.6319	27	68	0.818182
let-7b	X	0.022092	32	9.9815	40	72	0.794118
miR-30a-3p	O	0.0448815	43	10.4759	29	72	0.8
miR-125a	X	0.031964	37	10.1505	36	73	0.777778
miR-195	O	0.0484678	44	10.2675	33	77	0.783784
miR-20b	O	0.0254857	35	9.88943	43	78	0.789474
miR-34b	X	0.0579781	45	10.156	35	80	0.769231
miR-223	X	0.0448313	42	9.92549	42	84	0.75
miR-142-5p	O	0.0430562	40	9.79307	45	85	0.756098
miR-130a	O	0.0656345	52	10.0918	38	90	0.761905
miR-142-3p	O	0.0657282	53	10.0277	39	92	0.767442
miR-219	X	0.0181248	29	8.87244	64	93	0.75
miR-29c	O	0.037337	39	9.29899	55	94	0.755556
miR-181b	O	0.0255458	36	9.04692	60	96	0.76087
miR-30b	X	0.0606624	50	9.74934	46	96	0.744681
miR-101	O	0.0604739	49	9.60638	48	97	0.75
miR-23b	O	0.0602164	48	9.46506	51	99	0.755102
let-7e	X	0.0937959	59	9.94571	41	100	0.74
miR-30e-5p	O	0.0889121	58	9.87665	44	102	0.745098
miR-221	O	0.087784	57	9.47718	50	107	0.75
miR-30e-3p	O	0.0620638	51	9.14898	58	109	0.754717
miR-155	O	0.133587	63	9.61126	47	110	0.759259
miR-128a	X	0.133516	62	9.48943	49	111	0.745455
miR-338	X	0.0602005	47	8.6095	70	117	0.732143
let-7d	O	0.138288	66	9.42991	52	118	0.736842
miR-16	O	0.0152521	25	7.53687	93	118	0.741379
miR-497	X	0.13554	64	9.37654	54	118	0.728814
miR-25	O	0.0592368	46	8.48828	73	119	0.733333
miR-124a	X	0.0725166	54	8.71527	67	121	0.721311
miR-146b	O	0.138461	67	9.21107	56	123	0.725806
let-7i	X	0.162451	71	9.42119	53	124	0.714286
miR-214	O	0.110825	60	8.70868	68	128	0.71875
miR-107	O	0.176431	73	9.16569	57	130	0.723077
miR-363	X	0.0783178	56	8.46294	74	130	0.712121
miR-138	O	0.185199	76	8.92851	62	138	0.716418
miR-424	X	0.196379	78	9.00472	61	139	0.705882
miR-129	X	0.19363	77	8.9154	63	140	0.695652
miR-139	O	0.157926	70	8.49413	72	142	0.7
miR-148a	O	0.0778715	55	7.83291	87	142	0.704225
miR-454-3p	X	0.208533	83	9.1022	59	142	0.694444
miR-98	X	0.15245	68	8.43239	76	144	0.684932
miR-152	O	0.216791	85	8.72914	66	151	0.689189
miR-199a*	X	0.153229	69	8.04522	83	152	0.68
miR-193a	O	0.177762	74	8.1315	80	154	0.684211
miR-92b	O	0.110945	61	7.47414	94	155	0.688312
miR-218	O	0.251918	91	8.81564	65	156	0.692308
miR-18a	O	0.240735	88	8.65197	69	157	0.696203
miR-27b	O	0.206687	82	8.3976	77	159	0.7
miR-10b	O	0.203962	81	8.19178	79	160	0.703704
miR-520d*	X	0.244916	89	8.49458	71	160	0.695122
miR-204	O	0.2206	86	8.11415	81	167	0.698795
miR-331	X	0.253447	93	8.44933	75	168	0.690476
miR-185	O	0.202706	79	7.5389	92	171	0.694118
miR-15a	O	0.182935	75	7.09659	100	175	0.697674
miR-330	X	0.228463	87	7.73391	88	175	0.689655
miR-128b	X	0.302719	100	8.32258	78	178	0.681818
miR-199a	X	0.252166	92	7.86412	86	178	0.674157
miR-7	O	0.203459	80	7.17713	98	178	0.677778
miR-200a*	X	0.280183	97	8.03707	84	181	0.67033
let-7g	X	0.249575	90	7.45863	95	185	0.663043
miR-99a	O	0.391603	103	8.07993	82	185	0.666667
miR-342	O	0.278457	96	7.63809	90	186	0.670213
miR-768-3p	X	0.324804	101	7.92884	85	186	0.663158
miR-324-5p	X	0.268382	94	7.15107	99	193	0.65625
miR-140	X	0.215908	84	6.36835	110	194	0.649485
miR-182	O	0.175158	72	5.45995	123	195	0.653061
miR-34c	X	0.433228	106	7.70439	89	195	0.646465
miR-768-5p	X	0.283061	98	7.00777	101	199	0.64
miR-302c*	O	0.497838	110	7.61026	91	201	0.643564
miR-137	O	0.415079	105	7.2152	97	202	0.647059
miR-103	X	0.451978	107	7.32341	96	203	0.640777
miR-26b	O	0.338424	102	6.81193	103	205	0.644231
miR-135a	O	0.410364	104	6.45001	107	211	0.647619
miR-100	X	0.521306	111	6.87463	102	213	0.641509
miR-339	X	0.270797	95	5.70649	118	213	0.635514
miR-148b	X	0.589803	114	6.4563	106	220	0.62963
miR-193b	X	0.623318	115	6.39358	109	224	0.623853
miR-18b	O	0.733994	121	6.74005	104	225	0.627273
miR-149	O	0.745516	122	6.57614	105	227	0.630631
miR-145	O	0.629748	117	5.86578	116	233	0.633929
miR-126	X	0.484325	109	5.30367	126	235	0.628319
miR-200c	X	0.561028	112	5.45615	124	236	0.622807
miR-143	O	0.862117	129	6.22646	112	241	0.626087
miR-324-3p	X	0.880427	133	6.43769	108	241	0.62069
miR-769-5p	X	0.789701	125	5.53955	119	244	0.615385
miR-551b	X	0.922224	135	6.31067	111	246	0.610169
miR-132	X	0.732641	119	5.2642	128	247	0.605042
miR-96	O	0.910543	134	5.99932	113	247	0.608333
miR-491	O	0.859809	128	5.53218	120	248	0.61157
miR-340	X	0.87934	132	5.84679	117	249	0.606557
miR-200b	O	0.582247	113	4.79829	137	250	0.609756
miR-186	X	0.750759	123	5.25425	129	252	0.604839
miR-99b	X	0.873261	131	5.48857	121	252	0.6
miR-367	O	0.977526	139	5.94236	114	253	0.603175
miR-425-5p	O	0.802258	126	5.27858	127	253	0.606299
miR-361	X	0.991838	141	5.87208	115	256	0.601562
miR-210	O	0.48212	108	4.39882	152	260	0.604651
miR-362	X	0.865638	130	4.73765	138	268	0.6
miR-509	X	0.701634	118	4.44847	150	268	0.59542
miR-151	X	0.949646	137	5.05655	134	271	0.590909
miR-202	X	1.06026	150	5.47784	122	272	0.586466
miR-542-3p	O	0.9471	136	4.87838	136	272	0.589552
miR-801	X	0.73339	120	4.35624	153	273	0.585185
miR-485-5p	X	1.05853	149	5.31389	125	274	0.580882
miR-513	X	0.753635	124	4.30759	156	280	0.576642
miR-373*	O	1.04373	146	4.68963	141	287	0.57971
miR-519e*	X	1.10454	154	5.12396	133	287	0.57554
miR-32	O	1.13501	158	5.23618	130	288	0.578571
miR-320	X	0.848311	127	4.10912	162	289	0.574468
miR-452	O	1.04239	145	4.48912	147	292	0.577465
miR-141	X	1.1157	155	4.71002	140	295	0.573427
miR-323	X	1.02202	144	4.42309	151	295	0.569444
miR-671	X	1.01303	143	4.34564	154	297	0.565517
miR-198	X	1.20045	166	5.15923	132	298	0.561644
miR-590	X	1.096	152	4.51649	146	298	0.557823
miR-376a	O	1.23218	168	5.22245	131	299	0.560811
miR-520b	X	1.12459	156	4.62032	144	300	0.557047
miR-574	X	1.18263	163	4.71678	139	302	0.553333
miR-183	O	0.98324	140	4.07454	163	303	0.556291
miR-542-5p	O	0.976081	138	4.00535	166	304	0.559211
miR-381	O	1.01023	142	4.02634	165	307	0.562092
miR-95	O	1.39802	173	5.01607	135	308	0.564935
miR-628	X	1.14507	161	4.46818	149	310	0.56129
miR-518c*	X	1.04501	147	3.96791	167	314	0.557692
miR-188	X	1.10317	153	4.07289	164	317	0.55414
miR-575	X	1.53836	178	4.66075	142	320	0.550633
miR-150	X	1.06337	151	3.79424	170	321	0.54717
miR-31	O	1.1881	164	4.18369	159	323	0.55
miR-212	X	1.21715	167	4.29033	157	324	0.546584
miR-200a	X	1.13057	157	3.86426	168	325	0.54321
miR-373	O	1.59878	184	4.65505	143	327	0.546012
miR-488	X	1.3022	169	4.23899	158	327	0.542683
miR-500	X	1.65082	187	4.59296	145	332	0.539394
miR-33	X	1.16778	162	3.63826	179	341	0.536145
miR-454-5p	X	1.78917	194	4.47163	148	342	0.532934
miR-532	X	1.14415	160	3.58319	183	343	0.529762
miR-565	X	1.65876	188	4.32265	155	343	0.526627
miR-335	O	1.5927	183	4.12506	161	344	0.529412
miR-455	O	1.40905	174	3.78571	171	345	0.532164
miR-486	O	1.63726	186	4.18125	160	346	0.534884
miR-410	O	1.32775	172	3.65083	178	350	0.537572
miR-299-5p	X	1.54737	180	3.76127	172	352	0.534483
miR-638	X	1.1981	165	3.52759	188	353	0.531429
miR-507	X	1.60788	185	3.85123	169	354	0.528409
miR-146a	O	1.32226	171	3.56423	184	355	0.531073
miR-501	X	1.14258	159	3.06121	201	360	0.52809
miR-136	X	1.50769	177	3.54961	186	363	0.52514
miR-520e	X	1.77132	192	3.6514	177	369	0.522222
miR-10a	O	1.41901	175	3.16286	198	373	0.524862
miR-187	X	1.83041	199	3.70425	174	373	0.521978
miR-92	X	0.135809	65	1.03533	310	375	0.519126
miR-28	X	1.69938	191	3.50008	189	380	0.516304
miR-518a	X	0.287741	99	1.49983	282	381	0.513514
miR-526b	X	1.8148	196	3.55987	185	381	0.510753
miR-422a	X	1.96732	208	3.66907	176	384	0.508021
miR-518f*	X	1.53886	179	2.97077	208	387	0.505319
miR-299-3p	X	1.96656	207	3.60311	182	389	0.502646
miR-199b	X	2.1059	218	3.73442	173	391	0.5
miR-370	X	1.83464	201	3.45588	191	392	0.497382
miR-485-3p	X	2.09888	217	3.68272	175	392	0.494792
miR-18a*	O	1.91863	206	3.53552	187	393	0.497409
miR-495	X	2.02125	212	3.61045	181	393	0.494845
miR-377	X	1.88024	203	3.38244	193	396	0.492308
miR-769-3p	X	1.32177	170	2.56704	226	396	0.489796
miR-379	X	1.78281	193	3.02295	204	397	0.48731
miR-601	X	1.90675	205	3.27542	194	399	0.484848
miR-365	X	1.97912	209	3.23967	195	404	0.482412
miR-550	X	2.021	211	3.19697	196	407	0.48
miR-127	X	2.14264	221	3.49756	190	411	0.477612
miR-504	O	2.03479	214	3.19024	197	411	0.480198
miR-659	X	2.37548	232	3.6375	180	412	0.477833
miR-494	X	1.78972	195	2.63935	223	418	0.47549
miR-489	X	2.03156	213	3.00693	206	419	0.473171
miR-134	O	2.11508	219	3.04896	202	421	0.475728
miR-520a	X	1.59119	182	2.24158	239	421	0.47343
miR-329	O	2.18359	223	3.16025	199	422	0.475962
miR-629	X	1.84391	202	2.76667	220	422	0.473684
miR-301	X	0.62726	116	1.08155	308	424	0.471429
miR-506	X	1.82815	197	2.55908	227	424	0.469194
miR-520a*	X	1.67097	189	2.23921	240	429	0.466981
miR-105	X	2.21307	225	3.00458	207	432	0.464789
miR-423	X	1.67877	190	2.18731	243	433	0.462617
miR-126*	X	2.00469	210	2.61662	224	434	0.460465
miR-663	X	2.54804	242	3.39738	192	434	0.458333
miR-598	X	2.40324	235	3.06925	200	435	0.456221
miR-154*	X	1.49936	176	1.83197	260	436	0.454128
miR-630	X	2.24434	229	2.93464	209	438	0.452055
miR-369-5p	X	2.39796	234	2.91434	211	445	0.45
miR-191	X	2.42288	238	2.92115	210	448	0.447964
miR-502	X	1.83015	198	2.06379	250	448	0.445946
miR-153	O	2.41888	236	2.9065	214	450	0.44843
miR-376b	X	2.37557	233	2.81686	218	451	0.446429
miR-369-3p	X	2.23249	227	2.60441	225	452	0.444444
miR-765	X	2.19705	224	2.41464	234	458	0.442478
miR-409-3p	X	2.73995	257	3.03697	203	460	0.440529
miR-182*	O	2.5682	245	2.84762	217	462	0.442982
miR-493-3p	X	1.83318	200	1.75697	263	463	0.441048
miR-564	X	2.5665	244	2.80208	219	463	0.43913
miR-648	X	2.78251	259	3.01496	205	464	0.437229
miR-493-5p	X	2.06607	216	2.0814	249	465	0.435345
miR-524*	X	2.42171	237	2.43622	232	469	0.433476
miR-135b	X	2.85564	261	2.9067	213	474	0.431624
miR-194	X	2.46964	240	2.32227	236	476	0.429787
miR-296	X	2.60519	247	2.48259	230	477	0.427966
miR-451	X	2.21483	226	2.02301	252	478	0.42616
miR-378	X	2.6475	248	2.43871	231	479	0.42437
miR-627	X	2.89027	263	2.85112	216	479	0.422594
miR-652	X	2.92553	264	2.87509	215	479	0.420833
miR-654	X	1.90337	204	1.58541	276	480	0.419087
miR-520d	X	2.1407	220	1.81271	261	481	0.417355
miR-770-5p	X	3.12981	270	2.90771	212	482	0.415638
miR-371	X	2.70967	254	2.49919	229	483	0.413934
miR-503	X	2.88002	262	2.66837	221	483	0.412245
miR-302a	O	2.29098	231	1.90445	257	488	0.414634
miR-484	X	2.9677	266	2.65662	222	488	0.412955
miR-337	X	2.70157	253	2.25769	237	490	0.41129
miR-582	X	2.69012	252	2.16784	245	497	0.409639
miR-560	X	2.72115	255	2.14273	247	502	0.408
miR-508	X	2.96749	265	2.24932	238	503	0.406375
miR-302b*	O	2.2383	228	1.53344	278	506	0.40873
miR-411	X	2.16866	222	1.48679	284	506	0.407115
miR-192	X	3.37166	281	2.50303	228	509	0.405512
miR-483	O	2.26694	230	1.5186	279	509	0.407843
miR-487b	X	2.5725	246	1.69963	268	514	0.40625
miR-380-3p	X	3.47349	285	2.43019	233	518	0.404669
miR-211	O	3.1607	271	2.0224	253	524	0.406977
miR-302c	O	2.06514	215	1.08145	309	524	0.409266
miR-611	X	3.28516	278	2.15327	246	524	0.407692
miR-605	X	3.4089	283	2.21079	242	525	0.40613
miR-421	X	3.39839	282	2.17524	244	526	0.40458
miR-622	X	3.17136	272	2.01692	254	526	0.403042
miR-610	X	2.66462	249	1.50677	280	529	0.401515
miR-490	X	2.81761	260	1.66958	270	530	0.4
miR-650	X	3.74289	297	2.35601	235	532	0.398496
miR-425-3p	O	3.21135	275	1.87982	258	533	0.400749
miR-617	X	3.57953	292	2.2329	241	533	0.399254
miR-625	X	3.33458	280	1.93903	256	536	0.39777
miR-196a	O	3.22452	277	1.7574	262	539	0.4
miR-184	O	3.21254	276	1.72625	265	541	0.402214
miR-197	X	2.53007	241	1.1946	303	544	0.400735
miR-215	O	3.10882	269	1.59101	275	544	0.40293
miR-144	X	2.75507	258	1.42547	289	547	0.40146
miR-432	X	3.919	301	2.12553	248	549	0.4
miR-557	X	3.75435	298	2.04511	251	549	0.398551
miR-328	O	3.18184	273	1.57306	277	550	0.400722
miR-422b	X	1.57065	181	0.285523	369	550	0.399281
miR-431	X	2.73745	256	1.26788	297	553	0.397849
miR-519d	X	3.45308	284	1.67708	269	553	0.396429
miR-525	X	3.48883	288	1.72278	266	554	0.395018
miR-758	X	3.78569	300	2.0024	255	555	0.393617
miR-512-3p	X	2.99851	268	1.3771	293	561	0.392226
miR-548a	X	1.05024	148	0.0811529	419	567	0.390845
miR-660	X	4.13692	308	1.8365	259	567	0.389474
miR-518d	X	3.51257	289	1.50341	281	570	0.388112
miR-602	X	3.77254	299	1.59873	274	573	0.38676
miR-545	X	3.47849	286	1.4281	288	574	0.385417
miR-548d	X	4.11941	307	1.65132	271	578	0.384083
miR-615	X	4.31359	314	1.74108	264	578	0.382759
miR-154	X	3.5604	290	1.41542	290	580	0.381443
miR-196b	O	3.71074	295	1.47088	285	580	0.383562
miR-505	X	3.48337	287	1.31025	295	582	0.382253
miR-658	X	4.39992	317	1.70742	267	584	0.380952
miR-302a*	O	2.98994	267	0.93463	319	586	0.383051
miR-433	X	4.48814	318	1.61871	273	591	0.381757
miR-548b	X	4.65898	319	1.64945	272	591	0.380471
miR-498	X	4.2118	311	1.49162	283	594	0.379195
miR-767-5p	X	4.09284	305	1.38984	291	596	0.377926
miR-592	X	3.19382	274	0.877704	323	597	0.376667
miR-133b	X	3.72208	296	1.20445	302	598	0.375415
miR-382	X	4.21541	313	1.43692	287	600	0.374172
miR-302b	O	2.6754	250	0.479112	351	601	0.376238
miR-519a	X	4.32543	315	1.45931	286	601	0.375
miR-519e	X	4.08023	304	1.25784	298	602	0.37377
miR-584	X	4.21105	310	1.38129	292	602	0.372549
miR-217	X	3.93354	302	1.21472	301	603	0.371336
miR-383	O	3.56486	291	1.00064	313	604	0.373377
miR-539	O	3.28563	279	0.858935	325	604	0.375405
miR-527	X	2.46128	239	0.282057	371	610	0.374194
miR-191*	X	3.66963	294	0.937415	318	612	0.37299
miR-345	X	4.85056	321	1.37446	294	615	0.371795
miR-374	X	2.55833	243	0.268216	375	618	0.370607
miR-133a	X	4.20183	309	0.978848	315	624	0.369427
miR-608	X	5.14249	330	1.2347	299	629	0.368254
miR-452*	O	4.10506	306	0.858989	324	630	0.370253
miR-487a	X	5.35479	334	1.2688	296	630	0.369085
miR-203	X	3.96691	303	0.798249	328	631	0.367925
miR-583	X	5.36699	335	1.22314	300	635	0.366771
miR-326	O	5.23099	331	1.14583	305	636	0.36875
miR-205	O	5.06026	326	1.01672	311	637	0.370717
miR-409-5p	X	5.32874	333	1.11058	306	639	0.369565
miR-572	X	4.91482	322	0.953464	317	639	0.368421
miR-190	X	3.61213	293	0.499162	349	642	0.367284
miR-384	X	2.68382	251	0.178916	391	642	0.366154
miR-519b	X	5.52493	340	1.17799	304	644	0.365031
miR-604	X	5.52122	339	1.08942	307	646	0.363914
miR-624	X	5.05635	324	0.882075	322	646	0.362805
miR-635	X	5.23227	332	0.934414	320	652	0.361702
miR-525*	X	5.49132	337	0.961276	316	653	0.360606
miR-576	X	5.06481	327	0.826829	326	653	0.359517
miR-1	X	5.00328	323	0.692239	332	655	0.358434
miR-515-3p	X	5.78053	345	1.01294	312	657	0.357357
miR-372	X	5.10632	329	0.708757	331	660	0.356287
miR-523	X	6.10469	351	0.993336	314	665	0.355224
miR-224	O	5.05748	325	0.554254	342	667	0.357143
miR-567	X	5.50482	338	0.726061	329	667	0.356083
miR-432*	X	5.56346	341	0.814947	327	668	0.35503
miR-499	X	5.66452	343	0.687287	333	676	0.353982
miR-518e	X	6.27133	356	0.915447	321	677	0.352941
miR-647	X	4.73449	320	0.410116	358	678	0.351906
miR-492	X	6.18831	353	0.718079	330	683	0.350877
miR-566	X	5.58514	342	0.534478	344	686	0.349854
miR-302d	O	4.21286	312	0.246722	379	691	0.351744
miR-510	X	6.38162	358	0.676084	334	692	0.350725
miR-368	X	5.10005	328	0.315713	365	693	0.349711
miR-524	X	5.99864	346	0.506815	347	693	0.348703
miR-429	X	5.47049	336	0.359539	361	697	0.347701
miR-512-5p	X	6.00002	347	0.481945	350	697	0.346705
miR-206	O	6.14671	352	0.522393	346	698	0.348571
miR-520c	X	6.50548	360	0.566721	339	699	0.347578
miR-595	X	6.39669	359	0.557743	340	699	0.346591
miR-623	X	6.61082	362	0.604551	338	700	0.345609
miR-613	X	6.91343	369	0.616976	336	705	0.344633
miR-632	X	6.08454	349	0.431173	356	705	0.343662
miR-376a*	O	6.91422	370	0.606851	337	707	0.345506
miR-526b*	X	6.24965	355	0.460147	353	708	0.344538
miR-767-3p	X	7.07012	373	0.637649	335	708	0.343575
miR-662	X	7.01413	372	0.556829	341	713	0.342618
miR-147	X	6.31176	357	0.400652	359	716	0.341667
miR-548c	X	6.21331	354	0.355867	362	716	0.34072
miR-634	X	6.95389	371	0.528842	345	716	0.339779
miR-766	X	6.90866	367	0.463024	352	719	0.338843
miR-641	X	7.41986	381	0.545421	343	724	0.337912
miR-363*	X	4.3832	316	0.116432	411	727	0.336986
miR-449b	X	7.3914	379	0.505215	348	727	0.336066
miR-522	X	6.80507	365	0.340786	363	728	0.33515
miR-609	X	5.70236	344	0.223881	386	730	0.334239
miR-577	X	6.09506	350	0.234446	381	731	0.333333
miR-656	X	7.20995	377	0.417859	357	734	0.332432
miR-596	X	7.71474	388	0.433199	354	742	0.331536
miR-616	X	7.7097	387	0.43231	355	742	0.330645
miR-657	X	6.68437	364	0.231938	383	747	0.329759
miR-520h	X	7.08451	374	0.27085	374	748	0.328877
miR-597	X	7.76042	390	0.373344	360	750	0.328
miR-33b	X	6.85488	366	0.212985	388	754	0.327128
miR-551a	X	7.59825	384	0.277869	372	756	0.32626
miR-526a	X	6.08446	348	0.121028	409	757	0.325397
miR-375	O	7.83457	391	0.294687	367	758	0.327177
miR-496	X	8.13002	396	0.330544	364	760	0.326316
miR-520g	X	7.45514	383	0.250691	377	760	0.325459
miR-549	X	7.40184	380	0.246475	380	760	0.324607
miR-518b	X	8.12388	395	0.300036	366	761	0.32376
miR-220	X	7.21801	378	0.230376	384	762	0.322917
miR-518c	X	7.63453	386	0.255888	376	762	0.322078
miR-618	X	7.60627	385	0.2501	378	763	0.321244
miR-516-3p	X	6.67071	363	0.141474	401	764	0.320413
miR-553	X	8.20033	397	0.283606	370	767	0.319588
miR-631	X	8.44804	403	0.28898	368	771	0.318766
miR-637	X	7.16315	375	0.150541	399	774	0.317949
miR-450	X	6.56074	361	0.103964	416	777	0.317136
miR-544	X	8.5813	405	0.272631	373	778	0.316327
miR-646	X	7.85498	392	0.219822	387	779	0.315522
miR-563	X	7.42259	382	0.155179	398	780	0.314721
miR-521	X	7.7408	389	0.177006	392	781	0.313924
miR-586	X	8.37338	402	0.234165	382	784	0.313131
miR-516-5p	X	7.19228	376	0.120004	410	786	0.312343
miR-649	X	7.88727	393	0.173606	394	787	0.311558
miR-517a	X	8.28022	399	0.193954	390	789	0.310777
miR-675	X	6.9089	368	0.0671111	424	792	0.31
miR-655	X	8.54063	404	0.204566	389	793	0.309227
miR-453	X	8.31408	401	0.176684	393	794	0.308458
miR-612	X	8.22174	398	0.163182	396	794	0.307692
miR-653	X	8.93301	412	0.223925	385	797	0.306931
miR-636	X	8.77776	408	0.169086	395	803	0.306173
miR-325	X	7.9402	394	0.113241	414	808	0.305419
miR-519c	X	8.9228	411	0.157385	397	808	0.304668
miR-591	X	8.58443	406	0.128792	405	811	0.303922
miR-562	X	8.87056	410	0.136191	403	813	0.303178
miR-202*	X	9.07203	415	0.147195	400	815	0.302439
miR-571	X	8.96004	413	0.139902	402	815	0.301703
miR-346	X	8.97637	414	0.130491	404	818	0.300971
miR-518f	X	8.82969	409	0.115706	413	822	0.300242
miR-189	X	8.31142	400	0.0610061	430	830	0.299517
miR-517c	X	9.43582	422	0.123338	408	830	0.298795
miR-640	X	9.51524	424	0.123979	407	831	0.298077
miR-585	X	9.0962	416	0.0777939	421	837	0.297362
miR-556	X	9.21464	418	0.0799878	420	838	0.296651
miR-589	X	9.73171	432	0.12562	406	838	0.295943
miR-412	X	9.57855	425	0.103555	417	842	0.295238
miR-448	X	9.6602	427	0.085233	418	845	0.294537
miR-517b	X	9.58986	426	0.0730419	422	848	0.293839
miR-578	X	9.42395	421	0.0621648	427	848	0.293144
miR-216	X	9.80629	435	0.1084	415	850	0.292453
miR-561	X	9.82801	438	0.115809	412	850	0.291765
miR-619	X	9.3664	420	0.0557614	433	853	0.29108
miR-526c	X	9.27737	419	0.0525577	436	855	0.290398
miR-569	X	9.10541	417	0.0461764	438	855	0.28972
miR-599	X	9.80817	436	0.0722098	423	859	0.289044
miR-515-5p	X	8.76228	407	0.0164666	453	860	0.288372
miR-639	X	9.69944	429	0.0601832	431	860	0.287703
miR-552	X	9.71431	430	0.053626	435	865	0.287037
miR-520f	X	9.82604	437	0.0620997	429	866	0.286374
miR-614	X	9.77805	434	0.0583915	432	866	0.285714
miR-511	X	9.49358	423	0.0289195	448	871	0.285057
miR-645	X	10.0486	443	0.0621047	428	871	0.284404
miR-668	X	10.161	446	0.0635926	426	872	0.283753
miR-380-5p	X	9.72527	431	0.0377806	442	873	0.283105
miR-579	X	9.67496	428	0.0308917	446	874	0.28246
miR-514	X	10.4074	452	0.0669389	425	877	0.281818
miR-651	X	10.0078	441	0.0442236	439	880	0.281179
miR-593	X	9.99882	440	0.0430198	441	881	0.280543
miR-603	X	10.2	447	0.0556478	434	881	0.27991
miR-449	X	10.063	444	0.043418	440	884	0.279279
miR-555	X	9.7756	433	0.0149276	455	888	0.278652
miR-644	X	9.95043	439	0.0238501	450	889	0.278027
miR-661	X	10.0661	445	0.0313343	445	890	0.277405
miR-517*	X	10.4389	454	0.0476344	437	891	0.276786
miR-568	X	10.0371	442	0.0157218	454	896	0.276169
miR-626	X	10.3281	449	0.0300001	447	896	0.275556
miR-587	X	10.8221	456	0.0373547	443	899	0.274945
miR-607	X	10.8288	457	0.0315296	444	901	0.274336
miR-642	X	10.4133	453	0.0209348	452	905	0.273731
miR-570	X	10.5274	455	0.0221694	451	906	0.273128
miR-633	X	10.3087	448	0.011584	458	906	0.272527
miR-621	X	10.3972	451	0.0141586	457	908	0.27193
miR-554	X	11.0049	460	0.0260867	449	909	0.271335
miR-558	X	10.3668	450	0.00552941	461	911	0.270742
miR-588	X	10.8721	458	0.0146571	456	914	0.270153
miR-581	X	10.9417	459	0.00640783	460	919	0.269565
miR-802	X	11.5104	463	0.00821275	459	922	0.26898
miR-122a	X	11.5436	464	0.00345981	464	928	0.268398
miR-573	X	11.4299	462	0.00241149	466	928	0.267819
miR-580	X	11.0994	461	0.00221477	467	928	0.267241
miR-600	X	11.5629	465	0.00347149	463	928	0.266667
miR-606	X	11.6688	467	0.00398692	462	929	0.266094
miR-643	X	11.6129	466	0.00254961	465	931	0.265525
miR-620	X	11.7323	468	0.00149817	468	936	0.264957
miR-559	X	11.7482	469	0.00066205	469	938	0.264392
miR-208	X	11.9265	470	2.99356e-05	470	940	0.26383
