# Supplementary material for: Prioritizing cancer-related microRNAs by integrating microRNA and mRNA datasets
Source: Sci Rep. 2016 Oct 13;6:35350. doi: 10.1038/srep35350 (PMC5062133; doi:10.1038/srep35350)
Supplement: Supplementary Table 4 [file srep35350-s5.xls]

## Sheet: F1
miRNA	HMDD	Ave_Exp	Cumulative Ratio
miR-923	X	15.0942	0
miR-21	O	14.9393	0.5
let-7a	O	13.7386	0.666667
miR-141	O	13.5086	0.75
let-7b	O	13.3057	0.8
miR-29a	O	13.0863	0.833333
miR-24	X	12.8005	0.714286
let-7f	O	12.7794	0.75
miR-16	O	12.6523	0.777778
miR-130a	O	12.607	0.8
miR-23a	X	12.5143	0.727273
miR-26a	X	12.3962	0.666667
miR-19b	O	12.355	0.692308
miR-451	X	12.299	0.642857
miR-27a	O	12.259	0.666667
miR-29c	X	12.0847	0.625
let-7g	O	11.9965	0.647059
let-7i	O	11.9668	0.666667
let-7c	O	11.8304	0.684211
miR-200b	O	11.7749	0.7
miR-23b	X	11.7365	0.666667
miR-27b	X	11.7094	0.636364
miR-200c	O	11.6529	0.652174
miR-125b	O	11.585	0.666667
miR-103	X	11.5729	0.64
miR-29b	O	11.5229	0.653846
miR-106b	O	11.5084	0.666667
miR-22	O	11.5025	0.678571
miR-15b	X	11.4666	0.655172
miR-26b	X	11.4037	0.633333
miR-199b-3p	X	11.3963	0.612903
miR-20a	O	11.2446	0.625
miR-107	X	11.1177	0.606061
let-7d	O	10.9304	0.617647
miR-768-3p	X	10.8488	0.6
miR-99a	O	10.8138	0.611111
let-7e	O	10.7965	0.621622
miR-30d	O	10.7903	0.631579
miR-148a	O	10.7605	0.641026
miR-100	O	10.7174	0.65
miR-10b	O	10.6586	0.658537
miR-15a	X	10.6563	0.642857
miR-30b	O	10.6454	0.651163
miR-19a	O	10.6382	0.659091
miR-34a	O	10.526	0.666667
miR-30a	O	10.5232	0.673913
miR-1225-5p	X	10.4339	0.659574
miR-200a	O	10.3519	0.666667
miR-30e	O	10.3495	0.673469
miR-25	O	10.3061	0.68
miR-92a	O	10.3056	0.686275
miR-126	O	10.216	0.692308
miR-494	X	10.0593	0.679245
miR-195	X	10.0496	0.666667
miR-30c	O	9.99215	0.672727
miR-151-5p	X	9.98066	0.660714
miR-17	O	9.95694	0.666667
miR-424	X	9.873	0.655172
miR-365	X	9.8155	0.644068
miR-181a	X	9.79599	0.633333
miR-210	X	9.78387	0.622951
miR-101	O	9.75032	0.629032
miR-223	O	9.73114	0.634921
miR-10a	X	9.64263	0.625
miR-429	O	9.6417	0.630769
miR-93	O	9.55728	0.636364
miR-342-3p	X	9.55326	0.626866
miR-638	X	9.54807	0.617647
miR-199a-5p	O	9.46031	0.623188
miR-142-3p	X	9.36749	0.614286
miR-135b	O	9.34323	0.619718
miR-361-5p	X	9.26857	0.611111
miR-99b	O	9.16897	0.616438
miR-146b-5p	O	9.11642	0.621622
miR-331-3p	X	9.07838	0.613333
miR-151-3p	X	8.98036	0.605263
miR-324-3p	X	8.89945	0.597403
miR-320	X	8.88761	0.589744
miR-374a	X	8.84861	0.582278
miR-497	X	8.76012	0.575
miR-20b	O	8.73762	0.580247
miR-425	X	8.72337	0.573171
miR-193a-3p	X	8.71571	0.566265
miR-96	O	8.64824	0.571429
miR-145	O	8.52729	0.576471
miR-125a-5p	O	8.47	0.581395
miR-130b	X	8.41992	0.574713
miR-374b	X	8.32358	0.568182
miR-376c	O	8.32245	0.573034
miR-301a	X	8.31435	0.566667
miR-886-3p	X	8.28953	0.56044
miR-575	X	8.28254	0.554348
miR-221	O	8.2537	0.55914
miR-324-5p	X	8.17409	0.553191
miR-214	O	8.06191	0.557895
miR-940	X	8.06008	0.552083
miR-21*	O	8.03268	0.556701
miR-199b-5p	X	7.99814	0.55102
miR-376a	X	7.99779	0.545455
miR-28-5p	X	7.98282	0.54
miR-660	X	7.9737	0.534653
miR-144	X	7.95253	0.529412
miR-185	O	7.90987	0.533981
miR-181b	X	7.90018	0.528846
miR-590-5p	X	7.86965	0.52381
miR-205	X	7.85397	0.518868
miR-140-5p	O	7.80801	0.523364
miR-532-5p	O	7.79493	0.527778
miR-801	X	7.79306	0.522936
miR-939	X	7.76477	0.518182
miR-34b*	O	7.72181	0.522523
miR-98	X	7.68664	0.517857
miR-148b	O	7.66658	0.522124
miR-574-3p	X	7.65696	0.517544
miR-193b	O	7.65411	0.521739
miR-140-3p	O	7.61296	0.525862
miR-378	X	7.58444	0.521368
miR-181c	X	7.5822	0.516949
miR-188-5p	X	7.57422	0.512605
miR-663	X	7.46634	0.508333
miR-30e*	O	7.44368	0.512397
miR-134	X	7.43259	0.508197
miR-155	O	7.43128	0.512195
miR-218	O	7.42796	0.516129
miR-363	X	7.42161	0.512
miR-192	O	7.41189	0.515873
miR-377	X	7.38827	0.511811
miR-222	X	7.37233	0.507812
miR-768-5p	X	7.36414	0.503876
miR-136	X	7.35838	0.5
miR-574-5p	X	7.35483	0.496183
miR-483-5p	X	7.34729	0.492424
miR-30a*	O	7.33913	0.496241
miR-128	O	7.3329	0.5
miR-224	O	7.31248	0.503704
miR-17*	O	7.27086	0.507353
miR-335	O	7.25798	0.510949
miR-455-3p	X	7.25062	0.507246
miR-186	X	7.22508	0.503597
miR-18a	O	7.21552	0.507143
miR-362-5p	X	7.19705	0.503546
miR-127-3p	O	7.15455	0.507042
miR-338-3p	O	7.03549	0.51049
miR-150	X	7.03089	0.506944
miR-142-5p	X	7.00387	0.503448
miR-106a	X	6.96712	0.5
miR-362-3p	X	6.88626	0.496599
miR-197	X	6.88372	0.493243
miR-630	X	6.84733	0.489933
miR-381	X	6.84556	0.486667
miR-361-3p	X	6.83528	0.483444
miR-143	X	6.82314	0.480263
miR-203	X	6.81432	0.477124
miR-340	X	6.78287	0.474026
miR-183	O	6.77173	0.477419
miR-125a-3p	O	6.76001	0.480769
miR-7	X	6.7563	0.477707
miR-150*	X	6.74843	0.474684
miR-194	O	6.72436	0.477987
miR-1224-5p	X	6.72147	0.475
miR-146a	O	6.70762	0.478261
miR-181d	O	6.70757	0.481481
miR-572	X	6.64351	0.478528
miR-513a-5p	X	6.5565	0.47561
miR-202	X	6.54117	0.472727
miR-625	O	6.5273	0.475904
miR-542-3p	O	6.511	0.479042
miR-484	X	6.50541	0.47619
miR-874	X	6.47925	0.473373
miR-29c*	X	6.45337	0.470588
miR-132	X	6.44701	0.467836
miR-769-5p	X	6.41147	0.465116
miR-24-1*	X	6.40808	0.462428
miR-486-5p	O	6.40374	0.465517
miR-152	O	6.39497	0.468571
miR-215	O	6.38996	0.471591
miR-542-5p	O	6.38627	0.474576
miR-31	O	6.37339	0.477528
miR-502-3p	O	6.36986	0.480447
miR-483-3p	X	6.33913	0.477778
miR-487b	X	6.33446	0.475138
miR-500*	X	6.32404	0.472527
miR-454	X	6.32294	0.469945
miR-200a*	O	6.29346	0.472826
miR-423-5p	X	6.28776	0.47027
miR-193a-5p	X	6.28339	0.467742
miR-551b	X	6.27461	0.465241
miR-532-3p	O	6.26301	0.468085
miR-125b-2*	O	6.25632	0.470899
miR-149	X	6.24048	0.468421
miR-452	X	6.22538	0.465969
miR-379	X	6.20152	0.463542
miR-654-3p	X	6.19951	0.46114
miR-135a*	X	6.19242	0.458763
miR-503	X	6.17003	0.45641
miR-34c-5p	O	6.15717	0.459184
miR-449a	O	6.15347	0.461929
miR-337-5p	X	6.13315	0.459596
miR-200b*	O	6.11292	0.462312
miR-500	X	6.10788	0.46
miR-196b	X	6.10183	0.457711
miR-505	X	6.09954	0.455446
miR-885-5p	X	6.08937	0.453202
miR-221*	O	6.08408	0.455882
miR-671-5p	X	6.08245	0.453659
miR-1234	X	6.06959	0.451456
miR-212	X	6.06566	0.449275
miR-582-5p	X	6.01894	0.447115
miR-18b	X	5.9921	0.444976
miR-513b	X	5.98568	0.442857
miR-652	X	5.98174	0.440758
miR-557	X	5.97114	0.438679
miR-219-5p	O	5.96254	0.441315
miR-455-5p	X	5.93935	0.439252
miR-204	X	5.9324	0.437209
miR-95	X	5.92824	0.435185
miR-1226*	X	5.92746	0.43318
miR-371-5p	X	5.91319	0.431193
miR-1228	X	5.9112	0.429224
miR-34b	O	5.90638	0.431818
miR-409-3p	X	5.89866	0.429864
miR-513c	X	5.88911	0.427928
miR-20a*	O	5.88577	0.430493
miR-892b	X	5.87078	0.428571
miR-564	X	5.86971	0.426667
miR-766	X	5.86607	0.424779
miR-378*	X	5.854	0.422907
miR-410	X	5.84026	0.421053
miR-31*	O	5.81598	0.423581
miR-514	X	5.7924	0.421739
miR-10b*	O	5.78614	0.424242
miR-154	X	5.78482	0.422414
miR-136*	X	5.78308	0.420601
miR-299-5p	X	5.767	0.418803
miR-7-1*	X	5.73227	0.417021
miR-450a	X	5.71885	0.415254
miR-342-5p	X	5.709	0.413502
miR-495	X	5.70263	0.411765
miR-33a	X	5.67845	0.410042
miR-517c	X	5.67674	0.408333
miR-141*	O	5.66933	0.410788
miR-133b	O	5.66272	0.413223
miR-181c*	X	5.64686	0.411523
miR-501-5p	X	5.64571	0.409836
miR-877*	X	5.64131	0.408163
miR-622	X	5.62044	0.406504
miR-32	X	5.61064	0.404858
miR-765	X	5.58623	0.403226
miR-601	X	5.58026	0.401606
miR-145*	O	5.56512	0.404
miR-502-5p	O	5.56412	0.406375
miR-382	X	5.5475	0.404762
miR-629*	O	5.53736	0.407115
miR-301b	X	5.52657	0.405512
miR-29b-1*	O	5.51985	0.407843
miR-598	X	5.51616	0.40625
miR-196a	X	5.51577	0.404669
miR-182	O	5.51096	0.406977
miR-22*	O	5.49746	0.409266
miR-501-3p	X	5.48673	0.407692
miR-1225-3p	X	5.48345	0.40613
miR-299-3p	X	5.47603	0.40458
miR-135a	X	5.47021	0.403042
miR-126*	O	5.46497	0.405303
miR-30b*	O	5.45592	0.407547
miR-328	X	5.45518	0.406015
miR-214*	O	5.44869	0.40824
miR-181a*	X	5.44132	0.406716
miR-509-3-5p	X	5.43838	0.405204
miR-518c*	X	5.43615	0.403704
miR-340*	X	5.4353	0.402214
miR-744	X	5.43065	0.400735
miR-509-3p	X	5.42288	0.399267
miR-411	X	5.41383	0.39781
miR-493*	X	5.39309	0.396364
miR-181a-2*	X	5.38081	0.394928
miR-330-3p	X	5.37506	0.393502
miR-521	X	5.36325	0.392086
miR-1	O	5.36027	0.394265
miR-376b	X	5.35074	0.392857
miR-30c-2*	O	5.34886	0.395018
miR-154*	X	5.33189	0.393617
miR-516a-5p	O	5.32954	0.39576
miR-19b-1*	O	5.32144	0.397887
miR-9*	O	5.31419	0.4
miR-432	X	5.3091	0.398601
miR-509-5p	X	5.30687	0.397213
miR-296-5p	O	5.29935	0.399306
miR-143*	X	5.29894	0.397924
miR-34a*	O	5.29646	0.4
miR-485-3p	X	5.28724	0.398625
miR-877	X	5.28229	0.39726
miR-370	O	5.2768	0.399317
miR-424*	X	5.27555	0.397959
miR-770-5p	X	5.26619	0.39661
miR-30d*	O	5.26046	0.398649
miR-1238	X	5.26011	0.397306
miR-507	X	5.26007	0.395973
miR-550*	X	5.25914	0.394649
miR-200c*	O	5.24631	0.396667
miR-505*	X	5.24259	0.395349
miR-335*	O	5.23506	0.397351
miR-602	X	5.23357	0.39604
miR-23a*	X	5.23318	0.394737
miR-758	X	5.22931	0.393443
miR-508-3p	X	5.22774	0.392157
miR-887	X	5.22639	0.390879
miR-522	X	5.21737	0.38961
miR-512-3p	X	5.19425	0.38835
miR-339-3p	O	5.19249	0.390323
miR-431*	X	5.18561	0.389068
miR-345	X	5.18003	0.387821
miR-375	O	5.17893	0.389776
miR-193b*	O	5.17747	0.39172
miR-1229	X	5.17731	0.390476
miR-760	X	5.17629	0.389241
miR-139-3p	X	5.17301	0.388013
miR-623	X	5.17002	0.386792
miR-139-5p	X	5.1629	0.38558
miR-631	X	5.16185	0.384375
miR-627	X	5.15657	0.383178
miR-499-5p	X	5.15473	0.381988
miR-548c-5p	X	5.14485	0.380805
miR-506	X	5.14033	0.37963
miR-425*	X	5.13943	0.378462
miR-144*	X	5.13788	0.377301
miR-16-2*	O	5.13581	0.379205
miR-584	X	5.12871	0.378049
miR-32*	X	5.11564	0.3769
miR-545	X	5.1151	0.375758
miR-519a	X	5.11208	0.374622
miR-605	X	5.11123	0.373494
miR-129-3p	X	5.11118	0.372372
miR-421	X	5.08896	0.371257
miR-198	X	5.08699	0.370149
miR-636	X	5.08674	0.369048
miR-543	X	5.08525	0.367953
miR-659	X	5.07988	0.366864
miR-1237	X	5.07942	0.365782
miR-517a	X	5.07698	0.364706
miR-373*	X	5.07493	0.363636
miR-10a*	X	5.07474	0.362573
miR-23b*	X	5.0739	0.361516
miR-510	X	5.07106	0.360465
miR-431	X	5.0705	0.35942
let-7e*	O	5.06635	0.361272
miR-498	X	5.06446	0.360231
let-7b*	O	5.06419	0.362069
miR-187*	O	5.05585	0.363897
miR-595	X	5.04995	0.362857
miR-708	X	5.04399	0.361823
miR-376a*	X	5.04185	0.360795
miR-423-3p	X	5.03329	0.359773
miR-369-5p	X	5.0331	0.358757
miR-539	X	5.02861	0.357746
miR-625*	O	5.02747	0.359551
miR-101*	O	5.02093	0.361345
miR-1227	X	5.02066	0.360335
miR-33b*	X	5.01698	0.359331
miR-488	O	5.01398	0.361111
miR-9	O	5.01322	0.362881
miR-662	X	5.00945	0.361878
miR-183*	O	5.00491	0.363636
miR-610	X	5.00261	0.362637
miR-489	X	5.00008	0.361644
miR-195*	X	4.99815	0.360656
let-7d*	O	4.99344	0.362398
miR-934	X	4.99286	0.361413
miR-449b	O	4.99262	0.363144
miR-487a	X	4.98858	0.362162
miR-191*	O	4.9885	0.363881
miR-129*	X	4.98702	0.362903
miR-323-3p	X	4.98649	0.36193
miR-548d-5p	X	4.98632	0.360963
miR-665	X	4.97747	0.36
miR-149*	X	4.97732	0.359043
miR-409-5p	X	4.97349	0.35809
miR-132*	X	4.96901	0.357143
miR-615-3p	X	4.96659	0.356201
miR-28-3p	X	4.9663	0.355263
miR-337-3p	X	4.96602	0.354331
miR-629	O	4.96365	0.356021
miR-1224-3p	X	4.96211	0.355091
miR-30c-1*	O	4.95665	0.356771
miR-744*	X	4.94851	0.355844
miR-937	X	4.94795	0.354922
miR-184	X	4.935	0.354005
miR-519e*	X	4.93321	0.353093
miR-520b	X	4.92952	0.352185
miR-654-5p	X	4.92242	0.351282
miR-133a	O	4.92013	0.352941
miR-628-5p	X	4.9176	0.352041
let-7f-1*	O	4.91674	0.35369
miR-933	X	4.90607	0.352792
miR-550	X	4.90587	0.351899
miR-526b	X	4.90339	0.35101
miR-99b*	O	4.89825	0.352645
miR-422a	X	4.89768	0.351759
miR-1228*	X	4.89507	0.350877
miR-326	X	4.89405	0.35
miR-211	X	4.89367	0.349127
miR-92b	O	4.88802	0.350746
miR-338-5p	O	4.88699	0.352357
miR-873	X	4.88495	0.351485
miR-206	X	4.88461	0.350617
miR-650	X	4.8799	0.349754
miR-490-5p	X	4.87872	0.348894
miR-329	X	4.87703	0.348039
miR-29a*	O	4.87671	0.349633
miR-129-5p	X	4.86267	0.34878
miR-517b	X	4.86249	0.347932
miR-492	X	4.86004	0.347087
miR-508-5p	X	4.85523	0.346247
miR-493	X	4.85354	0.345411
miR-93*	O	4.84738	0.346988
miR-628-3p	X	4.84725	0.346154
miR-936	X	4.84301	0.345324
miR-520e	X	4.83833	0.344498
miR-566	X	4.83754	0.343675
miR-192*	O	4.83311	0.345238
miR-624*	X	4.8323	0.344418
miR-15a*	X	4.82941	0.343602
miR-191	O	4.82883	0.345154
miR-454*	X	4.82789	0.34434
miR-153	O	4.82578	0.345882
let-7a*	O	4.82484	0.347418
miR-640	X	4.82477	0.346604
miR-769-3p	X	4.8235	0.345794
miR-1236	X	4.8234	0.344988
miR-519d	X	4.82287	0.344186
miR-647	X	4.82276	0.343387
miR-634	X	4.82061	0.342593
miR-148a*	O	4.82053	0.344111
miR-99a*	O	4.81958	0.345622
miR-648	X	4.8171	0.344828
miR-138-2*	O	4.81631	0.34633
miR-516b	X	4.81395	0.345538
miR-491-3p	X	4.81025	0.344749
miR-411*	X	4.80701	0.343964
miR-592	X	4.80462	0.343182
miR-15b*	X	4.80157	0.342404
miR-609	X	4.79942	0.341629
let-7i*	O	4.79813	0.343115
miR-26b*	X	4.79136	0.342342
miR-525-5p	X	4.7887	0.341573
miR-377*	X	4.78663	0.340807
miR-100*	O	4.78608	0.342282
miR-641	X	4.77502	0.341518
miR-34c-3p	O	4.77487	0.342984
miR-708*	X	4.77389	0.342222
miR-583	X	4.77387	0.341463
miR-520d-3p	X	4.77291	0.340708
miR-876-5p	X	4.77248	0.339956
miR-617	X	4.77212	0.339207
miR-518e*	X	4.7664	0.338462
miR-520c-3p	X	4.76553	0.337719
miR-26a-1*	X	4.76527	0.33698
miR-186*	X	4.76475	0.336245
miR-485-5p	X	4.76389	0.335512
miR-515-3p	X	4.76158	0.334783
let-7g*	O	4.75889	0.336226
miR-300	O	4.75699	0.337662
miR-339-5p	O	4.75645	0.339093
miR-518f*	X	4.75262	0.338362
miR-373	X	4.74918	0.337634
miR-374b*	X	4.74917	0.33691
miR-518d-5p	X	4.74825	0.336188
miR-921	X	4.74715	0.33547
miR-188-3p	X	4.74697	0.334755
miR-148b*	O	4.74573	0.33617
miR-182*	O	4.74404	0.33758
miR-190	X	4.74336	0.336864
miR-582-3p	X	4.74314	0.336152
miR-613	X	4.7431	0.335443
miR-585	X	4.74078	0.334737
miR-519e	X	4.74021	0.334034
miR-18b*	X	4.73946	0.333333
miR-520g	X	4.7362	0.332636
miR-570	X	4.73612	0.331942
miR-433	O	4.73605	0.333333
miR-138	O	4.73511	0.334719
let-7f-2*	O	4.73491	0.3361
miR-515-5p	X	4.7348	0.335404
miR-371-3p	X	4.73301	0.334711
miR-346	X	4.73139	0.334021
miR-106b*	O	4.72874	0.335391
miR-520d-5p	X	4.72803	0.334702
miR-656	X	4.72497	0.334016
miR-33b	X	4.7249	0.333333
miR-137	X	4.72436	0.332653
miR-519b-3p	X	4.72422	0.331976
miR-27b*	X	4.72252	0.331301
miR-520f	X	4.72247	0.330629
miR-491-5p	X	4.72181	0.32996
miR-92a-1*	O	4.71927	0.331313
miR-520a-3p	X	4.71921	0.330645
miR-524-5p	X	4.71695	0.32998
miR-130b*	X	4.71666	0.329317
miR-520h	X	4.71584	0.328657
miR-223*	O	4.7131	0.33
miR-576-5p	X	4.71301	0.329341
let-7c*	O	4.71171	0.330677
miR-331-5p	X	4.70998	0.33002
miR-614	X	4.70995	0.329365
miR-518a-3p	X	4.70954	0.328713
miR-7-2*	X	4.70753	0.328063
miR-33a*	X	4.70644	0.327416
miR-369-3p	X	4.7064	0.326772
miR-432*	X	4.70503	0.32613
miR-380	X	4.70401	0.32549
miR-548c-3p	X	4.70383	0.324853
miR-876-3p	X	4.70326	0.324219
miR-130a*	O	4.70243	0.325536
miR-571	X	4.70232	0.324903
miR-490-3p	X	4.70218	0.324272
miR-194*	O	4.70141	0.325581
miR-302a	O	4.69959	0.326886
miR-518d-3p	X	4.69885	0.326255
miR-519c-3p	X	4.69749	0.325626
miR-875-5p	X	4.69653	0.325
miR-518b	X	4.69603	0.324376
miR-513a-3p	X	4.69598	0.323755
miR-645	X	4.69524	0.323136
miR-632	X	4.69382	0.322519
miR-1226	X	4.69304	0.321905
miR-526b*	X	4.69291	0.321293
miR-450b-5p	X	4.69219	0.320683
miR-518e	X	4.6918	0.320076
miR-202*	X	4.69086	0.319471
miR-548b-5p	X	4.68976	0.318868
miR-18a*	O	4.68929	0.320151
miR-548b-3p	X	4.68832	0.319549
miR-125b-1*	O	4.68686	0.320826
miR-106a*	X	4.68653	0.320225
miR-298	X	4.68652	0.319626
miR-942	X	4.6863	0.31903
miR-576-3p	X	4.68427	0.318436
miR-122	X	4.68259	0.317844
miR-577	X	4.68204	0.317254
miR-516a-3p	O	4.68189	0.318519
miR-124	X	4.6808	0.31793
miR-889	X	4.68011	0.317343
miR-127-5p	O	4.67924	0.3186
miR-668	X	4.67878	0.318015
miR-26a-2*	X	4.67867	0.317431
miR-302c*	O	4.67686	0.318681
miR-518c	X	4.67684	0.318099
miR-548d-3p	X	4.67488	0.317518
miR-556-3p	X	4.67348	0.31694
miR-488*	O	4.67339	0.318182
miR-541*	X	4.67277	0.317604
miR-524-3p	X	4.67232	0.317029
miR-105	X	4.67155	0.316456
miR-302b	O	4.67134	0.31769
miR-520a-5p	X	4.67087	0.317117
miR-486-3p	O	4.67016	0.318345
miR-548a-5p	X	4.66899	0.317774
miR-579	X	4.66892	0.317204
miR-302c	O	4.66788	0.318426
miR-554	X	4.6677	0.317857
miR-568	X	4.66755	0.317291
miR-155*	O	4.66705	0.318505
miR-671-3p	X	4.66596	0.31794
miR-517*	X	4.6655	0.317376
miR-185*	O	4.66508	0.318584
miR-593	X	4.66482	0.318021
miR-220c	X	4.66472	0.31746
miR-122*	X	4.66375	0.316901
miR-655	X	4.66328	0.316344
miR-383	O	4.66255	0.317544
miR-891b	X	4.66194	0.316988
miR-892a	X	4.66187	0.316434
miR-624	X	4.66184	0.315881
miR-657	X	4.66171	0.315331
miR-25*	O	4.66148	0.316522
miR-891a	X	4.66114	0.315972
miR-885-3p	X	4.66077	0.315425
miR-367	O	4.6602	0.316609
miR-544	X	4.66019	0.316062
miR-19b-2*	O	4.65941	0.317241
miR-767-3p	X	4.65925	0.316695
miR-586	X	4.65866	0.316151
miR-222*	X	4.65853	0.315609
miR-924	X	4.65852	0.315068
miR-563	X	4.65699	0.31453
miR-518f	X	4.65698	0.313993
miR-944	X	4.65583	0.313458
miR-29b-2*	O	4.65551	0.314626
miR-512-5p	X	4.65427	0.314092
miR-16-1*	O	4.65328	0.315254
miR-551a	X	4.65275	0.314721
miR-220a	X	4.65265	0.314189
miR-943	X	4.65151	0.313659
miR-372	X	4.65147	0.313131
miR-504	X	4.65012	0.312605
miR-525-3p	X	4.65003	0.312081
miR-651	X	4.64955	0.311558
miR-618	X	4.64919	0.311037
miR-450b-3p	X	4.64871	0.310518
miR-190b	X	4.64843	0.31
miR-596	X	4.64826	0.309484
miR-639	X	4.64784	0.30897
miR-19a*	O	4.64768	0.310116
miR-553	X	4.64682	0.309603
miR-567	X	4.64665	0.309091
miR-379*	X	4.64629	0.308581
miR-1233	X	4.64618	0.308072
miR-146a*	O	4.64602	0.309211
miR-603	X	4.64542	0.308703
miR-548a-3p	X	4.64426	0.308197
miR-216a	X	4.64418	0.307692
miR-374a*	X	4.64373	0.30719
miR-658	X	4.64324	0.306688
miR-637	X	4.64263	0.306189
miR-138-1*	O	4.64262	0.307317
miR-619	X	4.64239	0.306818
miR-302d	O	4.64186	0.307942
miR-549	X	4.64145	0.307443
miR-590-3p	X	4.63977	0.306947
miR-367*	O	4.63913	0.308065
miR-616*	X	4.63816	0.307568
miR-92a-2*	O	4.63655	0.308682
miR-562	X	4.6363	0.308186
miR-551b*	X	4.63604	0.307692
miR-767-5p	X	4.63556	0.3072
miR-597	X	4.63551	0.306709
miR-612	X	4.6347	0.30622
miR-496	X	4.63426	0.305732
miR-302a*	O	4.63393	0.306836
miR-661	X	4.63387	0.306349
miR-591	X	4.63314	0.305864
miR-888	X	4.63212	0.30538
miR-497*	X	4.63179	0.304897
miR-219-2-3p	O	4.63095	0.305994
miR-302b*	O	4.63062	0.307087
miR-635	X	4.63045	0.306604
miR-604	X	4.63038	0.306122
miR-187	O	4.63023	0.30721
miR-888*	X	4.62987	0.306729
miR-545*	X	4.62925	0.30625
miR-135b*	O	4.6291	0.307332
miR-541	X	4.62721	0.306854
miR-511	X	4.62717	0.306376
miR-561	X	4.62596	0.305901
miR-527	X	4.62543	0.305426
miR-616	X	4.62512	0.304954
miR-330-5p	X	4.62505	0.304482
miR-297	X	4.62432	0.304012
miR-92b*	O	4.62423	0.305085
miR-633	X	4.62372	0.304615
miR-608	X	4.62365	0.304147
miR-581	X	4.62359	0.303681
miR-589	X	4.62324	0.303216
miR-642	X	4.6231	0.302752
miR-611	X	4.62276	0.30229
miR-802	X	4.62238	0.301829
miR-384	X	4.6223	0.30137
miR-105*	X	4.62119	0.300912
miR-523	X	4.62108	0.300455
miR-147b	X	4.62105	0.3
miR-675	X	4.6207	0.299546
miR-146b-3p	O	4.6201	0.300604
miR-325	X	4.61901	0.300151
miR-935	X	4.61851	0.299699
miR-589*	X	4.61807	0.299248
miR-147	X	4.6176	0.298799
miR-220b	X	4.61751	0.298351
miR-552	X	4.61654	0.297904
miR-653	X	4.61628	0.297459
miR-607	X	4.61615	0.297015
miR-938	X	4.61585	0.296572
miR-559	X	4.61463	0.296131
miR-20b*	O	4.61392	0.297177
miR-646	X	4.61358	0.296736
miR-558	X	4.61338	0.296296
miR-626	X	4.61336	0.295858
miR-296-3p	O	4.6124	0.296898
miR-555	X	4.61231	0.29646
miR-649	X	4.61228	0.296024
miR-196a*	X	4.61061	0.295588
miR-578	X	4.61026	0.295154
miR-556-5p	X	4.60998	0.294721
miR-27a*	O	4.6096	0.295754
miR-448	X	4.60886	0.295322
miR-363*	X	4.60734	0.294891
miR-621	X	4.60618	0.294461
miR-599	X	4.6056	0.294032
miR-453	X	4.60543	0.293605
miR-886-5p	X	4.60541	0.293179
miR-96*	O	4.6048	0.294203
miR-643	X	4.60464	0.293777
miR-580	X	4.60443	0.293353
miR-644	X	4.60424	0.292929
miR-573	X	4.60416	0.292507
miR-890	X	4.60349	0.292086
miR-124*	X	4.60301	0.291667
miR-412	X	4.60241	0.291248
miR-569	X	4.60156	0.290831
miR-499-3p	X	4.60038	0.290415
miR-875-3p	X	4.59923	0.29
miR-606	X	4.5968	0.289586
miR-593*	X	4.59656	0.289174
miR-208b	X	4.59511	0.288762
miR-217	X	4.59182	0.288352
miR-600	X	4.59147	0.287943
miR-380*	X	4.58999	0.287535
miR-920	X	4.58937	0.287129
miR-588	X	4.58857	0.286723
miR-620	X	4.5855	0.286319
miR-615-5p	X	4.58542	0.285915
miR-218-1*	O	4.5848	0.28692
miR-216b	X	4.57905	0.286517
miR-218-2*	O	4.57902	0.287518
miR-302d*	O	4.57778	0.288515
miR-208a	X	4.5755	0.288112
miR-587	X	4.57405	0.287709
miR-219-1-3p	O	4.57092	0.288703
miR-323-5p	X	4.57035	0.288301
miR-24-2*	X	4.56715	0.2879
miR-922	X	4.5636	0.2875
miR-452*	X	4.55987	0.287101
miR-941	X	4.55794	0.286704
miR-1231	X	4.53598	0.286307

## Sheet: F2
miRNA	HMDD	Ave_PCC	Cumulative Ratio
miR-21*	O	0.10774	1
miR-142-5p	X	0.106894	0.5
miR-142-3p	X	0.103649	0.333333
miR-22	O	0.0998657	0.5
miR-29b	O	0.0964609	0.6
let-7b	O	0.0955278	0.666667
miR-29a	O	0.0949938	0.714286
miR-146a	O	0.090347	0.75
miR-21	O	0.0902333	0.777778
miR-150	X	0.0900661	0.7
miR-17	O	0.0887635	0.727273
miR-20a*	O	0.0884503	0.75
miR-452	X	0.088362	0.692308
miR-185	O	0.0873116	0.714286
miR-20a	O	0.0867579	0.733333
miR-19b-1*	O	0.0864906	0.75
miR-22*	O	0.0859601	0.764706
miR-224	O	0.0856249	0.777778
miR-181a-2*	X	0.0854581	0.736842
miR-222	X	0.0849578	0.7
miR-29c	X	0.0848773	0.666667
miR-20b	O	0.0841643	0.681818
miR-301a	X	0.0838405	0.652174
miR-25	O	0.0835569	0.666667
miR-218	O	0.0831829	0.68
miR-335	O	0.0829269	0.692308
miR-125b	O	0.0823483	0.703704
miR-301b	X	0.0819838	0.678571
miR-93	O	0.0819651	0.689655
miR-214	O	0.0811893	0.7
miR-130a	O	0.0804967	0.709677
miR-18a	O	0.0796387	0.71875
miR-18b	X	0.0796247	0.69697
miR-768-5p	X	0.0796213	0.676471
miR-101	O	0.0794485	0.685714
miR-106b	O	0.0792987	0.694444
miR-9	O	0.07865	0.702703
miR-219-5p	O	0.078057	0.710526
miR-183	O	0.0777667	0.717949
miR-152	O	0.0767636	0.725
miR-149	X	0.0765976	0.707317
miR-17*	O	0.0765909	0.714286
miR-9*	O	0.0763901	0.72093
miR-107	X	0.0762318	0.704545
miR-96	O	0.0759345	0.711111
miR-324-5p	X	0.0757151	0.695652
miR-148b	O	0.0754849	0.702128
miR-378	X	0.0747436	0.6875
miR-140-3p	O	0.0744897	0.693878
miR-378*	X	0.0741752	0.68
miR-30e*	O	0.0731836	0.686275
miR-155	O	0.0730851	0.692308
miR-30c	O	0.0729777	0.698113
miR-409-3p	X	0.0728583	0.685185
miR-376a*	X	0.0727132	0.672727
miR-214*	O	0.0721747	0.678571
miR-145	O	0.0720041	0.684211
miR-106a	X	0.0717489	0.672414
miR-101*	O	0.0716645	0.677966
miR-199a-5p	O	0.0716251	0.683333
miR-30b	O	0.0715371	0.688525
miR-223	O	0.0713544	0.693548
miR-409-5p	X	0.0713306	0.68254
miR-181c*	X	0.0713113	0.671875
miR-382	X	0.0711645	0.661538
miR-495	X	0.0710561	0.651515
miR-19a	O	0.0707718	0.656716
miR-488	O	0.0707593	0.661765
miR-768-3p	X	0.0707556	0.652174
miR-127-3p	O	0.0706351	0.657143
miR-543	X	0.0701745	0.647887
miR-141*	O	0.0700104	0.652778
miR-135a	X	0.0698906	0.643836
miR-323-3p	X	0.0698757	0.635135
miR-7	X	0.0698754	0.626667
miR-410	X	0.0692322	0.618421
miR-128	O	0.0691178	0.623377
miR-379	X	0.0691153	0.615385
miR-425	X	0.0690679	0.607595
miR-24	X	0.0689002	0.6
miR-29c*	X	0.068874	0.592593
miR-93*	O	0.0685644	0.597561
miR-432	X	0.0684808	0.590361
miR-182	O	0.0684325	0.595238
miR-100	O	0.0683756	0.6
miR-934	X	0.0683745	0.593023
miR-499-5p	X	0.0681339	0.586207
miR-335*	O	0.0681288	0.590909
miR-221	O	0.0680774	0.595506
miR-19b	O	0.0680315	0.6
miR-564	X	0.0679018	0.593407
miR-25*	O	0.0678583	0.597826
miR-376c	O	0.0677653	0.602151
miR-103	X	0.0677438	0.595745
miR-331-3p	X	0.0676769	0.589474
miR-381	X	0.0674115	0.583333
miR-299-5p	X	0.0673697	0.57732
miR-92a	O	0.0672211	0.581633
miR-508-3p	X	0.0670943	0.575758
miR-29a*	O	0.0670668	0.58
miR-370	O	0.0670281	0.584158
miR-337-5p	X	0.0669788	0.578431
miR-342-3p	X	0.0667274	0.572816
miR-376a	X	0.0666987	0.567308
miR-510	X	0.0666734	0.561905
miR-514	X	0.0663696	0.556604
miR-143*	X	0.0661275	0.551402
miR-199b-5p	X	0.0658761	0.546296
miR-509-3p	X	0.065794	0.541284
miR-506	X	0.0657764	0.536364
miR-136*	X	0.0657101	0.531532
miR-130b	X	0.0655813	0.526786
miR-455-3p	X	0.0654947	0.522124
miR-376b	X	0.0654869	0.517544
miR-450a	X	0.0654416	0.513043
miR-542-3p	O	0.0654346	0.517241
miR-299-3p	X	0.0653982	0.512821
miR-361-3p	X	0.0653647	0.508475
miR-411	X	0.065272	0.504202
miR-509-5p	X	0.0652661	0.5
miR-154	X	0.0652561	0.495868
miR-509-3-5p	X	0.0652057	0.491803
miR-503	X	0.0651007	0.487805
miR-199b-3p	X	0.0650905	0.483871
miR-551b	X	0.0650091	0.48
miR-181d	O	0.0649699	0.484127
miR-154*	X	0.0649657	0.480315
miR-377	X	0.0648874	0.476562
miR-507	X	0.064825	0.472868
miR-26b	X	0.064749	0.469231
miR-641	X	0.0645939	0.465649
miR-493*	X	0.0644771	0.462121
miR-30b*	O	0.0644312	0.466165
miR-542-5p	O	0.0640237	0.470149
miR-92b	O	0.0638835	0.474074
miR-431	X	0.063728	0.470588
miR-193a-5p	X	0.0636118	0.467153
miR-139-3p	X	0.0634199	0.463768
miR-369-5p	X	0.0633512	0.460432
miR-132	X	0.0632448	0.457143
miR-146b-5p	O	0.0629017	0.460993
miR-30d*	O	0.0628333	0.464789
miR-423-5p	X	0.0628177	0.461538
miR-758	X	0.0627484	0.458333
miR-129-3p	X	0.0627273	0.455172
miR-34b	O	0.0626079	0.458904
miR-488*	O	0.0624735	0.462585
miR-329	X	0.0623953	0.459459
miR-27b	X	0.0623643	0.456376
miR-487a	X	0.062142	0.453333
miR-454	X	0.0620444	0.450331
miR-23b*	X	0.0620444	0.447368
miR-106b*	O	0.0619882	0.45098
miR-193a-3p	X	0.0616913	0.448052
miR-455-5p	X	0.0616504	0.445161
miR-26a	X	0.0616025	0.442308
miR-147b	X	0.0615814	0.43949
miR-629	O	0.0615158	0.443038
miR-92a-1*	O	0.0614709	0.446541
miR-487b	X	0.0614147	0.44375
miR-182*	O	0.0613788	0.447205
miR-485-5p	X	0.06116	0.444444
miR-574-5p	X	0.0611265	0.441718
miR-29b-1*	O	0.0611197	0.445122
miR-136	X	0.0610563	0.442424
miR-654-3p	X	0.0609406	0.439759
miR-449b	O	0.0606814	0.443114
miR-34a	O	0.0605702	0.446429
miR-645	X	0.0604692	0.443787
miR-200b*	O	0.0602808	0.447059
miR-186	X	0.0601623	0.444444
miR-629*	O	0.0601496	0.447674
miR-923	X	0.0600292	0.445087
miR-200a*	O	0.0599542	0.448276
miR-135a*	X	0.0598747	0.445714
miR-148a	O	0.0598101	0.448864
miR-100*	O	0.0598054	0.451977
miR-181a*	X	0.0597735	0.449438
miR-497	X	0.0597136	0.446927
miR-377*	X	0.0596456	0.444444
miR-30e	O	0.0594058	0.447514
miR-494	X	0.0593633	0.445055
miR-200c*	O	0.0592577	0.448087
miR-363	X	0.0590509	0.445652
miR-34b*	O	0.0588205	0.448649
miR-23b	X	0.0584164	0.446237
let-7e*	O	0.0583705	0.449198
miR-26b*	X	0.058331	0.446809
miR-433	O	0.0581617	0.449735
miR-31	O	0.058095	0.452632
miR-539	X	0.0579757	0.450262
miR-27a	O	0.0578433	0.453125
miR-99b	O	0.057733	0.455959
miR-424	X	0.0576573	0.453608
miR-143	X	0.0576463	0.451282
miR-183*	O	0.0575733	0.454082
miR-184	X	0.0575665	0.451777
miR-513c	X	0.0575586	0.449495
miR-30d	O	0.0574817	0.452261
miR-34c-5p	O	0.0574788	0.455
miR-16-2*	O	0.057465	0.457711
miR-598	X	0.0574379	0.455446
miR-585	X	0.0574092	0.453202
miR-627	X	0.057368	0.45098
miR-885-5p	X	0.0573481	0.44878
miR-197	X	0.0573203	0.446602
let-7a*	O	0.057302	0.449275
miR-502-3p	O	0.0572622	0.451923
miR-449a	O	0.0572166	0.454545
miR-429	O	0.0572081	0.457143
miR-652	X	0.0570005	0.454976
miR-194	O	0.0568891	0.457547
miR-340*	X	0.0566684	0.455399
miR-223*	O	0.0566002	0.457944
miR-33a	X	0.0565539	0.455814
miR-200a	O	0.0563968	0.458333
miR-650	X	0.0561863	0.456221
miR-145*	O	0.056176	0.458716
miR-193b*	O	0.0561072	0.461187
miR-193b	O	0.0560986	0.463636
miR-28-3p	X	0.0560869	0.461538
miR-421	X	0.0560518	0.459459
miR-200b	O	0.056035	0.461883
miR-23a	X	0.0558884	0.459821
miR-361-5p	X	0.0557846	0.457778
miR-99a*	O	0.0557584	0.460177
miR-892b	X	0.0554753	0.45815
miR-500*	X	0.0553889	0.45614
miR-362-5p	X	0.0553382	0.454148
miR-150*	X	0.0553331	0.452174
miR-582-5p	X	0.0552956	0.450216
miR-500	X	0.0552881	0.448276
miR-153	O	0.0552598	0.450644
miR-508-5p	X	0.0552252	0.448718
let-7c	O	0.055197	0.451064
miR-483-3p	X	0.0551825	0.449153
miR-125a-5p	O	0.0551289	0.451477
miR-328	X	0.0551164	0.44958
miR-625*	O	0.0550917	0.451883
miR-204	X	0.0550853	0.45
miR-99a	O	0.0549848	0.452282
let-7e	O	0.0549415	0.454545
miR-486-5p	O	0.0549241	0.45679
miR-337-3p	X	0.0548694	0.454918
miR-135b	O	0.0547922	0.457143
miR-221*	O	0.0547336	0.45935
miR-210	X	0.0546807	0.45749
miR-550*	X	0.05461	0.455645
miR-766	X	0.0546029	0.453815
miR-654-5p	X	0.0545607	0.452
miR-1234	X	0.0545184	0.450199
miR-330-3p	X	0.054492	0.448413
miR-921	X	0.0544279	0.44664
miR-628-5p	X	0.0543891	0.444882
miR-133b	O	0.0543036	0.447059
miR-206	X	0.054157	0.445312
miR-190	X	0.0541073	0.44358
miR-15a	X	0.0540896	0.44186
miR-205	X	0.0540563	0.440154
miR-877*	X	0.0539452	0.438462
miR-196b	X	0.0539074	0.436782
miR-501-3p	X	0.0538993	0.435115
miR-32*	X	0.0538489	0.43346
miR-24-1*	X	0.053825	0.431818
miR-744	X	0.0538134	0.430189
miR-548c-5p	X	0.053753	0.428571
miR-15b	X	0.0536177	0.426966
miR-492	X	0.0533981	0.425373
let-7i	O	0.0533879	0.427509
miR-605	X	0.0533721	0.425926
miR-939	X	0.0533341	0.424354
miR-1224-3p	X	0.0532924	0.422794
miR-192	O	0.0531687	0.424908
miR-574-3p	X	0.0531523	0.423358
miR-99b*	O	0.0531226	0.425455
miR-200c	O	0.0529277	0.427536
miR-129*	X	0.0529162	0.425993
miR-625	O	0.0528659	0.428058
miR-338-3p	O	0.0528542	0.430108
miR-513b	X	0.0527804	0.428571
miR-151-3p	X	0.0527165	0.427046
miR-125b-2*	O	0.0526257	0.429078
miR-34c-3p	O	0.0523714	0.431095
miR-622	X	0.0523171	0.429577
miR-212	X	0.0523049	0.42807
miR-595	X	0.0522877	0.426573
miR-548d-5p	X	0.0522809	0.425087
miR-191	O	0.0522609	0.427083
miR-30c-1*	O	0.0521293	0.429066
miR-215	O	0.0520961	0.431034
miR-532-3p	O	0.0519422	0.43299
miR-195	X	0.051923	0.431507
miR-876-5p	X	0.0519066	0.430034
miR-26a-1*	X	0.0518739	0.428571
let-7b*	O	0.0518202	0.430508
miR-222*	X	0.051657	0.429054
miR-203	X	0.0516218	0.427609
miR-132*	X	0.05143	0.426174
miR-373*	X	0.0514015	0.424749
miR-744*	X	0.0509156	0.423333
miR-192*	O	0.050874	0.425249
miR-572	X	0.0508721	0.423841
miR-873	X	0.0507513	0.422442
miR-940	X	0.0507359	0.421053
miR-202	X	0.0506807	0.419672
miR-148a*	O	0.0506702	0.421569
miR-16	O	0.0505648	0.423453
miR-876-3p	X	0.0505464	0.422078
miR-124	X	0.0505358	0.420712
miR-139-5p	X	0.0505049	0.419355
miR-1227	X	0.0504672	0.418006
miR-590-5p	X	0.0504152	0.416667
miR-15b*	X	0.0503971	0.415335
miR-615-3p	X	0.0503099	0.414013
miR-34a*	O	0.0502791	0.415873
miR-513a-5p	X	0.050156	0.414557
miR-140-5p	O	0.05011	0.416404
miR-501-5p	X	0.050045	0.415094
miR-146b-3p	O	0.0499022	0.416928
miR-485-3p	X	0.0498869	0.415625
miR-889	X	0.0498387	0.41433
miR-186*	X	0.0498308	0.413043
miR-885-3p	X	0.0497391	0.411765
miR-520b	X	0.0497255	0.410494
miR-15a*	X	0.0497151	0.409231
miR-532-5p	O	0.0496889	0.411043
miR-7-1*	X	0.0496759	0.409786
miR-628-3p	X	0.0496673	0.408537
miR-125a-3p	O	0.0496251	0.410334
miR-1224-5p	X	0.0496111	0.409091
let-7i*	O	0.0495495	0.410876
miR-31*	O	0.0494861	0.412651
let-7f-1*	O	0.0494324	0.414414
miR-454*	X	0.0493567	0.413174
miR-708	X	0.0493241	0.41194
miR-483-5p	X	0.0493022	0.410714
miR-638	X	0.0492396	0.409496
miR-155*	O	0.0491789	0.411243
miR-300	O	0.0491123	0.412979
miR-431*	X	0.0490614	0.411765
miR-662	X	0.0490439	0.410557
miR-648	X	0.0490251	0.409357
miR-374a*	X	0.0489709	0.408163
miR-937	X	0.048943	0.406977
miR-636	X	0.0489084	0.405797
miR-609	X	0.0488549	0.404624
miR-181c	X	0.0488197	0.403458
miR-345	X	0.0488168	0.402299
miR-484	X	0.0488085	0.401146
miR-181b	X	0.0487884	0.4
miR-513a-3p	X	0.0487352	0.39886
miR-129-5p	X	0.0487315	0.397727
miR-1	O	0.0487107	0.399433
miR-505	X	0.04865	0.398305
miR-375	O	0.0486403	0.4
miR-188-5p	X	0.0485957	0.398876
miR-425*	X	0.0485947	0.397759
miR-372	X	0.0484807	0.396648
miR-582-3p	X	0.0484412	0.395543
miR-144	X	0.0484128	0.394444
miR-579	X	0.0483435	0.393352
miR-584	X	0.0482867	0.392265
miR-198	X	0.0482843	0.391185
miR-33b	X	0.0482534	0.39011
miR-411*	X	0.0482032	0.389041
miR-545	X	0.0482002	0.387978
miR-32	X	0.0481349	0.386921
miR-1238	X	0.0480899	0.38587
miR-631	X	0.0480869	0.384824
miR-339-5p	O	0.0479588	0.386486
miR-134	X	0.0478839	0.385445
miR-181a	X	0.0478707	0.384409
miR-30a*	O	0.0478648	0.386059
miR-1236	X	0.0478593	0.385027
miR-148b*	O	0.047697	0.386667
let-7d	O	0.0476167	0.388298
miR-671-5p	X	0.0475214	0.387268
miR-665	X	0.0474998	0.386243
miR-655	X	0.0474184	0.385224
miR-10b	O	0.0473826	0.386842
miR-342-5p	X	0.0473329	0.385827
miR-887	X	0.047327	0.384817
miR-765	X	0.0472518	0.383812
miR-320	X	0.0471814	0.382812
miR-577	X	0.0471558	0.381818
miR-708*	X	0.0471459	0.380829
let-7d*	O	0.0471173	0.382429
miR-1226*	X	0.047097	0.381443
miR-640	X	0.0470623	0.380463
miR-801	X	0.0470467	0.379487
miR-557	X	0.0470455	0.378517
miR-141	O	0.0470182	0.380102
miR-647	X	0.0470129	0.379135
miR-340	X	0.047001	0.378173
miR-374b	X	0.0468955	0.377215
miR-422a	X	0.0468741	0.376263
let-7g*	O	0.0467895	0.377834
let-7g	O	0.0466473	0.379397
miR-188-3p	X	0.0466439	0.378446
miR-298	X	0.0465723	0.3775
miR-489	X	0.0465324	0.376559
miR-1225-3p	X	0.0465133	0.375622
miR-33a*	X	0.0464945	0.37469
miR-29b-2*	O	0.0464735	0.376238
miR-451	X	0.0463448	0.375309
miR-660	X	0.0462858	0.374384
miR-151-5p	X	0.0462109	0.373464
miR-92b*	O	0.046174	0.375
miR-520e	X	0.046109	0.374083
miR-511	X	0.0460048	0.373171
miR-886-3p	X	0.0460047	0.372263
miR-196a	X	0.0459238	0.371359
miR-33b*	X	0.0459202	0.37046
miR-624*	X	0.0458836	0.369565
miR-663	X	0.0458591	0.368675
miR-133a	O	0.0457622	0.370192
miR-943	X	0.0457563	0.369305
miR-770-5p	X	0.045743	0.368421
miR-195*	X	0.0456951	0.367542
miR-1228*	X	0.0456424	0.366667
miR-125b-1*	O	0.0455173	0.368171
miR-450b-5p	X	0.0454063	0.367299
miR-516a-5p	O	0.0453901	0.368794
miR-423-3p	X	0.0453734	0.367925
miR-28-5p	X	0.0453416	0.367059
miR-1225-5p	X	0.0453048	0.366197
miR-877	X	0.0452796	0.36534
miR-106a*	X	0.0452158	0.364486
miR-130b*	X	0.0451087	0.363636
miR-490-5p	X	0.0449446	0.362791
miR-601	X	0.0449418	0.361949
miR-498	X	0.0448847	0.361111
miR-326	X	0.0448552	0.360277
miR-568	X	0.0447414	0.359447
miR-1228	X	0.0446832	0.358621
miR-613	X	0.0446127	0.357798
miR-505*	X	0.0445756	0.356979
miR-126	O	0.0445721	0.358447
miR-553	X	0.0445632	0.357631
miR-602	X	0.0445122	0.356818
miR-621	X	0.0445014	0.356009
miR-549	X	0.0444985	0.355204
miR-491-5p	X	0.04448	0.354402
miR-380	X	0.0444735	0.353604
miR-30c-2*	O	0.0444668	0.355056
miR-7-2*	X	0.0443484	0.35426
miR-369-3p	X	0.0443462	0.353468
miR-521	X	0.0442672	0.352679
miR-610	X	0.0442487	0.351893
miR-346	X	0.0442025	0.351111
miR-933	X	0.0441343	0.350333
miR-324-3p	X	0.0440304	0.349558
miR-383	O	0.0440035	0.350993
miR-384	X	0.0439299	0.35022
miR-630	X	0.0439193	0.349451
miR-23a*	X	0.0438163	0.348684
miR-135b*	O	0.0438074	0.350109
miR-502-5p	O	0.0437921	0.351528
miR-362-3p	X	0.0437151	0.350763
miR-10a*	X	0.0436188	0.35
miR-130a*	O	0.0435951	0.35141
miR-575	X	0.0435794	0.350649
miR-149*	X	0.0435663	0.349892
miR-922	X	0.0435507	0.349138
miR-493	X	0.0434702	0.348387
miR-545*	X	0.0434503	0.347639
miR-10a	X	0.0434428	0.346895
miR-339-3p	O	0.0434355	0.348291
miR-105	X	0.0433875	0.347548
miR-554	X	0.0433328	0.346809
miR-365	X	0.0432222	0.346072
let-7c*	O	0.043207	0.347458
miR-95	X	0.0431208	0.346723
miR-769-5p	X	0.0430621	0.345992
miR-769-3p	X	0.0429192	0.345263
miR-371-5p	X	0.0427761	0.344538
miR-570	X	0.0427633	0.343816
miR-519e	X	0.0427144	0.343096
miR-144*	X	0.0426802	0.34238
miR-517c	X	0.0426156	0.341667
miR-137	X	0.042524	0.340956
miR-486-3p	O	0.0424162	0.342324
miR-518a-3p	X	0.042366	0.341615
miR-1237	X	0.0422686	0.340909
miR-187	O	0.0422536	0.342268
miR-187*	O	0.0422085	0.343621
miR-302b*	O	0.0421931	0.344969
miR-548c-3p	X	0.042174	0.344262
miR-325	X	0.0421663	0.343558
miR-19a*	O	0.042147	0.344898
miR-936	X	0.0421	0.344196
miR-551b*	X	0.0420747	0.343496
miR-374a	X	0.0420573	0.342799
miR-592	X	0.0420406	0.342105
miR-583	X	0.0419443	0.341414
miR-550	X	0.0419053	0.340726
miR-27a*	O	0.0418861	0.342052
miR-634	X	0.0418744	0.341365
miR-127-5p	O	0.0418242	0.342685
miR-519d	X	0.0417883	0.342
miR-379*	X	0.0417747	0.341317
let-7f-2*	O	0.0416759	0.342629
miR-656	X	0.041587	0.341948
let-7a	O	0.041564	0.343254
miR-338-5p	O	0.0415205	0.344554
miR-541*	X	0.0415065	0.343874
miR-191*	O	0.04144	0.345168
miR-589*	X	0.0412896	0.344488
miR-617	X	0.0412842	0.343811
miR-623	X	0.0412601	0.343137
miR-515-3p	X	0.0411863	0.342466
miR-517a	X	0.0411415	0.341797
miR-18a*	O	0.0411282	0.34308
miR-190b	X	0.0411205	0.342412
miR-920	X	0.0410554	0.341748
miR-586	X	0.0409671	0.341085
miR-26a-2*	X	0.0409603	0.340426
miR-591	X	0.0409317	0.339768
miR-675	X	0.0409101	0.339114
miR-519a	X	0.0409095	0.338462
miR-432*	X	0.0407458	0.337812
miR-30a	O	0.0406842	0.33908
miR-491-3p	X	0.0406595	0.338432
miR-512-3p	X	0.0405696	0.337786
miR-552	X	0.0405138	0.337143
miR-581	X	0.0405056	0.336502
miR-522	X	0.0403184	0.335863
miR-874	X	0.0403094	0.335227
miR-658	X	0.0402559	0.334594
miR-1229	X	0.0400976	0.333962
miR-548a-5p	X	0.0400472	0.333333
miR-541	X	0.0400298	0.332707
miR-518f	X	0.0400134	0.332083
miR-496	X	0.0399787	0.331461
miR-518c*	X	0.0399729	0.330841
miR-615-5p	X	0.0399069	0.330224
miR-518b	X	0.0398864	0.329609
miR-10b*	O	0.0398636	0.330855
miR-614	X	0.0398528	0.330241
miR-367*	O	0.0398478	0.331481
miR-138	O	0.0398469	0.332717
miR-567	X	0.0397577	0.332103
miR-126*	O	0.0397393	0.333333
miR-576-3p	X	0.0396791	0.332721
miR-760	X	0.0396458	0.33211
miR-596	X	0.039509	0.331502
miR-525-5p	X	0.0394891	0.330896
miR-520a-5p	X	0.0394699	0.330292
miR-944	X	0.0394338	0.32969
miR-589	X	0.0394075	0.329091
miR-520g	X	0.0394074	0.328494
miR-657	X	0.0393156	0.327899
miR-138-1*	O	0.0391949	0.329114
miR-548b-5p	X	0.0391891	0.32852
miR-1231	X	0.039189	0.327928
miR-562	X	0.039167	0.327338
miR-122	X	0.0391505	0.32675
miR-612	X	0.0391469	0.326165
miR-556-3p	X	0.039079	0.325581
miR-524-3p	X	0.0390534	0.325
miR-302b	O	0.0390524	0.326203
miR-526b	X	0.0389029	0.325623
miR-643	X	0.0388446	0.325044
miR-216a	X	0.0388008	0.324468
miR-296-5p	O	0.0387608	0.325664
miR-98	X	0.0387138	0.325088
miR-363*	X	0.0387119	0.324515
miR-519e*	X	0.0386454	0.323944
miR-220c	X	0.0386047	0.323374
miR-219-1-3p	O	0.0385875	0.324561
miR-194*	O	0.0385793	0.325744
miR-556-5p	X	0.038534	0.325175
miR-525-3p	X	0.0384709	0.324607
miR-606	X	0.0384578	0.324042
miR-16-1*	O	0.0384526	0.325217
miR-27b*	X	0.0384488	0.324653
miR-124*	X	0.0384287	0.32409
miR-653	X	0.0384045	0.323529
miR-302a*	O	0.038389	0.324698
miR-520c-3p	X	0.0383238	0.324138
miR-659	X	0.0383012	0.32358
miR-588	X	0.0382872	0.323024
miR-520h	X	0.0382064	0.32247
miR-632	X	0.038198	0.321918
miR-211	X	0.0381036	0.321368
miR-639	X	0.0380912	0.320819
miR-619	X	0.0380415	0.320273
miR-618	X	0.0380262	0.319728
miR-624	X	0.0380112	0.319185
miR-517b	X	0.0379673	0.318644
miR-515-5p	X	0.03792	0.318105
miR-424*	X	0.0378858	0.317568
miR-580	X	0.0378552	0.317032
miR-518d-5p	X	0.037807	0.316498
miR-371-3p	X	0.0377584	0.315966
miR-208a	X	0.0376277	0.315436
miR-611	X	0.0375529	0.314908
miR-544	X	0.0375293	0.314381
miR-374b*	X	0.0375287	0.313856
miR-497*	X	0.0374992	0.313333
miR-208b	X	0.0374606	0.312812
miR-219-2-3p	O	0.0374342	0.313953
miR-802	X	0.0374334	0.313433
miR-196a*	X	0.0373751	0.312914
miR-516b	X	0.0372953	0.312397
miR-520a-3p	X	0.0372919	0.311881
miR-599	X	0.0372296	0.311367
miR-518e	X	0.0372272	0.310855
miR-668	X	0.0371788	0.310345
miR-518c	X	0.0371535	0.309836
miR-367	O	0.0370854	0.310966
miR-138-2*	O	0.0370494	0.312092
miR-767-3p	X	0.0370359	0.311582
miR-24-2*	X	0.0369429	0.311075
miR-524-5p	X	0.0369405	0.310569
miR-520d-5p	X	0.0369394	0.310065
miR-590-3p	X	0.0368633	0.309562
miR-604	X	0.0368626	0.309061
miR-942	X	0.0368429	0.308562
miR-19b-2*	O	0.0368353	0.309677
miR-578	X	0.036815	0.309179
miR-220a	X	0.0367793	0.308682
miR-218-1*	O	0.0367322	0.309791
miR-202*	X	0.0367314	0.309295
miR-651	X	0.0366849	0.3088
miR-146a*	O	0.0366826	0.309904
miR-587	X	0.0366819	0.30941
miR-302d	O	0.0366804	0.31051
miR-576-5p	X	0.0366494	0.310016
miR-331-5p	X	0.0366166	0.309524
miR-527	X	0.0365704	0.309033
miR-633	X	0.0364677	0.308544
miR-297	X	0.0364346	0.308057
miR-185*	O	0.0364189	0.309148
miR-519c-3p	X	0.0363905	0.308661
miR-519b-3p	X	0.0363075	0.308176
miR-573	X	0.0362893	0.307692
miR-626	X	0.036197	0.30721
miR-548a-3p	X	0.0361618	0.306729
miR-499-3p	X	0.0361013	0.30625
miR-448	X	0.0360328	0.305772
miR-526b*	X	0.0359773	0.305296
miR-380*	X	0.0359709	0.304821
miR-452*	X	0.0359369	0.304348
miR-661	X	0.0358308	0.303876
miR-518e*	X	0.0357845	0.303406
miR-218-2*	O	0.0356642	0.304482
miR-561	X	0.03561	0.304012
miR-891b	X	0.0355555	0.303544
miR-671-3p	X	0.0354887	0.303077
miR-607	X	0.0354874	0.302611
miR-516a-3p	O	0.0354664	0.303681
miR-518f*	X	0.0354645	0.303216
miR-490-3p	X	0.0353683	0.302752
miR-92a-2*	O	0.0353471	0.303817
miR-603	X	0.0353005	0.303354
miR-523	X	0.035299	0.302892
miR-1233	X	0.0352768	0.302432
miR-886-5p	X	0.0352541	0.301973
miR-888	X	0.0351859	0.301515
miR-520f	X	0.0351208	0.301059
miR-642	X	0.0351089	0.300604
miR-220b	X	0.0349841	0.300151
let-7f	O	0.0348738	0.301205
miR-551a	X	0.0348381	0.300752
miR-600	X	0.0347645	0.3003
miR-518d-3p	X	0.0347258	0.29985
miR-569	X	0.0346373	0.299401
miR-941	X	0.034334	0.298954
miR-96*	O	0.0343112	0.3
miR-635	X	0.0342505	0.299553
miR-597	X	0.0341169	0.299107
miR-875-5p	X	0.0340629	0.298663
miR-566	X	0.0340402	0.29822
miR-644	X	0.0340382	0.297778
miR-302c	O	0.0340054	0.298817
miR-563	X	0.0339932	0.298375
miR-302d*	O	0.0339706	0.29941
miR-1226	X	0.0339579	0.298969
miR-649	X	0.0339346	0.298529
miR-620	X	0.033921	0.298091
miR-512-5p	X	0.0338672	0.297654
miR-616	X	0.033864	0.297218
miR-875-3p	X	0.0337227	0.296784
miR-548d-3p	X	0.0337144	0.29635
miR-302c*	O	0.0336942	0.297376
miR-555	X	0.0336374	0.296943
miR-616*	X	0.0336241	0.296512
miR-646	X	0.0335806	0.296081
miR-517*	X	0.0335699	0.295652
miR-450b-3p	X	0.0334102	0.295224
miR-18b*	X	0.0333742	0.294798
miR-891a	X	0.0333682	0.294372
miR-520d-3p	X	0.0333121	0.293948
miR-892a	X	0.0332304	0.293525
miR-637	X	0.0332021	0.293103
miR-296-3p	O	0.0331866	0.294118
miR-938	X	0.0330608	0.293696
miR-571	X	0.0330097	0.293276
miR-453	X	0.0328855	0.292857
miR-593*	X	0.0328695	0.292439
miR-559	X	0.0328436	0.292023
miR-105*	X	0.0328036	0.291607
miR-302a	O	0.0327993	0.292614
miR-767-5p	X	0.032652	0.292199
miR-935	X	0.0325725	0.291785
miR-504	X	0.0324672	0.291372
miR-323-5p	X	0.0321958	0.29096
miR-216b	X	0.0321342	0.29055
miR-558	X	0.0320671	0.290141
miR-20b*	O	0.0320657	0.291139
miR-217	X	0.0318675	0.29073
miR-890	X	0.0316367	0.290323
miR-373	X	0.0314358	0.289916
miR-412	X	0.0313328	0.28951
miR-548b-3p	X	0.0311821	0.289106
miR-330-5p	X	0.0308827	0.288703
miR-147	X	0.0306976	0.288301
miR-593	X	0.0306061	0.2879
miR-924	X	0.0301325	0.2875
miR-122*	X	0.030091	0.287101
miR-888*	X	0.0299312	0.286704
miR-608	X	0.0279196	0.286307

## Sheet: F3
miRNA	HMDD	# of targets	Cumulative Ratio
miR-181a	X	2314	0
miR-181a*	X	2314	0
miR-181a-2*	X	2314	0
miR-30c	O	2091	0.25
miR-30c-1*	O	2091	0.4
miR-30c-2*	O	2091	0.5
miR-93	O	2062	0.571429
miR-93*	O	2062	0.625
miR-16	O	2048	0.666667
miR-16-1*	O	2048	0.7
miR-16-2*	O	2048	0.727273
miR-518a-3p	X	2034	0.666667
miR-30a	O	2028	0.692308
miR-30a*	O	2028	0.714286
miR-30e	O	2005	0.733333
miR-30e*	O	2005	0.75
miR-124	X	1940	0.705882
miR-124*	X	1940	0.666667
miR-30d	O	1939	0.684211
miR-30d*	O	1939	0.7
miR-181c	X	1928	0.666667
miR-181c*	X	1928	0.636364
miR-106a	X	1917	0.608696
miR-106a*	X	1917	0.583333
miR-30b	O	1897	0.6
miR-30b*	O	1897	0.615385
miR-548a-3p	X	1896	0.592593
miR-548a-5p	X	1896	0.571429
miR-9	O	1878	0.586207
miR-9*	O	1878	0.6
miR-15b	X	1862	0.580645
miR-15b*	X	1862	0.5625
miR-15a	X	1861	0.545455
miR-15a*	X	1861	0.529412
miR-125b	O	1845	0.542857
miR-125b-1*	O	1845	0.555556
miR-125b-2*	O	1845	0.567568
miR-17	O	1840	0.578947
miR-17*	O	1840	0.589744
miR-497	X	1832	0.575
miR-497*	X	1832	0.560976
miR-27a	O	1816	0.571429
miR-27a*	O	1816	0.581395
miR-200b	O	1815	0.590909
miR-200b*	O	1815	0.6
miR-23a	X	1814	0.586957
miR-23a*	X	1814	0.574468
miR-27b	X	1812	0.5625
miR-27b*	X	1812	0.55102
miR-200c	O	1804	0.56
miR-200c*	O	1804	0.568627
miR-92a	O	1785	0.576923
miR-92a-1*	O	1785	0.584906
miR-92a-2*	O	1785	0.592593
miR-106b	O	1779	0.6
miR-106b*	O	1779	0.607143
miR-20b	O	1777	0.614035
miR-20b*	O	1777	0.62069
miR-125a-3p	O	1768	0.627119
miR-125a-5p	O	1768	0.633333
miR-218	O	1755	0.639344
miR-218-1*	O	1755	0.645161
miR-218-2*	O	1755	0.650794
miR-23b	X	1755	0.640625
miR-23b*	X	1755	0.630769
miR-195	X	1750	0.621212
miR-195*	X	1750	0.61194
miR-20a	O	1741	0.617647
miR-20a*	O	1741	0.623188
miR-424	X	1731	0.614286
miR-424*	X	1731	0.605634
miR-138	O	1710	0.611111
miR-138-1*	O	1710	0.616438
miR-138-2*	O	1710	0.621622
let-7f	O	1709	0.626667
let-7f-1*	O	1709	0.631579
let-7f-2*	O	1709	0.636364
miR-520a-3p	X	1695	0.628205
miR-520a-5p	X	1695	0.620253
miR-96	O	1666	0.625
miR-96*	O	1666	0.62963
miR-384	X	1647	0.621951
miR-302c	O	1643	0.626506
miR-302c*	O	1643	0.630952
miR-520d-3p	X	1643	0.623529
miR-520d-5p	X	1643	0.616279
miR-302b	O	1642	0.62069
miR-302b*	O	1642	0.625
miR-26a	X	1640	0.617978
miR-26a-1*	X	1640	0.611111
miR-26a-2*	X	1640	0.604396
miR-34c-3p	O	1632	0.608696
miR-34c-5p	O	1632	0.612903
miR-130a	O	1609	0.617021
miR-130a*	O	1609	0.621053
miR-200a	O	1587	0.625
miR-200a*	O	1587	0.628866
miR-506	X	1584	0.622449
miR-219-1-3p	O	1583	0.626263
miR-219-2-3p	O	1583	0.63
miR-219-5p	O	1583	0.633663
miR-101	O	1560	0.637255
miR-101*	O	1560	0.640777
miR-214	O	1559	0.644231
miR-214*	O	1559	0.647619
miR-34a	O	1556	0.650943
miR-34a*	O	1556	0.654206
miR-29b	O	1554	0.657407
miR-29b-1*	O	1554	0.66055
miR-29b-2*	O	1554	0.663636
miR-539	X	1552	0.657658
miR-330-3p	X	1548	0.651786
miR-330-5p	X	1548	0.646018
miR-181b	X	1545	0.640351
miR-24	X	1539	0.634783
miR-24-1*	X	1539	0.62931
miR-24-2*	X	1539	0.623932
miR-367	O	1532	0.627119
miR-367*	O	1532	0.630252
miR-34b	O	1519	0.633333
miR-34b*	O	1519	0.636364
miR-302a	O	1517	0.639344
miR-302a*	O	1517	0.642276
miR-92b	O	1515	0.645161
miR-92b*	O	1515	0.648
miR-26b	X	1497	0.642857
miR-26b*	X	1497	0.637795
miR-302d	O	1481	0.640625
miR-302d*	O	1481	0.643411
miR-105	X	1462	0.638462
miR-105*	X	1462	0.633588
miR-129*	X	1458	0.628788
miR-129-3p	X	1458	0.62406
miR-129-5p	X	1458	0.619403
miR-135a	X	1453	0.614815
miR-135a*	X	1453	0.610294
miR-148a	O	1453	0.613139
miR-148a*	O	1453	0.615942
miR-181d	O	1444	0.618705
miR-141	O	1443	0.621429
miR-141*	O	1443	0.624113
miR-363	X	1440	0.619718
miR-363*	X	1440	0.615385
miR-148b	O	1434	0.618056
miR-148b*	O	1434	0.62069
miR-199a-5p	O	1430	0.623288
let-7a	O	1414	0.62585
let-7a*	O	1414	0.628378
let-7g	O	1413	0.630872
let-7g*	O	1413	0.633333
miR-454	X	1390	0.629139
miR-454*	X	1390	0.625
let-7i	O	1385	0.627451
let-7i*	O	1385	0.62987
miR-135b	O	1384	0.632258
miR-135b*	O	1384	0.634615
miR-25	O	1383	0.636943
miR-25*	O	1383	0.639241
let-7b	O	1378	0.641509
let-7b*	O	1378	0.64375
miR-7	X	1370	0.639752
miR-7-1*	X	1370	0.635802
miR-7-2*	X	1370	0.631902
let-7e	O	1368	0.634146
let-7e*	O	1368	0.636364
miR-338-3p	O	1367	0.638554
miR-338-5p	O	1367	0.640719
let-7d	O	1357	0.642857
let-7d*	O	1357	0.64497
miR-876-3p	X	1355	0.641176
miR-876-5p	X	1355	0.637427
miR-29c	X	1352	0.633721
miR-29c*	X	1352	0.630058
miR-519d	X	1350	0.626437
miR-373	X	1341	0.622857
miR-373*	X	1341	0.619318
miR-19b	O	1334	0.621469
miR-19b-1*	O	1334	0.623596
miR-19b-2*	O	1334	0.625698
miR-32	X	1333	0.622222
miR-32*	X	1333	0.618785
miR-429	O	1324	0.620879
miR-29a	O	1322	0.622951
miR-29a*	O	1322	0.625
let-7c	O	1311	0.627027
let-7c*	O	1311	0.629032
miR-33a	X	1310	0.625668
miR-33a*	X	1310	0.62234
miR-22	O	1305	0.624339
miR-22*	O	1305	0.626316
miR-137	X	1304	0.623037
miR-507	X	1304	0.619792
miR-519a	X	1298	0.61658
miR-182	O	1277	0.618557
miR-182*	O	1277	0.620513
miR-221	O	1258	0.622449
miR-221*	O	1258	0.624365
miR-371-3p	X	1257	0.621212
miR-371-5p	X	1257	0.61809
miR-140-3p	O	1256	0.62
miR-140-5p	O	1256	0.621891
miR-222	X	1237	0.618812
miR-222*	X	1237	0.615764
miR-107	X	1236	0.612745
miR-362-3p	X	1221	0.609756
miR-362-5p	X	1221	0.606796
miR-142-3p	X	1216	0.603865
miR-142-5p	X	1216	0.600962
miR-495	X	1216	0.598086
miR-19a	O	1215	0.6
miR-19a*	O	1215	0.601896
miR-372	X	1215	0.599057
miR-98	X	1206	0.596244
miR-485-3p	X	1195	0.593458
miR-485-5p	X	1195	0.590698
miR-132	X	1184	0.587963
miR-132*	X	1184	0.585253
miR-590-3p	X	1182	0.582569
miR-590-5p	X	1182	0.579909
miR-143	X	1180	0.577273
miR-143*	X	1180	0.574661
miR-193a-3p	X	1174	0.572072
miR-193a-5p	X	1174	0.569507
miR-28-3p	X	1173	0.566964
miR-28-5p	X	1173	0.564444
miR-509-3-5p	X	1170	0.561947
miR-509-3p	X	1170	0.559471
miR-509-5p	X	1170	0.557018
miR-518d-3p	X	1169	0.554585
miR-518d-5p	X	1169	0.552174
miR-130b	X	1168	0.549784
miR-130b*	X	1168	0.547414
miR-301a	X	1160	0.545064
miR-33b	X	1160	0.542735
miR-33b*	X	1160	0.540426
miR-548b-3p	X	1150	0.538136
miR-548b-5p	X	1150	0.535865
miR-548d-3p	X	1144	0.533613
miR-548d-5p	X	1144	0.531381
miR-21	O	1141	0.533333
miR-21*	O	1141	0.53527
miR-146b-3p	O	1140	0.53719
miR-146b-5p	O	1140	0.539095
miR-323-3p	X	1140	0.536885
miR-323-5p	X	1140	0.534694
miR-300	O	1135	0.536585
miR-339-3p	O	1133	0.538462
miR-339-5p	O	1133	0.540323
miR-299-3p	X	1131	0.538153
miR-299-5p	X	1131	0.536
miR-381	X	1129	0.533865
miR-520e	X	1128	0.531746
miR-301b	X	1126	0.529644
miR-369-3p	X	1126	0.527559
miR-369-5p	X	1126	0.52549
miR-520c-3p	X	1124	0.523438
miR-324-3p	X	1121	0.521401
miR-324-5p	X	1121	0.51938
miR-520b	X	1120	0.517375
miR-548c-3p	X	1112	0.515385
miR-548c-5p	X	1112	0.51341
miR-139-3p	X	1108	0.51145
miR-139-5p	X	1108	0.509506
miR-144	X	1107	0.507576
miR-144*	X	1107	0.50566
miR-185	O	1106	0.507519
miR-185*	O	1106	0.509363
miR-486-3p	O	1102	0.511194
miR-486-5p	O	1102	0.513011
miR-193b	O	1100	0.514815
miR-193b*	O	1100	0.516605
miR-508-3p	X	1091	0.514706
miR-508-5p	X	1091	0.512821
miR-18b	X	1087	0.510949
miR-18b*	X	1087	0.509091
miR-10b	O	1084	0.51087
miR-10b*	O	1084	0.512635
miR-150	X	1084	0.510791
miR-150*	X	1084	0.508961
miR-204	X	1076	0.507143
miR-152	O	1072	0.508897
miR-146a	O	1068	0.510638
miR-146a*	O	1068	0.512367
miR-296-3p	O	1068	0.514085
miR-296-5p	O	1068	0.515789
miR-574-3p	X	1066	0.513986
miR-574-5p	X	1066	0.512195
miR-206	X	1062	0.510417
miR-582-3p	X	1055	0.508651
miR-582-5p	X	1055	0.506897
miR-10a	X	1041	0.505155
miR-10a*	X	1041	0.503425
miR-18a	O	1041	0.505119
miR-18a*	O	1041	0.506803
miR-376a	X	1037	0.505085
miR-376a*	X	1037	0.503378
miR-515-3p	X	1036	0.501684
miR-515-5p	X	1036	0.5
miR-768-3p	X	1032	0.498328
miR-768-5p	X	1032	0.496667
miR-342-3p	X	1030	0.495017
miR-342-5p	X	1030	0.493377
miR-885-3p	X	1030	0.491749
miR-885-5p	X	1030	0.490132
miR-425	X	1029	0.488525
miR-425*	X	1029	0.486928
miR-613	X	1025	0.485342
miR-211	X	1022	0.483766
miR-525-3p	X	1019	0.482201
miR-525-5p	X	1019	0.480645
miR-378	X	1017	0.4791
miR-378*	X	1017	0.477564
miR-524-3p	X	1017	0.476038
miR-524-5p	X	1017	0.474522
miR-337-3p	X	1012	0.473016
miR-337-5p	X	1012	0.471519
miR-449b	O	1012	0.473186
miR-769-3p	X	1010	0.471698
miR-769-5p	X	1010	0.470219
miR-518c	X	1008	0.46875
miR-518c*	X	1008	0.46729
miR-615-3p	X	1008	0.465839
miR-615-5p	X	1008	0.464396
miR-331-3p	X	1000	0.462963
miR-331-5p	X	1000	0.461538
miR-455-3p	X	999	0.460123
miR-455-5p	X	999	0.458716
miR-708	X	999	0.457317
miR-708*	X	999	0.455927
miR-335	O	998	0.457576
miR-335*	O	998	0.459215
miR-518f	X	998	0.457831
miR-518f*	X	998	0.456456
miR-183	O	995	0.458084
miR-183*	O	995	0.459701
miR-518e	X	995	0.458333
miR-518e*	X	995	0.456973
miR-516a-3p	O	992	0.45858
miR-516a-5p	O	992	0.460177
miR-449a	O	990	0.461765
miR-628-3p	X	990	0.460411
miR-628-5p	X	990	0.459064
miR-126	O	986	0.460641
miR-126*	O	986	0.462209
miR-194	O	986	0.463768
miR-194*	O	986	0.465318
miR-556-3p	X	986	0.463977
miR-556-5p	X	986	0.462644
miR-423-3p	X	985	0.461318
miR-423-5p	X	985	0.46
miR-542-3p	O	985	0.461538
miR-542-5p	O	985	0.463068
miR-186	X	984	0.461756
miR-186*	X	984	0.460452
miR-671-3p	X	982	0.459155
miR-671-5p	X	982	0.457865
miR-499-3p	X	978	0.456583
miR-499-5p	X	978	0.455307
miR-502-3p	O	978	0.456825
miR-502-5p	O	978	0.458333
miR-196a	X	977	0.457064
miR-196a*	X	977	0.455801
miR-491-3p	X	969	0.454545
miR-491-5p	X	969	0.453297
miR-151-3p	X	968	0.452055
miR-151-5p	X	968	0.45082
miR-501-3p	X	968	0.449591
miR-501-5p	X	968	0.44837
miR-155	O	960	0.449864
miR-155*	O	960	0.451351
miR-188-3p	X	959	0.450135
miR-188-5p	X	959	0.448925
miR-145	O	957	0.450402
miR-145*	O	957	0.451872
miR-767-3p	X	956	0.450667
miR-767-5p	X	956	0.449468
miR-505	X	954	0.448276
miR-505*	X	954	0.44709
miR-192	O	950	0.448549
miR-192*	O	950	0.45
miR-450b-3p	X	950	0.448819
miR-450b-5p	X	950	0.447644
miR-409-3p	X	948	0.446475
miR-409-5p	X	948	0.445312
miR-326	X	947	0.444156
miR-886-3p	X	945	0.443005
miR-886-5p	X	945	0.44186
miR-31	O	941	0.443299
miR-31*	O	941	0.44473
miR-532-3p	O	940	0.446154
miR-532-5p	O	940	0.44757
miR-483-3p	X	939	0.446429
miR-483-5p	X	939	0.445293
miR-448	X	935	0.444162
miR-875-3p	X	929	0.443038
miR-875-5p	X	929	0.441919
miR-654-3p	X	918	0.440806
miR-654-5p	X	918	0.439698
miR-576-3p	X	913	0.438596
miR-576-5p	X	913	0.4375
miR-154	X	901	0.436409
miR-154*	X	901	0.435323
miR-122	X	897	0.434243
miR-122*	X	897	0.433168
miR-519e	X	897	0.432099
miR-519e*	X	897	0.431034
miR-544	X	897	0.429975
miR-410	X	895	0.428922
miR-202	X	894	0.427873
miR-202*	X	894	0.426829
miR-103	X	891	0.425791
miR-223	O	888	0.427184
miR-223*	O	888	0.428571
miR-490-3p	X	884	0.427536
miR-490-5p	X	884	0.426506
miR-99a	O	874	0.427885
miR-99a*	O	874	0.429257
miR-136	X	873	0.42823
miR-136*	X	873	0.427208
miR-361-3p	X	869	0.42619
miR-361-5p	X	869	0.425178
miR-205	X	868	0.424171
miR-379	X	866	0.423168
miR-379*	X	866	0.42217
miR-212	X	860	0.421176
miR-888	X	856	0.420188
miR-888*	X	856	0.419204
miR-488	O	855	0.420561
miR-488*	O	855	0.421911
miR-99b	O	854	0.423256
miR-99b*	O	854	0.424594
miR-493	X	850	0.423611
miR-493*	X	850	0.422633
miR-452	X	840	0.421659
miR-452*	X	840	0.42069
miR-149	X	832	0.419725
miR-149*	X	832	0.418764
miR-512-3p	X	831	0.417808
miR-512-5p	X	831	0.416856
miR-127-3p	O	824	0.418182
miR-127-5p	O	824	0.419501
miR-432	X	818	0.418552
miR-432*	X	818	0.417607
miR-624	X	814	0.416667
miR-624*	X	814	0.41573
miR-187	O	812	0.41704
miR-187*	O	812	0.418345
miR-589	X	812	0.417411
miR-589*	X	812	0.416481
miR-411	X	807	0.415556
miR-411*	X	807	0.414634
miR-191	O	806	0.415929
miR-191*	O	806	0.417219
miR-377	X	805	0.4163
miR-377*	X	805	0.415385
miR-128	O	800	0.416667
miR-100	O	799	0.417943
miR-100*	O	799	0.419214
miR-541	X	790	0.418301
miR-541*	X	790	0.417391
miR-616	X	788	0.416486
miR-616*	X	788	0.415584
miR-744	X	782	0.414687
miR-744*	X	782	0.413793
miR-551b	X	780	0.412903
miR-551b*	X	780	0.412017
miR-374b	X	776	0.411135
miR-374b*	X	776	0.410256
miR-877	X	774	0.409382
miR-877*	X	774	0.408511
miR-545	X	773	0.407643
miR-545*	X	773	0.40678
miR-320	X	770	0.40592
miR-431	X	762	0.405063
miR-431*	X	762	0.404211
miR-629	O	756	0.405462
miR-629*	O	756	0.406709
miR-365	X	748	0.405858
miR-625	O	746	0.407098
miR-625*	O	746	0.408333
miR-1	O	740	0.409563
miR-380	X	740	0.408714
miR-380*	X	740	0.407867
miR-550	X	739	0.407025
miR-550*	X	739	0.406186
miR-500	X	733	0.40535
miR-500*	X	733	0.404517
miR-593	X	732	0.403689
miR-593*	X	732	0.402863
miR-198	X	728	0.402041
miR-133b	O	719	0.403259
miR-526b	X	714	0.402439
miR-526b*	X	714	0.401623
miR-153	O	712	0.402834
miR-133a	O	709	0.40404
miR-376c	O	708	0.405242
miR-376b	X	705	0.404427
miR-489	X	692	0.403614
miR-216b	X	690	0.402806
miR-374a	X	689	0.402
miR-374a*	X	689	0.401198
miR-199b-3p	X	684	0.400398
miR-199b-5p	X	684	0.399602
miR-329	X	681	0.39881
miR-519b-3p	X	672	0.39802
miR-519c-3p	X	666	0.397233
miR-520f	X	666	0.39645
miR-134	X	654	0.395669
miR-422a	X	646	0.394892
miR-340	X	635	0.394118
miR-340*	X	635	0.393346
miR-518b	X	633	0.392578
miR-203	X	628	0.391813
miR-215	O	622	0.392996
miR-592	X	613	0.392233
miR-196b	X	605	0.391473
miR-328	X	603	0.390716
miR-516b	X	598	0.389961
miR-375	O	597	0.391137
miR-220c	X	590	0.390385
miR-190	X	585	0.389635
miR-208b	X	580	0.388889
miR-599	X	580	0.388145
miR-504	X	574	0.387405
miR-220b	X	563	0.386667
miR-190b	X	561	0.385932
miR-451	X	560	0.385199
miR-450a	X	549	0.38447
miR-543	X	547	0.383743
miR-217	X	545	0.383019
miR-503	X	545	0.382298
miR-608	X	540	0.381579
miR-891a	X	540	0.380863
miR-520h	X	537	0.38015
miR-647	X	536	0.379439
miR-95	X	535	0.378731
miR-484	X	533	0.378026
miR-648	X	528	0.377323
miR-383	O	527	0.378479
miR-147b	X	526	0.377778
miR-487a	X	523	0.377079
miR-514	X	522	0.376384
miR-520g	X	521	0.375691
miR-646	X	521	0.375
miR-421	X	520	0.374312
miR-891b	X	518	0.373626
miR-147	X	516	0.372943
miR-184	X	516	0.372263
miR-517c	X	516	0.371585
miR-602	X	515	0.370909
miR-549	X	510	0.370236
miR-634	X	510	0.369565
miR-224	O	509	0.370705
miR-564	X	507	0.370036
miR-587	X	506	0.369369
miR-892b	X	506	0.368705
miR-605	X	504	0.368043
miR-874	X	503	0.367384
miR-566	X	501	0.366726
miR-617	X	501	0.366071
miR-627	X	501	0.365419
miR-922	X	501	0.364769
miR-657	X	499	0.364121
miR-663	X	498	0.363475
miR-873	X	498	0.362832
miR-498	X	497	0.362191
miR-571	X	497	0.361552
miR-575	X	497	0.360915
miR-892a	X	497	0.360281
miR-557	X	496	0.359649
miR-887	X	494	0.359019
miR-563	X	493	0.358392
miR-649	X	492	0.357766
miR-298	X	491	0.357143
miR-517b	X	491	0.356522
miR-652	X	491	0.355903
miR-517a	X	490	0.355286
miR-621	X	489	0.354671
miR-586	X	488	0.354059
miR-325	X	486	0.353448
miR-591	X	486	0.35284
miR-297	X	485	0.352234
miR-920	X	485	0.35163
miR-935	X	484	0.351027
miR-487b	X	483	0.350427
miR-659	X	483	0.349829
miR-760	X	483	0.349233
miR-770-5p	X	482	0.348639
miR-433	O	481	0.349745
miR-554	X	481	0.349153
miR-595	X	481	0.348562
miR-939	X	481	0.347973
miR-650	X	479	0.347386
miR-640	X	478	0.346801
miR-521	X	477	0.346218
miR-601	X	477	0.345638
miR-801	X	477	0.345059
miR-890	X	477	0.344482
miR-609	X	476	0.343907
miR-658	X	475	0.343333
miR-553	X	474	0.342762
miR-802	X	474	0.342193
miR-210	X	473	0.341625
miR-562	X	473	0.34106
miR-611	X	472	0.340496
miR-370	O	471	0.341584
miR-623	X	471	0.341021
miR-651	X	471	0.340461
miR-345	X	470	0.339901
miR-644	X	470	0.339344
miR-496	X	469	0.338789
miR-551a	X	469	0.338235
miR-552	X	469	0.337684
miR-626	X	468	0.337134
miR-632	X	468	0.336585
miR-453	X	467	0.336039
miR-598	X	467	0.335494
miR-660	X	467	0.334951
miR-675	X	467	0.33441
miR-630	X	466	0.333871
miR-631	X	466	0.333333
miR-573	X	465	0.332797
miR-936	X	465	0.332263
miR-943	X	464	0.331731
miR-637	X	463	0.3312
miR-765	X	463	0.330671
miR-604	X	461	0.330144
miR-923	X	461	0.329618
miR-382	X	460	0.329094
miR-522	X	460	0.328571
miR-561	X	456	0.328051
miR-603	X	456	0.327532
miR-638	X	456	0.327014
miR-622	X	455	0.326498
miR-758	X	455	0.325984
miR-662	X	454	0.325472
miR-938	X	453	0.324961
miR-581	X	452	0.324451
miR-588	X	451	0.323944
miR-940	X	451	0.323437
miR-585	X	450	0.322933
miR-655	X	450	0.32243
miR-568	X	449	0.321928
miR-583	X	449	0.321429
miR-555	X	447	0.32093
miR-579	X	446	0.320433
miR-618	X	446	0.319938
miR-494	X	444	0.319444
miR-523	X	444	0.318952
miR-570	X	444	0.318462
miR-921	X	444	0.317972
miR-412	X	443	0.317485
miR-596	X	443	0.316998
miR-597	X	443	0.316514
miR-933	X	443	0.316031
miR-569	X	442	0.315549
miR-612	X	442	0.315068
miR-216a	X	441	0.31459
miR-620	X	440	0.314112
miR-584	X	439	0.313636
miR-511	X	438	0.313162
miR-607	X	438	0.312689
miR-635	X	437	0.312217
miR-937	X	436	0.311747
miR-492	X	434	0.311278
miR-510	X	432	0.310811
miR-889	X	432	0.310345
miR-934	X	432	0.30988
miR-643	X	430	0.309417
miR-641	X	429	0.308955
miR-346	X	428	0.308495
miR-924	X	427	0.308036
miR-610	X	423	0.307578
miR-558	X	422	0.307122
miR-619	X	422	0.306667
miR-642	X	422	0.306213
miR-578	X	420	0.305761
miR-600	X	416	0.30531
miR-941	X	416	0.30486
miR-572	X	412	0.304412
miR-606	X	412	0.303965
miR-636	X	409	0.303519
miR-567	X	408	0.303075
miR-197	X	405	0.302632
miR-614	X	405	0.30219
miR-653	X	403	0.301749
miR-661	X	403	0.30131
miR-942	X	403	0.300872
miR-944	X	401	0.300435
miR-665	X	400	0.3
miR-645	X	384	0.299566
miR-633	X	383	0.299133
miR-656	X	373	0.298701
miR-668	X	361	0.298271
miR-766	X	359	0.297842
miR-639	X	357	0.297414
miR-517*	X	356	0.296987
miR-580	X	351	0.296562
miR-559	X	339	0.296137
miR-577	X	308	0.295714
miR-208a	X	147	0.295292
miR-1224-3p	X	0	0.294872
miR-1224-5p	X	0	0.294452
miR-1225-3p	X	0	0.294034
miR-1225-5p	X	0	0.293617
miR-1226	X	0	0.293201
miR-1226*	X	0	0.292786
miR-1227	X	0	0.292373
miR-1228	X	0	0.291961
miR-1228*	X	0	0.291549
miR-1229	X	0	0.291139
miR-1231	X	0	0.29073
miR-1233	X	0	0.290323
miR-1234	X	0	0.289916
miR-1236	X	0	0.28951
miR-1237	X	0	0.289106
miR-1238	X	0	0.288703
miR-220a	X	0	0.288301
miR-513a-3p	X	0	0.2879
miR-513a-5p	X	0	0.2875
miR-513b	X	0	0.287101
miR-513c	X	0	0.286704
miR-527	X	0	0.286307

## Sheet: F1+F2
miRNA	HMDD	Q-statistics	RQ1	Q-statistics (Inverse ranking)	RQ2	RQ1+RQ2	Cumulative Ratio
miR-21	O	0.000122434	1	1.99428	1	2	1
let-7b	O	0.000133913	2	1.97793	3	5	1
miR-22	O	0.000795823	5	1.98123	2	7	1
miR-29a	O	0.000183652	3	1.97243	5	8	1
miR-29b	O	0.000899127	6	1.97624	4	10	1
miR-21*	O	0.000738432	4	1.96474	7	11	1
miR-142-3p	X	0.00157252	8	1.97178	6	14	0.857143
miR-130a	O	0.00198956	10	1.94883	8	18	0.875
miR-29c	X	0.00159165	9	1.91778	12	21	0.777778
miR-24	X	0.00409773	14	1.94655	9	23	0.7
miR-923	X	0.00132	7	1.88681	16	23	0.636364
miR-142-5p	X	0.00220382	11	1.91623	13	24	0.583333
miR-20a	O	0.00281216	13	1.92219	11	24	0.615385
miR-17	O	0.00433494	15	1.93696	10	25	0.642857
miR-125b	O	0.00275477	12	1.87474	18	30	0.666667
miR-19b	O	0.00830641	19	1.91148	14	33	0.6875
miR-185	O	0.0102845	21	1.89842	15	36	0.705882
miR-25	O	0.00697876	18	1.87219	19	37	0.722222
miR-150	X	0.0106365	22	1.88182	17	39	0.684211
miR-106b	O	0.00464868	16	1.85843	24	40	0.7
miR-146a	O	0.0096111	20	1.8719	21	41	0.714286
miR-20b	O	0.0117843	26	1.87219	20	46	0.727273
miR-107	X	0.00694432	17	1.82641	31	48	0.695652
miR-93	O	0.0114285	23	1.84285	28	51	0.708333
miR-26a	X	0.0137739	30	1.86027	23	53	0.68
miR-301a	X	0.013816	32	1.86296	22	54	0.653846
miR-101	O	0.0119182	27	1.81353	34	61	0.666667
miR-224	O	0.0173551	36	1.85468	25	61	0.678571
miR-103	X	0.0155913	35	1.85121	27	62	0.655172
miR-222	X	0.0180591	38	1.85164	26	64	0.633333
miR-768-3p	X	0.013793	31	1.81189	36	67	0.612903
miR-214	O	0.0183652	40	1.82661	30	70	0.625
miR-30b	O	0.0129972	29	1.77314	44	73	0.636364
miR-452	X	0.0183537	39	1.81294	35	74	0.617647
miR-218	O	0.0213304	47	1.83192	29	76	0.628571
miR-19a	O	0.0151513	33	1.76715	47	80	0.638889
miR-27b	X	0.0232319	48	1.82379	32	80	0.621622
miR-335	O	0.0246705	50	1.81694	33	83	0.631579
miR-27a	O	0.0211773	45	1.80343	39	84	0.641026
miR-30c	O	0.0115586	25	1.72264	59	84	0.65
miR-100	O	0.0198956	42	1.7823	43	85	0.658537
miR-23a	X	0.0183919	41	1.77147	45	86	0.642857
miR-20a*	O	0.0199262	43	1.76926	46	89	0.651163
miR-199b-3p	X	0.025738	53	1.80438	38	91	0.636364
miR-26b	X	0.0263999	54	1.80451	37	91	0.622222
miR-96	O	0.0211773	46	1.75816	48	94	0.630435
miR-23b	X	0.028202	55	1.78672	42	97	0.617021
miR-18a	O	0.0303637	58	1.78754	40	98	0.625
miR-768-5p	X	0.0291394	57	1.78706	41	98	0.612245
miR-324-5p	X	0.0249919	51	1.74997	49	100	0.6
miR-223	O	0.0151819	34	1.67675	71	105	0.607843
miR-199a-5p	O	0.017906	37	1.68659	69	106	0.615385
miR-148b	O	0.0321888	59	1.73693	53	112	0.622642
miR-92a	O	0.0282938	56	1.72449	56	112	0.62963
miR-200b	O	0.0325982	61	1.73859	52	113	0.636364
miR-145	O	0.0246437	49	1.69918	67	116	0.642857
let-7c	O	0.0327856	62	1.72315	58	120	0.649123
miR-17*	O	0.0369599	71	1.74579	50	121	0.655172
miR-378	X	0.0341592	67	1.73021	54	121	0.644068
miR-140-3p	O	0.0343084	68	1.72608	55	123	0.65
miR-183	O	0.0404378	76	1.74381	51	127	0.655738
miR-22*	O	0.0325867	60	1.68839	68	128	0.66129
miR-16	O	0.020833	44	1.61621	88	132	0.666667
miR-30e*	O	0.0372698	72	1.71419	61	133	0.671875
miR-155	O	0.0385974	73	1.70851	62	135	0.676923
miR-148a	O	0.0467049	82	1.72348	57	139	0.681818
miR-152	O	0.0474433	83	1.72032	60	143	0.686567
let-7i	O	0.0358121	70	1.66601	74	144	0.691176
miR-425	X	0.0256921	52	1.59171	93	145	0.681159
miR-18b	X	0.0486103	84	1.70836	63	147	0.671429
miR-19b-1*	O	0.0337919	66	1.64307	81	147	0.676056
miR-342-3p	X	0.0356322	69	1.64656	79	148	0.666667
miR-34a	O	0.0501024	85	1.70609	64	149	0.671233
miR-181a-2*	X	0.0387467	74	1.64895	78	152	0.662162
miR-331-3p	X	0.0329999	63	1.61002	90	153	0.653333
miR-30d	O	0.0523407	89	1.70136	65	154	0.657895
miR-149	X	0.0531786	90	1.69988	66	156	0.649351
miR-141	O	0.0119374	28	1.40744	129	157	0.653846
miR-106a	X	0.0519275	88	1.66745	73	161	0.64557
miR-219-5p	O	0.0564116	93	1.68336	70	163	0.65
miR-301b	X	0.0514224	87	1.65799	76	163	0.641975
miR-200c	O	0.0465518	81	1.63523	83	164	0.646341
miR-30e	O	0.0586805	95	1.67659	72	167	0.650602
miR-221	O	0.0330305	64	1.54271	107	171	0.654762
miR-376c	O	0.0330305	65	1.54271	108	173	0.658824
miR-494	X	0.0630652	99	1.65899	75	174	0.651163
miR-99a	O	0.0614314	97	1.65026	77	174	0.655172
miR-15b	X	0.0560329	91	1.63137	84	175	0.647727
let-7e	O	0.0632794	100	1.645	80	180	0.651685
miR-127-3p	O	0.0573146	94	1.61664	87	181	0.655556
miR-130b	X	0.045603	80	1.55011	101	181	0.648352
miR-200a	O	0.0705222	103	1.64044	82	185	0.652174
miR-128	O	0.0562701	92	1.5892	94	186	0.655914
miR-146b-5p	O	0.0588909	96	1.59934	92	188	0.659574
miR-424	X	0.0732311	105	1.62631	85	190	0.652632
miR-378*	X	0.0772867	108	1.61823	86	194	0.645833
miR-199b-5p	X	0.0442447	79	1.49896	116	195	0.639175
miR-376a	X	0.0412872	77	1.49446	118	195	0.632653
miR-7	X	0.0685824	101	1.58582	95	196	0.626263
miR-15a	X	0.0761695	107	1.60109	91	198	0.62
miR-409-3p	X	0.0801639	109	1.61082	89	198	0.613861
miR-193a-3p	X	0.0714519	104	1.55277	98	202	0.607843
miR-29c*	X	0.0802672	110	1.55158	99	209	0.601942
miR-429	O	0.0882867	115	1.58115	96	211	0.605769
miR-99b	O	0.087422	114	1.5664	97	211	0.609524
miR-9*	O	0.0867027	113	1.55031	100	213	0.613208
miR-497	X	0.0850919	112	1.54931	103	215	0.607477
miR-379	X	0.0913207	116	1.54696	104	220	0.601852
miR-381	X	0.0749298	106	1.49779	117	223	0.59633
miR-210	X	0.101058	123	1.54946	102	225	0.590909
miR-455-3p	X	0.0704725	102	1.42596	126	228	0.585586
miR-181c*	X	0.103335	125	1.54405	105	230	0.580357
miR-495	X	0.103534	126	1.54336	106	232	0.575221
miR-214*	O	0.102416	124	1.53695	109	233	0.578947
miR-451	X	0.0426378	78	1.34379	155	233	0.573913
let-7g	O	0.0506687	86	1.35706	148	234	0.577586
miR-361-5p	X	0.10413	127	1.53691	110	237	0.57265
miR-377	X	0.0626826	98	1.36364	141	239	0.567797
miR-382	X	0.109177	130	1.5278	111	241	0.563025
miR-361-3p	X	0.0830717	111	1.40091	133	244	0.558333
miR-410	X	0.110497	133	1.51819	112	245	0.553719
miR-195	X	0.109502	131	1.5008	115	246	0.54918
miR-141*	O	0.112946	136	1.5172	113	249	0.552846
miR-542-3p	O	0.0967538	119	1.40441	130	249	0.556452
miR-135b	O	0.113822	137	1.51563	114	251	0.56
miR-9	O	0.0969719	120	1.40414	131	251	0.563492
let-7d	O	0.0934021	117	1.37408	137	254	0.566929
miR-34b*	O	0.109996	132	1.41677	127	259	0.570312
miR-181d	O	0.0954529	118	1.36326	142	260	0.573643
miR-337-5p	X	0.114736	138	1.44499	124	262	0.569231
miR-135a	X	0.126524	147	1.48337	119	266	0.564885
miR-564	X	0.124994	145	1.46436	121	266	0.560606
miR-125a-5p	O	0.127668	148	1.47014	120	268	0.56391
miR-136	X	0.0994779	122	1.34529	150	272	0.559701
miR-182	O	0.138841	154	1.45132	122	276	0.562963
miR-299-5p	X	0.137689	152	1.43233	125	277	0.558824
miR-151-3p	X	0.14132	156	1.44579	123	279	0.554745
miR-574-5p	X	0.0977371	121	1.34152	158	279	0.550725
miR-10b	O	0.112789	134	1.34513	151	285	0.553957
miR-363	X	0.116217	139	1.35948	146	285	0.55
miR-376a*	X	0.136572	150	1.37491	136	286	0.546099
let-7a	O	0.0115356	24	1.0286	263	287	0.549296
miR-551b	X	0.119087	140	1.35809	147	287	0.545455
miR-503	X	0.125652	146	1.36215	144	290	0.541667
miR-514	X	0.14357	159	1.40244	132	291	0.537931
miR-193b	O	0.143	158	1.37684	135	293	0.541096
miR-432	X	0.155289	166	1.41439	128	294	0.537415
miR-136*	X	0.150766	164	1.38077	134	298	0.533784
miR-186	X	0.10796	128	1.30546	170	298	0.530201
miR-542-5p	O	0.112793	135	1.32478	164	299	0.533333
miR-132	X	0.108201	129	1.30123	173	302	0.529801
miR-193a-5p	X	0.12318	141	1.30916	168	309	0.526316
miR-638	X	0.157665	169	1.36964	140	309	0.522876
miR-101*	O	0.147859	161	1.35222	149	310	0.525974
miR-450a	X	0.157079	168	1.363	143	311	0.522581
miR-205	X	0.167092	181	1.37171	139	320	0.519231
miR-423-5p	X	0.124198	143	1.28478	178	321	0.515924
miR-543	X	0.163806	176	1.36075	145	321	0.512658
miR-154	X	0.158794	170	1.34405	153	323	0.509434
miR-335*	O	0.173734	185	1.37241	138	323	0.5125
miR-454	X	0.124214	144	1.25229	189	333	0.509317
miR-181a	X	0.157022	167	1.31446	167	334	0.506173
miR-487b	X	0.123659	142	1.21537	199	341	0.503067
miR-509-3p	X	0.182247	189	1.34421	152	341	0.5
miR-939	X	0.181815	187	1.34324	157	344	0.49697
miR-143	X	0.138412	153	1.24476	192	345	0.493976
miR-370	O	0.18742	193	1.34397	154	347	0.497006
miR-488	O	0.169633	182	1.32027	165	347	0.5
miR-197	X	0.149492	163	1.25653	187	350	0.497041
miR-299-3p	X	0.182194	188	1.32927	162	350	0.494118
miR-499-5p	X	0.185408	191	1.34121	159	350	0.491228
miR-940	X	0.188059	194	1.34341	156	350	0.488372
miR-409-5p	X	0.16656	179	1.29446	174	353	0.485549
miR-574-3p	X	0.189299	195	1.32573	163	358	0.482759
miR-143*	X	0.192823	198	1.32981	161	359	0.48
miR-508-3p	X	0.194315	200	1.33062	160	360	0.477273
miR-654-3p	X	0.139728	155	1.18851	206	361	0.474576
miR-1225-5p	X	0.14476	160	1.20402	204	364	0.47191
miR-200a*	O	0.129153	149	1.157	215	364	0.47486
miR-34b	O	0.16423	178	1.25728	186	364	0.477778
miR-362-5p	X	0.171014	184	1.27081	181	365	0.475138
miR-376b	X	0.194533	201	1.31825	166	367	0.472527
miR-151-5p	X	0.162409	175	1.23591	195	370	0.469945
miR-455-5p	X	0.1619	173	1.22542	197	370	0.467391
miR-509-3-5p	X	0.194181	199	1.30391	171	370	0.464865
miR-411	X	0.195325	202	1.30852	169	371	0.462366
miR-194	O	0.161212	172	1.21063	200	372	0.465241
miR-200b*	O	0.148299	162	1.17107	211	373	0.468085
miR-135a*	X	0.142617	157	1.1518	218	375	0.465608
miR-323-3p	X	0.190263	196	1.27446	179	375	0.463158
miR-31	O	0.13757	151	1.14006	225	376	0.465969
miR-590-5p	X	0.208502	213	1.30206	172	385	0.463542
miR-192	O	0.202476	209	1.28554	177	386	0.466321
miR-509-5p	X	0.208445	212	1.28911	175	387	0.463918
miR-30b*	O	0.202021	207	1.26971	183	390	0.466667
miR-126	O	0.16394	177	1.15772	214	391	0.469388
miR-150*	X	0.182565	190	1.20587	201	391	0.467005
miR-140-5p	O	0.215749	218	1.28781	176	394	0.469697
miR-154*	X	0.212343	215	1.27173	180	395	0.467337
miR-493*	X	0.211107	214	1.26266	185	399	0.465
miR-502-3p	O	0.162314	174	1.13322	227	401	0.467662
miR-320	X	0.205919	210	1.23842	194	404	0.465347
miR-934	X	0.213878	217	1.25312	188	405	0.463054
miR-532-5p	O	0.22479	224	1.27	182	406	0.465686
miR-506	X	0.226427	225	1.2672	184	409	0.463415
miR-34c-5p	O	0.152982	165	1.06659	246	411	0.466019
miR-507	X	0.230494	227	1.24525	191	418	0.463768
miR-510	X	0.234213	229	1.24745	190	419	0.461538
miR-338-3p	O	0.227058	226	1.22077	198	424	0.464115
miR-181b	X	0.237155	235	1.2392	193	428	0.461905
miR-449a	O	0.166576	180	1.06206	249	429	0.464455
miR-885-5p	X	0.160775	171	1.03854	258	429	0.462264
miR-29b-1*	O	0.217107	220	1.16817	212	432	0.464789
miR-144	X	0.24118	237	1.22557	196	433	0.462617
miR-500*	X	0.190799	197	1.11587	237	434	0.460465
miR-486-5p	O	0.20771	211	1.13917	226	437	0.462963
miR-483-3p	X	0.201098	205	1.12027	234	439	0.460829
miR-30d*	O	0.244486	240	1.20524	202	442	0.463303
miR-374b	X	0.23636	234	1.18703	208	442	0.461187
miR-513c	X	0.18636	192	1.05638	253	445	0.459091
miR-629*	O	0.2198	222	1.14072	224	446	0.461538
miR-93*	O	0.234676	230	1.1527	217	447	0.463964
miR-181c	X	0.260051	248	1.20443	203	451	0.461883
miR-652	X	0.170341	183	1.0069	269	452	0.459821
miR-758	X	0.256745	245	1.18792	207	452	0.457778
miR-139-3p	X	0.261887	249	1.19127	205	454	0.455752
miR-203	X	0.258157	247	1.16812	213	460	0.453744
miR-24-1*	X	0.234978	231	1.12992	230	461	0.451754
miR-365	X	0.199327	204	1.04253	257	461	0.449782
miR-500	X	0.202017	206	1.04663	255	461	0.447826
miR-188-5p	X	0.269995	253	1.18553	209	462	0.445887
miR-625	O	0.2477	242	1.14331	222	464	0.448276
miR-483-5p	X	0.272723	256	1.18168	210	466	0.446352
miR-886-3p	X	0.254514	244	1.14128	223	467	0.444444
miR-10a	X	0.213036	216	1.04525	256	472	0.442553
miR-582-5p	X	0.202139	208	1.01669	267	475	0.440678
miR-181a*	X	0.243813	239	1.10962	240	479	0.438819
miR-30a	O	0.175647	186	0.891889	295	481	0.441176
miR-801	X	0.279835	261	1.14501	221	482	0.439331
miR-431	X	0.288272	268	1.15572	216	484	0.4375
miR-324-3p	X	0.243641	238	1.06359	247	485	0.435685
miR-892b	X	0.197119	203	0.956484	283	486	0.433884
miR-221*	O	0.22479	223	1.02782	264	487	0.436214
miR-129-3p	X	0.289041	269	1.14743	220	489	0.434426
miR-134	X	0.289404	270	1.14936	219	489	0.432653
miR-572	X	0.27503	260	1.13022	229	489	0.430894
miR-29a*	O	0.274712	258	1.12446	232	490	0.433198
miR-660	X	0.274754	259	1.12909	231	490	0.431452
miR-33a	X	0.216345	219	0.989059	274	493	0.429719
miR-1234	X	0.233299	228	1.01888	266	494	0.428
miR-202	X	0.28093	262	1.12058	233	495	0.426295
miR-204	X	0.217991	221	0.988872	275	496	0.424603
miR-215	O	0.272049	255	1.09926	242	497	0.426877
miR-598	X	0.239589	236	1.03139	261	497	0.425197
miR-196b	X	0.246862	241	1.03277	260	501	0.423529
miR-125b-2*	O	0.271173	254	1.06203	250	504	0.425781
miR-369-5p	X	0.302608	276	1.13252	228	504	0.424125
miR-28-5p	X	0.286956	266	1.08565	243	509	0.422481
miR-125a-3p	O	0.299628	275	1.11987	235	510	0.42471
miR-145*	O	0.235212	233	0.975695	280	513	0.426923
miR-513a-5p	X	0.293659	274	1.11146	239	513	0.425287
miR-30a*	O	0.311936	280	1.11599	236	516	0.427481
miR-532-3p	O	0.283405	265	1.05863	251	516	0.429658
miR-200c*	O	0.291972	272	1.06744	245	517	0.431818
miR-23b*	X	0.310555	279	1.11225	238	517	0.430189
miR-766	X	0.235196	232	0.946858	285	517	0.428571
miR-1224-5p	X	0.306086	278	1.10649	241	519	0.426966
miR-487a	X	0.338608	283	1.07542	244	527	0.425373
miR-340*	X	0.26812	252	0.986197	276	528	0.423792
miR-663	X	0.325982	281	1.06285	248	529	0.422222
miR-484	X	0.340674	284	1.05743	252	536	0.420664
miR-513b	X	0.281216	263	0.992086	273	536	0.419118
miR-133b	O	0.248144	243	0.888242	296	539	0.421245
miR-212	X	0.287495	267	0.99939	272	539	0.419708
miR-92b	O	0.345552	287	1.05459	254	541	0.421818
miR-328	X	0.267718	251	0.900704	293	544	0.42029
miR-374a	X	0.27415	257	0.935969	287	544	0.418773
miR-575	X	0.292863	273	1.00444	271	544	0.417266
miR-877*	X	0.257782	246	0.876997	299	545	0.415771
let-7f	O	0.0404033	75	0.314962	472	547	0.417857
miR-629	O	0.366339	292	1.03373	259	551	0.419929
miR-449b	O	0.364843	290	1.03092	262	552	0.421986
let-7e*	O	0.361315	289	1.00659	270	559	0.424028
miR-340	X	0.373563	294	1.02271	265	559	0.422535
miR-627	X	0.341867	285	0.982195	279	564	0.421053
miR-16-2*	O	0.348376	288	0.9858	277	565	0.423077
miR-329	X	0.378261	297	1.01076	268	565	0.421603
miR-501-3p	X	0.262622	250	0.823723	315	565	0.420139
miR-193b*	O	0.342705	286	0.941214	286	572	0.422145
miR-539	X	0.379275	299	0.98404	278	577	0.42069
miR-330-3p	X	0.29118	271	0.849997	308	579	0.419244
miR-622	X	0.303071	277	0.868672	303	580	0.417808
miR-641	X	0.38343	301	0.960957	281	582	0.416382
miR-744	X	0.282881	264	0.805894	320	584	0.414966
miR-183*	O	0.397453	306	0.959943	282	588	0.416949
miR-421	X	0.378827	298	0.916192	290	588	0.415541
miR-505	X	0.391071	305	0.954146	284	589	0.414141
miR-550*	X	0.332103	282	0.856945	307	589	0.412752
miR-7-1*	X	0.376734	295	0.882511	297	592	0.411371
miR-31*	O	0.381134	300	0.896893	294	594	0.413333
miR-501-5p	X	0.365956	291	0.860576	306	597	0.41196
miR-671-5p	X	0.430606	309	0.917405	289	598	0.410596
miR-184	X	0.434906	313	0.924491	288	601	0.409241
miR-362-3p	X	0.433636	311	0.901366	292	603	0.407895
miR-630	X	0.433835	312	0.906738	291	603	0.406557
miR-625*	O	0.432526	310	0.847613	310	620	0.408497
miR-28-3p	X	0.455758	320	0.871304	301	621	0.407166
miR-557	X	0.462343	324	0.880391	298	622	0.405844
miR-1226*	X	0.464114	325	0.87161	300	625	0.404531
miR-548c-5p	X	0.38674	302	0.790142	325	627	0.403226
miR-485-5p	X	0.468587	326	0.870948	302	628	0.401929
miR-32*	X	0.397472	307	0.796455	323	630	0.400641
miR-605	X	0.407018	308	0.773908	330	638	0.399361
miR-100*	O	0.485563	335	0.865875	304	639	0.401274
miR-34a*	O	0.377251	296	0.718273	344	640	0.403175
miR-32	X	0.460235	323	0.815447	318	641	0.401899
miR-377*	X	0.49035	336	0.861555	305	641	0.400631
miR-182*	O	0.481094	331	0.845061	312	643	0.402516
miR-342-5p	X	0.476059	329	0.828089	314	643	0.401254
miR-106b*	O	0.479434	330	0.823188	316	646	0.403125
miR-650	X	0.494004	338	0.846817	311	649	0.401869
miR-485-3p	X	0.388572	303	0.714129	347	650	0.400621
miR-337-3p	X	0.483585	333	0.809716	319	652	0.399381
miR-26b*	X	0.503511	344	0.84847	309	653	0.398148
miR-1	O	0.455812	321	0.736707	337	658	0.4
miR-765	X	0.491513	337	0.797166	322	659	0.398773
miR-595	X	0.453023	318	0.718338	343	661	0.397554
let-7a*	O	0.510838	350	0.839165	313	663	0.39939
miR-769-5p	X	0.510674	349	0.816867	317	666	0.398176
let-7b*	O	0.452605	317	0.693407	350	667	0.4
miR-139-5p	X	0.389035	304	0.655464	364	668	0.398792
miR-373*	X	0.438151	315	0.684335	354	669	0.39759
miR-25*	O	0.372415	293	0.635645	378	671	0.399399
miR-92a-1*	O	0.505535	345	0.78943	326	671	0.401198
miR-654-5p	X	0.506955	347	0.784636	327	674	0.4
miR-129*	X	0.494937	339	0.729954	341	680	0.39881
miR-508-5p	X	0.530018	356	0.796049	324	680	0.397626
miR-431*	X	0.439076	316	0.649392	367	683	0.39645
miR-1228	X	0.54548	363	0.797235	321	684	0.39528
miR-628-5p	X	0.515066	353	0.772316	331	684	0.394118
miR-98	X	0.437091	314	0.644418	371	685	0.392962
miR-1224-3p	X	0.514102	352	0.734541	340	692	0.391813
miR-345	X	0.458394	322	0.644495	370	692	0.390671
miR-548d-5p	X	0.506216	346	0.701702	348	694	0.389535
miR-153	O	0.55004	366	0.781349	329	695	0.391304
miR-99a*	O	0.555133	367	0.78335	328	695	0.393064
miR-1225-3p	X	0.542243	361	0.744126	335	696	0.391931
miR-206	X	0.542629	362	0.753059	334	696	0.390805
miR-1238	X	0.498855	341	0.678317	356	697	0.389685
miR-433	O	0.557532	369	0.771122	332	701	0.391429
miR-375	O	0.475432	328	0.639555	375	703	0.393162
miR-196a	X	0.557532	368	0.742503	336	704	0.392045
miR-1227	X	0.481913	332	0.644158	373	705	0.390935
miR-30c-1*	O	0.529647	355	0.689459	352	707	0.392655
miR-585	X	0.58019	377	0.755485	333	710	0.391549
miR-99b*	O	0.546076	364	0.714393	346	710	0.393258
miR-132*	X	0.522198	354	0.669854	359	713	0.392157
miR-636	X	0.455089	319	0.575683	395	714	0.391061
miR-601	X	0.584001	378	0.736523	338	716	0.389972
miR-492	X	0.570116	373	0.716241	345	718	0.388889
miR-95	X	0.603295	380	0.734664	339	719	0.387812
miR-708	X	0.470397	327	0.577986	393	720	0.38674
miR-425*	X	0.483711	334	0.605197	387	721	0.385675
miR-645	X	0.567074	372	0.699058	349	721	0.384615
miR-744*	X	0.539476	360	0.660193	361	721	0.383562
miR-488*	O	0.535999	358	0.652422	365	723	0.385246
miR-371-5p	X	0.612218	385	0.724934	342	727	0.384196
miR-874	X	0.57354	375	0.685418	353	728	0.383152
miR-584	X	0.496961	340	0.595567	389	729	0.382114
miR-631	X	0.511776	351	0.61529	381	732	0.381081
miR-887	X	0.536794	359	0.643791	374	733	0.380054
miR-198	X	0.501158	343	0.575966	394	737	0.379032
miR-615-3p	X	0.533416	357	0.626998	380	737	0.378016
miR-545	X	0.507567	348	0.588986	390	738	0.377005
miR-502-5p	O	0.638629	391	0.69206	351	742	0.378667
miR-516a-5p	O	0.609605	382	0.669108	360	742	0.380319
miR-662	X	0.499697	342	0.559556	401	743	0.37931
miR-191	O	0.614865	386	0.657591	362	748	0.380952
miR-223*	O	0.643561	393	0.682204	355	748	0.382586
miR-770-5p	X	0.610622	384	0.64627	369	753	0.381579
miR-873	X	0.585447	379	0.639107	376	755	0.380577
miR-520b	X	0.5628	370	0.596007	388	758	0.379581
miR-517c	X	0.661146	403	0.675899	357	760	0.37859
miR-877	X	0.627874	388	0.644307	372	760	0.377604
miR-921	X	0.661142	402	0.67192	358	760	0.376623
miR-30c-2*	O	0.654752	395	0.647957	368	763	0.378238
miR-521	X	0.657335	398	0.650494	366	764	0.377261
miR-192*	O	0.620738	387	0.630415	379	766	0.378866
miR-190	X	0.675528	409	0.657564	363	772	0.377892
let-7f-1*	O	0.577159	376	0.57116	397	773	0.379487
miR-937	X	0.563321	371	0.545736	404	775	0.378517
miR-148a*	O	0.655636	396	0.606796	384	780	0.380102
miR-34c-3p	O	0.665909	404	0.638667	377	781	0.381679
miR-505*	X	0.659895	400	0.613829	382	782	0.380711
miR-628-3p	X	0.632496	390	0.570361	398	788	0.379747
miR-15a*	X	0.645363	394	0.573115	396	790	0.378788
miR-602	X	0.668916	407	0.606326	385	792	0.377834
miR-665	X	0.54665	365	0.465985	428	793	0.376884
let-7d*	O	0.571497	374	0.486099	421	795	0.378446
miR-876-5p	X	0.687197	413	0.612788	383	796	0.3775
miR-129-5p	X	0.630292	389	0.516597	408	797	0.376559
miR-454*	X	0.656845	397	0.550955	402	799	0.375622
miR-489	X	0.610278	383	0.48815	419	802	0.37469
miR-15b*	X	0.681412	411	0.583618	392	803	0.373762
miR-26a-1*	X	0.697417	417	0.605786	386	803	0.37284
miR-33b*	X	0.641453	392	0.498572	417	809	0.371921
miR-23a*	X	0.707181	422	0.586522	391	813	0.371007
miR-423-3p	X	0.668549	406	0.507337	414	820	0.370098
miR-648	X	0.690897	414	0.525224	406	820	0.369193
miR-498	X	0.686394	412	0.516153	410	822	0.368293
let-7i*	O	0.702869	419	0.542939	405	824	0.36983
miR-195*	X	0.660962	401	0.479618	423	824	0.368932
miR-339-3p	O	0.742488	427	0.56026	400	827	0.37046
miR-10b*	O	0.746831	429	0.56932	399	828	0.371981
miR-422a	X	0.60605	381	0.411609	447	828	0.371084
miR-186*	X	0.731806	426	0.547542	403	829	0.370192
miR-609	X	0.712216	423	0.511424	412	835	0.369305
miR-133a	O	0.659734	399	0.421878	443	842	0.370813
miR-144*	X	0.788294	435	0.516501	409	844	0.369928
miR-300	O	0.758768	431	0.509235	413	844	0.371429
miR-10a*	X	0.756323	430	0.505042	415	845	0.370546
miR-1236	X	0.692581	416	0.45712	431	847	0.369668
miR-411*	X	0.716413	425	0.472157	425	850	0.368794
miR-518c*	X	0.826432	443	0.519929	407	850	0.367925
miR-610	X	0.743697	428	0.468216	426	854	0.367059
miR-126*	O	0.830289	444	0.511772	411	855	0.368545
miR-640	X	0.692079	415	0.423856	442	857	0.367681
miR-1228*	X	0.673232	408	0.402442	450	858	0.366822
miR-1237	X	0.815838	440	0.486677	420	860	0.365967
miR-520e	X	0.668197	405	0.379332	456	861	0.365116
miR-876-3p	X	0.843757	446	0.502899	416	862	0.364269
miR-623	X	0.854118	448	0.48963	418	866	0.363426
miR-647	X	0.705211	420	0.413664	446	866	0.362587
miR-582-3p	X	0.80628	438	0.460005	430	868	0.361751
miR-339-5p	O	0.7871	434	0.446377	435	869	0.363218
miR-624*	X	0.67795	410	0.367498	461	871	0.362385
miR-187*	O	0.831892	445	0.46623	427	872	0.363844
miR-512-3p	X	0.873688	451	0.482085	422	873	0.363014
miR-149*	X	0.791232	436	0.434393	439	875	0.362187
miR-326	X	0.71318	424	0.397479	451	875	0.361364
miR-490-5p	X	0.705417	421	0.382454	455	876	0.360544
miR-708*	X	0.759108	432	0.421434	444	876	0.359729
miR-522	X	0.879109	454	0.478623	424	878	0.358916
miR-148b*	O	0.810649	439	0.431489	441	880	0.36036
miR-933	X	0.765796	433	0.404229	449	882	0.359551
miR-1229	X	0.897884	457	0.463169	429	886	0.358744
miR-33b	X	0.855112	450	0.436077	437	887	0.357942
let-7g*	O	0.79745	437	0.393447	452	889	0.359375
miR-517a	X	0.889792	455	0.450987	434	889	0.358575
miR-519a	X	0.897899	458	0.454262	432	890	0.357778
miR-124	X	0.913885	462	0.453011	433	895	0.356984
miR-188-3p	X	0.822839	442	0.385381	454	896	0.356195
miR-493	X	0.817341	441	0.357734	462	903	0.355408
miR-296-5p	O	0.927808	466	0.433751	440	906	0.356828
miR-760	X	0.935797	471	0.43626	436	907	0.356044
miR-191*	O	0.912722	461	0.405996	448	909	0.357456
miR-889	X	0.937094	473	0.43452	438	911	0.356674
miR-147b	X	0.698607	418	0.26201	495	913	0.355895
miR-513a-3p	X	0.930666	469	0.42044	445	914	0.35512
miR-550	X	0.902246	460	0.375108	458	918	0.354348
miR-769-3p	X	0.854806	449	0.326774	470	919	0.353579
miR-613	X	0.854102	447	0.311825	475	922	0.352814
miR-936	X	0.901442	459	0.339652	468	927	0.352052
miR-338-5p	O	0.935938	472	0.354436	464	936	0.353448
miR-222*	X	0.985291	484	0.385726	453	937	0.352688
miR-33a*	X	0.942106	475	0.35286	465	940	0.351931
miR-130b*	X	0.930666	468	0.314748	473	941	0.351178
miR-346	X	0.895301	456	0.282559	487	943	0.350427
miR-155*	O	1.01647	489	0.378093	457	946	0.351812
miR-592	X	0.922543	464	0.297439	482	946	0.351064
miR-634	X	0.932215	470	0.30956	476	946	0.350318
miR-424*	X	1.00113	488	0.36767	460	948	0.349576
miR-519d	X	0.937771	474	0.311963	474	948	0.348837
miR-491-5p	X	0.923748	465	0.292159	484	949	0.348101
miR-885-3p	X	1.02697	494	0.368394	459	953	0.347368
miR-519e	X	0.874181	452	0.235304	503	955	0.346639
miR-570	X	0.877843	453	0.23341	504	957	0.345912
miR-577	X	1.02082	492	0.348957	466	958	0.345188
miR-583	X	0.930077	467	0.277746	491	958	0.344468
miR-579	X	1.04282	497	0.355672	463	960	0.34375
miR-298	X	1.02539	493	0.331916	469	962	0.343035
miR-659	X	1.06561	499	0.344144	467	966	0.342324
miR-7-2*	X	0.965839	478	0.28192	488	966	0.341615
miR-380	X	0.978496	482	0.283298	486	968	0.340909
miR-137	X	0.918331	463	0.225616	506	969	0.340206
miR-369-3p	X	0.973135	480	0.279334	489	969	0.339506
miR-450b-5p	X	1.02043	491	0.306771	478	969	0.338809
miR-655	X	1.10061	501	0.317277	471	972	0.338115
miR-491-3p	X	1.0189	490	0.285314	485	975	0.337423
miR-125b-1*	O	1.03895	496	0.303274	480	976	0.338776
miR-617	X	0.979689	483	0.267347	493	976	0.338086
let-7c*	O	0.960743	476	0.239528	502	978	0.339431
miR-106a*	X	1.04804	498	0.292236	483	981	0.338742
miR-526b	X	1.10301	503	0.306193	479	982	0.338057
miR-515-3p	X	0.989117	485	0.25671	498	983	0.337374
let-7f-2*	O	0.962656	477	0.22254	507	984	0.33871
miR-519e*	X	1.11042	507	0.307984	477	984	0.338028
miR-130a*	O	0.996558	486	0.2543	499	985	0.339357
miR-518a-3p	X	0.973893	481	0.22037	509	990	0.338677
miR-656	X	0.96717	479	0.212236	512	991	0.338
miR-372	X	1.13688	511	0.299429	481	992	0.337325
miR-525-5p	X	1.10499	504	0.258019	497	1001	0.336653
miR-548c-3p	X	0.997044	487	0.211073	515	1002	0.335984
miR-374a*	X	1.15617	516	0.278538	490	1006	0.335317
miR-568	X	1.14244	513	0.260062	496	1009	0.334653
miR-211	X	1.17984	521	0.269635	492	1013	0.333992
miR-138	O	1.10605	505	0.212152	513	1018	0.335306
miR-29b-2*	O	1.19331	525	0.262254	494	1019	0.336614
miR-105	X	1.14305	514	0.221794	508	1022	0.335953
miR-432*	X	1.038	495	0.176309	528	1023	0.335294
miR-520g	X	1.14121	512	0.21115	514	1026	0.334638
miR-383	O	1.19072	524	0.228616	505	1029	0.335938
miR-517b	X	1.20927	529	0.252245	500	1029	0.335283
miR-554	X	1.16887	518	0.215852	511	1029	0.33463
miR-127-5p	O	1.12071	508	0.186288	522	1030	0.335922
miR-614	X	1.10687	506	0.180495	524	1030	0.335271
miR-18a*	O	1.07756	500	0.169101	532	1032	0.336557
miR-943	X	1.22692	531	0.242087	501	1032	0.335907
miR-486-3p	O	1.16183	517	0.203119	518	1035	0.337187
miR-518b	X	1.10234	502	0.156689	537	1039	0.336538
miR-520c-3p	X	1.22826	532	0.215974	510	1042	0.335893
miR-26a-2*	X	1.13344	510	0.160944	534	1044	0.335249
miR-541*	X	1.15385	515	0.174083	529	1044	0.334608
miR-146b-3p	O	1.22662	530	0.177438	527	1057	0.335878
miR-553	X	1.29165	541	0.206608	517	1058	0.335238
miR-516b	X	1.29245	543	0.207163	516	1059	0.334601
miR-518d-5p	X	1.28827	539	0.190998	520	1059	0.333966
miR-27b*	X	1.2424	535	0.178938	525	1060	0.333333
miR-576-3p	X	1.13209	509	0.133607	552	1061	0.332703
miR-548b-5p	X	1.17208	519	0.141794	545	1064	0.332075
miR-374b*	X	1.30512	545	0.186999	521	1066	0.33145
miR-138-2*	O	1.31452	548	0.198833	519	1067	0.332707
miR-515-5p	X	1.29175	542	0.177595	526	1068	0.332083
miR-548a-5p	X	1.18445	522	0.139931	547	1069	0.331461
miR-520h	X	1.27344	537	0.166698	533	1070	0.330841
miR-194*	O	1.23588	533	0.153957	538	1071	0.33209
miR-549	X	1.34275	552	0.185748	523	1075	0.331471
miR-371-3p	X	1.30738	546	0.173241	530	1076	0.330855
miR-122	X	1.18565	523	0.130986	554	1077	0.330241
miR-586	X	1.27932	538	0.148865	541	1079	0.32963
miR-520a-5p	X	1.17834	520	0.118329	564	1084	0.32902
miR-19a*	O	1.34234	551	0.160645	535	1086	0.330258
miR-632	X	1.29113	540	0.139269	549	1089	0.32965
miR-511	X	1.37417	560	0.169522	531	1091	0.329044
miR-556-3p	X	1.19519	526	0.116791	565	1091	0.32844
miR-520a-3p	X	1.35878	555	0.152599	539	1094	0.327839
miR-524-3p	X	1.19961	527	0.112946	567	1094	0.327239
miR-379*	X	1.36289	556	0.148084	542	1098	0.326642
miR-190b	X	1.34909	553	0.140432	546	1099	0.326047
miR-302b	O	1.20396	528	0.110386	572	1100	0.327273
miR-518f	X	1.30311	544	0.128832	556	1100	0.326679
miR-92b*	O	1.38932	564	0.159834	536	1100	0.327899
miR-520d-5p	X	1.38816	563	0.151237	540	1103	0.327306
miR-657	X	1.25875	536	0.111339	570	1106	0.326715
miR-524-5p	X	1.39384	566	0.14388	543	1109	0.326126
miR-944	X	1.31282	547	0.111649	568	1115	0.32554
miR-551b*	X	1.42312	571	0.139269	548	1119	0.324955
miR-135b*	O	1.44253	576	0.143221	544	1120	0.326165
miR-220c	X	1.23872	534	0.0942936	586	1120	0.325581
miR-518e	X	1.38988	565	0.122496	560	1125	0.325
miR-545*	X	1.45132	580	0.138841	550	1130	0.324421
miR-567	X	1.38525	561	0.111549	569	1130	0.323843
miR-596	X	1.37041	559	0.109651	573	1132	0.323268
miR-658	X	1.41072	569	0.11849	563	1132	0.322695
miR-518e*	X	1.4571	583	0.13728	551	1134	0.322124
miR-576-5p	X	1.45107	579	0.12758	557	1136	0.321555
miR-302b*	O	1.45896	584	0.1311	553	1137	0.322751
miR-331-5p	X	1.45686	582	0.125159	559	1141	0.322183
miR-624	X	1.32637	549	0.0862588	592	1141	0.321617
miR-187	O	1.46782	588	0.128985	555	1143	0.322807
miR-668	X	1.40285	567	0.1078	576	1143	0.322242
miR-16-1*	O	1.331	550	0.0840818	595	1145	0.323427
miR-519b-3p	X	1.46719	587	0.127271	558	1145	0.322862
miR-518c	X	1.4085	568	0.104681	579	1147	0.3223
miR-525-3p	X	1.35706	554	0.0852143	593	1147	0.321739
miR-942	X	1.43964	575	0.108871	575	1150	0.321181
miR-202*	X	1.45525	581	0.110956	571	1152	0.320624
miR-138-1*	O	1.43241	573	0.0971708	582	1155	0.321799
miR-367*	O	1.44626	577	0.105049	578	1155	0.322971
miR-544	X	1.36684	557	0.079062	598	1155	0.322414
miR-591	X	1.47454	590	0.113508	566	1156	0.321859
miR-216a	X	1.4199	570	0.0894957	589	1159	0.321306
miR-384	X	1.49385	597	0.121252	562	1159	0.320755
miR-518f*	X	1.4948	598	0.121971	561	1159	0.320205
miR-618	X	1.36784	558	0.0703845	609	1167	0.319658
miR-519c-3p	X	1.49129	595	0.109307	574	1169	0.319113
miR-639	X	1.38561	562	0.0718843	607	1169	0.318569
miR-496	X	1.47514	591	0.104314	580	1171	0.318027
miR-566	X	1.4893	594	0.10713	577	1171	0.317487
miR-367	O	1.42419	572	0.07739	601	1173	0.318644
miR-562	X	1.46784	589	0.0908119	588	1177	0.318105
miR-767-3p	X	1.4338	574	0.0743215	604	1178	0.317568
miR-526b*	X	1.52549	603	0.0985138	581	1184	0.317032
miR-612	X	1.48592	593	0.0872154	591	1184	0.316498
miR-541	X	1.53067	605	0.0947489	585	1190	0.315966
miR-619	X	1.44861	578	0.0685939	612	1190	0.315436
miR-19b-2*	O	1.46462	585	0.0732158	606	1191	0.316583
miR-520f	X	1.56371	610	0.096176	583	1193	0.316054
miR-325	X	1.56599	612	0.0954567	584	1196	0.315526
miR-490-3p	X	1.56255	609	0.0932032	587	1196	0.315
miR-185*	O	1.5197	602	0.078511	599	1201	0.31614
miR-581	X	1.56574	611	0.0892547	590	1201	0.315615
miR-220a	X	1.4768	592	0.0632221	615	1207	0.315091
miR-302a*	O	1.50419	600	0.070878	608	1208	0.316225
miR-516a-3p	O	1.57849	614	0.0815413	597	1211	0.317355
miR-651	X	1.49156	596	0.0587111	618	1214	0.316832
miR-589*	X	1.59768	621	0.0842004	594	1215	0.31631
miR-621	X	1.57088	613	0.0767664	602	1215	0.315789
miR-675	X	1.59454	620	0.0836418	596	1216	0.315271
miR-590-3p	X	1.46599	586	0.0437894	631	1217	0.314754
miR-589	X	1.59088	617	0.0752474	603	1220	0.314239
miR-146a*	O	1.49811	599	0.050244	623	1222	0.315359
miR-497*	X	1.5289	604	0.0546631	620	1224	0.314845
miR-518d-3p	X	1.61724	625	0.0774206	600	1225	0.314332
miR-671-3p	X	1.58756	615	0.0702161	610	1225	0.313821
miR-219-2-3p	O	1.534	606	0.0530294	621	1227	0.314935
miR-891b	X	1.58827	616	0.0662867	613	1229	0.314425
miR-302d	O	1.50848	601	0.0433418	632	1233	0.315534
miR-552	X	1.62905	628	0.073277	605	1233	0.315024
miR-548a-3p	X	1.55905	608	0.0465059	628	1236	0.314516
miR-520d-3p	X	1.6187	626	0.0589981	617	1243	0.31401
miR-604	X	1.55112	607	0.0416086	636	1243	0.313505
miR-875-5p	X	1.64338	632	0.0696613	611	1243	0.313002
miR-27a*	O	1.65245	634	0.0647869	614	1248	0.314103
miR-611	X	1.62861	627	0.0488398	625	1252	0.3136
miR-18b*	X	1.65531	635	0.0565647	619	1254	0.313099
miR-1226	X	1.67324	639	0.0607772	616	1255	0.3126
miR-802	X	1.63575	629	0.0452701	630	1259	0.312102
miR-661	X	1.59088	618	0.0329463	645	1263	0.311606
miR-302c	O	1.69605	642	0.0517897	622	1264	0.312698
miR-551a	X	1.67103	638	0.0467278	626	1264	0.312203
miR-527	X	1.59099	619	0.0323418	646	1265	0.311709
miR-603	X	1.63805	631	0.042148	634	1265	0.311216
miR-653	X	1.68072	641	0.0498729	624	1265	0.310726
miR-1233	X	1.6466	633	0.0424235	633	1266	0.310236
miR-297	X	1.60572	622	0.0308229	649	1271	0.309748
miR-633	X	1.61528	624	0.0311442	648	1272	0.309262
miR-92a-2*	O	1.63731	630	0.0356399	643	1273	0.310345
miR-548d-3p	X	1.72348	649	0.0467049	627	1276	0.309859
miR-302c*	O	1.72554	650	0.0462343	629	1279	0.310937
miR-561	X	1.60652	623	0.0244257	661	1284	0.310452
miR-563	X	1.72122	648	0.0415397	637	1285	0.309969
miR-556-5p	X	1.7333	652	0.0421021	635	1287	0.309487
miR-888	X	1.66364	637	0.0293843	652	1289	0.309006
miR-363*	X	1.74202	654	0.0410346	638	1292	0.308527
miR-571	X	1.73848	653	0.0377825	639	1292	0.30805
miR-512-5p	X	1.74651	656	0.0366385	641	1297	0.307573
miR-517*	X	1.76085	659	0.0372047	640	1299	0.307099
miR-597	X	1.7197	647	0.0286496	653	1300	0.306626
miR-196a*	X	1.74708	657	0.0329961	644	1301	0.306154
miR-643	X	1.76419	661	0.0364893	642	1303	0.305684
miR-635	X	1.71797	646	0.0249422	660	1306	0.305215
miR-523	X	1.66158	636	0.0171599	673	1309	0.304747
miR-373	X	1.7133	644	0.0194365	666	1310	0.304281
miR-642	X	1.67651	640	0.0185029	670	1310	0.303817
miR-302a	O	1.76247	660	0.0301495	651	1311	0.304878
miR-607	X	1.71614	645	0.0190079	669	1314	0.304414
miR-891a	X	1.78509	667	0.0314312	647	1314	0.303951
miR-578	X	1.76061	658	0.026817	658	1316	0.30349
miR-892a	X	1.7902	668	0.0305129	650	1318	0.30303
miR-626	X	1.7429	655	0.0227728	664	1319	0.302572
miR-220b	X	1.70212	643	0.0141756	677	1320	0.302115
miR-599	X	1.7813	665	0.0278883	656	1321	0.301659
miR-920	X	1.77142	663	0.0260823	659	1322	0.301205
miR-124*	X	1.79923	672	0.0284966	654	1326	0.300752
miR-580	X	1.79467	671	0.0281599	655	1326	0.3003
miR-450b-3p	X	1.79449	670	0.0273985	657	1327	0.29985
miR-616*	X	1.79387	669	0.0234156	663	1332	0.299401
miR-448	X	1.78298	666	0.0192834	668	1334	0.298954
miR-616	X	1.77958	664	0.0180399	672	1336	0.298507
miR-606	X	1.81843	677	0.0243759	662	1339	0.298063
miR-615-5p	X	1.81289	675	0.0193905	667	1342	0.297619
miR-922	X	1.73269	651	0.00789702	692	1343	0.297177
miR-637	X	1.82769	679	0.020569	665	1344	0.296736
miR-208b	X	1.85107	683	0.0180782	671	1354	0.296296
miR-573	X	1.83034	680	0.0165286	674	1354	0.295858
miR-886-5p	X	1.81287	674	0.0127217	680	1354	0.295421
miR-649	X	1.76917	662	0.00774397	694	1356	0.294985
miR-588	X	1.85713	685	0.0164062	675	1360	0.294551
miR-96*	O	1.82006	678	0.0096264	683	1361	0.295588
miR-499-3p	X	1.85611	684	0.0136782	678	1362	0.295154
miR-548b-3p	X	1.83192	681	0.0115088	681	1362	0.294721
miR-646	X	1.81546	676	0.00870432	686	1362	0.29429
miR-504	X	1.86447	689	0.0156754	676	1365	0.29386
miR-555	X	1.80548	673	0.00778606	693	1366	0.293431
miR-767-5p	X	1.87717	692	0.0130125	679	1371	0.293003
miR-644	X	1.83623	682	0.00794676	691	1373	0.292576
miR-569	X	1.86064	687	0.0085551	687	1374	0.292151
miR-938	X	1.86129	688	0.00795823	690	1378	0.291727
miR-105*	X	1.88313	694	0.00891858	685	1379	0.291304
miR-380*	X	1.89187	698	0.00991718	682	1380	0.290883
miR-296-3p	O	1.85721	686	0.00692137	697	1383	0.291908
miR-219-1-3p	O	1.88427	695	0.00806154	689	1384	0.292929
miR-218-1*	O	1.90453	704	0.00940066	684	1388	0.293948
miR-208a	X	1.9018	703	0.00850536	688	1391	0.293525
miR-559	X	1.88206	693	0.00690224	698	1391	0.293103
miR-875-3p	X	1.8738	690	0.00514224	702	1392	0.292683
miR-600	X	1.89584	700	0.00705145	695	1395	0.292264
miR-453	X	1.87423	691	0.00440764	705	1396	0.291845
miR-593	X	1.88837	697	0.00594955	700	1397	0.291429
miR-935	X	1.9003	702	0.00702467	696	1398	0.291013
miR-218-2*	O	1.92839	708	0.00601841	699	1407	0.292023
miR-593*	X	1.8855	696	0.00202017	713	1409	0.291607
miR-558	X	1.92404	707	0.00449946	703	1410	0.291193
miR-122*	X	1.89939	701	0.00354677	710	1411	0.29078
miR-587	X	1.93115	710	0.0056932	701	1411	0.290368
miR-924	X	1.91267	705	0.00422399	706	1411	0.289958
miR-20b*	O	1.92864	709	0.00442677	704	1413	0.29096
miR-620	X	1.9203	706	0.00407477	708	1414	0.29055
miR-1231	X	1.89201	699	0.00128939	717	1416	0.290141
miR-24-2*	X	1.93575	711	0.00411303	707	1418	0.289733
miR-330-5p	X	1.94819	716	0.00393703	709	1425	0.289326
miR-302d*	O	1.94556	715	0.00313738	711	1426	0.290323
miR-890	X	1.94382	714	0.00197808	714	1428	0.289916
miR-147	X	1.96209	718	0.00252521	712	1430	0.28951
miR-217	X	1.93936	712	0.00128556	718	1430	0.289106
miR-216b	X	1.93957	713	0.000826432	720	1433	0.288703
miR-412	X	1.95475	717	0.00154956	716	1433	0.288301
miR-452*	X	1.96627	719	0.00180208	715	1434	0.2879
miR-888*	X	1.96811	720	0.00128556	719	1439	0.2875
miR-323-5p	X	1.97205	721	0.000596868	722	1443	0.287101
miR-941	X	1.98372	723	0.000826432	721	1444	0.286704
miR-608	X	1.98017	722	0.000554781	723	1445	0.286307

## Sheet: F1+F3
miRNA	HMDD	Q-statistics	RQ1	Q-statistics (Inverse ranking)	RQ2	RQ1+RQ2	Cumulative Ratio
miR-181a	X	0.000902954	2	1.9816	1	3	0
miR-16	O	0.000378781	1	1.95598	3	4	0.5
miR-30c	O	0.00200869	3	1.96837	2	5	0.666667
miR-93	O	0.0035726	6	1.95111	4	10	0.75
miR-23a	X	0.00345112	5	1.94024	6	11	0.6
miR-30a	O	0.00405468	10	1.9274	7	17	0.666667
let-7a	O	0.00335164	4	1.90906	14	18	0.714286
miR-27a	O	0.00401738	9	1.9204	10	19	0.75
let-7f	O	0.00440764	15	1.94377	5	20	0.777778
miR-141	O	0.00423929	14	1.91215	13	27	0.8
miR-30d	O	0.00421538	13	1.89765	15	28	0.818182
miR-30e	O	0.00489259	18	1.91629	12	30	0.833333
miR-24	X	0.00602607	22	1.92149	9	31	0.769231
miR-130a	O	0.00684867	25	1.9232	8	33	0.785714
miR-200b	O	0.00527998	19	1.89397	16	35	0.8
miR-15b	X	0.00377251	8	1.84807	28	36	0.75
let-7b	O	0.00600694	21	1.8866	17	38	0.764706
miR-26a	X	0.00771337	27	1.91633	11	38	0.722222
miR-125b	O	0.00440764	16	1.87423	23	39	0.736842
miR-27b	X	0.00631302	23	1.88282	19	42	0.7
miR-30b	O	0.00590268	20	1.86558	24	44	0.714286
miR-200c	O	0.00686398	26	1.87724	21	47	0.727273
miR-23b	X	0.00843649	29	1.88413	18	47	0.695652
miR-21	O	0.00366538	7	1.77684	41	48	0.708333
miR-106b	O	0.00867754	30	1.85563	25	55	0.72
miR-29a	O	0.00828728	28	1.85189	27	55	0.730769
miR-30e*	O	0.0134324	36	1.878	20	56	0.740741
miR-30a*	O	0.0130421	35	1.8768	22	57	0.75
miR-15a	X	0.00647276	24	1.82396	35	59	0.724138
miR-181a*	X	0.00408625	11	1.72375	50	61	0.7
miR-181a-2*	X	0.00420868	12	1.70722	54	66	0.677419
miR-181c	X	0.0176449	40	1.85256	26	66	0.65625
miR-20a	O	0.0128556	34	1.82707	33	67	0.666667
let-7g	O	0.0183422	41	1.84529	29	70	0.676471
miR-17	O	0.0111214	33	1.7966	38	71	0.685714
miR-19b	O	0.0170605	39	1.83	32	71	0.694444
miR-29b	O	0.0190998	44	1.83772	30	74	0.702703
let-7i	O	0.0199032	45	1.83681	31	76	0.710526
miR-29c	X	0.0201405	46	1.82416	34	80	0.692308
miR-92a	O	0.0107321	32	1.73292	49	81	0.7
miR-497	X	0.0185172	43	1.78147	40	83	0.682927
miR-106a	X	0.0241416	49	1.82004	36	85	0.666667
miR-26b	X	0.0255964	52	1.80715	37	89	0.651163
let-7c	O	0.0255888	51	1.79559	39	90	0.659091
miR-195	X	0.016322	38	1.71693	52	90	0.644444
miR-30c-2*	O	0.0106556	31	1.68648	60	91	0.652174
miR-424	X	0.0184187	42	1.69648	57	99	0.638298
miR-17*	O	0.0343955	58	1.76154	42	100	0.645833
miR-148a	O	0.0349168	59	1.75892	43	102	0.653061
miR-200a	O	0.0266295	54	1.73942	48	102	0.66
miR-34a	O	0.0289251	56	1.74951	46	102	0.666667
miR-20b	O	0.0229899	47	1.69751	56	103	0.673077
miR-22	O	0.0376027	60	1.75362	44	104	0.679245
let-7d	O	0.0394162	62	1.75238	45	107	0.685185
let-7e	O	0.0413369	63	1.74359	47	110	0.690909
miR-125a-5p	O	0.0256108	53	1.68676	59	112	0.696429
miR-181c*	X	0.03821	61	1.70048	55	116	0.684211
miR-101	O	0.033922	57	1.67048	62	119	0.689655
miR-125b-2*	O	0.0471066	69	1.72148	51	120	0.694915
miR-107	X	0.0473477	70	1.715	53	123	0.683333
miR-16-2*	O	0.0246399	50	1.56604	74	124	0.688525
miR-96	O	0.0269499	55	1.5843	72	127	0.693548
miR-218	O	0.0445929	66	1.65746	64	130	0.698413
miR-25	O	0.0506955	73	1.69388	58	131	0.703125
miR-30c-1*	O	0.0145965	37	1.42835	96	133	0.707692
miR-30d*	O	0.0427133	65	1.60645	69	134	0.712121
miR-30b*	O	0.0492215	71	1.64729	66	137	0.716418
miR-200b*	O	0.060187	78	1.67525	61	139	0.720588
miR-125a-3p	O	0.057482	76	1.65381	65	141	0.724638
miR-214	O	0.0414364	64	1.51341	78	142	0.728571
miR-19a	O	0.0636353	80	1.66247	63	143	0.732394
miR-199a-5p	O	0.0588718	77	1.6188	67	144	0.736111
miR-9*	O	0.0610058	79	1.59566	71	150	0.739726
miR-135b	O	0.0651963	81	1.60415	70	151	0.743243
miR-429	O	0.0743598	83	1.60922	68	151	0.746667
miR-181b	X	0.0493411	72	1.47036	88	160	0.736842
miR-768-3p	X	0.0755267	84	1.54864	77	161	0.727273
miR-10b	O	0.0806307	89	1.57082	73	162	0.730769
miR-142-3p	X	0.0926675	91	1.56361	75	166	0.721519
miR-34b*	O	0.0552103	74	1.43737	94	168	0.725
miR-93*	O	0.0236021	48	1.32886	120	168	0.728395
miR-20a*	O	0.0989375	94	1.55266	76	170	0.731707
miR-23a*	X	0.0998978	95	1.5025	80	175	0.722892
miR-200a*	O	0.100242	96	1.47725	85	181	0.72619
miR-148b	O	0.076093	85	1.42456	99	184	0.729412
miR-200c*	O	0.106173	103	1.49734	82	185	0.732558
miR-34c-5p	O	0.105997	102	1.48482	83	185	0.735632
miR-9	O	0.0781619	88	1.42498	98	186	0.738636
miR-221	O	0.106747	104	1.48241	84	188	0.741573
miR-146b-5p	O	0.116932	110	1.50659	79	189	0.744444
miR-193a-3p	X	0.114958	108	1.4976	81	189	0.736264
miR-363	X	0.0765215	87	1.37163	112	199	0.728261
miR-130b	X	0.125159	114	1.47261	87	201	0.72043
miR-24-1*	X	0.10208	98	1.40193	103	201	0.712766
miR-219-5p	O	0.12473	113	1.44093	92	205	0.715789
miR-324-3p	X	0.129038	119	1.47697	86	205	0.708333
miR-10a	X	0.127577	118	1.46687	89	207	0.701031
miR-301a	X	0.130163	120	1.45858	90	210	0.693878
miR-140-5p	O	0.120361	111	1.4231	100	211	0.69697
miR-103	X	0.0762345	86	1.29935	128	214	0.69
miR-28-5p	X	0.13353	123	1.43048	95	218	0.683168
miR-181d	O	0.0983875	93	1.30735	126	219	0.686275
miR-424*	X	0.13959	128	1.44285	91	219	0.679612
miR-342-3p	X	0.137915	127	1.43933	93	220	0.673077
miR-126	O	0.127133	117	1.39821	104	221	0.67619
miR-140-3p	O	0.12649	116	1.38704	106	222	0.679245
miR-590-5p	X	0.133377	122	1.41671	101	223	0.672897
miR-21*	O	0.142514	130	1.42535	97	227	0.675926
miR-338-3p	O	0.103954	101	1.28942	129	230	0.678899
miR-98	X	0.134555	125	1.394	105	230	0.672727
miR-324-5p	X	0.151413	137	1.41629	102	239	0.666667
miR-15a*	X	0.103885	100	1.24676	140	240	0.660714
miR-7	X	0.100316	97	1.22995	145	242	0.654867
miR-99a	O	0.109778	105	1.25711	137	242	0.657895
miR-222	X	0.135657	126	1.33785	118	244	0.652174
miR-135a*	X	0.131348	121	1.30794	125	246	0.646552
miR-23b*	X	0.15017	135	1.37173	111	246	0.641026
miR-425	X	0.165967	140	1.38585	107	247	0.635593
miR-151-5p	X	0.145054	131	1.33841	117	248	0.630252
miR-331-3p	X	0.164712	139	1.37337	109	248	0.625
miR-34b	O	0.147303	133	1.35562	115	248	0.628099
miR-144	X	0.166641	141	1.37921	108	249	0.622951
miR-454	X	0.124335	112	1.25022	139	251	0.617886
miR-15b*	X	0.102503	99	1.19322	153	252	0.612903
miR-185	O	0.169457	145	1.37321	110	255	0.616
miR-29b-1*	O	0.167234	142	1.36556	114	256	0.619048
miR-214*	O	0.171725	147	1.36734	113	260	0.622047
miR-362-5p	X	0.145659	132	1.28452	130	262	0.617188
miR-29c*	X	0.113826	106	1.17426	157	263	0.612403
miR-195*	X	0.169326	144	1.31084	123	267	0.607692
miR-142-5p	X	0.150346	136	1.26747	132	268	0.603053
miR-362-3p	X	0.148482	134	1.26072	135	269	0.598485
miR-376a	X	0.18636	153	1.34683	116	269	0.593985
miR-518a-3p	X	0.0458211	68	1.00968	204	272	0.589552
miR-193b	O	0.187439	154	1.3265	122	276	0.592593
miR-330-3p	X	0.190036	157	1.32716	121	278	0.588235
miR-34a*	O	0.19294	160	1.33007	119	279	0.591241
miR-141*	O	0.183578	150	1.26403	133	283	0.594203
miR-143	X	0.168072	143	1.23388	143	286	0.589928
miR-574-3p	X	0.200203	162	1.30983	124	286	0.585714
miR-151-3p	X	0.191044	159	1.2837	131	290	0.58156
miR-100	O	0.133913	124	1.12314	169	293	0.584507
miR-506	X	0.206225	166	1.30393	127	293	0.58042
miR-135a	X	0.20342	165	1.25937	136	301	0.576389
miR-223	O	0.183675	151	1.20434	151	302	0.57931
miR-132	X	0.171416	146	1.16213	160	306	0.575342
miR-381	X	0.202017	163	1.22157	147	310	0.571429
miR-378	X	0.227407	178	1.26348	134	312	0.567568
miR-7-1*	X	0.190906	158	1.18805	154	312	0.563758
let-7f-1*	O	0.206455	167	1.22211	146	313	0.566667
miR-145	O	0.215293	172	1.24381	141	313	0.569536
miR-574-5p	X	0.221537	175	1.25292	138	313	0.565789
miR-451	X	0.0557076	75	0.92182	246	321	0.562092
miR-768-5p	X	0.231975	179	1.2433	142	321	0.558442
miR-199b-3p	X	0.115524	109	0.986885	215	324	0.554839
miR-150	X	0.226442	177	1.2189	148	325	0.551282
miR-221*	O	0.159011	138	1.06441	187	325	0.55414
miR-193a-5p	X	0.184317	152	1.10234	176	328	0.550633
miR-101*	O	0.239814	185	1.23005	144	329	0.553459
miR-361-5p	X	0.211842	169	1.16179	161	330	0.55
miR-18a	O	0.238364	183	1.21593	149	332	0.552795
miR-886-3p	X	0.237454	181	1.19897	152	333	0.549383
miR-371-5p	X	0.180375	149	1.05512	190	339	0.546012
miR-99b	O	0.220091	174	1.1325	167	341	0.54878
miR-539	X	0.254392	194	1.20993	150	344	0.545455
miR-150*	X	0.239994	186	1.17107	159	345	0.542169
miR-33a	X	0.208401	168	1.09112	178	346	0.538922
miR-124	X	0.071275	82	0.861211	265	347	0.535714
miR-32	X	0.216505	173	1.11327	174	347	0.532544
miR-138-2*	O	0.223163	176	1.11734	172	348	0.535294
miR-106a*	X	0.0939139	92	0.880341	257	349	0.532164
miR-146a	O	0.250095	192	1.15533	163	355	0.534884
miR-486-5p	O	0.241663	188	1.12322	168	356	0.537572
miR-129-3p	X	0.271227	203	1.18333	155	358	0.534483
miR-455-3p	X	0.272975	205	1.17646	156	361	0.531429
miR-27b*	X	0.173596	148	0.99328	214	362	0.528409
miR-335	O	0.275715	207	1.17361	158	365	0.531073
miR-365	X	0.202487	164	1.02028	201	365	0.52809
miR-22*	O	0.238176	182	1.07459	185	367	0.530726
miR-106b*	O	0.194616	161	1.00076	208	369	0.533333
miR-152	O	0.259121	197	1.11019	175	372	0.535912
miR-495	X	0.213281	170	1.01527	202	372	0.532967
miR-182	O	0.239251	184	1.05729	189	373	0.535519
miR-532-5p	O	0.278094	209	1.14648	165	374	0.538043
miR-188-5p	X	0.284109	214	1.1565	162	376	0.535135
miR-19b-1*	O	0.265606	200	1.09762	177	377	0.537634
miR-92a-1*	O	0.190007	156	0.975178	222	378	0.540107
miR-155	O	0.289894	219	1.1495	164	383	0.542553
miR-520d-3p	X	0.264947	199	1.04798	191	390	0.539683
miR-125b-1*	O	0.141871	129	0.865975	263	392	0.542105
miR-186	X	0.302076	226	1.13334	166	392	0.539267
miR-192	O	0.306124	229	1.1204	170	399	0.541667
miR-183	O	0.306009	227	1.11408	173	400	0.544041
miR-548a-5p	X	0.114318	107	0.783358	295	402	0.541237
miR-129*	X	0.310918	232	1.11783	171	403	0.538462
miR-16-1*	O	0.0447651	67	0.663426	338	405	0.540816
miR-205	X	0.299306	222	1.07921	184	406	0.538071
miR-320	X	0.259041	196	0.999719	210	406	0.535354
miR-138	O	0.248301	191	0.98459	216	407	0.537688
miR-769-5p	X	0.306009	228	1.0837	180	408	0.535
miR-34c-3p	O	0.285076	215	1.03954	196	411	0.537313
miR-26a-1*	X	0.283742	212	1.02258	200	412	0.534653
miR-18b	X	0.271881	204	0.998356	211	415	0.53202
let-7f-2*	O	0.258214	195	0.975909	221	416	0.534314
miR-194	O	0.32364	237	1.0883	179	416	0.536585
miR-507	X	0.296374	221	1.04151	195	416	0.533981
let-7b*	O	0.327404	240	1.08327	181	421	0.536232
miR-92b	O	0.323677	238	1.08046	183	421	0.538462
miR-923	X	0.0047979	17	0.498257	406	423	0.535885
miR-483-5p	X	0.329792	245	1.08126	182	427	0.533333
miR-374b	X	0.28518	216	0.9966	212	428	0.530806
miR-299-5p	X	0.237255	180	0.917721	249	429	0.528302
let-7e*	O	0.332003	246	1.07168	186	432	0.530516
miR-582-5p	X	0.295251	220	0.993302	213	433	0.528037
miR-204	X	0.283799	213	0.975098	224	437	0.525581
miR-32*	X	0.329765	244	1.04582	193	437	0.523148
miR-509-3-5p	X	0.270109	202	0.938326	238	440	0.520737
miR-542-3p	O	0.341202	252	1.0582	188	440	0.522936
miR-373*	X	0.340103	251	1.04629	192	443	0.520548
miR-885-5p	X	0.312231	234	1.00067	209	443	0.518182
miR-509-3p	X	0.277058	208	0.936979	239	447	0.515837
miR-520a-3p	X	0.274367	206	0.927303	242	448	0.513514
miR-337-5p	X	0.328782	243	1.00531	207	450	0.511211
miR-129-5p	X	0.349592	257	1.0428	194	451	0.508929
miR-485-3p	X	0.301605	225	0.97082	227	452	0.506667
miR-520d-5p	X	0.287578	218	0.944864	235	453	0.504425
miR-136	X	0.351654	258	1.03152	197	455	0.502203
miR-143*	X	0.301605	224	0.952004	233	457	0.5
miR-542-5p	O	0.354861	261	1.02962	199	460	0.502183
let-7d*	O	0.364574	263	1.0299	198	461	0.504348
miR-301b	X	0.246843	189	0.84518	272	461	0.502165
miR-374a	X	0.278684	210	0.911994	251	461	0.5
miR-519a	X	0.346325	256	1.00594	206	462	0.497854
miR-10b*	O	0.286359	217	0.921651	247	464	0.5
miR-299-3p	X	0.262039	198	0.860844	266	464	0.497872
miR-509-5p	X	0.301376	223	0.931301	241	464	0.495763
miR-423-5p	X	0.365237	264	1.00676	205	469	0.493671
miR-502-3p	O	0.368459	267	1.01316	203	470	0.495798
miR-376c	O	0.30749	230	0.908983	252	482	0.497908
miR-449a	O	0.365562	265	0.983274	218	483	0.5
miR-26b*	X	0.368565	268	0.98024	219	487	0.497925
miR-148a*	O	0.380988	273	0.984235	217	490	0.5
miR-455-5p	X	0.361082	262	0.945873	234	496	0.497942
miR-548a-3p	X	0.125471	115	0.557865	385	500	0.495902
miR-361-3p	X	0.398639	281	0.978322	220	501	0.493878
miR-342-5p	X	0.333695	247	0.891011	255	502	0.49187
miR-377	X	0.379983	272	0.953277	232	504	0.489879
let-7a*	O	0.397582	280	0.974845	225	505	0.491935
miR-378*	X	0.345671	255	0.917105	250	505	0.48996
miR-199b-5p	X	0.340084	250	0.873323	260	510	0.488
miR-338-5p	O	0.407388	287	0.975167	223	510	0.49004
miR-31	O	0.407944	288	0.97108	226	514	0.492063
miR-454*	X	0.403726	286	0.96991	228	514	0.490119
miR-127-3p	O	0.401501	284	0.955071	231	515	0.492126
miR-671-5p	X	0.396879	279	0.943934	236	515	0.490196
miR-202	X	0.412872	289	0.966852	229	518	0.488281
miR-130a*	O	0.336797	249	0.846052	271	520	0.490272
miR-483-3p	X	0.416659	290	0.959502	230	520	0.488372
miR-128	O	0.398876	282	0.935154	240	522	0.490347
miR-339-3p	O	0.35274	259	0.853773	270	529	0.492308
miR-532-3p	O	0.426546	293	0.942323	237	530	0.494253
miR-505	X	0.427395	296	0.9247	243	539	0.492366
let-7i*	O	0.430199	297	0.924609	244	541	0.494297
miR-302c*	O	0.325728	239	0.749826	307	546	0.496212
miR-296-5p	O	0.317272	235	0.742335	312	547	0.498113
miR-520a-5p	X	0.309808	231	0.725493	317	548	0.496241
miR-29a*	O	0.445473	308	0.923193	245	553	0.498127
miR-654-3p	X	0.444536	306	0.918796	248	554	0.496269
miR-139-3p	X	0.373114	270	0.803522	287	557	0.494424
miR-548c-5p	X	0.384225	274	0.807019	284	558	0.492593
let-7g*	O	0.441869	305	0.891544	254	559	0.494465
miR-139-5p	X	0.377131	271	0.802672	288	559	0.492647
miR-508-3p	X	0.353964	260	0.77566	300	560	0.490842
miR-148b*	O	0.439806	303	0.8795	258	561	0.492701
miR-26a-2*	X	0.344347	254	0.74582	309	563	0.490909
miR-132*	X	0.446892	310	0.885637	256	566	0.48913
miR-144*	X	0.392149	277	0.793367	290	567	0.487365
miR-193b*	O	0.369996	269	0.779639	298	567	0.489209
miR-33b*	X	0.433326	299	0.858858	268	567	0.487455
miR-519d	X	0.456696	315	0.906642	253	568	0.485714
miR-302c	O	0.334134	248	0.703271	323	571	0.487544
miR-134	X	0.417302	292	0.816515	280	572	0.485816
miR-302b	O	0.341645	253	0.717427	319	572	0.487633
miR-518c*	X	0.385324	275	0.778467	299	574	0.485915
miR-409-3p	X	0.461677	318	0.866999	261	579	0.484211
miR-28-3p	X	0.45997	317	0.862091	264	581	0.482517
miR-497*	X	0.189899	155	0.444268	428	583	0.480836
miR-210	X	0.267466	201	0.555786	386	587	0.479167
miR-302a	O	0.427215	295	0.788829	293	588	0.480969
miR-369-5p	X	0.441208	304	0.806919	285	589	0.47931
miR-379	X	0.481167	330	0.877823	259	589	0.477663
miR-876-5p	X	0.4798	328	0.86682	262	590	0.476027
miR-501-5p	X	0.456512	314	0.824112	277	591	0.474403
miR-126*	O	0.431306	298	0.784184	294	592	0.47619
miR-502-5p	O	0.447521	311	0.811789	283	594	0.477966
miR-548d-5p	X	0.464928	321	0.831597	275	596	0.476351
miR-323-3p	X	0.468154	322	0.819201	278	600	0.474747
miR-452	X	0.495469	333	0.860089	267	600	0.473154
miR-92a-2*	O	0.241513	187	0.483922	415	602	0.474916
miR-149	X	0.49651	334	0.858547	269	603	0.473333
miR-31*	O	0.480142	329	0.840148	274	603	0.475083
miR-575	X	0.367135	266	0.66315	339	605	0.47351
miR-196a	X	0.458218	316	0.792643	291	607	0.471947
miR-516a-5p	O	0.426615	294	0.732313	314	608	0.473684
miR-373	X	0.506629	338	0.830419	276	614	0.472131
miR-145*	O	0.47539	326	0.801271	289	615	0.473856
miR-212	X	0.509254	342	0.840837	273	615	0.472313
miR-625	O	0.503657	337	0.815267	282	619	0.474026
miR-154	X	0.506848	339	0.816231	281	620	0.472492
miR-425*	X	0.402674	285	0.668652	335	620	0.470968
miR-501-3p	X	0.470531	325	0.780342	296	621	0.469453
miR-335*	O	0.417126	291	0.678033	331	622	0.471154
miR-10a*	X	0.438138	301	0.703011	324	625	0.469649
miR-410	X	0.512939	347	0.817311	279	626	0.468153
miR-551b	X	0.532314	352	0.806562	286	638	0.466667
miR-138-1*	O	0.323154	236	0.497531	407	643	0.468354
miR-136*	X	0.538451	354	0.790738	292	646	0.466877
miR-376a*	X	0.461852	319	0.6903	328	647	0.465409
miR-340	X	0.51085	345	0.756827	304	649	0.46395
miR-520b	X	0.514305	348	0.762632	303	651	0.4625
miR-203	X	0.511045	346	0.751598	306	652	0.461059
miR-182*	O	0.556268	358	0.780205	297	655	0.462733
miR-7-2*	X	0.52685	350	0.75568	305	655	0.4613
miR-500*	X	0.550809	357	0.769208	301	658	0.459877
miR-124*	X	0.0920314	90	0.148375	570	660	0.458462
miR-494	X	0.252666	193	0.361291	472	665	0.457055
miR-105	X	0.48707	332	0.664727	337	669	0.455657
miR-485-5p	X	0.577357	367	0.764488	302	669	0.454268
miR-663	X	0.463261	320	0.639856	350	670	0.452888
miR-520e	X	0.563076	363	0.746957	308	671	0.451515
miR-638	X	0.311167	233	0.429439	438	671	0.450151
miR-876-3p	X	0.556777	359	0.725959	316	675	0.448795
miR-224	O	0.501541	336	0.658839	342	678	0.45045
miR-137	X	0.577729	368	0.743995	311	679	0.449102
miR-29b-2*	O	0.444984	307	0.569259	376	683	0.450746
miR-371-3p	X	0.584417	373	0.744707	310	683	0.449405
miR-708	X	0.469263	323	0.599393	360	683	0.448071
miR-215	O	0.573727	364	0.711879	320	684	0.449704
let-7c*	O	0.58092	370	0.726227	315	685	0.451327
miR-154*	X	0.562134	361	0.69284	326	687	0.45
miR-499-5p	X	0.486638	331	0.613212	356	687	0.44868
miR-367	O	0.470392	324	0.594916	364	688	0.450292
miR-500	X	0.591511	375	0.736495	313	688	0.44898
miR-508-5p	X	0.577082	366	0.704426	322	688	0.447674
miR-505*	X	0.522848	349	0.662205	340	689	0.446377
miR-449b	O	0.510215	343	0.626156	352	695	0.447977
miR-939	X	0.45075	312	0.55905	383	695	0.446686
miR-206	X	0.575197	365	0.674946	333	698	0.445402
miR-33a*	X	0.592922	377	0.710701	321	698	0.444126
miR-518d-5p	X	0.61861	382	0.719776	318	700	0.442857
miR-801	X	0.452074	313	0.537826	392	705	0.441595
miR-337-3p	X	0.539232	355	0.620738	353	708	0.440341
miR-183*	O	0.501265	335	0.574585	374	709	0.441926
miR-615-3p	X	0.536931	353	0.607198	357	710	0.440678
miR-300	O	0.638143	386	0.695687	325	711	0.442254
miR-484	X	0.582359	372	0.661815	341	713	0.441011
miR-493*	X	0.620781	383	0.67643	332	715	0.439776
miR-27a*	O	0.215212	171	0.207381	545	716	0.441341
miR-339-5p	O	0.642508	390	0.691035	327	717	0.442897
miR-520c-3p	X	0.642536	391	0.684959	330	721	0.441667
miR-660	X	0.438216	302	0.46432	419	721	0.440443
miR-211	X	0.582145	371	0.629033	351	722	0.439227
miR-423-3p	X	0.476739	327	0.533722	395	722	0.438017
miR-877*	X	0.650547	393	0.685023	329	722	0.436813
miR-196b	X	0.639073	388	0.6669	336	724	0.435616
miR-302b*	O	0.395879	278	0.403176	450	728	0.437158
miR-33b	X	0.666104	398	0.66985	334	732	0.435967
miR-874	X	0.612336	381	0.599561	359	740	0.434783
miR-503	X	0.646109	392	0.640029	349	741	0.433604
miR-20b*	O	0.283469	211	0.250156	531	742	0.435135
miR-411	X	0.657312	397	0.655589	345	742	0.433962
miR-432	X	0.65546	395	0.6403	348	743	0.432796
miR-130b*	X	0.677145	404	0.656302	344	748	0.431635
miR-629*	O	0.677598	405	0.657659	343	748	0.433155
miR-744	X	0.681653	406	0.641372	347	753	0.432
miR-133b	O	0.685173	408	0.651668	346	754	0.433511
miR-628-5p	X	0.577978	369	0.551291	387	756	0.432361
miR-25*	O	0.598087	378	0.560964	381	759	0.433862
miR-940	X	0.43452	300	0.37875	462	762	0.432718
miR-219-2-3p	O	0.446885	309	0.398753	454	763	0.434211
miR-769-3p	X	0.655	394	0.583247	370	764	0.433071
miR-512-3p	X	0.671522	403	0.594781	365	768	0.431937
miR-518d-3p	X	0.708175	414	0.617138	354	768	0.430809
miR-367*	O	0.508477	340	0.440488	430	770	0.432292
miR-18b*	X	0.71365	417	0.616166	355	772	0.431169
miR-95	X	0.707426	413	0.595582	362	775	0.430052
miR-384	X	0.386525	276	0.311974	502	778	0.428941
miR-515-3p	X	0.708565	415	0.594939	363	778	0.427835
miR-525-5p	X	0.687411	410	0.587111	368	778	0.426735
miR-628-3p	X	0.640603	389	0.539721	390	779	0.425641
miR-409-5p	X	0.562548	362	0.460532	420	782	0.424552
miR-1	O	0.73122	425	0.59999	358	783	0.42602
miR-302d	O	0.54352	356	0.443779	429	785	0.427481
miR-369-3p	X	0.740529	428	0.598337	361	789	0.426396
miR-582-3p	X	0.727171	423	0.593493	366	789	0.425316
miR-877	X	0.722837	422	0.593492	367	789	0.424242
miR-450a	X	0.740422	427	0.58493	369	796	0.423174
miR-19b-2*	O	0.668782	399	0.522305	398	797	0.424623
miR-548b-5p	X	0.745158	429	0.579704	372	801	0.423559
miR-302a*	O	0.532202	351	0.402733	451	802	0.425
miR-548b-3p	X	0.748777	432	0.575197	373	805	0.42394
miR-708*	X	0.717365	420	0.544091	389	809	0.422886
miR-548c-3p	X	0.758981	440	0.581877	371	811	0.421836
miR-326	X	0.611311	380	0.438835	432	812	0.420792
miR-487b	X	0.686287	409	0.500542	404	813	0.419753
miR-514	X	0.751518	433	0.561254	380	813	0.418719
miR-1225-5p	X	0.2478	190	0.0590698	624	814	0.41769
miR-488	O	0.684561	407	0.488987	409	816	0.419118
miR-613	X	0.752922	435	0.558607	384	819	0.418093
miR-654-5p	X	0.604328	379	0.426606	440	819	0.417073
miR-376b	X	0.764909	446	0.574091	375	821	0.416058
miR-519e*	X	0.626466	385	0.430843	437	822	0.415049
miR-515-5p	X	0.760925	445	0.564315	378	823	0.414044
miR-518e*	X	0.737456	426	0.522841	397	823	0.413043
miR-192*	O	0.66895	400	0.445477	426	826	0.414458
miR-187*	O	0.729074	424	0.50092	403	827	0.415865
miR-340*	X	0.77765	451	0.56568	377	828	0.414868
miR-431*	X	0.759162	441	0.55033	388	829	0.413876
miR-550*	X	0.766477	447	0.559428	382	829	0.412888
miR-630	X	0.622533	384	0.414413	445	829	0.411905
miR-330-5p	X	0.508557	341	0.33762	489	830	0.410926
miR-328	X	0.781621	453	0.561526	379	832	0.409953
miR-564	X	0.760145	442	0.538558	391	833	0.408983
miR-491-3p	X	0.712774	416	0.476002	418	834	0.408019
miR-518f*	X	0.756567	437	0.522259	399	836	0.407059
miR-557	X	0.752727	434	0.512617	402	836	0.406103
miR-892b	X	0.760195	443	0.536063	393	836	0.405152
miR-222*	X	0.746501	430	0.486608	412	842	0.404206
miR-149*	X	0.714986	419	0.449349	424	843	0.403263
miR-652	X	0.758056	439	0.499965	405	844	0.402326
miR-96*	O	0.400245	283	0.162998	562	845	0.403712
miR-548d-3p	X	0.782485	454	0.535344	394	848	0.402778
miR-545	X	0.773977	448	0.517338	401	849	0.401848
miR-517c	X	0.786029	455	0.533324	396	851	0.400922
miR-490-5p	X	0.657144	396	0.384263	459	855	0.4
miR-92b*	O	0.558992	360	0.322538	498	858	0.401376
miR-218-1*	O	0.327577	241	0.0651083	618	859	0.402746
miR-186*	X	0.760791	444	0.483424	416	860	0.401826
miR-191*	O	0.757999	438	0.45135	423	861	0.403189
miR-99b*	O	0.704793	412	0.404824	449	861	0.404545
miR-524-5p	X	0.814834	464	0.517637	400	864	0.403628
miR-218-2*	O	0.328541	242	0.0551758	628	870	0.404977
miR-431	X	0.797277	459	0.485417	413	872	0.404063
miR-198	X	0.826719	466	0.487044	411	877	0.403153
miR-331-5p	X	0.846124	469	0.488735	410	879	0.402247
miR-18a*	O	0.861168	472	0.49475	408	880	0.403587
miR-372	X	0.788734	456	0.445661	425	881	0.402685
miR-493	X	0.714382	418	0.366376	469	887	0.401786
miR-625*	O	0.821336	465	0.459786	422	887	0.403118
miR-375	O	0.868232	475	0.483941	414	889	0.404444
miR-486-3p	O	0.866528	473	0.477586	417	890	0.405765
miR-105*	X	0.591923	376	0.283076	517	893	0.404867
miR-135b*	O	0.670216	402	0.334713	492	894	0.406181
miR-188-3p	X	0.805216	463	0.439042	431	894	0.405286
miR-99a*	O	0.719492	421	0.360608	473	894	0.406593
miR-185*	O	0.880467	477	0.459909	421	898	0.407895
miR-744*	X	0.798387	460	0.416119	444	904	0.407002
miR-19a*	O	0.803265	462	0.418974	443	905	0.408297
miR-491-5p	X	0.868541	476	0.432079	435	911	0.407407
miR-602	X	0.923963	485	0.444712	427	912	0.406522
miR-629	O	0.834551	467	0.413345	446	913	0.407809
miR-194*	O	0.90749	482	0.436907	433	915	0.409091
miR-624*	X	0.753844	436	0.349155	480	916	0.408207
miR-489	X	0.881202	478	0.425429	441	919	0.407328
miR-518e	X	0.924868	486	0.435698	434	920	0.406452
miR-543	X	0.929648	488	0.431983	436	924	0.405579
miR-524-3p	X	0.946356	491	0.428413	439	930	0.404711
miR-191	O	0.780083	452	0.343317	482	934	0.405983
miR-518c	X	0.950239	492	0.425291	442	934	0.405117
miR-550	X	0.867486	474	0.38349	460	934	0.404255
miR-601	X	0.899342	481	0.401236	453	934	0.403397
miR-519e	X	0.847609	470	0.370058	466	936	0.402542
miR-133a	O	0.896101	480	0.382887	461	941	0.403805
miR-590-3p	X	0.852299	471	0.363974	470	941	0.402954
miR-516a-3p	O	0.960336	495	0.413247	447	942	0.404211
miR-526b	X	0.892409	479	0.375995	463	942	0.403361
miR-421	X	0.966099	498	0.411605	448	946	0.402516
miR-411*	X	0.775997	450	0.310267	505	955	0.401674
miR-576-5p	X	0.920931	484	0.363469	471	955	0.400835
miR-363*	X	0.669252	401	0.16772	559	960	0.4
miR-627	X	0.982536	509	0.401924	452	961	0.399168
miR-887	X	0.980795	507	0.39865	455	962	0.39834
miR-422a	X	0.944122	490	0.359479	474	964	0.397516
miR-521	X	0.973239	500	0.372942	465	965	0.396694
miR-377*	X	0.790077	457	0.295418	509	966	0.395876
miR-885-3p	X	0.985515	510	0.391453	457	967	0.395062
miR-197	X	0.691402	411	0.168132	558	969	0.394251
miR-605	X	0.993341	513	0.394235	456	969	0.393443
miR-329	X	0.936623	489	0.346795	481	970	0.392638
miR-223*	O	0.927225	487	0.341959	484	971	0.393878
miR-100*	O	0.800399	461	0.293149	511	972	0.395112
miR-450b-5p	X	0.980496	506	0.369331	467	973	0.394309
miR-556-3p	X	0.994736	515	0.389686	458	973	0.393509
miR-770-5p	X	0.994378	514	0.37569	464	978	0.392713
miR-153	O	0.915484	483	0.323839	496	979	0.393939
miR-875-5p	X	0.975265	503	0.353575	478	981	0.393145
miR-598	X	0.958906	494	0.338002	488	982	0.392354
miR-572	X	0.747133	431	0.179499	554	985	0.391566
miR-487a	X	1.00794	520	0.36759	468	988	0.390782
miR-765	X	0.951713	493	0.321657	500	993	0.39
miR-374b*	X	0.836204	468	0.25467	529	997	0.389222
miR-490-3p	X	0.976126	504	0.327856	495	999	0.388446
miR-760	X	1.03494	529	0.357983	475	1004	0.387674
miR-382	X	0.97092	499	0.307149	506	1005	0.386905
miR-622	X	0.962862	497	0.296719	508	1005	0.386139
miR-146a*	O	1.01148	522	0.339526	486	1008	0.387352
miR-498	X	1.04619	533	0.357771	476	1009	0.386588
miR-219-1-3p	O	0.510398	344	0.0332371	666	1010	0.387795
miR-671-3p	X	1.04801	534	0.354815	477	1011	0.387033
miR-525-3p	X	1.04503	532	0.343306	483	1015	0.386275
miR-432*	X	0.974343	501	0.286267	516	1017	0.385519
miR-517a	X	1.0589	538	0.349271	479	1017	0.384766
miR-202*	X	1.01606	523	0.323801	497	1020	0.384016
miR-370	O	1.03248	528	0.3335	493	1021	0.385214
miR-576-3p	X	1.03098	527	0.33055	494	1021	0.384466
miR-518f	X	1.06604	539	0.341615	485	1024	0.383721
miR-184	X	1.04981	535	0.335348	490	1025	0.382979
miR-155*	O	1.06666	540	0.339044	487	1027	0.38417
miR-592	X	0.993249	512	0.287074	515	1027	0.38343
miR-516b	X	1.00152	516	0.290047	512	1028	0.382692
miR-122	X	1.03975	531	0.321666	499	1030	0.381958
miR-302d*	O	0.6389	387	0.0451859	645	1032	0.383142
miR-659	X	1.07854	542	0.334751	491	1033	0.382409
miR-345	X	1.08272	543	0.310822	504	1047	0.381679
miR-519b-3p	X	0.974995	502	0.206964	546	1048	0.380952
miR-623	X	1.09016	546	0.311117	503	1049	0.380228
miR-380	X	0.992162	511	0.221071	539	1050	0.379507
miR-647	X	1.05374	536	0.287082	514	1050	0.378788
miR-595	X	1.11281	550	0.313875	501	1051	0.378072
miR-520f	X	0.980852	508	0.203466	547	1055	0.377358
miR-190	X	1.02937	525	0.233785	535	1060	0.376648
miR-648	X	1.06684	541	0.278967	520	1061	0.37594
miR-146b-3p	O	1.00665	519	0.213258	543	1062	0.377111
miR-873	X	1.12066	552	0.293229	510	1062	0.376404
miR-24-2*	X	0.586736	374	0.0231669	689	1063	0.375701
miR-767-3p	X	1.12996	558	0.303109	507	1065	0.375
miR-488*	O	1.10091	547	0.277612	521	1068	0.376164
miR-127-5p	O	1.08792	545	0.267313	526	1071	0.377323
miR-122*	X	1.13273	559	0.28769	513	1072	0.376623
miR-634	X	1.10907	548	0.271589	524	1072	0.375926
miR-566	X	1.12539	555	0.279314	518	1073	0.375231
miR-631	X	1.12762	556	0.278981	519	1075	0.374539
miR-519c-3p	X	1.03	526	0.180399	553	1079	0.373849
miR-522	X	1.12069	553	0.266653	527	1080	0.373162
miR-758	X	1.12494	554	0.256312	528	1082	0.372477
miR-1224-5p	X	0.774397	449	0.0491258	635	1084	0.371795
miR-517b	X	1.16209	562	0.271931	523	1085	0.371115
miR-526b*	X	1.05429	537	0.200754	548	1085	0.370438
miR-544	X	1.16682	564	0.273507	522	1086	0.369763
miR-518b	X	1.03824	530	0.171649	557	1087	0.369091
miR-450b-3p	X	1.19013	565	0.268782	525	1090	0.368421
miR-541*	X	1.12957	557	0.23564	533	1090	0.367754
miR-520g	X	1.11378	551	0.215124	541	1092	0.367089
miR-513a-5p	X	0.791247	458	0.0487738	636	1094	0.366426
miR-617	X	1.1586	560	0.235525	534	1094	0.365766
miR-520h	X	1.08634	544	0.189008	551	1095	0.365108
miR-624	X	1.19303	566	0.235717	532	1098	0.364452
miR-650	X	1.21164	568	0.253114	530	1098	0.363799
miR-640	X	1.24327	573	0.230789	536	1109	0.363148
miR-512-5p	X	1.24068	572	0.225203	538	1110	0.3625
miR-766	X	1.0065	518	0.107295	595	1113	0.361854
miR-767-5p	X	1.25639	577	0.226511	537	1114	0.36121
miR-593	X	1.20273	567	0.189215	550	1117	0.360568
miR-379*	X	1.27764	582	0.218063	540	1122	0.359929
miR-662	X	1.26039	580	0.214138	542	1122	0.359292
miR-609	X	1.27849	583	0.209956	544	1127	0.358657
miR-584	X	1.24491	574	0.178264	555	1129	0.358025
miR-296-3p	O	1.16116	561	0.149974	569	1130	0.359155
miR-571	X	1.22126	569	0.157779	565	1134	0.358524
miR-433	O	1.2874	585	0.181072	552	1137	0.359649
miR-220c	X	1.22159	570	0.150774	568	1138	0.359019
miR-936	X	1.32105	589	0.199028	549	1138	0.358392
miR-1234	X	0.960781	496	0.0450779	646	1142	0.357766
miR-513b	X	0.976223	505	0.0447259	647	1152	0.357143
miR-510	X	1.30301	587	0.153315	567	1154	0.356522
miR-888	X	1.36665	598	0.177055	556	1154	0.355903
miR-383	O	1.23941	571	0.127271	586	1157	0.357019
miR-298	X	1.25887	578	0.130549	582	1160	0.356401
miR-891a	X	1.26216	581	0.133071	579	1160	0.355786
miR-616*	X	1.37815	601	0.166304	560	1161	0.355172
miR-891b	X	1.24507	575	0.118834	589	1164	0.354561
miR-933	X	1.37632	600	0.159011	564	1164	0.353952
miR-888*	X	1.3895	604	0.16586	561	1165	0.353345
miR-1226*	X	1.00295	517	0.0441099	650	1167	0.35274
miR-504	X	1.33524	592	0.133756	577	1169	0.352137
miR-551b*	X	1.39366	606	0.159547	563	1169	0.351536
miR-934	X	1.36012	597	0.142846	573	1170	0.350937
miR-1228	X	1.01052	521	0.0439339	651	1172	0.35034
miR-374a*	X	1.38547	603	0.143554	571	1174	0.349745
miR-513c	X	1.02181	524	0.0436699	652	1176	0.349153
miR-187	O	1.41853	611	0.153663	566	1177	0.350254
miR-657	X	1.26014	579	0.0987127	598	1177	0.349662
miR-892a	X	1.25175	576	0.0936317	601	1177	0.349073
miR-937	X	1.39121	605	0.141412	574	1179	0.348485
miR-190b	X	1.35644	596	0.129046	584	1180	0.347899
miR-636	X	1.32156	590	0.11795	591	1181	0.347315
miR-610	X	1.36762	599	0.130542	583	1182	0.346734
miR-556-5p	X	1.34636	594	0.114897	592	1186	0.346154
miR-554	X	1.33056	591	0.0993469	597	1188	0.345576
miR-583	X	1.44257	616	0.143374	572	1188	0.345
miR-563	X	1.30873	588	0.087751	602	1190	0.344426
miR-586	X	1.29595	586	0.0804088	607	1193	0.343854
miR-541	X	1.44954	619	0.140241	575	1194	0.343284
miR-196a*	X	1.38105	602	0.114644	593	1195	0.342715
miR-545*	X	1.45853	620	0.135305	576	1196	0.342149
miR-632	X	1.41343	610	0.121706	588	1198	0.341584
miR-616	X	1.46644	623	0.1334	578	1201	0.341021
miR-492	X	1.44708	618	0.127542	585	1203	0.340461
miR-585	X	1.46845	625	0.131153	580	1205	0.339901
miR-589	X	1.4699	626	0.130936	581	1207	0.339344
miR-549	X	1.44435	617	0.0969298	599	1216	0.338789
miR-921	X	1.48799	629	0.124706	587	1216	0.338235
miR-1225-3p	X	1.16238	563	0.0402379	655	1218	0.337684
miR-665	X	1.44195	615	0.0863775	604	1219	0.337134
miR-570	X	1.50281	631	0.118435	590	1221	0.336585
miR-448	X	1.46828	624	0.0948866	600	1224	0.336039
miR-499-3p	X	1.42583	612	0.0675302	614	1226	0.335494
miR-589*	X	1.51099	633	0.111515	594	1227	0.334951
miR-886-5p	X	1.46621	622	0.0857041	606	1228	0.33441
miR-551a	X	1.43135	613	0.0659921	616	1229	0.333871
miR-651	X	1.40933	609	0.0613281	620	1229	0.333333
miR-553	X	1.39579	607	0.0573911	627	1234	0.332797
miR-641	X	1.52896	638	0.102891	596	1234	0.332263
miR-658	X	1.43707	614	0.0581831	625	1239	0.331731
miR-323-5p	X	1.11099	549	0.0219234	691	1240	0.3312
miR-1238	X	1.2818	584	0.0370699	658	1242	0.330671
miR-608	X	1.56777	643	0.0865841	603	1246	0.330144
miR-591	X	1.51364	634	0.06903	613	1247	0.329618
miR-943	X	1.4861	628	0.0619824	619	1247	0.329094
miR-615-5p	X	1.35125	595	0.0423699	653	1248	0.328571
miR-568	X	1.55831	641	0.0756138	608	1249	0.328051
miR-655	X	1.5544	640	0.0718106	612	1252	0.327532
miR-346	X	1.59029	648	0.0861823	605	1253	0.327014
miR-579	X	1.56919	644	0.0754645	609	1253	0.326498
miR-1229	X	1.33779	593	0.0354859	662	1255	0.325984
miR-562	X	1.48356	627	0.0541007	629	1256	0.325472
miR-147b	X	1.61154	649	0.0744401	610	1259	0.324961
miR-875-3p	X	1.52002	635	0.0581257	626	1261	0.324451
miR-220b	X	1.62503	651	0.0743674	611	1262	0.323944
miR-297	X	1.59017	647	0.0601918	622	1269	0.323437
miR-496	X	1.50796	632	0.0470148	640	1272	0.322933
miR-889	X	1.6424	657	0.0669525	615	1272	0.32243
miR-1237	X	1.40858	608	0.0333739	665	1273	0.321928
miR-603	X	1.5262	636	0.0485758	637	1273	0.321429
miR-637	X	1.49645	630	0.0457895	643	1273	0.32093
miR-147	X	1.6438	658	0.0652422	617	1275	0.320433
miR-618	X	1.59015	646	0.0517429	633	1279	0.319938
miR-614	X	1.66802	665	0.0605275	621	1286	0.319444
miR-596	X	1.62343	650	0.0473391	639	1289	0.318952
miR-646	X	1.67293	667	0.0594955	623	1290	0.318462
miR-325	X	1.65578	661	0.0527463	630	1291	0.317972
miR-1227	X	1.46151	621	0.0317019	672	1293	0.317485
miR-935	X	1.66241	663	0.0505042	634	1297	0.316998
miR-802	X	1.63513	656	0.0460506	642	1298	0.316514
miR-656	X	1.67668	669	0.0523063	631	1300	0.316031
miR-604	X	1.55216	639	0.0352841	663	1302	0.315549
miR-611	X	1.63192	654	0.0446159	648	1302	0.315068
miR-599	X	1.70225	673	0.0518127	632	1305	0.31459
miR-216a	X	1.6481	660	0.0404033	654	1314	0.314112
miR-1224-3p	X	1.52693	637	0.0295019	678	1315	0.313636
miR-561	X	1.58626	645	0.0318329	670	1315	0.313162
miR-924	X	1.69816	672	0.0453619	644	1316	0.312689
miR-942	X	1.71855	678	0.0479905	638	1316	0.312217
miR-597	X	1.63108	653	0.0338521	664	1317	0.311747
miR-645	X	1.71889	679	0.0465901	641	1320	0.311278
miR-1228*	X	1.5663	642	0.0280939	679	1321	0.310811
miR-675	X	1.66445	664	0.0361564	660	1324	0.310345
miR-612	X	1.64568	659	0.0326699	667	1326	0.30988
miR-649	X	1.72099	680	0.0442485	649	1329	0.309417
miR-593*	X	1.7111	674	0.037794	657	1331	0.308955
miR-552	X	1.69529	671	0.0359957	661	1332	0.308495
miR-581	X	1.62573	652	0.0275477	681	1333	0.308036
miR-1236	X	1.63482	655	0.0254539	683	1338	0.307578
miR-380*	X	1.71508	675	0.0320931	668	1343	0.307122
miR-668	X	1.75669	687	0.0378781	656	1343	0.306667
miR-621	X	1.75591	686	0.0369293	659	1345	0.306213
miR-635	X	1.67903	670	0.0268399	682	1352	0.305761
miR-511	X	1.67291	666	0.0237934	687	1353	0.30531
miR-523	X	1.66125	662	0.0208904	693	1355	0.30486
miR-619	X	1.72994	681	0.0313088	674	1355	0.304412
miR-626	X	1.73395	682	0.0314044	673	1355	0.303965
miR-938	X	1.71823	677	0.0245366	685	1362	0.303519
miR-944	X	1.77651	693	0.0320051	669	1362	0.303075
miR-567	X	1.76154	688	0.0309032	675	1363	0.302632
miR-577	X	1.7756	692	0.0317717	671	1363	0.30219
miR-208b	X	1.76623	690	0.0306928	676	1366	0.301749
miR-517*	X	1.79106	695	0.0302681	677	1372	0.30131
miR-217	X	1.78109	694	0.0280834	680	1374	0.300872
miR-607	X	1.71725	676	0.0146692	701	1377	0.300435
miR-555	X	1.75462	685	0.0197119	696	1381	0.3
miR-452*	X	1.6749	668	0.00661146	714	1382	0.299566
miR-453	X	1.79203	696	0.0243797	686	1382	0.299133
miR-642	X	1.74157	683	0.0170605	699	1382	0.298701
miR-216b	X	1.76602	689	0.0201098	694	1383	0.298271
miR-890	X	1.81097	702	0.0250761	684	1386	0.297842
miR-644	X	1.81079	701	0.0234844	688	1389	0.297414
miR-661	X	1.79336	697	0.0213763	692	1389	0.296987
miR-639	X	1.8196	703	0.0231401	690	1393	0.296562
miR-558	X	1.74326	684	0.0091864	711	1395	0.296137
miR-513a-3p	X	1.80348	698	0.0172699	698	1396	0.295714
miR-573	X	1.82322	704	0.0198573	695	1399	0.295292
miR-1226	X	1.80782	700	0.0170059	700	1400	0.294872
miR-578	X	1.77432	691	0.00839058	712	1403	0.294452
miR-653	X	1.80455	699	0.0103342	706	1405	0.294034
miR-920	X	1.85315	708	0.0173015	697	1405	0.293617
miR-633	X	1.82542	706	0.0142024	702	1408	0.293201
miR-412	X	1.8515	707	0.0117767	703	1410	0.292786
miR-569	X	1.85749	709	0.0108431	705	1414	0.292373
miR-643	X	1.82503	705	0.00972205	709	1414	0.291961
miR-587	X	1.8629	710	0.0100702	707	1417	0.291549
miR-220a	X	1.88677	715	0.01111	704	1419	0.291139
miR-1233	X	1.89975	717	0.00978997	708	1425	0.29073
miR-559	X	1.86663	712	0.0075565	713	1425	0.290323
miR-588	X	1.89992	718	0.00936623	710	1428	0.289916
miR-606	X	1.87853	713	0.00563198	717	1430	0.28951
miR-580	X	1.86394	711	0.00378016	720	1431	0.289106
miR-922	X	1.8861	714	0.00494329	719	1433	0.288703
miR-600	X	1.89897	716	0.00523407	718	1434	0.288301
miR-620	X	1.91373	719	0.00659998	715	1434	0.2879
miR-527	X	1.9249	720	0.00644598	716	1436	0.2875
miR-208a	X	1.95523	721	0.00127408	721	1442	0.287101
miR-941	X	1.98723	722	0.000681041	722	1444	0.286704
miR-1231	X	1.99958	723	8.41736e-05	723	1446	0.286307

## Sheet: F2+F3
miRNA	HMDD	Q-statistics	RQ1	Q-statistics (Inverse ranking)	RQ2	RQ1+RQ2	Cumulative Ratio
miR-21*	O	0.00183652	3	1.96474	7	10	1
miR-29b	O	0.00407477	8	1.97624	4	12	1
miR-17	O	0.00277773	6	1.93696	10	16	1
miR-142-3p	X	0.00474051	11	1.97178	6	17	0.75
miR-22	O	0.00573911	16	1.98123	2	18	0.8
miR-142-5p	X	0.00316799	7	1.91623	13	20	0.666667
let-7b	O	0.00718537	20	1.97793	3	23	0.714286
miR-125b	O	0.00464868	10	1.87474	18	28	0.75
miR-20a	O	0.00700172	19	1.92219	11	30	0.777778
miR-29a	O	0.00964171	25	1.97243	5	30	0.8
miR-93	O	0.00144913	2	1.84285	28	30	0.818182
miR-21	O	0.0162532	30	1.99428	1	31	0.833333
miR-130a	O	0.0187401	33	1.94883	8	41	0.846154
miR-20b	O	0.00782815	21	1.87219	20	41	0.857143
miR-106b	O	0.0103304	27	1.85843	24	51	0.866667
miR-146a	O	0.0171102	32	1.8719	21	53	0.875
miR-218	O	0.00966084	26	1.83192	29	55	0.882353
miR-150	X	0.0208521	39	1.88182	17	56	0.833333
miR-29c	X	0.0260326	45	1.91778	12	57	0.789474
miR-20a*	O	0.00573911	15	1.76926	46	61	0.8
miR-185	O	0.0278003	47	1.89842	15	62	0.809524
miR-30c	O	0.00193217	4	1.72264	59	63	0.818182
miR-25	O	0.0267213	46	1.87219	19	65	0.826087
miR-214	O	0.020546	36	1.82661	30	66	0.833333
miR-17*	O	0.00670233	18	1.74579	50	68	0.84
miR-30b	O	0.00941501	24	1.77314	44	68	0.846154
miR-24	X	0.0465251	62	1.94655	9	71	0.814815
miR-101	O	0.0227651	40	1.81353	34	74	0.821429
miR-30e*	O	0.00512981	13	1.71419	61	74	0.827586
miR-222	X	0.0294608	50	1.85164	26	76	0.8
miR-301a	X	0.0391599	54	1.86296	22	76	0.774194
miR-181a-2*	X	0.000275477	1	1.64895	78	79	0.75
miR-96	O	0.0199721	35	1.75816	48	83	0.757576
miR-452	X	0.0425766	56	1.81294	35	91	0.735294
miR-27b	X	0.0462984	61	1.82379	32	93	0.714286
miR-106a	X	0.00831693	22	1.66745	73	95	0.694444
miR-92a	O	0.0289978	49	1.72449	56	105	0.702703
miR-107	X	0.0612784	77	1.82641	31	108	0.684211
miR-30e	O	0.0205489	37	1.67659	72	109	0.692308
miR-148b	O	0.0435178	57	1.73693	53	110	0.7
miR-27a	O	0.0555307	71	1.80343	39	110	0.707317
miR-22*	O	0.0235457	43	1.68839	68	111	0.714286
miR-335	O	0.0633674	79	1.81694	33	112	0.72093
miR-30d	O	0.0282393	48	1.70136	65	113	0.727273
miR-219-5p	O	0.0235533	44	1.68336	70	114	0.733333
miR-26b	X	0.0646138	80	1.80451	37	117	0.717391
miR-9*	O	0.00637711	17	1.55031	100	117	0.723404
miR-19b-1*	O	0.0208138	38	1.64307	81	119	0.729167
miR-224	O	0.0749298	94	1.85468	25	119	0.734694
miR-26a	X	0.076445	96	1.86027	23	119	0.72
miR-18a	O	0.0677062	83	1.78754	40	123	0.72549
miR-19b	O	0.0915962	109	1.91148	14	123	0.730769
miR-181c*	X	0.00876075	23	1.54405	105	128	0.716981
miR-16	O	0.0231095	41	1.61621	88	129	0.722222
miR-23a	X	0.0714319	86	1.77147	45	131	0.709091
miR-768-5p	X	0.0734989	91	1.78706	41	132	0.696429
miR-23b	X	0.0744822	92	1.78672	42	134	0.684211
miR-200b	O	0.0683595	84	1.73859	52	136	0.689655
miR-140-3p	O	0.0659921	82	1.72608	55	137	0.694915
miR-199a-5p	O	0.053259	68	1.68659	69	137	0.7
miR-301b	X	0.0514224	65	1.65799	76	141	0.688525
miR-9	O	0.00502268	12	1.40414	131	143	0.693548
miR-18b	X	0.0651504	81	1.70836	63	144	0.68254
miR-324-5p	X	0.0825437	103	1.74997	49	152	0.671875
miR-19a	O	0.0910032	107	1.76715	47	154	0.676923
miR-15b	X	0.060562	75	1.63137	84	159	0.666667
miR-152	O	0.0798884	100	1.72032	60	160	0.671642
miR-214*	O	0.0327818	51	1.53695	109	160	0.676471
miR-183	O	0.0943051	112	1.74381	51	163	0.681159
miR-497	X	0.0491985	63	1.54931	103	166	0.671429
miR-15a	X	0.0618437	78	1.60109	91	169	0.661972
miR-378	X	0.105967	118	1.73021	54	172	0.652778
miR-34a	O	0.093516	111	1.70609	64	175	0.657534
miR-768-3p	X	0.13992	140	1.81189	36	176	0.648649
miR-148a	O	0.112547	124	1.72348	57	181	0.653333
miR-181a	X	0.00567789	14	1.31446	167	181	0.644737
miR-7	X	0.0714519	87	1.58582	95	182	0.636364
miR-141*	O	0.0575748	73	1.5172	113	186	0.641026
miR-424	X	0.0856419	104	1.62631	85	189	0.632911
miR-135a	X	0.0558607	72	1.48337	119	191	0.625
miR-200c	O	0.0968982	114	1.63523	83	197	0.62963
miR-149	X	0.130515	133	1.69988	66	199	0.621951
miR-155	O	0.136683	138	1.70851	62	200	0.626506
miR-101*	O	0.0329578	52	1.35222	149	201	0.630952
miR-29c*	X	0.0818168	102	1.55158	99	201	0.623529
miR-378*	X	0.11	121	1.61823	86	207	0.616279
miR-495	X	0.0883823	106	1.54336	106	212	0.609195
miR-200a	O	0.123872	131	1.64044	82	213	0.613636
miR-145	O	0.15048	148	1.69918	67	215	0.617978
miR-221	O	0.103518	117	1.54271	107	224	0.622222
miR-30b*	O	0.0234644	42	1.26971	183	225	0.626374
miR-93*	O	0.00449085	9	1.1527	217	226	0.630435
miR-181d	O	0.073277	90	1.36326	142	232	0.634409
miR-409-3p	X	0.147312	143	1.61082	89	232	0.62766
miR-103	X	0.261826	206	1.85121	27	233	0.621053
miR-125a-5p	O	0.0943615	113	1.47014	120	233	0.625
miR-30d*	O	0.0197339	34	1.20524	202	236	0.628866
miR-182	O	0.098024	115	1.45132	122	237	0.632653
miR-223	O	0.180996	168	1.67675	71	239	0.636364
let-7c	O	0.20192	182	1.72315	58	240	0.64
miR-506	X	0.0457445	60	1.2672	184	244	0.633663
miR-181a*	X	0.00270886	5	1.10962	240	245	0.627451
miR-425	X	0.160802	154	1.59171	93	247	0.621359
miR-130b	X	0.150411	147	1.55011	101	248	0.615385
miR-195	X	0.13167	135	1.5008	115	250	0.609524
miR-34b*	O	0.11503	126	1.41677	127	253	0.613208
miR-429	O	0.16573	157	1.58115	96	253	0.616822
miR-100	O	0.26993	211	1.7823	43	254	0.62037
miR-342-3p	X	0.197831	177	1.64656	79	256	0.614679
let-7e	O	0.20109	180	1.645	80	260	0.618182
miR-193a-3p	X	0.171462	163	1.55277	98	261	0.612613
miR-376a*	X	0.112793	125	1.37491	136	261	0.607143
miR-381	X	0.149125	144	1.49779	117	261	0.60177
miR-146b-5p	O	0.186659	171	1.59934	92	263	0.605263
let-7i	O	0.225818	193	1.66601	74	267	0.608696
miR-299-5p	X	0.149194	145	1.43233	125	270	0.603448
miR-331-3p	X	0.201366	181	1.61002	90	271	0.598291
miR-181c	X	0.0553203	70	1.20443	203	273	0.59322
miR-200b*	O	0.0503119	64	1.17107	211	275	0.596639
miR-363	X	0.122946	130	1.35948	146	276	0.591667
miR-127-3p	O	0.217206	191	1.61664	87	278	0.595041
miR-34b	O	0.0790687	99	1.25728	186	285	0.598361
miR-30a*	O	0.0378351	53	1.11599	236	289	0.601626
miR-128	O	0.245997	197	1.5892	94	291	0.604839
miR-376a	X	0.193783	174	1.49446	118	292	0.6
miR-135b	O	0.199012	179	1.51563	114	293	0.603175
miR-454	X	0.0878161	105	1.25229	189	294	0.598425
miR-509-3p	X	0.14388	142	1.34421	152	294	0.59375
miR-379	X	0.229496	194	1.54696	104	298	0.589147
miR-143*	X	0.136736	139	1.32981	161	300	0.584615
miR-410	X	0.215178	190	1.51819	112	302	0.580153
miR-16-2*	O	0.0149982	29	0.9858	277	306	0.583333
miR-323-3p	X	0.116932	128	1.27446	179	307	0.578947
miR-337-5p	X	0.206838	186	1.44499	124	310	0.574627
miR-335*	O	0.193599	173	1.37241	138	311	0.577778
miR-23b*	X	0.0580913	74	1.11225	238	312	0.573529
miR-29b-1*	O	0.0913322	108	1.16817	212	320	0.576642
miR-508-3p	X	0.168936	160	1.33062	160	320	0.572464
miR-129-3p	X	0.0798923	101	1.14743	220	321	0.568345
miR-200c*	O	0.0609599	76	1.06744	245	321	0.571429
miR-455-3p	X	0.234332	195	1.42596	126	321	0.567376
miR-193a-5p	X	0.161445	155	1.30916	168	323	0.56338
miR-507	X	0.125365	132	1.24525	191	323	0.559441
miR-509-3-5p	X	0.154971	152	1.30391	171	323	0.555556
miR-299-3p	X	0.171003	162	1.32927	162	324	0.551724
miR-509-5p	X	0.153349	149	1.28911	175	324	0.547945
miR-200a*	O	0.0928579	110	1.157	215	325	0.55102
miR-132	X	0.156946	153	1.30123	173	326	0.547297
miR-432	X	0.254686	200	1.41439	128	328	0.543624
miR-409-5p	X	0.169694	161	1.29446	174	335	0.54
miR-542-3p	O	0.259637	205	1.40441	130	335	0.543046
miR-199b-3p	X	0.417976	300	1.80438	38	338	0.539474
miR-125b-2*	O	0.072726	89	1.06203	250	339	0.542484
miR-92b	O	0.0693084	85	1.05459	254	339	0.545455
miR-135a*	X	0.111502	123	1.1518	218	341	0.541935
miR-382	X	0.296942	230	1.5278	111	341	0.538462
miR-499-5p	X	0.209707	187	1.34121	159	346	0.535032
miR-193b	O	0.270197	212	1.37684	135	347	0.537975
miR-29a*	O	0.102156	116	1.12446	232	348	0.540881
miR-488	O	0.205277	185	1.32027	165	350	0.54375
miR-543	X	0.26812	208	1.36075	145	353	0.540373
miR-376c	O	0.319887	249	1.54271	108	357	0.54321
miR-362-5p	X	0.19853	178	1.27081	181	359	0.539877
miR-574-5p	X	0.255697	203	1.34152	158	361	0.536585
miR-143	X	0.183537	170	1.24476	192	362	0.533333
miR-30a	O	0.0532274	67	0.891889	295	362	0.536145
miR-34c-5p	O	0.108828	119	1.06659	246	365	0.538922
miR-125a-3p	O	0.136249	137	1.11987	235	372	0.541667
miR-136*	X	0.308328	243	1.38077	134	377	0.538462
miR-30c-1*	O	0.0109617	28	0.689459	352	380	0.541176
miR-106b*	O	0.053193	66	0.823188	316	382	0.54386
miR-564	X	0.354092	263	1.46436	121	384	0.540698
miR-361-3p	X	0.326418	252	1.40091	133	385	0.537572
miR-139-3p	X	0.204335	183	1.19127	205	388	0.534483
miR-141	O	0.345922	259	1.40744	129	388	0.537143
miR-542-5p	O	0.290697	224	1.32478	164	388	0.539773
miR-199b-5p	X	0.370655	273	1.49896	116	389	0.536723
miR-181b	X	0.255597	202	1.2392	193	395	0.533708
miR-92a-1*	O	0.0537372	69	0.78943	326	395	0.536313
miR-338-3p	O	0.249402	199	1.22077	198	397	0.538889
miR-24-1*	X	0.182856	169	1.12992	230	399	0.535912
miR-30c-2*	O	0.0169304	31	0.647957	368	399	0.538462
miR-154	X	0.315735	248	1.34405	153	401	0.535519
miR-369-5p	X	0.196243	175	1.13252	228	403	0.532609
miR-539	X	0.115092	127	0.98404	278	405	0.52973
let-7e*	O	0.131857	136	1.00659	270	406	0.532258
miR-574-3p	X	0.313455	245	1.32573	163	408	0.529412
let-7d	O	0.376179	275	1.37408	137	412	0.531915
miR-423-5p	X	0.305298	239	1.28478	178	417	0.529101
miR-514	X	0.396641	286	1.40244	132	418	0.526316
let-7g	O	0.369797	271	1.35706	148	419	0.528796
miR-377	X	0.382485	278	1.36364	141	419	0.526042
miR-150*	X	0.285999	220	1.20587	201	421	0.523316
miR-455-5p	X	0.296521	227	1.22542	197	424	0.520619
miR-99b	O	0.493273	327	1.5664	97	424	0.523077
miR-551b	X	0.385477	280	1.35809	147	427	0.520408
miR-923	X	0.716188	411	1.88681	16	427	0.517766
miR-590-5p	X	0.338997	257	1.30206	172	429	0.515152
miR-140-5p	O	0.33255	255	1.28781	176	431	0.517588
miR-186	X	0.350683	262	1.30546	170	432	0.515
miR-154*	X	0.328476	253	1.27173	180	433	0.512438
miR-411	X	0.356047	264	1.30852	169	433	0.509901
miR-99a	O	0.545874	356	1.65026	77	433	0.512315
miR-26b*	X	0.120758	129	0.84847	309	438	0.509804
miR-33a	X	0.173967	166	0.989059	274	440	0.507317
miR-450a	X	0.414039	297	1.363	143	440	0.504854
miR-486-5p	O	0.273342	215	1.13917	226	441	0.507246
miR-376b	X	0.383832	279	1.31825	166	445	0.504808
miR-151-3p	X	0.485957	325	1.44579	123	448	0.502392
miR-182*	O	0.140448	141	0.845061	312	453	0.504762
miR-136	X	0.424235	304	1.34529	150	454	0.50237
miR-503	X	0.441429	310	1.36215	144	454	0.5
miR-361-5p	X	0.530294	345	1.53691	110	455	0.497653
miR-221*	O	0.222164	192	1.02782	264	456	0.5
miR-493*	X	0.370196	272	1.26266	185	457	0.497674
miR-485-5p	X	0.165493	156	0.870948	302	458	0.49537
let-7a*	O	0.150398	146	0.839165	313	459	0.497696
miR-370	O	0.4301	307	1.34397	154	461	0.5
miR-330-3p	X	0.168515	159	0.849997	308	467	0.497717
miR-28-3p	X	0.192788	172	0.871304	301	473	0.495455
miR-25*	O	0.0784957	97	0.635645	378	475	0.497738
miR-15b*	X	0.0716499	88	0.583618	392	480	0.495495
miR-194	O	0.38853	283	1.21063	200	483	0.497758
miR-934	X	0.410645	296	1.25312	188	484	0.495536
miR-10b	O	0.512287	337	1.34513	151	488	0.497778
miR-124	X	0.0402073	55	0.453011	433	488	0.495575
miR-449b	O	0.297114	231	1.03092	262	493	0.497797
miR-15a*	X	0.079019	98	0.573115	396	494	0.495614
miR-193b*	O	0.269807	209	0.941214	286	495	0.497817
miR-654-3p	X	0.399496	290	1.18851	206	496	0.495652
miR-204	X	0.293843	226	0.988872	275	501	0.493506
miR-885-5p	X	0.313738	246	1.03854	258	504	0.491379
miR-494	X	0.777818	432	1.65899	75	507	0.48927
miR-205	X	0.579708	369	1.37171	139	508	0.487179
miR-582-5p	X	0.30757	242	1.01669	267	509	0.485106
miR-144	X	0.460964	316	1.22557	196	512	0.483051
miR-192	O	0.509725	336	1.28554	177	513	0.485232
miR-32*	X	0.238605	196	0.796455	323	519	0.483193
miR-431	X	0.423041	303	1.15572	216	519	0.481172
miR-502-3p	O	0.405074	292	1.13322	227	519	0.483333
miR-510	X	0.493736	329	1.24745	190	519	0.481328
miR-449a	O	0.378234	276	1.06206	249	525	0.483471
miR-129*	X	0.214233	189	0.729954	341	530	0.481481
miR-31	O	0.426722	305	1.14006	225	530	0.483607
miR-34a*	O	0.213314	188	0.718273	344	532	0.485714
miR-34c-3p	O	0.167577	158	0.638667	377	535	0.487805
miR-7-1*	X	0.304953	238	0.882511	297	535	0.48583
miR-548c-5p	X	0.270602	213	0.790142	325	538	0.483871
miR-508-5p	X	0.278439	216	0.796049	324	540	0.481928
miR-23a*	X	0.153983	150	0.586522	391	541	0.48
miR-183*	O	0.356208	265	0.959943	282	547	0.482072
miR-532-5p	O	0.567522	365	1.27	182	547	0.484127
miR-26a-1*	X	0.171485	164	0.605786	386	550	0.482213
miR-188-5p	X	0.527126	342	1.18553	209	551	0.480315
let-7b*	O	0.262716	207	0.693407	350	557	0.482353
let-7f-1*	O	0.171561	165	0.57116	397	562	0.484375
miR-629*	O	0.513964	338	1.14072	224	562	0.486381
miR-483-3p	X	0.495721	330	1.12027	234	564	0.484496
miR-210	X	0.907239	464	1.54946	102	566	0.482625
miR-518a-3p	X	0.0438009	59	0.22037	509	568	0.480769
miR-373*	X	0.283699	218	0.684335	354	572	0.478927
miR-106a*	X	0.0748524	93	0.292236	483	576	0.477099
miR-487b	X	0.619518	377	1.21537	199	576	0.475285
miR-151-5p	X	0.62751	382	1.23591	195	577	0.473485
miR-206	X	0.313432	244	0.753059	334	578	0.471698
miR-483-5p	X	0.577217	368	1.18168	210	578	0.469925
miR-629	O	0.480593	322	1.03373	259	581	0.47191
miR-148a*	O	0.248334	198	0.606796	384	582	0.473881
miR-758	X	0.619824	378	1.18792	207	585	0.472119
miR-337-3p	X	0.362222	267	0.809716	319	586	0.47037
let-7a	O	0.48562	324	1.0286	263	587	0.472325
miR-145*	O	0.441231	309	0.975695	280	589	0.474265
miR-548d-5p	X	0.30615	241	0.701702	348	589	0.472527
miR-28-5p	X	0.537276	348	1.08565	243	591	0.470803
miR-487a	X	0.534885	347	1.07542	244	591	0.469091
miR-329	X	0.486983	326	1.01076	268	594	0.467391
miR-32	X	0.382251	277	0.815447	318	595	0.465704
miR-876-5p	X	0.27105	214	0.612788	383	597	0.464029
miR-195*	X	0.196296	176	0.479618	423	599	0.462366
miR-125b-1*	O	0.111017	122	0.303274	480	602	0.464286
miR-202	X	0.599814	370	1.12058	233	603	0.462633
miR-532-3p	O	0.54556	354	1.05863	251	605	0.464539
miR-132*	X	0.314357	247	0.669854	359	606	0.462898
miR-485-3p	X	0.349205	261	0.714129	347	608	0.461268
miR-886-3p	X	0.644008	386	1.14128	223	609	0.459649
miR-126	O	0.701273	402	1.15772	214	616	0.461538
miR-500*	X	0.649897	387	1.11587	237	624	0.45993
miR-628-5p	X	0.41594	298	0.772316	331	629	0.458333
miR-129-5p	X	0.290564	222	0.516597	408	630	0.456747
miR-139-5p	X	0.359053	266	0.655464	364	630	0.455172
miR-324-3p	X	0.636941	384	1.06359	247	631	0.453608
miR-501-3p	X	0.472145	318	0.823723	315	633	0.452055
miR-100*	O	0.499785	331	0.865875	304	635	0.453925
miR-454*	X	0.299389	234	0.550955	402	636	0.452381
let-7i*	O	0.298643	232	0.542939	405	637	0.454237
miR-505	X	0.543127	353	0.954146	284	637	0.452703
miR-939	X	0.943548	481	1.34324	157	638	0.451178
miR-377*	X	0.502057	334	0.861555	305	639	0.449664
miR-625	O	0.724345	417	1.14331	222	639	0.451505
miR-876-3p	X	0.29062	223	0.502899	416	639	0.45
miR-320	X	0.825697	446	1.23842	194	640	0.448505
miR-501-5p	X	0.504927	335	0.860576	306	641	0.44702
miR-671-5p	X	0.542028	352	0.917405	289	641	0.445545
miR-500	X	0.657748	390	1.04663	255	645	0.444079
miR-212	X	0.616094	375	0.99939	272	647	0.442623
miR-374b	X	0.816102	439	1.18703	208	647	0.441176
miR-451	X	1.00566	496	1.34379	155	651	0.439739
miR-16-1*	O	0.0436172	58	0.0840818	595	653	0.441558
miR-362-3p	X	0.560209	362	0.901366	292	654	0.440129
miR-488*	O	0.399327	289	0.652422	365	654	0.441935
miR-641	X	0.60597	373	0.960957	281	654	0.440514
miR-197	X	0.916643	468	1.25653	187	655	0.439103
miR-31*	O	0.565264	364	0.896893	294	658	0.440895
miR-203	X	0.828395	447	1.16812	213	660	0.43949
miR-342-5p	X	0.53182	346	0.828089	314	660	0.438095
miR-615-3p	X	0.395256	285	0.626998	380	665	0.436709
miR-548a-5p	X	0.108847	120	0.139931	547	667	0.435331
miR-654-5p	X	0.521303	340	0.784636	327	667	0.433962
miR-340*	X	0.658483	392	0.986197	276	668	0.432602
miR-520b	X	0.385481	281	0.596007	388	669	0.43125
miR-99a*	O	0.524869	341	0.78335	328	669	0.433022
miR-10a	X	0.71792	414	1.04525	256	670	0.431677
miR-215	O	0.818856	441	1.09926	242	683	0.433437
miR-134	X	0.91556	467	1.14936	219	686	0.432099
miR-184	X	0.677609	399	0.924491	288	687	0.430769
miR-223*	O	0.500275	332	0.682204	355	687	0.432515
miR-627	X	0.715736	410	0.982195	279	689	0.431193
miR-196b	X	0.769925	430	1.03277	260	690	0.429878
miR-222*	X	0.301777	237	0.385726	453	690	0.428571
miR-638	X	1.19526	550	1.36964	140	690	0.427273
miR-940	X	1.13405	535	1.34341	156	691	0.425982
miR-652	X	0.758056	425	1.0069	269	694	0.424699
miR-424*	X	0.300354	236	0.36767	460	696	0.423423
miR-148b*	O	0.334761	256	0.431489	441	697	0.42515
miR-598	X	0.798372	436	1.03139	261	697	0.423881
miR-877*	X	0.675455	398	0.876997	299	697	0.422619
miR-708	X	0.429166	306	0.577986	393	699	0.421365
miR-625*	O	0.658391	391	0.847613	310	701	0.423077
miR-133b	O	0.709297	407	0.888242	296	703	0.424779
let-7d*	O	0.390362	284	0.486099	421	705	0.426471
miR-300	O	0.406605	293	0.509235	413	706	0.428152
miR-425*	X	0.477482	321	0.605197	387	708	0.426901
miR-550*	X	0.684133	401	0.856945	307	708	0.425656
miR-27b*	X	0.204771	184	0.178938	525	709	0.424419
miR-371-5p	X	0.572265	367	0.724934	342	709	0.423188
miR-421	X	0.737269	420	0.916192	290	710	0.421965
miR-328	X	0.724842	418	0.900704	293	711	0.420749
miR-628-3p	X	0.444253	313	0.570361	398	711	0.41954
miR-892b	X	0.767771	428	0.956484	283	711	0.418338
miR-744	X	0.671208	395	0.805894	320	715	0.417143
miR-365	X	0.874009	459	1.04253	257	716	0.415954
let-7f-2*	O	0.269845	210	0.22254	507	717	0.417614
miR-29b-2*	O	0.291512	225	0.262254	494	719	0.419263
miR-196a	X	0.639696	385	0.742503	336	721	0.418079
let-7g*	O	0.368653	270	0.393447	452	722	0.419718
miR-186*	X	0.474318	319	0.547542	403	722	0.418539
miR-192*	O	0.529758	343	0.630415	379	722	0.420168
miR-99b*	O	0.616572	376	0.714393	346	722	0.421788
miR-153	O	0.673064	396	0.781349	329	725	0.423398
miR-513c	X	0.929529	475	1.05638	253	728	0.422222
miR-138	O	0.281817	217	0.212152	513	730	0.423823
miR-130a*	O	0.299194	233	0.2543	499	732	0.425414
let-7f	O	0.364059	268	0.314962	472	740	0.426997
miR-484	X	0.968092	488	1.05743	252	740	0.425824
miR-769-5p	X	0.767112	427	0.816867	317	744	0.424658
miR-433	O	0.717343	413	0.771122	332	745	0.42623
miR-885-3p	X	0.397563	287	0.368394	459	746	0.425068
miR-340	X	0.945186	482	1.02271	265	747	0.423913
miR-33b	X	0.442279	311	0.436077	437	748	0.422764
miR-650	X	0.80452	437	0.846817	311	748	0.421622
miR-124*	X	0.0760958	95	0.0284966	654	749	0.420485
miR-516a-5p	O	0.657277	389	0.669108	360	749	0.422043
miR-582-3p	X	0.474627	320	0.460005	430	750	0.420912
miR-339-5p	O	0.466375	317	0.446377	435	752	0.42246
miR-33b*	X	0.530018	344	0.498572	417	761	0.421333
miR-191	O	0.679878	400	0.657591	362	762	0.422872
miR-548a-3p	X	0.131574	134	0.0465059	628	762	0.421751
miR-27a*	O	0.154722	151	0.0647869	614	765	0.42328
miR-384	X	0.259148	204	0.121252	562	766	0.422164
miR-138-2*	O	0.321478	250	0.198833	519	769	0.423684
miR-374a	X	0.958217	485	0.935969	287	772	0.422572
miR-801	X	1.19821	551	1.14501	221	772	0.421466
miR-372	X	0.407687	294	0.299429	481	775	0.420366
miR-744*	X	0.719685	415	0.660193	361	776	0.419271
miR-33a*	X	0.443705	312	0.35286	465	777	0.418182
miR-502-5p	O	0.764694	426	0.69206	351	777	0.419689
miR-1	O	0.825219	445	0.736707	337	782	0.421189
miR-302b*	O	0.296784	229	0.1311	553	782	0.42268
miR-585	X	0.838829	449	0.755485	333	782	0.421594
miR-645	X	0.784334	433	0.699058	349	782	0.420513
miR-663	X	1.1337	534	1.06285	248	782	0.419437
miR-26a-2*	X	0.325063	251	0.160944	534	785	0.418367
miR-497*	X	0.179671	167	0.0546631	620	787	0.417303
miR-339-3p	O	0.651977	388	0.56026	400	788	0.418782
miR-572	X	1.22365	559	1.13022	229	788	0.417722
miR-605	X	0.871886	458	0.773908	330	788	0.416667
miR-92b*	O	0.329393	254	0.159834	536	790	0.418136
miR-98	X	0.748943	422	0.644418	371	793	0.417085
miR-190	X	0.771891	431	0.657564	363	794	0.41604
miR-505*	X	0.717116	412	0.613829	382	794	0.415
miR-1234	X	1.12744	529	1.01888	266	795	0.413965
miR-146b-3p	O	0.367536	269	0.177438	527	796	0.415423
miR-155*	O	0.518578	339	0.378093	457	796	0.416873
miR-520a-3p	X	0.340443	258	0.152599	539	797	0.415842
miR-105	X	0.403187	291	0.221794	508	799	0.414815
miR-431*	X	0.792227	435	0.649392	367	802	0.413793
miR-766	X	1.08702	517	0.946858	285	802	0.412776
miR-138-1*	O	0.28852	221	0.0971708	582	803	0.414216
miR-7-2*	X	0.452472	315	0.28192	488	803	0.413203
miR-520a-5p	X	0.305603	240	0.118329	564	804	0.412195
miR-708*	X	0.556976	361	0.421434	444	805	0.411192
miR-423-3p	X	0.667167	394	0.507337	414	808	0.410194
miR-520e	X	0.545721	355	0.379332	456	811	0.409201
miR-144*	X	0.70182	403	0.516501	409	812	0.408213
miR-338-5p	O	0.537344	349	0.354436	464	813	0.409639
miR-519a	X	0.625452	381	0.454262	432	813	0.408654
miR-660	X	1.28776	582	1.12909	231	813	0.407674
miR-520d-5p	X	0.370991	274	0.151237	540	814	0.406699
miR-622	X	1.07031	513	0.868672	303	816	0.405728
miR-575	X	1.18963	547	1.00444	271	818	0.404762
miR-10a*	X	0.702252	404	0.505042	415	819	0.4038
miR-877	X	0.836472	448	0.644307	372	820	0.402844
miR-557	X	1.1205	528	0.880391	298	826	0.401891
miR-188-3p	X	0.606221	374	0.385381	454	828	0.400943
miR-545	X	0.807998	438	0.588986	390	828	0.4
miR-519d	X	0.549899	357	0.311963	474	831	0.399061
miR-302b	O	0.346331	260	0.110386	572	832	0.400468
miR-130b*	X	0.554914	360	0.314748	473	833	0.399533
miR-513b	X	1.22664	561	0.992086	273	834	0.398601
miR-513a-5p	X	1.34082	596	1.11146	239	835	0.397674
miR-595	X	0.97936	494	0.718338	343	837	0.396752
miR-92a-2*	O	0.254897	201	0.0356399	643	844	0.398148
miR-1224-5p	X	1.38255	605	1.10649	241	846	0.397229
miR-411*	X	0.748533	421	0.472157	425	846	0.396313
miR-375	O	0.927689	473	0.639555	375	848	0.397701
miR-198	X	0.85693	456	0.575966	394	850	0.396789
miR-10b*	O	0.847796	452	0.56932	399	851	0.398169
let-7c*	O	0.538335	350	0.239528	502	852	0.399543
miR-147b	X	0.55444	359	0.26201	495	854	0.398633
miR-95	X	1.08403	516	0.734664	339	855	0.397727
miR-921	X	1.01252	498	0.67192	358	856	0.396825
miR-326	X	0.708532	406	0.397479	451	857	0.395928
miR-135b*	O	0.451273	314	0.143221	544	858	0.397291
miR-490-5p	X	0.706522	405	0.382454	455	860	0.396396
miR-873	X	0.957582	484	0.639107	376	860	0.395506
miR-492	X	1.08896	518	0.716241	345	863	0.394619
miR-1225-5p	X	1.62828	661	1.20402	204	865	0.393736
miR-613	X	0.663652	393	0.311825	475	868	0.392857
miR-137	X	0.56454	363	0.225616	506	869	0.391982
miR-369-3p	X	0.621967	380	0.279334	489	869	0.391111
miR-450b-5p	X	0.674773	397	0.306771	478	875	0.390244
miR-518c*	X	0.920717	470	0.519929	407	877	0.389381
miR-149*	X	0.817505	440	0.434393	439	879	0.388521
miR-489	X	0.912882	465	0.48815	419	884	0.387665
miR-624*	X	0.752398	423	0.367498	461	884	0.386813
miR-367*	O	0.435934	308	0.105049	578	886	0.388158
miR-517c	X	1.13129	532	0.675899	357	889	0.387309
miR-187*	O	0.898032	463	0.46623	427	890	0.388646
miR-630	X	1.36832	600	0.906738	291	891	0.3878
miR-1224-3p	X	1.19992	552	0.734541	340	892	0.386957
miR-648	X	0.960452	486	0.525224	406	892	0.386117
miR-765	X	1.27196	574	0.797166	322	896	0.385281
miR-874	X	1.18786	545	0.685418	353	898	0.384449
miR-887	X	1.11079	524	0.643791	374	898	0.383621
miR-769-3p	X	0.769549	429	0.326774	470	899	0.382796
miR-218-1*	O	0.285153	219	0.00940066	684	903	0.38412
miR-491-5p	X	0.726682	419	0.292159	484	903	0.383298
miR-126*	O	0.978873	493	0.511772	411	904	0.384615
miR-493	X	0.823252	443	0.357734	462	905	0.383795
miR-601	X	1.25657	569	0.736523	338	907	0.382979
miR-345	X	1.15971	538	0.644495	370	908	0.382166
miR-133a	O	0.913605	466	0.421878	443	909	0.383475
miR-296-5p	O	0.918192	469	0.433751	440	909	0.384778
miR-602	X	1.11109	525	0.606326	385	910	0.383966
miR-19a*	O	0.620815	379	0.160645	535	914	0.385263
miR-302c	O	0.409787	295	0.0517897	622	917	0.386555
miR-520d-3p	X	0.421426	301	0.0589981	617	918	0.385744
miR-219-2-3p	O	0.422399	302	0.0530294	621	923	0.387029
miR-548c-3p	X	0.713133	408	0.211073	515	923	0.386221
miR-770-5p	X	1.21227	555	0.64627	369	924	0.385417
miR-218-2*	O	0.296724	228	0.00601841	699	927	0.386694
miR-422a	X	0.942408	480	0.411609	447	927	0.385892
miR-486-3p	O	0.714488	409	0.203119	518	927	0.387164
miR-512-3p	X	1.02258	505	0.482085	422	927	0.386364
miR-302c*	O	0.416253	299	0.0462343	629	928	0.387629
miR-302a*	O	0.485333	323	0.070878	608	931	0.388889
miR-367	O	0.500316	333	0.07739	601	934	0.390144
miR-550	X	0.94077	479	0.375108	458	937	0.389344
miR-191*	O	0.972124	491	0.405996	448	939	0.390593
miR-20b*	O	0.300189	235	0.00442677	704	939	0.391837
miR-1226*	X	1.53944	642	0.87161	300	942	0.391039
miR-515-3p	X	0.824667	444	0.25671	498	942	0.390244
miR-521	X	1.27699	576	0.650494	366	942	0.389452
miR-609	X	1.1279	530	0.511424	412	942	0.388664
miR-631	X	1.23111	564	0.61529	381	945	0.387879
miR-380	X	0.883364	460	0.283298	486	946	0.387097
miR-374a*	X	0.863522	457	0.278538	490	947	0.386318
miR-647	X	1.01797	502	0.413664	446	948	0.385542
miR-498	X	1.16196	541	0.516153	410	951	0.38477
miR-371-3p	X	0.75302	424	0.173241	530	954	0.384
miR-519e	X	0.853808	455	0.235304	503	958	0.383234
miR-662	X	1.21467	557	0.559556	401	958	0.38247
miR-1227	X	1.32556	591	0.644158	373	964	0.38171
miR-96*	O	0.387925	282	0.0096264	683	965	0.382937
miR-491-3p	X	0.949206	483	0.285314	485	968	0.382178
miR-518d-5p	X	0.841644	451	0.190998	520	971	0.381423
miR-520c-3p	X	0.885445	461	0.215974	510	971	0.380671
miR-525-5p	X	0.928981	474	0.258019	497	971	0.379921
miR-18a*	O	0.820879	442	0.169101	532	974	0.381139
miR-219-1-3p	O	0.397912	288	0.00806154	689	977	0.382353
miR-548b-5p	X	0.788591	434	0.141794	545	979	0.381605
miR-592	X	1.01308	499	0.297439	482	981	0.380859
miR-584	X	1.32687	593	0.595567	389	982	0.380117
miR-1225-3p	X	1.57346	649	0.744126	335	984	0.379377
miR-1228	X	1.6477	663	0.797235	321	984	0.378641
miR-1238	X	1.48825	631	0.678317	356	987	0.377907
miR-640	X	1.18919	546	0.423856	442	988	0.377176
miR-937	X	1.29511	584	0.545736	404	988	0.376448
miR-363*	X	0.540581	351	0.0410346	638	989	0.375723
miR-302d	O	0.554336	358	0.0433418	632	990	0.376923
miR-636	X	1.34508	597	0.575683	395	992	0.3762
miR-211	X	1.01581	501	0.269635	492	993	0.375479
miR-127-5p	O	0.939603	478	0.186288	522	1000	0.376673
miR-545*	X	0.850467	454	0.138841	550	1004	0.375954
miR-889	X	1.24414	566	0.43452	438	1004	0.375238
miR-298	X	1.14782	536	0.331916	469	1005	0.374525
miR-517a	X	1.25765	571	0.450987	434	1005	0.373814
miR-519e*	X	1.13273	533	0.307984	477	1010	0.373106
miR-634	X	1.15276	537	0.30956	476	1013	0.372401
miR-187	O	0.894608	462	0.128985	555	1017	0.373585
miR-379*	X	0.937368	477	0.148084	542	1019	0.372881
miR-541*	X	0.97134	490	0.174083	529	1019	0.37218
miR-383	O	1.08326	515	0.228616	505	1020	0.373358
miR-551b*	X	0.923468	472	0.139269	548	1020	0.372659
miR-623	X	1.37371	602	0.48963	418	1020	0.371963
miR-19b-2*	O	0.723266	416	0.0732158	606	1022	0.373134
miR-302a	O	0.602506	371	0.0301495	651	1022	0.374302
miR-760	X	1.30743	586	0.43626	436	1022	0.373606
miR-515-5p	X	1.00679	497	0.177595	526	1023	0.372913
miR-526b	X	1.18996	548	0.306193	479	1027	0.372222
miR-432*	X	1.01498	500	0.176309	528	1028	0.371534
miR-518f	X	0.931598	476	0.128832	556	1032	0.370849
miR-24-2*	X	0.493533	328	0.00411303	707	1035	0.370166
miR-617	X	1.19185	549	0.267347	493	1042	0.369485
miR-579	X	1.28729	581	0.355672	463	1044	0.368807
miR-194*	O	1.0529	509	0.153957	538	1047	0.369963
miR-522	X	1.47596	624	0.478623	424	1048	0.369287
miR-665	X	1.44915	620	0.465985	428	1048	0.368613
miR-549	X	1.11783	527	0.185748	523	1050	0.367942
miR-520g	X	1.16138	539	0.21115	514	1053	0.367273
miR-524-3p	X	0.965486	487	0.112946	567	1054	0.366606
miR-190b	X	1.05803	511	0.140432	546	1057	0.365942
miR-659	X	1.31376	590	0.344144	467	1057	0.36528
miR-655	X	1.31087	587	0.317277	471	1058	0.364621
miR-518b	X	1.10093	522	0.156689	537	1059	0.363964
miR-576-3p	X	1.05238	508	0.133607	552	1060	0.363309
miR-524-5p	X	1.09701	520	0.14388	543	1063	0.362657
miR-513a-3p	X	1.44233	619	0.42044	445	1064	0.362007
miR-105*	X	0.636861	383	0.00891858	685	1068	0.36136
miR-1236	X	1.50393	637	0.45712	431	1068	0.360714
miR-556-3p	X	1.02117	503	0.116791	565	1068	0.360071
miR-610	X	1.54096	643	0.468216	426	1069	0.359431
miR-933	X	1.47708	625	0.404229	449	1074	0.358792
miR-122	X	1.09864	521	0.130986	554	1075	0.358156
miR-330-5p	X	0.568818	366	0.00393703	709	1075	0.357522
miR-936	X	1.41647	612	0.339652	468	1080	0.35689
miR-302d*	O	0.603501	372	0.00313738	711	1083	0.358025
miR-590-3p	X	0.848955	453	0.0437894	631	1084	0.357394
miR-589*	X	0.973368	492	0.0842004	594	1086	0.356766
miR-525-3p	X	0.990558	495	0.0852143	593	1088	0.35614
miR-554	X	1.27856	577	0.215852	511	1088	0.355517
miR-518d-3p	X	0.969844	489	0.0774206	600	1089	0.354895
miR-518e	X	1.13025	531	0.122496	560	1091	0.354276
miR-943	X	1.32584	592	0.242087	501	1093	0.353659
miR-517b	X	1.331	594	0.252245	500	1094	0.353043
miR-553	X	1.28325	579	0.206608	517	1096	0.352431
miR-541	X	1.06276	512	0.0947489	585	1097	0.35182
miR-331-5p	X	1.16148	540	0.125159	559	1099	0.351211
miR-577	X	1.49513	634	0.348957	466	1100	0.350604
miR-518c	X	1.10523	523	0.104681	579	1102	0.35
miR-185*	O	1.02118	504	0.078511	599	1103	0.351119
miR-1237	X	1.74256	686	0.486677	420	1106	0.350515
miR-374b*	X	1.30664	585	0.186999	521	1106	0.349914
miR-568	X	1.41642	611	0.260062	496	1107	0.349315
miR-1228*	X	1.61499	659	0.402442	450	1109	0.348718
miR-518e*	X	1.22781	562	0.13728	551	1113	0.348123
miR-586	X	1.26747	573	0.148865	541	1114	0.34753
miR-373	X	0.841024	450	0.0194365	666	1116	0.346939
miR-520h	X	1.29125	583	0.166698	533	1116	0.34635
miR-516b	X	1.37148	601	0.207163	516	1117	0.345763
miR-518f*	X	1.236	565	0.121971	561	1126	0.345178
miR-583	X	1.49997	635	0.277746	491	1126	0.344595
miR-657	X	1.21228	556	0.111339	570	1126	0.344013
miR-346	X	1.53579	641	0.282559	487	1128	0.343434
miR-589	X	1.11719	526	0.0752474	603	1129	0.342857
miR-146a*	O	1.05052	507	0.050244	623	1130	0.34396
miR-1229	X	1.8149	702	0.463169	429	1131	0.343384
miR-548d-3p	X	1.03251	506	0.0467049	627	1133	0.342809
miR-615-5p	X	0.923177	471	0.0193905	667	1138	0.342237
miR-570	X	1.50018	636	0.23341	504	1140	0.341667
miR-591	X	1.27437	575	0.113508	566	1141	0.341098
miR-556-5p	X	1.05554	510	0.0421021	635	1145	0.340532
miR-576-5p	X	1.31223	588	0.12758	557	1145	0.339967
miR-511	X	1.43221	616	0.169522	531	1147	0.339404
miR-220c	X	1.22955	563	0.0942936	586	1149	0.338843
miR-325	X	1.25728	570	0.0954567	584	1154	0.338284
miR-621	X	1.20642	554	0.0767664	602	1156	0.337727
miR-544	X	1.2257	560	0.079062	598	1158	0.337171
miR-624	X	1.24746	567	0.0862588	592	1159	0.336617
miR-202*	X	1.31374	589	0.110956	571	1160	0.336066
miR-18b*	X	1.16526	542	0.0565647	619	1161	0.335516
miR-658	X	1.3581	598	0.11849	563	1161	0.334967
miR-767-3p	X	1.22191	558	0.0743215	604	1162	0.334421
miR-516a-3p	O	1.25044	568	0.0815413	597	1165	0.335505
miR-632	X	1.44121	618	0.139269	549	1167	0.334959
miR-656	X	1.69935	670	0.212236	512	1182	0.334416
miR-519b-3p	X	1.48197	627	0.127271	558	1185	0.333874
miR-196a*	X	1.17082	544	0.0329961	644	1188	0.333333
miR-496	X	1.40976	610	0.104314	580	1190	0.332795
miR-671-3p	X	1.28468	580	0.0702161	610	1190	0.332258
miR-562	X	1.38487	606	0.0908119	588	1194	0.331723
miR-548b-3p	X	1.08177	514	0.0115088	681	1195	0.33119
miR-614	X	1.71167	675	0.180495	524	1199	0.330658
miR-490-3p	X	1.41701	613	0.0932032	587	1200	0.330128
miR-519c-3p	X	1.47959	626	0.109307	574	1200	0.3296
miR-675	X	1.42178	615	0.0836418	596	1211	0.329073
miR-526b*	X	1.49146	632	0.0985138	581	1213	0.328549
miR-552	X	1.40407	609	0.073277	605	1214	0.328025
miR-596	X	1.58976	652	0.109651	573	1225	0.327504
miR-875-5p	X	1.43831	617	0.0696613	611	1228	0.326984
miR-581	X	1.50939	639	0.0892547	590	1229	0.326466
miR-520f	X	1.58036	650	0.096176	583	1233	0.325949
miR-611	X	1.40019	608	0.0488398	625	1233	0.325434
miR-922	X	1.16637	543	0.00789702	692	1235	0.324921
miR-802	X	1.39119	607	0.0452701	630	1237	0.324409
miR-920	X	1.28078	578	0.0260823	659	1237	0.323899
miR-323-5p	X	1.09236	519	0.000596868	722	1241	0.323391
miR-567	X	1.70876	673	0.111549	569	1242	0.322884
miR-566	X	1.68881	669	0.10713	577	1246	0.322379
miR-612	X	1.61189	657	0.0872154	591	1248	0.321875
miR-216a	X	1.62275	660	0.0894957	589	1249	0.321373
miR-296-3p	O	1.20455	553	0.00692137	697	1250	0.32243
miR-499-3p	X	1.26397	572	0.0136782	678	1250	0.321928
miR-651	X	1.49332	633	0.0587111	618	1251	0.321429
miR-944	X	1.74133	684	0.111649	568	1252	0.32093
miR-599	X	1.38239	604	0.0278883	656	1260	0.320433
miR-618	X	1.58606	651	0.0703845	609	1260	0.319938
miR-891b	X	1.57096	648	0.0662867	613	1261	0.319444
miR-448	X	1.33864	595	0.0192834	668	1263	0.318952
miR-208b	X	1.3584	599	0.0180782	671	1270	0.318462
miR-942	X	1.7881	696	0.108871	575	1271	0.317972
miR-604	X	1.5062	638	0.0416086	636	1274	0.317485
miR-888	X	1.45803	622	0.0293843	652	1274	0.316998
miR-450b-3p	X	1.45801	621	0.0273985	657	1278	0.316514
miR-668	X	1.81513	703	0.1078	576	1279	0.316031
miR-886-5p	X	1.37748	603	0.0127217	680	1283	0.315549
miR-512-5p	X	1.55274	646	0.0366385	641	1287	0.315068
miR-619	X	1.71363	676	0.0685939	612	1288	0.31459
miR-297	X	1.52331	640	0.0308229	649	1289	0.314112
miR-551a	X	1.68124	668	0.0467278	626	1294	0.313636
miR-603	X	1.64429	662	0.042148	634	1296	0.313162
miR-639	X	1.80712	700	0.0718843	607	1307	0.312689
miR-643	X	1.66941	666	0.0364893	642	1308	0.312217
miR-767-5p	X	1.48626	630	0.0130125	679	1309	0.311747
miR-380*	X	1.48271	628	0.00991718	682	1310	0.311278
miR-563	X	1.71142	674	0.0415397	637	1311	0.310811
miR-626	X	1.55527	647	0.0227728	664	1311	0.310345
miR-653	X	1.76033	689	0.0498729	624	1313	0.30988
miR-561	X	1.6056	654	0.0244257	661	1315	0.309417
miR-573	X	1.5517	644	0.0165286	674	1318	0.308955
miR-588	X	1.55206	645	0.0164062	675	1320	0.308495
miR-616*	X	1.61476	658	0.0234156	663	1321	0.308036
miR-616	X	1.59711	653	0.0180399	672	1325	0.307578
miR-875-3p	X	1.4716	623	0.00514224	702	1325	0.307122
miR-452*	X	1.41888	614	0.00180208	715	1329	0.306667
miR-587	X	1.48458	629	0.0056932	701	1330	0.306213
miR-891a	X	1.73891	683	0.0314312	647	1330	0.305761
miR-220a	X	1.91099	717	0.0632221	615	1332	0.30531
miR-597	X	1.72648	679	0.0286496	653	1332	0.30486
miR-220b	X	1.60896	656	0.0141756	677	1333	0.304412
miR-607	X	1.6738	667	0.0190079	669	1336	0.303965
miR-1226	X	1.93804	721	0.0607772	616	1337	0.303519
miR-523	X	1.65131	664	0.0171599	673	1337	0.303075
miR-635	X	1.72241	677	0.0249422	660	1337	0.302632
miR-571	X	1.80326	699	0.0377825	639	1338	0.30219
miR-578	X	1.7416	685	0.026817	658	1343	0.301749
miR-606	X	1.72838	681	0.0243759	662	1343	0.30131
miR-661	X	1.79904	698	0.0329463	645	1343	0.300872
miR-892a	X	1.78589	695	0.0305129	650	1345	0.300435
miR-517*	X	1.85855	712	0.0372047	640	1352	0.3
miR-633	X	1.8184	704	0.0311442	648	1352	0.299566
miR-1233	X	1.93097	720	0.0424235	633	1353	0.299133
miR-642	X	1.74261	687	0.0185029	670	1357	0.298701
miR-569	X	1.70678	671	0.0085551	687	1358	0.298271
miR-580	X	1.8219	705	0.0281599	655	1360	0.297842
miR-527	X	1.91692	718	0.0323418	646	1364	0.297414
miR-122*	X	1.60689	655	0.00354677	710	1365	0.296987
miR-646	X	1.73532	682	0.00870432	686	1368	0.296562
miR-504	X	1.78433	694	0.0156754	676	1370	0.296137
miR-637	X	1.8344	706	0.020569	665	1371	0.295714
miR-644	X	1.72684	680	0.00794676	691	1371	0.295292
miR-649	X	1.72537	678	0.00774397	694	1372	0.294872
miR-888*	X	1.66038	665	0.00128556	719	1384	0.294452
miR-593*	X	1.70737	672	0.00202017	713	1385	0.294034
miR-600	X	1.76078	690	0.00705145	695	1385	0.293617
miR-555	X	1.79904	697	0.00778606	693	1390	0.293201
miR-593	X	1.77465	693	0.00594955	700	1393	0.292786
miR-208a	X	1.83795	707	0.00850536	688	1395	0.292373
miR-620	X	1.77253	692	0.00407477	708	1400	0.291961
miR-938	X	1.84984	710	0.00795823	690	1400	0.291549
miR-935	X	1.85011	711	0.00702467	696	1407	0.291139
miR-216b	X	1.75456	688	0.000826432	720	1408	0.29073
miR-941	X	1.76103	691	0.000826432	721	1412	0.290323
miR-559	X	1.88547	715	0.00690224	698	1413	0.289916
miR-453	X	1.84874	709	0.00440764	705	1414	0.28951
miR-217	X	1.81357	701	0.00128556	718	1419	0.289106
miR-558	X	1.92404	719	0.00449946	703	1422	0.288703
miR-1231	X	1.84742	708	0.00128939	717	1425	0.288301
miR-147	X	1.86186	714	0.00252521	712	1426	0.2879
miR-924	X	1.97462	723	0.00422399	706	1429	0.2875
miR-890	X	1.89313	716	0.00197808	714	1430	0.287101
miR-608	X	1.86115	713	0.000554781	723	1436	0.286704
miR-412	X	1.94151	722	0.00154956	716	1438	0.286307

## Sheet: F1+F2+F3
miRNA	HMDD	Q-statistics	RQ1	Q-statistics (Inverse ranking)	RQ2	RQ1+RQ2	Cumulative Ratio
let-7b	O	0.000518584	1	11.6848	2	3	1
miR-30c	O	0.00131182	5	11.6511	3	8	1
miR-21	O	0.000717905	2	11.5173	7	9	1
miR-29a	O	0.000817859	3	11.5751	6	9	1
miR-29b	O	0.00212196	8	11.7404	1	9	1
miR-93	O	0.00179371	6	11.6439	4	10	1
miR-22	O	0.00345788	12	11.6192	5	17	1
miR-17	O	0.00243099	9	11.4578	9	18	1
miR-181a-2*	X	0.00182439	7	11.2848	13	20	0.888889
miR-130a	O	0.00379718	15	11.5118	8	23	0.9
miR-20a	O	0.00343989	11	11.2934	12	23	0.909091
miR-142-3p	X	0.00674377	18	11.4065	10	28	0.833333
miR-125b	O	0.00124136	4	10.8902	25	29	0.846154
miR-21*	O	0.00352518	13	11.1394	17	30	0.857143
miR-24	X	0.00757756	20	11.354	11	31	0.8
miR-29c	X	0.00629343	17	11.1455	15	32	0.75
miR-30e*	O	0.0117313	23	11.1827	14	37	0.764706
miR-16	O	0.0028325	10	10.7657	32	42	0.777778
miR-27a	O	0.0167297	25	11.1019	18	43	0.789474
miR-30b	O	0.00499949	16	10.8002	27	43	0.8
miR-23a	X	0.0170227	28	11.1421	16	44	0.761905
miR-20b	O	0.00919571	22	10.9007	24	46	0.772727
miR-106b	O	0.00371509	14	10.7455	33	47	0.782609
miR-30e	O	0.0186204	32	11.0904	19	51	0.791667
miR-142-5p	X	0.00740709	19	10.6676	35	54	0.76
miR-30d	O	0.0184377	31	10.9015	23	54	0.769231
miR-26a	X	0.0207534	35	11.0366	20	55	0.740741
miR-27b	X	0.0188271	33	10.8809	26	59	0.714286
miR-20a*	O	0.0265541	42	11.01	21	63	0.724138
miR-19b	O	0.0268495	43	10.9614	22	65	0.733333
miR-181a	X	0.00767704	21	10.2292	45	66	0.709677
miR-25	O	0.0220885	37	10.7788	31	68	0.71875
miR-106a	X	0.0231126	40	10.7903	29	69	0.69697
miR-218	O	0.0208688	36	10.7309	34	70	0.705882
miR-200b	O	0.0257952	41	10.7843	30	71	0.714286
miR-23b	X	0.0314216	45	10.7984	28	73	0.694444
miR-101	O	0.0189595	34	10.3325	41	75	0.702703
miR-17*	O	0.0180362	30	10.1978	46	76	0.710526
miR-181a*	X	0.0120382	24	10.0072	52	76	0.692308
miR-214	O	0.0228469	38	10.3507	40	78	0.7
miR-15b	X	0.0231104	39	10.2308	44	83	0.682927
miR-96	O	0.0168833	27	9.86104	57	84	0.690476
miR-107	X	0.0303245	44	10.3114	42	86	0.674419
miR-92a	O	0.0167504	26	9.67504	62	88	0.681818
miR-181c*	X	0.0449278	55	10.5801	36	91	0.666667
miR-200c	O	0.041964	52	10.3911	39	91	0.673913
miR-185	O	0.0541754	59	10.5079	37	96	0.680851
miR-15a	X	0.0371408	48	10.0909	49	97	0.666667
miR-9*	O	0.0408678	50	10.0989	48	98	0.673469
miR-26b	X	0.0379717	49	10.0545	50	99	0.66
miR-301a	X	0.0631283	63	10.4298	38	101	0.647059
miR-222	X	0.0600856	61	10.3062	43	104	0.634615
miR-150	X	0.0537641	58	10.186	47	105	0.622642
miR-146a	O	0.0480994	56	10.0086	51	107	0.62963
miR-497	X	0.05994	60	9.97334	53	113	0.618182
miR-141	O	0.0338533	46	9.40735	77	123	0.625
miR-19a	O	0.0634816	64	9.81	59	123	0.631579
miR-9	O	0.0421098	53	9.47748	71	124	0.637931
miR-148b	O	0.0619294	62	9.5823	64	126	0.644068
miR-219-5p	O	0.0904464	74	9.89307	54	128	0.65
miR-34a	O	0.0752565	68	9.68035	61	129	0.655738
miR-93*	O	0.041609	51	9.36732	78	129	0.66129
let-7i	O	0.0930795	75	9.87543	56	131	0.666667
miR-768-3p	X	0.0883351	73	9.75113	60	133	0.65625
miR-148a	O	0.085662	71	9.62772	63	134	0.661538
miR-199a-5p	O	0.0447336	54	9.2708	81	135	0.666667
miR-30b*	O	0.112366	84	9.87949	55	139	0.671642
miR-30d*	O	0.108207	81	9.81922	58	139	0.676471
let-7c	O	0.0876509	72	9.51459	68	140	0.681159
miR-19b-1*	O	0.0990062	78	9.55737	66	144	0.685714
miR-424	X	0.0676957	66	9.29194	79	145	0.676056
miR-200a	O	0.104136	80	9.54421	67	147	0.680556
miR-22*	O	0.0938308	76	9.45281	73	149	0.684932
miR-30a*	O	0.0984443	77	9.4356	74	151	0.689189
miR-16-2*	O	0.0836494	70	9.1664	82	152	0.693333
miR-181c	X	0.124234	87	9.5785	65	152	0.684211
miR-324-5p	X	0.124592	88	9.49312	69	157	0.675325
miR-140-3p	O	0.112187	83	9.43086	76	159	0.679487
miR-195	X	0.100909	79	9.11524	83	162	0.670886
miR-125a-5p	O	0.115884	86	9.10632	84	170	0.675
miR-18a	O	0.16241	101	9.48096	70	171	0.679012
let-7a	O	0.0358391	47	7.4703	126	173	0.682927
miR-335	O	0.157683	99	9.43177	75	174	0.686747
miR-768-5p	X	0.164629	102	9.47153	72	174	0.678571
miR-200b*	O	0.129559	90	9.05698	86	176	0.682353
let-7e	O	0.155287	98	9.27533	80	178	0.686047
let-7g	O	0.145711	95	8.91958	89	184	0.689655
miR-103	X	0.13899	92	8.87615	92	184	0.681818
miR-214*	O	0.165235	103	9.06379	85	188	0.685393
miR-30a	O	0.0500511	57	7.19313	132	189	0.688889
miR-7	X	0.113906	85	8.29875	106	191	0.681319
miR-30c-1*	O	0.0650207	65	7.46119	127	192	0.684783
miR-221	O	0.110649	82	8.08969	111	193	0.688172
miR-378	X	0.206683	112	9.03442	87	199	0.680851
miR-18b	X	0.196037	110	8.7026	93	203	0.673684
miR-125b-2*	O	0.209711	114	8.882	90	204	0.677083
miR-30c-2*	O	0.0804487	69	7.07273	136	205	0.680412
miR-452	X	0.153434	96	8.16091	109	205	0.673469
miR-152	O	0.217251	118	8.94746	88	206	0.676768
miR-29c*	X	0.138608	91	8.00067	115	206	0.67
miR-145	O	0.195808	109	8.38917	100	209	0.673267
miR-301b	X	0.153801	97	8.052	113	210	0.666667
miR-342-3p	X	0.210193	115	8.53782	95	210	0.660194
miR-425	X	0.160465	100	8.1508	110	210	0.653846
miR-223	O	0.14004	93	7.84449	118	211	0.657143
miR-429	O	0.192399	108	8.32002	105	213	0.660377
miR-141*	O	0.221914	120	8.4314	98	218	0.663551
miR-130b	X	0.179786	107	8.08188	112	219	0.657407
miR-183	O	0.250396	128	8.87999	91	219	0.66055
miR-101*	O	0.240403	124	8.4311	99	223	0.663636
miR-146b-5p	O	0.229739	122	8.35971	102	224	0.666667
let-7d	O	0.27827	131	8.56092	94	225	0.669643
miR-331-3p	X	0.21552	117	8.17124	108	225	0.663717
miR-34b*	O	0.144185	94	7.29638	131	225	0.666667
miR-135a	X	0.24855	127	8.36525	101	228	0.66087
miR-200a*	O	0.175607	105	7.51504	123	228	0.663793
miR-135b	O	0.245501	126	8.34803	103	229	0.666667
miR-100	O	0.201115	111	7.79889	119	230	0.669492
miR-155	O	0.284591	134	8.44903	97	231	0.672269
miR-200c*	O	0.298297	137	8.49795	96	233	0.675
miR-193a-3p	X	0.226455	121	8.03558	114	235	0.669421
miR-181d	O	0.127163	89	6.77947	152	241	0.672131
miR-34c-5p	O	0.214427	116	7.42212	128	244	0.674797
miR-495	X	0.260828	129	7.9507	116	245	0.669355
miR-125a-3p	O	0.339587	142	8.34459	104	246	0.672
miR-376a	X	0.232554	123	7.50994	124	247	0.666667
miR-363	X	0.170769	104	6.80185	148	252	0.661417
miR-23b*	X	0.365357	149	8.18555	107	256	0.65625
miR-381	X	0.290575	136	7.61441	120	256	0.651163
miR-506	X	0.285924	135	7.41714	129	264	0.646154
miR-34b	O	0.243959	125	6.91658	140	265	0.648855
miR-378*	X	0.359846	148	7.91945	117	265	0.643939
miR-182	O	0.345755	145	7.61424	121	266	0.646617
miR-199b-3p	X	0.277534	130	7.05665	137	267	0.641791
miR-181b	X	0.336914	141	7.09106	135	276	0.637037
miR-29b-1*	O	0.341691	144	7.15174	133	277	0.639706
miR-149	X	0.439105	158	7.54417	122	280	0.635036
miR-135a*	X	0.221101	119	6.35771	167	286	0.630435
miR-99a	O	0.439312	159	7.36015	130	289	0.633094
miR-409-3p	X	0.519155	170	7.50928	125	295	0.628571
miR-224	O	0.207875	113	6.08816	183	296	0.631206
miR-24-1*	X	0.389789	152	6.89107	144	296	0.626761
miR-299-5p	X	0.378319	150	6.86559	146	296	0.622378
miR-455-3p	X	0.415427	153	6.90556	143	296	0.618056
miR-454	X	0.179277	106	5.97247	191	297	0.613793
miR-10b	O	0.464257	160	7.0467	138	298	0.616438
miR-127-3p	O	0.504998	169	7.12693	134	303	0.619048
miR-132	X	0.280387	132	6.26352	173	305	0.614865
miR-923	X	0.0177707	29	3.92024	278	307	0.610738
miR-193a-5p	X	0.312518	138	6.28761	171	309	0.606667
miR-337-5p	X	0.555445	179	6.97143	139	318	0.602649
miR-574-5p	X	0.436979	156	6.45904	163	319	0.598684
miR-128	O	0.521612	171	6.78812	149	320	0.601307
miR-509-3p	X	0.484008	165	6.64747	156	321	0.597403
miR-193b	O	0.481123	164	6.57599	161	325	0.6
miR-106b*	O	0.525286	172	6.73692	154	326	0.602564
miR-143*	X	0.527166	174	6.73279	155	329	0.598726
miR-129-3p	X	0.47068	161	6.29496	169	330	0.594937
miR-140-5p	O	0.579065	183	6.82501	147	330	0.597484
miR-362-5p	X	0.35225	146	6.07396	185	331	0.59375
miR-376a*	X	0.536267	175	6.62563	159	334	0.590062
miR-143	X	0.320782	139	5.84341	197	336	0.58642
miR-299-3p	X	0.472505	162	6.2318	174	336	0.582822
miR-376c	O	0.356939	147	5.98893	189	336	0.585366
miR-509-3-5p	X	0.49669	168	6.34848	168	336	0.581818
miR-323-3p	X	0.680794	196	6.91047	141	337	0.578313
miR-92a-1*	O	0.539334	177	6.60567	160	337	0.580838
miR-338-3p	O	0.437304	157	6.12395	182	339	0.583333
miR-99b	O	0.690312	198	6.90676	142	340	0.585799
miR-15b*	X	0.493696	166	6.22799	175	341	0.582353
miR-590-5p	X	0.595273	188	6.74356	153	341	0.578947
miR-330-3p	X	0.52681	173	6.29038	170	343	0.575581
miR-507	X	0.547631	178	6.37655	165	343	0.572254
miR-542-3p	O	0.585686	186	6.63438	157	343	0.574713
miR-379	X	0.704019	201	6.87829	145	346	0.571429
miR-509-5p	X	0.561574	180	6.37198	166	346	0.568182
miR-15a*	X	0.494331	167	6.14717	180	347	0.564972
miR-539	X	0.674904	195	6.62768	158	353	0.561798
miR-92b	O	0.538798	176	6.15934	178	354	0.564246
miR-361-5p	X	0.754776	208	6.77986	151	359	0.561111
miR-410	X	0.759999	210	6.78218	150	360	0.558011
miR-508-3p	X	0.617556	189	6.27167	172	361	0.554945
miR-199b-5p	X	0.474519	163	5.68556	201	364	0.551913
miR-151-3p	X	0.73178	205	6.43005	164	369	0.548913
miR-29a*	O	0.75122	207	6.56873	162	369	0.551351
miR-361-3p	X	0.665552	194	6.15578	179	373	0.548387
miR-542-5p	O	0.660754	192	6.13313	181	373	0.550802
miR-574-3p	X	0.582013	184	5.97719	190	374	0.547872
miR-124	X	0.382554	151	5.16053	224	375	0.544974
miR-186	X	0.64825	190	6.00723	186	376	0.542105
miR-377	X	0.576112	181	5.64065	204	385	0.539267
miR-335*	O	0.690975	199	5.99779	188	387	0.541667
miR-33a	X	0.418846	154	4.86388	234	388	0.53886
miR-23a*	X	0.727959	203	6.00098	187	390	0.536082
miR-34a*	O	0.698289	200	5.87649	195	395	0.538462
miR-423-5p	X	0.710425	202	5.88079	194	396	0.535714
miR-144	X	0.847505	221	6.17991	177	398	0.532995
miR-150*	X	0.590367	187	5.48259	211	398	0.530303
miR-221*	O	0.435816	155	4.6541	245	400	0.532663
miR-136	X	0.769097	213	5.85657	196	409	0.53
miR-28-5p	X	0.964533	233	6.18328	176	409	0.527363
miR-451	X	0.34077	143	4.20877	267	410	0.524752
miR-486-5p	O	0.577036	182	5.04931	228	410	0.527094
miR-455-5p	X	0.762142	211	5.55484	209	420	0.52451
miR-499-5p	X	0.816482	217	5.64887	203	420	0.521951
miR-139-3p	X	0.790298	215	5.60636	206	421	0.519417
miR-324-3p	X	0.980245	237	6.08108	184	421	0.516908
let-7e*	O	0.729226	204	5.3531	218	422	0.519231
let-7f	O	0.0684779	67	2.66488	355	422	0.521531
miR-126	O	0.799521	216	5.46262	214	430	0.52381
miR-151-5p	X	0.758865	209	5.18022	223	432	0.521327
let-7f-1*	O	0.889765	224	5.54562	210	434	0.523585
miR-10a	X	0.970022	234	5.77212	200	434	0.521127
miR-194	O	0.833618	218	5.41955	216	434	0.523364
miR-154	X	1.02316	242	5.8825	193	435	0.52093
miR-136*	X	1.04026	244	5.95754	192	436	0.518519
miR-26b*	X	0.973235	235	5.65586	202	437	0.516129
miR-409-5p	X	0.745287	206	4.92681	232	438	0.513761
miR-369-5p	X	0.960598	232	5.57507	207	439	0.511416
miR-7-1*	X	0.836978	219	5.2919	220	439	0.509091
miR-432	X	1.08222	245	5.78235	199	444	0.506787
miR-885-5p	X	0.663808	193	4.4589	255	448	0.504505
miR-205	X	1.11601	254	5.819	198	452	0.502242
miR-518a-3p	X	0.284083	133	3.0282	322	455	0.5
miR-551b	X	1.02576	243	5.47599	212	455	0.497778
miR-502-3p	O	0.893127	225	4.927	231	456	0.5
miR-654-3p	X	0.939036	230	5.09996	226	456	0.497797
miR-192	O	1.08707	249	5.55956	208	457	0.5
miR-195*	X	0.927127	228	5.02836	230	458	0.497817
miR-582-5p	X	0.685399	197	4.32322	261	458	0.495652
miR-31	O	0.89759	226	4.8675	233	459	0.497835
miR-204	X	0.655525	191	4.15201	270	461	0.49569
miR-129*	X	1.08673	248	5.42559	215	463	0.493562
miR-488	O	0.980172	236	5.07592	227	463	0.495726
miR-34c-3p	O	1.19271	259	5.60701	205	464	0.497872
let-7a*	O	1.09495	250	5.29729	219	469	0.5
miR-32*	X	0.951843	231	4.73752	239	470	0.49789
miR-449a	O	0.837236	220	4.54721	250	470	0.5
miR-106a*	X	0.585489	185	3.72861	293	478	0.497908
miR-26a-1*	X	1.23322	265	5.46366	213	478	0.495833
miR-532-5p	O	1.13208	256	5.19622	222	478	0.497925
let-7b*	O	1.0828	246	4.84135	235	481	0.5
miR-154*	X	1.22556	264	5.36121	217	481	0.497942
miR-25*	O	0.93103	229	4.37664	258	487	0.5
miR-32	X	1.11596	253	4.74124	238	491	0.497959
miR-362-3p	X	1.2063	262	5.04877	229	491	0.495935
miR-373*	X	1.08559	247	4.5392	251	498	0.493927
miR-411	X	1.39321	277	5.24865	221	498	0.491935
miR-188-5p	X	1.11408	252	4.63409	247	499	0.48996
miR-193b*	O	0.916307	227	3.95841	275	502	0.492
miR-483-3p	X	1.19531	260	4.70797	242	502	0.49004
miR-493*	X	1.39527	278	5.15827	225	503	0.488095
miR-182*	O	1.19925	261	4.69324	243	504	0.490119
miR-485-5p	X	1.31615	270	4.73465	240	510	0.488189
miR-125b-1*	O	0.866859	223	3.74556	289	512	0.490196
miR-483-5p	X	1.3185	271	4.71226	241	512	0.488281
miR-503	X	1.27312	267	4.64859	246	513	0.486381
miR-886-3p	X	1.15877	257	4.40949	257	514	0.484496
miR-485-3p	X	0.985971	239	3.93702	277	516	0.482625
miR-564	X	1.30908	269	4.61116	248	517	0.480769
miR-449b	O	1.28892	268	4.47451	254	522	0.482759
miR-28-3p	X	1.10562	251	3.91279	280	531	0.480916
miR-320	X	1.34438	273	4.36421	259	532	0.479087
miR-514	X	1.44098	283	4.59611	249	532	0.477273
miR-543	X	1.40063	279	4.47638	253	532	0.475472
miR-148a*	O	1.54033	298	4.81456	237	535	0.477444
miR-145*	O	1.21828	263	3.95999	274	537	0.479401
miR-450a	X	1.50302	294	4.66154	244	538	0.477612
miR-376b	X	1.60273	303	4.82731	236	539	0.475836
miR-129-5p	X	1.47089	290	4.44497	256	546	0.474074
miR-210	X	1.1711	258	3.78691	288	546	0.472325
miR-532-3p	O	1.44978	286	4.28878	263	549	0.474265
miR-202	X	1.54463	299	4.49502	252	551	0.472527
miR-548c-5p	X	0.981603	238	3.15276	314	552	0.470803
miR-183*	O	1.35675	274	3.85672	282	556	0.472727
miR-98	X	1.45665	288	4.1534	269	557	0.471014
miR-374b	X	1.46476	289	4.13023	271	560	0.469314
miR-139-5p	X	1.02296	241	3.02814	323	564	0.467626
miR-454*	X	1.66089	308	4.36363	260	568	0.46595
miR-494	X	0.857272	222	2.73542	347	569	0.464286
miR-371-5p	X	1.48731	291	3.92021	279	570	0.462633
miR-132*	X	1.44918	285	3.79759	287	572	0.460993
miR-500*	X	1.60116	302	4.11118	272	574	0.459364
miR-629*	O	1.72036	313	4.28939	262	575	0.461268
let-7d*	O	1.5027	293	3.84668	283	576	0.463158
miR-365	X	1.13184	255	3.0243	324	579	0.461538
miR-501-3p	X	1.2543	266	3.13342	315	581	0.45993
miR-548d-5p	X	1.4101	280	3.47616	301	581	0.458333
let-7i*	O	1.80663	319	4.28196	264	583	0.460208
miR-424*	X	1.48802	292	3.73005	292	584	0.458621
miR-876-5p	X	1.82001	320	4.28095	265	585	0.457045
miR-625	O	1.88019	322	4.2461	266	588	0.458904
miR-505	X	1.52586	296	3.58205	294	590	0.457338
miR-382	X	1.32657	272	3.06066	321	593	0.455782
miR-487b	X	1.43483	282	3.23596	311	593	0.454237
miR-671-5p	X	1.53074	297	3.52859	296	593	0.452703
miR-16-1*	O	0.32578	140	1.28765	454	594	0.454545
miR-431	X	1.94337	326	4.18538	268	594	0.45302
miR-212	X	1.72201	314	3.88548	281	595	0.451505
miR-501-5p	X	1.45007	287	3.26663	308	595	0.45
miR-342-5p	X	1.52214	295	3.43237	302	597	0.448505
miR-500	X	1.67545	311	3.7985	286	597	0.44702
miR-508-5p	X	1.61464	305	3.50953	298	603	0.445545
miR-337-3p	X	1.57622	301	3.26046	310	611	0.444079
miR-31*	O	1.66335	309	3.38319	303	612	0.445902
miR-548a-5p	X	0.771466	214	1.98178	398	612	0.444444
miR-769-5p	X	2.11072	341	3.95487	276	617	0.442997
miR-203	X	2.12528	345	4.01301	273	618	0.441558
miR-148b*	O	2.07732	337	3.79863	285	622	0.443366
miR-134	X	2.1183	342	3.82538	284	626	0.441935
miR-939	X	1.94565	327	3.49764	299	626	0.440514
miR-206	X	1.67042	310	3.1185	317	627	0.439103
let-7g*	O	2.09274	340	3.52625	297	637	0.440895
miR-520b	X	1.69503	312	2.98788	326	638	0.43949
miR-877*	X	1.90249	324	3.12486	316	640	0.438095
miR-215	O	2.2445	352	3.73922	290	642	0.439873
miR-196b	X	2.12489	344	3.4785	300	644	0.438486
miR-628-5p	X	1.76623	318	2.97374	327	645	0.437107
miR-370	O	2.03908	334	3.15328	313	647	0.438871
miR-133b	O	1.98439	329	3.06161	320	649	0.440625
miR-27b*	X	1.37472	276	2.35341	373	649	0.439252
let-7f-2*	O	1.5592	300	2.69915	350	650	0.440994
miR-33b*	X	1.98964	331	3.09056	319	650	0.439628
miR-629	O	2.27495	355	3.54845	295	650	0.441358
miR-876-3p	X	2.32119	360	3.73782	291	651	0.44
miR-340*	X	2.22445	349	3.33226	304	653	0.43865
miR-130a*	O	1.93501	325	2.8935	332	657	0.440367
miR-425*	X	1.41054	281	2.30967	379	660	0.439024
miR-652	X	1.84194	321	2.75532	344	665	0.43769
miR-744	X	1.98762	330	2.82091	337	667	0.436364
miR-892b	X	1.98353	328	2.81212	339	667	0.435045
miR-374a	X	1.60274	304	2.49347	365	669	0.433735
miR-708	X	1.36466	275	1.97682	399	674	0.432432
miR-196a	X	2.03987	335	2.79104	340	675	0.431138
miR-654-5p	X	1.89101	323	2.66997	352	675	0.429851
miR-638	X	1.75513	316	2.63293	360	676	0.428571
miR-138	O	1.74789	315	2.60371	362	677	0.430267
miR-329	X	2.50248	369	3.21863	312	681	0.428994
miR-328	X	2.26986	354	2.93978	329	683	0.427729
miR-340	X	2.58658	378	3.27016	307	685	0.426471
miR-339-3p	O	2.3257	362	2.99957	325	687	0.428152
miR-550*	X	2.37828	364	2.94507	328	692	0.426901
miR-615-3p	X	1.62095	306	2.17779	386	692	0.425656
miR-519a	X	2.69761	389	3.27361	306	695	0.424419
miR-300	O	2.45657	366	2.93193	330	696	0.426087
miR-487a	X	2.71177	392	3.26315	309	701	0.424855
miR-484	X	2.75596	397	3.27859	305	702	0.423631
miR-338-5p	O	2.69269	388	3.10344	318	706	0.425287
miR-516a-5p	O	2.12358	343	2.54777	364	707	0.426934
miR-10b*	O	2.53249	373	2.84756	335	708	0.428571
miR-138-2*	O	2.09073	339	2.3823	370	709	0.430199
miR-502-5p	O	2.53211	372	2.78564	341	713	0.431818
miR-520e	X	2.17178	347	2.4751	366	713	0.430595
miR-940	X	2.17712	348	2.41821	367	715	0.429379
miR-99a*	O	2.30326	357	2.63331	359	716	0.430986
miR-377*	X	2.32306	361	2.63854	357	718	0.429775
miR-663	X	2.66756	385	2.88568	333	718	0.428571
miR-100*	O	2.33785	363	2.64536	356	719	0.430168
miR-575	X	2.29197	356	2.56079	363	719	0.428969
miR-29b-2*	O	2.61393	379	2.76874	343	722	0.430556
miR-625*	O	2.7116	391	2.86186	334	725	0.432133
miR-801	X	2.61762	380	2.74805	345	725	0.430939
miR-144*	X	2.58643	377	2.67888	351	728	0.429752
miR-339-5p	O	2.62977	382	2.74438	346	728	0.431319
miR-628-3p	X	2.08846	338	1.94515	401	739	0.430137
miR-192*	O	2.25417	353	2.16666	387	740	0.431694
miR-33b	X	2.83796	404	2.83076	336	740	0.430518
miR-99b*	O	2.38451	365	2.33862	376	741	0.432065
miR-26a-2*	X	2.1423	346	1.99188	397	743	0.430894
miR-33a*	X	2.90925	412	2.90765	331	743	0.42973
miR-519d	X	2.78768	402	2.78427	342	744	0.428571
miR-10a*	X	2.55341	376	2.34016	375	751	0.427419
miR-548a-3p	X	1.02203	240	0.7207	511	751	0.426273
miR-7-2*	X	2.76547	399	2.66865	354	753	0.425134
miR-505*	X	2.46841	368	2.16333	388	756	0.424
miR-627	X	3.03781	418	2.81273	338	756	0.422872
miR-660	X	2.67079	386	2.35899	372	758	0.421751
miR-520a-3p	X	2.31518	359	1.92021	404	763	0.420635
miR-488*	O	2.9978	417	2.70793	349	766	0.422164
miR-124*	X	0.763764	212	0.444296	555	767	0.421053
miR-520a-5p	X	1.99248	333	1.55622	434	767	0.419948
miR-423-3p	X	2.23936	351	1.6416	421	772	0.418848
miR-598	X	2.684	387	2.20906	385	772	0.417755
miR-222*	X	2.95377	415	2.6367	358	773	0.416667
miR-1	O	2.84769	406	2.40614	368	774	0.418182
miR-421	X	3.12847	427	2.73292	348	775	0.417098
miR-520d-5p	X	2.5205	371	1.87003	406	777	0.416021
miR-105	X	2.88721	409	2.37681	371	780	0.414948
miR-223*	O	3.0701	420	2.62837	361	781	0.416452
miR-186*	X	2.63563	383	1.95773	400	783	0.415385
miR-582-3p	X	2.80551	403	2.29289	380	783	0.414322
miR-431*	X	2.71746	393	2.07798	392	785	0.413265
miR-497*	X	1.4448	284	0.820825	501	785	0.412214
miR-758	X	2.87453	407	2.22715	383	790	0.411168
miR-184	X	3.36579	438	2.66901	353	791	0.410127
miR-191	O	2.77665	401	2.01897	393	794	0.411616
miR-744*	X	2.84679	405	2.10221	390	795	0.410579
miR-302b	O	2.23487	350	1.43802	446	796	0.41206
miR-708*	X	2.70722	390	1.83154	407	797	0.411028
miR-153	O	3.15758	429	2.3863	369	798	0.4125
miR-27a*	O	1.63337	307	0.900171	491	798	0.413965
miR-934	X	2.46242	367	1.58671	431	798	0.412935
let-7c*	O	2.9942	416	2.21576	384	800	0.414392
miR-518c*	X	3.09893	422	2.33258	378	800	0.413366
miR-137	X	2.88957	411	2.0817	391	802	0.412346
miR-197	X	2.05225	336	1.15202	469	805	0.41133
miR-130b*	X	3.21556	434	2.35233	374	808	0.410319
miR-296-5p	O	2.94647	413	2.00538	395	808	0.411765
miR-138-1*	O	2.30347	358	1.31241	452	810	0.413203
miR-545	X	2.88839	410	1.8209	408	818	0.412195
miR-302b*	O	2.73641	395	1.62368	426	821	0.413625
miR-877	X	3.05824	419	1.94048	402	821	0.412621
miR-126*	O	3.41306	442	2.28649	381	823	0.414044
miR-384	X	2.64639	384	1.48232	441	825	0.413043
miR-510	X	2.74249	396	1.58455	432	828	0.412048
miR-605	X	3.43434	443	2.15946	389	832	0.411058
miR-326	X	2.53424	374	1.22724	461	835	0.410072
miR-198	X	3.10263	424	1.73331	412	836	0.409091
miR-557	X	3.77629	460	2.33476	377	837	0.408115
miR-372	X	3.75137	458	2.2352	382	840	0.407143
miR-375	O	3.35936	437	1.89239	405	842	0.408551
miR-613	X	3.19133	432	1.7582	410	842	0.407583
miR-369-3p	X	3.55219	449	2.00983	394	843	0.406619
miR-490-5p	X	2.51478	370	1.00949	478	848	0.40566
miR-769-3p	X	3.21416	433	1.71099	416	849	0.404706
miR-92b*	O	3.40937	441	1.68559	418	859	0.406103
miR-411*	X	2.87858	408	1.30659	453	861	0.405152
miR-95	X	3.76736	459	1.93929	403	862	0.404206
miR-885-3p	X	3.58375	451	1.71509	415	866	0.403263
miR-622	X	3.37021	439	1.59363	430	869	0.402326
miR-92a-2*	O	1.98991	332	0.537428	537	869	0.403712
miR-188-3p	X	3.07273	421	1.34293	451	872	0.402778
miR-190	X	3.84734	463	1.75576	411	874	0.401848
miR-630	X	3.86867	465	1.78492	409	874	0.400922
miR-650	X	4.21045	479	2.00442	396	875	0.4
miR-548c-3p	X	3.72448	456	1.61246	428	884	0.399083
miR-624*	X	2.76589	400	0.943708	484	884	0.398169
miR-595	X	4.06552	472	1.71948	414	886	0.39726
miR-149*	X	3.10538	425	1.22624	463	888	0.396355
miR-1225-5p	X	1.75866	317	0.336239	572	889	0.395455
miR-874	X	3.63305	452	1.52114	437	889	0.394558
miR-515-3p	X	3.854	464	1.61857	427	891	0.393665
miR-512-3p	X	4.03763	470	1.63435	423	893	0.392777
miR-433	O	4.26284	481	1.73024	413	894	0.394144
miR-187*	O	3.51389	447	1.3728	448	895	0.395506
miR-517c	X	4.19183	478	1.70662	417	895	0.394619
miR-489	X	3.51969	448	1.36649	450	898	0.393736
miR-367*	O	3.49028	446	1.2839	455	901	0.395089
miR-887	X	4.28237	482	1.63617	422	904	0.394209
miR-491-5p	X	3.66716	453	1.27855	456	909	0.393333
miR-873	X	4.40032	489	1.64649	420	909	0.392461
miR-572	X	3.38095	440	1.12551	471	911	0.391593
miR-493	X	3.14659	428	0.933258	486	914	0.390728
miR-155*	O	4.08612	473	1.45393	444	917	0.39207
miR-371-3p	X	4.47613	494	1.62689	424	918	0.391209
miR-601	X	4.75699	502	1.6682	419	921	0.390351
miR-133a	O	3.58291	450	1.12311	472	922	0.391685
miR-135b*	O	4.22753	480	1.48162	442	922	0.393013
miR-367	O	3.43721	444	0.983003	479	923	0.394336
miR-520d-3p	X	2.95246	414	0.728755	509	923	0.393478
miR-602	X	4.45498	491	1.5797	433	924	0.392625
miR-520c-3p	X	4.74024	501	1.62603	425	926	0.391775
miR-422a	X	3.67659	454	1.07454	474	928	0.390929
miR-525-5p	X	4.46462	492	1.52629	436	928	0.390086
miR-518d-5p	X	4.76441	503	1.60327	429	932	0.389247
miR-486-3p	O	4.56287	495	1.51678	438	933	0.390558
miR-648	X	4.35971	486	1.37762	447	933	0.389722
miR-765	X	4.67318	498	1.54531	435	933	0.388889
miR-191*	O	3.95316	468	1.17949	466	934	0.390192
miR-345	X	4.32098	485	1.37036	449	934	0.389362
miR-491-3p	X	4.16325	476	1.25248	459	935	0.388535
miR-519e	X	3.45526	445	0.900238	490	935	0.387712
miR-211	X	4.6886	499	1.49648	440	939	0.386892
miR-302c	O	3.12742	426	0.703585	513	939	0.388186
miR-641	X	3.96272	469	1.13219	470	939	0.387368
miR-146b-3p	O	4.15559	475	1.1615	467	942	0.388655
miR-450b-5p	X	4.14784	474	1.15475	468	942	0.387841
miR-548b-5p	X	4.36956	488	1.26749	457	945	0.387029
miR-766	X	3.10136	423	0.644503	522	945	0.386221
miR-18a*	O	4.31412	484	1.22639	462	946	0.3875
miR-770-5p	X	4.84426	507	1.51224	439	946	0.386694
miR-19a*	O	4.7925	504	1.47687	443	947	0.387967
miR-219-2-3p	O	3.24691	436	0.719373	512	948	0.389234
miR-302a*	O	3.74672	457	0.898369	492	949	0.390496
miR-550	X	3.83677	462	0.924036	487	949	0.389691
miR-302c*	O	3.18267	431	0.62316	525	956	0.390947
miR-647	X	4.36633	487	1.03455	475	962	0.390144
miR-521	X	5.1292	518	1.44003	445	963	0.389344
miR-513c	X	2.62272	381	0.295871	583	964	0.388548
miR-498	X	4.85588	508	1.25323	458	966	0.387755
miR-631	X	4.79601	505	1.20842	465	970	0.386965
miR-519e*	X	4.65137	497	1.01497	476	973	0.386179
miR-585	X	5.16894	521	1.23177	460	981	0.385396
miR-662	X	4.91466	511	0.965031	481	992	0.384615
miR-515-5p	X	5.42103	529	1.22463	464	993	0.383838
miR-380	X	4.1696	477	0.658449	519	996	0.383065
miR-302d	O	3.90549	467	0.56597	530	997	0.384306
miR-592	X	4.30511	483	0.655865	520	1003	0.383534
miR-147b	X	4.87229	509	0.852737	495	1004	0.382766
miR-19b-2*	O	4.7984	506	0.825543	500	1006	0.384
miR-609	X	5.49754	534	1.09098	473	1007	0.383234
miR-218-1*	O	2.72632	394	0.142139	617	1011	0.384462
miR-524-3p	X	5.09281	516	0.835007	497	1013	0.383698
miR-1234	X	3.17972	430	0.285235	585	1015	0.382937
miR-640	X	5.34771	527	0.90229	489	1016	0.382178
miR-194*	O	5.44754	532	0.933968	485	1017	0.383399
miR-517a	X	5.53998	536	0.960948	482	1018	0.382643
miR-432*	X	4.46891	493	0.607403	527	1020	0.38189
miR-526b	X	5.30861	526	0.831497	499	1025	0.381139
miR-921	X	5.92657	548	1.01037	477	1025	0.380392
miR-20b*	O	2.54303	375	0.0703039	651	1026	0.381605
miR-584	X	5.19198	522	0.802771	504	1026	0.380859
miR-492	X	5.71675	540	0.907391	488	1028	0.380117
miR-556-3p	X	5.23399	524	0.761846	506	1030	0.379377
miR-576-3p	X	5.01401	514	0.664986	517	1031	0.378641
miR-760	X	5.71382	539	0.842173	496	1035	0.377907
miR-518f	X	5.77729	542	0.86281	494	1036	0.377176
miR-524-5p	X	6.09232	556	0.980123	480	1036	0.376448
miR-127-5p	O	4.96811	513	0.630282	524	1037	0.377649
miR-623	X	6.04979	554	0.947678	483	1037	0.376923
miR-634	X	5.15406	519	0.664764	518	1037	0.3762
miR-218-2*	O	2.76299	398	0.0928715	640	1038	0.377395
miR-513a-5p	X	3.78922	461	0.311212	577	1038	0.376673
miR-513b	X	3.71416	455	0.277614	588	1043	0.375954
miR-1224-5p	X	3.89987	466	0.309738	578	1044	0.375238
miR-96*	O	3.23832	435	0.146026	615	1050	0.376426
miR-122	X	5.36153	528	0.63782	523	1051	0.375712
miR-636	X	5.12203	517	0.539115	535	1052	0.375
miR-374a*	X	6.2539	560	0.873372	493	1053	0.374291
miR-363*	X	4.94708	512	0.50438	542	1054	0.373585
miR-302a	O	4.42722	490	0.370114	566	1056	0.374765
miR-937	X	5.7226	541	0.691757	515	1056	0.37406
miR-541*	X	5.19859	523	0.527592	538	1061	0.373358
miR-518e	X	6.28934	562	0.809882	502	1064	0.372659
miR-617	X	5.43799	530	0.539501	534	1064	0.371963
miR-298	X	5.80515	544	0.651108	521	1065	0.371269
miR-525-3p	X	5.95982	550	0.667953	516	1066	0.370577
miR-331-5p	X	6.53554	571	0.833886	498	1069	0.369888
miR-518c	X	6.32304	563	0.755824	507	1070	0.369202
miR-518d-3p	X	6.27779	561	0.728613	510	1071	0.368519
miR-518e*	X	6.44345	569	0.805229	503	1072	0.367837
miR-645	X	5.50552	535	0.517899	540	1075	0.367159
miR-522	X	6.55714	573	0.798979	505	1078	0.366483
miR-659	X	5.90427	547	0.565598	531	1078	0.365809
miR-590-3p	X	5.49093	533	0.473339	546	1079	0.365138
miR-185*	O	6.3948	566	0.700658	514	1080	0.3663
miR-518f*	X	6.65799	576	0.746057	508	1084	0.365631
miR-520g	X	5.29664	525	0.389633	562	1087	0.364964
miR-383	O	5.78786	543	0.47259	547	1090	0.36612
miR-518b	X	4.90389	510	0.300595	582	1092	0.365455
miR-379*	X	6.42842	567	0.601079	528	1095	0.364791
miR-374b*	X	5.98184	552	0.470561	549	1101	0.36413
miR-219-1-3p	O	4.03989	471	0.109436	633	1104	0.36528
miR-936	X	6.6968	577	0.590221	529	1106	0.364621
miR-576-5p	X	6.89437	582	0.607916	526	1108	0.363964
miR-933	X	6.76758	578	0.564387	532	1110	0.363309
miR-516b	X	6.56562	574	0.52568	539	1113	0.362657
miR-517b	X	6.33021	564	0.448231	552	1116	0.362007
miR-146a*	O	6.50469	570	0.455289	550	1120	0.363148
miR-665	X	5.96109	551	0.357262	569	1120	0.3625
miR-1226*	X	5.44539	531	0.24321	591	1122	0.361854
miR-202*	X	7.04932	588	0.538318	536	1124	0.36121
miR-610	X	7.00205	585	0.509517	541	1126	0.360568
miR-624	X	6.38138	565	0.385146	563	1128	0.359929
miR-767-3p	X	6.85189	580	0.47205	548	1128	0.359292
miR-544	X	6.54781	572	0.439074	557	1129	0.358657
miR-520h	X	6.15881	557	0.326399	573	1130	0.358025
miR-516a-3p	O	7.41775	600	0.562248	533	1133	0.359155
miR-548d-3p	X	6.95281	584	0.451338	551	1135	0.358524
miR-554	X	6.44051	568	0.361757	567	1135	0.357895
miR-373	X	5.56274	537	0.20155	599	1136	0.357268
miR-18b*	X	7.00234	586	0.448083	553	1139	0.356643
miR-220c	X	5.84536	545	0.233211	594	1139	0.356021
miR-551b*	X	6.81569	579	0.415343	560	1139	0.355401
miR-105*	X	5.04838	515	0.123361	625	1140	0.354783
miR-187	O	7.02836	587	0.440171	556	1143	0.355903
miR-579	X	7.57147	601	0.493353	544	1145	0.355286
miR-1227	X	5.70679	538	0.179272	608	1146	0.354671
miR-889	X	7.62904	603	0.49778	543	1146	0.354059
miR-1224-3p	X	5.95779	549	0.204659	598	1147	0.353448
miR-545*	X	6.89594	583	0.377777	564	1147	0.35284
miR-549	X	7.13502	589	0.417886	559	1148	0.352234
miR-671-3p	X	7.65249	605	0.474335	545	1150	0.35163
miR-1228	X	6.06215	555	0.221941	596	1151	0.351027
miR-1238	X	5.84957	546	0.188876	605	1151	0.350427
miR-586	X	6.24987	559	0.222916	595	1154	0.349829
miR-1225-3p	X	6.16543	558	0.207264	597	1155	0.349233
miR-583	X	7.28695	594	0.404692	561	1155	0.348639
miR-655	X	7.61809	602	0.445824	554	1156	0.348048
miR-330-5p	X	4.63738	496	0.0559951	661	1157	0.347458
miR-24-2*	X	4.71836	500	0.0564997	659	1159	0.34687
miR-190b	X	6.57005	575	0.272155	589	1164	0.346284
miR-657	X	5.99815	553	0.1595	611	1164	0.3457
miR-553	X	6.85355	581	0.290551	584	1165	0.345118
miR-490-3p	X	7.68272	608	0.4378	558	1166	0.344538
miR-570	X	7.21586	590	0.315465	576	1166	0.34396
miR-943	X	7.39492	598	0.342026	571	1169	0.343384
miR-519b-3p	X	7.26899	592	0.303196	581	1173	0.342809
miR-541	X	7.67917	607	0.353493	570	1177	0.342237
miR-568	X	7.88748	613	0.358757	568	1181	0.341667
miR-875-5p	X	8.11817	617	0.371761	565	1182	0.341098
miR-302d*	O	5.16851	520	0.0445301	667	1187	0.342193
miR-519c-3p	X	7.41337	599	0.258	590	1189	0.341625
miR-346	X	7.76688	610	0.30425	580	1190	0.34106
miR-589	X	8.11332	616	0.324594	574	1190	0.340496
miR-589*	X	7.96012	615	0.323933	575	1190	0.339934
miR-526b*	X	7.66443	606	0.279071	586	1192	0.339374
miR-632	X	7.29773	595	0.192929	602	1197	0.338816
miR-556-5p	X	8.46405	623	0.306658	579	1202	0.338259
miR-658	X	7.28654	593	0.163315	610	1203	0.337705
miR-520f	X	7.89851	614	0.239735	593	1207	0.337152
miR-591	X	7.80562	611	0.197148	600	1211	0.336601
miR-1236	X	7.38992	596	0.126516	623	1219	0.336052
miR-566	X	8.68115	632	0.279031	587	1219	0.335505
miR-1228*	X	7.25471	591	0.111176	632	1223	0.334959
miR-196a*	X	8.75897	635	0.240137	592	1227	0.334416
miR-548b-3p	X	7.3916	597	0.111606	631	1228	0.333874
miR-496	X	7.82464	612	0.135777	619	1231	0.333333
miR-562	X	7.648	604	0.119298	627	1231	0.332795
miR-325	X	8.76922	636	0.196153	601	1237	0.332258
miR-1237	X	8.14434	618	0.134537	620	1238	0.331723
miR-891b	X	8.32849	620	0.13991	618	1238	0.33119
miR-615-5p	X	8.57525	626	0.147261	613	1239	0.330658
miR-511	X	8.67238	630	0.154695	612	1242	0.330128
miR-888	X	8.69239	633	0.174363	609	1242	0.3296
miR-656	X	8.61572	627	0.143143	616	1243	0.329073
miR-1229	X	8.49113	624	0.127505	622	1246	0.328549
miR-577	X	8.94779	643	0.190345	603	1246	0.328025
miR-512-5p	X	9.2524	650	0.189862	604	1254	0.327504
miR-450b-3p	X	9.21885	649	0.186334	606	1255	0.326984
miR-596	X	8.67862	631	0.119312	626	1257	0.326466
miR-614	X	8.98018	644	0.146759	614	1258	0.325949
miR-621	X	9.29343	651	0.184775	607	1258	0.325434
miR-651	X	7.73275	609	0.0633995	653	1262	0.324921
miR-513a-3p	X	8.77139	637	0.115724	630	1267	0.324409
miR-581	X	8.7272	634	0.0969223	635	1269	0.323899
miR-675	X	8.98557	645	0.124407	624	1269	0.323391
miR-618	X	8.44159	622	0.0727749	649	1271	0.322884
miR-448	X	9.31717	652	0.134212	621	1273	0.322379
miR-296-3p	O	8.49571	625	0.070849	650	1275	0.323437
miR-552	X	9.21478	648	0.116998	629	1277	0.322933
miR-216a	X	8.90069	640	0.0897948	641	1281	0.32243
miR-297	X	8.61815	628	0.0625723	654	1282	0.321928
miR-612	X	8.90742	641	0.0842855	645	1286	0.321429
miR-499-3p	X	9.47186	655	0.108159	634	1289	0.32093
miR-604	X	8.20147	619	0.036851	671	1290	0.320433
miR-886-5p	X	9.47338	656	0.0941695	638	1294	0.319938
miR-611	X	8.77421	638	0.0584238	657	1295	0.319444
miR-616*	X	9.77397	668	0.118128	628	1296	0.318952
miR-616	X	9.71122	661	0.0963235	636	1297	0.318462
miR-563	X	9.35426	654	0.0739926	648	1302	0.317972
miR-551a	X	9.16651	647	0.0593551	656	1303	0.317485
miR-802	X	8.79742	639	0.0532135	664	1303	0.316998
miR-567	X	9.71334	662	0.0869094	642	1304	0.316514
miR-767-5p	X	9.76107	667	0.0953803	637	1304	0.316031
miR-561	X	8.63846	629	0.0235521	677	1306	0.315549
miR-891a	X	9.74172	664	0.086118	644	1308	0.315068
miR-599	X	9.83537	671	0.0932665	639	1310	0.31459
miR-603	X	8.92679	642	0.0415672	668	1310	0.314112
miR-944	X	9.75422	665	0.0782283	646	1311	0.313636
miR-571	X	9.79652	670	0.0861964	643	1313	0.313162
miR-220b	X	9.3303	653	0.0559079	662	1315	0.312689
miR-619	X	9.54885	658	0.0560815	660	1318	0.312217
miR-942	X	9.94984	673	0.0773801	647	1320	0.311747
miR-668	X	10.1316	677	0.0659402	652	1329	0.311278
miR-323-5p	X	8.35829	621	0.00700067	710	1331	0.310811
miR-892a	X	9.77546	669	0.0558386	663	1332	0.310345
miR-626	X	9.71668	663	0.0317771	673	1336	0.30988
miR-597	X	9.612	660	0.0230479	679	1339	0.309417
miR-920	X	10.2357	681	0.0577586	658	1339	0.308955
miR-208b	X	10.3269	686	0.0607218	655	1341	0.308495
miR-523	X	9.08677	646	0.0127536	696	1342	0.308036
miR-875-3p	X	9.98472	674	0.0388366	670	1344	0.307578
miR-639	X	10.1697	678	0.0405014	669	1347	0.307122
miR-635	X	9.58731	659	0.0165961	690	1349	0.306667
miR-649	X	9.94478	672	0.0233297	678	1350	0.306213
miR-504	X	10.4001	689	0.0512606	665	1354	0.305761
miR-607	X	9.54502	657	0.011567	697	1354	0.30531
miR-646	X	10.276	683	0.0321418	672	1355	0.30486
miR-653	X	10.2363	682	0.0285103	675	1357	0.304412
miR-122*	X	9.9957	675	0.0212146	683	1358	0.303965
miR-380*	X	10.6342	693	0.0486858	666	1359	0.303519
miR-643	X	10.3836	687	0.0306011	674	1361	0.303075
miR-922	X	10.1941	680	0.0218146	682	1362	0.302632
miR-637	X	10.397	688	0.0244019	676	1364	0.30219
miR-661	X	10.1835	679	0.0196992	685	1364	0.301749
miR-593	X	10.3238	685	0.0229968	680	1365	0.30131
miR-578	X	10.02	676	0.0149926	693	1369	0.300872
miR-642	X	9.7543	666	0.010298	703	1369	0.300435
miR-573	X	10.4089	691	0.0209951	684	1375	0.3
miR-633	X	10.4086	690	0.0168787	688	1378	0.299566
miR-644	X	10.5301	692	0.0165092	691	1383	0.299133
miR-588	X	10.9449	703	0.0223599	681	1384	0.298701
miR-606	X	10.8495	699	0.017273	687	1386	0.298271
miR-555	X	10.2879	684	0.00946428	704	1388	0.297842
miR-517*	X	10.6741	694	0.0145234	695	1389	0.297414
miR-935	X	11.0175	706	0.018497	686	1392	0.296987
miR-593*	X	10.6754	695	0.0110739	699	1394	0.296562
miR-220a	X	10.9673	704	0.0164863	692	1396	0.296137
miR-587	X	11.1044	708	0.0167293	689	1397	0.295714
miR-938	X	10.7463	697	0.0108386	700	1397	0.295292
miR-452*	X	10.9086	702	0.0111604	698	1400	0.294872
miR-580	X	10.7589	698	0.0103507	702	1400	0.294452
miR-1226	X	11.2193	711	0.0149423	694	1405	0.294034
miR-569	X	10.7392	696	0.00716819	709	1405	0.293617
miR-453	X	10.8645	701	0.00916277	705	1406	0.293201
miR-888*	X	10.8511	700	0.00814551	707	1407	0.292786
miR-1233	X	11.2757	714	0.0107205	701	1415	0.292373
miR-527	X	11.1937	710	0.00813641	708	1418	0.291961
miR-216b	X	11.1533	709	0.00442707	713	1422	0.291549
miR-147	X	11.4556	717	0.00914905	706	1423	0.291139
miR-600	X	11.0794	707	0.00402886	716	1423	0.29073
miR-217	X	11.2675	713	0.00579074	711	1424	0.290323
miR-559	X	10.983	705	0.00207954	721	1426	0.289916
miR-620	X	11.2631	712	0.00405929	715	1427	0.28951
miR-890	X	11.4403	716	0.00544003	712	1428	0.289106
miR-558	X	11.2841	715	0.0023742	718	1433	0.288703
miR-924	X	11.6432	721	0.00430603	714	1435	0.288301
miR-208a	X	11.5414	719	0.00362979	717	1436	0.2879
miR-608	X	11.5175	718	0.00213741	719	1437	0.2875
miR-412	X	11.5785	720	0.00211795	720	1440	0.287101
miR-941	X	11.825	722	0.000538397	722	1444	0.286704
miR-1231	X	11.8436	723	0.000341592	723	1446	0.286307
