# Supplementary material for: Prioritizing cancer-related microRNAs by integrating microRNA and mRNA datasets
Source: Sci Rep. 2016 Oct 13;6:35350. doi: 10.1038/srep35350 (PMC5062133; doi:10.1038/srep35350)
Supplement: Supplementary Table 5 [file srep35350-s6.xls]

## Sheet: F1
miRNA	HMDD	Ave_Exp	Cumulative Ratio
mir-99b	O	278350	1
mir-92a-2	O	110729	1
mir-200c	O	94205.9	1
let-7b	O	89074.5	1
let-7a-2	O	40464.9	1
mir-10b	O	36979.5	1
let-7a-3	O	20360.2	1
let-7a-1	O	20187.4	1
let-7c	O	18796.3	1
mir-103-1	X	18489.9	0.9
mir-25	O	18175.6	0.909091
mir-183	O	16356	0.916667
mir-10a	X	15860.8	0.846154
mir-30d	O	15779.9	0.857143
mir-30a	O	10441.7	0.866667
mir-1307	X	9094.05	0.8125
mir-22	O	8870.76	0.823529
mir-29a	O	8381.43	0.833333
let-7d	O	7531.96	0.842105
mir-21	O	6762.72	0.85
mir-93	O	6554.96	0.857143
mir-197	X	6289.38	0.818182
mir-182	O	6236.7	0.826087
mir-92a-1	O	5674.09	0.833333
mir-143	X	5648.92	0.8
mir-28	X	5641.06	0.769231
mir-30e	O	5387.05	0.777778
mir-1269	X	5099.74	0.75
mir-375	O	5043.39	0.758621
let-7e	O	4860.05	0.766667
mir-125a	O	4756.28	0.774194
mir-181a-1	X	4638.25	0.75
mir-378	X	4191.13	0.727273
mir-125b-1	O	3679.63	0.735294
mir-205	X	3483.63	0.714286
mir-100	O	3454.72	0.722222
mir-92b	O	3205.12	0.72973
mir-148a	O	3017.99	0.736842
mir-127	O	2950.1	0.74359
mir-23a	X	2821.03	0.725
mir-320a	O	2720.76	0.731707
mir-151	X	2641.87	0.714286
mir-193a	X	2411.8	0.697674
mir-181a-2	X	2159.77	0.681818
let-7f-2	O	2099.54	0.688889
mir-532	O	1987.68	0.695652
mir-15b	X	1927.23	0.680851
mir-146b	O	1740.08	0.6875
mir-145	O	1701.64	0.693878
mir-23b	X	1606.63	0.68
mir-508	X	1557.52	0.666667
mir-191	O	1493.29	0.673077
mir-625	O	1493.25	0.679245
mir-106b	O	1471.86	0.685185
mir-24-2	X	1422	0.672727
mir-203	X	1380.2	0.660714
mir-140	O	1125.67	0.666667
mir-30c-2	O	1113.66	0.672414
mir-150	X	1107.9	0.661017
mir-200b	O	1087.42	0.666667
mir-27b	X	1052.46	0.655738
mir-483	X	980.228	0.645161
mir-361	X	973.343	0.634921
mir-200a	O	850.08	0.640625
mir-423	X	807.706	0.630769
mir-500a	X	803.764	0.621212
mir-26a-2	X	771.046	0.61194
mir-27a	O	767.79	0.617647
mir-486	O	751.354	0.623188
mir-99a	O	735.019	0.628571
mir-149	X	625.948	0.619718
mir-181b-1	X	569.347	0.611111
mir-675	X	554.84	0.60274
mir-210	X	541.755	0.594595
mir-328	X	520.469	0.586667
let-7i	O	501.49	0.592105
mir-134	X	458.177	0.584416
mir-221	O	445.813	0.589744
mir-574	X	418.517	0.582278
mir-425	X	399.338	0.575
mir-199a-2	O	370.251	0.580247
mir-193b	O	354.646	0.585366
mir-17	O	345.446	0.590361
mir-509-3	X	336.626	0.583333
mir-501	X	319.682	0.576471
mir-484	X	314.965	0.569767
mir-155	O	302.631	0.574713
mir-455	X	300.336	0.568182
mir-199b	X	292.325	0.561798
mir-509-2	X	280.095	0.555556
mir-509-1	X	277.918	0.549451
mir-199a-1	O	273.266	0.554348
mir-1180	X	268.74	0.548387
let-7g	O	260.539	0.553191
mir-342	X	257.406	0.547368
mir-148b	O	244.32	0.552083
mir-132	X	228.649	0.546392
mir-891a	X	215.285	0.540816
mir-589	X	201.323	0.535354
mir-324	X	195.299	0.53
mir-128-1	O	170.992	0.534653
mir-744	X	169.218	0.529412
mir-296	O	164.211	0.533981
mir-222	X	163.838	0.528846
mir-181c	X	160.896	0.52381
mir-125b-2	O	157.591	0.528302
mir-505	X	155.331	0.523364
mir-874	X	151.516	0.518519
mir-26b	X	151.277	0.513761
mir-141	O	150.85	0.518182
mir-139	X	148.091	0.513514
mir-186	X	142.29	0.508929
mir-652	X	140.492	0.504425
mir-202	X	140.404	0.5
mir-339	O	137.763	0.504348
mir-379	X	134.641	0.5
mir-101-1	O	127.954	0.504274
mir-126	O	123.76	0.508475
mir-187	O	123.398	0.512605
mir-885	X	119.164	0.508333
mir-1306	X	106.951	0.504132
mir-192	O	103.379	0.508197
mir-937	X	102.439	0.504065
mir-1301	X	101.521	0.5
mir-130a	O	100.879	0.504
mir-16-1	O	95.643	0.507937
mir-128-2	O	95.1181	0.511811
mir-935	X	94.2845	0.507812
mir-431	X	93.0882	0.503876
mir-1247	X	89.6319	0.5
mir-3200	X	87.0748	0.496183
mir-1266	X	85.1353	0.492424
mir-29c	X	80.4625	0.488722
mir-1296	X	80.0204	0.485075
mir-331	X	78.8641	0.481481
mir-24-1	X	76.2483	0.477941
mir-664	X	75.5598	0.474453
mir-365-1	X	74.6569	0.471014
mir-9-2	O	73.7777	0.47482
mir-30b	O	73.6328	0.478571
mir-9-1	O	73.571	0.48227
mir-365-2	X	73.1508	0.478873
mir-224	O	71.7314	0.482517
mir-130b	X	71.3945	0.479167
mir-409	X	69.139	0.475862
mir-196b	X	68.7638	0.472603
mir-485	X	67.9358	0.469388
mir-629	O	66.6935	0.472973
mir-107	X	66.5846	0.469799
mir-34c	O	65.3003	0.473333
mir-3648	X	62.2348	0.470199
mir-1287	X	58.0363	0.467105
mir-671	X	57.9781	0.464052
mir-194-2	O	53.9386	0.467532
mir-1226	X	52.7735	0.464516
mir-330	X	52.7578	0.461538
mir-766	X	52.4577	0.458599
mir-335	O	51.8047	0.462025
mir-223	O	51.389	0.465409
mir-877	X	51.3481	0.4625
mir-29b-2	O	50.8476	0.465839
mir-760	X	50.8438	0.462963
mir-345	X	49.437	0.460123
mir-214	O	48.6911	0.463415
mir-654	X	48.5667	0.460606
mir-1976	X	48.39	0.457831
mir-767	X	46.9518	0.45509
mir-3127	X	45.5985	0.452381
mir-769	X	44.9337	0.449704
mir-3607	X	44.0477	0.447059
mir-181d	O	43.3316	0.450292
mir-584	X	43.2936	0.447674
mir-34a	O	43.2658	0.450867
mir-370	O	43.0724	0.454023
mir-432	X	42.6434	0.451429
mir-3615	X	41.5856	0.448864
mir-451	X	39.5944	0.446328
mir-146a	O	39.4705	0.449438
mir-320b-2	X	39.0423	0.446927
mir-1468	X	37.949	0.444444
mir-3074	X	37.0574	0.441989
mir-326	X	35.588	0.43956
mir-3647	X	35.165	0.437158
mir-185	O	34.5449	0.440217
mir-194-1	O	34.1182	0.443243
mir-129-1	X	33.6532	0.44086
mir-2110	X	33.2828	0.438503
mir-129-2	X	33.0319	0.43617
mir-3687	X	31.6332	0.433862
mir-506	X	31.2978	0.431579
mir-410	X	31.2883	0.429319
mir-4326	X	29.5241	0.427083
mir-338	O	29.4914	0.430052
mir-362	X	28.6866	0.427835
mir-152	O	28.6687	0.430769
mir-615	X	27.9172	0.428571
mir-363	X	26.3714	0.426396
mir-3917	X	25.8864	0.424242
mir-708	X	25.729	0.422111
mir-105-1	X	25.4398	0.42
mir-3065	X	25.4304	0.41791
mir-105-2	X	25.418	0.415842
mir-382	X	25.2045	0.413793
mir-502	O	24.33	0.416667
mir-20a	O	24.247	0.419512
mir-424	X	23.9659	0.417476
mir-378c	X	23.6127	0.415459
mir-940	X	23.4006	0.413462
mir-493	X	22.9575	0.411483
mir-3653	X	22.9514	0.409524
mir-206	X	22.8268	0.407583
mir-1274b	X	22.6185	0.40566
mir-184	X	22.5783	0.403756
mir-204	X	21.6663	0.401869
mir-3130-1	X	20.234	0.4
mir-3622a	X	19.7819	0.398148
mir-449b	O	19.2546	0.400922
mir-3605	X	19.2055	0.399083
mir-34b	O	19.0697	0.401826
mir-519a-1	X	18.638	0.4
mir-1270-1	X	18.4722	0.39819
mir-1270-2	X	18.1308	0.396396
mir-758	X	17.7894	0.394619
mir-452	X	17.4333	0.392857
mir-503	X	17.1794	0.391111
mir-381	X	16.8538	0.389381
mir-377	X	16.5699	0.387665
mir-15a	X	16.1747	0.385965
mir-219-1	O	15.9055	0.388646
mir-433	O	15.7818	0.391304
mir-323	X	15.4613	0.38961
mir-1248	X	15.0994	0.387931
mir-429	O	15.0956	0.390558
mir-195	X	15.0589	0.388889
mir-323b	X	14.7181	0.387234
mir-3614	X	14.3106	0.385593
mir-7-1	X	14.3089	0.383966
mir-18a	O	14.223	0.386555
mir-513c	X	14.0912	0.384937
mir-500b	X	13.9143	0.383333
mir-598	X	13.6642	0.381743
mir-550a-1	X	13.3301	0.380165
mir-3928	X	12.9899	0.378601
mir-29b-1	O	12.7687	0.381148
mir-504	X	12.6287	0.379592
mir-31	O	12.4274	0.382114
mir-1254	X	11.9529	0.380567
mir-337	X	11.7934	0.379032
mir-1229	X	11.2541	0.37751
mir-497	X	10.907	0.376
mir-550a-2	X	10.84	0.374502
mir-135a-1	X	10.7199	0.373016
mir-98	X	10.6893	0.371542
mir-1228	X	10.4935	0.370079
mir-3940	X	10.2631	0.368627
mir-514-2	X	10.1753	0.367188
mir-514-1	X	10.0981	0.365759
mir-514-3	X	10.0847	0.364341
mir-3676	X	9.799	0.362934
mir-1292	X	9.62694	0.361538
mir-449a	O	9.46964	0.363985
mir-299	X	9.3259	0.362595
mir-133a-1	O	9.22583	0.365019
mir-1251	X	8.84974	0.363636
mir-1224	X	8.63495	0.362264
mir-487a	X	8.11818	0.360902
mir-3652	X	8.09706	0.359551
mir-20b	O	8.0406	0.36194
mir-135b	O	7.94183	0.364312
mir-582	X	7.82082	0.362963
mir-3651	X	7.76997	0.361624
mir-491	X	7.69848	0.360294
mir-374b	X	7.51507	0.358974
mir-103-2	X	7.46467	0.357664
mir-1249	X	7.37864	0.356364
mir-135a-2	X	7.372	0.355072
mir-218-2	O	7.26454	0.357401
mir-942	X	7.1605	0.356115
mir-660	X	6.88476	0.354839
mir-887	X	6.8616	0.353571
mir-32	X	6.78065	0.352313
mir-196a-1	X	6.64761	0.351064
mir-487b	X	6.56171	0.349823
mir-522	X	6.55013	0.348592
mir-542	O	6.46098	0.350877
mir-3150b	X	6.43604	0.34965
mir-551a	X	6.14178	0.348432
mir-519a-2	X	6.12532	0.347222
mir-576	X	5.95678	0.346021
mir-142	X	5.94056	0.344828
let-7f-1	O	5.91772	0.347079
mir-539	X	5.89799	0.34589
mir-3610	X	5.73834	0.34471
mir-1271	X	5.70546	0.343537
mir-106a	X	5.67854	0.342373
mir-412	X	5.67231	0.341216
mir-320c-1	X	5.53152	0.340067
mir-663	X	5.50085	0.338926
mir-212	X	5.42556	0.337793
mir-33a	X	5.38256	0.336667
mir-3187	X	5.05174	0.335548
mir-181b-2	X	5.02455	0.334437
mir-543	X	4.96523	0.333333
mir-541	X	4.90664	0.332237
mir-1275	X	4.72341	0.331148
mir-219-2	O	4.54809	0.333333
mir-616	X	4.50369	0.332248
mir-30c-1	O	4.44763	0.334416
mir-2277	X	4.4208	0.333333
mir-1911	X	4.42065	0.332258
mir-1295	X	4.35268	0.33119
mir-154	X	4.34809	0.330128
mir-1304	X	4.33642	0.329073
mir-588	X	4.27311	0.328025
mir-939	X	4.17107	0.326984
mir-1915	X	4.13254	0.325949
mir-449c	X	4.08458	0.324921
mir-3620	X	4.02158	0.323899
mir-642a	O	4.00156	0.326019
mir-18b	X	3.55778	0.325
mir-526b	X	3.5287	0.323988
mir-3173	X	3.52636	0.322981
mir-340	X	3.50687	0.321981
mir-517a	X	3.48516	0.320988
mir-517b	X	3.47771	0.32
mir-3934	X	3.4565	0.319018
mir-218-1	O	3.42539	0.321101
mir-136	X	3.29097	0.320122
mir-96	O	3.18022	0.322188
mir-320c-2	X	3.10022	0.321212
mir-320d-1	X	3.07788	0.320242
mir-2355	X	3.03479	0.319277
mir-16-2	O	2.97556	0.321321
mir-211	X	2.93332	0.320359
mir-95	X	2.89937	0.319403
mir-496	X	2.85591	0.318452
mir-511-1	X	2.80293	0.317507
mir-369	X	2.802	0.316568
mir-3170	X	2.77509	0.315634
mir-511-2	X	2.77461	0.314706
mir-320d-2	X	2.75537	0.313783
mir-2116	X	2.6499	0.312865
mir-639	X	2.64847	0.311953
mir-636	X	2.63591	0.311047
mir-3188	X	2.60196	0.310145
mir-3677	X	2.59553	0.309249
mir-3944	X	2.42851	0.308357
mir-3199-2	X	2.31718	0.307471
mir-659	X	2.30494	0.30659
mir-421	X	2.28152	0.305714
mir-188	X	2.17426	0.304843
mir-374a	X	2.13029	0.303977
mir-516a-1	O	2.12723	0.305949
mir-1227	X	2.05904	0.305085
mir-3158-2	X	2.0297	0.304225
mir-676	X	2.00551	0.303371
mir-495	X	1.95956	0.302521
mir-3613	X	1.93811	0.301676
mir-518e	X	1.91702	0.300836
mir-1262	X	1.89377	0.3
mir-383	O	1.86973	0.301939
mir-1291	X	1.85678	0.301105
mir-26a-1	X	1.83794	0.300275
mir-934	X	1.83572	0.299451
mir-3909	X	1.80319	0.29863
mir-1914	X	1.79536	0.297814
mir-632	X	1.77964	0.297003
mir-1538	X	1.77902	0.296196
mir-520a	X	1.72776	0.295393
mir-411	X	1.71604	0.294595
mir-19b-1	O	1.71057	0.296496
mir-217	X	1.67883	0.295699
mir-605	X	1.6677	0.294906
mir-3177	X	1.63465	0.294118
mir-1234	X	1.61337	0.293333
mir-3690	X	1.54056	0.292553
mir-3691	X	1.49924	0.291777
mir-1181	X	1.49416	0.291005
mir-1298	X	1.48733	0.290237
mir-658	X	1.48096	0.289474
mir-3619	X	1.45804	0.288714
mir-3138	X	1.44871	0.287958
mir-3682	X	1.4302	0.287206
mir-144	X	1.35419	0.286458
mir-1260b	X	1.32354	0.285714
mir-518b	X	1.29567	0.284974
mir-518c	X	1.25418	0.284238
mir-1910	X	1.22358	0.283505
mir-329-2	X	1.18469	0.282776
mir-329-1	X	1.17846	0.282051
mir-3679	X	1.17132	0.28133
mir-889	X	1.12319	0.280612
mir-33b	X	1.11136	0.279898
mir-513a-1	X	1.07681	0.279188
mir-19b-2	O	1.07099	0.281013
mir-346	X	1.06717	0.280303
mir-4286	X	1.06717	0.279597
mir-490	X	1.06349	0.278894
mir-513a-2	X	1.06312	0.278195
mir-3157	X	1.06112	0.2775
mir-514b	X	1.03018	0.276808
mir-3154	X	1.02021	0.276119
mir-1276	X	1.00637	0.275434
mir-3622b	X	0.994725	0.274752
mir-23c	X	0.989742	0.274074
mir-1908	X	0.98735	0.273399
mir-3132	X	0.972241	0.272727
mir-3609	X	0.968748	0.272059
mir-2276	X	0.965696	0.271394
mir-1237	X	0.95957	0.270732
mir-516a-2	O	0.9432	0.272506
mir-3922	X	0.939957	0.271845
mir-3913-1	X	0.928806	0.271186
mir-3680	X	0.922706	0.270531
mir-525	X	0.912299	0.26988
mir-3191	X	0.912141	0.269231
mir-520b	X	0.89758	0.268585
mir-494	X	0.891093	0.267943
mir-196a-2	X	0.873966	0.267303
mir-892a	X	0.873907	0.266667
mir-1288	X	0.871855	0.266033
mir-1197	X	0.870761	0.265403
mir-190	X	0.855716	0.264775
mir-101-2	O	0.834988	0.266509
mir-585	X	0.829121	0.265882
mir-3131	X	0.825221	0.265258
mir-765	X	0.822121	0.264637
mir-3197	X	0.821821	0.264019
mir-3158-1	X	0.82125	0.263403
mir-133b	O	0.798906	0.265116
mir-3911	X	0.79164	0.264501
mir-579	X	0.784798	0.263889
mir-3678	X	0.776239	0.263279
mir-454	X	0.771583	0.262673
mir-628	X	0.75588	0.262069
mir-301b	X	0.73806	0.261468
mir-1258	X	0.728834	0.26087
mir-662	X	0.71851	0.260274
mir-873	X	0.696821	0.259681
mir-301a	X	0.679302	0.259091
mir-3150	X	0.658135	0.258503
mir-624	X	0.647258	0.257919
mir-3161	X	0.622324	0.257336
mir-3193	X	0.614336	0.256757
mir-3937	X	0.588875	0.25618
mir-3178	X	0.580373	0.255605
mir-3190	X	0.579499	0.255034
mir-665	X	0.572112	0.254464
mir-3129	X	0.564922	0.253898
mir-668	X	0.556491	0.253333
mir-720	X	0.556197	0.252772
mir-551b	X	0.544654	0.252212
mir-3124	X	0.540729	0.251656
mir-519d	X	0.527426	0.251101
mir-3155	X	0.506576	0.250549
mir-1225	X	0.502587	0.25
mir-516b-1	X	0.492069	0.249453
mir-3655	X	0.485485	0.248908
mir-3199-1	X	0.472149	0.248366
mir-517c	X	0.47039	0.247826
mir-1323	X	0.465301	0.247289
mir-3612	X	0.449217	0.246753
mir-612	X	0.444027	0.24622
mir-943	X	0.438918	0.24569
mir-527	X	0.43891	0.245161
mir-521-1	X	0.436556	0.244635
mir-512-2	X	0.434056	0.244111
mir-3192	X	0.432352	0.24359
mir-372	X	0.421821	0.24307
mir-518a-1	X	0.41973	0.242553
mir-3616	X	0.407911	0.242038
mir-510	X	0.402048	0.241525
mir-512-1	X	0.399817	0.241015
mir-513b	X	0.393828	0.240506
mir-1238	X	0.389933	0.24
mir-1236	X	0.383149	0.239496
mir-770	X	0.381826	0.238994
mir-3662	X	0.381038	0.238494
mir-520d	X	0.380595	0.237996
mir-518f	X	0.376407	0.2375
mir-3143	X	0.373006	0.237006
mir-1294	X	0.367075	0.236515
mir-3939	X	0.36678	0.236025
mir-1245	X	0.365867	0.235537
mir-545	X	0.363218	0.235052
mir-1284	X	0.350032	0.234568
mir-2114	X	0.339837	0.234086
mir-618	X	0.338294	0.233607
mir-892b	X	0.334512	0.233129
mir-3194	X	0.332548	0.232653
mir-518a-2	X	0.328957	0.232179
mir-1250	X	0.328394	0.231707
mir-3198	X	0.327809	0.231237
mir-1293	X	0.325337	0.230769
mir-3918	X	0.323694	0.230303
mir-488	O	0.321907	0.231855
mir-3926-2	X	0.318309	0.231388
mir-190b	X	0.316167	0.230924
mir-520g	X	0.311899	0.230461
mir-577	X	0.311364	0.23
mir-548o	X	0.291583	0.229541
mir-376c	O	0.289471	0.231076
mir-1283-2	X	0.288781	0.230616
mir-3176	X	0.286741	0.230159
mir-1913	X	0.285998	0.229703
mir-507	X	0.280101	0.229249
mir-3936	X	0.273633	0.228797
mir-572	X	0.266017	0.228346
mir-523	X	0.264461	0.227898
mir-516b-2	X	0.254783	0.227451
mir-3650	X	0.250706	0.227006
mir-653	X	0.245569	0.226562
mir-520f	X	0.237007	0.226121
mir-320e	X	0.236922	0.225681
mir-3144	X	0.236134	0.225243
mir-371	X	0.234271	0.224806
mir-19a	O	0.233004	0.226306
mir-450a-2	X	0.229594	0.225869
mir-1246	X	0.228094	0.225434
mir-548q	X	0.224253	0.225
mir-3926-1	X	0.222153	0.224568
mir-3202-2	X	0.219485	0.224138
mir-590	X	0.216402	0.223709
mir-641	X	0.212507	0.223282
mir-450a-1	X	0.204148	0.222857
mir-564	X	0.198228	0.222433
mir-3125	X	0.197962	0.222011
mir-3126	X	0.196499	0.221591
mir-515-2	X	0.193335	0.221172
mir-3183	X	0.190978	0.220755
mir-1912	X	0.190097	0.220339
mir-611	X	0.189159	0.219925
mir-3654	X	0.185045	0.219512
mir-2115	X	0.183974	0.219101
mir-3667	X	0.183382	0.218692
mir-521-2	X	0.181288	0.218284
mir-3130-2	X	0.180602	0.217877
mir-3180-4	X	0.178464	0.217472
mir-520h	X	0.175724	0.217069
mir-655	X	0.173103	0.216667
mir-4254	X	0.17205	0.216266
mir-450b	X	0.169439	0.215867
mir-549	X	0.167831	0.21547
mir-1283-1	X	0.155514	0.215074
mir-138-2	O	0.153972	0.216514
mir-133a-2	O	0.153871	0.217949
mir-2278	X	0.152828	0.21755
mir-548b	X	0.152421	0.217153
mir-3661	X	0.150973	0.216758
mir-1909	X	0.150734	0.216364
mir-3660	X	0.150679	0.215971
mir-378b	X	0.150474	0.21558
mir-3137	X	0.15022	0.21519
mir-138-1	O	0.14435	0.216606
mir-3943	X	0.138583	0.216216
mir-380	X	0.137629	0.215827
mir-216b	X	0.137138	0.21544
mir-3196	X	0.13678	0.215054
mir-933	X	0.134803	0.214669
mir-3941	X	0.133377	0.214286
mir-515-1	X	0.133087	0.213904
mir-548s	X	0.132719	0.213523
mir-1193	X	0.132238	0.213144
mir-3189	X	0.131647	0.212766
mir-3151	X	0.130379	0.212389
mir-524	X	0.130047	0.212014
mir-376a-1	X	0.128901	0.21164
mir-3175	X	0.127945	0.211268
mir-548t	X	0.12583	0.210896
mir-216a	X	0.120975	0.210526
mir-7-2	X	0.119163	0.210158
mir-3907	X	0.117712	0.20979
mir-3181	X	0.116401	0.209424
mir-3162	X	0.114279	0.209059
mir-592	X	0.113346	0.208696
mir-519c	X	0.111514	0.208333
mir-373	X	0.111387	0.207972
mir-1-2	O	0.111028	0.209343
mir-651	X	0.110363	0.208981
mir-1289-1	X	0.108733	0.208621
mir-1539	X	0.103132	0.208262
mir-3925	X	0.102558	0.207904
mir-3120	X	0.0993721	0.207547
mir-643	X	0.0989257	0.207192
mir-3617	X	0.0979738	0.206838
mir-7-3	X	0.0978191	0.206485
mir-548j	X	0.0963634	0.206133
mir-718	X	0.0951399	0.205782
mir-3916	X	0.0948528	0.205433
mir-1185-1	X	0.0902551	0.205085
mir-3618	X	0.0898164	0.204738
mir-552	X	0.0880318	0.204392
mir-153-2	O	0.0868363	0.205734
mir-600	X	0.0861987	0.205387
mir-215	O	0.0861865	0.206723
mir-622	X	0.0847755	0.206376
mir-498	X	0.0816694	0.20603
mir-3136	X	0.0809865	0.205686
mir-607	X	0.0800636	0.205342
mir-1255a	X	0.0757703	0.205
mir-3656	X	0.07445	0.204659
mir-627	X	0.072853	0.204319
mir-599	X	0.0713035	0.20398
mir-3174	X	0.0687408	0.203642
mir-555	X	0.0680359	0.203306
mir-597	X	0.0628208	0.20297
mir-3664	X	0.0623064	0.202636
mir-1290	X	0.0595334	0.202303
mir-3938	X	0.0593809	0.20197
mir-548v	X	0.0587669	0.201639
mir-137	X	0.0572002	0.201309
mir-3912	X	0.0538147	0.20098
mir-1231	X	0.0537575	0.200653
mir-656	X	0.0536791	0.200326
mir-642b	X	0.0535279	0.2
mir-3140	X	0.053392	0.199675
mir-944	X	0.052803	0.199352
mir-520c	X	0.0521491	0.199029
mir-124-1	X	0.0505202	0.198708
mir-376a-2	X	0.050406	0.198387
mir-1260	X	0.0496631	0.198068
mir-489	X	0.0484839	0.197749
mir-3117	X	0.048032	0.197432
mir-663b	X	0.0464362	0.197115
mir-122	X	0.045414	0.1968
mir-492	X	0.044889	0.196486
mir-3168	X	0.044826	0.196172
mir-3195	X	0.0434011	0.19586
mir-520e	X	0.0424424	0.195548
mir-1185-2	X	0.0408563	0.195238
mir-3692	X	0.0388382	0.194929
mir-3159	X	0.03879	0.19462
mir-548l	X	0.0382161	0.194313
mir-888	X	0.0379559	0.194006
mir-208a	X	0.0367157	0.193701
mir-3929	X	0.036504	0.193396
mir-602	X	0.0355701	0.193093
mir-422a	X	0.0343771	0.19279
mir-3153	X	0.0334458	0.192488
mir-147b	X	0.0332602	0.192188
mir-548k	X	0.0331693	0.191888
mir-3135	X	0.033158	0.191589
mir-578	X	0.0323982	0.191291
mir-544b	X	0.0309084	0.190994
mir-466	X	0.030568	0.190698
mir-519b	X	0.0303021	0.190402
mir-376b	X	0.0300744	0.190108
mir-647	X	0.029808	0.189815
mir-3180-3	X	0.0296034	0.189522
mir-1825	X	0.0294262	0.189231
mir-3115	X	0.0291465	0.18894
mir-3684	X	0.0291086	0.18865
mir-938	X	0.0290826	0.188361
mir-3663	X	0.0288981	0.188073
mir-548d-1	X	0.0286402	0.187786
mir-3163	X	0.0284153	0.1875
mir-922	X	0.0277817	0.187215
mir-1243	X	0.0274934	0.18693
mir-1178	X	0.0272952	0.186646
mir-3688	X	0.0272289	0.186364
mir-9-3	O	0.0268536	0.187595
mir-1281	X	0.0267855	0.187311
mir-3186	X	0.0264825	0.187029
mir-570	X	0.0263006	0.186747
mir-3116-2	X	0.026129	0.186466
mir-3914-1	X	0.0257731	0.186186
mir-941-1	X	0.0249626	0.185907
mir-499	X	0.024915	0.185629
mir-519e	X	0.0247083	0.185351
mir-4306	X	0.024431	0.185075
mir-3141	X	0.0242933	0.184799
mir-1280	X	0.0242037	0.184524
mir-124-3	X	0.0239512	0.18425
mir-2113	X	0.0238113	0.183976
mir-3152	X	0.0230338	0.183704
mir-198	X	0.0227536	0.183432
mir-3166	X	0.0227092	0.183161
mir-3180-2	X	0.0223892	0.182891
mir-581	X	0.0223142	0.182622
mir-638	X	0.0222266	0.182353
mir-657	X	0.022201	0.182085
mir-2117	X	0.0218307	0.181818
mir-4284	X	0.0214943	0.181552
mir-3685	X	0.0214676	0.181287
mir-556	X	0.0210155	0.181022
mir-1303	X	0.0201585	0.180758
mir-3160-1	X	0.0194116	0.180495
mir-3146	X	0.0191265	0.180233
mir-298	X	0.0186328	0.179971
mir-548d-2	X	0.0183614	0.17971
mir-3180-5	X	0.0181313	0.17945
mir-1179	X	0.0181189	0.179191
mir-526a-1	X	0.0176063	0.178932
mir-661	X	0.0172968	0.178674
mir-764	X	0.0171678	0.178417
mir-561	X	0.0170527	0.178161
mir-3164	X	0.0167509	0.177905
mir-3116-1	X	0.0167243	0.17765
mir-4322	X	0.0166833	0.177396
mir-2861	X	0.0164417	0.177143
mir-124-2	X	0.0150246	0.17689
mir-604	X	0.0149062	0.176638
mir-448	X	0.0149056	0.176387
mir-614	X	0.0144882	0.176136
mir-1256	X	0.013871	0.175887
mir-3665	X	0.0136834	0.175637
mir-3681	X	0.0133913	0.175389
mir-670	X	0.0131709	0.175141
mir-3945	X	0.0130026	0.174894
mir-631	X	0.0129386	0.174648
mir-548a-3	X	0.0128679	0.174402
mir-650	X	0.0126265	0.174157
mir-1244-2	X	0.012527	0.173913
mir-3923	X	0.0124784	0.173669
mir-891b	X	0.0122373	0.173427
mir-1257	X	0.0121896	0.173184
mir-1286	X	0.0121719	0.172943
mir-3147	X	0.0120534	0.172702
mir-548e	X	0.0119217	0.172462
mir-320b-1	X	0.0118338	0.172222
mir-4310	X	0.0111376	0.171983
mir-573	X	0.0110519	0.171745
mir-596	X	0.0110414	0.171508
mir-544	X	0.0108623	0.171271
mir-3646	X	0.0107099	0.171034
mir-4258	X	0.0103933	0.170799
mir-609	X	0.0100045	0.170564
mir-3179-3	X	0.00967767	0.17033
mir-1322	X	0.00958951	0.170096
mir-621	X	0.00911742	0.169863
mir-1265	X	0.00897033	0.169631
mir-3149	X	0.0089454	0.169399
mir-1289-2	X	0.00891446	0.169168
mir-3165	X	0.00883673	0.168937
mir-3139	X	0.00878599	0.168707
mir-575	X	0.0086271	0.168478
mir-3202-1	X	0.00836761	0.16825
mir-153-1	O	0.00835669	0.169377
mir-1277	X	0.00817929	0.169147
mir-550b-1	X	0.00763983	0.168919
mir-1273c	X	0.00758686	0.168691
mir-3689a	X	0.00730109	0.168464
mir-1470	X	0.00726811	0.168237
mir-1263	X	0.00726325	0.168011
mir-4313	X	0.00710545	0.167785
mir-1267	X	0.00702029	0.16756
mir-3148	X	0.00685044	0.167336
mir-1278	X	0.0067371	0.167112
mir-374c	X	0.00672212	0.166889
mir-3121	X	0.0066436	0.166667
mir-3180-1	X	0.00656084	0.166445
mir-876	X	0.00652687	0.166223
mir-4296	X	0.00634596	0.166003
mir-526a-2	X	0.00602933	0.165782
mir-762	X	0.00597278	0.165563
mir-4321	X	0.00578972	0.165344
mir-147	X	0.00565603	0.165125
mir-3184	X	0.00565421	0.164908
mir-3659	X	0.00562803	0.16469
mir-550b-2	X	0.00535946	0.164474
mir-3658	X	0.00523291	0.164258
mir-3942	X	0.00516233	0.164042
mir-4315-2	X	0.00510265	0.163827
mir-3156-2	X	0.00509767	0.163613
mir-1285-1	X	0.00496776	0.163399
mir-4289	X	0.00470797	0.163185
mir-623	X	0.00458683	0.162973
mir-3920	X	0.00456443	0.16276
mir-3689b	X	0.00432926	0.162549
mir-3167	X	0.00430351	0.162338
mir-4281	X	0.00430113	0.162127
mir-644	X	0.00426153	0.161917
mir-548y	X	0.00421432	0.161708
mir-3156-1	X	0.00420063	0.161499
mir-637	X	0.00419881	0.16129
mir-3156-3	X	0.00418627	0.161082
mir-1272	X	0.00407859	0.160875
mir-3179-1	X	0.00393353	0.160668
mir-3927	X	0.00378441	0.160462
mir-595	X	0.00368099	0.160256
mir-3935	X	0.00354776	0.160051
mir-591	X	0.00352139	0.159847
mir-648	X	0.00347196	0.159642
mir-3910-2	X	0.00344183	0.159439
mir-3179-2	X	0.00334635	0.159236
mir-518d	X	0.00332275	0.159033
mir-1282	X	0.00331291	0.158831
mir-548f-1	X	0.00324637	0.158629
mir-3128	X	0.00304415	0.158428
mir-4260	X	0.00302979	0.158228
mir-3160-2	X	0.00291217	0.158028
mir-4320	X	0.00289847	0.157828
mir-1244-1	X	0.00281733	0.157629
mir-1305	X	0.00276139	0.157431
mir-610	X	0.00272827	0.157233
mir-4279	X	0.00271159	0.157035
mir-3914-2	X	0.00266049	0.156838
mir-2052	X	0.00257148	0.156642
mir-3915	X	0.00232376	0.156446
mir-3185	X	0.00230859	0.15625
mir-640	X	0.0021387	0.156055
mir-3675	X	0.00209903	0.15586
mir-571	X	0.0020712	0.155666
mir-4312	X	0.00203738	0.155473
mir-606	X	0.00197089	0.15528
mir-1972-1	X	0.0019665	0.155087
mir-559	X	0.00191735	0.154895
mir-4285	X	0.00188142	0.154703
mir-1203	X	0.00182977	0.154512
mir-3182	X	0.00180094	0.154321
mir-4315-1	X	0.00177862	0.154131
mir-1264	X	0.00172663	0.153941
mir-3145	X	0.00172211	0.153752
mir-630	X	0.00170581	0.153563
mir-593	X	0.00169651	0.153374
mir-626	X	0.00169051	0.153186
mir-302a	O	0.00168337	0.154223
mir-1184-2	X	0.00167115	0.154034
mir-711	X	0.00166956	0.153846
mir-1205	X	0.00159805	0.153659
mir-3606	X	0.00146328	0.153471
mir-302c	O	0.0014471	0.154501
mir-1184-1	X	0.00140743	0.154313
mir-3119-2	X	0.00138703	0.154126
mir-4308	X	0.0013347	0.153939
mir-3671	X	0.00128991	0.153753
mir-4327	X	0.0012675	0.153567
mir-3621	X	0.00126671	0.153382
mir-4290	X	0.00125953	0.153197
mir-603	X	0.00120511	0.153012
mir-4317	X	0.00119012	0.152828
mir-1469	X	0.00117875	0.152644
mir-548i-2	X	0.00117003	0.152461
mir-3649	X	0.00108896	0.152278
mir-4259	X	0.00105791	0.152096
mir-1182	X	0.00103075	0.151914
mir-4300	X	0.0010158	0.151732
mir-3133	X	0.0010008	0.151551
mir-4277	X	0.000981274	0.151371
mir-554	X	0.000898522	0.15119
mir-4292	X	0.000891714	0.151011
mir-1253	X	0.000885002	0.150831
mir-1297	X	0.00081732	0.150652
mir-1204	X	0.000806793	0.150474
mir-580	X	0.000758099	0.150296
mir-4252	X	0.000741038	0.150118
mir-3674	X	0.000734858	0.149941
mir-1208	X	0.000659567	0.149764
mir-548x	X	0.000619594	0.149588
mir-3686	X	0.000617776	0.149412
mir-645	X	0.000607579	0.149236
mir-921	X	0.000607579	0.149061
mir-1302-3	X	0.00060406	0.148886
mir-3919	X	0.00060406	0.148712
mir-3714	X	0.000582337	0.148538
mir-3921	X	0.000575454	0.148364
mir-4314	X	0.000546875	0.148191
mir-890	X	0.000537267	0.148019
mir-875	X	0.000460471	0.147846
mir-635	X	0.000442779	0.147674
mir-1-1	O	0.000414757	0.148664
mir-586	X	0.000386349	0.148492
mir-1206	X	0.000356445	0.14832
mir-558	X	0.000272132	0.148148
mir-1268	X	0.000270435	0.147977
mir-4278	X	0.000199159	0.147806
mir-3122	X	0.000192808	0.147636
mir-3134	X	0.000165454	0.147465
mir-4301	X	0.000165454	0.147296
mir-103-1-as	X	0	0.147126
mir-103-2-as	X	0	0.146958
mir-1183	X	0	0.146789
mir-1184-3	X	0	0.146621
mir-1200	X	0	0.146453
mir-1202	X	0	0.146286
mir-1207	X	0	0.146119
mir-1233-1	X	0	0.145952
mir-1233-2	X	0	0.145786
mir-1244-3	X	0	0.14562
mir-1252	X	0	0.145455
mir-1255b-1	X	0	0.145289
mir-1255b-2	X	0	0.145125
mir-1261	X	0	0.14496
mir-1273	X	0	0.144796
mir-1273d	X	0	0.144633
mir-1274a	X	0	0.14447
mir-1279	X	0	0.144307
mir-1285-2	X	0	0.144144
mir-1299	O	0	0.145107
mir-1302-1	X	0	0.144944
mir-1302-10	X	0	0.144781
mir-1302-11	X	0	0.144619
mir-1302-2	X	0	0.144457
mir-1302-4	X	0	0.144295
mir-1302-5	X	0	0.144134
mir-1302-6	X	0	0.143973
mir-1302-7	X	0	0.143813
mir-1302-8	X	0	0.143653
mir-1302-9	X	0	0.143493
mir-1321	X	0	0.143333
mir-1324	X	0	0.143174
mir-1471	X	0	0.143016
mir-1537	X	0	0.142857
mir-1827	X	0	0.142699
mir-1972-2	X	0	0.142541
mir-1973	X	0	0.142384
mir-2053	X	0	0.142227
mir-2054	X	0	0.14207
mir-208b	X	0	0.141914
mir-2909	X	0	0.141758
mir-297	X	0	0.141603
mir-300	O	0	0.142544
mir-302b	O	0	0.143483
mir-302d	O	0	0.14442
mir-302e	X	0	0.144262
mir-302f	X	0	0.144105
mir-3118-1	X	0	0.143948
mir-3118-2	X	0	0.143791
mir-3118-3	X	0	0.143634
mir-3118-4	X	0	0.143478
mir-3118-5	X	0	0.143322
mir-3118-6	X	0	0.143167
mir-3119-1	X	0	0.143012
mir-3123	X	0	0.142857
mir-3142	X	0	0.142703
mir-3169	X	0	0.142549
mir-3171	X	0	0.142395
mir-3201	X	0	0.142241
mir-325	X	0	0.142088
mir-3611	X	0	0.141935
mir-3657	X	0	0.141783
mir-3666	X	0	0.141631
mir-3668	X	0	0.141479
mir-3669	X	0	0.141328
mir-367	O	0	0.142246
mir-3670	X	0	0.142094
mir-3672	X	0	0.141942
mir-3673	X	0	0.141791
mir-3683	X	0	0.14164
mir-3713	X	0	0.141489
mir-384	X	0	0.141339
mir-3908	X	0	0.141189
mir-3910-1	X	0	0.141039
mir-3913-2	X	0	0.14089
mir-3924	X	0	0.140741
mir-4251	X	0	0.140592
mir-4253	X	0	0.140444
mir-4255	X	0	0.140295
mir-4256	X	0	0.140148
mir-4257	X	0	0.14
mir-4261	X	0	0.139853
mir-4262	X	0	0.139706
mir-4263	X	0	0.139559
mir-4264	X	0	0.139413
mir-4265	X	0	0.139267
mir-4266	X	0	0.139121
mir-4267	X	0	0.138976
mir-4268	X	0	0.138831
mir-4269	X	0	0.138686
mir-4270	X	0	0.138542
mir-4271	X	0	0.138398
mir-4272	X	0	0.138254
mir-4273	X	0	0.13811
mir-4274	X	0	0.137967
mir-4275	X	0	0.137824
mir-4276	X	0	0.137681
mir-4280	X	0	0.137539
mir-4282	X	0	0.137397
mir-4283-1	X	0	0.137255
mir-4283-2	X	0	0.137113
mir-4287	X	0	0.136972
mir-4288	X	0	0.136831
mir-4291	X	0	0.136691
mir-4293	X	0	0.13655
mir-4294	X	0	0.13641
mir-4295	X	0	0.13627
mir-4297	X	0	0.136131
mir-4298	X	0	0.135992
mir-4299	X	0	0.135853
mir-4302	X	0	0.135714
mir-4303	X	0	0.135576
mir-4304	X	0	0.135438
mir-4305	X	0	0.1353
mir-4307	X	0	0.135163
mir-4309	X	0	0.135025
mir-4311	X	0	0.134888
mir-4316	X	0	0.134752
mir-4318	X	0	0.134615
mir-4319	X	0	0.134479
mir-4323	X	0	0.134343
mir-4324	X	0	0.134208
mir-4325	X	0	0.134073
mir-4328	X	0	0.133938
mir-4329	X	0	0.133803
mir-4330	X	0	0.133668
mir-548a-1	X	0	0.133534
mir-548a-2	X	0	0.1334
mir-548aa-1	X	0	0.133267
mir-548aa-2	X	0	0.133133
mir-548c	X	0	0.133
mir-548f-2	X	0	0.132867
mir-548f-3	X	0	0.132735
mir-548f-4	X	0	0.132602
mir-548f-5	X	0	0.13247
mir-548g	X	0	0.132338
mir-548h-1	X	0	0.132207
mir-548h-2	X	0	0.132075
mir-548h-3	X	0	0.131944
mir-548h-4	X	0	0.131814
mir-548i-1	X	0	0.131683
mir-548i-3	X	0	0.131553
mir-548i-4	X	0	0.131423
mir-548m	X	0	0.131293
mir-548n	X	0	0.131164
mir-548p	X	0	0.131034
mir-548u	X	0	0.130906
mir-548w	X	0	0.130777
mir-548z	X	0	0.130648
mir-553	X	0	0.13052
mir-557	X	0	0.130392
mir-562	X	0	0.130264
mir-563	X	0	0.130137
mir-566	X	0	0.13001
mir-567	X	0	0.129883
mir-568	X	0	0.129756
mir-569	X	0	0.12963
mir-583	X	0	0.129503
mir-587	X	0	0.129377
mir-601	X	0	0.129252
mir-608	X	0	0.129126
mir-613	X	0	0.129001
mir-617	X	0	0.128876
mir-619	X	0	0.128751
mir-620	X	0	0.128627
mir-633	X	0	0.128502
mir-634	X	0	0.128378
mir-646	X	0	0.128255
mir-649	X	0	0.128131
mir-759	X	0	0.128008
mir-761	X	0	0.127885
mir-802	X	0	0.127762
mir-920	X	0	0.127639
mir-924	X	0	0.127517
mir-936	X	0	0.127395
mir-941-3	X	0	0.127273
mir-941-4	X	0	0.127151

## Sheet: F2
miRNA	HMDD	Ave_PCC	Cumulative Ratio
mir-22	O	0.0974993	1
let-7e	O	0.0963189	1
let-7a-3	O	0.0941447	1
let-7a-2	O	0.0941116	1
let-7a-1	O	0.0940946	1
mir-3653	X	0.0937359	0.833333
mir-181a-2	X	0.0937267	0.714286
mir-218-2	O	0.0908256	0.75
mir-20a	O	0.0902311	0.777778
mir-26a-2	X	0.0888308	0.7
mir-125b-1	O	0.0887871	0.727273
let-7b	O	0.0880917	0.75
mir-1180	X	0.0875276	0.692308
mir-17	O	0.0873765	0.714286
mir-21	O	0.0868836	0.733333
mir-92a-2	O	0.0852237	0.75
mir-107	X	0.0851688	0.705882
let-7g	O	0.084755	0.722222
mir-142	X	0.084435	0.684211
mir-488	O	0.0841536	0.7
mir-18a	O	0.0824836	0.714286
mir-103-1	X	0.0824027	0.681818
mir-150	X	0.0812881	0.652174
mir-3607	X	0.0810815	0.625
mir-152	O	0.0809121	0.64
mir-1976	X	0.0803501	0.615385
mir-181c	X	0.0800861	0.592593
let-7f-2	O	0.0799808	0.607143
mir-132	X	0.0798233	0.586207
mir-25	O	0.0798092	0.6
mir-140	O	0.0797714	0.612903
mir-130b	X	0.0796964	0.59375
mir-93	O	0.0795976	0.606061
mir-15a	X	0.079297	0.588235
mir-214	O	0.0791631	0.6
mir-141	O	0.078787	0.611111
mir-151	X	0.0783344	0.594595
mir-224	O	0.0783133	0.605263
mir-210	X	0.0782409	0.589744
mir-29a	O	0.0778532	0.6
mir-29b-1	O	0.0776719	0.609756
mir-29b-2	O	0.0775605	0.619048
mir-199a-2	O	0.0768889	0.627907
mir-146a	O	0.0766634	0.636364
mir-3651	X	0.0763294	0.622222
mir-199a-1	O	0.0762533	0.630435
let-7f-1	O	0.0761317	0.638298
mir-99b	O	0.0760238	0.645833
mir-127	O	0.0759102	0.653061
mir-101-1	O	0.0758129	0.66
mir-181d	O	0.075754	0.666667
mir-219-1	O	0.0756994	0.673077
mir-92b	O	0.0752422	0.679245
mir-30b	O	0.0747865	0.685185
mir-495	X	0.0747776	0.672727
mir-605	X	0.0747246	0.660714
mir-34a	O	0.0746567	0.666667
mir-193a	X	0.0745822	0.655172
mir-130a	O	0.0745815	0.661017
mir-30d	O	0.0743417	0.666667
mir-452	X	0.0741477	0.655738
mir-301b	X	0.0741373	0.645161
mir-181b-2	X	0.0741323	0.634921
mir-328	X	0.074064	0.625
mir-378c	X	0.0740186	0.615385
mir-3154	X	0.0738819	0.606061
mir-1228	X	0.073767	0.597015
mir-134	X	0.0736884	0.588235
mir-543	X	0.0735058	0.57971
mir-30c-2	O	0.0734729	0.585714
mir-181b-1	X	0.0733059	0.577465
mir-19b-2	O	0.0732436	0.583333
mir-222	X	0.0732036	0.575342
mir-24-2	X	0.0729582	0.567568
mir-199b	X	0.0729088	0.56
mir-182	O	0.0728716	0.565789
let-7d	O	0.0727688	0.571429
mir-1910	X	0.0727653	0.564103
mir-664	X	0.0726506	0.556962
mir-149	X	0.0726493	0.55
mir-514-3	X	0.0725957	0.54321
mir-128-1	O	0.0725428	0.54878
mir-506	X	0.0724018	0.542169
mir-337	X	0.0723237	0.535714
mir-1276	X	0.0722621	0.529412
mir-200b	O	0.0720637	0.534884
mir-514-2	X	0.0719186	0.528736
mir-513a-1	X	0.0718582	0.522727
mir-654	X	0.0716864	0.516854
mir-27b	X	0.0716435	0.511111
mir-514-1	X	0.0714278	0.505495
mir-135a-1	X	0.0714215	0.5
mir-29c	X	0.0712808	0.494624
mir-1301	X	0.0711757	0.489362
mir-339	O	0.0708234	0.494737
mir-101-2	O	0.0708165	0.5
mir-378	X	0.0705233	0.494845
mir-128-2	O	0.0704918	0.5
mir-200c	O	0.0704205	0.505051
mir-185	O	0.0703837	0.51
mir-939	X	0.0702271	0.50495
mir-299	X	0.0700875	0.5
mir-183	O	0.0697689	0.504854
mir-342	X	0.0696171	0.5
mir-191	O	0.0696111	0.504762
mir-15b	X	0.0694316	0.5
mir-92a-1	O	0.0693794	0.504673
mir-3922	X	0.069173	0.5
mir-377	X	0.0691645	0.495413
mir-221	O	0.0691597	0.5
mir-125a	O	0.0689903	0.504505
mir-2277	X	0.0689231	0.5
mir-16-1	O	0.0689091	0.504425
mir-96	O	0.0687861	0.508772
mir-513a-2	X	0.0683718	0.504348
mir-135a-2	X	0.0682616	0.5
mir-574	X	0.0682084	0.495726
mir-197	X	0.0681232	0.491525
mir-16-2	O	0.0680871	0.495798
mir-100	O	0.067892	0.5
mir-652	X	0.0675337	0.495868
mir-135b	O	0.0675176	0.5
mir-23b	X	0.0675036	0.495935
mir-3074	X	0.0673817	0.491935
mir-770	X	0.0672519	0.488
mir-551b	X	0.0672166	0.484127
mir-361	X	0.0671811	0.480315
mir-1538	X	0.0671187	0.476562
mir-19b-1	O	0.0670934	0.48062
mir-1262	X	0.0670671	0.476923
mir-509-3	X	0.0669926	0.473282
mir-1269	X	0.0668918	0.469697
mir-598	X	0.066887	0.466165
mir-1291	X	0.066866	0.462687
mir-758	X	0.0668085	0.459259
mir-296	O	0.066695	0.463235
mir-3619	X	0.0666221	0.459854
mir-3609	X	0.0665446	0.456522
mir-30a	O	0.0665232	0.460432
mir-455	X	0.0665147	0.457143
mir-3928	X	0.0665058	0.453901
mir-508	X	0.0665008	0.450704
mir-30e	O	0.0664831	0.454545
mir-145	O	0.0663897	0.458333
mir-411	X	0.0663404	0.455172
mir-485	X	0.0662347	0.452055
mir-23a	X	0.0662292	0.44898
mir-449b	O	0.0662107	0.452703
mir-202	X	0.0661931	0.449664
mir-874	X	0.0661641	0.446667
mir-99a	O	0.0660686	0.450331
mir-509-1	X	0.0659129	0.447368
mir-3647	X	0.065887	0.444444
let-7c	O	0.0658607	0.448052
mir-616	X	0.0658118	0.445161
mir-3129	X	0.0657844	0.442308
mir-509-2	X	0.0657648	0.43949
mir-1266	X	0.0657225	0.436709
mir-934	X	0.0656522	0.433962
mir-193b	O	0.0656197	0.4375
mir-409	X	0.0655891	0.434783
mir-212	X	0.0655255	0.432099
mir-589	X	0.0654832	0.429448
mir-642a	O	0.0654422	0.432927
mir-3909	X	0.0653795	0.430303
mir-34c	O	0.0652559	0.433735
mir-143	X	0.0652441	0.431138
mir-3193	X	0.0652253	0.428571
mir-370	O	0.0651405	0.431953
mir-106b	O	0.0651049	0.435294
mir-155	O	0.0650945	0.438596
mir-154	X	0.0650874	0.436047
mir-3934	X	0.0649457	0.433526
mir-195	X	0.0649235	0.431034
mir-335	O	0.0649224	0.434286
mir-494	X	0.0647819	0.431818
mir-3691	X	0.0647245	0.429379
mir-1307	X	0.0646757	0.426966
mir-483	X	0.0646412	0.424581
mir-484	X	0.0646083	0.422222
mir-425	X	0.0644949	0.41989
mir-513b	X	0.0643259	0.417582
mir-3682	X	0.064276	0.415301
mir-103-2	X	0.0641141	0.413043
mir-1234	X	0.06411	0.410811
mir-24-1	X	0.0640639	0.408602
mir-486	O	0.0640004	0.411765
mir-511-1	X	0.0639929	0.409574
mir-513c	X	0.0639605	0.407407
mir-379	X	0.0638626	0.405263
mir-382	X	0.0638243	0.403141
mir-1287	X	0.0636491	0.401042
mir-449c	X	0.0636222	0.398964
mir-3614	X	0.0636182	0.396907
mir-1914	X	0.0635569	0.394872
mir-345	X	0.0633483	0.392857
mir-503	X	0.0633293	0.390863
mir-3613	X	0.0632829	0.388889
mir-320c-1	X	0.0632736	0.386935
mir-1292	X	0.0631527	0.385
mir-1224	X	0.0631524	0.383085
mir-98	X	0.0630156	0.381188
mir-324	X	0.0630018	0.37931
mir-1248	X	0.0628991	0.377451
mir-330	X	0.0628218	0.37561
mir-200a	O	0.0627976	0.378641
mir-148b	O	0.0627807	0.381643
mir-636	X	0.0626714	0.379808
mir-3132	X	0.0625715	0.37799
mir-497	X	0.0625113	0.37619
mir-323	X	0.0624964	0.374408
mir-668	X	0.0624731	0.372642
mir-449a	O	0.0624404	0.375587
let-7i	O	0.0624094	0.378505
mir-374b	X	0.0623127	0.376744
mir-3200	X	0.0622447	0.375
mir-1245	X	0.0622321	0.373272
mir-542	O	0.0622096	0.376147
mir-2116	X	0.0621791	0.374429
mir-501	X	0.0618802	0.372727
mir-641	X	0.0618775	0.371041
mir-493	X	0.0617161	0.369369
mir-7-1	X	0.0616825	0.367713
mir-526b	X	0.0615999	0.366071
mir-3679	X	0.0615804	0.364444
mir-126	O	0.0614383	0.367257
mir-26b	X	0.0614184	0.365639
mir-629	O	0.0613488	0.368421
mir-186	X	0.0613298	0.366812
mir-1247	X	0.0613288	0.365217
mir-421	X	0.0612479	0.363636
mir-30c-1	O	0.0611813	0.366379
mir-487a	X	0.0610657	0.364807
mir-181a-1	X	0.0610448	0.363248
mir-1294	X	0.0609915	0.361702
mir-511-2	X	0.0609878	0.360169
mir-3690	X	0.0609462	0.35865
mir-1249	X	0.0609127	0.357143
mir-1295	X	0.0609086	0.355649
mir-376a-1	X	0.06082	0.354167
mir-320c-2	X	0.0606829	0.352697
mir-2355	X	0.0606573	0.35124
mir-424	X	0.0606275	0.349794
mir-329-1	X	0.0605378	0.348361
mir-28	X	0.0605246	0.346939
mir-502	O	0.0605076	0.349593
mir-3177	X	0.0604732	0.348178
mir-432	X	0.0604631	0.346774
mir-940	X	0.060463	0.345382
mir-3676	X	0.060405	0.344
mir-320d-2	X	0.0602912	0.342629
mir-625	O	0.0600776	0.345238
mir-1260b	X	0.0599446	0.343874
mir-320d-1	X	0.0599058	0.34252
mir-516b-1	X	0.0598951	0.341176
mir-1226	X	0.0598804	0.339844
mir-34b	O	0.0598249	0.342412
mir-106a	X	0.0597244	0.341085
mir-516b-2	X	0.0595924	0.339768
mir-454	X	0.0595281	0.338462
mir-935	X	0.0594036	0.337165
mir-365-2	X	0.0593659	0.335878
mir-510	X	0.0593582	0.334601
mir-329-2	X	0.0593251	0.333333
mir-125b-2	O	0.0592949	0.335849
mir-190b	X	0.0592496	0.334586
mir-550a-1	X	0.0592419	0.333333
mir-3173	X	0.0592115	0.33209
mir-590	X	0.0591961	0.330855
mir-148a	O	0.0591698	0.333333
mir-27a	O	0.0591322	0.335793
mir-3191	X	0.0591153	0.334559
mir-887	X	0.0590285	0.333333
mir-433	O	0.0590089	0.335766
mir-146b	O	0.0588031	0.338182
mir-3138	X	0.0586482	0.336957
mir-765	X	0.0585894	0.33574
mir-331	X	0.0585803	0.334532
mir-138-1	O	0.0585693	0.336918
mir-504	X	0.058496	0.335714
mir-203	X	0.0584765	0.33452
mir-138-2	O	0.0584665	0.336879
mir-429	O	0.0584424	0.339223
mir-760	X	0.0582586	0.338028
mir-3190	X	0.0582306	0.336842
mir-326	X	0.0582234	0.335664
mir-576	X	0.0581888	0.334495
mir-4254	X	0.0581878	0.333333
mir-431	X	0.0581607	0.33218
mir-136	X	0.058133	0.331034
mir-885	X	0.0581299	0.329897
mir-514b	X	0.0581261	0.328767
mir-496	X	0.0581228	0.327645
mir-33b	X	0.0580105	0.326531
mir-410	X	0.057947	0.325424
mir-500b	X	0.0579445	0.324324
mir-500a	X	0.0579282	0.323232
mir-133b	O	0.0578617	0.325503
mir-639	X	0.0578484	0.324415
mir-32	X	0.0578171	0.323333
mir-301a	X	0.0576699	0.322259
mir-3150b	X	0.0576621	0.321192
mir-515-1	X	0.0576607	0.320132
mir-1915	X	0.0576515	0.319079
mir-670	X	0.0576322	0.318033
mir-187	O	0.0576219	0.320261
mir-323b	X	0.0575907	0.319218
mir-1288	X	0.0575869	0.318182
mir-381	X	0.0574836	0.317152
mir-365-1	X	0.0574579	0.316129
mir-320b-2	X	0.0571896	0.315113
mir-3917	X	0.0571689	0.314103
mir-942	X	0.0571318	0.313099
mir-369	X	0.0570638	0.312102
mir-4326	X	0.0570579	0.311111
mir-487b	X	0.0569123	0.310127
mir-375	O	0.0567432	0.312303
mir-362	X	0.0567311	0.311321
mir-505	X	0.0567302	0.310345
mir-3166	X	0.0567269	0.309375
mir-523	X	0.0567093	0.308411
mir-1185-1	X	0.0566815	0.307453
mir-1306	X	0.0565763	0.306502
mir-3615	X	0.0564736	0.305556
mir-3127	X	0.056444	0.304615
mir-550a-2	X	0.0563638	0.303681
mir-3913-1	X	0.0562796	0.302752
mir-208a	X	0.0561624	0.301829
mir-507	X	0.056006	0.300912
mir-541	X	0.0558889	0.3
mir-223	O	0.0558657	0.302115
mir-512-2	X	0.0557873	0.301205
mir-873	X	0.0557485	0.3003
mir-206	X	0.0557194	0.299401
mir-877	X	0.0556062	0.298507
mir-579	X	0.0554802	0.297619
mir-95	X	0.055435	0.296736
mir-3147	X	0.0552775	0.295858
mir-517a	X	0.0551579	0.294985
mir-3134	X	0.0551398	0.294118
mir-4301	X	0.0551398	0.293255
mir-3125	X	0.055131	0.292398
mir-517b	X	0.0551131	0.291545
mir-3605	X	0.0550305	0.290698
mir-577	X	0.054939	0.289855
mir-139	X	0.054852	0.289017
mir-3677	X	0.0547685	0.288184
mir-518c	X	0.054739	0.287356
mir-615	X	0.0546791	0.286533
mir-9-2	O	0.0546662	0.288571
mir-340	X	0.0545945	0.287749
mir-10a	X	0.0545846	0.286932
mir-20b	O	0.0545336	0.288952
mir-9-1	O	0.0545078	0.29096
mir-3620	X	0.0544815	0.290141
mir-3199-2	X	0.0542822	0.289326
mir-31	O	0.0542021	0.291317
mir-491	X	0.0541759	0.290503
mir-1275	X	0.054036	0.289694
mir-1908	X	0.0540165	0.288889
mir-423	X	0.0539101	0.288089
mir-671	X	0.0538215	0.287293
mir-585	X	0.0536573	0.286501
mir-133a-2	O	0.0535497	0.288462
mir-204	X	0.0534674	0.287671
mir-766	X	0.0534569	0.286885
mir-663	X	0.0534322	0.286104
mir-1271	X	0.0533928	0.285326
mir-524	X	0.0533008	0.284553
mir-512-1	X	0.0532516	0.283784
mir-1197	X	0.0531626	0.283019
mir-744	X	0.0530746	0.282258
mir-3654	X	0.0530487	0.281501
mir-1193	X	0.0530057	0.280749
mir-363	X	0.0529509	0.28
mir-188	X	0.0528491	0.279255
mir-659	X	0.0528333	0.278515
mir-450a-2	X	0.0528051	0.277778
mir-3187	X	0.0527957	0.277045
mir-518f	X	0.05273	0.276316
mir-660	X	0.0525421	0.275591
mir-1225	X	0.0525027	0.274869
mir-3199-1	X	0.0524567	0.274151
mir-3179-1	X	0.0524419	0.273438
mir-3616	X	0.0523787	0.272727
mir-520e	X	0.0521778	0.272021
mir-3168	X	0.0521751	0.271318
mir-665	X	0.0521483	0.270619
mir-346	X	0.0519598	0.269923
mir-767	X	0.051931	0.269231
mir-532	O	0.0518785	0.2711
mir-380	X	0.0518029	0.270408
mir-33a	X	0.0517789	0.26972
mir-216b	X	0.0517401	0.269036
mir-1251	X	0.051712	0.268354
mir-2110	X	0.0517091	0.267677
mir-3622a	X	0.0516353	0.267003
mir-218-1	O	0.0515833	0.268844
mir-448	X	0.051476	0.26817
mir-539	X	0.0514124	0.2675
mir-519d	X	0.0514092	0.266833
mir-551a	X	0.0513891	0.266169
mir-7-3	X	0.0513514	0.265509
mir-676	X	0.0513459	0.264851
mir-515-2	X	0.0513442	0.264198
mir-3936	X	0.0513337	0.263547
mir-548q	X	0.0513156	0.262899
mir-518a-2	X	0.0512941	0.262255
mir-10b	O	0.0512109	0.264059
mir-3124	X	0.0511818	0.263415
mir-548b	X	0.0511709	0.262774
mir-3940	X	0.0511665	0.262136
mir-4259	X	0.050992	0.261501
mir-1250	X	0.0509	0.26087
mir-196a-1	X	0.0508421	0.260241
mir-192	O	0.0507808	0.262019
mir-519c	X	0.0507406	0.261391
mir-320a	O	0.0507105	0.263158
mir-3155	X	0.0506499	0.26253
mir-376c	O	0.0506338	0.264286
mir-628	X	0.0505964	0.263658
mir-518a-1	X	0.0505464	0.263033
mir-520g	X	0.0505265	0.262411
mir-205	X	0.0504981	0.261792
mir-194-2	O	0.0504941	0.263529
mir-196b	X	0.0504661	0.262911
mir-105-1	X	0.0504658	0.262295
mir-105-2	X	0.0503507	0.261682
mir-769	X	0.0503488	0.261072
mir-3939	X	0.0503391	0.260465
mir-3652	X	0.0503275	0.259861
mir-3183	X	0.0502383	0.259259
mir-651	X	0.0501203	0.258661
mir-3662	X	0.0500442	0.258065
mir-3158-2	X	0.0499867	0.257471
mir-548j	X	0.0499634	0.256881
mir-3198	X	0.0499572	0.256293
mir-1229	X	0.0499263	0.255708
mir-3131	X	0.0498331	0.255125
mir-1254	X	0.0497709	0.254545
mir-4286	X	0.0497497	0.253968
mir-612	X	0.0496558	0.253394
mir-19a	O	0.0496154	0.255079
mir-3648	X	0.049612	0.254505
mir-26a-1	X	0.0495613	0.253933
mir-3944	X	0.0495237	0.253363
mir-412	X	0.0494012	0.252796
mir-708	X	0.04938	0.252232
mir-518b	X	0.0493727	0.25167
mir-451	X	0.0493637	0.251111
mir-499	X	0.0493565	0.250554
mir-3130-1	X	0.049291	0.25
mir-3149	X	0.0492358	0.249448
mir-3680	X	0.049159	0.248899
mir-3194	X	0.0490548	0.248352
mir-1270-2	X	0.0490539	0.247807
mir-338	O	0.049031	0.249453
mir-3678	X	0.0489707	0.248908
mir-194-1	O	0.0489524	0.250545
mir-3664	X	0.0489463	0.25
mir-2276	X	0.0489016	0.249458
mir-520a	X	0.0488109	0.248918
mir-1264	X	0.0487958	0.24838
mir-184	X	0.0487492	0.247845
mir-889	X	0.0487318	0.247312
mir-1270-1	X	0.0485999	0.246781
mir-937	X	0.0485862	0.246253
mir-1265	X	0.0485846	0.245726
mir-217	X	0.0484647	0.245203
mir-525	X	0.0483509	0.244681
mir-133a-1	O	0.0483357	0.246285
mir-527	X	0.0483325	0.245763
mir-517c	X	0.048308	0.245243
mir-2113	X	0.0482963	0.244726
mir-582	X	0.0482747	0.244211
mir-450b	X	0.0482739	0.243697
mir-3176	X	0.0482167	0.243187
mir-3192	X	0.0482005	0.242678
mir-661	X	0.0481025	0.242171
mir-3911	X	0.0480697	0.241667
mir-632	X	0.0480243	0.241164
mir-627	X	0.0478548	0.240664
mir-320e	X	0.0478402	0.240166
mir-3144	X	0.0478358	0.239669
mir-618	X	0.0478249	0.239175
mir-599	X	0.0476732	0.238683
mir-1293	X	0.0475995	0.238193
mir-3926-1	X	0.0475896	0.237705
mir-520h	X	0.0475349	0.237219
mir-2278	X	0.0474112	0.236735
mir-656	X	0.0473882	0.236253
mir-3170	X	0.047354	0.235772
mir-933	X	0.0473463	0.235294
mir-2114	X	0.0473259	0.234818
mir-548o	X	0.0473172	0.234343
mir-196a-2	X	0.0472948	0.233871
mir-662	X	0.0471856	0.2334
mir-1909	X	0.0471435	0.232932
mir-520b	X	0.0471178	0.232465
mir-3622b	X	0.0471071	0.232
mir-371	X	0.0470888	0.231537
mir-3918	X	0.0470568	0.231076
mir-124-3	X	0.0470301	0.230616
mir-450a-1	X	0.0469568	0.230159
mir-3612	X	0.0468913	0.229703
mir-600	X	0.0467927	0.229249
mir-3157	X	0.0467532	0.228797
mir-122	X	0.0467488	0.228346
mir-720	X	0.0466498	0.227898
mir-3660	X	0.046484	0.227451
mir-520d	X	0.046144	0.227006
mir-190	X	0.0460878	0.226562
mir-1203	X	0.0460404	0.226121
mir-3926-2	X	0.0457832	0.225681
mir-3188	X	0.0457461	0.225243
mir-1296	X	0.0457126	0.224806
mir-3655	X	0.0457029	0.224371
mir-3196	X	0.0456369	0.223938
mir-1274b	X	0.0456249	0.223507
mir-376a-2	X	0.0455993	0.223077
mir-144	X	0.0455184	0.222649
mir-3178	X	0.0455052	0.222222
mir-3943	X	0.0454553	0.221797
mir-764	X	0.04545	0.221374
mir-1260	X	0.0454135	0.220952
mir-875	X	0.0454079	0.220532
mir-1237	X	0.0454035	0.220114
mir-1258	X	0.0453854	0.219697
mir-1913	X	0.045347	0.219282
mir-657	X	0.0453016	0.218868
mir-1298	X	0.045284	0.218456
mir-3150	X	0.045228	0.218045
mir-602	X	0.0452146	0.217636
mir-1468	X	0.0450828	0.217228
mir-3139	X	0.0447857	0.216822
mir-3140	X	0.0447555	0.216418
mir-1227	X	0.044695	0.216015
mir-1912	X	0.0446789	0.215613
mir-3121	X	0.0446595	0.215213
mir-558	X	0.0446386	0.214815
mir-3195	X	0.0446292	0.214418
mir-3685	X	0.0446119	0.214022
mir-607	X	0.0445863	0.213628
mir-1290	X	0.0445778	0.213235
mir-1303	X	0.0445358	0.212844
mir-3610	X	0.044527	0.212454
mir-1181	X	0.044506	0.212066
mir-3621	X	0.0444036	0.211679
mir-124-1	X	0.044387	0.211293
mir-653	X	0.0443158	0.210909
mir-124-2	X	0.0442878	0.210526
mir-3650	X	0.0442127	0.210145
mir-153-2	O	0.0441531	0.211573
mir-298	X	0.0440678	0.211191
mir-520c	X	0.044037	0.210811
mir-3674	X	0.0439566	0.210432
mir-3202-2	X	0.043865	0.210054
mir-1-2	O	0.0438353	0.21147
mir-944	X	0.0438045	0.211091
mir-592	X	0.0437781	0.210714
mir-658	X	0.0436783	0.210339
mir-3185	X	0.0436657	0.209964
mir-3923	X	0.0436298	0.209591
mir-655	X	0.0434123	0.20922
mir-1323	X	0.0434084	0.20885
mir-584	X	0.043402	0.208481
mir-9-3	O	0.0433896	0.209877
mir-3667	X	0.0432762	0.209507
mir-3618	X	0.0431561	0.209139
mir-1253	X	0.0430564	0.208772
mir-548k	X	0.0430523	0.208406
mir-7-2	X	0.0430221	0.208042
mir-3161	X	0.0430016	0.207679
mir-498	X	0.0429654	0.207317
mir-3126	X	0.0429249	0.206957
mir-3158-1	X	0.042924	0.206597
mir-3688	X	0.042851	0.206239
mir-1236	X	0.0428334	0.205882
mir-1257	X	0.0427255	0.205527
mir-3184	X	0.0426589	0.205172
mir-548s	X	0.0426494	0.204819
mir-588	X	0.0426456	0.204467
mir-572	X	0.0425762	0.204117
mir-675	X	0.0425565	0.203767
mir-3162	X	0.0424715	0.203419
mir-519e	X	0.0424315	0.203072
mir-1911	X	0.0423683	0.202726
mir-1255a	X	0.0423534	0.202381
mir-564	X	0.0422888	0.202037
mir-597	X	0.042186	0.201695
mir-1263	X	0.04217	0.201354
mir-4289	X	0.0421194	0.201014
mir-3661	X	0.0420862	0.200675
mir-3130-2	X	0.0420601	0.200337
mir-372	X	0.0420087	0.2
mir-622	X	0.041835	0.199664
mir-593	X	0.0418342	0.19933
mir-3137	X	0.0418174	0.198997
mir-378b	X	0.0416932	0.198664
mir-3189	X	0.0416516	0.198333
mir-1289-1	X	0.041647	0.198003
mir-4314	X	0.0416432	0.197674
mir-3135	X	0.0415842	0.197347
mir-552	X	0.0415026	0.19702
mir-548t	X	0.0414972	0.196694
mir-545	X	0.0414675	0.19637
mir-1246	X	0.0413572	0.196046
mir-518e	X	0.0413008	0.195724
mir-3117	X	0.0412761	0.195402
mir-219-2	O	0.0411958	0.196721
mir-374a	X	0.0411703	0.196399
mir-198	X	0.0411129	0.196078
mir-18b	X	0.041026	0.195759
mir-1238	X	0.0410258	0.19544
mir-216a	X	0.0409781	0.195122
mir-3945	X	0.0409752	0.194805
mir-516a-2	O	0.0408972	0.19611
mir-3120	X	0.0408783	0.195793
mir-943	X	0.0408747	0.195477
mir-3681	X	0.0408505	0.195161
mir-643	X	0.0408491	0.194847
mir-3180-2	X	0.040657	0.194534
mir-521-2	X	0.0406244	0.194222
mir-492	X	0.0406013	0.19391
mir-519b	X	0.0405718	0.1936
mir-647	X	0.0405571	0.193291
mir-644	X	0.0405507	0.192982
mir-3175	X	0.0404906	0.192675
mir-3687	X	0.0403089	0.192369
mir-520f	X	0.040221	0.192063
mir-3180-3	X	0.04017	0.191759
mir-3180-4	X	0.0401044	0.191456
mir-1289-2	X	0.0400964	0.191153
mir-526a-1	X	0.0400701	0.190852
mir-650	X	0.0400394	0.190551
mir-544	X	0.040028	0.190252
mir-3656	X	0.0399117	0.189953
mir-516a-1	O	0.0399036	0.191223
mir-548v	X	0.0398816	0.190923
mir-1825	X	0.0398449	0.190625
mir-4322	X	0.0397307	0.190328
mir-663b	X	0.0396892	0.190031
mir-129-2	X	0.0396716	0.189736
mir-320b-1	X	0.0396411	0.189441
mir-3143	X	0.0396027	0.189147
mir-4306	X	0.0395463	0.188854
mir-3916	X	0.0395233	0.188563
mir-383	O	0.0394718	0.189815
mir-1184-1	X	0.0393982	0.189522
mir-376b	X	0.0393763	0.189231
mir-3197	X	0.0393263	0.18894
mir-519a-1	X	0.0393122	0.18865
mir-1280	X	0.0392975	0.188361
mir-549	X	0.0392698	0.188073
mir-215	O	0.0392343	0.189313
mir-3684	X	0.0391808	0.189024
mir-3141	X	0.0389452	0.188737
mir-1283-2	X	0.0389066	0.18845
mir-3665	X	0.0388583	0.188164
mir-3186	X	0.0387923	0.187879
mir-1185-2	X	0.0386581	0.187595
mir-570	X	0.0386575	0.187311
mir-578	X	0.0386342	0.187029
mir-575	X	0.0385415	0.186747
mir-1283-1	X	0.0384397	0.186466
mir-3153	X	0.0384198	0.186186
mir-3115	X	0.0384063	0.185907
mir-3658	X	0.0383694	0.185629
mir-596	X	0.0383009	0.185351
mir-559	X	0.0382363	0.185075
mir-1281	X	0.0381828	0.184799
mir-548d-2	X	0.0381628	0.184524
mir-1305	X	0.0380752	0.18425
mir-642b	X	0.0380564	0.183976
mir-1470	X	0.0379962	0.183704
mir-1304	X	0.0379006	0.183432
mir-3163	X	0.0377899	0.183161
mir-147b	X	0.0377061	0.182891
mir-489	X	0.0376687	0.182622
mir-1539	X	0.0376072	0.182353
mir-1179	X	0.0375722	0.182085
mir-373	X	0.0375379	0.181818
mir-23c	X	0.0375118	0.181552
mir-1285-1	X	0.0374407	0.181287
mir-422a	X	0.0374074	0.181022
mir-3116-1	X	0.0374017	0.180758
mir-519a-2	X	0.0373982	0.180495
mir-561	X	0.037318	0.180233
mir-3160-1	X	0.0372989	0.179971
mir-521-1	X	0.0372341	0.17971
mir-3151	X	0.0371727	0.17945
mir-490	X	0.0371567	0.179191
mir-3938	X	0.0371063	0.178932
mir-631	X	0.0371011	0.178674
mir-1322	X	0.0370944	0.178417
mir-4258	X	0.0370566	0.178161
mir-604	X	0.0370519	0.177905
mir-624	X	0.0370284	0.17765
mir-522	X	0.037022	0.177396
mir-3617	X	0.0370083	0.177143
mir-2117	X	0.0369116	0.17689
mir-1284	X	0.0367741	0.176638
mir-609	X	0.0366918	0.176387
mir-466	X	0.0366246	0.176136
mir-1273c	X	0.036523	0.175887
mir-526a-2	X	0.0363965	0.175637
mir-891b	X	0.036386	0.175389
mir-614	X	0.0363789	0.175141
mir-4284	X	0.0363635	0.174894
mir-3174	X	0.0363605	0.174648
mir-302c	O	0.0363593	0.175809
mir-3646	X	0.0363508	0.175562
mir-548l	X	0.0363065	0.175316
mir-922	X	0.036231	0.17507
mir-555	X	0.0362185	0.174825
mir-3145	X	0.0362118	0.174581
mir-1243	X	0.0361411	0.174338
mir-1231	X	0.0361124	0.174095
mir-3907	X	0.036108	0.173853
mir-3065	X	0.0361076	0.173611
mir-129-1	X	0.0360889	0.17337
mir-3659	X	0.036011	0.17313
mir-1272	X	0.0359842	0.172891
mir-544b	X	0.035932	0.172652
mir-556	X	0.035867	0.172414
mir-571	X	0.0358508	0.172176
mir-3181	X	0.0358374	0.171939
mir-3941	X	0.0358008	0.171703
mir-550b-1	X	0.0357759	0.171468
mir-4279	X	0.0357261	0.171233
mir-941-1	X	0.0356341	0.170999
mir-3136	X	0.0353635	0.170765
mir-573	X	0.0353584	0.170532
mir-638	X	0.0353375	0.1703
mir-1244-2	X	0.0353295	0.170068
mir-1-1	O	0.0352509	0.171196
mir-637	X	0.0352415	0.170963
mir-3914-1	X	0.0351798	0.170732
mir-3202-1	X	0.0351705	0.170501
mir-718	X	0.0351252	0.17027
mir-153-1	O	0.0350385	0.17139
mir-611	X	0.0349409	0.171159
mir-1267	X	0.0349258	0.170929
mir-3165	X	0.0348351	0.170699
mir-892b	X	0.0346831	0.17047
mir-3942	X	0.0345822	0.170241
mir-3927	X	0.034573	0.170013
mir-3663	X	0.0344382	0.169786
mir-1256	X	0.0343894	0.169559
mir-3935	X	0.0343571	0.169333
mir-4290	X	0.0343511	0.169108
mir-938	X	0.0342518	0.168883
mir-3689a	X	0.0341706	0.168659
mir-1205	X	0.0340111	0.168435
mir-554	X	0.0339446	0.168212
mir-3179-3	X	0.0339416	0.167989
mir-2861	X	0.0338999	0.167768
mir-3912	X	0.0337774	0.167546
mir-3159	X	0.0336878	0.167325
mir-518d	X	0.0336214	0.167105
mir-3915	X	0.0336154	0.166886
mir-4260	X	0.0335884	0.166667
mir-3689b	X	0.0335723	0.166448
mir-3675	X	0.0334932	0.16623
mir-211	X	0.0334822	0.166013
mir-4321	X	0.0334174	0.165796
mir-3116-2	X	0.0333415	0.16558
mir-4278	X	0.0331412	0.165365
mir-550b-2	X	0.0330652	0.16515
mir-3180-5	X	0.0330448	0.164935
mir-3128	X	0.0329988	0.164721
mir-581	X	0.0329941	0.164508
mir-548d-1	X	0.032956	0.164295
mir-4285	X	0.0328588	0.164083
mir-3692	X	0.0328206	0.163871
mir-4315-1	X	0.032814	0.16366
mir-1286	X	0.0327663	0.163449
mir-891a	X	0.0327046	0.163239
mir-3649	X	0.0326538	0.16303
mir-3156-3	X	0.032627	0.162821
mir-3148	X	0.032596	0.162612
mir-762	X	0.0324251	0.162404
mir-888	X	0.0322958	0.162197
mir-648	X	0.0322598	0.16199
mir-892a	X	0.0322477	0.161783
mir-4315-2	X	0.0322359	0.161578
mir-1282	X	0.0322071	0.161372
mir-3146	X	0.0322012	0.161168
mir-626	X	0.0321792	0.160963
mir-2052	X	0.0321718	0.160759
mir-3910-2	X	0.0321014	0.160556
mir-1244-1	X	0.0320592	0.160354
mir-3152	X	0.0319826	0.160151
mir-1178	X	0.0319493	0.15995
mir-3914-2	X	0.0319434	0.159748
mir-890	X	0.0318945	0.159548
mir-4296	X	0.0318639	0.159348
mir-548y	X	0.0317895	0.159148
mir-3156-2	X	0.0316915	0.158949
mir-4310	X	0.0316439	0.15875
mir-1469	X	0.0314758	0.158552
mir-4281	X	0.0314516	0.158354
mir-1208	X	0.031419	0.158157
mir-4312	X	0.0313871	0.15796
mir-3714	X	0.0313764	0.157764
mir-3167	X	0.0313187	0.157568
mir-3671	X	0.0312741	0.157373
mir-3929	X	0.0311769	0.157178
mir-1302-3	X	0.0311666	0.156984
mir-3919	X	0.0311666	0.15679
mir-580	X	0.0311098	0.156597
mir-3180-1	X	0.03105	0.156404
mir-548f-1	X	0.0310414	0.156212
mir-4277	X	0.0309664	0.15602
mir-606	X	0.030944	0.155828
mir-548e	X	0.0309058	0.155637
mir-1277	X	0.030887	0.155447
mir-1182	X	0.030862	0.155257
mir-595	X	0.0307663	0.155067
mir-1972-1	X	0.0307574	0.154878
mir-4308	X	0.0306403	0.154689
mir-591	X	0.0305549	0.154501
mir-3156-1	X	0.0305496	0.154313
mir-3179-2	X	0.0304955	0.154126
mir-640	X	0.0304596	0.153939
mir-3133	X	0.0303261	0.153753
mir-147	X	0.0302742	0.153567
mir-374c	X	0.0302691	0.153382
mir-137	X	0.0302214	0.153197
mir-4300	X	0.0302124	0.153012
mir-3160-2	X	0.0301742	0.152828
mir-1206	X	0.0301466	0.152644
mir-4313	X	0.0301466	0.152461
mir-603	X	0.0300711	0.152278
mir-711	X	0.0297776	0.152096
mir-1297	X	0.0295882	0.151914
mir-621	X	0.0295562	0.151732
mir-302a	O	0.0293543	0.152745
mir-548a-3	X	0.0293066	0.152563
mir-876	X	0.0289444	0.152381
mir-3920	X	0.028893	0.1522
mir-4252	X	0.0288224	0.152019
mir-1278	X	0.0287393	0.151839
mir-610	X	0.0287363	0.151659
mir-2115	X	0.0284144	0.151479
mir-623	X	0.0283401	0.1513
mir-1268	X	0.028303	0.151122
mir-3122	X	0.0282941	0.150943
mir-4317	X	0.0278162	0.150766
mir-1204	X	0.0277548	0.150588
mir-630	X	0.0272294	0.150411
mir-3925	X	0.027071	0.150235
mir-3182	X	0.0270521	0.150059
mir-3606	X	0.0268722	0.149883
mir-3686	X	0.0268256	0.149708
mir-1184-2	X	0.0267941	0.149533
mir-3937	X	0.0267452	0.149358
mir-4292	X	0.0266894	0.149184
mir-3921	X	0.0266293	0.14901
mir-548i-2	X	0.0265044	0.148837
mir-4320	X	0.0264188	0.148664
mir-645	X	0.0263767	0.148492
mir-921	X	0.0263767	0.14832
mir-3119-2	X	0.0262831	0.148148
mir-635	X	0.0259921	0.147977
mir-548x	X	0.0259701	0.147806
mir-586	X	0.0259095	0.147636
mir-3164	X	0.0251461	0.147465
mir-4327	X	0.0232113	0.147296
mir-103-1-as	X	0	0.147126
mir-103-2-as	X	0	0.146958
mir-1183	X	0	0.146789
mir-1184-3	X	0	0.146621
mir-1200	X	0	0.146453
mir-1202	X	0	0.146286
mir-1207	X	0	0.146119
mir-1233-1	X	0	0.145952
mir-1233-2	X	0	0.145786
mir-1244-3	X	0	0.14562
mir-1252	X	0	0.145455
mir-1255b-1	X	0	0.145289
mir-1255b-2	X	0	0.145125
mir-1261	X	0	0.14496
mir-1273	X	0	0.144796
mir-1273d	X	0	0.144633
mir-1274a	X	0	0.14447
mir-1279	X	0	0.144307
mir-1285-2	X	0	0.144144
mir-1299	O	0	0.145107
mir-1302-1	X	0	0.144944
mir-1302-10	X	0	0.144781
mir-1302-11	X	0	0.144619
mir-1302-2	X	0	0.144457
mir-1302-4	X	0	0.144295
mir-1302-5	X	0	0.144134
mir-1302-6	X	0	0.143973
mir-1302-7	X	0	0.143813
mir-1302-8	X	0	0.143653
mir-1302-9	X	0	0.143493
mir-1321	X	0	0.143333
mir-1324	X	0	0.143174
mir-1471	X	0	0.143016
mir-1537	X	0	0.142857
mir-1827	X	0	0.142699
mir-1972-2	X	0	0.142541
mir-1973	X	0	0.142384
mir-2053	X	0	0.142227
mir-2054	X	0	0.14207
mir-208b	X	0	0.141914
mir-2909	X	0	0.141758
mir-297	X	0	0.141603
mir-300	O	0	0.142544
mir-302b	O	0	0.143483
mir-302d	O	0	0.14442
mir-302e	X	0	0.144262
mir-302f	X	0	0.144105
mir-3118-1	X	0	0.143948
mir-3118-2	X	0	0.143791
mir-3118-3	X	0	0.143634
mir-3118-4	X	0	0.143478
mir-3118-5	X	0	0.143322
mir-3118-6	X	0	0.143167
mir-3119-1	X	0	0.143012
mir-3123	X	0	0.142857
mir-3142	X	0	0.142703
mir-3169	X	0	0.142549
mir-3171	X	0	0.142395
mir-3201	X	0	0.142241
mir-325	X	0	0.142088
mir-3611	X	0	0.141935
mir-3657	X	0	0.141783
mir-3666	X	0	0.141631
mir-3668	X	0	0.141479
mir-3669	X	0	0.141328
mir-367	O	0	0.142246
mir-3670	X	0	0.142094
mir-3672	X	0	0.141942
mir-3673	X	0	0.141791
mir-3683	X	0	0.14164
mir-3713	X	0	0.141489
mir-384	X	0	0.141339
mir-3908	X	0	0.141189
mir-3910-1	X	0	0.141039
mir-3913-2	X	0	0.14089
mir-3924	X	0	0.140741
mir-4251	X	0	0.140592
mir-4253	X	0	0.140444
mir-4255	X	0	0.140295
mir-4256	X	0	0.140148
mir-4257	X	0	0.14
mir-4261	X	0	0.139853
mir-4262	X	0	0.139706
mir-4263	X	0	0.139559
mir-4264	X	0	0.139413
mir-4265	X	0	0.139267
mir-4266	X	0	0.139121
mir-4267	X	0	0.138976
mir-4268	X	0	0.138831
mir-4269	X	0	0.138686
mir-4270	X	0	0.138542
mir-4271	X	0	0.138398
mir-4272	X	0	0.138254
mir-4273	X	0	0.13811
mir-4274	X	0	0.137967
mir-4275	X	0	0.137824
mir-4276	X	0	0.137681
mir-4280	X	0	0.137539
mir-4282	X	0	0.137397
mir-4283-1	X	0	0.137255
mir-4283-2	X	0	0.137113
mir-4287	X	0	0.136972
mir-4288	X	0	0.136831
mir-4291	X	0	0.136691
mir-4293	X	0	0.13655
mir-4294	X	0	0.13641
mir-4295	X	0	0.13627
mir-4297	X	0	0.136131
mir-4298	X	0	0.135992
mir-4299	X	0	0.135853
mir-4302	X	0	0.135714
mir-4303	X	0	0.135576
mir-4304	X	0	0.135438
mir-4305	X	0	0.1353
mir-4307	X	0	0.135163
mir-4309	X	0	0.135025
mir-4311	X	0	0.134888
mir-4316	X	0	0.134752
mir-4318	X	0	0.134615
mir-4319	X	0	0.134479
mir-4323	X	0	0.134343
mir-4324	X	0	0.134208
mir-4325	X	0	0.134073
mir-4328	X	0	0.133938
mir-4329	X	0	0.133803
mir-4330	X	0	0.133668
mir-548a-1	X	0	0.133534
mir-548a-2	X	0	0.1334
mir-548aa-1	X	0	0.133267
mir-548aa-2	X	0	0.133133
mir-548c	X	0	0.133
mir-548f-2	X	0	0.132867
mir-548f-3	X	0	0.132735
mir-548f-4	X	0	0.132602
mir-548f-5	X	0	0.13247
mir-548g	X	0	0.132338
mir-548h-1	X	0	0.132207
mir-548h-2	X	0	0.132075
mir-548h-3	X	0	0.131944
mir-548h-4	X	0	0.131814
mir-548i-1	X	0	0.131683
mir-548i-3	X	0	0.131553
mir-548i-4	X	0	0.131423
mir-548m	X	0	0.131293
mir-548n	X	0	0.131164
mir-548p	X	0	0.131034
mir-548u	X	0	0.130906
mir-548w	X	0	0.130777
mir-548z	X	0	0.130648
mir-553	X	0	0.13052
mir-557	X	0	0.130392
mir-562	X	0	0.130264
mir-563	X	0	0.130137
mir-566	X	0	0.13001
mir-567	X	0	0.129883
mir-568	X	0	0.129756
mir-569	X	0	0.12963
mir-583	X	0	0.129503
mir-587	X	0	0.129377
mir-601	X	0	0.129252
mir-608	X	0	0.129126
mir-613	X	0	0.129001
mir-617	X	0	0.128876
mir-619	X	0	0.128751
mir-620	X	0	0.128627
mir-633	X	0	0.128502
mir-634	X	0	0.128378
mir-646	X	0	0.128255
mir-649	X	0	0.128131
mir-759	X	0	0.128008
mir-761	X	0	0.127885
mir-802	X	0	0.127762
mir-920	X	0	0.127639
mir-924	X	0	0.127517
mir-936	X	0	0.127395
mir-941-3	X	0	0.127273
mir-941-4	X	0	0.127151

## Sheet: F3
miRNA	HMDD	# of targets	Cumulative Ratio
miR-181a-1	X	3274	0
miR-181a-2	X	3274	0
miR-93	O	3069	0.333333
miR-30c-1	O	3000	0.5
miR-30c-2	O	3000	0.6
miR-30a	O	2931	0.666667
miR-518a-1	X	2902	0.571429
miR-518a-2	X	2902	0.5
miR-30e	O	2900	0.555556
miR-16-1	O	2885	0.6
miR-16-2	O	2885	0.636364
miR-106a	X	2814	0.583333
miR-124-1	X	2786	0.538462
miR-124-2	X	2786	0.5
miR-124-3	X	2786	0.466667
miR-30d	O	2782	0.5
miR-181c	X	2756	0.470588
miR-30b	O	2751	0.5
miR-17	O	2700	0.526316
miR-9-1	O	2686	0.55
miR-9-2	O	2686	0.571429
miR-9-3	O	2686	0.590909
miR-548a-1	X	2663	0.565217
miR-548a-2	X	2663	0.541667
miR-548a-3	X	2663	0.52
miR-125b-1	O	2660	0.538462
miR-125b-2	O	2660	0.555556
miR-106b	O	2630	0.571429
miR-20b	O	2629	0.586207
miR-15b	X	2623	0.566667
miR-15a	X	2605	0.548387
miR-497	X	2599	0.53125
miR-27b	X	2596	0.515152
miR-20a	O	2589	0.529412
miR-23a	X	2586	0.514286
miR-27a	O	2576	0.527778
miR-125a	O	2547	0.540541
miR-200b	O	2535	0.552632
miR-23b	X	2531	0.538462
miR-218-1	O	2509	0.55
miR-218-2	O	2509	0.560976
miR-92a-1	O	2489	0.571429
miR-92a-2	O	2489	0.581395
miR-200c	O	2478	0.590909
miR-195	X	2468	0.577778
miR-424	X	2450	0.565217
miR-520a	X	2433	0.553191
miR-138-1	O	2413	0.5625
miR-138-2	O	2413	0.571429
miR-302b	O	2394	0.58
miR-384	X	2390	0.568627
miR-302c	O	2380	0.576923
miR-520d	X	2360	0.566038
miR-26a-1	X	2346	0.555556
miR-26a-2	X	2346	0.545455
miR-96	O	2344	0.553571
let-7f-1	O	2338	0.561404
let-7f-2	O	2338	0.568966
miR-34c	O	2320	0.576271
miR-130a	O	2302	0.583333
miR-506	X	2296	0.57377
miR-367	O	2258	0.580645
miR-219-1	O	2242	0.587302
miR-219-2	O	2242	0.59375
miR-200a	O	2233	0.6
miR-539	X	2232	0.590909
miR-34a	O	2219	0.597015
miR-181b-1	X	2191	0.588235
miR-181b-2	X	2191	0.57971
miR-302a	O	2190	0.585714
miR-302d	O	2183	0.591549
miR-29b-1	O	2166	0.597222
miR-29b-2	O	2166	0.60274
miR-26b	X	2164	0.594595
miR-24-1	X	2159	0.586667
miR-24-2	X	2159	0.578947
miR-101-1	O	2158	0.584416
miR-101-2	O	2158	0.589744
miR-330	X	2147	0.582278
miR-34b	O	2145	0.5875
miR-214	O	2138	0.592593
miR-105-1	X	2115	0.585366
miR-105-2	X	2115	0.578313
miR-92b	O	2108	0.583333
miR-141	O	2081	0.588235
miR-181d	O	2056	0.593023
miR-148a	O	2052	0.597701
miR-876	X	2045	0.590909
miR-135a-1	X	2040	0.58427
miR-135a-2	X	2040	0.577778
miR-148b	O	2025	0.582418
miR-129-1	X	2021	0.576087
miR-129-2	X	2021	0.569892
miR-363	X	2003	0.56383
miR-373	X	1999	0.557895
miR-135b	O	1995	0.5625
miR-25	O	1978	0.56701
miR-519d	X	1964	0.561224
let-7g	O	1963	0.565657
miR-454	X	1961	0.56
miR-199a-1	O	1941	0.564356
miR-199a-2	O	1941	0.568627
let-7a-1	O	1936	0.572816
let-7a-2	O	1936	0.576923
let-7a-3	O	1936	0.580952
let-7i	O	1916	0.584906
let-7e	O	1915	0.588785
miR-33a	X	1910	0.583333
miR-338	O	1909	0.587156
miR-7-1	X	1888	0.581818
miR-7-2	X	1888	0.576577
miR-7-3	X	1888	0.571429
let-7b	O	1882	0.575221
miR-32	X	1878	0.570175
miR-137	X	1873	0.565217
miR-507	X	1864	0.560345
miR-519a-1	X	1860	0.555556
miR-519a-2	X	1860	0.550847
let-7d	O	1859	0.554622
miR-429	O	1855	0.558333
miR-22	O	1849	0.561983
miR-29c	X	1841	0.557377
miR-29a	O	1831	0.560976
miR-19b-1	O	1823	0.564516
miR-19b-2	O	1823	0.568
miR-371	X	1807	0.563492
let-7c	O	1802	0.566929
miR-372	X	1781	0.5625
miR-221	O	1774	0.565891
miR-362	X	1772	0.561538
miR-98	X	1743	0.557252
miR-182	O	1738	0.560606
miR-140	O	1737	0.56391
miR-222	X	1734	0.559701
miR-107	X	1720	0.555556
miR-495	X	1712	0.551471
miR-143	X	1701	0.547445
miR-33b	X	1674	0.543478
miR-520c	X	1662	0.539568
miR-590	X	1662	0.535714
miR-520e	X	1659	0.531915
miR-485	X	1654	0.528169
miR-142	X	1651	0.524476
miR-520b	X	1651	0.520833
miR-132	X	1646	0.517241
miR-19a	O	1645	0.520548
miR-28	X	1645	0.517007
miR-509-1	X	1645	0.513514
miR-509-2	X	1645	0.510067
miR-509-3	X	1645	0.506667
miR-301a	X	1643	0.503311
miR-518d	X	1631	0.5
miR-193a	X	1621	0.496732
miR-21	O	1607	0.5
miR-299	X	1606	0.496774
miR-548b	X	1605	0.49359
miR-301b	X	1604	0.490446
miR-300	O	1593	0.493671
miR-369	X	1587	0.490566
miR-130b	X	1583	0.4875
miR-323	X	1583	0.484472
miR-146b	O	1581	0.487654
miR-185	O	1573	0.490798
miR-381	X	1572	0.487805
miR-548d-1	X	1571	0.484848
miR-548d-2	X	1571	0.481928
miR-508	X	1560	0.479042
miR-10b	O	1556	0.482143
miR-339	O	1553	0.485207
miR-204	X	1534	0.482353
miR-139	X	1532	0.479532
miR-146a	O	1530	0.482558
miR-150	X	1528	0.479769
miR-548c	X	1526	0.477011
miR-144	X	1523	0.474286
miR-152	O	1522	0.477273
miR-324	X	1522	0.474576
miR-378	X	1515	0.47191
miR-206	X	1511	0.469274
miR-486	O	1508	0.472222
miR-18b	X	1504	0.469613
miR-193b	O	1501	0.472527
miR-574	X	1496	0.469945
miR-613	X	1479	0.467391
miR-211	X	1468	0.464865
miR-10a	X	1465	0.462366
miR-449b	O	1464	0.465241
miR-425	X	1463	0.462766
miR-376a-1	X	1458	0.460317
miR-376a-2	X	1458	0.457895
miR-515-1	X	1458	0.455497
miR-515-2	X	1458	0.453125
miR-18a	O	1454	0.455959
miR-582	X	1449	0.453608
miR-296	O	1434	0.45641
miR-769	X	1433	0.454082
miR-335	O	1431	0.456853
miR-449a	O	1417	0.459596
miR-708	X	1414	0.457286
miR-342	X	1408	0.455
miR-556	X	1405	0.452736
miR-331	X	1403	0.450495
miR-516a-1	O	1401	0.453202
miR-516a-2	O	1401	0.455882
miR-518c	X	1400	0.453659
miR-145	O	1395	0.456311
miR-518f	X	1392	0.454106
miR-615	X	1390	0.451923
miR-502	O	1389	0.454545
miR-525	X	1387	0.452381
miR-628	X	1385	0.450237
miR-4262	X	1383	0.448113
miR-671	X	1382	0.446009
miR-501	X	1380	0.443925
miR-337	X	1379	0.44186
miR-455	X	1379	0.439815
miR-126	O	1376	0.442396
miR-183	O	1372	0.444954
miR-491	X	1372	0.442922
miR-524	X	1370	0.440909
miR-192	O	1366	0.443439
miR-448	X	1365	0.441441
miR-186	X	1362	0.439462
miR-196a-1	X	1362	0.4375
miR-196a-2	X	1362	0.435556
miR-885	X	1361	0.433628
miR-505	X	1360	0.431718
miR-155	O	1356	0.434211
miR-23c	X	1353	0.432314
miR-518e	X	1353	0.430435
miR-542	O	1348	0.4329
miR-194-1	O	1337	0.435345
miR-194-2	O	1337	0.437768
miR-326	X	1331	0.435897
miR-151	X	1329	0.434043
miR-875	X	1328	0.432203
miR-499	X	1324	0.43038
miR-767	X	1323	0.428571
miR-188	X	1322	0.426778
miR-450b	X	1321	0.425
miR-423	X	1320	0.423237
miR-576	X	1309	0.421488
miR-544	X	1306	0.419753
miR-409	X	1302	0.418033
miR-122	X	1298	0.416327
miR-532	O	1298	0.418699
miR-410	X	1284	0.417004
miR-519e	X	1284	0.415323
miR-490	X	1278	0.413655
miR-654	X	1274	0.412
miR-483	X	1270	0.410359
miR-31	O	1265	0.412698
miR-202	X	1263	0.411067
miR-205	X	1254	0.409449
miR-379	X	1246	0.407843
miR-99a	O	1245	0.410156
miR-223	O	1241	0.412451
miR-154	X	1234	0.410853
miR-212	X	1223	0.409266
miR-1271	X	1222	0.407692
miR-99b	O	1217	0.409962
miR-493	X	1215	0.408397
miR-136	X	1213	0.406844
miR-103-1	X	1212	0.405303
miR-103-1-as	X	1212	0.403774
miR-103-2	X	1212	0.402256
miR-103-2-as	X	1212	0.400749
miR-127	O	1210	0.402985
miR-888	X	1191	0.401487
miR-128-1	O	1178	0.403704
miR-128-2	O	1178	0.405904
miR-361	X	1176	0.404412
miR-512-1	X	1176	0.40293
miR-512-2	X	1176	0.40146
miR-187	O	1170	0.403636
miR-452	X	1164	0.402174
miR-411	X	1160	0.400722
miR-100	O	1157	0.402878
miR-589	X	1152	0.401434
miR-432	X	1142	0.4
miR-488	O	1128	0.402135
miR-149	X	1126	0.400709
miR-616	X	1119	0.399293
miR-191	O	1118	0.401408
miR-541	X	1118	0.4
miR-431	X	1108	0.398601
miR-377	X	1106	0.397213
miR-744	X	1097	0.395833
miR-624	X	1095	0.394464
miR-380	X	1088	0.393103
miR-374b	X	1087	0.391753
miR-545	X	1086	0.390411
miR-551b	X	1077	0.389078
miR-629	O	1063	0.391156
miR-625	O	1060	0.39322
miR-877	X	1055	0.391892
miR-365-1	X	1047	0.390572
miR-365-2	X	1047	0.389262
miR-1297	X	1039	0.38796
miR-526b	X	1025	0.386667
miR-376c	O	1022	0.388704
miR-216b	X	1019	0.387417
miR-3666	X	1011	0.386139
miR-4295	X	1011	0.384868
miR-329-1	X	993	0.383607
miR-329-2	X	993	0.382353
miR-302e	X	987	0.381107
miR-593	X	984	0.37987
miR-376b	X	980	0.378641
miR-133b	O	979	0.380645
miR-198	X	978	0.379421
miR-489	X	978	0.378205
miR-1-1	O	975	0.380192
miR-1-2	O	975	0.382166
miR-374a	X	972	0.380952
miR-4319	X	969	0.379747
miR-670	X	969	0.378549
miR-133a-1	O	961	0.380503
miR-133a-2	O	961	0.382445
miR-199b	X	946	0.38125
miR-153-1	O	945	0.383178
miR-153-2	O	945	0.385093
miR-422a	X	939	0.383901
miR-134	X	935	0.382716
miR-320a	O	934	0.384615
miR-320b-1	X	934	0.383436
miR-320b-2	X	934	0.382263
miR-320c-1	X	934	0.381098
miR-320c-2	X	934	0.379939
miR-320d-1	X	934	0.378788
miR-320d-2	X	934	0.377644
miR-520f	X	927	0.376506
miR-519c	X	918	0.375375
miR-519b	X	907	0.374251
miR-592	X	901	0.373134
miR-215	O	897	0.375
miR-340	X	889	0.373887
miR-3619	X	888	0.372781
miR-761	X	888	0.371681
miR-599	X	883	0.370588
miR-203	X	876	0.369501
miR-190	X	863	0.368421
miR-518b	X	862	0.367347
miR-196b	X	858	0.366279
miR-504	X	850	0.365217
miR-190b	X	843	0.364162
miR-208b	X	839	0.363112
miR-328	X	833	0.362069
miR-516b-1	X	829	0.361032
miR-516b-2	X	829	0.36
miR-375	O	814	0.361823
miR-449c	X	797	0.360795
miR-217	X	776	0.359773
miR-648	X	768	0.358757
miR-450a-1	X	764	0.357746
miR-450a-2	X	764	0.356742
miR-95	X	756	0.355742
miR-451	X	743	0.354749
miR-544b	X	737	0.35376
miR-514-1	X	732	0.352778
miR-514-2	X	732	0.351801
miR-514-3	X	732	0.350829
miR-891a	X	730	0.349862
miR-520g	X	729	0.348901
miR-520h	X	728	0.347945
miR-543	X	728	0.346995
miR-892b	X	728	0.346049
miR-383	O	727	0.347826
miR-646	X	725	0.346883
miR-566	X	724	0.345946
miR-147b	X	722	0.345013
miR-421	X	720	0.344086
miR-297	X	717	0.343164
miR-873	X	717	0.342246
miR-892a	X	717	0.341333
miR-184	X	716	0.340426
miR-575	X	714	0.339523
miR-224	O	713	0.34127
miR-503	X	713	0.340369
miR-557	X	712	0.339474
miR-498	X	710	0.338583
miR-517c	X	710	0.337696
miR-627	X	709	0.336815
miR-602	X	708	0.335938
miR-563	X	707	0.335065
miR-608	X	707	0.334197
miR-587	X	706	0.333333
miR-891b	X	703	0.332474
miR-147	X	702	0.33162
miR-433	O	701	0.333333
miR-647	X	701	0.332481
miR-605	X	700	0.331633
miR-549	X	699	0.330789
miR-484	X	698	0.329949
miR-657	X	696	0.329114
miR-591	X	692	0.328283
miR-517a	X	691	0.327456
miR-649	X	691	0.326633
miR-586	X	690	0.325815
miR-325	X	689	0.325
miR-382	X	688	0.32419
miR-517b	X	688	0.323383
miR-663	X	686	0.322581
miR-887	X	686	0.321782
miR-890	X	685	0.320988
miR-922	X	685	0.320197
miR-598	X	684	0.31941
miR-874	X	684	0.318627
miR-487a	X	683	0.317848
miR-564	X	682	0.317073
miR-601	X	681	0.316302
miR-617	X	680	0.315534
miR-631	X	680	0.31477
miR-562	X	679	0.31401
miR-573	X	679	0.313253
miR-634	X	678	0.3125
miR-640	X	678	0.311751
miR-659	X	678	0.311005
miR-571	X	672	0.310263
miR-210	X	671	0.309524
miR-216a	X	670	0.308789
miR-581	X	670	0.308057
miR-604	X	667	0.307329
miR-770	X	667	0.306604
miR-630	X	666	0.305882
miR-521-1	X	665	0.305164
miR-521-2	X	665	0.30445
miR-621	X	665	0.303738
miR-554	X	664	0.30303
miR-609	X	663	0.302326
miR-345	X	662	0.301624
miR-552	X	662	0.300926
miR-660	X	662	0.300231
miR-765	X	662	0.299539
miR-553	X	661	0.298851
miR-595	X	661	0.298165
miR-939	X	660	0.297483
miR-935	X	659	0.296804
miR-370	O	658	0.298405
miR-650	X	656	0.297727
miR-802	X	656	0.297052
miR-943	X	656	0.29638
miR-487b	X	653	0.295711
miR-675	X	652	0.295045
miR-651	X	650	0.294382
miR-620	X	649	0.293722
miR-298	X	648	0.293065
miR-626	X	646	0.292411
miR-632	X	646	0.291759
miR-619	X	644	0.291111
miR-584	X	643	0.290466
miR-585	X	643	0.289823
miR-652	X	643	0.289183
miR-936	X	642	0.288546
miR-924	X	641	0.287912
miR-623	X	640	0.287281
miR-644	X	640	0.286652
miR-760	X	640	0.286026
miR-551a	X	639	0.285403
miR-920	X	639	0.284783
miR-522	X	634	0.284165
miR-496	X	633	0.28355
miR-637	X	632	0.282937
miR-523	X	631	0.282328
miR-611	X	629	0.28172
miR-555	X	628	0.281116
miR-618	X	627	0.280514
miR-658	X	626	0.279915
miR-561	X	625	0.279318
miR-638	X	625	0.278723
miR-579	X	624	0.278132
miR-583	X	622	0.277542
miR-603	X	622	0.276956
miR-610	X	622	0.276371
miR-588	X	621	0.275789
miR-938	X	620	0.27521
miR-612	X	619	0.274633
miR-758	X	619	0.274059
miR-937	X	619	0.273486
miR-940	X	618	0.272917
miR-492	X	617	0.272349
miR-494	X	617	0.271784
miR-643	X	617	0.271222
miR-568	X	615	0.270661
miR-655	X	615	0.270103
miR-662	X	615	0.269547
miR-934	X	614	0.268994
miR-597	X	610	0.268443
miR-622	X	610	0.267894
miR-889	X	610	0.267347
miR-578	X	604	0.266802
miR-511-1	X	603	0.26626
miR-511-2	X	603	0.26572
miR-346	X	602	0.265182
miR-921	X	602	0.264646
miR-412	X	601	0.264113
miR-569	X	600	0.263581
miR-596	X	598	0.263052
miR-607	X	596	0.262525
miR-510	X	595	0.262
miR-635	X	594	0.261477
miR-933	X	594	0.260956
miR-558	X	587	0.260437
miR-567	X	587	0.259921
miR-197	X	583	0.259406
miR-641	X	583	0.258893
miR-572	X	582	0.258383
miR-941-1	X	582	0.257874
miR-941-3	X	582	0.257367
miR-941-4	X	582	0.256863
miR-570	X	580	0.25636
miR-665	X	574	0.255859
miR-942	X	574	0.255361
miR-636	X	573	0.254864
miR-653	X	572	0.254369
miR-614	X	560	0.253876
miR-606	X	559	0.253385
miR-639	X	558	0.252896
miR-633	X	556	0.252408
miR-600	X	553	0.251923
miR-944	X	550	0.25144
miR-645	X	541	0.250958
miR-668	X	538	0.250478
miR-661	X	536	0.25
miR-766	X	514	0.249524
miR-580	X	510	0.249049
miR-656	X	504	0.248577
miR-4306	X	452	0.248106
miR-577	X	444	0.247637
miR-559	X	443	0.24717
miR-1244-1	X	431	0.246704
miR-1244-2	X	431	0.246241
miR-1244-3	X	431	0.245779
miR-3167	X	353	0.245318
miR-3139	X	269	0.24486
miR-378b	X	250	0.244403
miR-378c	X	250	0.243948
miR-3118-1	X	228	0.243494
miR-3118-2	X	228	0.243043
miR-3118-3	X	228	0.242593
miR-3118-4	X	228	0.242144
miR-3118-5	X	228	0.241697
miR-3118-6	X	228	0.241252
miR-208a	X	211	0.240809
miR-1193	X	128	0.240367
miR-1178	X	0	0.239927
miR-1179	X	0	0.239488
miR-1180	X	0	0.239051
miR-1181	X	0	0.238616
miR-1182	X	0	0.238182
miR-1183	X	0	0.23775
miR-1184-1	X	0	0.237319
miR-1184-2	X	0	0.23689
miR-1184-3	X	0	0.236462
miR-1185-1	X	0	0.236036
miR-1185-2	X	0	0.235612
miR-1197	X	0	0.235189
miR-1200	X	0	0.234767
miR-1202	X	0	0.234347
miR-1203	X	0	0.233929
miR-1204	X	0	0.233512
miR-1205	X	0	0.233096
miR-1206	X	0	0.232682
miR-1207	X	0	0.23227
miR-1208	X	0	0.231858
miR-1224	X	0	0.231449
miR-1225	X	0	0.231041
miR-1226	X	0	0.230634
miR-1227	X	0	0.230228
miR-1228	X	0	0.229825
miR-1229	X	0	0.229422
miR-1231	X	0	0.229021
miR-1233-1	X	0	0.228621
miR-1233-2	X	0	0.228223
miR-1234	X	0	0.227826
miR-1236	X	0	0.227431
miR-1237	X	0	0.227036
miR-1238	X	0	0.226644
miR-1243	X	0	0.226252
miR-1245	X	0	0.225862
miR-1246	X	0	0.225473
miR-1247	X	0	0.225086
miR-1248	X	0	0.2247
miR-1249	X	0	0.224315
miR-1250	X	0	0.223932
miR-1251	X	0	0.223549
miR-1252	X	0	0.223169
miR-1253	X	0	0.222789
miR-1254	X	0	0.222411
miR-1255a	X	0	0.222034
miR-1255b-1	X	0	0.221658
miR-1255b-2	X	0	0.221284
miR-1256	X	0	0.220911
miR-1257	X	0	0.220539
miR-1258	X	0	0.220168
miR-1260	X	0	0.219799
miR-1260b	X	0	0.21943
miR-1261	X	0	0.219064
miR-1262	X	0	0.218698
miR-1263	X	0	0.218333
miR-1264	X	0	0.21797
miR-1265	X	0	0.217608
miR-1266	X	0	0.217247
miR-1267	X	0	0.216887
miR-1268	X	0	0.216529
miR-1269	X	0	0.216172
miR-1270-1	X	0	0.215815
miR-1270-2	X	0	0.215461
miR-1272	X	0	0.215107
miR-1273	X	0	0.214754
miR-1273c	X	0	0.214403
miR-1273d	X	0	0.214052
miR-1274a	X	0	0.213703
miR-1274b	X	0	0.213355
miR-1275	X	0	0.213008
miR-1276	X	0	0.212662
miR-1277	X	0	0.212318
miR-1278	X	0	0.211974
miR-1279	X	0	0.211632
miR-1280	X	0	0.21129
miR-1281	X	0	0.21095
miR-1282	X	0	0.210611
miR-1283-1	X	0	0.210273
miR-1283-2	X	0	0.209936
miR-1284	X	0	0.2096
miR-1285-1	X	0	0.209265
miR-1285-2	X	0	0.208931
miR-1286	X	0	0.208599
miR-1287	X	0	0.208267
miR-1288	X	0	0.207937
miR-1289-1	X	0	0.207607
miR-1289-2	X	0	0.207278
miR-1290	X	0	0.206951
miR-1291	X	0	0.206625
miR-1292	X	0	0.206299
miR-1293	X	0	0.205975
miR-1294	X	0	0.205651
miR-1295	X	0	0.205329
miR-1296	X	0	0.205008
miR-1298	X	0	0.204687
miR-1299	O	0	0.205928
miR-1301	X	0	0.205607
miR-1302-1	X	0	0.205288
miR-1302-10	X	0	0.204969
miR-1302-11	X	0	0.204651
miR-1302-2	X	0	0.204334
miR-1302-3	X	0	0.204019
miR-1302-4	X	0	0.203704
miR-1302-5	X	0	0.20339
miR-1302-6	X	0	0.203077
miR-1302-7	X	0	0.202765
miR-1302-8	X	0	0.202454
miR-1302-9	X	0	0.202144
miR-1303	X	0	0.201835
miR-1304	X	0	0.201527
miR-1305	X	0	0.20122
miR-1306	X	0	0.200913
miR-1307	X	0	0.200608
miR-1321	X	0	0.200303
miR-1322	X	0	0.2
miR-1323	X	0	0.199697
miR-1324	X	0	0.199396
miR-1468	X	0	0.199095
miR-1469	X	0	0.198795
miR-1470	X	0	0.198496
miR-1471	X	0	0.198198
miR-1537	X	0	0.197901
miR-1538	X	0	0.197605
miR-1539	X	0	0.197309
miR-1825	X	0	0.197015
miR-1827	X	0	0.196721
miR-1908	X	0	0.196429
miR-1909	X	0	0.196137
miR-1910	X	0	0.195846
miR-1911	X	0	0.195556
miR-1912	X	0	0.195266
miR-1913	X	0	0.194978
miR-1914	X	0	0.19469
miR-1915	X	0	0.194404
miR-1972-1	X	0	0.194118
miR-1972-2	X	0	0.193833
miR-1973	X	0	0.193548
miR-1976	X	0	0.193265
miR-2052	X	0	0.192982
miR-2053	X	0	0.192701
miR-2054	X	0	0.19242
miR-2110	X	0	0.19214
miR-2113	X	0	0.19186
miR-2114	X	0	0.191582
miR-2115	X	0	0.191304
miR-2116	X	0	0.191027
miR-2117	X	0	0.190751
miR-2276	X	0	0.190476
miR-2277	X	0	0.190202
miR-2278	X	0	0.189928
miR-2355	X	0	0.189655
miR-2861	X	0	0.189383
miR-2909	X	0	0.189112
miR-302f	X	0	0.188841
miR-3065	X	0	0.188571
miR-3074	X	0	0.188302
miR-3115	X	0	0.188034
miR-3116-1	X	0	0.187767
miR-3116-2	X	0	0.1875
miR-3117	X	0	0.187234
miR-3119-1	X	0	0.186969
miR-3119-2	X	0	0.186704
miR-3120	X	0	0.186441
miR-3121	X	0	0.186178
miR-3122	X	0	0.185915
miR-3123	X	0	0.185654
miR-3124	X	0	0.185393
miR-3125	X	0	0.185133
miR-3126	X	0	0.184874
miR-3127	X	0	0.184615
miR-3128	X	0	0.184358
miR-3129	X	0	0.1841
miR-3130-1	X	0	0.183844
miR-3130-2	X	0	0.183588
miR-3131	X	0	0.183333
miR-3132	X	0	0.183079
miR-3133	X	0	0.182825
miR-3134	X	0	0.182573
miR-3135	X	0	0.18232
miR-3136	X	0	0.182069
miR-3137	X	0	0.181818
miR-3138	X	0	0.181568
miR-3140	X	0	0.181319
miR-3141	X	0	0.18107
miR-3142	X	0	0.180822
miR-3143	X	0	0.180575
miR-3144	X	0	0.180328
miR-3145	X	0	0.180082
miR-3146	X	0	0.179837
miR-3147	X	0	0.179592
miR-3148	X	0	0.179348
miR-3149	X	0	0.179104
miR-3150	X	0	0.178862
miR-3150b	X	0	0.17862
miR-3151	X	0	0.178378
miR-3152	X	0	0.178138
miR-3153	X	0	0.177898
miR-3154	X	0	0.177658
miR-3155	X	0	0.177419
miR-3156-1	X	0	0.177181
miR-3156-2	X	0	0.176944
miR-3156-3	X	0	0.176707
miR-3157	X	0	0.176471
miR-3158-1	X	0	0.176235
miR-3158-2	X	0	0.176
miR-3159	X	0	0.175766
miR-3160-1	X	0	0.175532
miR-3160-2	X	0	0.175299
miR-3161	X	0	0.175066
miR-3162	X	0	0.174834
miR-3163	X	0	0.174603
miR-3164	X	0	0.174373
miR-3165	X	0	0.174142
miR-3166	X	0	0.173913
miR-3168	X	0	0.173684
miR-3169	X	0	0.173456
miR-3170	X	0	0.173228
miR-3171	X	0	0.173001
miR-3173	X	0	0.172775
miR-3174	X	0	0.172549
miR-3175	X	0	0.172324
miR-3176	X	0	0.172099
miR-3177	X	0	0.171875
miR-3178	X	0	0.171651
miR-3179-1	X	0	0.171429
miR-3179-2	X	0	0.171206
miR-3179-3	X	0	0.170984
miR-3180-1	X	0	0.170763
miR-3180-2	X	0	0.170543
miR-3180-3	X	0	0.170323
miR-3180-4	X	0	0.170103
miR-3180-5	X	0	0.169884
miR-3181	X	0	0.169666
miR-3182	X	0	0.169448
miR-3183	X	0	0.169231
miR-3184	X	0	0.169014
miR-3185	X	0	0.168798
miR-3186	X	0	0.168582
miR-3187	X	0	0.168367
miR-3188	X	0	0.168153
miR-3189	X	0	0.167939
miR-3190	X	0	0.167726
miR-3191	X	0	0.167513
miR-3192	X	0	0.1673
miR-3193	X	0	0.167089
miR-3194	X	0	0.166877
miR-3195	X	0	0.166667
miR-3196	X	0	0.166456
miR-3197	X	0	0.166247
miR-3198	X	0	0.166038
miR-3199-1	X	0	0.165829
miR-3199-2	X	0	0.165621
miR-3200	X	0	0.165414
miR-3201	X	0	0.165207
miR-3202-1	X	0	0.165
miR-3202-2	X	0	0.164794
miR-320e	X	0	0.164589
miR-323b	X	0	0.164384
miR-3605	X	0	0.164179
miR-3606	X	0	0.163975
miR-3607	X	0	0.163772
miR-3609	X	0	0.163569
miR-3610	X	0	0.163366
miR-3611	X	0	0.163164
miR-3612	X	0	0.162963
miR-3613	X	0	0.162762
miR-3614	X	0	0.162562
miR-3615	X	0	0.162362
miR-3616	X	0	0.162162
miR-3617	X	0	0.161963
miR-3618	X	0	0.161765
miR-3620	X	0	0.161567
miR-3621	X	0	0.161369
miR-3622a	X	0	0.161172
miR-3622b	X	0	0.160976
miR-3646	X	0	0.16078
miR-3647	X	0	0.160584
miR-3648	X	0	0.160389
miR-3649	X	0	0.160194
miR-3650	X	0	0.16
miR-3651	X	0	0.159806
miR-3652	X	0	0.159613
miR-3653	X	0	0.15942
miR-3654	X	0	0.159228
miR-3655	X	0	0.159036
miR-3656	X	0	0.158845
miR-3657	X	0	0.158654
miR-3658	X	0	0.158463
miR-3659	X	0	0.158273
miR-3660	X	0	0.158084
miR-3661	X	0	0.157895
miR-3662	X	0	0.157706
miR-3663	X	0	0.157518
miR-3664	X	0	0.15733
miR-3665	X	0	0.157143
miR-3667	X	0	0.156956
miR-3668	X	0	0.15677
miR-3669	X	0	0.156584
miR-3670	X	0	0.156398
miR-3671	X	0	0.156213
miR-3672	X	0	0.156028
miR-3673	X	0	0.155844
miR-3674	X	0	0.15566
miR-3675	X	0	0.155477
miR-3676	X	0	0.155294
miR-3677	X	0	0.155112
miR-3678	X	0	0.15493
miR-3679	X	0	0.154748
miR-3680	X	0	0.154567
miR-3681	X	0	0.154386
miR-3682	X	0	0.154206
miR-3683	X	0	0.154026
miR-3684	X	0	0.153846
miR-3685	X	0	0.153667
miR-3686	X	0	0.153488
miR-3687	X	0	0.15331
miR-3688	X	0	0.153132
miR-3689a	X	0	0.152955
miR-3689b	X	0	0.152778
miR-3690	X	0	0.152601
miR-3691	X	0	0.152425
miR-3692	X	0	0.152249
miR-3713	X	0	0.152074
miR-3714	X	0	0.151899
miR-374c	X	0	0.151724
miR-3907	X	0	0.15155
miR-3908	X	0	0.151376
miR-3909	X	0	0.151203
miR-3910-1	X	0	0.15103
miR-3910-2	X	0	0.150857
miR-3911	X	0	0.150685
miR-3912	X	0	0.150513
miR-3913-1	X	0	0.150342
miR-3913-2	X	0	0.150171
miR-3914-1	X	0	0.15
miR-3914-2	X	0	0.14983
miR-3915	X	0	0.14966
miR-3916	X	0	0.14949
miR-3917	X	0	0.149321
miR-3918	X	0	0.149153
miR-3919	X	0	0.148984
miR-3920	X	0	0.148816
miR-3921	X	0	0.148649
miR-3922	X	0	0.148481
miR-3923	X	0	0.148315
miR-3924	X	0	0.148148
miR-3925	X	0	0.147982
miR-3926-1	X	0	0.147816
miR-3926-2	X	0	0.147651
miR-3927	X	0	0.147486
miR-3928	X	0	0.147321
miR-3929	X	0	0.147157
miR-3934	X	0	0.146993
miR-3935	X	0	0.14683
miR-3936	X	0	0.146667
miR-3937	X	0	0.146504
miR-3938	X	0	0.146341
miR-3939	X	0	0.146179
miR-3940	X	0	0.146018
miR-3941	X	0	0.145856
miR-3942	X	0	0.145695
miR-3943	X	0	0.145535
miR-3944	X	0	0.145374
miR-3945	X	0	0.145215
miR-4251	X	0	0.145055
miR-4252	X	0	0.144896
miR-4253	X	0	0.144737
miR-4254	X	0	0.144578
miR-4255	X	0	0.14442
miR-4256	X	0	0.144262
miR-4257	X	0	0.144105
miR-4258	X	0	0.143948
miR-4259	X	0	0.143791
miR-4260	X	0	0.143634
miR-4261	X	0	0.143478
miR-4263	X	0	0.143322
miR-4264	X	0	0.143167
miR-4265	X	0	0.143012
miR-4266	X	0	0.142857
miR-4267	X	0	0.142703
miR-4268	X	0	0.142549
miR-4269	X	0	0.142395
miR-4270	X	0	0.142241
miR-4271	X	0	0.142088
miR-4272	X	0	0.141935
miR-4273	X	0	0.141783
miR-4274	X	0	0.141631
miR-4275	X	0	0.141479
miR-4276	X	0	0.141328
miR-4277	X	0	0.141176
miR-4278	X	0	0.141026
miR-4279	X	0	0.140875
miR-4280	X	0	0.140725
miR-4281	X	0	0.140575
miR-4282	X	0	0.140426
miR-4283-1	X	0	0.140276
miR-4283-2	X	0	0.140127
miR-4284	X	0	0.139979
miR-4285	X	0	0.139831
miR-4286	X	0	0.139683
miR-4287	X	0	0.139535
miR-4288	X	0	0.139388
miR-4289	X	0	0.139241
miR-4290	X	0	0.139094
miR-4291	X	0	0.138947
miR-4292	X	0	0.138801
miR-4293	X	0	0.138655
miR-4294	X	0	0.13851
miR-4296	X	0	0.138365
miR-4297	X	0	0.13822
miR-4298	X	0	0.138075
miR-4299	X	0	0.137931
miR-4300	X	0	0.137787
miR-4301	X	0	0.137643
miR-4302	X	0	0.1375
miR-4303	X	0	0.137357
miR-4304	X	0	0.137214
miR-4305	X	0	0.137072
miR-4307	X	0	0.136929
miR-4308	X	0	0.136788
miR-4309	X	0	0.136646
miR-4310	X	0	0.136505
miR-4311	X	0	0.136364
miR-4312	X	0	0.136223
miR-4313	X	0	0.136082
miR-4314	X	0	0.135942
miR-4315-1	X	0	0.135802
miR-4315-2	X	0	0.135663
miR-4316	X	0	0.135524
miR-4317	X	0	0.135385
miR-4318	X	0	0.135246
miR-4320	X	0	0.135107
miR-4321	X	0	0.134969
miR-4322	X	0	0.134831
miR-4323	X	0	0.134694
miR-4324	X	0	0.134557
miR-4325	X	0	0.13442
miR-4326	X	0	0.134283
miR-4327	X	0	0.134146
miR-4328	X	0	0.13401
miR-4329	X	0	0.133874
miR-4330	X	0	0.133739
miR-466	X	0	0.133603
miR-500a	X	0	0.133468
miR-500b	X	0	0.133333
miR-513a-1	X	0	0.133199
miR-513a-2	X	0	0.133065
miR-513b	X	0	0.132931
miR-513c	X	0	0.132797
miR-514b	X	0	0.132663
miR-526a-1	X	0	0.13253
miR-526a-2	X	0	0.132397
miR-527	X	0	0.132265
miR-548aa-1	X	0	0.132132
miR-548aa-2	X	0	0.132
miR-548e	X	0	0.131868
miR-548f-1	X	0	0.131737
miR-548f-2	X	0	0.131605
miR-548f-3	X	0	0.131474
miR-548f-4	X	0	0.131343
miR-548f-5	X	0	0.131213
miR-548g	X	0	0.131082
miR-548h-1	X	0	0.130952
miR-548h-2	X	0	0.130823
miR-548h-3	X	0	0.130693
miR-548h-4	X	0	0.130564
miR-548i-1	X	0	0.130435
miR-548i-2	X	0	0.130306
miR-548i-3	X	0	0.130178
miR-548i-4	X	0	0.130049
miR-548j	X	0	0.129921
miR-548k	X	0	0.129794
miR-548l	X	0	0.129666
miR-548m	X	0	0.129539
miR-548n	X	0	0.129412
miR-548o	X	0	0.129285
miR-548p	X	0	0.129159
miR-548q	X	0	0.129032
miR-548s	X	0	0.128906
miR-548t	X	0	0.12878
miR-548u	X	0	0.128655
miR-548v	X	0	0.12853
miR-548w	X	0	0.128405
miR-548x	X	0	0.12828
miR-548y	X	0	0.128155
miR-548z	X	0	0.128031
miR-550a-1	X	0	0.127907
miR-550a-2	X	0	0.127783
miR-550b-1	X	0	0.12766
miR-550b-2	X	0	0.127536
miR-642a	O	0	0.128378
miR-642b	X	0	0.128255
miR-663b	X	0	0.128131
miR-664	X	0	0.128008
miR-676	X	0	0.127885
miR-711	X	0	0.127762
miR-718	X	0	0.127639
miR-720	X	0	0.127517
miR-759	X	0	0.127395
miR-762	X	0	0.127273
miR-764	X	0	0.127151

## Sheet: F1+F2
miRNA	HMDD	Q-statistics	RQ1	Q-statistics (Inverse ranking)	RQ2	RQ1+RQ2	Cumulative Ratio
mir-22	O	6.03227e-05	3	1.99953	1	4	1
let-7a-2	O	4.3871e-05	1	1.98854	6	7	1
let-7a-3	O	6.03227e-05	2	1.99233	5	7	1
mir-92a-2	O	0.000109678	5	1.99582	3	8	1
mir-99b	O	0.000173656	7	1.99596	2	9	1
let-7a-1	O	0.000100538	4	1.98472	8	12	1
let-7e	O	0.000212043	8	1.99474	4	12	1
let-7b	O	0.000146237	6	1.98843	7	13	1
mir-103-1	X	0.000621506	9	1.96547	11	20	0.888889
mir-181a-2	X	0.00103645	12	1.97462	10	22	0.8
mir-200c	O	0.00106936	13	1.97551	9	22	0.818182
mir-25	O	0.00098527	11	1.96128	12	23	0.833333
mir-21	O	0.000685485	10	1.94678	15	25	0.846154
mir-125b-1	O	0.00114613	14	1.96097	13	27	0.857143
mir-26a-2	X	0.00226667	17	1.95979	14	31	0.8
mir-30d	O	0.00271269	18	1.94673	16	34	0.8125
mir-29a	O	0.00204	16	1.93463	20	36	0.823529
mir-93	O	0.00172742	15	1.92399	24	39	0.833333
mir-17	O	0.0038899	21	1.94189	19	40	0.842105
mir-1180	X	0.00411108	23	1.94268	18	41	0.8
mir-183	O	0.00425549	25	1.94302	17	42	0.809524
mir-150	X	0.00399409	22	1.91439	26	48	0.772727
let-7d	O	0.00468872	28	1.92561	22	50	0.782609
let-7c	O	0.00491904	30	1.93109	21	51	0.791667
let-7f-2	O	0.00317334	19	1.89755	33	52	0.8
let-7g	O	0.00559356	32	1.92496	23	55	0.807692
mir-3653	X	0.00454065	26	1.90485	29	55	0.777778
mir-182	O	0.00542356	31	1.91162	27	58	0.785714
mir-30a	O	0.0072113	35	1.91871	25	60	0.793103
mir-151	X	0.00317882	20	1.86466	45	65	0.766667
mir-140	O	0.00470334	29	1.88569	37	66	0.774194
mir-20a	O	0.00659711	34	1.8993	32	66	0.78125
mir-107	X	0.00873216	41	1.90743	28	69	0.757576
mir-197	X	0.00860603	39	1.90365	30	69	0.735294
mir-92a-1	O	0.0083355	38	1.90042	31	69	0.742857
mir-127	O	0.00420614	24	1.85714	49	73	0.75
mir-92b	O	0.00466678	27	1.86423	46	73	0.756757
mir-132	X	0.00874679	42	1.88591	36	78	0.736842
mir-181c	X	0.00903195	44	1.89069	35	79	0.717949
mir-1307	X	0.0099441	49	1.89508	34	83	0.7
mir-193a	X	0.00573797	33	1.8422	53	86	0.682927
mir-210	X	0.00777066	36	1.85508	52	88	0.666667
mir-378	X	0.00971195	48	1.87201	43	91	0.651163
mir-125a	O	0.0108233	52	1.87522	40	92	0.659091
mir-218-2	O	0.00798453	37	1.84105	55	92	0.666667
mir-1269	X	0.0120792	55	1.87831	38	93	0.652174
mir-30e	O	0.0127829	58	1.87721	39	97	0.659574
mir-3607	X	0.0138632	61	1.87405	41	102	0.645833
mir-199a-2	O	0.00935367	46	1.83997	57	103	0.653061
mir-141	O	0.0121084	56	1.85839	48	104	0.66
mir-143	X	0.014121	62	1.87242	42	104	0.647059
mir-1976	X	0.0145432	65	1.86971	44	109	0.634615
mir-100	O	0.0134245	60	1.8555	51	111	0.641509
mir-130b	X	0.0149746	66	1.86028	47	113	0.62963
mir-199a-1	O	0.0116039	54	1.82775	60	114	0.636364
mir-30c-2	O	0.00869378	40	1.7877	75	115	0.642857
mir-24-2	X	0.00935001	45	1.79817	72	117	0.631579
mir-152	O	0.0166801	69	1.85645	50	119	0.637931
mir-15b	X	0.0141758	64	1.8216	61	125	0.627119
mir-224	O	0.0172267	71	1.84086	56	127	0.633333
mir-18a	O	0.0174662	72	1.83817	58	130	0.639344
mir-214	O	0.0187457	77	1.84167	54	131	0.645161
mir-328	X	0.0100611	50	1.76612	83	133	0.634921
mir-101-1	O	0.0168172	70	1.8088	64	134	0.640625
mir-200b	O	0.0122839	57	1.77951	77	134	0.646154
mir-23a	X	0.0185721	76	1.83271	59	135	0.636364
mir-191	O	0.0150185	67	1.80459	69	136	0.641791
mir-134	X	0.0106899	51	1.75184	87	138	0.632353
mir-181b-1	X	0.00947432	47	1.74127	92	139	0.623188
mir-23b	X	0.017914	73	1.80727	66	139	0.614286
mir-27b	X	0.0132692	59	1.7756	80	139	0.605634
mir-29b-2	O	0.0214968	83	1.8204	62	145	0.611111
mir-149	X	0.0115509	53	1.74112	93	146	0.60274
mir-28	X	0.0220525	86	1.81787	63	149	0.594595
mir-142	X	0.0194842	78	1.79751	73	151	0.586667
mir-145	O	0.0214072	82	1.80416	70	152	0.592105
mir-508	X	0.0217216	84	1.79823	71	155	0.584416
mir-181a-1	X	0.0255037	91	1.80862	65	156	0.576923
mir-10a	X	0.0164206	68	1.7443	89	157	0.56962
mir-10b	O	0.00890582	43	1.68405	114	157	0.575
mir-146a	O	0.0250942	90	1.80612	68	158	0.580247
mir-15a	X	0.0262276	92	1.807	67	159	0.573171
mir-130a	O	0.0205993	81	1.77639	79	160	0.578313
mir-30b	O	0.0223084	87	1.78894	74	161	0.583333
mir-199b	X	0.014121	63	1.72667	100	163	0.576471
mir-361	X	0.0219958	85	1.76245	85	170	0.569767
mir-181d	O	0.0271288	95	1.78704	76	171	0.574713
mir-222	X	0.0180145	75	1.73238	96	171	0.568182
mir-106b	O	0.028231	99	1.77786	78	177	0.573034
mir-128-1	O	0.0179871	74	1.70158	108	182	0.577778
mir-221	O	0.0202465	80	1.71451	104	184	0.582418
mir-34a	O	0.030112	103	1.76699	82	185	0.586957
mir-29b-1	O	0.033501	107	1.77463	81	188	0.591398
mir-148a	O	0.0348702	109	1.76262	84	193	0.595745
mir-574	X	0.0223834	88	1.7102	105	193	0.589474
mir-375	O	0.0320716	106	1.74274	90	196	0.59375
mir-483	X	0.0335467	108	1.74851	88	196	0.587629
mir-99a	O	0.0296861	102	1.73285	95	197	0.591837
mir-219-1	O	0.0385919	117	1.75246	86	203	0.59596
mir-664	X	0.0281597	98	1.70669	106	204	0.59
mir-509-3	X	0.0273317	96	1.69116	110	206	0.584158
mir-342	X	0.0196231	79	1.65654	128	207	0.578431
mir-3651	X	0.0408823	122	1.74191	91	213	0.572816
mir-339	O	0.0234436	89	1.65596	129	218	0.576923
mir-486	O	0.0384694	116	1.72296	102	218	0.580952
mir-1301	X	0.0264615	93	1.65852	126	219	0.575472
mir-200a	O	0.0407123	121	1.72948	98	219	0.579439
mir-455	X	0.0308852	104	1.6762	117	221	0.574074
mir-625	O	0.0436937	128	1.7337	94	222	0.577982
mir-193b	O	0.0356745	112	1.69112	111	223	0.581818
mir-146b	O	0.0440465	129	1.73011	97	226	0.585586
mir-29c	X	0.02941	101	1.66073	125	226	0.580357
mir-378c	X	0.0414673	125	1.72589	101	226	0.575221
mir-452	X	0.0431526	127	1.72857	99	226	0.570175
mir-128-2	O	0.0279458	97	1.64473	133	230	0.573913
mir-509-1	X	0.0354313	110	1.66384	123	233	0.568966
mir-509-2	X	0.0368517	113	1.66593	121	234	0.564103
let-7f-1	O	0.045964	132	1.71913	103	235	0.567797
mir-425	X	0.0412388	124	1.69066	112	236	0.563025
mir-654	X	0.0392079	118	1.66708	120	238	0.558333
mir-155	O	0.0405533	120	1.67175	119	239	0.561983
mir-652	X	0.0266462	94	1.59451	148	242	0.557377
mir-296	O	0.0318193	105	1.62697	138	243	0.560976
mir-203	X	0.0517971	137	1.70266	107	244	0.556452
mir-484	X	0.043074	126	1.67201	118	244	0.552
mir-506	X	0.045061	131	1.67779	115	246	0.547619
let-7i	O	0.0489016	134	1.68866	113	247	0.551181
mir-1228	X	0.0540107	140	1.69165	109	249	0.546875
mir-16-1	O	0.0287118	100	1.59432	149	249	0.550388
mir-589	X	0.0410797	123	1.63531	134	257	0.546154
mir-874	X	0.0379046	114	1.60853	145	259	0.541985
mir-27a	O	0.0589188	148	1.67666	116	264	0.545455
mir-202	X	0.0383433	115	1.58898	151	266	0.541353
mir-501	X	0.0551587	141	1.65836	127	268	0.537313
mir-181b-2	X	0.0623024	152	1.66552	122	274	0.533333
mir-185	O	0.0489893	135	1.62643	139	274	0.536765
mir-500a	X	0.0637007	154	1.66162	124	278	0.532847
mir-148b	O	0.055804	144	1.63069	137	281	0.536232
mir-488	O	0.0355355	111	1.51383	173	284	0.539568
mir-205	X	0.0520146	138	1.59549	147	285	0.535714
mir-337	X	0.063262	153	1.64603	132	285	0.531915
mir-514-3	X	0.0644082	155	1.6485	130	285	0.528169
mir-324	X	0.0559356	145	1.61994	142	287	0.524476
mir-543	X	0.0677314	159	1.64832	131	290	0.520833
mir-495	X	0.0662544	157	1.63211	136	293	0.517241
mir-514-2	X	0.0675888	158	1.63244	135	293	0.513699
mir-532	O	0.0618874	151	1.61404	143	294	0.517007
mir-1266	X	0.0443975	130	1.52918	166	296	0.513514
mir-3074	X	0.0539467	139	1.55135	161	300	0.510067
mir-320a	O	0.0595823	150	1.59015	150	300	0.513333
mir-379	X	0.0559794	146	1.57439	155	301	0.509934
mir-135a-1	X	0.069287	163	1.62035	140	303	0.506579
mir-514-1	X	0.0703637	164	1.62027	141	305	0.503268
mir-485	X	0.0394986	119	1.48394	188	307	0.5
mir-605	X	0.0706324	165	1.61151	144	309	0.496774
mir-26b	X	0.0687404	161	1.58287	153	314	0.49359
mir-377	X	0.0687404	162	1.58287	154	316	0.490446
mir-423	X	0.078063	173	1.60259	146	319	0.487342
mir-409	X	0.0469146	133	1.48677	187	320	0.484277
mir-24-1	X	0.0586702	147	1.51249	174	321	0.48125
mir-186	X	0.0708371	166	1.57303	156	322	0.478261
mir-126	O	0.0720435	167	1.55628	158	325	0.481481
mir-299	X	0.0786827	175	1.58562	152	327	0.478528
mir-34c	O	0.0499033	136	1.47032	192	328	0.481707
mir-125b-2	O	0.0821558	176	1.57241	157	333	0.484848
mir-3200	X	0.0720783	168	1.52055	169	337	0.481928
mir-3154	X	0.0890363	180	1.55279	159	339	0.479042
mir-335	O	0.055453	143	1.44415	200	343	0.482143
mir-1247	X	0.0784195	174	1.51883	170	344	0.47929
mir-3647	X	0.0595714	149	1.45933	196	345	0.476471
mir-135a-2	X	0.0924509	185	1.53761	164	349	0.473684
mir-19b-2	O	0.0944982	188	1.547	162	350	0.476744
mir-1287	X	0.0644612	156	1.46132	195	351	0.473988
mir-758	X	0.0767469	171	1.50624	180	351	0.471264
mir-939	X	0.0976661	191	1.55216	160	351	0.468571
mir-135b	O	0.0927726	186	1.52455	168	354	0.471591
mir-301b	X	0.0918001	183	1.51784	171	354	0.468927
mir-370	O	0.0552976	142	1.4091	212	354	0.47191
mir-1910	X	0.0995214	194	1.54072	163	357	0.469274
mir-598	X	0.0848484	178	1.50575	181	359	0.466667
mir-935	X	0.0921877	184	1.51149	175	359	0.464088
mir-449b	O	0.0773739	172	1.46866	193	365	0.467033
mir-505	X	0.103859	201	1.53303	165	366	0.464481
mir-2277	X	0.103594	200	1.52711	167	367	0.461957
mir-330	X	0.0724311	169	1.44679	199	368	0.459459
mir-345	X	0.0682323	160	1.42648	208	368	0.456989
mir-3928	X	0.0889211	179	1.48144	190	369	0.454545
mir-885	X	0.101342	197	1.51737	172	369	0.452128
mir-629	O	0.0833257	177	1.46566	194	371	0.455026
mir-187	O	0.107241	205	1.51029	176	381	0.457895
mir-365-2	X	0.0991558	193	1.47082	191	384	0.455497
mir-1276	X	0.112027	209	1.50682	178	387	0.453125
mir-431	X	0.105877	204	1.49367	184	388	0.450777
mir-513a-1	X	0.112602	211	1.50998	177	388	0.448454
mir-331	X	0.103892	202	1.48301	189	391	0.446154
mir-96	O	0.113363	212	1.50672	179	391	0.44898
mir-139	X	0.117887	215	1.50052	182	397	0.446701
mir-1306	X	0.116121	213	1.49284	185	398	0.444444
mir-1226	X	0.10115	196	1.43579	205	401	0.442211
mir-744	X	0.119702	218	1.49916	183	401	0.44
mir-16-2	O	0.118987	217	1.4905	186	403	0.442786
mir-195	X	0.0935111	187	1.38656	219	406	0.440594
mir-382	X	0.0750652	170	1.33915	239	409	0.438424
mir-365-1	X	0.121589	222	1.45633	198	420	0.436275
mir-432	X	0.102686	199	1.38021	223	422	0.434146
mir-503	X	0.0911073	182	1.31927	245	427	0.432039
mir-101-2	O	0.131964	231	1.45655	197	428	0.434783
mir-513c	X	0.099845	195	1.34111	237	432	0.432692
mir-3614	X	0.0985855	192	1.32682	241	433	0.430622
mir-760	X	0.120229	219	1.4045	215	434	0.428571
mir-1262	X	0.140205	235	1.44041	202	437	0.42654
mir-3922	X	0.141352	238	1.44282	201	439	0.424528
mir-616	X	0.13005	229	1.41221	211	440	0.422535
mir-212	X	0.129112	226	1.39739	216	442	0.420561
mir-1248	X	0.096955	190	1.2976	255	445	0.418605
mir-1538	X	0.142259	242	1.43853	204	446	0.416667
mir-493	X	0.0897802	181	1.28336	265	446	0.414747
mir-513a-2	X	0.143577	245	1.44037	203	448	0.412844
mir-9-2	O	0.142542	243	1.4257	209	452	0.415525
mir-1291	X	0.144518	247	1.42871	207	454	0.413636
mir-19b-1	O	0.14455	248	1.43341	206	454	0.41629
mir-103-2	X	0.122429	223	1.3466	234	457	0.414414
mir-323	X	0.0968106	189	1.27682	269	458	0.412556
mir-326	X	0.129749	228	1.34795	232	460	0.410714
mir-642a	O	0.142098	240	1.38132	221	461	0.413333
mir-9-1	O	0.14614	251	1.41752	210	461	0.415929
mir-502	O	0.107396	206	1.29581	257	463	0.418502
mir-98	X	0.112251	210	1.30045	254	464	0.416667
mir-1292	X	0.116989	214	1.30481	251	465	0.414847
mir-424	X	0.105437	203	1.29038	262	465	0.413043
mir-154	X	0.142113	241	1.3637	228	469	0.411255
mir-223	O	0.146195	252	1.38735	218	470	0.413793
mir-940	X	0.110263	207	1.28367	264	471	0.412017
mir-1224	X	0.120881	221	1.30081	253	474	0.410256
mir-877	X	0.149162	254	1.3822	220	474	0.408511
mir-3619	X	0.156519	262	1.4049	214	476	0.40678
mir-497	X	0.111323	208	1.27769	268	476	0.405063
mir-410	X	0.139307	234	1.31964	244	478	0.403361
mir-192	O	0.158338	266	1.40605	213	479	0.405858
mir-3127	X	0.148021	253	1.3673	226	479	0.404167
mir-411	X	0.157707	265	1.39469	217	482	0.40249
mir-7-1	X	0.102316	198	1.24078	284	482	0.400826
mir-320b-2	X	0.144952	249	1.34538	235	484	0.399177
mir-3934	X	0.151478	255	1.35354	230	485	0.397541
mir-3615	X	0.151852	256	1.34673	233	489	0.395918
mir-671	X	0.159696	267	1.38112	222	489	0.394309
mir-449a	O	0.120311	220	1.26724	274	494	0.396761
mir-34b	O	0.118095	216	1.25058	280	496	0.399194
mir-766	X	0.165019	272	1.36808	225	497	0.39759
mir-934	X	0.165377	273	1.36461	227	500	0.396
mir-320c-1	X	0.143687	246	1.29694	256	502	0.394422
mir-3609	X	0.171031	278	1.37715	224	502	0.392857
mir-374b	X	0.130087	230	1.25921	276	506	0.391304
mir-4326	X	0.153724	258	1.30863	248	506	0.389764
mir-3909	X	0.170412	277	1.3489	231	508	0.388235
mir-449c	X	0.155583	261	1.30505	250	511	0.386719
mir-551b	X	0.179191	282	1.35628	229	511	0.385214
mir-362	X	0.156744	264	1.30193	252	516	0.383721
mir-3917	X	0.154185	259	1.29384	259	518	0.382239
mir-542	O	0.14027	236	1.24804	282	518	0.384615
mir-487a	X	0.127348	225	1.20921	296	521	0.383142
mir-937	X	0.182344	286	1.34435	236	522	0.381679
mir-433	O	0.133697	232	1.2166	292	524	0.38403
mir-511-1	X	0.167017	275	1.30823	249	524	0.382576
mir-675	X	0.146118	250	1.25682	278	528	0.381132
mir-196b	X	0.188419	297	1.34063	238	535	0.379699
mir-550a-1	X	0.129171	227	1.18342	308	535	0.378277
mir-1249	X	0.135737	233	1.19386	303	536	0.376866
mir-429	O	0.14183	239	1.20663	297	536	0.379182
mir-767	X	0.18713	294	1.32467	242	536	0.377778
mir-770	X	0.189422	298	1.32743	240	538	0.376384
mir-3676	X	0.122473	224	1.16099	316	540	0.375
mir-3691	X	0.186688	293	1.31046	247	540	0.373626
mir-504	X	0.141073	237	1.17351	310	547	0.372263
mir-194-2	O	0.195928	305	1.32346	243	548	0.374545
mir-615	X	0.179857	283	1.28102	266	549	0.373188
mir-3648	X	0.203428	312	1.31059	246	558	0.371841
mir-381	X	0.161943	268	1.21953	290	558	0.370504
mir-1234	X	0.191067	300	1.29227	260	560	0.369176
mir-206	X	0.176265	280	1.2499	281	561	0.367857
mir-3682	X	0.195023	304	1.29145	261	565	0.366548
mir-500b	X	0.154426	260	1.18472	306	566	0.365248
mir-636	X	0.182504	287	1.25293	279	566	0.363958
mir-526b	X	0.171156	279	1.22093	289	568	0.362676
mir-30c-1	O	0.162849	270	1.20362	299	569	0.364912
mir-3613	X	0.187483	296	1.2708	273	569	0.363636
mir-1914	X	0.191415	301	1.27347	270	571	0.362369
mir-323b	X	0.162807	269	1.19578	302	571	0.361111
mir-3129	X	0.21159	319	1.29425	258	577	0.359862
mir-2116	X	0.18615	291	1.22556	287	578	0.358621
mir-3605	X	0.187293	295	1.22723	285	580	0.357388
mir-887	X	0.143222	244	1.095	337	581	0.356164
mir-1295	X	0.167326	276	1.18393	307	583	0.354949
mir-363	X	0.19914	309	1.26278	275	584	0.353741
mir-769	X	0.212849	321	1.28557	263	584	0.352542
mir-2110	X	0.206806	313	1.27211	272	585	0.351351
mir-494	X	0.212336	320	1.27971	267	587	0.350168
mir-106a	X	0.156576	263	1.13544	327	590	0.348993
mir-204	X	0.201851	310	1.22672	286	596	0.347826
mir-3193	X	0.22111	327	1.27311	271	598	0.346667
mir-1296	X	0.219962	324	1.25699	277	601	0.345515
mir-320c-2	X	0.184586	290	1.17303	311	601	0.344371
mir-2355	X	0.186679	292	1.16976	313	605	0.343234
mir-550a-2	X	0.183986	288	1.14794	319	607	0.342105
mir-576	X	0.152666	257	1.05582	353	610	0.340984
mir-511-2	X	0.191541	302	1.18252	309	611	0.339869
mir-421	X	0.198039	308	1.19127	304	612	0.338762
mir-32	X	0.163856	271	1.07191	346	617	0.337662
mir-3173	X	0.1842	289	1.10395	331	620	0.33657
mir-451	X	0.233926	337	1.24735	283	620	0.335484
mir-320d-1	X	0.189435	299	1.13867	325	624	0.334405
mir-942	X	0.176844	281	1.07874	343	624	0.333333
mir-3150b	X	0.166249	274	1.05814	352	626	0.332268
mir-3132	X	0.231136	335	1.21201	293	628	0.33121
mir-320d-2	X	0.197751	306	1.14342	322	628	0.330159
mir-105-1	X	0.239097	341	1.2172	291	632	0.329114
mir-3622a	X	0.228217	332	1.20243	300	632	0.328076
mir-487b	X	0.180542	284	1.06498	348	632	0.327044
mir-194-1	O	0.24788	346	1.22102	288	634	0.329154
mir-31	O	0.210449	317	1.1503	318	635	0.33125
mir-105-2	X	0.241488	343	1.21184	295	638	0.330218
mir-3679	X	0.229089	333	1.18475	305	638	0.329193
mir-3690	X	0.223112	328	1.16401	314	642	0.328173
mir-513b	X	0.25484	352	1.21187	294	646	0.32716
mir-338	O	0.254366	351	1.20576	298	649	0.329231
mir-708	X	0.253543	349	1.20116	301	650	0.328221
mir-3177	X	0.226205	330	1.14041	323	653	0.327217
mir-1915	X	0.18227	285	1.00886	371	656	0.32622
mir-136	X	0.19402	303	1.04487	354	657	0.325228
mir-20b	O	0.214573	323	1.09607	336	659	0.327273
mir-329-1	X	0.239068	340	1.13972	324	664	0.326284
mir-491	X	0.220759	326	1.0844	341	667	0.325301
mir-496	X	0.202989	311	1.03584	359	670	0.324324
mir-1260b	X	0.239099	342	1.12056	329	671	0.323353
mir-668	X	0.266619	359	1.17096	312	671	0.322388
mir-3130-1	X	0.270785	360	1.16268	315	675	0.321429
mir-541	X	0.197829	307	1.00789	372	679	0.320475
mir-184	X	0.278389	365	1.15629	317	682	0.319527
mir-639	X	0.211519	318	1.01921	366	684	0.318584
mir-329-2	X	0.248047	347	1.09214	339	686	0.317647
mir-1270-2	X	0.280007	367	1.14406	321	688	0.316716
mir-1251	X	0.253838	350	1.08933	340	690	0.315789
mir-3138	X	0.246204	344	1.06608	347	691	0.314869
mir-3940	X	0.265228	357	1.10156	334	691	0.313953
mir-660	X	0.24633	345	1.05916	351	696	0.313043
mir-1468	X	0.292181	377	1.14498	320	697	0.312139
mir-369	X	0.207781	315	0.98109	382	697	0.311239
mir-1270-1	X	0.287229	373	1.13745	326	699	0.310345
mir-1271	X	0.23754	339	1.02646	362	701	0.309456
mir-517a	X	0.20966	316	0.955116	387	703	0.308571
mir-1254	X	0.285803	371	1.1018	333	704	0.307692
mir-1229	X	0.285387	370	1.09876	335	705	0.306818
mir-663	X	0.237503	338	1.01678	368	706	0.305949
mir-1245	X	0.297897	380	1.12897	328	708	0.305085
mir-95	X	0.207592	314	0.926666	394	708	0.304225
mir-1275	X	0.230259	334	1.00108	375	709	0.303371
mir-517b	X	0.214465	322	0.952294	388	710	0.302521
mir-584	X	0.301833	383	1.11577	330	713	0.301676
mir-340	X	0.223773	329	0.95674	386	715	0.300836
mir-3191	X	0.278435	366	1.06001	350	716	0.3
mir-3620	X	0.227866	331	0.96895	385	716	0.299169
mir-454	X	0.288964	374	1.07684	344	718	0.298343
mir-1274b	X	0.320098	389	1.10222	332	721	0.297521
mir-3187	X	0.251449	348	1.00617	373	721	0.296703
mir-33b	X	0.264411	356	1.01855	367	723	0.29589
mir-551a	X	0.271231	363	1.03165	360	723	0.295082
mir-1294	X	0.313157	386	1.09373	338	724	0.294278
mir-3652	X	0.290399	375	1.06297	349	724	0.293478
mir-539	X	0.271152	362	1.02066	363	725	0.292683
mir-3677	X	0.220101	325	0.898259	401	726	0.291892
mir-196a-1	X	0.282486	369	1.03743	358	727	0.291105
mir-514b	X	0.27222	364	1.02026	364	728	0.290323
mir-516b-1	X	0.307179	385	1.07203	345	730	0.289544
mir-33a	X	0.266517	358	1.00421	374	732	0.28877
mir-765	X	0.292161	376	1.04267	357	733	0.288
mir-3199-2	X	0.231551	336	0.893026	402	738	0.287234
mir-641	X	0.334091	397	1.07935	342	739	0.286472
mir-133a-1	O	0.326432	394	1.04448	355	749	0.28836
mir-510	X	0.327393	395	1.04372	356	751	0.287599
mir-3190	X	0.31727	387	1.01342	370	757	0.286842
mir-218-1	O	0.280341	368	0.9384	391	759	0.288714
mir-659	X	0.258373	354	0.889156	405	759	0.287958
mir-188	X	0.257287	353	0.88435	407	760	0.287206
mir-582	X	0.335613	399	1.02677	361	760	0.286458
mir-133b	O	0.306139	384	0.993637	377	761	0.288312
mir-518c	X	0.270991	361	0.890363	403	764	0.287565
mir-1288	X	0.300648	382	0.974946	383	765	0.286822
mir-301a	X	0.318575	388	0.981971	381	769	0.286082
mir-412	X	0.323563	392	0.989292	379	771	0.285347
mir-516b-2	X	0.360289	406	1.0199	365	771	0.284615
mir-190b	X	0.354953	405	1.0166	369	774	0.283887
mir-3913-1	X	0.298274	381	0.934095	393	774	0.283163
mir-891a	X	0.261186	355	0.801014	431	786	0.282443
mir-3687	X	0.369323	410	0.991785	378	788	0.281726
mir-676	X	0.294141	378	0.868604	410	788	0.281013
mir-1908	X	0.297446	379	0.858872	412	791	0.280303
mir-579	X	0.324295	393	0.907226	398	791	0.279597
mir-873	X	0.331747	396	0.911348	396	792	0.278894
mir-590	X	0.382067	419	0.988502	380	799	0.278195
mir-129-2	X	0.377335	418	0.970383	384	802	0.2775
mir-376a-1	X	0.392207	427	0.994995	376	803	0.276808
mir-585	X	0.323149	391	0.848195	416	807	0.276119
mir-512-2	X	0.365343	409	0.901184	399	808	0.275434
mir-3158-2	X	0.334197	398	0.863645	411	809	0.274752
mir-346	X	0.286564	372	0.791351	437	809	0.274074
mir-3944	X	0.345695	401	0.877784	408	809	0.273399
mir-1197	X	0.320776	390	0.830579	422	812	0.272727
mir-26a-1	X	0.349691	402	0.842931	419	821	0.272059
mir-138-2	O	0.416512	439	0.94333	389	828	0.273839
mir-138-1	O	0.422791	444	0.939935	390	834	0.27561
mir-4254	X	0.418003	442	0.936047	392	834	0.274939
mir-523	X	0.408982	435	0.898866	400	835	0.274272
mir-520a	X	0.374357	415	0.824474	424	839	0.273608
mir-3170	X	0.399693	431	0.8735	409	840	0.272947
mir-3610	X	0.427938	446	0.922218	395	841	0.272289
mir-507	X	0.410755	436	0.885089	406	842	0.271635
mir-1225	X	0.370089	411	0.79836	432	843	0.270983
mir-518b	X	0.361263	408	0.791419	436	844	0.270335
mir-665	X	0.360298	407	0.787268	439	846	0.26969
mir-519a-1	X	0.435932	451	0.909054	397	848	0.269048
mir-3199-1	X	0.374558	416	0.795382	433	849	0.268409
mir-4286	X	0.351965	403	0.768774	447	850	0.267773
mir-512-1	X	0.389575	424	0.818414	426	850	0.267139
mir-577	X	0.413073	437	0.856909	413	850	0.266509
mir-217	X	0.384881	422	0.815665	429	851	0.265882
mir-632	X	0.399162	429	0.821492	425	854	0.265258
mir-3616	X	0.391997	426	0.787573	438	864	0.264637
mir-519d	X	0.371637	412	0.757702	452	864	0.264019
mir-889	X	0.385509	423	0.774499	442	865	0.263403
mir-129-1	X	0.427041	445	0.831897	421	866	0.262791
mir-3188	X	0.431993	449	0.847998	417	866	0.262181
mir-518f	X	0.402882	432	0.79496	434	866	0.261574
mir-515-1	X	0.453621	465	0.890165	404	869	0.26097
mir-3124	X	0.371734	413	0.738349	460	873	0.260369
mir-628	X	0.345537	400	0.715975	474	874	0.25977
mir-3125	X	0.445116	458	0.84598	418	876	0.259174
mir-2276	X	0.383537	421	0.739117	458	879	0.258581
mir-3680	X	0.373847	414	0.729519	467	881	0.257991
mir-3131	X	0.351977	404	0.704627	482	886	0.257403
mir-3155	X	0.376064	417	0.718549	472	889	0.256818
mir-3065	X	0.455233	467	0.815919	428	895	0.256236
mir-525	X	0.398267	428	0.724601	470	898	0.255656
mir-1227	X	0.46591	474	0.816659	427	901	0.255079
mir-1911	X	0.489601	491	0.852634	414	905	0.254505
mir-588	X	0.487882	490	0.850851	415	905	0.253933
mir-450a-2	X	0.454657	466	0.782295	441	907	0.253363
mir-518a-1	X	0.399585	430	0.709835	477	907	0.252796
mir-518a-2	X	0.428094	447	0.733802	462	909	0.252232
mir-3678	X	0.382298	420	0.687991	490	910	0.25167
mir-3622b	X	0.440143	455	0.738922	459	914	0.251111
mir-144	X	0.461874	470	0.769205	446	916	0.250554
mir-3654	X	0.472507	477	0.783602	440	917	0.25
mir-1250	X	0.431362	448	0.721322	471	919	0.249448
mir-3157	X	0.448947	463	0.744272	456	919	0.248899
mir-219-2	O	0.511251	500	0.834765	420	920	0.250549
mir-1185-1	X	0.505021	498	0.82953	423	921	0.25
mir-1298	X	0.47318	478	0.773446	443	921	0.249453
mir-612	X	0.391052	425	0.668273	496	921	0.248908
mir-133a-2	O	0.484395	487	0.792174	435	922	0.250545
mir-3936	X	0.451228	464	0.732427	464	928	0.25
mir-3662	X	0.414121	438	0.683352	491	929	0.249458
mir-3911	X	0.416773	440	0.689241	489	929	0.248918
mir-196a-2	X	0.438869	454	0.71008	476	930	0.24838
mir-3939	X	0.421308	443	0.690749	487	930	0.247845
mir-520b	X	0.442873	456	0.713226	475	931	0.247312
mir-18b	X	0.529962	510	0.809201	430	940	0.246781
mir-520g	X	0.444606	457	0.701205	483	940	0.246253
mir-1181	X	0.494734	494	0.765915	448	942	0.245726
mir-376c	O	0.448362	462	0.706333	480	942	0.247335
mir-517c	X	0.408659	434	0.629549	509	943	0.246809
mir-548q	X	0.470939	476	0.725391	468	944	0.246285
mir-527	X	0.407151	433	0.619084	512	945	0.245763
mir-3198	X	0.438551	453	0.674451	493	946	0.245243
mir-524	X	0.514657	503	0.769343	445	948	0.244726
mir-1193	X	0.51411	501	0.762639	449	950	0.244211
mir-3192	X	0.417477	441	0.612624	513	954	0.243697
mir-662	X	0.445159	459	0.671592	495	954	0.243187
mir-515-2	X	0.483431	486	0.725312	469	955	0.242678
mir-1237	X	0.482654	484	0.716706	473	957	0.242171
mir-190	X	0.464709	473	0.697284	484	957	0.241667
mir-658	X	0.515412	504	0.753353	453	957	0.241164
mir-3194	X	0.436654	452	0.638395	507	959	0.240664
mir-208a	X	0.564796	522	0.772701	444	966	0.240166
mir-380	X	0.515923	505	0.735076	461	966	0.239669
mir-374a	X	0.559794	516	0.760329	451	967	0.239175
mir-216b	X	0.518556	506	0.730891	466	972	0.238683
mir-518e	X	0.562396	519	0.751918	454	973	0.238193
mir-519a-2	X	0.571727	528	0.76204	450	978	0.237705
mir-618	X	0.435301	450	0.577334	528	978	0.237219
mir-19a	O	0.478584	480	0.656859	500	980	0.238776
mir-720	X	0.46744	475	0.643171	505	980	0.238289
mir-3612	X	0.462796	471	0.622194	511	982	0.237805
mir-548b	X	0.514635	502	0.705093	481	983	0.237323
mir-522	X	0.578323	530	0.749361	455	985	0.236842
mir-3183	X	0.495918	495	0.673824	494	989	0.236364
mir-1258	X	0.494469	493	0.665046	497	990	0.235887
mir-1293	X	0.445998	460	0.573159	530	990	0.235412
mir-3176	X	0.462998	472	0.592572	519	991	0.23494
mir-1304	X	0.594465	535	0.743956	457	992	0.234469
mir-2114	X	0.445998	461	0.573159	531	992	0.234
mir-3655	X	0.48223	482	0.627794	510	992	0.233533
mir-3178	X	0.487531	489	0.649703	504	993	0.233068
mir-3150	X	0.502219	496	0.656155	501	997	0.232604
mir-516a-1	O	0.595584	536	0.731935	465	1001	0.234127
mir-520d	X	0.475447	479	0.587872	523	1002	0.233663
mir-3166	X	0.604835	540	0.733158	463	1003	0.233202
mir-320e	X	0.481183	481	0.57971	525	1006	0.232742
mir-548o	X	0.458754	468	0.556921	538	1006	0.232283
mir-3918	X	0.460564	469	0.556897	539	1008	0.231827
mir-519c	X	0.560261	517	0.679305	492	1009	0.231373
mir-7-3	X	0.566498	525	0.696904	485	1010	0.23092
mir-3144	X	0.483064	485	0.57765	526	1011	0.230469
mir-383	O	0.617	546	0.709663	478	1024	0.231969
mir-3926-1	X	0.494193	492	0.569212	532	1024	0.231518
mir-3926-2	X	0.482411	483	0.55243	541	1024	0.231068
mir-3158-1	X	0.566973	526	0.658641	499	1025	0.23062
mir-670	X	0.619413	549	0.709532	479	1028	0.230174
mir-3168	X	0.613334	543	0.690969	486	1029	0.22973
mir-450b	X	0.529026	509	0.588027	522	1031	0.229287
mir-520e	X	0.615277	544	0.690735	488	1032	0.228846
mir-651	X	0.573842	529	0.650169	503	1032	0.228407
mir-371	X	0.486294	488	0.544533	546	1034	0.227969
mir-3161	X	0.56928	527	0.635976	508	1035	0.227533
mir-1323	X	0.563759	521	0.607943	517	1038	0.227099
mir-548j	X	0.588179	533	0.640736	506	1039	0.226667
mir-520h	X	0.526491	507	0.564591	533	1040	0.226236
mir-450a-1	X	0.503025	497	0.538166	547	1044	0.225806
mir-516a-2	O	0.618313	548	0.661831	498	1046	0.227273
mir-2278	X	0.541003	511	0.561184	536	1047	0.226843
mir-1913	X	0.510485	499	0.535936	550	1049	0.226415
mir-1909	X	0.548015	512	0.546006	545	1057	0.225989
mir-933	X	0.56324	520	0.553067	540	1060	0.225564
mir-1236	X	0.591674	534	0.576972	529	1063	0.225141
mir-3660	X	0.551898	514	0.524054	553	1067	0.224719
mir-3650	X	0.553914	515	0.522093	554	1069	0.224299
mir-653	X	0.550318	513	0.520568	557	1070	0.223881
mir-372	X	0.618123	547	0.581671	524	1071	0.223464
mir-3664	X	0.63401	553	0.590358	520	1073	0.223048
mir-3147	X	0.6784	577	0.654923	502	1079	0.222635
mir-1912	X	0.529002	508	0.486616	573	1081	0.222222
mir-3943	X	0.561185	518	0.500042	564	1082	0.221811
mir-3196	X	0.566236	524	0.508613	559	1083	0.221402
mir-3202-2	X	0.564883	523	0.501592	563	1086	0.220994
mir-627	X	0.636137	554	0.557208	537	1091	0.220588
mir-3197	X	0.683789	579	0.6095	516	1095	0.220183
mir-943	X	0.656486	568	0.577387	527	1095	0.21978
mir-572	X	0.611021	542	0.520778	556	1098	0.219378
mir-1238	X	0.653816	566	0.562761	535	1101	0.218978
mir-599	X	0.63964	558	0.550274	543	1101	0.218579
mir-545	X	0.644529	560	0.550587	542	1102	0.218182
mir-600	X	0.630814	552	0.520853	555	1107	0.217786
mir-23c	X	0.711451	594	0.612147	514	1108	0.217391
mir-3667	X	0.587753	532	0.477198	576	1108	0.216998
mir-3126	X	0.600331	538	0.488343	571	1109	0.216606
mir-655	X	0.580414	531	0.468822	579	1110	0.216216
mir-490	X	0.717343	598	0.611937	515	1113	0.215827
mir-448	X	0.734461	602	0.598635	518	1120	0.21544
mir-656	X	0.661478	572	0.537433	548	1120	0.215054
mir-564	X	0.626902	551	0.488928	570	1121	0.214669
mir-211	X	0.730204	601	0.589714	521	1122	0.214286
mir-3130-2	X	0.639031	556	0.469513	578	1134	0.213904
mir-499	X	0.729603	600	0.563244	534	1134	0.213523
mir-1-2	O	0.609961	541	0.436372	596	1137	0.21492
mir-1246	X	0.659354	570	0.49545	567	1137	0.214539
mir-592	X	0.603958	539	0.433124	599	1138	0.214159
mir-3143	X	0.711312	593	0.536433	549	1142	0.213781
mir-122	X	0.689024	583	0.506038	560	1143	0.213404
mir-3661	X	0.639261	557	0.449802	587	1144	0.213028
mir-7-2	X	0.598077	537	0.41417	607	1144	0.212654
mir-548s	X	0.616388	545	0.429322	600	1145	0.212281
mir-607	X	0.650141	563	0.458599	583	1146	0.211909
mir-376a-2	X	0.684388	580	0.489398	569	1149	0.211538
mir-153-2	O	0.639875	559	0.443163	593	1152	0.212914
mir-520f	X	0.700494	589	0.496231	566	1155	0.212544
mir-3137	X	0.649984	562	0.442386	594	1156	0.212174
mir-1260	X	0.68809	582	0.481243	575	1157	0.211806
mir-378b	X	0.651836	565	0.443858	592	1157	0.211438
mir-3140	X	0.681931	578	0.46562	580	1158	0.211073
mir-624	X	0.770792	615	0.549282	544	1159	0.210708
mir-1290	X	0.668244	575	0.455003	585	1160	0.210345
mir-2113	X	0.75728	609	0.527054	551	1160	0.209983
mir-3618	X	0.637587	555	0.416775	605	1160	0.209622
mir-3162	X	0.625352	550	0.408746	612	1162	0.209262
mir-521-2	X	0.695648	587	0.463483	581	1168	0.208904
mir-1283-2	X	0.747524	606	0.497042	565	1171	0.208547
mir-3189	X	0.655696	567	0.424074	604	1171	0.208191
mir-521-1	X	0.778572	620	0.525328	552	1172	0.207836
mir-124-1	X	0.691446	586	0.444384	591	1177	0.207483
mir-3195	X	0.707082	591	0.454188	586	1177	0.207131
mir-498	X	0.650534	564	0.408001	614	1178	0.20678
mir-3180-4	X	0.713979	595	0.457438	584	1179	0.20643
mir-548t	X	0.66671	574	0.415291	606	1180	0.206081
mir-602	X	0.721958	599	0.463168	582	1181	0.205734
mir-520c	X	0.690887	585	0.435228	598	1183	0.205387
mir-661	X	0.795914	625	0.505246	561	1186	0.205042
mir-944	X	0.689735	584	0.429168	602	1186	0.204698
mir-124-3	X	0.775108	618	0.488131	572	1190	0.204355
mir-216a	X	0.687678	581	0.412212	609	1190	0.204013
mir-1289-1	X	0.659455	571	0.397852	622	1193	0.203673
mir-3179-1	X	0.82267	638	0.519749	558	1196	0.203333
mir-1255a	X	0.657802	569	0.384853	629	1198	0.202995
mir-622	X	0.649321	561	0.371809	638	1199	0.202658
mir-1284	X	0.815541	634	0.490012	568	1202	0.202322
mir-3175	X	0.714337	596	0.412828	608	1204	0.201987
mir-549	X	0.759325	611	0.441809	595	1206	0.201653
mir-552	X	0.666606	573	0.37817	634	1207	0.20132
mir-597	X	0.670825	576	0.3813	632	1208	0.200988
mir-3120	X	0.695902	588	0.391313	624	1212	0.200658
mir-3149	X	0.837174	651	0.50268	562	1213	0.200328
mir-643	X	0.702434	590	0.389355	627	1217	0.2
mir-1283-1	X	0.781606	621	0.435727	597	1218	0.199673
mir-548k	X	0.742117	604	0.405215	616	1220	0.199346
mir-657	X	0.806057	631	0.446914	589	1220	0.199021
mir-1265	X	0.850352	654	0.486369	574	1228	0.198697
mir-764	X	0.829499	645	0.446549	590	1235	0.198374
mir-3685	X	0.818363	635	0.429316	601	1236	0.198052
mir-3117	X	0.709126	592	0.350325	647	1239	0.197731
mir-9-3	O	0.782522	622	0.40501	617	1239	0.199029
mir-892a	X	0.882905	665	0.475094	577	1242	0.198708
mir-1303	X	0.823889	640	0.424311	603	1243	0.198387
mir-3916	X	0.759051	610	0.377291	635	1245	0.198068
mir-3656	X	0.73936	603	0.361241	643	1246	0.197749
mir-3688	X	0.783666	623	0.391203	625	1248	0.197432
mir-3135	X	0.750639	607	0.357576	645	1252	0.197115
mir-548v	X	0.744857	605	0.347546	648	1253	0.1968
mir-492	X	0.716326	597	0.327068	658	1255	0.196486
mir-298	X	0.834456	647	0.410969	610	1257	0.196172
mir-892b	X	0.894766	670	0.449364	588	1258	0.19586
mir-215	O	0.77766	619	0.366879	640	1259	0.197138
mir-519e	X	0.805531	629	0.375887	636	1265	0.196825
mir-663b	X	0.752827	608	0.326483	659	1267	0.196513
mir-124-2	X	0.857132	656	0.408578	613	1269	0.196203
mir-519b	X	0.762031	612	0.324724	661	1273	0.195893
mir-1539	X	0.827333	643	0.379037	633	1276	0.195584
mir-3151	X	0.843795	653	0.395658	623	1276	0.195276
mir-373	X	0.830075	646	0.383643	630	1276	0.194969
mir-3134	X	0.86921	659	0.402806	619	1278	0.194662
mir-647	X	0.766683	613	0.323105	666	1279	0.194357
mir-4301	X	0.86921	660	0.402806	620	1280	0.194053
mir-3180-3	X	0.769346	614	0.315747	670	1284	0.19375
mir-1825	X	0.77213	616	0.302617	676	1292	0.193448
mir-1185-2	X	0.796917	626	0.316105	669	1295	0.193146
mir-198	X	0.827846	644	0.338408	651	1295	0.192846
mir-3139	X	0.914391	681	0.40607	615	1296	0.192547
mir-3923	X	0.890207	668	0.386531	628	1296	0.192248
mir-642b	X	0.824035	641	0.334778	657	1298	0.19195
mir-376b	X	0.772297	617	0.292457	687	1304	0.191654
mir-3617	X	0.871526	663	0.365992	642	1305	0.191358
mir-3153	X	0.80947	632	0.302957	675	1307	0.191063
mir-578	X	0.802783	627	0.297621	681	1308	0.190769
mir-611	X	0.925796	690	0.404208	618	1308	0.190476
mir-3180-2	X	0.834551	648	0.324443	662	1310	0.190184
mir-3938	X	0.864978	657	0.337785	653	1310	0.189893
mir-4259	X	0.948969	699	0.409229	611	1310	0.189602
mir-489	X	0.836825	649	0.324236	663	1312	0.189313
mir-3907	X	0.905484	678	0.372933	637	1315	0.189024
mir-3941	X	0.917197	684	0.381943	631	1315	0.188737
mir-1257	X	0.902806	676	0.366058	641	1317	0.18845
mir-3684	X	0.786608	624	0.285178	693	1317	0.188164
mir-4306	X	0.819518	636	0.292885	686	1322	0.187879
mir-3115	X	0.812771	633	0.286185	690	1323	0.187595
mir-3121	X	0.946845	698	0.390348	626	1324	0.187311
mir-3174	X	0.900936	675	0.338196	652	1327	0.187029
mir-3181	X	0.922778	689	0.367347	639	1328	0.186747
mir-147b	X	0.837644	652	0.30016	679	1331	0.186466
mir-3186	X	0.803498	628	0.273755	703	1331	0.186186
mir-422a	X	0.853686	655	0.301745	677	1332	0.185907
mir-1264	X	0.982607	713	0.400789	621	1334	0.185629
mir-526a-1	X	0.871513	662	0.30543	673	1335	0.185351
mir-555	X	0.91238	680	0.334999	656	1336	0.185075
mir-570	X	0.805933	630	0.270942	707	1337	0.184799
mir-1280	X	0.824817	642	0.283105	697	1339	0.184524
mir-3141	X	0.822664	637	0.277674	702	1339	0.18425
mir-3681	X	0.899868	673	0.319454	668	1341	0.183976
mir-3945	X	0.903071	677	0.323754	665	1342	0.183704
mir-1281	X	0.822874	639	0.270801	708	1347	0.183432
mir-3163	X	0.837001	650	0.278654	699	1349	0.183161
mir-4322	X	0.886994	667	0.295164	682	1349	0.182891
mir-718	X	0.958758	702	0.342883	649	1351	0.182622
mir-1231	X	0.922204	688	0.324154	664	1352	0.182353
mir-3136	X	0.946642	697	0.335696	655	1352	0.182085
mir-466	X	0.899603	672	0.289042	688	1360	0.181818
mir-1263	X	0.969051	707	0.337308	654	1361	0.181552
mir-650	X	0.915835	682	0.299447	680	1362	0.181287
mir-548l	X	0.917579	685	0.301606	678	1363	0.181022
mir-3184	X	0.992363	716	0.340741	650	1366	0.180758
mir-1203	X	1.03621	732	0.361095	644	1376	0.180495
mir-3937	X	1.03226	730	0.352175	646	1376	0.180233
mir-548d-2	X	0.869699	661	0.256465	716	1377	0.179971
mir-544	X	0.944017	695	0.294625	684	1379	0.17971
mir-320b-1	X	0.937056	694	0.286319	689	1383	0.17945
mir-3665	X	0.907083	679	0.27115	706	1385	0.179191
mir-1179	X	0.875123	664	0.244645	723	1387	0.178932
mir-1289-2	X	0.963863	705	0.295025	683	1388	0.178674
mir-3160-1	X	0.867764	658	0.236896	731	1389	0.178417
mir-544b	X	0.946474	696	0.285178	694	1390	0.178161
mir-4289	X	1.01722	726	0.32309	667	1393	0.177905
mir-3912	X	1.01132	723	0.306931	672	1395	0.17765
mir-922	X	0.925948	691	0.272094	704	1395	0.177396
mir-2117	X	0.897601	671	0.24287	726	1397	0.177143
mir-3116-1	X	0.890326	669	0.237958	730	1399	0.17689
mir-561	X	0.885376	666	0.235472	733	1399	0.176638
mir-1243	X	0.933371	692	0.270246	709	1401	0.176387
mir-3185	X	1.06635	743	0.326439	660	1403	0.176136
mir-4284	X	0.917645	686	0.240962	728	1414	0.175887
mir-604	X	0.90078	674	0.223879	742	1416	0.175637
mir-596	X	0.950197	700	0.255856	718	1418	0.175389
mir-3159	X	1.02357	729	0.285337	692	1421	0.175141
mir-941-1	X	0.969303	708	0.25647	715	1423	0.174894
mir-575	X	0.980722	711	0.258665	714	1425	0.174648
mir-3621	X	1.10991	755	0.311852	671	1426	0.174402
mir-631	X	0.921007	687	0.227312	739	1426	0.174157
mir-614	X	0.916261	683	0.215028	747	1430	0.173913
mir-3914-1	X	0.986111	714	0.255872	717	1431	0.173669
mir-3663	X	1.0066	722	0.266175	710	1432	0.173427
mir-556	X	0.957897	701	0.236618	732	1433	0.173184
mir-644	X	1.051	738	0.284019	695	1433	0.172943
mir-938	X	1.0158	725	0.265849	711	1436	0.172702
mir-638	X	0.979494	710	0.240876	729	1439	0.172462
mir-3692	X	1.06001	741	0.278435	700	1441	0.172222
mir-1470	X	1.00067	718	0.244508	724	1442	0.171983
mir-2115	X	1.12841	768	0.30426	674	1442	0.171745
mir-891b	X	0.934382	693	0.211195	750	1443	0.171508
mir-4258	X	0.961829	704	0.223561	743	1447	0.171271
mir-1322	X	0.96934	709	0.224378	741	1450	0.171034
mir-609	X	0.965077	706	0.215261	746	1452	0.170799
mir-888	X	1.08012	748	0.271211	705	1453	0.170564
mir-3646	X	0.960512	703	0.204834	753	1456	0.17033
mir-3658	X	1.0428	735	0.24676	722	1457	0.170096
mir-875	X	1.14612	774	0.293483	685	1459	0.169863
mir-3116-2	X	1.05635	739	0.247725	721	1460	0.169631
mir-593	X	1.1273	765	0.28329	696	1461	0.169399
mir-548d-1	X	1.06681	744	0.255439	719	1463	0.169168
mir-573	X	0.981921	712	0.192857	755	1467	0.168937
mir-1244-2	X	0.986625	715	0.203035	754	1469	0.168707
mir-1273c	X	1.00133	720	0.211436	749	1469	0.168478
mir-3674	X	1.1566	778	0.285893	691	1469	0.16825
mir-1285-1	X	1.05777	740	0.228875	737	1477	0.168022
mir-550b-1	X	1.00077	719	0.184629	759	1478	0.167794
mir-1253	X	1.16072	781	0.280674	698	1479	0.167568
mir-1256	X	1.02195	728	0.210267	751	1479	0.167341
mir-2861	X	1.04157	734	0.214164	748	1482	0.167116
mir-581	X	1.07362	747	0.23174	735	1482	0.166891
mir-526a-2	X	1.03501	731	0.208345	752	1483	0.166667
mir-3202-1	X	0.99828	717	0.17566	769	1486	0.166443
mir-1178	X	1.1191	761	0.241874	727	1488	0.16622
mir-3165	X	1.01166	724	0.178901	765	1489	0.165997
mir-3180-5	X	1.07239	746	0.22026	744	1490	0.165775
mir-558	X	1.17267	789	0.277983	701	1490	0.165554
mir-153-1	O	1.00368	721	0.174519	770	1491	0.166667
mir-3929	X	1.13933	771	0.254702	720	1491	0.166445
mir-3659	X	1.05055	737	0.190576	757	1494	0.166223
mir-3179-3	X	1.04331	736	0.184582	760	1496	0.166003
mir-1305	X	1.12565	764	0.228925	736	1500	0.165782
mir-1267	X	1.01727	727	0.168916	774	1501	0.165563
mir-137	X	1.16938	788	0.260616	713	1501	0.165344
mir-3152	X	1.12406	763	0.227508	738	1501	0.165125
mir-3146	X	1.11678	760	0.21731	745	1505	0.164908
mir-3689a	X	1.03625	733	0.169825	773	1506	0.16469
mir-1286	X	1.09701	752	0.192484	756	1508	0.164474
mir-3925	X	1.19367	797	0.261992	712	1509	0.164258
mir-1272	X	1.09826	753	0.186562	758	1511	0.164042
mir-3942	X	1.06093	742	0.165147	775	1517	0.163827
mir-559	X	1.15615	777	0.225497	740	1517	0.163613
mir-637	X	1.09528	751	0.173027	771	1522	0.163399
mir-4321	X	1.07238	745	0.154611	781	1526	0.163185
mir-1184-1	X	1.18279	793	0.234213	734	1527	0.162973
mir-3927	X	1.10741	754	0.162645	777	1531	0.16276
mir-4314	X	1.22368	808	0.243119	725	1533	0.162549
mir-3148	X	1.11287	757	0.162403	778	1535	0.162338
mir-550b-2	X	1.08084	749	0.150419	787	1536	0.162127
mir-3935	X	1.11323	758	0.159486	780	1538	0.161917
mir-762	X	1.11651	759	0.154527	782	1541	0.161708
mir-3689b	X	1.08092	750	0.14737	792	1542	0.161499
mir-4310	X	1.15849	780	0.18286	763	1543	0.16129
mir-4279	X	1.15026	776	0.175727	768	1544	0.161082
mir-571	X	1.16785	787	0.177517	766	1553	0.160875
mir-518d	X	1.12807	766	0.149332	788	1554	0.160668
mir-3145	X	1.19103	795	0.183074	762	1557	0.160462
mir-3156-3	X	1.1121	756	0.134218	806	1562	0.160256
mir-4296	X	1.1576	779	0.154463	783	1562	0.160051
mir-4315-2	X	1.12834	767	0.146469	796	1563	0.159847
mir-548e	X	1.19996	799	0.17946	764	1563	0.159642
mir-302c	O	1.2126	803	0.183847	761	1564	0.160714
mir-4260	X	1.1394	772	0.147043	793	1565	0.16051
mir-3128	X	1.13735	770	0.138654	802	1572	0.160305
mir-648	X	1.12356	762	0.1274	813	1575	0.160102
mir-3915	X	1.16433	785	0.14688	795	1580	0.159898
mir-1277	X	1.20902	802	0.162286	779	1581	0.159696
mir-3180-1	X	1.19845	798	0.153357	784	1582	0.159494
mir-3156-2	X	1.16473	786	0.14416	799	1585	0.159292
mir-1282	X	1.13218	769	0.12357	818	1587	0.159091
mir-3910-2	X	1.14363	773	0.126349	814	1587	0.15889
mir-548a-3	X	1.25679	820	0.17642	767	1587	0.15869
mir-548y	X	1.16291	783	0.136093	805	1588	0.158491
mir-3675	X	1.17311	790	0.14376	800	1590	0.158291
mir-4281	X	1.17399	791	0.13749	804	1595	0.158093
mir-1205	X	1.22116	806	0.148966	790	1596	0.157895
mir-3167	X	1.18514	794	0.137888	803	1597	0.157697
mir-1244-1	X	1.14951	775	0.118861	823	1598	0.1575
mir-621	X	1.25968	822	0.162762	776	1598	0.157303
mir-374c	X	1.24181	814	0.150922	786	1600	0.157107
mir-4285	X	1.1913	796	0.134123	807	1603	0.156912
mir-4313	X	1.25425	819	0.152562	785	1604	0.156716
mir-2052	X	1.16394	784	0.120618	821	1605	0.156522
mir-4290	X	1.24513	817	0.149037	789	1606	0.156328
mir-3914-2	X	1.16113	782	0.116075	825	1607	0.156134
mir-4315-1	X	1.20005	800	0.132008	809	1609	0.155941
mir-147	X	1.24124	813	0.144774	798	1611	0.155748
mir-3164	X	1.32378	845	0.170474	772	1617	0.155556
mir-595	X	1.22334	807	0.127533	812	1619	0.155364
mir-548f-1	X	1.20708	801	0.121479	820	1621	0.155172
mir-3156-1	X	1.23374	811	0.131847	811	1622	0.154982
mir-4312	X	1.18162	792	0.107939	831	1623	0.154791
mir-876	X	1.27565	827	0.144922	797	1624	0.154601
mir-1278	X	1.28254	831	0.146924	794	1625	0.154412
mir-591	X	1.2322	810	0.125444	816	1626	0.154223
mir-626	X	1.21583	805	0.120344	822	1627	0.154034
mir-554	X	1.2766	828	0.142652	801	1629	0.153846
mir-3179-2	X	1.23836	812	0.122698	819	1631	0.153659
mir-606	X	1.21399	804	0.10687	832	1636	0.153471
mir-1-1	O	1.32654	846	0.14824	791	1637	0.154501
mir-3649	X	1.26592	824	0.125762	815	1639	0.154313
mir-3920	X	1.28314	833	0.132549	808	1641	0.154126
mir-1972-1	X	1.22876	809	0.105811	833	1642	0.153939
mir-640	X	1.2431	815	0.109568	828	1643	0.153753
mir-3160-2	X	1.25939	821	0.116872	824	1645	0.153567
mir-623	X	1.29689	836	0.131904	810	1646	0.153382
mir-1469	X	1.2636	823	0.108864	829	1652	0.153197
mir-3671	X	1.24651	818	0.104631	835	1653	0.153012
mir-4308	X	1.24413	816	0.0933356	846	1662	0.152828
mir-610	X	1.29773	837	0.111694	826	1663	0.152644
mir-711	X	1.27403	826	0.0945567	845	1671	0.152461
mir-1182	X	1.27696	829	0.0952678	844	1673	0.152278
mir-1208	X	1.31079	841	0.105128	834	1675	0.152096
mir-302a	O	1.28287	832	0.0958929	843	1675	0.15311
mir-4277	X	1.2856	835	0.0980956	841	1676	0.152927
mir-4278	X	1.35333	859	0.124734	817	1676	0.152745
mir-580	X	1.3031	839	0.0996969	837	1676	0.152563
mir-603	X	1.27142	825	0.0860475	851	1676	0.152381
mir-4300	X	1.28052	830	0.0859872	852	1682	0.1522
mir-3133	X	1.28341	834	0.0890162	849	1683	0.152019
mir-4320	X	1.3464	856	0.11016	827	1683	0.151839
mir-890	X	1.33865	854	0.108137	830	1684	0.151659
mir-1302-3	X	1.32806	848	0.0995694	838	1686	0.151479
mir-630	X	1.32131	844	0.0967356	842	1686	0.1513
mir-3182	X	1.32666	847	0.0992948	840	1687	0.151122
mir-3714	X	1.33171	851	0.102483	836	1687	0.150943
mir-3919	X	1.32806	849	0.0995694	839	1688	0.150766
mir-1297	X	1.29895	838	0.081293	857	1695	0.150588
mir-4317	X	1.317	842	0.084693	854	1696	0.150411
mir-3606	X	1.33117	850	0.0913742	848	1698	0.150235
mir-4252	X	1.30827	840	0.0767908	859	1699	0.150059
mir-1184-2	X	1.33677	853	0.0932205	847	1700	0.149883
mir-1204	X	1.32064	843	0.0752626	860	1703	0.149708
mir-3119-2	X	1.36164	863	0.0879779	850	1713	0.149533
mir-4292	X	1.34515	855	0.077043	858	1713	0.149358
mir-548i-2	X	1.35063	858	0.0823807	856	1714	0.149184
mir-3686	X	1.33624	852	0.0708956	864	1716	0.14901
mir-1206	X	1.35965	862	0.0827408	855	1717	0.148837
mir-4327	X	1.37718	869	0.0852487	853	1722	0.148664
mir-3921	X	1.3488	857	0.0666693	867	1724	0.148492
mir-1268	X	1.36713	864	0.0725261	861	1725	0.14832
mir-645	X	1.35961	860	0.0696439	865	1725	0.148148
mir-921	X	1.35961	861	0.0696439	866	1727	0.147977
mir-3122	X	1.3734	867	0.0717291	862	1729	0.147806
mir-548x	X	1.37036	866	0.0711351	863	1729	0.147636
mir-635	X	1.36768	865	0.0638762	868	1733	0.147465
mir-586	X	1.37401	868	0.0625162	869	1737	0.147296
mir-103-1-as	X	1.67764	870	0.0144793	870	1740	0.147126
mir-103-2-as	X	1.67764	871	0.0144793	871	1742	0.146958
mir-1183	X	1.67764	872	0.0144793	872	1744	0.146789
mir-1184-3	X	1.67764	873	0.0144793	873	1746	0.146621
mir-1200	X	1.67764	874	0.0144793	874	1748	0.146453
mir-1202	X	1.67764	875	0.0144793	875	1750	0.146286
mir-1207	X	1.67764	876	0.0144793	876	1752	0.146119
mir-1233-1	X	1.67764	877	0.0144793	877	1754	0.145952
mir-1233-2	X	1.67764	878	0.0144793	878	1756	0.145786
mir-1244-3	X	1.67764	879	0.0144793	879	1758	0.14562
mir-1252	X	1.67764	880	0.0144793	880	1760	0.145455
mir-1255b-1	X	1.67764	881	0.0144793	881	1762	0.145289
mir-1255b-2	X	1.67764	882	0.0144793	882	1764	0.145125
mir-1261	X	1.67764	883	0.0144793	883	1766	0.14496
mir-1273	X	1.67764	884	0.0144793	884	1768	0.144796
mir-1273d	X	1.67764	885	0.0144793	885	1770	0.144633
mir-1274a	X	1.67764	886	0.0144793	886	1772	0.14447
mir-1279	X	1.67764	887	0.0144793	887	1774	0.144307
mir-1285-2	X	1.67764	888	0.0144793	888	1776	0.144144
mir-1299	O	1.67764	889	0.0144793	889	1778	0.145107
mir-1302-1	X	1.67764	890	0.0144793	890	1780	0.144944
mir-1302-10	X	1.67764	891	0.0144793	891	1782	0.144781
mir-1302-11	X	1.67764	892	0.0144793	892	1784	0.144619
mir-1302-2	X	1.67764	893	0.0144793	893	1786	0.144457
mir-1302-4	X	1.67764	894	0.0144793	894	1788	0.144295
mir-1302-5	X	1.67764	895	0.0144793	895	1790	0.144134
mir-1302-6	X	1.67764	896	0.0144793	896	1792	0.143973
mir-1302-7	X	1.67764	897	0.0144793	897	1794	0.143813
mir-1302-8	X	1.67764	898	0.0144793	898	1796	0.143653
mir-1302-9	X	1.67764	899	0.0144793	899	1798	0.143493
mir-1321	X	1.67764	900	0.0144793	900	1800	0.143333
mir-1324	X	1.67764	901	0.0144793	901	1802	0.143174
mir-1471	X	1.67764	902	0.0144793	902	1804	0.143016
mir-1537	X	1.67764	903	0.0144793	903	1806	0.142857
mir-1827	X	1.67764	904	0.0144793	904	1808	0.142699
mir-1972-2	X	1.67764	905	0.0144793	905	1810	0.142541
mir-1973	X	1.67764	906	0.0144793	906	1812	0.142384
mir-2053	X	1.67764	907	0.0144793	907	1814	0.142227
mir-2054	X	1.67764	908	0.0144793	908	1816	0.14207
mir-208b	X	1.67764	909	0.0144793	909	1818	0.141914
mir-2909	X	1.67764	910	0.0144793	910	1820	0.141758
mir-297	X	1.67764	911	0.0144793	911	1822	0.141603
mir-300	O	1.67764	912	0.0144793	912	1824	0.142544
mir-302b	O	1.67764	913	0.0144793	913	1826	0.143483
mir-302d	O	1.67764	914	0.0144793	914	1828	0.14442
mir-302e	X	1.67764	915	0.0144793	915	1830	0.144262
mir-302f	X	1.67764	916	0.0144793	916	1832	0.144105
mir-3118-1	X	1.67764	917	0.0144793	917	1834	0.143948
mir-3118-2	X	1.67764	918	0.0144793	918	1836	0.143791
mir-3118-3	X	1.67764	919	0.0144793	919	1838	0.143634
mir-3118-4	X	1.67764	920	0.0144793	920	1840	0.143478
mir-3118-5	X	1.67764	921	0.0144793	921	1842	0.143322
mir-3118-6	X	1.67764	922	0.0144793	922	1844	0.143167
mir-3119-1	X	1.67764	923	0.0144793	923	1846	0.143012
mir-3123	X	1.67764	924	0.0144793	924	1848	0.142857
mir-3142	X	1.67764	925	0.0144793	925	1850	0.142703
mir-3169	X	1.67764	926	0.0144793	926	1852	0.142549
mir-3171	X	1.67764	927	0.0144793	927	1854	0.142395
mir-3201	X	1.67764	928	0.0144793	928	1856	0.142241
mir-325	X	1.67764	929	0.0144793	929	1858	0.142088
mir-3611	X	1.67764	930	0.0144793	930	1860	0.141935
mir-3657	X	1.67764	931	0.0144793	931	1862	0.141783
mir-3666	X	1.67764	932	0.0144793	932	1864	0.141631
mir-3668	X	1.67764	933	0.0144793	933	1866	0.141479
mir-3669	X	1.67764	934	0.0144793	934	1868	0.141328
mir-367	O	1.67764	935	0.0144793	935	1870	0.142246
mir-3670	X	1.67764	936	0.0144793	936	1872	0.142094
mir-3672	X	1.67764	937	0.0144793	937	1874	0.141942
mir-3673	X	1.67764	938	0.0144793	938	1876	0.141791
mir-3683	X	1.67764	939	0.0144793	939	1878	0.14164
mir-3713	X	1.67764	940	0.0144793	940	1880	0.141489
mir-384	X	1.67764	941	0.0144793	941	1882	0.141339
mir-3908	X	1.67764	942	0.0144793	942	1884	0.141189
mir-3910-1	X	1.67764	943	0.0144793	943	1886	0.141039
mir-3913-2	X	1.67764	944	0.0144793	944	1888	0.14089
mir-3924	X	1.67764	945	0.0144793	945	1890	0.140741
mir-4251	X	1.67764	946	0.0144793	946	1892	0.140592
mir-4253	X	1.67764	947	0.0144793	947	1894	0.140444
mir-4255	X	1.67764	948	0.0144793	948	1896	0.140295
mir-4256	X	1.67764	949	0.0144793	949	1898	0.140148
mir-4257	X	1.67764	950	0.0144793	950	1900	0.14
mir-4261	X	1.67764	951	0.0144793	951	1902	0.139853
mir-4262	X	1.67764	952	0.0144793	952	1904	0.139706
mir-4263	X	1.67764	953	0.0144793	953	1906	0.139559
mir-4264	X	1.67764	954	0.0144793	954	1908	0.139413
mir-4265	X	1.67764	955	0.0144793	955	1910	0.139267
mir-4266	X	1.67764	956	0.0144793	956	1912	0.139121
mir-4267	X	1.67764	957	0.0144793	957	1914	0.138976
mir-4268	X	1.67764	958	0.0144793	958	1916	0.138831
mir-4269	X	1.67764	959	0.0144793	959	1918	0.138686
mir-4270	X	1.67764	960	0.0144793	960	1920	0.138542
mir-4271	X	1.67764	961	0.0144793	961	1922	0.138398
mir-4272	X	1.67764	962	0.0144793	962	1924	0.138254
mir-4273	X	1.67764	963	0.0144793	963	1926	0.13811
mir-4274	X	1.67764	964	0.0144793	964	1928	0.137967
mir-4275	X	1.67764	965	0.0144793	965	1930	0.137824
mir-4276	X	1.67764	966	0.0144793	966	1932	0.137681
mir-4280	X	1.67764	967	0.0144793	967	1934	0.137539
mir-4282	X	1.67764	968	0.0144793	968	1936	0.137397
mir-4283-1	X	1.67764	969	0.0144793	969	1938	0.137255
mir-4283-2	X	1.67764	970	0.0144793	970	1940	0.137113
mir-4287	X	1.67764	971	0.0144793	971	1942	0.136972
mir-4288	X	1.67764	972	0.0144793	972	1944	0.136831
mir-4291	X	1.67764	973	0.0144793	973	1946	0.136691
mir-4293	X	1.67764	974	0.0144793	974	1948	0.13655
mir-4294	X	1.67764	975	0.0144793	975	1950	0.13641
mir-4295	X	1.67764	976	0.0144793	976	1952	0.13627
mir-4297	X	1.67764	977	0.0144793	977	1954	0.136131
mir-4298	X	1.67764	978	0.0144793	978	1956	0.135992
mir-4299	X	1.67764	979	0.0144793	979	1958	0.135853
mir-4302	X	1.67764	980	0.0144793	980	1960	0.135714
mir-4303	X	1.67764	981	0.0144793	981	1962	0.135576
mir-4304	X	1.67764	982	0.0144793	982	1964	0.135438
mir-4305	X	1.67764	983	0.0144793	983	1966	0.1353
mir-4307	X	1.67764	984	0.0144793	984	1968	0.135163
mir-4309	X	1.67764	985	0.0144793	985	1970	0.135025
mir-4311	X	1.67764	986	0.0144793	986	1972	0.134888
mir-4316	X	1.67764	987	0.0144793	987	1974	0.134752
mir-4318	X	1.67764	988	0.0144793	988	1976	0.134615
mir-4319	X	1.67764	989	0.0144793	989	1978	0.134479
mir-4323	X	1.67764	990	0.0144793	990	1980	0.134343
mir-4324	X	1.67764	991	0.0144793	991	1982	0.134208
mir-4325	X	1.67764	992	0.0144793	992	1984	0.134073
mir-4328	X	1.67764	993	0.0144793	993	1986	0.133938
mir-4329	X	1.67764	994	0.0144793	994	1988	0.133803
mir-4330	X	1.67764	995	0.0144793	995	1990	0.133668
mir-548a-1	X	1.67764	996	0.0144793	996	1992	0.133534
mir-548a-2	X	1.67764	997	0.0144793	997	1994	0.1334
mir-548aa-1	X	1.67764	998	0.0144793	998	1996	0.133267
mir-548aa-2	X	1.67764	999	0.0144793	999	1998	0.133133
mir-548c	X	1.67764	1000	0.0144793	1000	2000	0.133
mir-548f-2	X	1.67764	1001	0.0144793	1001	2002	0.132867
mir-548f-3	X	1.67764	1002	0.0144793	1002	2004	0.132735
mir-548f-4	X	1.67764	1003	0.0144793	1003	2006	0.132602
mir-548f-5	X	1.67764	1004	0.0144793	1004	2008	0.13247
mir-548g	X	1.67764	1005	0.0144793	1005	2010	0.132338
mir-548h-1	X	1.67764	1006	0.0144793	1006	2012	0.132207
mir-548h-2	X	1.67764	1007	0.0144793	1007	2014	0.132075
mir-548h-3	X	1.67764	1008	0.0144793	1008	2016	0.131944
mir-548h-4	X	1.67764	1009	0.0144793	1009	2018	0.131814
mir-548i-1	X	1.67764	1010	0.0144793	1010	2020	0.131683
mir-548i-3	X	1.67764	1011	0.0144793	1011	2022	0.131553
mir-548i-4	X	1.67764	1012	0.0144793	1012	2024	0.131423
mir-548m	X	1.67764	1013	0.0144793	1013	2026	0.131293
mir-548n	X	1.67764	1014	0.0144793	1014	2028	0.131164
mir-548p	X	1.67764	1015	0.0144793	1015	2030	0.131034
mir-548u	X	1.67764	1016	0.0144793	1016	2032	0.130906
mir-548w	X	1.67764	1017	0.0144793	1017	2034	0.130777
mir-548z	X	1.67764	1018	0.0144793	1018	2036	0.130648
mir-553	X	1.67764	1019	0.0144793	1019	2038	0.13052
mir-557	X	1.67764	1020	0.0144793	1020	2040	0.130392
mir-562	X	1.67764	1021	0.0144793	1021	2042	0.130264
mir-563	X	1.67764	1022	0.0144793	1022	2044	0.130137
mir-566	X	1.67764	1023	0.0144793	1023	2046	0.13001
mir-567	X	1.67764	1024	0.0144793	1024	2048	0.129883
mir-568	X	1.67764	1025	0.0144793	1025	2050	0.129756
mir-569	X	1.67764	1026	0.0144793	1026	2052	0.12963
mir-583	X	1.67764	1027	0.0144793	1027	2054	0.129503
mir-587	X	1.67764	1028	0.0144793	1028	2056	0.129377
mir-601	X	1.67764	1029	0.0144793	1029	2058	0.129252
mir-608	X	1.67764	1030	0.0144793	1030	2060	0.129126
mir-613	X	1.67764	1031	0.0144793	1031	2062	0.129001
mir-617	X	1.67764	1032	0.0144793	1032	2064	0.128876
mir-619	X	1.67764	1033	0.0144793	1033	2066	0.128751
mir-620	X	1.67764	1034	0.0144793	1034	2068	0.128627
mir-633	X	1.67764	1035	0.0144793	1035	2070	0.128502
mir-634	X	1.67764	1036	0.0144793	1036	2072	0.128378
mir-646	X	1.67764	1037	0.0144793	1037	2074	0.128255
mir-649	X	1.67764	1038	0.0144793	1038	2076	0.128131
mir-759	X	1.67764	1039	0.0144793	1039	2078	0.128008
mir-761	X	1.67764	1040	0.0144793	1040	2080	0.127885
mir-802	X	1.67764	1041	0.0144793	1041	2082	0.127762
mir-920	X	1.67764	1042	0.0144793	1042	2084	0.127639
mir-924	X	1.67764	1043	0.0144793	1043	2086	0.127517
mir-936	X	1.67764	1044	0.0144793	1044	2088	0.127395
mir-941-3	X	1.67764	1045	0.0144793	1045	2090	0.127273
mir-941-4	X	1.67764	1046	0.0144793	1046	2092	0.127151

## Sheet: F1+F3
miRNA	HMDD	Q-statistics	RQ1	Q-statistics (Inverse ranking)	RQ2	RQ1+RQ2	Cumulative Ratio
mir-181a-1	X	0.000171371	1	1.99639	1	2	0
mir-181a-2	X	0.000237178	3	1.99479	2	5	0
mir-93	O	0.000213871	2	1.99177	4	6	0.333333
mir-92a-2	O	0.000303441	5	1.99318	3	8	0.5
mir-30a	O	0.000263226	4	1.98078	7	11	0.6
mir-200c	O	0.00046613	7	1.98929	5	12	0.666667
mir-30c-2	O	0.000917179	9	1.98141	6	15	0.714286
mir-30e	O	0.000740324	8	1.96893	8	16	0.75
mir-30d	O	0.000460646	6	1.95059	13	19	0.777778
let-7b	O	0.00162323	11	1.96683	9	20	0.8
let-7a-2	O	0.00185538	12	1.96682	10	22	0.818182
let-7a-3	O	0.00257194	15	1.95992	11	26	0.833333
let-7a-1	O	0.00292474	18	1.95647	12	30	0.846154
mir-25	O	0.00367968	21	1.94842	14	35	0.857143
let-7c	O	0.00403065	22	1.94407	15	37	0.866667
mir-10b	O	0.00361936	20	1.93295	17	37	0.875
mir-125b-1	O	0.0020103	13	1.90357	25	38	0.882353
mir-92a-1	O	0.00267613	16	1.91239	23	39	0.888889
mir-16-1	O	0.00463525	25	1.93945	16	41	0.894737
mir-17	O	0.00510549	27	1.92427	19	46	0.9
mir-125a	O	0.00243667	14	1.88686	34	48	0.904762
mir-181c	X	0.00599754	31	1.92513	18	49	0.863636
mir-99b	O	0.000952367	10	1.87643	40	50	0.869565
mir-106b	O	0.00409463	23	1.89685	29	52	0.875
mir-15b	X	0.00350968	19	1.89011	33	52	0.84
mir-22	O	0.00699195	33	1.91951	20	53	0.846154
mir-29a	O	0.00750195	34	1.91537	21	55	0.851852
let-7d	O	0.00760614	35	1.91348	22	57	0.857143
mir-23a	X	0.00287904	17	1.87205	41	58	0.827586
mir-30b	O	0.00862066	39	1.90831	24	63	0.833333
mir-10a	X	0.00853109	38	1.89967	26	64	0.806452
mir-27b	X	0.00536872	28	1.87807	39	67	0.78125
mir-23b	X	0.00434872	24	1.8571	45	69	0.757576
mir-125b-2	O	0.00898579	41	1.89212	32	73	0.764706
mir-200b	O	0.00569592	29	1.86013	44	73	0.771429
mir-27a	O	0.00658066	32	1.86652	42	74	0.777778
mir-9-2	O	0.0098655	47	1.8988	27	74	0.783784
mir-9-1	O	0.010019	48	1.89793	28	76	0.789474
mir-183	O	0.00932259	42	1.88021	36	78	0.794872
mir-30c-1	O	0.00503009	26	1.81826	52	78	0.8
let-7f-2	O	0.00575807	30	1.83499	49	79	0.804878
mir-182	O	0.0101324	50	1.89504	31	81	0.809524
mir-21	O	0.010529	51	1.89518	30	81	0.813953
mir-92b	O	0.00886012	40	1.86066	43	83	0.818182
let-7e	O	0.0100903	49	1.8798	37	86	0.822222
mir-143	X	0.011379	52	1.88634	35	87	0.804348
mir-148a	O	0.0094469	43	1.85662	46	89	0.808511
mir-103-1	X	0.00952367	45	1.8464	47	92	0.791667
mir-26a-2	X	0.00792009	37	1.80036	56	93	0.77551
mir-28	X	0.0128323	56	1.87833	38	94	0.76
mir-24-2	X	0.00965163	46	1.79806	57	103	0.745098
mir-200a	O	0.0077213	36	1.76634	70	106	0.75
mir-106a	X	0.0126787	54	1.81176	54	108	0.735849
mir-378	X	0.0194842	64	1.84107	48	112	0.722222
mir-193a	X	0.0206724	65	1.82049	51	116	0.709091
mir-16-2	O	0.0125814	53	1.77372	66	119	0.714286
mir-181b-1	X	0.00945375	44	1.75018	75	119	0.701754
mir-20a	O	0.0233686	70	1.82234	50	120	0.706897
mir-15a	X	0.0240834	71	1.81598	53	124	0.694915
mir-146b	O	0.0242168	72	1.80055	55	127	0.7
mir-140	O	0.0217765	68	1.78103	63	131	0.704918
mir-130a	O	0.0208387	66	1.77302	67	133	0.709677
mir-20b	O	0.0268765	76	1.78994	59	135	0.714286
mir-508	X	0.0263829	75	1.78877	60	135	0.703125
mir-497	X	0.0273755	78	1.79634	58	136	0.692308
mir-205	X	0.0302619	79	1.78442	62	141	0.681818
mir-424	X	0.0307755	80	1.78482	61	141	0.671642
mir-26b	X	0.0194787	63	1.72834	79	142	0.661765
let-7i	O	0.0188938	62	1.72183	81	143	0.666667
mir-34c	O	0.0259918	74	1.76921	69	143	0.671429
mir-145	O	0.0325139	85	1.7756	65	150	0.676056
mir-199a-2	O	0.0180639	60	1.705	90	150	0.680556
mir-151	X	0.0328594	87	1.7782	64	151	0.671233
mir-101-1	O	0.0221709	69	1.7153	85	154	0.675676
mir-150	X	0.0309528	81	1.7606	73	154	0.666667
mir-221	O	0.0256646	73	1.71163	86	159	0.671053
mir-24-1	X	0.0271192	77	1.71856	83	160	0.662338
mir-195	X	0.0347952	96	1.76998	68	164	0.653846
mir-141	O	0.0209758	67	1.69053	98	165	0.658228
mir-100	O	0.0342194	94	1.76134	72	166	0.6625
mir-127	O	0.0354313	97	1.76146	71	168	0.666667
mir-148b	O	0.0168008	58	1.67059	110	168	0.670732
mir-29b-2	O	0.0330655	88	1.72161	82	170	0.674699
mir-34a	O	0.0341701	93	1.73503	78	171	0.678571
mir-199a-1	O	0.0186671	61	1.66698	112	173	0.682353
let-7g	O	0.0178701	59	1.66012	117	176	0.686047
mir-506	X	0.0355703	99	1.74672	77	176	0.678161
mir-532	O	0.0374183	103	1.75886	74	177	0.681818
mir-218-2	O	0.0380156	104	1.74956	76	180	0.685393
mir-330	X	0.0336473	89	1.702	92	181	0.677778
mir-486	O	0.0367036	102	1.72589	80	182	0.681319
mir-509-3	X	0.0325523	86	1.68771	102	188	0.673913
mir-375	O	0.0356763	100	1.70483	91	191	0.677419
mir-214	O	0.036572	101	1.69318	96	197	0.680851
mir-219-1	O	0.0457918	113	1.71807	84	197	0.684211
mir-518a-1	X	0.0127843	55	1.58421	142	197	0.677083
mir-509-2	X	0.0338904	90	1.66799	111	201	0.670103
mir-218-1	O	0.0454189	112	1.70176	93	205	0.673469
mir-509-1	X	0.0341006	92	1.6647	114	206	0.666667
mir-574	X	0.0414453	109	1.69307	97	206	0.66
mir-320a	O	0.046092	114	1.69939	94	208	0.663366
mir-191	O	0.0491429	124	1.71091	87	211	0.666667
mir-425	X	0.0432861	111	1.68798	101	212	0.660194
mir-193b	O	0.0422697	110	1.68396	103	213	0.663462
mir-518a-2	X	0.0133601	57	1.54789	156	213	0.657143
mir-423	X	0.0495468	125	1.70612	89	214	0.650943
mir-483	X	0.0498667	126	1.70824	88	214	0.64486
mir-181d	O	0.0402444	108	1.67495	107	215	0.648148
mir-222	X	0.0311777	82	1.62387	133	215	0.642202
mir-132	X	0.0342212	95	1.64552	126	221	0.636364
mir-625	O	0.0520256	129	1.69904	95	224	0.63964
mir-105-1	X	0.0478811	121	1.67524	106	227	0.633929
mir-105-2	X	0.0484843	123	1.67437	108	231	0.628319
let-7f-1	O	0.055129	135	1.69011	99	234	0.631579
mir-29c	X	0.0321136	84	1.56383	150	234	0.626087
mir-29b-1	O	0.055065	134	1.68216	104	238	0.62931
mir-361	X	0.055623	138	1.68932	100	238	0.623932
mir-34b	O	0.0523528	130	1.67399	109	239	0.627119
mir-129-1	X	0.0472596	120	1.64942	122	242	0.621849
mir-99a	O	0.0565571	139	1.6816	105	244	0.625
mir-129-2	X	0.047936	122	1.64873	123	245	0.619835
mir-324	X	0.0462474	116	1.62863	130	246	0.614754
mir-501	X	0.0532942	132	1.66126	115	247	0.609756
mir-363	X	0.0515485	128	1.64078	127	255	0.604839
mir-455	X	0.0551751	136	1.65142	120	256	0.6
mir-139	X	0.0468707	118	1.59489	139	257	0.595238
mir-342	X	0.0529651	131	1.63653	129	260	0.590551
mir-539	X	0.0624943	147	1.66579	113	260	0.585938
mir-219-2	O	0.0636674	148	1.66064	116	264	0.589147
mir-339	O	0.046878	119	1.58248	145	264	0.592308
mir-155	O	0.058683	141	1.64831	124	265	0.59542
mir-96	O	0.0616242	146	1.65897	119	265	0.598485
mir-149	X	0.0639841	149	1.65989	118	267	0.593985
mir-296	O	0.0540363	133	1.61349	134	267	0.597015
mir-520a	X	0.0593666	142	1.63843	128	270	0.592593
mir-107	X	0.0402243	107	1.52004	164	271	0.588235
mir-181b-2	X	0.0670528	153	1.65054	121	274	0.583942
mir-203	X	0.064081	150	1.64673	125	275	0.57971
mir-338	O	0.0551916	137	1.59542	138	275	0.582734
mir-485	X	0.0394547	105	1.4971	172	277	0.578571
mir-197	X	0.0397727	106	1.49317	174	280	0.574468
mir-26a-1	X	0.0668974	152	1.62667	132	284	0.570423
mir-135a-1	X	0.0678132	154	1.62762	131	285	0.566434
mir-130b	X	0.046591	117	1.49004	175	292	0.5625
mir-505	X	0.0678703	155	1.58886	141	296	0.558621
mir-135a-2	X	0.0756661	166	1.6123	135	301	0.554795
mir-186	X	0.0687898	158	1.57512	147	305	0.55102
mir-135b	O	0.077564	169	1.5985	137	306	0.554054
mir-362	X	0.0613098	144	1.52962	162	306	0.550336
mir-126	O	0.068161	156	1.55969	152	308	0.553333
mir-134	X	0.0803699	175	1.60841	136	311	0.549669
mir-519a-1	X	0.0692682	161	1.5601	151	312	0.546053
mir-7-1	X	0.073654	165	1.57245	148	313	0.542484
mir-331	X	0.0663824	151	1.51219	167	318	0.538961
mir-885	X	0.0728259	164	1.55028	154	318	0.535484
mir-124-1	X	0.0313239	83	1.28152	236	319	0.532051
mir-128-1	O	0.0812345	176	1.58335	144	320	0.535032
mir-192	O	0.0713635	162	1.54613	158	320	0.537975
mir-328	X	0.0851372	183	1.59079	140	323	0.534591
mir-589	X	0.0830643	180	1.58357	143	323	0.53125
mir-429	O	0.0758969	167	1.54748	157	324	0.534161
mir-202	X	0.0816879	177	1.5559	153	330	0.530864
mir-185	O	0.0610813	143	1.42766	191	334	0.533742
mir-199b	X	0.0896413	189	1.58009	146	335	0.530488
mir-379	X	0.0835451	181	1.54909	155	336	0.527273
mir-744	X	0.0883782	187	1.56917	149	336	0.524096
mir-146a	O	0.0578513	140	1.39947	203	343	0.526946
mir-335	O	0.068161	157	1.44189	186	343	0.529762
mir-671	X	0.0763521	168	1.45439	180	348	0.526627
mir-32	X	0.0933576	193	1.54024	160	353	0.523529
mir-187	O	0.0937542	194	1.52972	161	355	0.526316
mir-33a	X	0.0971305	200	1.54436	159	359	0.523256
mir-769	X	0.0688903	160	1.40781	199	359	0.520231
mir-98	X	0.0897985	190	1.50655	170	360	0.517241
mir-124-3	X	0.0340878	91	1.15675	272	363	0.514286
mir-520d	X	0.0876781	186	1.47436	177	363	0.511364
mir-519a-2	X	0.098479	201	1.52616	163	364	0.508475
mir-152	O	0.0688825	159	1.38455	207	366	0.511236
mir-128-2	O	0.0961105	199	1.50954	169	368	0.513966
mir-194-2	O	0.0875483	185	1.44644	184	369	0.516667
mir-409	X	0.0909136	191	1.46932	178	369	0.513812
mir-210	X	0.103616	205	1.51175	168	373	0.510989
mir-204	X	0.0801743	174	1.4024	202	376	0.508197
mir-484	X	0.110358	211	1.51475	166	377	0.505435
mir-891a	X	0.1125	213	1.51789	165	378	0.502703
mir-381	X	0.0863382	184	1.41821	195	379	0.5
mir-431	X	0.104462	206	1.49541	173	379	0.497326
mir-206	X	0.0795108	171	1.37536	209	380	0.494681
mir-323	X	0.0884563	188	1.42748	192	380	0.492063
mir-101-2	O	0.109154	210	1.49869	171	381	0.494737
mir-675	X	0.108754	209	1.48254	176	385	0.492147
mir-124-2	X	0.0355209	98	1.08786	292	390	0.489583
mir-9-3	O	0.0499417	127	1.17552	264	391	0.492228
mir-708	X	0.072389	163	1.31449	229	392	0.489691
mir-365-1	X	0.115282	215	1.4639	179	394	0.487179
mir-142	X	0.114499	214	1.45295	181	395	0.484694
mir-615	X	0.0788216	170	1.32355	225	395	0.482234
mir-299	X	0.10455	207	1.43351	189	396	0.479798
mir-767	X	0.0943282	196	1.40636	200	396	0.477387
mir-223	O	0.103179	204	1.42387	193	397	0.48
mir-449b	O	0.0844316	182	1.35031	217	399	0.482587
mir-365-2	X	0.117585	218	1.45294	182	400	0.480198
mir-654	X	0.10104	203	1.40881	198	401	0.477833
mir-138-2	O	0.0923353	192	1.37187	210	402	0.480392
mir-502	O	0.0798014	172	1.29899	234	406	0.482927
mir-629	O	0.119037	219	1.43839	187	406	0.485437
mir-138-1	O	0.0939311	195	1.35538	215	410	0.487923
mir-326	X	0.095149	198	1.36278	213	411	0.485577
mir-874	X	0.139576	228	1.44778	183	411	0.483254
mir-194-1	O	0.0946883	197	1.35413	216	413	0.485714
mir-19b-1	O	0.140531	230	1.44453	185	415	0.488152
mir-454	X	0.140387	229	1.43541	188	417	0.485849
mir-495	X	0.143692	232	1.42778	190	422	0.483568
mir-877	X	0.126349	223	1.40437	201	424	0.481308
mir-18a	O	0.0998413	202	1.32946	223	425	0.483721
mir-410	X	0.106139	208	1.33358	220	428	0.481481
mir-196b	X	0.14465	234	1.41228	197	431	0.479263
mir-519d	X	0.145103	235	1.41459	196	431	0.477064
mir-19b-2	O	0.151455	239	1.42185	194	433	0.479452
mir-432	X	0.123159	222	1.3698	211	433	0.477273
mir-369	X	0.150264	237	1.38286	208	445	0.475113
mir-548a-3	X	0.0613317	145	1.05027	300	445	0.472973
mir-449a	O	0.117267	217	1.31034	230	447	0.475336
mir-582	X	0.1227	221	1.31948	226	447	0.473214
mir-224	O	0.160499	245	1.39246	204	449	0.475556
mir-337	X	0.110496	212	1.26191	241	453	0.473451
mir-33b	X	0.163463	248	1.39155	205	453	0.471366
mir-652	X	0.163389	247	1.38456	206	453	0.469298
mir-493	X	0.120344	220	1.27854	237	457	0.467249
mir-18b	X	0.151865	240	1.33557	219	459	0.465217
mir-320b-2	X	0.156077	243	1.33665	218	461	0.463203
mir-935	X	0.175016	255	1.36816	212	467	0.461207
mir-491	X	0.130008	224	1.2495	244	468	0.459227
mir-520b	X	0.181127	257	1.35545	214	471	0.457265
mir-452	X	0.134304	225	1.23319	247	472	0.455319
mir-211	X	0.163337	246	1.31767	227	473	0.45339
mir-196a-1	X	0.139217	227	1.23198	249	476	0.451477
mir-451	X	0.174393	254	1.3237	224	478	0.44958
mir-1307	X	0.0460938	115	0.830919	365	480	0.447699
mir-31	O	0.116017	216	1.17275	266	482	0.45
mir-937	X	0.187291	261	1.3303	222	483	0.448133
mir-372	X	0.189523	264	1.33127	221	485	0.446281
mir-377	X	0.143987	233	1.22254	253	486	0.444444
mir-542	O	0.143146	231	1.21183	256	487	0.446721
mir-144	X	0.189697	265	1.3101	231	496	0.444898
mir-507	X	0.189991	266	1.30637	232	498	0.443089
mir-576	X	0.148635	236	1.18053	263	499	0.441296
mir-301a	X	0.20122	272	1.31484	228	500	0.439516
mir-516a-1	O	0.186925	260	1.25972	242	502	0.441767
mir-373	X	0.183902	258	1.23201	248	506	0.44
mir-301b	X	0.205198	275	1.30564	233	508	0.438247
mir-103-2	X	0.137104	226	1.11628	287	513	0.436508
mir-345	X	0.209166	278	1.2957	235	513	0.434783
mir-371	X	0.208673	277	1.27252	239	516	0.433071
mir-1271	X	0.155888	242	1.13007	280	522	0.431373
mir-212	X	0.160497	244	1.13214	278	522	0.429688
mir-760	X	0.222689	290	1.27263	238	528	0.428016
mir-154	X	0.172611	252	1.13261	277	529	0.426357
mir-518c	X	0.213222	283	1.23541	246	529	0.42471
mir-374b	X	0.154201	241	1.09449	289	530	0.423077
mir-370	O	0.223918	291	1.26477	240	531	0.425287
mir-184	X	0.209863	280	1.22288	252	532	0.423664
mir-518e	X	0.204934	274	1.19098	260	534	0.422053
mir-7-2	X	0.209194	279	1.21467	255	534	0.420455
mir-382	X	0.222645	289	1.2301	250	539	0.418868
mir-584	X	0.230147	296	1.25622	243	539	0.417293
mir-188	X	0.202277	273	1.17048	267	540	0.41573
mir-504	X	0.199293	269	1.15747	271	540	0.414179
mir-133a-1	O	0.179802	256	1.11794	286	542	0.416357
mir-590	X	0.231158	297	1.23659	245	542	0.414815
mir-7-3	X	0.215281	284	1.18903	261	545	0.413284
mir-503	X	0.218807	287	1.19205	259	546	0.411765
mir-541	X	0.168238	249	1.06209	299	548	0.410256
mir-616	X	0.17123	251	1.06592	297	548	0.408759
mir-516a-2	O	0.230076	295	1.22187	254	549	0.410909
mir-1269	X	0.08005	173	0.819908	377	550	0.40942
mir-136	X	0.188936	263	1.11584	288	551	0.407942
mir-19a	O	0.239697	305	1.22846	251	556	0.410072
mir-525	X	0.238	303	1.20379	257	560	0.408602
mir-433	O	0.231657	298	1.17305	265	563	0.410714
mir-514-2	X	0.218068	285	1.12357	281	566	0.409253
mir-514-1	X	0.21845	286	1.12106	284	570	0.407801
mir-320c-1	X	0.194903	267	1.02647	304	571	0.40636
mir-526b	X	0.187549	262	1.01921	309	571	0.40493
mir-514-3	X	0.218829	288	1.11855	285	573	0.403509
mir-766	X	0.256282	315	1.20038	258	573	0.402098
mir-137	X	0.232708	300	1.1381	275	575	0.400697
mir-628	X	0.254176	313	1.18583	262	575	0.399306
mir-23c	X	0.243529	306	1.16534	270	576	0.397924
mir-196a-2	X	0.25141	309	1.16862	269	578	0.396552
mir-548b	X	0.268052	319	1.17029	268	587	0.395189
mir-598	X	0.252869	312	1.13683	276	588	0.393836
mir-490	X	0.248974	308	1.12347	282	590	0.392491
mir-411	X	0.234438	301	1.06799	296	597	0.391156
mir-320c-2	X	0.199058	268	0.944977	330	598	0.389831
mir-518f	X	0.284926	328	1.15357	273	601	0.388514
mir-320d-1	X	0.200257	271	0.944967	331	602	0.387205
mir-340	X	0.207241	276	0.957814	327	603	0.385906
mir-940	X	0.285922	329	1.1515	274	603	0.384615
mir-515-2	X	0.302086	333	1.13153	279	612	0.383333
mir-320d-2	X	0.212248	282	0.944675	332	614	0.38206
mir-374a	X	0.223989	292	0.976962	322	614	0.380795
mir-758	X	0.298796	331	1.12228	283	614	0.379538
mir-487a	X	0.268403	320	1.0776	295	615	0.378289
mir-543	X	0.237611	302	1.00459	313	615	0.377049
mir-449c	X	0.224252	293	0.97188	324	617	0.375817
mir-520c	X	0.279608	325	1.08689	293	618	0.374593
mir-887	X	0.269734	322	1.04749	301	623	0.373377
mir-520e	X	0.287898	330	1.06514	298	628	0.372168
mir-515-1	X	0.324373	341	1.09005	291	632	0.370968
mir-329-2	X	0.263864	317	0.992308	317	634	0.369775
mir-378c	X	0.327684	344	1.09135	290	634	0.36859
mir-660	X	0.29886	332	1.0351	302	634	0.367412
mir-663	X	0.277269	323	1.00514	312	635	0.366242
mir-95	X	0.232087	299	0.925788	336	635	0.365079
mir-329-1	X	0.264981	318	0.992001	318	636	0.363924
mir-302c	O	0.151326	238	0.725929	399	637	0.365931
mir-376a-1	X	0.328552	345	1.08186	294	639	0.36478
mir-487b	X	0.31194	336	1.02018	308	644	0.363636
mir-500a	X	0.184105	259	0.785037	386	645	0.3625
mir-876	X	0.227778	294	0.8752	351	645	0.361371
mir-624	X	0.314327	337	1.00749	310	647	0.360248
mir-512-2	X	0.329861	346	1.02629	305	651	0.359133
mir-517a	X	0.278954	324	0.945652	329	653	0.358025
mir-3619	X	0.262047	316	0.914283	339	655	0.356923
mir-421	X	0.252076	310	0.887155	345	655	0.355828
mir-512-1	X	0.335849	350	1.02197	307	657	0.35474
mir-522	X	0.331212	347	1.00691	311	658	0.353659
mir-217	X	0.2523	311	0.879751	348	659	0.352584
mir-551b	X	0.327247	343	0.993012	316	659	0.351515
mir-133b	O	0.311667	335	0.966568	325	660	0.353474
mir-517b	X	0.283974	327	0.942188	334	661	0.35241
mir-518b	X	0.268979	321	0.902586	341	662	0.351351
mir-383	O	0.24746	307	0.860141	356	663	0.353293
mir-551a	X	0.331563	348	1.00144	315	663	0.352239
mir-939	X	0.321876	340	0.952257	328	668	0.35119
mir-524	X	0.366762	366	1.03136	303	669	0.350148
mir-302a	O	0.200125	270	0.724823	401	671	0.352071
mir-548d-1	X	0.346243	353	0.982404	320	673	0.351032
mir-450b	X	0.370272	368	1.02374	306	674	0.35
mir-376a-2	X	0.365464	365	1.00377	314	679	0.348974
mir-190	X	0.315082	338	0.896548	342	680	0.347953
mir-659	X	0.30941	334	0.882137	346	680	0.346939
mir-488	O	0.36521	364	0.988069	319	683	0.348837
mir-545	X	0.361892	361	0.973893	323	684	0.347826
mir-605	X	0.280232	326	0.829738	366	692	0.346821
mir-942	X	0.379605	372	0.980464	321	693	0.345821
mir-412	X	0.376589	371	0.957853	326	697	0.344828
mir-588	X	0.365051	363	0.93476	335	698	0.34384
mir-1180	X	0.25483	314	0.760261	389	703	0.342857
mir-496	X	0.361146	360	0.895051	344	704	0.34188
mir-548d-2	X	0.367419	367	0.91753	338	705	0.340909
mir-376c	O	0.386802	374	0.943437	333	707	0.342776
mir-892a	X	0.318584	339	0.824068	370	709	0.341808
mir-516b-1	X	0.360643	359	0.868189	354	713	0.340845
mir-632	X	0.355556	357	0.833107	364	721	0.339888
mir-873	X	0.344563	352	0.820213	375	727	0.338936
mir-511-1	X	0.399183	379	0.877274	349	728	0.337989
mir-511-2	X	0.400872	381	0.871192	353	734	0.337047
mir-1306	X	0.32536	342	0.734567	395	737	0.336111
mir-380	X	0.435749	401	0.918171	337	738	0.33518
mir-520f	X	0.421177	391	0.874613	352	743	0.334254
mir-556	X	0.429514	396	0.880089	347	743	0.333333
mir-1301	X	0.332747	349	0.731815	396	745	0.332418
mir-190b	X	0.411108	387	0.856028	358	745	0.331507
mir-122	X	0.450784	407	0.911022	340	747	0.330601
mir-216b	X	0.44826	405	0.8957	343	748	0.3297
mir-1247	X	0.347422	354	0.726309	398	752	0.328804
mir-517c	X	0.375532	370	0.798321	382	752	0.327913
mir-934	X	0.40588	383	0.825068	369	752	0.327027
mir-658	X	0.386211	373	0.799083	381	754	0.326146
mir-3200	X	0.349855	355	0.725391	400	755	0.325269
mir-133a-2	O	0.450336	406	0.875512	350	756	0.327078
mir-516b-2	X	0.428364	394	0.842225	363	757	0.326203
mir-636	X	0.430112	397	0.850566	360	757	0.325333
mir-1266	X	0.352284	356	0.724473	403	759	0.324468
mir-639	X	0.434504	399	0.849985	361	760	0.323607
mir-892b	X	0.409448	385	0.820081	376	761	0.322751
mir-1296	X	0.357132	358	0.722638	404	762	0.3219
mir-664	X	0.364376	362	0.719885	405	767	0.321053
mir-765	X	0.341876	351	0.702612	416	767	0.32021
mir-520g	X	0.421849	392	0.819409	378	770	0.319372
mir-450a-2	X	0.442216	404	0.82581	368	772	0.318538
mir-499	X	0.476116	417	0.859761	357	774	0.317708
mir-518d	X	0.394547	377	0.729482	397	774	0.316883
mir-889	X	0.419904	390	0.767041	388	778	0.316062
mir-450a-1	X	0.451314	408	0.821562	372	780	0.315245
mir-1-2	O	0.482808	422	0.855598	359	781	0.31701
mir-585	X	0.372127	369	0.705876	412	781	0.316195
mir-888	X	0.491229	426	0.862905	355	781	0.315385
mir-346	X	0.429256	395	0.756956	391	786	0.314578
mir-3648	X	0.397748	378	0.707038	410	788	0.313776
mir-519e	X	0.493364	428	0.843673	362	790	0.312977
mir-1287	X	0.400104	380	0.706121	411	791	0.312183
mir-521-1	X	0.394172	376	0.699887	417	793	0.311392
mir-448	X	0.480476	420	0.821237	374	794	0.310606
mir-494	X	0.417192	388	0.715728	409	797	0.309824
mir-1226	X	0.407151	384	0.703368	414	798	0.309045
mir-770	X	0.410682	386	0.705391	413	799	0.308271
mir-519c	X	0.498534	430	0.823947	371	801	0.3075
mir-520h	X	0.476352	418	0.793027	383	801	0.306733
mir-153-2	O	0.508057	436	0.827404	367	803	0.308458
mir-579	X	0.402736	382	0.6886	422	804	0.307692
mir-592	X	0.499079	431	0.821383	373	804	0.306931
mir-943	X	0.392585	375	0.670326	433	808	0.306173
mir-1976	X	0.432707	398	0.693274	419	817	0.305419
mir-215	O	0.524522	440	0.801451	380	820	0.307125
mir-3127	X	0.437306	402	0.691439	420	822	0.306373
mir-489	X	0.530974	443	0.81262	379	822	0.305623
mir-549	X	0.497843	429	0.740719	394	823	0.304878
mir-3607	X	0.441891	403	0.689603	421	824	0.304136
mir-662	X	0.425944	393	0.673918	431	824	0.303398
mir-564	X	0.481156	421	0.717132	407	828	0.302663
mir-599	X	0.538224	446	0.787266	384	830	0.301932
mir-3615	X	0.455557	410	0.684097	424	834	0.301205
mir-544	X	0.535254	445	0.758704	390	835	0.300481
mir-1468	X	0.464594	411	0.680427	426	837	0.29976
mir-3074	X	0.466844	412	0.679509	427	839	0.299043
mir-376b	X	0.556367	454	0.786754	385	839	0.298329
mir-3647	X	0.471334	414	0.677674	428	842	0.297619
mir-422a	X	0.562681	456	0.776793	387	843	0.296912
mir-612	X	0.417248	389	0.623025	459	848	0.296209
mir-2110	X	0.480269	419	0.674003	430	849	0.295508
mir-3687	X	0.484715	423	0.672168	432	855	0.294811
mir-519b	X	0.584896	465	0.751337	392	857	0.294118
mir-665	X	0.47252	415	0.648269	442	857	0.293427
mir-521-2	X	0.503448	433	0.68095	425	858	0.29274
mir-548a-1	X	0.083004	178	0.318381	680	858	0.292056
mir-498	X	0.56661	458	0.724695	402	860	0.291375
mir-548a-2	X	0.083004	179	0.318381	681	860	0.290698
mir-198	X	0.592471	468	0.74599	393	861	0.290023
mir-4326	X	0.491356	427	0.669415	434	861	0.289352
mir-618	X	0.434512	400	0.61412	465	865	0.288684
mir-627	X	0.574789	459	0.718269	406	865	0.288018
mir-3917	X	0.504539	434	0.663909	437	871	0.287356
mir-668	X	0.490259	425	0.64176	449	874	0.286697
mir-523	X	0.469888	413	0.617602	462	875	0.286041
mir-3065	X	0.511081	439	0.661157	438	877	0.285388
mir-216a	X	0.553593	450	0.674879	429	879	0.284738
mir-3653	X	0.53051	442	0.652898	439	881	0.284091
mir-510	X	0.455557	409	0.602936	472	881	0.283447
mir-544b	X	0.609645	475	0.716778	408	883	0.282805
mir-1274b	X	0.534788	444	0.651063	440	884	0.282167
mir-3130-1	X	0.541177	447	0.64831	441	888	0.281532
mir-3622a	X	0.543299	448	0.647392	443	891	0.280899
mir-147b	X	0.616459	478	0.703061	415	893	0.280269
mir-3605	X	0.547532	449	0.645557	444	893	0.279642
mir-1270-1	X	0.553855	451	0.642804	447	898	0.279018
mir-1270-2	X	0.555956	453	0.641886	448	901	0.278396
mir-602	X	0.624724	481	0.686509	423	904	0.277778
mir-611	X	0.509151	437	0.610968	468	905	0.277162
mir-670	X	0.636115	487	0.695279	418	905	0.276549
mir-1248	X	0.576758	460	0.63271	451	911	0.275938
mir-651	X	0.579984	462	0.629637	453	915	0.27533
mir-323b	X	0.582927	464	0.629957	452	916	0.274725
mir-552	X	0.59413	470	0.643753	446	916	0.274123
mir-3614	X	0.584976	466	0.629039	454	920	0.273523
mir-513c	X	0.591102	467	0.626286	456	923	0.272926
mir-655	X	0.527503	441	0.571821	484	925	0.272331
mir-500b	X	0.593136	469	0.625369	457	926	0.271739
mir-647	X	0.646362	493	0.666631	435	928	0.27115
mir-550a-1	X	0.597194	471	0.623534	458	929	0.270563
mir-572	X	0.472659	416	0.53106	515	931	0.269978
mir-3928	X	0.599218	472	0.622616	460	932	0.269397
mir-320b-1	X	0.666723	498	0.664092	436	934	0.268817
mir-1254	X	0.607276	474	0.618945	461	935	0.26824
mir-302b	O	0.170549	250	0.309921	687	937	0.269807
mir-1229	X	0.611283	476	0.61711	463	939	0.269231
mir-577	X	0.510001	438	0.545405	502	940	0.268657
mir-384	X	0.173866	253	0.309596	688	941	0.268085
mir-550a-2	X	0.615275	477	0.615275	464	941	0.267516
mir-641	X	0.501288	432	0.535373	510	942	0.266949
mir-1228	X	0.621236	479	0.612522	466	945	0.266385
mir-153-1	O	0.678487	502	0.645047	445	947	0.267932
mir-3940	X	0.623215	480	0.611604	467	947	0.267368
mir-653	X	0.484804	424	0.523191	523	947	0.266807
mir-922	X	0.673414	499	0.636624	450	949	0.266247
mir-3676	X	0.631098	483	0.607934	469	952	0.26569
mir-1292	X	0.633059	484	0.607016	470	954	0.265136
mir-1251	X	0.640868	490	0.603346	471	961	0.264583
mir-643	X	0.604419	473	0.564512	488	961	0.264033
mir-657	X	0.698217	506	0.627553	455	961	0.263485
mir-1224	X	0.642811	491	0.602428	473	964	0.26294
mir-933	X	0.565159	457	0.537903	508	965	0.262397
mir-555	X	0.633761	485	0.58173	481	966	0.261856
mir-3652	X	0.646686	494	0.600593	474	968	0.261317
mir-3651	X	0.654393	495	0.596922	476	971	0.26078
mir-367	O	0.21012	281	0.306017	693	974	0.262295
mir-1249	X	0.662041	497	0.593252	478	975	0.261759
mir-622	X	0.628392	482	0.548233	499	981	0.261224
mir-3150b	X	0.682772	504	0.583158	480	984	0.260692
mir-3610	X	0.695734	505	0.576734	482	987	0.260163
mir-581	X	0.721559	510	0.593985	477	987	0.259635
mir-3187	X	0.710329	507	0.569393	485	992	0.259109
mir-891b	X	0.739037	518	0.598386	475	993	0.258586
mir-597	X	0.64627	492	0.544138	503	995	0.258065
mir-1275	X	0.717538	509	0.565722	487	996	0.257545
mir-2277	X	0.724689	513	0.562052	489	1002	0.257028
mir-302d	O	0.239454	304	0.303089	698	1002	0.258517
mir-492	X	0.678429	501	0.545626	501	1002	0.258
mir-575	X	0.754609	524	0.584982	479	1003	0.257485
mir-1911	X	0.726468	514	0.561134	490	1004	0.256972
mir-607	X	0.637594	488	0.530664	516	1004	0.256461
mir-1295	X	0.728243	515	0.560217	491	1006	0.255952
mir-1304	X	0.731782	516	0.558381	493	1009	0.255446
mir-631	X	0.759689	527	0.574133	483	1010	0.254941
mir-1915	X	0.737063	517	0.555628	494	1011	0.254438
mir-604	X	0.759045	526	0.568843	486	1012	0.253937
mir-3620	X	0.740565	519	0.553793	495	1014	0.253438
mir-378b	X	0.556547	455	0.475946	560	1015	0.252941
mir-642a	O	0.742311	520	0.552876	496	1016	0.254403
mir-938	X	0.72219	512	0.538722	507	1019	0.253906
mir-3173	X	0.747526	522	0.550123	498	1020	0.253411
mir-3934	X	0.754428	523	0.546452	500	1023	0.252918
mir-298	X	0.760718	528	0.551013	497	1025	0.252427
mir-573	X	0.780041	534	0.558442	492	1026	0.251938
mir-600	X	0.63496	486	0.497668	542	1028	0.251451
mir-578	X	0.713535	508	0.522855	524	1032	0.250965
mir-875	X	0.639333	489	0.492803	545	1034	0.250482
mir-1193	X	0.578814	461	0.460061	574	1035	0.25
mir-2355	X	0.764672	531	0.540946	506	1037	0.24952
mir-593	X	0.744301	521	0.528412	519	1040	0.249042
mir-648	X	0.784282	537	0.541456	505	1042	0.248566
mir-3170	X	0.776457	533	0.534523	513	1046	0.248092
mir-147	X	0.799961	544	0.543891	504	1048	0.247619
mir-638	X	0.764251	530	0.528639	518	1048	0.247148
mir-2116	X	0.781453	535	0.53177	514	1049	0.246679
mir-944	X	0.679038	503	0.488906	548	1051	0.246212
mir-650	X	0.792426	543	0.537045	509	1052	0.245747
mir-3188	X	0.786416	538	0.529017	517	1055	0.245283
mir-656	X	0.675298	500	0.480444	555	1055	0.244821
mir-3677	X	0.788063	539	0.528099	520	1059	0.244361
mir-3944	X	0.789706	540	0.527182	521	1061	0.243902
mir-609	X	0.804887	550	0.534642	512	1062	0.243446
mir-621	X	0.806297	551	0.534845	511	1062	0.242991
mir-3199-2	X	0.791346	541	0.526264	522	1063	0.242537
mir-561	X	0.791714	542	0.515858	529	1071	0.242086
mir-1227	X	0.801107	547	0.520758	525	1072	0.241636
mir-3158-2	X	0.802721	548	0.519841	526	1074	0.241187
mir-676	X	0.804332	549	0.518923	527	1076	0.240741
mir-1297	X	0.758079	525	0.481792	553	1078	0.240296
mir-3613	X	0.807541	553	0.517088	528	1081	0.239852
mir-570	X	0.763149	529	0.482375	552	1081	0.239411
mir-941-1	X	0.767317	532	0.484153	550	1082	0.238971
mir-1262	X	0.810737	554	0.515252	530	1084	0.238532
mir-1291	X	0.813917	555	0.513417	531	1086	0.238095
mir-3909	X	0.818661	556	0.510664	532	1088	0.23766
mir-1914	X	0.820235	557	0.509747	533	1090	0.237226
mir-1538	X	0.823372	558	0.507911	534	1092	0.236794
mir-3177	X	0.832694	560	0.502406	535	1095	0.236364
mir-1234	X	0.834235	561	0.501488	537	1098	0.235935
mir-208a	X	0.721942	511	0.447353	588	1099	0.235507
mir-3690	X	0.835772	562	0.50057	538	1100	0.235081
mir-3691	X	0.837306	563	0.499653	539	1102	0.234657
mir-1181	X	0.838836	564	0.498735	540	1104	0.234234
mir-591	X	0.845483	568	0.502332	536	1104	0.233813
mir-1298	X	0.840362	565	0.497817	541	1106	0.233393
mir-3138	X	0.84492	567	0.495065	543	1110	0.232975
mir-3682	X	0.846431	569	0.494147	544	1113	0.232558
mir-4306	X	0.783712	536	0.455522	579	1115	0.232143
mir-1260b	X	0.849444	570	0.492312	546	1116	0.231729
mir-1910	X	0.853935	571	0.489559	547	1118	0.231317
mir-3679	X	0.858393	572	0.486806	549	1121	0.230906
mir-513a-1	X	0.862819	573	0.484053	551	1124	0.230496
mir-4286	X	0.867212	575	0.4813	554	1129	0.230088
mir-513a-2	X	0.870122	577	0.479465	556	1133	0.229682
mir-3157	X	0.871571	578	0.478547	557	1135	0.229277
mir-514b	X	0.873017	579	0.477629	558	1137	0.228873
mir-3154	X	0.874459	580	0.476712	559	1139	0.228471
mir-1276	X	0.875898	581	0.475794	561	1142	0.22807
mir-3622b	X	0.877333	582	0.474877	562	1144	0.227671
mir-1908	X	0.880192	583	0.473041	563	1146	0.227273
mir-300	O	0.507741	435	0.274781	713	1148	0.228621
mir-3132	X	0.881616	584	0.472124	564	1148	0.228223
mir-661	X	0.827583	559	0.447172	589	1148	0.227826
mir-1-1	O	0.807163	552	0.435541	597	1149	0.229167
mir-3609	X	0.883036	585	0.471206	565	1150	0.228769
mir-596	X	0.862987	574	0.458408	576	1150	0.228374
mir-614	X	0.841359	566	0.450806	585	1151	0.227979
mir-2276	X	0.884453	586	0.470288	566	1152	0.227586
mir-1237	X	0.885866	587	0.469371	567	1154	0.227194
mir-3922	X	0.888681	588	0.467535	568	1156	0.226804
mir-3913-1	X	0.890083	589	0.466618	569	1158	0.226415
mir-3680	X	0.891481	590	0.4657	571	1161	0.226027
mir-3191	X	0.894267	591	0.463865	572	1163	0.225641
mir-595	X	0.895188	594	0.46659	570	1164	0.225256
mir-623	X	0.899702	595	0.460646	573	1168	0.224872
mir-548c	X	0.554069	452	0.269575	717	1169	0.22449
mir-1288	X	0.901168	596	0.459277	575	1171	0.224109
mir-1197	X	0.902537	597	0.458359	577	1174	0.223729
mir-640	X	0.903277	599	0.455974	578	1177	0.22335
mir-3131	X	0.907977	600	0.454689	581	1181	0.222973
mir-644	X	0.908055	601	0.454933	580	1181	0.222597
mir-1244-2	X	0.869392	576	0.424935	606	1182	0.222222
mir-613	X	0.582549	463	0.266321	721	1184	0.221849
mir-3197	X	0.910675	603	0.452853	582	1185	0.221477
mir-571	X	0.909141	602	0.451374	584	1186	0.221106
mir-3158-1	X	0.912018	604	0.451936	583	1187	0.220736
mir-3911	X	0.914695	606	0.4501	586	1192	0.220367
mir-3678	X	0.917356	607	0.448265	587	1194	0.22
mir-637	X	0.919977	608	0.445496	590	1198	0.219634
mir-1258	X	0.922635	609	0.444595	591	1200	0.219269
mir-3150	X	0.927856	611	0.440924	592	1203	0.218905
mir-3161	X	0.930444	612	0.439089	593	1205	0.218543
mir-3193	X	0.931733	613	0.438171	594	1207	0.218182
mir-3937	X	0.933018	614	0.437253	595	1209	0.217822
mir-3178	X	0.934299	615	0.436336	596	1211	0.217463
mir-3190	X	0.935577	617	0.435418	598	1215	0.217105
mir-3129	X	0.938122	618	0.433583	599	1217	0.216749
mir-630	X	0.93459	616	0.4306	601	1217	0.216393
mir-720	X	0.940652	619	0.431748	600	1219	0.216039
mir-3124	X	0.943167	620	0.429912	602	1222	0.215686
mir-4262	X	0.660347	496	0.25721	727	1223	0.215334
mir-3139	X	0.914391	605	0.40607	619	1224	0.214984
mir-3155	X	0.945668	621	0.428077	603	1224	0.214634
mir-1225	X	0.946912	622	0.427159	604	1226	0.214286
mir-3655	X	0.949391	623	0.425324	605	1228	0.213938
mir-3199-1	X	0.950625	624	0.424407	607	1231	0.213592
mir-1323	X	0.953082	625	0.422571	608	1233	0.213247
mir-3612	X	0.954305	626	0.421654	609	1235	0.212903
mir-527	X	0.957951	627	0.418901	610	1237	0.21256
mir-3192	X	0.961565	628	0.416148	611	1239	0.212219
mir-3616	X	0.965146	629	0.413395	612	1241	0.211878
mir-610	X	0.965786	630	0.412739	613	1243	0.211538
mir-513b	X	0.968694	632	0.410642	614	1246	0.2112
mir-1238	X	0.96987	633	0.409724	615	1248	0.210863
mir-1236	X	0.971041	635	0.408807	616	1251	0.210526
mir-626	X	0.970281	634	0.407902	617	1251	0.210191
mir-3662	X	0.973374	637	0.406971	618	1255	0.209857
mir-3143	X	0.976845	639	0.404219	620	1259	0.209524
mir-1294	X	0.977995	640	0.403301	621	1261	0.209192
mir-3939	X	0.979141	641	0.402383	622	1263	0.208861
mir-1245	X	0.980284	642	0.401466	623	1265	0.208531
mir-1284	X	0.982558	645	0.39963	624	1269	0.208202
mir-2114	X	0.983689	646	0.398713	625	1271	0.207874
mir-586	X	0.966397	631	0.37571	641	1272	0.207547
mir-3194	X	0.987062	647	0.39596	626	1273	0.207221
mir-1250	X	0.989292	648	0.394125	627	1275	0.206897
mir-554	X	0.981028	643	0.389361	632	1275	0.206573
mir-890	X	0.971392	636	0.37796	639	1275	0.20625
mir-3198	X	0.990401	649	0.393207	628	1277	0.205928
mir-1293	X	0.991507	650	0.392289	629	1279	0.205607
mir-3918	X	0.99261	651	0.391372	630	1281	0.205288
mir-3167	X	0.981987	644	0.379252	638	1282	0.204969
mir-3926-2	X	0.994803	652	0.389536	631	1283	0.204651
mir-103-1-as	X	0.801026	545	0.239803	739	1284	0.204334
mir-103-2-as	X	0.801026	546	0.239803	740	1286	0.204019
mir-548o	X	0.999146	654	0.385866	633	1287	0.203704
mir-1283-2	X	1.0013	655	0.384031	634	1289	0.20339
mir-3176	X	1.00237	656	0.383113	635	1291	0.203077
mir-1913	X	1.00343	657	0.382195	636	1293	0.202765
mir-3936	X	1.00555	658	0.38036	637	1295	0.202454
mir-3650	X	1.00975	659	0.376689	640	1299	0.202144
mir-320e	X	1.01286	660	0.373937	642	1302	0.201835
mir-3144	X	1.01389	661	0.373019	643	1304	0.201527
mir-1246	X	1.01797	662	0.369348	644	1306	0.20122
mir-548q	X	1.01898	663	0.368431	646	1309	0.200913
mir-3926-1	X	1.01999	664	0.367513	647	1311	0.200608
mir-3202-2	X	1.02099	665	0.366595	648	1313	0.200303
mir-603	X	1.02631	668	0.369297	645	1313	0.2
mir-3125	X	1.02595	667	0.362007	649	1316	0.199697
mir-1244-1	X	1.02499	666	0.360298	652	1318	0.199396
mir-3126	X	1.02693	669	0.36109	651	1320	0.199095
mir-3183	X	1.02889	670	0.359254	653	1323	0.198795
mir-606	X	1.03295	674	0.361856	650	1324	0.198496
mir-1912	X	1.02986	671	0.358337	654	1325	0.198198
mir-3654	X	1.03179	672	0.356502	655	1327	0.197901
mir-2115	X	1.03275	673	0.355584	656	1329	0.197605
mir-3667	X	1.0337	675	0.354666	657	1332	0.197309
mir-3130-2	X	1.0356	676	0.352831	658	1334	0.197015
mir-3180-4	X	1.03655	677	0.351913	659	1336	0.196721
mir-4254	X	1.03936	678	0.34916	660	1338	0.196429
mir-3666	X	0.894592	592	0.227438	747	1339	0.196137
mir-1283-1	X	1.04214	679	0.346408	662	1341	0.195846
mir-4295	X	0.894592	593	0.227438	748	1341	0.195556
mir-2278	X	1.04489	681	0.343655	663	1344	0.195266
mir-3661	X	1.0467	683	0.341819	664	1347	0.194978
mir-559	X	1.0502	686	0.348336	661	1347	0.19469
mir-302e	X	0.902944	598	0.2263	750	1348	0.194404
mir-1909	X	1.0476	684	0.340902	665	1349	0.194118
mir-3660	X	1.0485	685	0.339984	666	1351	0.193833
mir-3137	X	1.05029	687	0.338149	667	1354	0.193548
mir-3943	X	1.05205	688	0.336314	668	1356	0.193265
mir-3196	X	1.05468	690	0.333561	669	1359	0.192982
mir-3941	X	1.05641	691	0.331725	670	1361	0.192701
mir-548s	X	1.05813	692	0.32989	671	1363	0.19242
mir-4319	X	0.92539	610	0.223209	754	1364	0.19214
mir-3189	X	1.05984	693	0.328055	672	1365	0.19186
mir-3151	X	1.06068	694	0.327137	673	1367	0.191582
mir-3175	X	1.0632	695	0.324384	675	1370	0.191304
mir-548t	X	1.06403	696	0.323467	676	1372	0.191027
mir-3907	X	1.0665	697	0.320714	677	1374	0.190751
mir-3181	X	1.06732	699	0.319796	678	1377	0.190476
mir-3162	X	1.06814	700	0.318878	679	1379	0.190202
mir-1289-1	X	1.07294	701	0.313373	682	1383	0.189928
mir-1539	X	1.07373	702	0.312455	683	1385	0.189655
mir-3925	X	1.07451	703	0.311537	684	1387	0.189383
mir-3120	X	1.07529	704	0.31062	685	1389	0.189112
mir-921	X	1.09239	718	0.325024	674	1392	0.188841
mir-3617	X	1.07684	705	0.308784	690	1395	0.188571
mir-548j	X	1.07838	706	0.306949	691	1397	0.188302
mir-761	X	0.976101	638	0.21605	759	1397	0.188034
mir-718	X	1.07914	709	0.306032	692	1401	0.187767
mir-3916	X	1.0799	710	0.305114	695	1405	0.1875
mir-1185-1	X	1.08065	711	0.304196	696	1407	0.187234
mir-3618	X	1.0814	712	0.303279	697	1409	0.186969
mir-3136	X	1.08656	714	0.296855	700	1414	0.186704
mir-208b	X	0.99522	653	0.213285	762	1415	0.186441
mir-1255a	X	1.088	715	0.29502	701	1416	0.186178
mir-3656	X	1.08872	716	0.294102	702	1418	0.185915
mir-3174	X	1.09084	717	0.291349	703	1420	0.185654
mir-3664	X	1.09293	719	0.288596	704	1423	0.185393
mir-1290	X	1.09362	720	0.287679	705	1425	0.185133
mir-3938	X	1.0943	721	0.286761	706	1427	0.184874
mir-548v	X	1.09498	722	0.285844	707	1429	0.184615
mir-3912	X	1.09634	723	0.284008	708	1431	0.184358
mir-580	X	1.11919	745	0.310168	686	1431	0.1841
mir-635	X	1.11703	743	0.309013	689	1432	0.183844
mir-1231	X	1.09701	724	0.283091	709	1433	0.183588
mir-642b	X	1.09834	725	0.281255	710	1435	0.183333
mir-3140	X	1.099	726	0.280338	711	1437	0.183079
mir-1260	X	1.10224	727	0.27575	712	1439	0.182825
mir-3117	X	1.10352	729	0.273914	714	1443	0.182573
mir-663b	X	1.10415	730	0.272997	715	1445	0.18232
mir-3168	X	1.10602	731	0.270244	716	1447	0.182069
mir-646	X	1.04348	680	0.206126	767	1447	0.181818
mir-3195	X	1.10663	732	0.269326	718	1450	0.181568
mir-566	X	1.04563	682	0.205801	769	1451	0.181319
mir-645	X	1.1269	757	0.305369	694	1451	0.18107
mir-1185-2	X	1.10785	733	0.267491	719	1452	0.180822
mir-3692	X	1.10846	734	0.266573	720	1454	0.180575
mir-558	X	1.127	758	0.302403	699	1457	0.180328
mir-3159	X	1.10906	736	0.265656	722	1458	0.180082
mir-297	X	1.0542	689	0.204499	771	1460	0.179837
mir-548l	X	1.10966	737	0.264738	723	1460	0.179592
mir-3929	X	1.11143	738	0.261985	724	1462	0.179348
mir-3153	X	1.11317	739	0.259232	725	1464	0.179104
mir-548k	X	1.11431	740	0.257397	726	1466	0.178862
mir-3135	X	1.11487	741	0.256479	728	1469	0.17862
mir-466	X	1.11655	742	0.253726	729	1471	0.178378
mir-557	X	1.06694	698	0.202547	774	1472	0.178138
mir-3180-3	X	1.11872	744	0.250056	730	1474	0.177898
mir-1825	X	1.11926	746	0.249138	731	1477	0.177658
mir-3115	X	1.11979	747	0.24822	732	1479	0.177419
mir-3684	X	1.12032	748	0.247303	733	1481	0.177181
mir-563	X	1.07851	707	0.200758	775	1482	0.176944
mir-3663	X	1.12137	749	0.245468	734	1483	0.176707
mir-608	X	1.07851	708	0.200758	776	1484	0.176471
mir-3163	X	1.1224	750	0.243632	735	1485	0.176235
mir-1243	X	1.12341	751	0.241797	736	1487	0.176
mir-1178	X	1.12392	752	0.240879	737	1489	0.175766
mir-587	X	1.08165	713	0.200269	777	1490	0.175532
mir-3688	X	1.12441	753	0.239962	738	1491	0.175299
mir-1281	X	1.1254	754	0.238126	741	1495	0.175066
mir-3186	X	1.12589	755	0.237209	742	1497	0.174834
mir-3116-2	X	1.12685	756	0.235374	743	1499	0.174603
mir-3914-1	X	1.12733	759	0.234456	744	1503	0.174373
mir-3141	X	1.12966	760	0.229868	745	1505	0.174142
mir-1280	X	1.13012	761	0.22895	746	1507	0.173913
mir-649	X	1.10336	728	0.196853	780	1508	0.173684
mir-2113	X	1.13102	763	0.227115	749	1512	0.173456
mir-3152	X	1.13146	764	0.226197	751	1515	0.173228
mir-3166	X	1.13234	765	0.224362	752	1517	0.173001
mir-325	X	1.10847	735	0.19604	782	1517	0.172775
mir-3180-2	X	1.13277	766	0.223444	753	1519	0.172549
mir-2117	X	1.13447	768	0.219774	755	1523	0.172324
mir-4284	X	1.13488	769	0.218856	756	1525	0.172099
mir-3685	X	1.13529	770	0.217939	757	1527	0.171875
mir-1303	X	1.13611	771	0.216103	758	1529	0.171651
mir-3160-1	X	1.13651	772	0.215186	760	1532	0.171429
mir-3146	X	1.1369	773	0.214268	761	1534	0.171206
mir-3180-5	X	1.13807	775	0.211515	763	1538	0.170984
mir-1179	X	1.13845	776	0.210597	764	1540	0.170763
mir-526a-1	X	1.13883	777	0.20968	765	1542	0.170543
mir-764	X	1.13958	778	0.207845	766	1544	0.170323
mir-601	X	1.13069	762	0.19246	784	1546	0.170103
mir-3164	X	1.14031	779	0.206009	768	1547	0.169884
mir-3116-1	X	1.14067	780	0.205092	770	1550	0.169666
mir-617	X	1.13369	767	0.191972	785	1552	0.169448
mir-4322	X	1.14103	781	0.204174	772	1553	0.169231
mir-2861	X	1.14138	782	0.203256	773	1555	0.169014
mir-562	X	1.13767	774	0.191322	786	1560	0.168798
mir-1256	X	1.14309	784	0.198668	778	1562	0.168582
mir-3665	X	1.14342	785	0.197751	779	1564	0.168367
mir-3681	X	1.14375	786	0.196833	781	1567	0.168153
mir-3945	X	1.14439	787	0.194998	783	1570	0.167939
mir-634	X	1.14263	783	0.190508	787	1570	0.167726
mir-3923	X	1.14593	788	0.190409	788	1576	0.167513
mir-1257	X	1.14653	789	0.188574	789	1578	0.1673
mir-1286	X	1.14682	790	0.187657	790	1580	0.167089
mir-3147	X	1.1471	791	0.186739	791	1582	0.166877
mir-548e	X	1.14739	792	0.185821	792	1584	0.166667
mir-4310	X	1.14794	793	0.183986	794	1587	0.166456
mir-3646	X	1.14901	794	0.180315	797	1591	0.166247
mir-4258	X	1.14927	795	0.179398	799	1594	0.166038
mir-3179-3	X	1.14977	796	0.177563	802	1598	0.165829
mir-1322	X	1.15002	797	0.176645	804	1601	0.165621
mir-1265	X	1.1505	798	0.17481	805	1603	0.165414
mir-3149	X	1.15074	799	0.173892	806	1605	0.165207
mir-1289-2	X	1.15097	800	0.172974	807	1607	0.165
mir-3165	X	1.1512	801	0.172057	809	1610	0.164794
mir-3202-1	X	1.15186	802	0.169304	810	1612	0.164589
mir-1277	X	1.15229	803	0.167469	812	1615	0.164384
mir-550b-1	X	1.15249	804	0.166551	813	1617	0.164179
mir-1273c	X	1.15269	805	0.165633	814	1619	0.163975
mir-3689a	X	1.15289	806	0.164716	815	1621	0.163772
mir-1470	X	1.15309	807	0.163798	817	1624	0.163569
mir-1263	X	1.15328	808	0.16288	818	1626	0.163366
mir-4313	X	1.15347	809	0.161963	820	1629	0.163164
mir-1267	X	1.15365	810	0.161045	821	1631	0.162963
mir-3148	X	1.15384	811	0.160127	824	1635	0.162762
mir-1278	X	1.15401	812	0.15921	825	1637	0.162562
mir-374c	X	1.15419	813	0.158292	826	1639	0.162362
mir-3121	X	1.15436	814	0.157375	827	1641	0.162162
mir-3180-1	X	1.15452	815	0.156457	829	1644	0.161963
mir-4296	X	1.15484	816	0.154622	830	1646	0.161765
mir-553	X	1.17859	854	0.184489	793	1647	0.161567
mir-526a-2	X	1.155	817	0.153704	831	1648	0.161369
mir-762	X	1.15515	818	0.152786	833	1651	0.161172
mir-802	X	1.18904	857	0.182699	795	1652	0.160976
mir-4321	X	1.1553	819	0.151869	834	1653	0.16078
mir-620	X	1.19845	860	0.181072	796	1656	0.160584
mir-3184	X	1.15558	820	0.150033	841	1661	0.160389
mir-619	X	1.20591	864	0.179771	798	1662	0.160194
mir-3659	X	1.15572	821	0.149116	842	1663	0.16
mir-550b-2	X	1.15586	822	0.148198	843	1665	0.159806
mir-936	X	1.2133	866	0.178469	800	1666	0.159613
mir-3658	X	1.15599	823	0.147281	844	1667	0.15942
mir-924	X	1.21515	867	0.178144	801	1668	0.159228
mir-3942	X	1.15611	824	0.146363	845	1669	0.159036
mir-4315-2	X	1.15623	825	0.145445	846	1671	0.158845
mir-920	X	1.22338	869	0.17668	803	1672	0.158654
mir-3156-2	X	1.15635	826	0.144528	847	1673	0.158463
mir-1285-1	X	1.15647	827	0.14361	848	1675	0.158273
mir-4289	X	1.15658	828	0.142692	849	1677	0.158084
mir-3920	X	1.15679	829	0.140857	850	1679	0.157895
mir-3689b	X	1.15689	830	0.139939	851	1681	0.157706
mir-4281	X	1.15708	831	0.138104	852	1683	0.157518
mir-548y	X	1.15726	832	0.136269	853	1685	0.15733
mir-583	X	1.24765	877	0.172287	808	1685	0.157143
mir-3156-1	X	1.15734	833	0.135351	854	1687	0.156956
mir-3156-3	X	1.15749	834	0.133516	855	1689	0.15677
mir-1272	X	1.15756	835	0.132598	856	1691	0.156584
mir-3179-1	X	1.15763	836	0.131681	857	1693	0.156398
mir-3927	X	1.1577	837	0.130763	858	1695	0.156213
mir-568	X	1.26867	884	0.168383	811	1695	0.156028
mir-3935	X	1.15781	838	0.128928	859	1697	0.155844
mir-3910-2	X	1.15796	839	0.126175	860	1699	0.15566
mir-3179-2	X	1.158	840	0.125257	861	1701	0.155477
mir-1282	X	1.15808	841	0.123422	862	1703	0.155294
mir-548f-1	X	1.15811	842	0.122504	863	1705	0.155112
mir-3128	X	1.15813	843	0.121587	864	1707	0.15493
mir-569	X	1.28916	891	0.164478	816	1707	0.154748
mir-4260	X	1.15816	844	0.120669	865	1709	0.154567
mir-3160-2	X	1.15818	845	0.119751	866	1711	0.154386
mir-4320	X	1.1582	846	0.118834	867	1713	0.154206
mir-567	X	1.30003	895	0.162363	819	1714	0.154026
mir-1305	X	1.15822	847	0.116999	868	1715	0.153846
mir-4279	X	1.15822	848	0.115163	869	1717	0.153667
mir-3914-2	X	1.16113	849	0.115161	870	1719	0.153488
mir-941-3	X	1.3083	898	0.160736	822	1720	0.15331
mir-2052	X	1.16404	850	0.115156	871	1721	0.153132
mir-941-4	X	1.3083	899	0.160736	823	1722	0.152955
mir-3915	X	1.16695	851	0.115147	872	1723	0.152778
mir-3185	X	1.16986	852	0.115134	873	1725	0.152601
mir-3675	X	1.17569	853	0.115097	874	1727	0.152425
mir-4312	X	1.18151	855	0.115046	875	1730	0.152249
mir-633	X	1.32535	903	0.15732	828	1731	0.152074
mir-1972-1	X	1.18733	856	0.11498	876	1732	0.151899
mir-4285	X	1.19315	858	0.1149	877	1735	0.151724
mir-1203	X	1.19606	859	0.114854	878	1737	0.15155
mir-3182	X	1.19897	861	0.114805	879	1740	0.151376
mir-1244-3	X	1.3459	909	0.15309	832	1741	0.151203
mir-4315-1	X	1.20188	862	0.114752	880	1742	0.15103
mir-1264	X	1.20479	863	0.114695	881	1744	0.150857
mir-3118-1	X	1.35901	911	0.150324	835	1746	0.150685
mir-3145	X	1.2077	865	0.114635	882	1747	0.150513
mir-3118-2	X	1.35901	912	0.150324	836	1748	0.150342
mir-3118-3	X	1.35901	913	0.150324	837	1750	0.150171
mir-1184-2	X	1.22225	868	0.114279	883	1751	0.15
mir-3118-4	X	1.35901	914	0.150324	838	1752	0.14983
mir-3118-5	X	1.35901	915	0.150324	839	1754	0.14966
mir-711	X	1.22516	870	0.114196	884	1754	0.14949
mir-1205	X	1.22807	871	0.11411	885	1756	0.149321
mir-3118-6	X	1.35901	916	0.150324	840	1756	0.149153
mir-3606	X	1.23098	872	0.114021	886	1758	0.148984
mir-1184-1	X	1.2368	873	0.113831	887	1760	0.148816
mir-3119-2	X	1.23971	874	0.11373	888	1762	0.148649
mir-4308	X	1.24262	875	0.113626	889	1764	0.148481
mir-3671	X	1.24553	876	0.113518	890	1766	0.148315
mir-4327	X	1.24844	878	0.113407	891	1769	0.148148
mir-3621	X	1.25135	879	0.113291	892	1771	0.147982
mir-4290	X	1.25426	880	0.113173	893	1773	0.147816
mir-4317	X	1.26008	881	0.112924	894	1775	0.147651
mir-1469	X	1.26299	882	0.112794	895	1777	0.147486
mir-548i-2	X	1.2659	883	0.112661	896	1779	0.147321
mir-3649	X	1.26881	885	0.112524	897	1782	0.147157
mir-4259	X	1.27172	886	0.112383	898	1784	0.146993
mir-1182	X	1.27463	887	0.112239	899	1786	0.14683
mir-4300	X	1.27754	888	0.11209	900	1788	0.146667
mir-3133	X	1.28045	889	0.111939	901	1790	0.146504
mir-4277	X	1.28336	890	0.111783	902	1792	0.146341
mir-4292	X	1.28918	892	0.111462	903	1795	0.146179
mir-1253	X	1.29209	893	0.111295	904	1797	0.146018
mir-1204	X	1.29791	894	0.110952	905	1799	0.145856
mir-4252	X	1.30373	896	0.110593	906	1802	0.145695
mir-3674	X	1.30664	897	0.110409	907	1804	0.145535
mir-1208	X	1.30955	900	0.11022	908	1808	0.145374
mir-548x	X	1.31246	901	0.110029	909	1810	0.145215
mir-3686	X	1.31537	902	0.109833	910	1812	0.145055
mir-1302-3	X	1.32556	904	0.10912	911	1815	0.144896
mir-3919	X	1.32556	905	0.10912	912	1817	0.144737
mir-3714	X	1.32992	906	0.1088	913	1819	0.144578
mir-3921	X	1.33283	907	0.108583	914	1821	0.14442
mir-4314	X	1.33574	908	0.108361	915	1823	0.144262
mir-1206	X	1.3532	910	0.106958	916	1826	0.144105
mir-1268	X	1.35902	917	0.10646	917	1834	0.143948
mir-4278	X	1.36193	918	0.106206	918	1836	0.143791
mir-3122	X	1.36484	919	0.105949	919	1838	0.143634
mir-3134	X	1.36921	920	0.105555	920	1840	0.143478
mir-4301	X	1.36921	921	0.105555	921	1842	0.143322
mir-1183	X	1.62966	922	0.0671903	922	1844	0.143167
mir-1184-3	X	1.62966	923	0.0671903	923	1846	0.143012
mir-1200	X	1.62966	924	0.0671903	924	1848	0.142857
mir-1202	X	1.62966	925	0.0671903	925	1850	0.142703
mir-1207	X	1.62966	926	0.0671903	926	1852	0.142549
mir-1233-1	X	1.62966	927	0.0671903	927	1854	0.142395
mir-1233-2	X	1.62966	928	0.0671903	928	1856	0.142241
mir-1252	X	1.62966	929	0.0671903	929	1858	0.142088
mir-1255b-1	X	1.62966	930	0.0671903	930	1860	0.141935
mir-1255b-2	X	1.62966	931	0.0671903	931	1862	0.141783
mir-1261	X	1.62966	932	0.0671903	932	1864	0.141631
mir-1273	X	1.62966	933	0.0671903	933	1866	0.141479
mir-1273d	X	1.62966	934	0.0671903	934	1868	0.141328
mir-1274a	X	1.62966	935	0.0671903	935	1870	0.141176
mir-1279	X	1.62966	936	0.0671903	936	1872	0.141026
mir-1285-2	X	1.62966	937	0.0671903	937	1874	0.140875
mir-1299	O	1.62966	938	0.0671903	938	1876	0.141791
mir-1302-1	X	1.62966	939	0.0671903	939	1878	0.14164
mir-1302-10	X	1.62966	940	0.0671903	940	1880	0.141489
mir-1302-11	X	1.62966	941	0.0671903	941	1882	0.141339
mir-1302-2	X	1.62966	942	0.0671903	942	1884	0.141189
mir-1302-4	X	1.62966	943	0.0671903	943	1886	0.141039
mir-1302-5	X	1.62966	944	0.0671903	944	1888	0.14089
mir-1302-6	X	1.62966	945	0.0671903	945	1890	0.140741
mir-1302-7	X	1.62966	946	0.0671903	946	1892	0.140592
mir-1302-8	X	1.62966	947	0.0671903	947	1894	0.140444
mir-1302-9	X	1.62966	948	0.0671903	948	1896	0.140295
mir-1321	X	1.62966	949	0.0671903	949	1898	0.140148
mir-1324	X	1.62966	950	0.0671903	950	1900	0.14
mir-1471	X	1.62966	951	0.0671903	951	1902	0.139853
mir-1537	X	1.62966	952	0.0671903	952	1904	0.139706
mir-1827	X	1.62966	953	0.0671903	953	1906	0.139559
mir-1972-2	X	1.62966	954	0.0671903	954	1908	0.139413
mir-1973	X	1.62966	955	0.0671903	955	1910	0.139267
mir-2053	X	1.62966	956	0.0671903	956	1912	0.139121
mir-2054	X	1.62966	957	0.0671903	957	1914	0.138976
mir-2909	X	1.62966	958	0.0671903	958	1916	0.138831
mir-302f	X	1.62966	959	0.0671903	959	1918	0.138686
mir-3119-1	X	1.62966	960	0.0671903	960	1920	0.138542
mir-3123	X	1.62966	961	0.0671903	961	1922	0.138398
mir-3142	X	1.62966	962	0.0671903	962	1924	0.138254
mir-3169	X	1.62966	963	0.0671903	963	1926	0.13811
mir-3171	X	1.62966	964	0.0671903	964	1928	0.137967
mir-3201	X	1.62966	965	0.0671903	965	1930	0.137824
mir-3611	X	1.62966	966	0.0671903	966	1932	0.137681
mir-3657	X	1.62966	967	0.0671903	967	1934	0.137539
mir-3668	X	1.62966	968	0.0671903	968	1936	0.137397
mir-3669	X	1.62966	969	0.0671903	969	1938	0.137255
mir-3670	X	1.62966	970	0.0671903	970	1940	0.137113
mir-3672	X	1.62966	971	0.0671903	971	1942	0.136972
mir-3673	X	1.62966	972	0.0671903	972	1944	0.136831
mir-3683	X	1.62966	973	0.0671903	973	1946	0.136691
mir-3713	X	1.62966	974	0.0671903	974	1948	0.13655
mir-3908	X	1.62966	975	0.0671903	975	1950	0.13641
mir-3910-1	X	1.62966	976	0.0671903	976	1952	0.13627
mir-3913-2	X	1.62966	977	0.0671903	977	1954	0.136131
mir-3924	X	1.62966	978	0.0671903	978	1956	0.135992
mir-4251	X	1.62966	979	0.0671903	979	1958	0.135853
mir-4253	X	1.62966	980	0.0671903	980	1960	0.135714
mir-4255	X	1.62966	981	0.0671903	981	1962	0.135576
mir-4256	X	1.62966	982	0.0671903	982	1964	0.135438
mir-4257	X	1.62966	983	0.0671903	983	1966	0.1353
mir-4261	X	1.62966	984	0.0671903	984	1968	0.135163
mir-4263	X	1.62966	985	0.0671903	985	1970	0.135025
mir-4264	X	1.62966	986	0.0671903	986	1972	0.134888
mir-4265	X	1.62966	987	0.0671903	987	1974	0.134752
mir-4266	X	1.62966	988	0.0671903	988	1976	0.134615
mir-4267	X	1.62966	989	0.0671903	989	1978	0.134479
mir-4268	X	1.62966	990	0.0671903	990	1980	0.134343
mir-4269	X	1.62966	991	0.0671903	991	1982	0.134208
mir-4270	X	1.62966	992	0.0671903	992	1984	0.134073
mir-4271	X	1.62966	993	0.0671903	993	1986	0.133938
mir-4272	X	1.62966	994	0.0671903	994	1988	0.133803
mir-4273	X	1.62966	995	0.0671903	995	1990	0.133668
mir-4274	X	1.62966	996	0.0671903	996	1992	0.133534
mir-4275	X	1.62966	997	0.0671903	997	1994	0.1334
mir-4276	X	1.62966	998	0.0671903	998	1996	0.133267
mir-4280	X	1.62966	999	0.0671903	999	1998	0.133133
mir-4282	X	1.62966	1000	0.0671903	1000	2000	0.133
mir-4283-1	X	1.62966	1001	0.0671903	1001	2002	0.132867
mir-4283-2	X	1.62966	1002	0.0671903	1002	2004	0.132735
mir-4287	X	1.62966	1003	0.0671903	1003	2006	0.132602
mir-4288	X	1.62966	1004	0.0671903	1004	2008	0.13247
mir-4291	X	1.62966	1005	0.0671903	1005	2010	0.132338
mir-4293	X	1.62966	1006	0.0671903	1006	2012	0.132207
mir-4294	X	1.62966	1007	0.0671903	1007	2014	0.132075
mir-4297	X	1.62966	1008	0.0671903	1008	2016	0.131944
mir-4298	X	1.62966	1009	0.0671903	1009	2018	0.131814
mir-4299	X	1.62966	1010	0.0671903	1010	2020	0.131683
mir-4302	X	1.62966	1011	0.0671903	1011	2022	0.131553
mir-4303	X	1.62966	1012	0.0671903	1012	2024	0.131423
mir-4304	X	1.62966	1013	0.0671903	1013	2026	0.131293
mir-4305	X	1.62966	1014	0.0671903	1014	2028	0.131164
mir-4307	X	1.62966	1015	0.0671903	1015	2030	0.131034
mir-4309	X	1.62966	1016	0.0671903	1016	2032	0.130906
mir-4311	X	1.62966	1017	0.0671903	1017	2034	0.130777
mir-4316	X	1.62966	1018	0.0671903	1018	2036	0.130648
mir-4318	X	1.62966	1019	0.0671903	1019	2038	0.13052
mir-4323	X	1.62966	1020	0.0671903	1020	2040	0.130392
mir-4324	X	1.62966	1021	0.0671903	1021	2042	0.130264
mir-4325	X	1.62966	1022	0.0671903	1022	2044	0.130137
mir-4328	X	1.62966	1023	0.0671903	1023	2046	0.13001
mir-4329	X	1.62966	1024	0.0671903	1024	2048	0.129883
mir-4330	X	1.62966	1025	0.0671903	1025	2050	0.129756
mir-548aa-1	X	1.62966	1026	0.0671903	1026	2052	0.12963
mir-548aa-2	X	1.62966	1027	0.0671903	1027	2054	0.129503
mir-548f-2	X	1.62966	1028	0.0671903	1028	2056	0.129377
mir-548f-3	X	1.62966	1029	0.0671903	1029	2058	0.129252
mir-548f-4	X	1.62966	1030	0.0671903	1030	2060	0.129126
mir-548f-5	X	1.62966	1031	0.0671903	1031	2062	0.129001
mir-548g	X	1.62966	1032	0.0671903	1032	2064	0.128876
mir-548h-1	X	1.62966	1033	0.0671903	1033	2066	0.128751
mir-548h-2	X	1.62966	1034	0.0671903	1034	2068	0.128627
mir-548h-3	X	1.62966	1035	0.0671903	1035	2070	0.128502
mir-548h-4	X	1.62966	1036	0.0671903	1036	2072	0.128378
mir-548i-1	X	1.62966	1037	0.0671903	1037	2074	0.128255
mir-548i-3	X	1.62966	1038	0.0671903	1038	2076	0.128131
mir-548i-4	X	1.62966	1039	0.0671903	1039	2078	0.128008
mir-548m	X	1.62966	1040	0.0671903	1040	2080	0.127885
mir-548n	X	1.62966	1041	0.0671903	1041	2082	0.127762
mir-548p	X	1.62966	1042	0.0671903	1042	2084	0.127639
mir-548u	X	1.62966	1043	0.0671903	1043	2086	0.127517
mir-548w	X	1.62966	1044	0.0671903	1044	2088	0.127395
mir-548z	X	1.62966	1045	0.0671903	1045	2090	0.127273
mir-759	X	1.62966	1046	0.0671903	1046	2092	0.127151

## Sheet: F2+F3
miRNA	HMDD	Q-statistics	RQ1	Q-statistics (Inverse ranking)	RQ2	RQ1+RQ2	Cumulative Ratio
hsa-miR-22	O	0.000440538	3	1.99953	1	4	1
hsa-let-7e	O	0.000775055	5	1.99474	4	9	1
hsa-miR-181a-2	X	3.42742e-05	1	1.97462	10	11	0.666667
hsa-let-7a-3	O	0.0011242	10	1.99233	5	15	0.75
hsa-let-7a-2	O	0.00149162	13	1.98854	6	19	0.8
hsa-miR-125b-1	O	0.000844517	6	1.96097	13	19	0.833333
hsa-miR-92a-2	O	0.00201807	16	1.99582	3	19	0.857143
hsa-let-7a-1	O	0.00185538	15	1.98472	8	23	0.875
hsa-miR-17	O	0.000614194	4	1.94189	19	23	0.888889
hsa-miR-93	O	0.000345484	2	1.92399	24	26	0.9
hsa-miR-26a-2	X	0.00180968	14	1.95979	14	28	0.818182
hsa-let-7b	O	0.0046942	26	1.98843	7	33	0.833333
hsa-miR-30d	O	0.00304173	20	1.94673	16	36	0.846154
hsa-miR-20a	O	0.000970647	7	1.8993	32	39	0.857143
hsa-miR-30a	O	0.00298323	19	1.91871	25	44	0.866667
hsa-miR-181c	X	0.00114979	11	1.89069	35	46	0.8125
hsa-miR-21	O	0.00803388	35	1.94678	15	50	0.823529
hsa-let-7g	O	0.00592259	28	1.92496	23	51	0.833333
hsa-miR-25	O	0.00899356	40	1.96128	12	52	0.842105
hsa-let-7f-2	O	0.00445291	24	1.89755	33	57	0.85
hsa-miR-107	X	0.00786205	32	1.90743	28	60	0.809524
hsa-miR-200c	O	0.0123863	53	1.97551	9	62	0.818182
hsa-miR-218-2	O	0.00106753	8	1.84105	55	63	0.826087
hsa-miR-30e	O	0.0045571	25	1.87721	39	64	0.833333
hsa-miR-181a-1	X	0.00127911	12	1.80862	65	77	0.8
hsa-miR-103-1	X	0.0204695	73	1.96547	11	84	0.769231
hsa-miR-15a	X	0.00209667	17	1.807	67	84	0.740741
hsa-miR-29a	O	0.0150624	64	1.93463	20	84	0.75
hsa-miR-30c-2	O	0.0011146	9	1.7877	75	84	0.758621
hsa-miR-150	X	0.0135799	59	1.91439	26	85	0.733333
hsa-miR-141	O	0.00881808	38	1.85839	48	86	0.741935
hsa-miR-92a-1	O	0.0133235	58	1.90042	31	89	0.75
hsa-miR-214	O	0.00812528	36	1.84167	54	90	0.757576
hsa-miR-30b	O	0.00296129	18	1.78894	74	92	0.764706
hsa-miR-125a	O	0.0125124	54	1.87522	40	94	0.771429
hsa-miR-140	O	0.0133167	57	1.88569	37	94	0.777778
hsa-miR-29b-2	O	0.00790775	33	1.8204	62	95	0.783784
hsa-miR-92b	O	0.0111414	49	1.86423	46	95	0.789474
hsa-miR-132	X	0.0138358	60	1.88591	36	96	0.769231
hsa-let-7d	O	0.0226612	75	1.92561	22	97	0.775
hsa-miR-3653	X	0.0173949	70	1.90485	29	99	0.756098
hsa-miR-15b	X	0.00998066	45	1.8216	61	106	0.738095
hsa-miR-101-1	O	0.00959679	44	1.8088	64	108	0.744186
hsa-miR-130a	O	0.00657883	29	1.77639	79	108	0.75
hsa-miR-99b	O	0.0415897	107	1.99596	2	109	0.755556
hsa-miR-199a-2	O	0.0125764	55	1.83997	57	112	0.76087
hsa-miR-29b-1	O	0.00779442	31	1.77463	81	112	0.765957
hsa-miR-152	O	0.0149893	63	1.85645	50	113	0.770833
hsa-miR-182	O	0.0261179	87	1.91162	27	114	0.77551
hsa-miR-142	X	0.00930797	42	1.79751	73	115	0.76
hsa-miR-130b	X	0.016905	69	1.86028	47	116	0.745098
hsa-miR-199a-1	O	0.0132015	56	1.82775	60	116	0.75
hsa-miR-219-1	O	0.00712904	30	1.75246	86	116	0.754717
hsa-miR-34a	O	0.00802292	34	1.76699	82	116	0.759259
hsa-miR-1180	X	0.0375225	100	1.94268	18	118	0.745455
hsa-miR-24-2	X	0.0104157	46	1.79817	72	118	0.732143
hsa-miR-18a	O	0.0140113	61	1.83817	58	119	0.736842
hsa-miR-27b	X	0.00886743	39	1.7756	80	119	0.724138
hsa-miR-200b	O	0.00930797	43	1.77951	77	120	0.728814
hsa-miR-181d	O	0.0112803	50	1.78704	76	126	0.733333
hsa-miR-23a	X	0.0165705	68	1.83271	59	127	0.721311
hsa-miR-23b	X	0.0147571	62	1.80727	66	128	0.709677
hsa-let-7c	O	0.0420193	108	1.93109	21	129	0.714286
hsa-let-7f-1	O	0.00584216	27	1.71913	103	130	0.71875
hsa-miR-181b-1	X	0.00920332	41	1.74127	92	133	0.707692
hsa-miR-151	X	0.0292857	93	1.86466	45	138	0.69697
hsa-miR-193a	X	0.0262934	88	1.8422	53	141	0.686567
hsa-miR-106b	O	0.0159691	66	1.77786	78	144	0.691176
hsa-miR-146a	O	0.0241291	79	1.80612	68	147	0.695652
hsa-miR-183	O	0.0628855	132	1.94302	17	149	0.7
hsa-miR-181b-2	X	0.00852195	37	1.66552	122	159	0.690141
hsa-miR-378	X	0.0459238	116	1.87201	43	159	0.680556
hsa-miR-143	X	0.0493348	118	1.87242	42	160	0.671233
hsa-miR-127	O	0.0436206	112	1.85714	49	161	0.675676
hsa-miR-506	X	0.0117081	52	1.67779	115	167	0.666667
hsa-miR-16-1	O	0.00413622	22	1.59432	149	171	0.671053
hsa-miR-224	O	0.0499435	120	1.84086	56	176	0.675325
hsa-miR-210	X	0.0571036	128	1.85508	52	180	0.666667
hsa-miR-222	X	0.026021	85	1.73238	96	181	0.658228
hsa-miR-3607	X	0.0687898	140	1.87405	41	181	0.65
hsa-miR-508	X	0.0498375	119	1.79823	71	190	0.641975
hsa-miR-1976	X	0.0744272	150	1.86971	44	194	0.634146
hsa-miR-221	O	0.0297592	95	1.71451	104	199	0.638554
hsa-miR-200a	O	0.0412296	105	1.72948	98	203	0.642857
hsa-miR-135a-1	X	0.0154604	65	1.62035	140	205	0.635294
hsa-miR-29c	X	0.02567	83	1.66073	125	208	0.627907
hsa-miR-16-2	O	0.00436654	23	1.4905	186	209	0.632184
hsa-miR-495	X	0.0218167	74	1.63211	136	210	0.625
hsa-miR-145	O	0.0705446	143	1.80416	70	213	0.629213
hsa-miR-27a	O	0.0332981	97	1.67666	116	213	0.633333
hsa-miR-509-3	X	0.0395113	103	1.69116	110	213	0.626374
hsa-miR-100	O	0.0956389	172	1.8555	51	223	0.630435
hsa-miR-452	X	0.0547492	125	1.72857	99	224	0.623656
hsa-miR-574	X	0.053254	122	1.7102	105	227	0.617021
hsa-miR-148a	O	0.0720417	145	1.76262	84	229	0.621053
hsa-miR-28	X	0.092524	167	1.81787	63	230	0.614583
hsa-miR-328	X	0.0739373	148	1.76612	83	231	0.608247
hsa-miR-134	X	0.0720947	146	1.75184	87	233	0.602041
hsa-miR-509-1	X	0.0422039	110	1.66384	123	233	0.59596
hsa-miR-191	O	0.0890582	165	1.80459	69	234	0.6
hsa-miR-509-2	X	0.0449093	113	1.66593	121	234	0.594059
hsa-miR-125b-2	O	0.02439	80	1.57241	157	237	0.598039
hsa-miR-149	X	0.0707786	144	1.74112	93	237	0.592233
hsa-miR-486	O	0.0638324	135	1.72296	102	237	0.596154
hsa-miR-339	O	0.0421985	109	1.65596	129	238	0.6
hsa-miR-19b-2	O	0.0232955	77	1.547	162	239	0.603774
hsa-miR-193b	O	0.0596646	129	1.69112	111	240	0.607477
hsa-miR-135a-2	X	0.0233133	78	1.53761	164	242	0.601852
hsa-let-7i	O	0.0623919	131	1.68866	113	244	0.605505
hsa-miR-185	O	0.0413119	106	1.62643	139	245	0.609091
hsa-miR-488	O	0.0198151	72	1.51383	173	245	0.612613
hsa-miR-425	X	0.0645178	136	1.69066	112	248	0.607143
hsa-miR-128-1	O	0.0688007	141	1.70158	108	249	0.610619
hsa-miR-96	O	0.0176069	71	1.50672	179	250	0.614035
hsa-miR-135b	O	0.0259717	84	1.52455	168	252	0.617391
hsa-miR-299	X	0.038782	101	1.58562	152	253	0.612069
hsa-miR-337	X	0.0532814	123	1.64603	132	255	0.606838
hsa-miR-342	X	0.0562719	127	1.65654	128	255	0.601695
hsa-miR-199b	X	0.0774598	156	1.72667	100	256	0.596639
hsa-miR-654	X	0.0668649	138	1.66708	120	258	0.591667
hsa-miR-148b	O	0.0537292	124	1.63069	137	261	0.595041
hsa-miR-361	X	0.0972712	177	1.76245	85	262	0.590164
hsa-miR-301b	X	0.02856	92	1.51784	171	263	0.585366
hsa-miR-101-2	O	0.0162209	67	1.45655	197	264	0.58871
hsa-miR-455	X	0.0744711	151	1.6762	117	268	0.584
hsa-miR-296	O	0.063145	133	1.62697	138	271	0.587302
hsa-miR-26b	X	0.0514022	121	1.58287	153	274	0.582677
hsa-miR-483	X	0.105687	186	1.74851	88	274	0.578125
hsa-miR-99a	O	0.0996439	179	1.73285	95	274	0.581395
hsa-miR-24-1	X	0.0409202	104	1.51249	174	278	0.576923
hsa-miR-155	O	0.0890856	166	1.67175	119	285	0.580153
hsa-miR-34c	O	0.0294429	94	1.47032	192	286	0.583333
hsa-miR-197	X	0.192619	259	1.90365	30	289	0.578947
hsa-miR-128-2	O	0.079359	157	1.64473	133	290	0.58209
hsa-miR-485	X	0.0389355	102	1.48394	188	290	0.577778
hsa-miR-501	X	0.0884074	163	1.65836	127	290	0.573529
hsa-miR-146b	O	0.114898	194	1.73011	97	291	0.576642
hsa-miR-324	X	0.0740447	149	1.61994	142	291	0.572464
hsa-miR-543	X	0.0836237	162	1.64832	131	293	0.568345
hsa-miR-9-2	O	0.0260649	86	1.4257	209	295	0.571429
hsa-miR-605	X	0.0745223	152	1.61151	144	296	0.567376
hsa-miR-3651	X	0.127253	206	1.74191	91	297	0.56338
hsa-miR-9-1	O	0.026372	89	1.41752	210	299	0.566434
hsa-miR-195	X	0.0249242	81	1.38656	219	300	0.5625
hsa-miR-514-3	X	0.0949095	171	1.6485	130	301	0.558621
hsa-miR-19b-1	O	0.0303821	96	1.43341	206	302	0.561644
hsa-miR-378c	X	0.119768	201	1.72589	101	302	0.557823
hsa-miR-330	X	0.0477993	117	1.44679	199	316	0.554054
hsa-miR-514-2	X	0.100986	181	1.63244	135	316	0.550336
hsa-miR-30c-1	O	0.00377976	21	1.20362	299	320	0.553333
hsa-miR-625	O	0.155698	227	1.7337	94	321	0.556291
hsa-miR-377	X	0.0926501	168	1.58287	154	322	0.552632
hsa-miR-449b	O	0.0611416	130	1.46866	193	323	0.555556
hsa-miR-514-1	X	0.104963	184	1.62027	141	325	0.551948
hsa-miR-126	O	0.0932168	169	1.55628	158	327	0.554839
hsa-miR-202	X	0.0972347	176	1.58898	151	327	0.551282
hsa-miR-186	X	0.0958143	173	1.57303	156	329	0.547771
hsa-miR-589	X	0.117693	200	1.63531	134	334	0.544304
hsa-miR-10a	X	0.17612	246	1.7443	89	335	0.540881
hsa-miR-335	O	0.0700566	142	1.44415	200	342	0.54375
hsa-miR-497	X	0.0226959	76	1.27769	268	344	0.540373
hsa-miR-379	X	0.11114	191	1.57439	155	346	0.537037
hsa-miR-409	X	0.0962366	174	1.48677	187	361	0.533742
hsa-miR-424	X	0.0369979	99	1.29038	262	361	0.530488
hsa-miR-1228	X	0.186772	256	1.69165	109	365	0.527273
hsa-miR-106a	X	0.0110555	47	1.13544	327	374	0.524096
hsa-miR-939	X	0.142714	216	1.55216	160	376	0.520958
hsa-miR-10b	O	0.199613	265	1.68405	114	379	0.52381
hsa-miR-203	X	0.205976	274	1.70266	107	381	0.52071
hsa-miR-375	O	0.223093	292	1.74274	90	382	0.523529
hsa-miR-484	X	0.200052	267	1.67201	118	385	0.520468
hsa-miR-652	X	0.173186	241	1.59451	148	389	0.517442
hsa-miR-98	X	0.0653733	137	1.30045	254	391	0.514451
hsa-miR-874	X	0.182339	248	1.60853	145	393	0.511494
hsa-miR-885	X	0.14707	221	1.51737	172	393	0.508571
hsa-miR-664	X	0.218491	289	1.70669	106	395	0.505682
hsa-miR-331	X	0.130714	208	1.48301	189	397	0.502825
hsa-miR-212	X	0.105422	185	1.39739	216	401	0.5
hsa-miR-505	X	0.170543	239	1.53303	165	404	0.497207
hsa-miR-411	X	0.108407	190	1.39469	217	407	0.494444
hsa-miR-431	X	0.152657	224	1.49367	184	408	0.491713
hsa-miR-616	X	0.11645	197	1.41221	211	408	0.489011
hsa-miR-1269	X	0.352284	371	1.87831	38	409	0.486339
hsa-miR-3154	X	0.184105	252	1.55279	159	411	0.483696
hsa-miR-139	X	0.162855	232	1.50052	182	414	0.481081
hsa-miR-187	O	0.169406	238	1.51029	176	414	0.483871
hsa-miR-34b	O	0.0634668	134	1.25058	280	414	0.486631
hsa-miR-551b	X	0.105949	187	1.35628	229	416	0.484043
hsa-miR-598	X	0.165807	235	1.50575	181	416	0.481481
hsa-miR-629	O	0.150039	222	1.46566	194	416	0.484211
hsa-miR-154	X	0.108157	189	1.3637	228	417	0.481675
hsa-miR-365-2	X	0.159482	228	1.47082	191	419	0.479167
hsa-miR-323	X	0.0767208	154	1.27682	269	423	0.476684
hsa-miR-7-1	X	0.0679727	139	1.24078	284	423	0.474227
hsa-miR-3619	X	0.135232	211	1.4049	214	425	0.471795
hsa-miR-423	X	0.211899	283	1.60259	146	429	0.469388
hsa-miR-449a	O	0.0825214	158	1.26724	274	432	0.472081
hsa-miR-103-2	X	0.116712	199	1.3466	234	433	0.469697
hsa-miR-20b	O	0.0358883	98	1.09607	336	434	0.472362
hsa-miR-432	X	0.14144	215	1.38021	223	438	0.47
hsa-miR-365-1	X	0.175381	244	1.45633	198	442	0.467662
hsa-miR-502	O	0.108118	188	1.29581	257	445	0.470297
hsa-miR-1301	X	0.257399	323	1.65852	126	449	0.46798
hsa-miR-1910	X	0.215867	287	1.54072	163	450	0.465686
hsa-miR-326	X	0.144577	218	1.34795	232	450	0.463415
hsa-miR-532	O	0.240762	309	1.61404	143	452	0.466019
hsa-miR-758	X	0.202602	272	1.50624	180	452	0.463768
hsa-miR-362	X	0.120243	202	1.30193	252	454	0.461538
hsa-miR-542	O	0.0972328	175	1.24804	282	457	0.464115
hsa-miR-1307	X	0.460083	425	1.89508	34	459	0.461905
hsa-miR-363	X	0.112719	192	1.26278	275	467	0.459716
hsa-miR-493	X	0.122554	203	1.28336	265	468	0.457547
hsa-miR-410	X	0.154954	226	1.31964	244	470	0.455399
hsa-miR-770	X	0.164973	234	1.32743	240	474	0.453271
hsa-miR-429	O	0.0978324	178	1.20663	297	475	0.455814
hsa-miR-223	O	0.190263	258	1.38735	218	476	0.458333
hsa-miR-1276	X	0.234153	301	1.50682	178	479	0.456221
hsa-miR-205	X	0.275795	332	1.59549	147	479	0.454128
hsa-miR-671	X	0.198961	264	1.38112	222	486	0.452055
hsa-miR-105-1	X	0.116347	196	1.2172	291	487	0.45
hsa-miR-513a-1	X	0.241934	310	1.50998	177	487	0.447964
hsa-miR-744	X	0.240062	308	1.49916	183	491	0.445946
hsa-miR-877	X	0.202362	271	1.3822	220	491	0.443946
hsa-miR-320c-1	X	0.16624	236	1.29694	256	492	0.441964
hsa-miR-105-2	X	0.116649	198	1.21184	295	493	0.44
hsa-miR-374b	X	0.144235	217	1.25921	276	493	0.438053
hsa-miR-320a	O	0.304582	346	1.59015	150	496	0.440529
hsa-miR-320b-2	X	0.196131	262	1.34538	235	497	0.438596
hsa-miR-449c	X	0.180279	247	1.30505	250	497	0.436681
hsa-miR-454	X	0.0767743	155	1.07684	344	499	0.434783
hsa-miR-370	O	0.219028	290	1.4091	212	502	0.437229
hsa-miR-381	X	0.136103	212	1.21953	290	502	0.435345
hsa-miR-138-1	O	0.0451703	114	0.939935	390	504	0.437768
hsa-miR-138-2	O	0.0457022	115	0.94333	389	504	0.440171
hsa-miR-206	X	0.160003	229	1.2499	281	510	0.438298
hsa-miR-518a-2	X	0.0110843	48	0.733802	462	510	0.436441
hsa-miR-2277	X	0.303003	345	1.52711	167	512	0.434599
hsa-miR-503	X	0.201661	268	1.31927	245	513	0.432773
hsa-miR-526b	X	0.153958	225	1.22093	289	514	0.430962
hsa-miR-345	X	0.239689	307	1.42648	208	515	0.429167
hsa-miR-935	X	0.293415	340	1.51149	175	515	0.427386
hsa-miR-218-1	O	0.0559315	126	0.9384	391	517	0.429752
hsa-miR-615	X	0.186306	254	1.28102	266	520	0.427984
hsa-miR-3074	X	0.332747	362	1.55135	161	523	0.42623
hsa-miR-382	X	0.213674	285	1.33915	239	524	0.42449
hsa-miR-192	O	0.246831	312	1.40605	213	525	0.426829
hsa-miR-539	X	0.0885537	164	1.02066	363	527	0.425101
hsa-miR-32	X	0.101276	182	1.07191	346	528	0.423387
hsa-miR-338	O	0.160394	230	1.20576	298	528	0.425703
hsa-miR-518a-1	X	0.0114682	51	0.709835	477	528	0.424
hsa-miR-204	X	0.174022	243	1.22672	286	529	0.422311
hsa-miR-934	X	0.236876	303	1.36461	227	530	0.420635
hsa-miR-3922	X	0.292971	339	1.44282	201	540	0.418972
hsa-miR-767	X	0.235799	302	1.32467	242	544	0.417323
hsa-miR-513a-2	X	0.310488	348	1.44037	203	551	0.415686
hsa-miR-376a-1	X	0.100812	180	0.994995	376	556	0.414062
hsa-miR-329-1	X	0.16369	233	1.13972	324	557	0.412451
hsa-miR-320c-2	X	0.182823	249	1.17303	311	560	0.410853
hsa-miR-33b	X	0.113516	193	1.01855	367	560	0.409266
hsa-miR-590	X	0.101618	183	0.988502	380	563	0.407692
hsa-miR-1266	X	0.414164	398	1.52918	166	564	0.40613
hsa-miR-769	X	0.237181	304	1.28557	263	567	0.40458
hsa-miR-1538	X	0.342545	365	1.43853	204	569	0.403042
hsa-miR-194-2	O	0.262438	326	1.32346	243	569	0.405303
hsa-miR-1262	X	0.347422	368	1.44041	202	570	0.403774
hsa-miR-3928	X	0.373984	382	1.48144	190	572	0.402256
hsa-miR-576	X	0.146866	220	1.05582	353	573	0.400749
hsa-miR-320d-2	X	0.185821	253	1.14342	322	575	0.399254
hsa-miR-760	X	0.327059	360	1.4045	215	575	0.39777
hsa-miR-329-2	X	0.167456	237	1.09214	339	576	0.396296
hsa-miR-136	X	0.152399	223	1.04487	354	577	0.394834
hsa-miR-520a	X	0.0753467	153	0.824474	424	577	0.393382
hsa-miR-26a-1	X	0.0832357	161	0.842931	419	580	0.391941
hsa-miR-320d-1	X	0.186649	255	1.13867	325	580	0.390511
hsa-miR-511-1	X	0.273894	331	1.30823	249	580	0.389091
hsa-miR-1291	X	0.357132	376	1.42871	207	583	0.387681
hsa-miR-33a	X	0.133851	209	1.00421	374	583	0.386282
hsa-miR-301a	X	0.124486	204	0.981971	381	585	0.384892
hsa-miR-494	X	0.253516	318	1.27971	267	585	0.383513
hsa-miR-3647	X	0.402456	391	1.45933	196	587	0.382143
hsa-miR-504	X	0.20985	281	1.17351	310	591	0.380783
hsa-miR-196b	X	0.31944	354	1.34063	238	592	0.379433
hsa-miR-421	X	0.216619	288	1.19127	304	592	0.378092
hsa-miR-369	X	0.136313	213	0.98109	382	595	0.376761
hsa-miR-507	X	0.114927	195	0.885089	406	601	0.375439
hsa-miR-31	O	0.212818	284	1.1503	318	602	0.377622
hsa-miR-3609	X	0.366784	380	1.37715	224	604	0.376307
hsa-miR-491	X	0.198706	263	1.0844	341	604	0.375
hsa-miR-433	O	0.253937	320	1.2166	292	612	0.377163
hsa-miR-487a	X	0.24916	316	1.20921	296	612	0.375862
hsa-miR-516b-1	X	0.206962	275	1.07203	345	620	0.37457
hsa-miR-708	X	0.253543	319	1.20116	301	620	0.373288
hsa-miR-133b	O	0.175404	245	0.993637	377	622	0.375427
hsa-miR-940	X	0.32362	358	1.28367	264	622	0.37415
hsa-miR-515-1	X	0.144688	219	0.890165	404	623	0.372881
hsa-miR-194-1	O	0.291338	338	1.22102	288	626	0.375
hsa-miR-3200	X	0.543299	458	1.52055	169	627	0.373737
hsa-miR-636	X	0.311777	349	1.25293	279	628	0.372483
hsa-miR-642a	O	0.428094	407	1.38132	221	628	0.374582
hsa-miR-219-2	O	0.134241	210	0.834765	420	630	0.376667
hsa-miR-1287	X	0.491356	437	1.46132	195	632	0.375415
hsa-miR-541	X	0.19528	261	1.00789	372	633	0.374172
hsa-miR-937	X	0.417438	400	1.34435	236	636	0.372937
hsa-miR-3909	X	0.430402	409	1.3489	231	640	0.371711
hsa-miR-1247	X	0.572627	471	1.51883	170	641	0.370492
hsa-miR-516b-2	X	0.208314	277	1.0199	365	642	0.369281
hsa-miR-3934	X	0.44874	413	1.35354	230	643	0.368078
hsa-miR-500a	X	0.703061	519	1.66162	124	643	0.366883
hsa-miR-190b	X	0.207137	276	1.0166	369	645	0.365696
hsa-miR-766	X	0.457619	420	1.36808	225	645	0.364516
hsa-miR-124-3	X	0.0253867	82	0.488131	572	654	0.363344
hsa-miR-129-2	X	0.201804	270	0.970383	384	654	0.362179
hsa-miR-3129	X	0.409492	396	1.29425	258	654	0.361022
hsa-miR-518c	X	0.183993	251	0.890363	403	654	0.359873
hsa-miR-451	X	0.35469	373	1.24735	283	656	0.35873
hsa-miR-519d	X	0.126115	205	0.757702	452	657	0.357595
hsa-miR-1271	X	0.226228	296	1.02646	362	658	0.356467
hsa-miR-512-2	X	0.195122	260	0.901184	399	659	0.355346
hsa-miR-887	X	0.266484	327	1.095	337	664	0.354232
hsa-miR-511-2	X	0.323117	356	1.18252	309	665	0.353125
hsa-miR-3691	X	0.457822	421	1.31046	247	668	0.352025
hsa-miR-668	X	0.323198	357	1.17096	312	669	0.350932
hsa-miR-513c	X	0.484715	434	1.34111	237	671	0.349845
hsa-miR-196a-1	X	0.248135	314	1.03743	358	672	0.348765
hsa-miR-3614	X	0.495765	439	1.32682	241	680	0.347692
hsa-miR-124-1	X	0.0277411	90	0.444384	591	681	0.346626
hsa-miR-340	X	0.224848	295	0.95674	386	681	0.345566
hsa-miR-3193	X	0.437306	411	1.27311	271	682	0.344512
hsa-miR-1234	X	0.475809	429	1.29227	260	689	0.343465
hsa-miR-3682	X	0.471334	428	1.29145	261	689	0.342424
hsa-miR-582	X	0.268096	328	1.02677	361	689	0.34139
hsa-miR-95	X	0.23224	298	0.926666	394	692	0.340361
hsa-miR-520d	X	0.0938785	170	0.587872	523	693	0.339339
hsa-miR-641	X	0.319143	353	1.07935	342	695	0.338323
hsa-miR-1292	X	0.508904	446	1.30481	251	697	0.337313
hsa-miR-7-3	X	0.141018	214	0.696904	485	699	0.33631
hsa-miR-1224	X	0.511081	447	1.30081	253	700	0.335312
hsa-miR-1226	X	0.625191	495	1.43579	205	700	0.33432
hsa-miR-188	X	0.224121	293	0.88435	407	700	0.333333
hsa-miR-184	X	0.379397	384	1.15629	317	701	0.332353
hsa-miR-765	X	0.297731	344	1.04267	357	701	0.331378
hsa-miR-124-2	X	0.0278435	91	0.408578	613	704	0.330409
hsa-miR-1248	X	0.51759	449	1.2976	255	704	0.329446
hsa-miR-487b	X	0.329252	361	1.06498	348	709	0.328488
hsa-miR-663	X	0.295179	341	1.01678	368	709	0.327536
hsa-miR-1914	X	0.497964	440	1.27347	270	710	0.32659
hsa-miR-518f	X	0.209248	279	0.79496	434	713	0.325648
hsa-miR-873	X	0.252615	317	0.911348	396	713	0.324713
hsa-miR-660	X	0.337083	363	1.05916	351	714	0.323782
hsa-miR-3613	X	0.504539	443	1.2708	273	716	0.322857
hsa-miR-129-1	X	0.228182	297	0.831897	421	718	0.321937
hsa-miR-1306	X	0.749257	533	1.49284	185	718	0.321023
hsa-miR-519a-1	X	0.254843	321	0.909054	397	718	0.320113
hsa-miR-520e	X	0.162635	231	0.690735	488	719	0.319209
hsa-miR-513b	X	0.469091	427	1.21187	294	721	0.31831
hsa-miR-517a	X	0.282573	335	0.955116	387	722	0.317416
hsa-miR-496	X	0.337959	364	1.03584	359	723	0.316527
hsa-miR-524	X	0.208314	278	0.769343	445	723	0.315642
hsa-miR-512-1	X	0.233048	299	0.818414	426	725	0.314763
hsa-miR-517b	X	0.288415	337	0.952294	388	725	0.313889
hsa-miR-510	X	0.354315	372	1.04372	356	728	0.313019
hsa-miR-9-3	O	0.0427249	111	0.40501	617	728	0.314917
hsa-miR-670	X	0.182869	250	0.709532	479	729	0.31405
hsa-miR-133a-1	O	0.363005	379	1.04448	355	734	0.315934
hsa-miR-942	X	0.407372	394	1.07874	343	737	0.315068
hsa-miR-548b	X	0.189918	257	0.705093	481	738	0.314208
hsa-miR-133a-2	O	0.238413	305	0.792174	435	740	0.316076
hsa-miR-551a	X	0.379912	385	1.03165	360	745	0.315217
hsa-miR-3132	X	0.528366	453	1.21201	293	746	0.314363
hsa-miR-2116	X	0.549644	460	1.22556	287	747	0.313514
hsa-miR-515-2	X	0.215726	286	0.725312	469	755	0.312668
hsa-miR-675	X	0.587609	478	1.25682	278	756	0.311828
hsa-miR-659	X	0.314937	352	0.889156	405	757	0.310992
hsa-miR-639	X	0.402815	392	1.01921	366	758	0.31016
hsa-miR-3127	X	0.752708	539	1.3673	226	765	0.309333
hsa-miR-450a-2	X	0.260261	324	0.782295	441	765	0.308511
hsa-miR-19a	O	0.199657	266	0.656859	500	766	0.310345
hsa-miR-3615	X	0.750984	536	1.34673	233	769	0.309524
hsa-miR-520b	X	0.224146	294	0.713226	475	769	0.308707
hsa-miR-3679	X	0.562235	467	1.18475	305	772	0.307895
hsa-miR-523	X	0.356172	374	0.898866	400	774	0.307087
hsa-miR-4326	X	0.735306	527	1.30863	248	775	0.306283
hsa-miR-144	X	0.277347	333	0.769205	446	779	0.305483
hsa-miR-579	X	0.372202	381	0.907226	398	779	0.304688
hsa-miR-519a-2	X	0.269878	330	0.76204	450	780	0.303896
hsa-miR-1249	X	0.589064	479	1.19386	303	782	0.303109
hsa-miR-3917	X	0.730014	526	1.29384	259	785	0.302326
hsa-miR-628	X	0.243376	311	0.715975	474	785	0.301546
hsa-miR-380	X	0.261874	325	0.735076	461	786	0.300771
hsa-miR-1245	X	0.545417	459	1.12897	328	787	0.3
hsa-miR-1295	X	0.591102	480	1.18393	307	787	0.299233
hsa-miR-3690	X	0.587022	477	1.16401	314	791	0.298469
hsa-miR-412	X	0.445318	412	0.989292	379	791	0.29771
hsa-miR-585	X	0.35898	377	0.848195	416	793	0.296954
hsa-miR-216b	X	0.268293	329	0.730891	466	795	0.296203
hsa-miR-2355	X	0.597194	482	1.16976	313	795	0.295455
hsa-miR-18b	X	0.345749	366	0.809201	430	796	0.29471
hsa-miR-584	X	0.561842	466	1.11577	330	796	0.29397
hsa-miR-3676	X	0.61328	488	1.16099	316	804	0.293233
hsa-miR-525	X	0.280226	334	0.724601	470	804	0.2925
hsa-miR-518b	X	0.34798	369	0.791419	436	805	0.291771
hsa-miR-3177	X	0.607276	485	1.14041	323	808	0.291045
hsa-miR-550a-1	X	0.646686	500	1.18342	308	808	0.290323
hsa-miR-217	X	0.377483	383	0.815665	429	812	0.289604
hsa-miR-1294	X	0.582927	475	1.09373	338	813	0.288889
hsa-miR-371	X	0.201763	269	0.544533	546	815	0.288177
hsa-miR-448	X	0.233745	300	0.598635	518	818	0.287469
hsa-miR-1260b	X	0.619252	492	1.12056	329	821	0.286765
hsa-miR-376c	O	0.296566	343	0.706333	480	823	0.288509
hsa-miR-500b	X	0.701235	518	1.18472	306	824	0.287805
hsa-miR-323b	X	0.721121	523	1.19578	302	825	0.287105
hsa-miR-196a-2	X	0.314468	351	0.71008	476	827	0.286408
hsa-miR-577	X	0.449651	414	0.856909	413	827	0.285714
hsa-miR-632	X	0.420988	403	0.821492	425	828	0.285024
hsa-miR-3173	X	0.648619	501	1.10395	331	832	0.284337
hsa-miR-3605	X	0.784765	552	1.22723	285	837	0.283654
hsa-miR-520g	X	0.320712	355	0.701205	483	838	0.282974
hsa-miR-372	X	0.248486	315	0.581671	524	839	0.282297
hsa-miR-519c	X	0.304964	347	0.679305	492	839	0.281623
hsa-miR-346	X	0.426646	406	0.791351	437	843	0.280952
hsa-miR-518e	X	0.413853	397	0.751918	454	851	0.280285
hsa-miR-889	X	0.436051	410	0.774499	442	852	0.279621
hsa-miR-2110	X	0.865751	581	1.27211	272	853	0.27896
hsa-miR-3191	X	0.656311	504	1.06001	350	854	0.278302
hsa-miR-3138	X	0.663944	508	1.06608	347	855	0.277647
hsa-miR-516a-1	O	0.398959	390	0.731935	465	855	0.279343
hsa-miR-665	X	0.451791	416	0.787268	439	855	0.278689
hsa-miR-550a-2	X	0.754428	540	1.14794	319	859	0.278037
hsa-miR-3648	X	0.931733	614	1.31059	246	860	0.277389
hsa-miR-208a	X	0.455674	418	0.772701	444	862	0.276744
hsa-miR-499	X	0.288096	336	0.563244	534	870	0.276102
hsa-miR-3150b	X	0.712137	520	1.05814	352	872	0.275463
hsa-miR-450b	X	0.312362	350	0.588027	522	872	0.274827
hsa-miR-514b	X	0.693894	517	1.02026	364	881	0.274194
hsa-miR-651	X	0.361719	378	0.650169	503	881	0.273563
hsa-miR-3622a	X	0.867212	583	1.20243	300	883	0.272936
hsa-miR-1193	X	0.489498	435	0.762639	449	884	0.272311
hsa-miR-3190	X	0.680906	514	1.01342	370	884	0.271689
hsa-miR-516a-2	O	0.383335	387	0.661831	498	885	0.273349
hsa-miR-7-2	X	0.209599	280	0.41417	607	887	0.272727
hsa-miR-190	X	0.426361	405	0.697284	484	889	0.272109
hsa-miR-1915	X	0.715741	522	1.00886	371	893	0.271493
hsa-miR-612	X	0.415291	399	0.668273	496	895	0.27088
hsa-miR-517c	X	0.393663	389	0.629549	509	898	0.27027
hsa-miR-588	X	0.598246	484	0.850851	415	899	0.269663
hsa-miR-374a	X	0.522257	451	0.760329	451	902	0.269058
hsa-miR-1288	X	0.722907	524	0.974946	383	907	0.268456
hsa-miR-4254	X	0.686494	516	0.936047	392	908	0.267857
hsa-miR-662	X	0.451259	415	0.671592	495	910	0.267261
hsa-miR-376a-2	X	0.295818	342	0.489398	569	911	0.266667
hsa-miR-520c	X	0.247478	313	0.435228	598	911	0.266075
hsa-miR-548a-3	X	0.0725627	147	0.17642	767	914	0.265487
hsa-miR-658	X	0.559487	464	0.753353	453	917	0.264901
hsa-miR-1251	X	0.864287	579	1.08933	340	919	0.264317
hsa-miR-373	X	0.22037	291	0.383643	630	921	0.263736
hsa-miR-3940	X	0.888681	590	1.10156	334	924	0.263158
hsa-miR-122	X	0.345773	367	0.506038	560	927	0.262582
hsa-miR-520h	X	0.409448	395	0.564591	533	928	0.262009
hsa-miR-627	X	0.406763	393	0.557208	537	930	0.261438
hsa-miR-599	X	0.392792	388	0.550274	543	931	0.26087
hsa-miR-3130-1	X	0.941911	617	1.16268	315	932	0.260304
hsa-miR-1296	X	1.01491	657	1.25699	277	934	0.25974
hsa-miR-3913-1	X	0.756145	541	0.934095	393	934	0.259179
hsa-miR-618	X	0.42939	408	0.577334	528	936	0.258621
hsa-miR-1275	X	0.809141	563	1.00108	375	938	0.258065
hsa-miR-211	X	0.454842	417	0.589714	521	938	0.257511
hsa-miR-1270-2	X	0.946912	621	1.14406	321	942	0.256959
hsa-miR-3187	X	0.840362	569	1.00617	373	942	0.25641
hsa-miR-1229	X	0.923946	608	1.09876	335	943	0.255864
hsa-miR-23c	X	0.476781	430	0.612147	514	944	0.255319
hsa-miR-1254	X	0.926556	612	1.1018	333	945	0.254777
hsa-miR-3620	X	0.802721	561	0.96895	385	946	0.254237
hsa-miR-3652	X	0.914695	602	1.06297	349	951	0.2537
hsa-miR-450a-1	X	0.42402	404	0.538166	547	951	0.253165
hsa-miR-1270-1	X	0.95916	627	1.13745	326	953	0.252632
hsa-miR-1185-1	X	0.747526	532	0.82953	423	955	0.252101
hsa-miR-3677	X	0.789706	555	0.898259	401	956	0.251572
hsa-miR-490	X	0.516609	448	0.611937	515	963	0.251046
hsa-miR-933	X	0.459604	423	0.553067	540	963	0.250522
hsa-miR-3199-2	X	0.804332	562	0.893026	402	964	0.25
hsa-miR-302c	O	0.130224	207	0.183847	761	968	0.251559
hsa-miR-3125	X	0.781453	550	0.84598	418	968	0.251037
hsa-miR-383	O	0.624256	494	0.709663	478	972	0.252588
hsa-miR-1908	X	0.810737	564	0.858872	412	976	0.252066
hsa-miR-545	X	0.491063	436	0.550587	542	978	0.251546
hsa-miR-891a	X	0.791614	557	0.801014	431	988	0.251029
hsa-miR-1197	X	0.828049	567	0.830579	422	989	0.250513
hsa-miR-1274b	X	1.01797	660	1.10222	332	992	0.25
hsa-miR-1468	X	1.03275	672	1.14498	320	992	0.249489
hsa-miR-656	X	0.505308	444	0.537433	548	992	0.24898
hsa-miR-600	X	0.493922	438	0.520853	555	993	0.248473
hsa-miR-3166	X	0.744053	531	0.733158	463	994	0.247967
hsa-miR-676	X	0.877333	584	0.868604	410	994	0.247465
hsa-miR-1225	X	0.84492	570	0.79836	432	1002	0.246964
hsa-miR-661	X	0.498212	441	0.505246	561	1002	0.246465
hsa-miR-3199-1	X	0.846431	571	0.795382	433	1004	0.245968
hsa-miR-3654	X	0.83115	568	0.783602	440	1008	0.245473
hsa-miR-522	X	0.7896	554	0.749361	455	1009	0.24498
hsa-miR-3616	X	0.849444	575	0.787573	438	1013	0.244489
hsa-miR-602	X	0.478721	431	0.463168	582	1013	0.244
hsa-miR-3158-2	X	0.920003	605	0.863645	411	1016	0.243513
hsa-miR-653	X	0.550719	461	0.520568	557	1018	0.243028
hsa-miR-153-2	O	0.461042	426	0.443163	593	1019	0.244533
hsa-miR-1-2	O	0.459885	424	0.436372	596	1020	0.246032
hsa-miR-624	X	0.584806	476	0.549282	544	1020	0.245545
hsa-miR-657	X	0.480159	432	0.446914	589	1021	0.245059
hsa-miR-3944	X	0.934299	615	0.877784	408	1023	0.244576
hsa-miR-943	X	0.642486	499	0.577387	527	1026	0.244094
hsa-miR-592	X	0.480708	433	0.433124	599	1032	0.243615
hsa-miR-520f	X	0.563187	468	0.496231	566	1034	0.243137
hsa-miR-519e	X	0.418262	402	0.375887	636	1038	0.242661
hsa-miR-607	X	0.535433	456	0.458599	583	1039	0.242188
hsa-miR-572	X	0.611158	486	0.520778	556	1042	0.241715
hsa-miR-564	X	0.575588	473	0.488928	570	1043	0.241245
hsa-miR-3124	X	0.885866	588	0.738349	460	1048	0.240777
hsa-miR-3147	X	0.774784	546	0.654923	502	1048	0.24031
hsa-miR-655	X	0.570058	470	0.468822	579	1049	0.239845
hsa-miR-3936	X	0.880192	586	0.732427	464	1050	0.239382
hsa-miR-3170	X	0.989292	642	0.8735	409	1051	0.238921
hsa-miR-548q	X	0.881616	587	0.725391	468	1055	0.238462
hsa-miR-875	X	0.352021	370	0.293483	685	1055	0.238004
hsa-miR-4286	X	0.927856	613	0.768774	447	1060	0.237548
hsa-miR-3168	X	0.852442	576	0.690969	486	1062	0.237094
hsa-miR-1250	X	0.891481	592	0.721322	471	1063	0.236641
hsa-miR-298	X	0.540102	457	0.410969	610	1067	0.23619
hsa-miR-3139	X	0.523208	452	0.40607	615	1067	0.235741
hsa-miR-3155	X	0.898418	596	0.718549	472	1068	0.235294
hsa-miR-498	X	0.534532	455	0.408001	614	1069	0.234848
hsa-miR-944	X	0.568563	469	0.429168	602	1071	0.234405
hsa-miR-137	X	0.324362	359	0.260616	713	1072	0.233962
hsa-miR-3188	X	1.01389	656	0.847998	417	1073	0.233522
hsa-miR-3610	X	1.04398	683	0.922218	395	1078	0.233083
hsa-miR-521-2	X	0.639261	498	0.463483	581	1079	0.232645
hsa-miR-2276	X	0.953082	624	0.739117	458	1082	0.23221
hsa-miR-521-1	X	0.743853	530	0.525328	552	1082	0.231776
hsa-miR-3680	X	0.944419	619	0.729519	467	1086	0.231343
hsa-miR-3939	X	0.913358	601	0.690749	487	1088	0.230912
hsa-miR-3131	X	0.925253	609	0.704627	482	1091	0.230483
hsa-miR-548d-2	X	0.356528	375	0.256465	716	1091	0.230056
hsa-miR-378b	X	0.648733	502	0.443858	592	1094	0.22963
hsa-miR-3662	X	0.918681	604	0.683352	491	1095	0.229205
hsa-miR-3183	X	0.916027	603	0.673824	494	1097	0.228782
hsa-miR-3198	X	0.922635	607	0.674451	493	1100	0.228361
hsa-miR-549	X	0.657325	505	0.441809	595	1100	0.227941
hsa-miR-198	X	0.519586	450	0.338408	651	1101	0.227523
hsa-miR-1227	X	1.0356	675	0.816659	427	1102	0.227106
hsa-miR-216a	X	0.622937	493	0.412212	609	1102	0.226691
hsa-miR-544	X	0.457076	419	0.294625	684	1103	0.226277
hsa-miR-3157	X	1.00555	651	0.744272	456	1107	0.225865
hsa-miR-3622b	X	0.998066	648	0.738922	459	1107	0.225455
hsa-miR-1298	X	1.02986	669	0.773446	443	1112	0.225045
hsa-miR-3678	X	0.949391	622	0.687991	490	1112	0.224638
hsa-miR-548j	X	0.921321	606	0.640736	506	1112	0.224231
hsa-miR-3687	X	1.10724	736	0.991785	378	1114	0.223827
hsa-miR-302a	O	0.205499	273	0.0958929	843	1116	0.225225
hsa-miR-876	X	0.25609	322	0.144922	797	1119	0.22482
hsa-miR-548d-1	X	0.417639	401	0.255439	719	1120	0.224417
hsa-miR-552	X	0.613105	487	0.37817	634	1121	0.224014
hsa-miR-597	X	0.617666	490	0.3813	632	1122	0.223614
hsa-miR-215	O	0.598225	483	0.366879	640	1123	0.225
hsa-miR-3911	X	0.975692	635	0.689241	489	1124	0.224599
hsa-miR-519b	X	0.559253	463	0.324724	661	1124	0.224199
hsa-miR-1911	X	1.07838	712	0.852634	414	1126	0.223801
hsa-miR-892b	X	0.751993	538	0.449364	588	1126	0.223404
hsa-miR-3194	X	0.945668	620	0.638395	507	1127	0.223009
hsa-miR-3179-1	X	0.847939	573	0.519749	558	1131	0.222615
hsa-miR-1181	X	1.04489	684	0.765915	448	1132	0.222222
hsa-miR-622	X	0.628392	496	0.371809	638	1134	0.221831
hsa-miR-593	X	0.498828	442	0.28329	696	1138	0.221441
hsa-miR-1237	X	1.02595	666	0.716706	473	1139	0.221053
hsa-miR-643	X	0.669618	512	0.389355	627	1139	0.220665
hsa-miR-527	X	0.966333	629	0.619084	512	1141	0.22028
hsa-miR-892a	X	0.817654	565	0.475094	577	1142	0.219895
hsa-miR-3664	X	0.951855	623	0.590358	520	1143	0.219512
hsa-miR-489	X	0.595887	481	0.324236	663	1144	0.21913
hsa-miR-3192	X	0.973374	633	0.612624	513	1146	0.21875
hsa-miR-3176	X	0.97221	631	0.592572	519	1150	0.218371
hsa-miR-376b	X	0.559756	465	0.292457	687	1152	0.217993
hsa-miR-302b	O	0.170549	240	0.0144793	913	1153	0.219344
hsa-miR-556	X	0.458907	422	0.236618	732	1154	0.218966
hsa-miR-548a-1	X	0.083004	159	0.0144793	996	1155	0.218589
hsa-miR-558	X	0.530598	454	0.277983	701	1155	0.218213
hsa-miR-647	X	0.614954	489	0.323105	666	1155	0.217839
hsa-miR-548a-2	X	0.083004	160	0.0144793	997	1157	0.217466
hsa-miR-720	X	1.00766	652	0.643171	505	1157	0.217094
hsa-miR-320b-1	X	0.575588	472	0.286319	689	1161	0.216724
hsa-miR-3612	X	1.00343	650	0.622194	511	1161	0.216354
hsa-miR-320e	X	0.979141	637	0.57971	525	1162	0.215986
hsa-miR-1258	X	1.02693	667	0.665046	497	1164	0.21562
hsa-miR-3144	X	0.980284	638	0.57765	526	1164	0.215254
hsa-miR-3178	X	1.02099	661	0.649703	504	1165	0.21489
hsa-miR-3134	X	0.778959	548	0.402806	619	1167	0.214527
hsa-miR-3655	X	1.01593	658	0.627794	510	1168	0.214165
hsa-miR-422a	X	0.618181	491	0.301745	677	1168	0.213805
hsa-miR-1293	X	0.983689	639	0.573159	530	1169	0.213445
hsa-miR-4301	X	0.778959	549	0.402806	620	1169	0.213087
hsa-miR-3150	X	1.03082	670	0.656155	501	1171	0.21273
hsa-miR-492	X	0.674905	513	0.327068	658	1171	0.212375
hsa-miR-3926-1	X	0.984817	640	0.569212	532	1172	0.21202
hsa-miR-2114	X	0.991507	643	0.573159	531	1174	0.211667
hsa-miR-518d	X	0.380099	386	0.149332	788	1174	0.211314
hsa-miR-2278	X	0.987062	641	0.561184	536	1177	0.210963
hsa-miR-3149	X	0.943167	618	0.50268	562	1180	0.210614
hsa-miR-2113	X	0.968694	630	0.527054	551	1181	0.210265
hsa-miR-384	X	0.173866	242	0.0144793	941	1183	0.209917
hsa-miR-548o	X	0.99261	645	0.556921	538	1183	0.209571
hsa-miR-3918	X	1.00022	649	0.556897	539	1188	0.209226
hsa-miR-147b	X	0.668	510	0.30016	679	1189	0.208882
hsa-miR-650	X	0.668282	511	0.299447	680	1191	0.208539
hsa-miR-1909	X	0.995894	647	0.546006	545	1192	0.208197
hsa-miR-3926-2	X	1.01286	655	0.55243	541	1196	0.207856
hsa-miR-611	X	0.866151	582	0.404208	618	1200	0.207516
hsa-miR-1265	X	0.961565	628	0.486369	574	1202	0.207178
hsa-miR-4259	X	0.890083	591	0.409229	611	1202	0.20684
hsa-miR-888	X	0.637762	497	0.271211	705	1202	0.206504
hsa-miR-3158-1	X	1.06975	705	0.658641	499	1204	0.206169
hsa-miR-644	X	0.665796	509	0.284019	695	1204	0.205835
hsa-miR-3660	X	1.0087	653	0.524054	553	1206	0.205502
hsa-miR-3161	X	1.06732	703	0.635976	508	1211	0.20517
hsa-miR-1323	X	1.06068	697	0.607943	517	1214	0.204839
hsa-miR-4306	X	0.737384	529	0.292885	686	1215	0.204509
hsa-miR-544b	X	0.714643	521	0.285178	694	1215	0.20418
hsa-miR-578	X	0.749436	534	0.297621	681	1215	0.203852
hsa-miR-367	O	0.21012	282	0.0144793	935	1217	0.205128
hsa-miR-575	X	0.655373	503	0.258665	714	1217	0.2048
hsa-miR-1913	X	1.02791	668	0.535936	550	1218	0.204473
hsa-miR-3196	X	1.01695	659	0.508613	559	1218	0.204147
hsa-miR-302d	O	0.239454	306	0.0144793	914	1220	0.205414
hsa-miR-555	X	0.821163	566	0.334999	656	1222	0.205087
hsa-miR-3065	X	1.14767	797	0.815919	428	1225	0.204762
hsa-miR-1304	X	1.1319	769	0.743956	457	1226	0.204437
hsa-miR-3943	X	1.02199	662	0.500042	564	1226	0.204114
hsa-miR-1236	X	1.07135	707	0.576972	529	1236	0.203791
hsa-miR-1260	X	1.02398	665	0.481243	575	1240	0.20347
hsa-miR-3650	X	1.0494	687	0.522093	554	1241	0.20315
hsa-miR-1264	X	0.955524	625	0.400789	621	1246	0.20283
hsa-miR-922	X	0.757916	542	0.272094	704	1246	0.202512
hsa-miR-1912	X	1.03655	676	0.486616	573	1249	0.202194
hsa-miR-570	X	0.759413	543	0.270942	707	1250	0.201878
hsa-miR-764	X	1.02298	663	0.446549	590	1253	0.201563
hsa-miR-3140	X	1.03465	674	0.46562	580	1254	0.201248
hsa-miR-3202-2	X	1.05381	692	0.501592	563	1255	0.200935
hsa-miR-596	X	0.764672	544	0.255856	718	1262	0.200622
hsa-miR-1238	X	1.09768	729	0.562761	535	1264	0.200311
hsa-miR-3195	X	1.03936	678	0.454188	586	1264	0.2
hsa-miR-1290	X	1.04214	680	0.455003	585	1265	0.19969
hsa-miR-3197	X	1.11979	751	0.6095	516	1267	0.199382
hsa-miR-631	X	0.73556	528	0.227312	739	1267	0.199074
hsa-miR-3667	X	1.0632	698	0.477198	576	1274	0.198767
hsa-miR-3126	X	1.06895	704	0.488343	571	1275	0.198462
hsa-miR-891b	X	0.727689	525	0.211195	750	1275	0.198157
hsa-miR-604	X	0.751304	537	0.223879	742	1279	0.197853
hsa-miR-3685	X	1.04029	679	0.429316	601	1280	0.19755
hsa-miR-561	X	0.777983	547	0.235472	733	1280	0.197248
hsa-miR-1303	X	1.04306	681	0.424311	603	1284	0.196947
hsa-miR-153-1	O	0.682013	515	0.174519	770	1285	0.198171
hsa-miR-559	X	0.784743	551	0.225497	740	1291	0.197869
hsa-miR-609	X	0.767158	545	0.215261	746	1291	0.197568
hsa-miR-1246	X	1.09293	727	0.49545	567	1294	0.197269
hsa-miR-3143	X	1.11655	748	0.536433	549	1297	0.19697
hsa-miR-1-1	O	0.663896	507	0.14824	791	1298	0.198185
hsa-miR-1203	X	1.01183	654	0.361095	644	1298	0.197885
hsa-miR-3130-2	X	1.08364	720	0.469513	578	1298	0.197587
hsa-miR-3121	X	1.03749	677	0.390348	626	1303	0.197289
hsa-miR-3618	X	1.06403	699	0.416775	605	1304	0.196992
hsa-miR-938	X	0.894472	593	0.265849	711	1304	0.196697
hsa-miR-941-1	X	0.886295	589	0.25647	715	1304	0.196402
hsa-miR-3661	X	1.0829	719	0.449802	587	1306	0.196108
hsa-miR-638	X	0.85694	578	0.240876	729	1307	0.195815
hsa-miR-548s	X	1.07373	710	0.429322	600	1310	0.195522
hsa-miR-573	X	0.79671	558	0.192857	755	1313	0.195231
hsa-miR-3137	X	1.08656	721	0.442386	594	1315	0.19494
hsa-miR-581	X	0.864869	580	0.23174	735	1315	0.194651
hsa-miR-548k	X	1.06568	701	0.405215	616	1317	0.194362
hsa-miR-1283-2	X	1.12341	755	0.497042	565	1320	0.194074
hsa-miR-614	X	0.848905	574	0.215028	747	1321	0.193787
hsa-miR-571	X	0.79119	556	0.177517	766	1322	0.193501
hsa-miR-3162	X	1.07684	711	0.408746	612	1323	0.193215
hsa-miR-3180-4	X	1.10906	739	0.457438	584	1323	0.192931
hsa-miR-3923	X	1.05899	696	0.386531	628	1324	0.192647
hsa-miR-3189	X	1.088	722	0.424074	604	1326	0.192364
hsa-miR-3688	X	1.07055	706	0.391203	625	1331	0.192082
hsa-miR-548t	X	1.09154	726	0.415291	606	1332	0.191801
hsa-miR-3175	X	1.10663	735	0.412828	608	1343	0.19152
hsa-miR-1255a	X	1.07914	715	0.384853	629	1344	0.191241
hsa-miR-1289-1	X	1.08872	723	0.397852	622	1345	0.190962
hsa-miR-637	X	0.855655	577	0.173027	771	1348	0.190684
hsa-miR-1257	X	1.07215	708	0.366058	641	1349	0.190407
hsa-miR-1284	X	1.14207	784	0.490012	568	1352	0.190131
hsa-miR-1244-2	X	0.912181	600	0.203035	754	1354	0.189855
hsa-miR-3120	X	1.10031	731	0.391313	624	1355	0.18958
hsa-miR-3185	X	1.05813	695	0.326439	660	1355	0.189306
hsa-miR-1283-1	X	1.12685	760	0.435727	597	1357	0.189033
hsa-miR-300	O	0.507741	445	0.0144793	912	1357	0.190202
hsa-miR-3621	X	1.0458	686	0.311852	671	1357	0.189928
hsa-miR-3184	X	1.07294	709	0.340741	650	1359	0.189655
hsa-miR-648	X	0.785577	553	0.1274	813	1366	0.189383
hsa-miR-1263	X	1.0814	716	0.337308	654	1370	0.189112
hsa-miR-3135	X	1.09013	725	0.357576	645	1370	0.188841
hsa-miR-554	X	0.847715	572	0.142652	801	1373	0.188571
hsa-miR-3117	X	1.0943	728	0.350325	647	1375	0.188302
hsa-miR-3674	X	1.05293	691	0.285893	691	1382	0.188034
hsa-miR-3916	X	1.11764	749	0.377291	635	1384	0.187767
hsa-miR-3656	X	1.11201	742	0.361241	643	1385	0.1875
hsa-miR-4289	X	1.08215	718	0.32309	667	1385	0.187234
hsa-miR-1297	X	0.750427	535	0.081293	857	1392	0.186969
hsa-miR-548v	X	1.11317	744	0.347546	648	1392	0.186704
hsa-miR-147	X	0.899512	597	0.144774	798	1395	0.186441
hsa-miR-3180-2	X	1.10288	733	0.324443	662	1395	0.186178
hsa-miR-3945	X	1.099	730	0.323754	665	1395	0.185915
hsa-miR-1253	X	1.06486	700	0.280674	698	1398	0.185654
hsa-miR-3681	X	1.1016	732	0.319454	668	1400	0.185393
hsa-miR-3151	X	1.13807	778	0.395658	623	1401	0.185133
hsa-miR-1539	X	1.13363	771	0.379037	633	1404	0.184874
hsa-miR-663b	X	1.11487	747	0.326483	659	1406	0.184615
hsa-miR-3180-3	X	1.10846	737	0.315747	670	1407	0.184358
hsa-miR-621	X	0.973332	632	0.162762	776	1408	0.1841
hsa-miR-526a-1	X	1.11025	741	0.30543	673	1414	0.183844
hsa-miR-591	X	0.903392	599	0.125444	816	1415	0.183588
hsa-miR-890	X	0.879479	585	0.108137	830	1415	0.183333
hsa-miR-1825	X	1.11374	745	0.302617	676	1421	0.183079
hsa-miR-1289-2	X	1.10966	740	0.295025	683	1423	0.182825
hsa-miR-3617	X	1.14138	782	0.365992	642	1424	0.182573
hsa-miR-642b	X	1.13102	767	0.334778	657	1424	0.18232
hsa-miR-1185-2	X	1.12491	758	0.316105	669	1427	0.182069
hsa-miR-4322	X	1.11431	746	0.295164	682	1428	0.181818
hsa-miR-103-1-as	X	0.801026	559	0.0144793	870	1429	0.181568
hsa-miR-103-2-as	X	0.801026	560	0.0144793	871	1431	0.181319
hsa-miR-3938	X	1.13883	779	0.337785	653	1432	0.18107
hsa-miR-3907	X	1.14739	796	0.372933	637	1433	0.180822
hsa-miR-3941	X	1.14977	802	0.381943	631	1433	0.180575
hsa-miR-626	X	0.926009	611	0.120344	822	1433	0.180328
hsa-miR-3153	X	1.12733	761	0.302957	675	1436	0.180082
hsa-miR-595	X	0.957282	626	0.127533	812	1438	0.179837
hsa-miR-3181	X	1.14952	801	0.367347	639	1440	0.179592
hsa-miR-3174	X	1.1447	790	0.338196	652	1442	0.179348
hsa-miR-640	X	0.939866	616	0.109568	828	1444	0.179104
hsa-miR-3684	X	1.1224	753	0.285178	693	1446	0.178862
hsa-miR-1280	X	1.12084	752	0.283105	697	1449	0.17862
hsa-miR-4314	X	1.08943	724	0.243119	725	1449	0.178378
hsa-miR-3115	X	1.12781	762	0.286185	690	1452	0.178138
hsa-miR-3141	X	1.12291	754	0.277674	702	1456	0.177898
hsa-miR-718	X	1.15249	808	0.342883	649	1457	0.177658
hsa-miR-4262	X	0.660347	506	0.0144793	952	1458	0.177419
hsa-miR-1231	X	1.1471	795	0.324154	664	1459	0.177181
hsa-miR-3136	X	1.15074	805	0.335696	655	1460	0.176944
hsa-miR-3186	X	1.12441	757	0.273755	703	1460	0.176707
hsa-miR-3665	X	1.12392	756	0.27115	706	1462	0.176471
hsa-miR-548c	X	0.554069	462	0.0144793	1000	1462	0.176235
hsa-miR-3163	X	1.13234	770	0.278654	699	1469	0.176
hsa-miR-548l	X	1.14563	792	0.301606	678	1470	0.175766
hsa-miR-1281	X	1.12966	764	0.270801	708	1472	0.175532
hsa-miR-466	X	1.14275	786	0.289042	688	1474	0.175299
hsa-miR-623	X	1.03169	671	0.131904	810	1481	0.175066
hsa-miR-1184-1	X	1.11872	750	0.234213	734	1484	0.174834
hsa-miR-3658	X	1.12828	763	0.24676	722	1485	0.174603
hsa-miR-630	X	0.992079	644	0.0967356	842	1486	0.174373
hsa-miR-1244-1	X	1.02304	664	0.118861	823	1487	0.174142
hsa-miR-1470	X	1.13146	768	0.244508	724	1492	0.173913
hsa-miR-3167	X	1.05227	690	0.137888	803	1493	0.173684
hsa-miR-3912	X	1.15558	821	0.306931	672	1493	0.173456
hsa-miR-1179	X	1.13405	773	0.244645	723	1496	0.173228
hsa-miR-1305	X	1.13057	765	0.228925	736	1501	0.173001
hsa-miR-1243	X	1.14682	794	0.270246	709	1503	0.172775
hsa-miR-586	X	0.97369	634	0.0625162	869	1503	0.172549
hsa-miR-3116-1	X	1.13611	775	0.237958	730	1505	0.172324
hsa-miR-613	X	0.582549	474	0.0144793	1031	1505	0.172099
hsa-miR-3160-1	X	1.1373	776	0.236896	731	1507	0.171875
hsa-miR-2117	X	1.14173	783	0.24287	726	1509	0.171651
hsa-miR-1285-1	X	1.13529	774	0.228875	737	1511	0.171429
hsa-miR-302e	X	0.902944	598	0.0144793	915	1513	0.171206
hsa-miR-3159	X	1.15572	822	0.285337	692	1514	0.170984
hsa-miR-610	X	1.05052	688	0.111694	826	1514	0.170763
hsa-miR-4284	X	1.14439	789	0.240962	728	1517	0.170543
hsa-miR-1322	X	1.13958	780	0.224378	741	1521	0.170323
hsa-miR-606	X	1.05185	689	0.10687	832	1521	0.170103
hsa-miR-3663	X	1.15401	813	0.266175	710	1523	0.169884
hsa-miR-3914-1	X	1.15208	806	0.255872	717	1523	0.169666
hsa-miR-4258	X	1.13994	781	0.223561	743	1524	0.169448
hsa-miR-603	X	1.03323	673	0.0860475	851	1524	0.169231
hsa-miR-3666	X	0.894592	594	0.0144793	932	1526	0.169014
hsa-miR-580	X	1.05381	693	0.0996969	837	1530	0.168798
hsa-miR-3692	X	1.15742	834	0.278435	700	1534	0.168582
hsa-miR-1273c	X	1.14309	787	0.211436	749	1536	0.168367
hsa-miR-526a-2	X	1.14342	788	0.208345	752	1540	0.168153
hsa-miR-3646	X	1.14533	791	0.204834	753	1544	0.167939
hsa-miR-3116-2	X	1.15669	828	0.247725	721	1549	0.167726
hsa-miR-3937	X	1.33574	906	0.352175	646	1552	0.167513
hsa-miR-208b	X	0.99522	646	0.0144793	909	1555	0.1673
hsa-miR-3145	X	1.14653	793	0.183074	762	1555	0.167089
hsa-miR-3659	X	1.14821	799	0.190576	757	1556	0.166877
hsa-miR-1272	X	1.14848	800	0.186562	758	1558	0.166667
hsa-miR-550b-1	X	1.15002	803	0.184629	759	1562	0.166456
hsa-miR-1256	X	1.15419	814	0.210267	751	1565	0.166247
hsa-miR-2115	X	1.30082	893	0.30426	674	1567	0.166038
hsa-miR-2861	X	1.15544	820	0.214164	748	1568	0.165829
hsa-miR-4295	X	0.894592	595	0.0144793	976	1571	0.165621
hsa-miR-4279	X	1.15026	804	0.175727	768	1572	0.165414
hsa-miR-1178	X	1.15822	847	0.241874	727	1574	0.165207
hsa-miR-3165	X	1.15328	810	0.178901	765	1575	0.165
hsa-miR-3180-5	X	1.15699	831	0.22026	744	1575	0.164794
hsa-miR-3202-1	X	1.15229	807	0.17566	769	1576	0.164589
hsa-miR-3179-3	X	1.1553	819	0.184582	760	1579	0.164384
hsa-miR-3929	X	1.19315	861	0.254702	720	1581	0.164179
hsa-miR-1267	X	1.15309	809	0.168916	774	1583	0.163975
hsa-miR-3152	X	1.15821	846	0.227508	738	1584	0.163772
hsa-miR-3942	X	1.15365	811	0.165147	775	1586	0.163569
hsa-miR-3146	X	1.15811	843	0.21731	745	1588	0.163366
hsa-miR-3927	X	1.15384	812	0.162645	777	1589	0.163164
hsa-miR-3689a	X	1.15484	817	0.169825	773	1590	0.162963
hsa-miR-1286	X	1.15756	836	0.192484	756	1592	0.162762
hsa-miR-3935	X	1.15436	815	0.159486	780	1595	0.162562
hsa-miR-4319	X	0.92539	610	0.0144793	989	1599	0.162362
hsa-miR-297	X	1.0542	694	0.0144793	911	1605	0.162162
hsa-miR-4290	X	1.15452	816	0.149037	789	1605	0.161963
hsa-miR-1205	X	1.155	818	0.148966	790	1608	0.161765
hsa-miR-4321	X	1.15658	827	0.154611	781	1608	0.161567
hsa-miR-921	X	1.11228	743	0.0696439	866	1609	0.161369
hsa-miR-3925	X	1.32119	900	0.261992	712	1612	0.161172
hsa-miR-4310	X	1.16986	852	0.18286	763	1615	0.160976
hsa-miR-3148	X	1.15781	839	0.162403	778	1617	0.16078
hsa-miR-3689b	X	1.15623	825	0.14737	792	1617	0.160584
hsa-miR-4260	X	1.15611	824	0.147043	793	1617	0.160389
hsa-miR-550b-2	X	1.15689	830	0.150419	787	1617	0.160194
hsa-miR-3915	X	1.15599	823	0.14688	795	1618	0.16
hsa-miR-762	X	1.15787	840	0.154527	782	1622	0.159806
hsa-miR-3675	X	1.15635	826	0.14376	800	1626	0.159613
hsa-miR-635	X	1.12619	759	0.0638762	868	1627	0.15942
hsa-miR-4296	X	1.16113	849	0.154463	783	1632	0.159228
hsa-miR-3128	X	1.15708	832	0.138654	802	1634	0.159036
hsa-miR-548e	X	1.21643	871	0.17946	764	1635	0.158845
hsa-miR-4315-2	X	1.15804	841	0.146469	796	1637	0.158654
hsa-miR-4285	X	1.15734	833	0.134123	807	1640	0.158463
hsa-miR-3156-3	X	1.15776	838	0.134218	806	1644	0.158273
hsa-miR-4315-1	X	1.15749	835	0.132008	809	1644	0.158084
hsa-miR-4278	X	1.15679	829	0.124734	817	1646	0.157895
hsa-miR-3180-1	X	1.20479	865	0.153357	784	1649	0.157706
hsa-miR-3156-2	X	1.16695	851	0.14416	799	1650	0.157518
hsa-miR-1277	X	1.21934	872	0.162286	779	1651	0.15733
hsa-miR-3649	X	1.1577	837	0.125762	815	1652	0.157143
hsa-miR-548y	X	1.16404	850	0.136093	805	1655	0.156956
hsa-miR-4281	X	1.17569	854	0.13749	804	1658	0.15677
hsa-miR-3910-2	X	1.15818	845	0.126349	814	1659	0.156584
hsa-miR-1282	X	1.15808	842	0.12357	818	1660	0.156398
hsa-miR-645	X	1.1479	798	0.0696439	865	1663	0.156213
hsa-miR-2052	X	1.15816	844	0.120618	821	1665	0.156028
hsa-miR-325	X	1.10847	738	0.0144793	929	1667	0.155844
hsa-miR-374c	X	1.25135	881	0.150922	786	1667	0.15566
hsa-miR-4313	X	1.2659	885	0.152562	785	1670	0.155477
hsa-miR-3914-2	X	1.15822	848	0.116075	825	1673	0.155294
hsa-miR-761	X	0.976101	636	0.0144793	1040	1676	0.155112
hsa-miR-1469	X	1.17278	853	0.108864	829	1682	0.15493
hsa-miR-1278	X	1.295	891	0.146924	794	1685	0.154748
hsa-miR-548f-1	X	1.2077	867	0.121479	820	1687	0.154567
hsa-miR-3156-1	X	1.2368	877	0.131847	811	1688	0.154386
hsa-miR-4312	X	1.18151	857	0.107939	831	1688	0.154206
hsa-miR-1208	X	1.1786	856	0.105128	834	1690	0.154026
hsa-miR-3164	X	1.36775	920	0.170474	772	1692	0.153846
hsa-miR-3714	X	1.18442	858	0.102483	836	1694	0.153667
hsa-miR-3671	X	1.19024	860	0.104631	835	1695	0.153488
hsa-miR-3179-2	X	1.23971	878	0.122698	819	1697	0.15331
hsa-miR-3920	X	1.28918	889	0.132549	808	1697	0.153132
hsa-miR-1302-3	X	1.19751	862	0.0995694	838	1700	0.152955
hsa-miR-3919	X	1.19751	863	0.0995694	839	1702	0.152778
hsa-miR-3160-2	X	1.26008	883	0.116872	824	1707	0.152601
hsa-miR-1972-1	X	1.22807	875	0.105811	833	1708	0.152425
hsa-miR-566	X	1.04563	685	0.0144793	1023	1708	0.152249
hsa-miR-4277	X	1.21061	868	0.0980956	841	1709	0.152074
hsa-miR-1182	X	1.22225	873	0.0952678	844	1717	0.151899
hsa-miR-646	X	1.04348	682	0.0144793	1037	1719	0.151724
hsa-miR-4308	X	1.23098	876	0.0933356	846	1722	0.15155
hsa-miR-557	X	1.06694	702	0.0144793	1020	1722	0.151376
hsa-miR-3133	X	1.24553	879	0.0890162	849	1728	0.151203
hsa-miR-711	X	1.27172	887	0.0945567	845	1732	0.15103
hsa-miR-4300	X	1.25717	882	0.0859872	852	1734	0.150857
hsa-miR-563	X	1.07851	713	0.0144793	1022	1735	0.150685
hsa-miR-4320	X	1.34738	911	0.11016	827	1738	0.150513
hsa-miR-1206	X	1.26299	884	0.0827408	855	1739	0.150342
hsa-miR-3182	X	1.3241	901	0.0992948	840	1741	0.150171
hsa-miR-608	X	1.07851	714	0.0144793	1030	1744	0.15
hsa-miR-587	X	1.08165	717	0.0144793	1028	1745	0.14983
hsa-miR-4252	X	1.29209	890	0.0767908	859	1749	0.14966
hsa-miR-3606	X	1.32701	903	0.0913742	848	1751	0.14949
hsa-miR-1184-2	X	1.33283	905	0.0932205	847	1752	0.149321
hsa-miR-4317	X	1.31246	898	0.084693	854	1752	0.149153
hsa-miR-1268	X	1.30664	894	0.0725261	861	1755	0.148984
hsa-miR-1204	X	1.31537	899	0.0752626	860	1759	0.148816
hsa-miR-3122	X	1.30955	897	0.0717291	862	1759	0.148649
hsa-miR-3119-2	X	1.35611	912	0.0879779	850	1762	0.148481
hsa-miR-4292	X	1.33865	907	0.077043	858	1765	0.148315
hsa-miR-548i-2	X	1.34447	909	0.0823807	856	1765	0.148148
hsa-miR-3686	X	1.32992	904	0.0708956	864	1768	0.147982
hsa-miR-649	X	1.10336	734	0.0144793	1038	1772	0.147816
hsa-miR-4327	X	1.37066	921	0.0852487	853	1774	0.147651
hsa-miR-3921	X	1.34156	908	0.0666693	867	1775	0.147486
hsa-miR-548x	X	1.36193	919	0.0711351	863	1782	0.147321
hsa-miR-1244-3	X	1.3459	910	0.0144793	879	1789	0.147157
hsa-miR-1183	X	1.62966	922	0.0144793	872	1794	0.146993
hsa-miR-601	X	1.13069	766	0.0144793	1029	1795	0.14683
hsa-miR-1184-3	X	1.62966	923	0.0144793	873	1796	0.146667
hsa-miR-1200	X	1.62966	924	0.0144793	874	1798	0.146504
hsa-miR-562	X	1.13767	777	0.0144793	1021	1798	0.146341
hsa-miR-1202	X	1.62966	925	0.0144793	875	1800	0.146179
hsa-miR-1207	X	1.62966	926	0.0144793	876	1802	0.146018
hsa-miR-1233-1	X	1.62966	927	0.0144793	877	1804	0.145856
hsa-miR-617	X	1.13369	772	0.0144793	1032	1804	0.145695
hsa-miR-1233-2	X	1.62966	928	0.0144793	878	1806	0.145535
hsa-miR-1252	X	1.62966	929	0.0144793	880	1809	0.145374
hsa-miR-1255b-1	X	1.62966	930	0.0144793	881	1811	0.145215
hsa-miR-1255b-2	X	1.62966	931	0.0144793	882	1813	0.145055
hsa-miR-1261	X	1.62966	932	0.0144793	883	1815	0.144896
hsa-miR-1273	X	1.62966	933	0.0144793	884	1817	0.144737
hsa-miR-1273d	X	1.62966	934	0.0144793	885	1819	0.144578
hsa-miR-1274a	X	1.62966	935	0.0144793	886	1821	0.14442
hsa-miR-634	X	1.14263	785	0.0144793	1036	1821	0.144262
hsa-miR-1279	X	1.62966	936	0.0144793	887	1823	0.144105
hsa-miR-1285-2	X	1.62966	937	0.0144793	888	1825	0.143948
hsa-miR-1299	O	1.62966	938	0.0144793	889	1827	0.14488
hsa-miR-1302-1	X	1.62966	939	0.0144793	890	1829	0.144723
hsa-miR-3118-1	X	1.35901	913	0.0144793	917	1830	0.144565
hsa-miR-1302-10	X	1.62966	940	0.0144793	891	1831	0.144408
hsa-miR-3118-2	X	1.35901	914	0.0144793	918	1832	0.144252
hsa-miR-1302-11	X	1.62966	941	0.0144793	892	1833	0.144095
hsa-miR-3118-3	X	1.35901	915	0.0144793	919	1834	0.143939
hsa-miR-1302-2	X	1.62966	942	0.0144793	893	1835	0.143784
hsa-miR-3118-4	X	1.35901	916	0.0144793	920	1836	0.143629
hsa-miR-1302-4	X	1.62966	943	0.0144793	894	1837	0.143474
hsa-miR-3118-5	X	1.35901	917	0.0144793	921	1838	0.143319
hsa-miR-1302-5	X	1.62966	944	0.0144793	895	1839	0.143165
hsa-miR-3118-6	X	1.35901	918	0.0144793	922	1840	0.143011
hsa-miR-1302-6	X	1.62966	945	0.0144793	896	1841	0.142857
hsa-miR-1302-7	X	1.62966	946	0.0144793	897	1843	0.142704
hsa-miR-1302-8	X	1.62966	947	0.0144793	898	1845	0.142551
hsa-miR-1302-9	X	1.62966	948	0.0144793	899	1847	0.142398
hsa-miR-1321	X	1.62966	949	0.0144793	900	1849	0.142246
hsa-miR-1324	X	1.62966	950	0.0144793	901	1851	0.142094
hsa-miR-1471	X	1.62966	951	0.0144793	902	1853	0.141942
hsa-miR-1537	X	1.62966	952	0.0144793	903	1855	0.141791
hsa-miR-1827	X	1.62966	953	0.0144793	904	1857	0.14164
hsa-miR-1972-2	X	1.62966	954	0.0144793	905	1859	0.141489
hsa-miR-1973	X	1.62966	955	0.0144793	906	1861	0.141339
hsa-miR-2053	X	1.62966	956	0.0144793	907	1863	0.141189
hsa-miR-2054	X	1.62966	957	0.0144793	908	1865	0.141039
hsa-miR-2909	X	1.62966	958	0.0144793	910	1868	0.14089
hsa-miR-553	X	1.17859	855	0.0144793	1019	1874	0.140741
hsa-miR-302f	X	1.62966	959	0.0144793	916	1875	0.140592
hsa-miR-3119-1	X	1.62966	960	0.0144793	923	1883	0.140444
hsa-miR-3123	X	1.62966	961	0.0144793	924	1885	0.140295
hsa-miR-3142	X	1.62966	962	0.0144793	925	1887	0.140148
hsa-miR-3169	X	1.62966	963	0.0144793	926	1889	0.14
hsa-miR-3171	X	1.62966	964	0.0144793	927	1891	0.139853
hsa-miR-3201	X	1.62966	965	0.0144793	928	1893	0.139706
hsa-miR-3611	X	1.62966	966	0.0144793	930	1896	0.139559
hsa-miR-3657	X	1.62966	967	0.0144793	931	1898	0.139413
hsa-miR-620	X	1.19845	864	0.0144793	1034	1898	0.139267
hsa-miR-619	X	1.20591	866	0.0144793	1033	1899	0.139121
hsa-miR-802	X	1.18904	859	0.0144793	1041	1900	0.138976
hsa-miR-3668	X	1.62966	968	0.0144793	933	1901	0.138831
hsa-miR-3669	X	1.62966	969	0.0144793	934	1903	0.138686
hsa-miR-3670	X	1.62966	970	0.0144793	936	1906	0.138542
hsa-miR-583	X	1.24765	880	0.0144793	1027	1907	0.138398
hsa-miR-3672	X	1.62966	971	0.0144793	937	1908	0.138254
hsa-miR-3673	X	1.62966	972	0.0144793	938	1910	0.13811
hsa-miR-568	X	1.26867	886	0.0144793	1025	1911	0.137967
hsa-miR-3683	X	1.62966	973	0.0144793	939	1912	0.137824
hsa-miR-924	X	1.21515	870	0.0144793	1043	1913	0.137681
hsa-miR-936	X	1.2133	869	0.0144793	1044	1913	0.137539
hsa-miR-3713	X	1.62966	974	0.0144793	940	1914	0.137397
hsa-miR-569	X	1.28916	888	0.0144793	1026	1914	0.137255
hsa-miR-567	X	1.30003	892	0.0144793	1024	1916	0.137113
hsa-miR-920	X	1.22338	874	0.0144793	1042	1916	0.136972
hsa-miR-3908	X	1.62966	975	0.0144793	942	1917	0.136831
hsa-miR-3910-1	X	1.62966	976	0.0144793	943	1919	0.136691
hsa-miR-3913-2	X	1.62966	977	0.0144793	944	1921	0.13655
hsa-miR-3924	X	1.62966	978	0.0144793	945	1923	0.13641
hsa-miR-4251	X	1.62966	979	0.0144793	946	1925	0.13627
hsa-miR-4253	X	1.62966	980	0.0144793	947	1927	0.136131
hsa-miR-4255	X	1.62966	981	0.0144793	948	1929	0.135992
hsa-miR-4256	X	1.62966	982	0.0144793	949	1931	0.135853
hsa-miR-4257	X	1.62966	983	0.0144793	950	1933	0.135714
hsa-miR-4261	X	1.62966	984	0.0144793	951	1935	0.135576
hsa-miR-633	X	1.32535	902	0.0144793	1035	1937	0.135438
hsa-miR-4263	X	1.62966	985	0.0144793	953	1938	0.1353
hsa-miR-4264	X	1.62966	986	0.0144793	954	1940	0.135163
hsa-miR-941-3	X	1.3083	895	0.0144793	1045	1940	0.135025
hsa-miR-4265	X	1.62966	987	0.0144793	955	1942	0.134888
hsa-miR-941-4	X	1.3083	896	0.0144793	1046	1942	0.134752
hsa-miR-4266	X	1.62966	988	0.0144793	956	1944	0.134615
hsa-miR-4267	X	1.62966	989	0.0144793	957	1946	0.134479
hsa-miR-4268	X	1.62966	990	0.0144793	958	1948	0.134343
hsa-miR-4269	X	1.62966	991	0.0144793	959	1950	0.134208
hsa-miR-4270	X	1.62966	992	0.0144793	960	1952	0.134073
hsa-miR-4271	X	1.62966	993	0.0144793	961	1954	0.133938
hsa-miR-4272	X	1.62966	994	0.0144793	962	1956	0.133803
hsa-miR-4273	X	1.62966	995	0.0144793	963	1958	0.133668
hsa-miR-4274	X	1.62966	996	0.0144793	964	1960	0.133534
hsa-miR-4275	X	1.62966	997	0.0144793	965	1962	0.1334
hsa-miR-4276	X	1.62966	998	0.0144793	966	1964	0.133267
hsa-miR-4280	X	1.62966	999	0.0144793	967	1966	0.133133
hsa-miR-4282	X	1.62966	1000	0.0144793	968	1968	0.133
hsa-miR-4283-1	X	1.62966	1001	0.0144793	969	1970	0.132867
hsa-miR-4283-2	X	1.62966	1002	0.0144793	970	1972	0.132735
hsa-miR-4287	X	1.62966	1003	0.0144793	971	1974	0.132602
hsa-miR-4288	X	1.62966	1004	0.0144793	972	1976	0.13247
hsa-miR-4291	X	1.62966	1005	0.0144793	973	1978	0.132338
hsa-miR-4293	X	1.62966	1006	0.0144793	974	1980	0.132207
hsa-miR-4294	X	1.62966	1007	0.0144793	975	1982	0.132075
hsa-miR-4297	X	1.62966	1008	0.0144793	977	1985	0.131944
hsa-miR-4298	X	1.62966	1009	0.0144793	978	1987	0.131814
hsa-miR-4299	X	1.62966	1010	0.0144793	979	1989	0.131683
hsa-miR-4302	X	1.62966	1011	0.0144793	980	1991	0.131553
hsa-miR-4303	X	1.62966	1012	0.0144793	981	1993	0.131423
hsa-miR-4304	X	1.62966	1013	0.0144793	982	1995	0.131293
hsa-miR-4305	X	1.62966	1014	0.0144793	983	1997	0.131164
hsa-miR-4307	X	1.62966	1015	0.0144793	984	1999	0.131034
hsa-miR-4309	X	1.62966	1016	0.0144793	985	2001	0.130906
hsa-miR-4311	X	1.62966	1017	0.0144793	986	2003	0.130777
hsa-miR-4316	X	1.62966	1018	0.0144793	987	2005	0.130648
hsa-miR-4318	X	1.62966	1019	0.0144793	988	2007	0.13052
hsa-miR-4323	X	1.62966	1020	0.0144793	990	2010	0.130392
hsa-miR-4324	X	1.62966	1021	0.0144793	991	2012	0.130264
hsa-miR-4325	X	1.62966	1022	0.0144793	992	2014	0.130137
hsa-miR-4328	X	1.62966	1023	0.0144793	993	2016	0.13001
hsa-miR-4329	X	1.62966	1024	0.0144793	994	2018	0.129883
hsa-miR-4330	X	1.62966	1025	0.0144793	995	2020	0.129756
hsa-miR-548aa-1	X	1.62966	1026	0.0144793	998	2024	0.12963
hsa-miR-548aa-2	X	1.62966	1027	0.0144793	999	2026	0.129503
hsa-miR-548f-2	X	1.62966	1028	0.0144793	1001	2029	0.129377
hsa-miR-548f-3	X	1.62966	1029	0.0144793	1002	2031	0.129252
hsa-miR-548f-4	X	1.62966	1030	0.0144793	1003	2033	0.129126
hsa-miR-548f-5	X	1.62966	1031	0.0144793	1004	2035	0.129001
hsa-miR-548g	X	1.62966	1032	0.0144793	1005	2037	0.128876
hsa-miR-548h-1	X	1.62966	1033	0.0144793	1006	2039	0.128751
hsa-miR-548h-2	X	1.62966	1034	0.0144793	1007	2041	0.128627
hsa-miR-548h-3	X	1.62966	1035	0.0144793	1008	2043	0.128502
hsa-miR-548h-4	X	1.62966	1036	0.0144793	1009	2045	0.128378
hsa-miR-548i-1	X	1.62966	1037	0.0144793	1010	2047	0.128255
hsa-miR-548i-3	X	1.62966	1038	0.0144793	1011	2049	0.128131
hsa-miR-548i-4	X	1.62966	1039	0.0144793	1012	2051	0.128008
hsa-miR-548m	X	1.62966	1040	0.0144793	1013	2053	0.127885
hsa-miR-548n	X	1.62966	1041	0.0144793	1014	2055	0.127762
hsa-miR-548p	X	1.62966	1042	0.0144793	1015	2057	0.127639
hsa-miR-548u	X	1.62966	1043	0.0144793	1016	2059	0.127517
hsa-miR-548w	X	1.62966	1044	0.0144793	1017	2061	0.127395
hsa-miR-548z	X	1.62966	1045	0.0144793	1018	2063	0.127273
hsa-miR-759	X	1.62966	1046	0.0144793	1039	2085	0.127151

## Sheet: F1+F2+F3
miRNA	HMDD	Q-statistics	RQ1	Q-statistics (Inverse ranking)	RQ2	RQ1+RQ2	Cumulative Ratio
mir-181a-2	X	2.36748e-05	1	11.981	1	2	0
mir-92a-2	O	6.41918e-05	2	11.9587	3	5	0.5
mir-22	O	0.000116525	6	11.9744	2	8	0.666667
mir-93	O	8.01192e-05	4	11.9207	5	9	0.75
let-7a-2	O	7.60403e-05	3	11.8865	7	10	0.8
let-7a-3	O	0.000103617	5	11.92	6	11	0.833333
let-7e	O	0.000333898	10	11.9303	4	14	0.857143
let-7a-1	O	0.000171175	7	11.8524	10	17	0.875
let-7b	O	0.000266917	9	11.8816	8	17	0.888889
mir-200c	O	0.000611699	13	11.8719	9	22	0.9
mir-125b-1	O	0.00026508	8	11.6513	16	24	0.909091
mir-30a	O	0.000589428	12	11.8018	12	24	0.916667
mir-181a-1	X	0.000641791	15	11.8272	11	26	0.846154
mir-30c-2	O	0.000629594	14	11.789	13	27	0.857143
mir-99b	O	0.000707494	16	11.7611	14	30	0.866667
mir-30d	O	0.000391652	11	11.557	20	31	0.875
mir-25	O	0.00134717	19	11.6417	17	36	0.882353
mir-30e	O	0.00162305	21	11.6923	15	36	0.888889
mir-26a-2	X	0.00116265	18	11.6299	19	37	0.842105
mir-17	O	0.000747045	17	11.5539	21	38	0.85
mir-20a	O	0.00310455	25	11.6313	18	43	0.857143
mir-21	O	0.00166325	22	11.4957	24	46	0.863636
mir-103-1	X	0.0026978	24	11.5145	23	47	0.826087
mir-181c	X	0.00173921	23	11.4476	25	48	0.791667
mir-29a	O	0.00347315	26	11.3982	26	52	0.8
let-7f-2	O	0.00158657	20	11.0853	36	56	0.807692
mir-218-2	O	0.00468122	34	11.531	22	56	0.814815
mir-92a-1	O	0.00370888	28	11.2096	33	61	0.821429
let-7g	O	0.00458746	32	11.2466	32	64	0.827586
mir-16-1	O	0.00476304	36	11.3555	28	64	0.833333
mir-30b	O	0.00554436	38	11.3684	27	65	0.83871
mir-125a	O	0.00363176	27	10.9904	41	68	0.84375
let-7c	O	0.00612303	40	11.3037	30	70	0.848485
let-7d	O	0.0061299	41	11.2824	31	72	0.852941
mir-15b	X	0.00460048	33	11.0162	40	73	0.828571
mir-182	O	0.00826834	45	11.1642	35	80	0.833333
mir-92b	O	0.00400764	30	10.7943	50	80	0.837838
mir-27b	X	0.00482904	37	10.9065	45	82	0.815789
mir-150	X	0.00949973	49	11.1876	34	83	0.794872
mir-183	O	0.0120143	56	11.3172	29	85	0.8
mir-23a	X	0.00597093	39	10.852	46	85	0.780488
mir-140	O	0.00790875	44	10.9663	42	86	0.785714
mir-15a	X	0.00741143	43	10.9164	43	86	0.767442
mir-106b	O	0.00964039	51	11.0459	38	89	0.772727
mir-200b	O	0.00470167	35	10.7553	54	89	0.777778
mir-107	X	0.0104643	52	11.0403	39	91	0.76087
mir-23b	X	0.00675964	42	10.7294	55	97	0.744681
mir-141	O	0.00899939	47	10.7603	53	100	0.75
mir-132	X	0.0134977	58	10.9143	44	102	0.734694
mir-16-2	O	0.0203569	66	11.0599	37	103	0.74
mir-151	X	0.0113331	54	10.7211	56	110	0.72549
mir-24-2	X	0.00441838	31	10.2247	79	110	0.711538
mir-143	X	0.0181049	63	10.8155	48	111	0.698113
mir-214	O	0.0161571	60	10.7862	52	112	0.703704
mir-199a-2	O	0.00829675	46	10.5667	67	113	0.709091
mir-378	X	0.0203584	67	10.7881	51	118	0.696429
mir-193a	X	0.0113909	55	10.5915	65	120	0.684211
mir-199a-1	O	0.00904127	48	10.4522	73	121	0.689655
mir-29b-2	O	0.0157413	59	10.5999	63	122	0.694915
mir-127	O	0.0170745	61	10.6107	62	123	0.7
mir-10b	O	0.0201493	64	10.6158	61	125	0.704918
mir-181b-1	X	0.00391106	29	9.82336	98	127	0.693548
mir-101-1	O	0.011186	53	10.3661	75	128	0.698413
mir-125b-2	O	0.0318062	82	10.8459	47	129	0.703125
mir-30c-1	O	0.0124155	57	10.3837	74	131	0.707692
mir-130b	X	0.0208299	69	10.5923	64	133	0.69697
mir-27a	O	0.0259416	75	10.6742	58	133	0.701493
mir-142	X	0.0342154	86	10.8133	49	135	0.691176
mir-130a	O	0.00962357	50	10.1094	86	136	0.695652
mir-34a	O	0.0177777	62	10.1549	80	142	0.7
mir-29b-1	O	0.0266713	77	10.5625	68	145	0.704225
mir-152	O	0.0259641	76	10.5262	70	146	0.708333
mir-28	X	0.0363715	90	10.6744	57	147	0.69863
mir-181d	O	0.0227197	71	10.3082	77	148	0.702703
let-7f-1	O	0.025456	74	10.3305	76	150	0.706667
mir-219-1	O	0.0229723	72	10.2674	78	150	0.710526
mir-148a	O	0.0354207	89	10.5815	66	155	0.714286
mir-18a	O	0.0328758	83	10.4647	72	155	0.717949
mir-9-2	O	0.0467534	100	10.6461	59	159	0.721519
mir-10a	X	0.0375515	92	10.5289	69	161	0.7125
mir-9-1	O	0.0479979	103	10.6236	60	163	0.716049
mir-200a	O	0.0216144	70	9.92966	94	164	0.719512
mir-508	X	0.0314662	81	10.1145	85	166	0.710843
mir-506	X	0.0274419	78	10.0156	91	169	0.702381
mir-106a	X	0.0310149	80	9.95621	92	172	0.694118
mir-146a	O	0.0338564	85	10.107	87	172	0.697674
mir-222	X	0.0207824	68	9.65867	104	172	0.689655
mir-100	O	0.0484044	104	10.516	71	175	0.693182
mir-221	O	0.0202323	65	9.50924	110	175	0.696629
mir-145	O	0.0451592	98	10.1433	81	179	0.7
mir-34c	O	0.0346432	88	9.87013	96	184	0.703297
mir-210	X	0.0500667	105	10.135	82	187	0.695652
mir-181b-2	X	0.0376111	93	9.84628	97	190	0.688172
mir-509-3	X	0.0304793	79	9.29886	121	200	0.680851
mir-191	O	0.056968	118	10.1298	83	201	0.684211
mir-497	X	0.0535928	114	10.0614	88	202	0.677083
mir-149	X	0.0455129	99	9.648	105	204	0.670103
mir-29c	X	0.0236434	73	9.07913	133	206	0.663265
let-7i	O	0.0473195	101	9.54826	108	209	0.666667
mir-134	X	0.0502165	106	9.66086	103	209	0.66
mir-574	X	0.0416403	96	9.45966	113	209	0.653465
mir-195	X	0.0584629	121	10.0521	89	210	0.647059
mir-24-1	X	0.0473876	102	9.50095	111	213	0.640777
mir-328	X	0.0516755	111	9.71687	102	213	0.634615
mir-197	X	0.0653383	125	9.94952	93	218	0.628571
mir-26b	X	0.0526828	112	9.58968	107	219	0.622642
mir-146b	O	0.0761353	130	10.0158	90	220	0.626168
mir-509-1	X	0.034397	87	9.06751	134	221	0.62037
mir-224	O	0.0883359	139	10.1253	84	223	0.623853
mir-509-2	X	0.0371945	91	9.0928	132	223	0.618182
mir-148b	O	0.0413673	95	9.14433	129	224	0.621622
mir-486	O	0.0512321	109	9.45796	115	224	0.625
mir-96	O	0.078631	132	9.91554	95	227	0.628319
mir-361	X	0.0739925	128	9.79331	100	228	0.622807
mir-424	X	0.0683085	127	9.78931	101	228	0.617391
mir-339	O	0.0376482	94	9.03155	138	232	0.62069
mir-135a-1	X	0.0507326	107	9.1594	127	234	0.615385
mir-193b	O	0.0514783	110	9.24651	124	234	0.618644
mir-342	X	0.0442046	97	9.03255	137	234	0.613445
mir-199b	X	0.0634961	124	9.4704	112	236	0.608333
mir-128-1	O	0.0631965	122	9.3435	116	238	0.61157
mir-330	X	0.0633919	123	9.33268	117	240	0.606557
mir-483	X	0.0849085	136	9.60708	106	242	0.601626
mir-425	X	0.0563403	117	9.1924	126	243	0.596774
mir-99a	O	0.0841677	134	9.54772	109	243	0.6
mir-495	X	0.103773	147	9.80457	99	246	0.595238
mir-455	X	0.0674248	126	9.15542	128	254	0.590551
mir-20b	O	0.0979987	141	9.45827	114	255	0.59375
mir-135a-2	X	0.0803612	133	9.1195	130	263	0.589147
mir-185	O	0.057717	119	8.79108	149	268	0.592308
mir-296	O	0.0583048	120	8.78333	150	270	0.59542
mir-155	O	0.0859925	138	9.06566	135	273	0.598485
mir-452	X	0.111055	153	9.3026	120	273	0.593985
mir-101-2	O	0.100767	144	9.11206	131	275	0.597015
mir-485	X	0.0333014	84	7.77153	191	275	0.592593
mir-135b	O	0.0845545	135	8.94753	141	276	0.595588
mir-19b-2	O	0.127155	161	9.30865	119	280	0.59854
mir-625	O	0.117499	155	9.21245	125	280	0.601449
mir-324	X	0.0740484	129	8.73822	152	281	0.597122
mir-654	X	0.099849	143	9.03041	139	282	0.592857
mir-501	X	0.0857545	137	8.87623	146	283	0.588652
mir-128-2	O	0.0902321	140	8.88722	144	284	0.591549
mir-205	X	0.150221	166	9.31033	118	284	0.587413
mir-375	O	0.102304	145	8.89589	143	288	0.590278
mir-532	O	0.165579	169	9.26506	123	292	0.593103
mir-488	O	0.119537	157	9.04633	136	293	0.59589
mir-301b	X	0.168709	172	9.29864	122	294	0.591837
mir-34b	O	0.116208	154	8.94297	142	296	0.594595
mir-337	X	0.110893	152	8.88321	145	297	0.590604
mir-299	X	0.108895	149	8.73643	153	302	0.586667
mir-518a-1	X	0.0507444	108	7.62193	196	304	0.582781
mir-518a-2	X	0.0543867	116	7.78717	190	306	0.578947
mir-202	X	0.102858	146	8.45716	162	308	0.575163
mir-589	X	0.124663	160	8.77318	151	311	0.571429
mir-203	X	0.166696	170	8.83785	147	317	0.567742
mir-126	O	0.107526	148	8.14053	175	323	0.570513
mir-186	X	0.109038	150	8.23123	174	324	0.566879
mir-423	X	0.191921	184	8.98898	140	324	0.563291
mir-7-1	X	0.117923	156	8.25773	173	329	0.559748
mir-379	X	0.130286	162	8.29668	168	330	0.55625
mir-218-1	O	0.175543	176	8.53642	158	334	0.559006
mir-335	O	0.0771375	131	7.35866	206	337	0.561728
mir-484	X	0.211066	191	8.81799	148	339	0.558282
mir-449b	O	0.0995089	142	7.57527	198	340	0.560976
mir-19b-1	O	0.149032	165	8.07414	178	343	0.563636
mir-320a	O	0.193516	185	8.48371	160	345	0.566265
mir-409	X	0.110724	151	7.67831	195	346	0.562874
mir-98	X	0.140046	163	7.9139	183	346	0.559524
mir-139	X	0.191314	183	8.38286	164	347	0.556213
mir-377	X	0.176396	177	8.26154	171	348	0.552941
mir-652	X	0.170346	175	8.13363	176	351	0.549708
mir-1180	X	0.0527994	113	6.50767	239	352	0.546512
mir-874	X	0.202573	187	8.36409	165	352	0.543353
mir-363	X	0.226605	198	8.61847	156	354	0.54023
mir-514-3	X	0.236089	203	8.54564	157	360	0.537143
mir-885	X	0.190006	182	8.03304	179	361	0.534091
mir-331	X	0.170089	174	7.81448	188	362	0.531073
mir-429	O	0.182808	181	8.00039	181	362	0.533708
mir-505	X	0.211981	192	8.27936	170	362	0.530726
mir-3653	X	0.0538763	115	6.33043	248	363	0.527778
mir-105-1	X	0.253912	210	8.70994	154	364	0.524862
mir-543	X	0.230766	200	8.36084	166	366	0.521978
mir-105-2	X	0.257092	213	8.6974	155	368	0.519126
mir-323	X	0.123554	159	7.2359	210	369	0.516304
mir-362	X	0.204635	188	7.92166	182	370	0.513514
mir-514-2	X	0.24743	207	8.44482	163	370	0.510753
mir-539	X	0.256168	212	8.46885	161	373	0.508021
mir-514-1	X	0.255951	211	8.36034	167	378	0.505319
mir-378c	X	0.298107	223	8.50646	159	382	0.502646
mir-32	X	0.21434	195	7.79311	189	384	0.5
mir-187	O	0.228271	199	7.74392	192	391	0.502618
mir-431	X	0.210108	190	7.48107	201	391	0.5
mir-138-2	O	0.308494	226	8.294	169	395	0.502591
mir-605	X	0.233223	202	7.73666	193	395	0.5
mir-629	O	0.213546	194	7.4342	203	397	0.502564
mir-138-1	O	0.313069	229	8.25997	172	401	0.505102
mir-520a	X	0.271764	217	7.82801	186	403	0.502538
mir-365-2	X	0.231033	201	7.39306	204	405	0.5
mir-1307	X	0.12031	158	6.30802	249	407	0.497487
mir-338	O	0.319902	230	8.0807	177	407	0.5
mir-26a-1	X	0.28808	221	7.82464	187	408	0.497512
mir-744	X	0.310754	228	7.90778	184	412	0.49505
mir-502	O	0.146534	164	6.28017	251	415	0.497537
mir-1269	X	0.150343	167	6.25939	252	419	0.495098
mir-381	X	0.241853	204	7.09765	215	419	0.492683
mir-449a	O	0.169455	173	6.40848	246	419	0.495146
mir-192	O	0.342475	237	7.83773	185	422	0.497585
mir-432	X	0.212401	193	6.8117	230	423	0.495192
mir-212	X	0.24517	206	7.01967	219	425	0.492823
mir-3607	X	0.168224	171	6.23305	254	425	0.490476
mir-365-1	X	0.258339	214	7.23235	211	425	0.488152
mir-103-2	X	0.207632	189	6.5702	238	427	0.485849
mir-454	X	0.371226	247	8.02072	180	427	0.483568
mir-671	X	0.294833	222	7.31872	207	429	0.481308
mir-326	X	0.218017	196	6.7098	235	431	0.47907
mir-616	X	0.263759	215	7.02364	218	433	0.476852
mir-1976	X	0.176859	179	6.21828	258	437	0.474654
mir-33a	X	0.364338	244	7.68015	194	438	0.472477
mir-493	X	0.176498	178	6.16474	260	438	0.47032
mir-223	O	0.299508	224	7.07252	216	440	0.472727
mir-410	X	0.243835	205	6.48938	240	445	0.470588
mir-206	X	0.266451	216	6.79516	231	447	0.468468
mir-154	X	0.273907	219	6.82465	229	448	0.466368
mir-204	X	0.310198	227	6.95341	222	449	0.464286
mir-598	X	0.376669	250	7.55466	199	449	0.462222
mir-370	O	0.307406	225	6.89005	226	451	0.464602
mir-124-3	X	0.182617	180	5.74411	279	459	0.462555
mir-939	X	0.430013	262	7.60037	197	459	0.460526
mir-411	X	0.372233	248	7.20445	212	460	0.458515
mir-877	X	0.330353	232	6.84696	228	460	0.456522
mir-345	X	0.356265	242	7.01712	220	462	0.454545
mir-935	X	0.442552	264	7.48704	200	464	0.452586
mir-615	X	0.285591	220	6.4214	245	465	0.450644
mir-769	X	0.354964	240	6.89845	225	465	0.448718
mir-542	O	0.219578	197	5.96658	269	466	0.451064
mir-124-1	X	0.162794	168	5.38264	299	467	0.449153
mir-369	X	0.341871	236	6.74623	233	469	0.447257
mir-758	X	0.44591	265	7.392	205	470	0.445378
mir-129-2	X	0.43587	263	7.25312	209	472	0.443515
mir-194-2	O	0.416724	259	7.13765	214	473	0.445833
mir-219-2	O	0.483974	271	7.45512	202	473	0.448133
mir-33b	X	0.420041	261	7.20098	213	474	0.446281
mir-767	X	0.384336	252	6.92507	223	475	0.444444
mir-320b-2	X	0.333693	233	6.42841	243	476	0.442623
mir-374b	X	0.25159	208	5.95427	271	479	0.440816
mir-382	X	0.34411	238	6.47597	241	479	0.439024
mir-3619	X	0.419807	260	6.89858	224	484	0.437247
mir-551b	X	0.504802	276	7.30627	208	484	0.435484
mir-503	X	0.359865	243	6.36018	247	490	0.433735
mir-320c-1	X	0.34148	235	6.15429	263	498	0.432
mir-124-2	X	0.202205	186	5.01972	319	505	0.430279
mir-519d	X	0.49945	273	6.77594	232	505	0.428571
mir-576	X	0.251974	209	5.42046	296	505	0.426877
mir-507	X	0.622129	293	7.0672	217	510	0.425197
mir-708	X	0.392811	255	6.23214	255	510	0.423529
mir-520d	X	0.390038	254	6.23068	257	511	0.421875
mir-301a	X	0.548325	285	6.8597	227	512	0.420233
mir-590	X	0.625493	294	6.96874	221	515	0.418605
mir-129-1	X	0.493997	272	6.42549	244	516	0.416988
mir-194-1	O	0.499725	274	6.45853	242	516	0.419231
mir-526b	X	0.334141	234	5.70354	282	516	0.417625
mir-449c	X	0.407729	258	6.1524	264	522	0.416031
mir-760	X	0.57907	288	6.7226	234	522	0.414449
mir-196b	X	0.549559	286	6.67338	237	523	0.412879
mir-1301	X	0.325711	231	5.44086	293	524	0.411321
mir-664	X	0.344257	239	5.61919	287	526	0.409774
mir-519a-1	X	0.6153	291	6.68875	236	527	0.40824
mir-491	X	0.401801	256	5.87249	273	529	0.406716
mir-9-3	O	0.273713	218	4.95629	325	543	0.408922
mir-3651	X	0.456999	267	5.70394	281	548	0.407407
mir-675	X	0.644345	298	6.28491	250	548	0.405904
mir-320c-2	X	0.369393	245	5.31214	304	549	0.404412
mir-31	O	0.377425	251	5.37358	300	551	0.406593
mir-504	X	0.387523	253	5.37137	301	554	0.405109
mir-582	X	0.634634	296	6.17121	259	555	0.403636
mir-433	O	0.482834	270	5.63478	286	556	0.405797
mir-136	X	0.355179	241	5.03346	318	559	0.404332
mir-518c	X	0.534721	283	5.7715	277	560	0.402878
mir-770	X	0.669429	300	6.16332	261	561	0.401434
mir-940	X	0.599463	289	5.9516	272	561	0.4
mir-320d-1	X	0.375392	249	5.10072	314	563	0.398577
mir-196a-1	X	0.551727	287	5.70508	280	567	0.397163
mir-487a	X	0.51035	278	5.57633	290	568	0.39576
mir-320d-2	X	0.406788	257	5.1491	312	569	0.394366
mir-934	X	0.765407	313	6.23188	256	569	0.392982
mir-451	X	0.695018	307	6.07611	266	573	0.391608
mir-376a-1	X	0.71096	308	5.99162	267	575	0.390244
mir-421	X	0.506868	277	5.36706	302	579	0.388889
mir-7-3	X	0.869309	327	6.23814	253	580	0.387543
mir-1228	X	0.607015	290	5.53043	291	581	0.386207
mir-1271	X	0.464557	268	5.07315	315	583	0.38488
mir-520b	X	0.801387	315	5.97287	268	583	0.383562
mir-188	X	0.525717	279	5.23948	305	584	0.382253
mir-329-1	X	0.534549	281	5.31836	303	584	0.380952
mir-937	X	0.675595	302	5.68468	284	586	0.379661
mir-511-1	X	0.813543	318	5.9628	270	588	0.378378
mir-541	X	0.369777	246	4.63886	344	590	0.377104
mir-519a-2	X	0.874676	329	6.15451	262	591	0.375839
mir-766	X	0.869868	328	6.1521	265	593	0.374582
mir-1266	X	0.528612	280	4.95748	323	603	0.373333
mir-329-2	X	0.538833	284	4.97739	320	604	0.372093
mir-500a	X	0.692449	306	5.39872	298	604	0.370861
mir-515-1	X	0.919137	337	5.86146	274	611	0.369637
mir-3074	X	0.631162	295	5.0374	317	612	0.368421
mir-494	X	0.851048	326	5.58724	288	614	0.367213
mir-887	X	0.534555	282	4.83764	334	616	0.366013
mir-184	X	0.829772	322	5.42947	295	617	0.364821
mir-144	X	0.945212	343	5.79534	275	618	0.363636
mir-19a	O	0.896647	335	5.64074	285	620	0.365696
mir-518f	X	0.881149	331	5.46761	292	623	0.364516
mir-628	X	0.743935	312	5.15957	311	623	0.363344
mir-371	X	0.817696	319	5.22065	307	626	0.362179
mir-548b	X	1.00185	349	5.76457	278	627	0.361022
mir-636	X	0.934362	340	5.58204	289	629	0.359873
mir-525	X	0.884354	332	5.20135	308	640	0.35873
mir-18b	X	1.08114	358	5.70076	283	641	0.357595
mir-511-2	X	0.902982	336	5.22744	306	642	0.356467
mir-520e	X	1.12893	367	5.78997	276	643	0.355346
mir-516b-1	X	0.821649	321	4.95692	324	645	0.354232
mir-515-2	X	1.05339	353	5.43183	294	647	0.353125
mir-133a-1	O	0.808836	317	4.90266	331	648	0.35514
mir-3200	X	0.818634	320	4.91825	328	648	0.354037
mir-3647	X	0.692381	305	4.69738	343	648	0.352941
mir-1287	X	0.743545	311	4.704	342	653	0.351852
mir-372	X	1.07686	357	5.41706	297	654	0.350769
mir-487b	X	0.725055	309	4.61227	346	655	0.349693
mir-3154	X	0.887116	333	4.92866	326	659	0.348624
mir-1247	X	0.880893	330	4.90883	330	660	0.347561
mir-340	X	0.451206	266	3.97473	395	661	0.346505
mir-133b	O	0.674564	301	4.37896	361	662	0.348485
mir-512-2	X	0.834849	324	4.72187	341	665	0.347432
mir-660	X	0.78709	314	4.51071	354	668	0.346386
mir-663	X	0.664037	299	4.29718	369	668	0.345345
mir-196a-2	X	1.02669	352	4.97495	321	673	0.344311
mir-95	X	0.472753	269	3.78446	408	677	0.343284
mir-1910	X	0.998837	348	4.9003	332	680	0.342262
mir-496	X	0.837045	325	4.41006	356	681	0.341246
mir-891a	X	1.10983	365	5.0704	316	681	0.340237
mir-765	X	0.808601	316	4.3126	366	682	0.339233
mir-942	X	0.928199	338	4.61251	345	683	0.338235
mir-3928	X	0.985523	347	4.76911	338	685	0.337243
mir-516b-2	X	1.01522	350	4.8264	335	685	0.336257
mir-584	X	1.1896	376	5.19687	309	685	0.335277
mir-190b	X	0.97076	346	4.75359	340	686	0.334302
mir-512-1	X	0.934619	341	4.60816	347	688	0.333333
mir-524	X	1.19834	378	5.16042	310	688	0.33237
mir-2277	X	1.09736	360	4.9089	329	689	0.331412
mir-517a	X	0.619521	292	3.95403	399	691	0.33046
mir-517b	X	0.638964	297	3.9351	400	697	0.329513
mir-7-2	X	0.935056	342	4.40937	357	699	0.328571
mir-513a-1	X	1.11984	366	4.78735	336	702	0.327635
mir-1276	X	1.10672	364	4.76778	339	703	0.326705
mir-668	X	1.14906	371	4.85536	333	704	0.325779
mir-551a	X	0.933615	339	4.30462	367	706	0.324859
mir-516a-1	O	1.34294	394	5.1451	313	707	0.326761
mir-1226	X	1.10506	363	4.59971	348	711	0.325843
mir-1306	X	1.21209	381	4.77874	337	718	0.32493
mir-518e	X	1.34049	393	4.92846	327	720	0.324022
mir-516a-2	O	1.44989	407	4.96904	322	729	0.325905
mir-639	X	1.05921	355	4.2459	375	730	0.325
mir-873	X	0.83037	323	3.772	409	732	0.3241
mir-513c	X	1.09886	361	4.25811	373	734	0.323204
mir-3614	X	1.08709	359	4.20628	377	736	0.322314
mir-659	X	0.739454	310	3.54693	431	741	0.321429
mir-1248	X	1.0717	356	4.09993	386	742	0.320548
mir-373	X	1.17238	373	4.2586	372	745	0.319672
mir-3922	X	1.37277	398	4.5369	352	750	0.318801
mir-1262	X	1.41357	403	4.57011	349	752	0.317935
mir-520c	X	1.30868	390	4.35807	362	752	0.317073
mir-641	X	1.21456	382	4.28588	370	752	0.316216
mir-510	X	1.16461	372	4.16164	381	753	0.315364
mir-513a-2	X	1.40675	402	4.54022	351	753	0.314516
mir-1538	X	1.42537	405	4.55803	350	755	0.313673
mir-518b	X	0.893817	334	3.61124	421	755	0.312834
mir-450b	X	1.3478	395	4.33714	363	758	0.312
mir-1291	X	1.45246	408	4.52747	353	761	0.31117
mir-376c	O	1.17766	375	4.02522	392	767	0.312997
mir-1292	X	1.2611	385	4.12314	383	768	0.312169
mir-642a	O	1.46773	411	4.38227	359	770	0.313984
mir-412	X	1.17323	374	3.96218	397	771	0.313158
mir-1224	X	1.29695	389	4.10784	384	773	0.312336
mir-211	X	1.56744	418	4.47319	355	773	0.311518
mir-380	X	1.35953	396	4.19052	378	774	0.310705
mir-3127	X	1.5191	413	4.32962	364	777	0.309896
mir-217	X	0.96085	345	3.48188	436	781	0.309091
mir-548a-3	X	0.504	275	2.46142	506	781	0.30829
mir-579	X	1.05372	354	3.57595	427	781	0.307494
mir-3934	X	1.55087	414	4.28011	371	785	0.306701
mir-133a-2	O	1.2514	384	3.89783	403	787	0.308483
mir-3609	X	1.64771	424	4.31271	365	789	0.307692
mir-3615	X	1.55604	415	4.25661	374	789	0.306905
mir-216b	X	1.38571	400	4.03133	391	791	0.306122
mir-376a-2	X	1.60829	423	4.29917	368	791	0.305344
mir-585	X	0.952565	344	3.27614	449	793	0.304569
mir-23c	X	1.8049	438	4.39799	358	796	0.303797
mir-4326	X	1.58063	419	4.12377	382	801	0.30303
mir-448	X	1.83071	441	4.38185	360	801	0.302267
mir-3909	X	1.68991	428	4.24418	376	804	0.301508
mir-3917	X	1.58711	420	4.07177	387	807	0.300752
mir-523	X	1.29262	388	3.59658	423	811	0.3
mir-3676	X	1.31393	391	3.601	422	813	0.299252
mir-374a	X	1.4551	409	3.82192	405	814	0.298507
mir-550a-1	X	1.37529	399	3.68204	416	815	0.297767
mir-450a-2	X	1.19321	377	3.41365	440	817	0.29703
mir-1249	X	1.43449	406	3.71921	412	818	0.296296
mir-190	X	1.2706	386	3.51219	434	820	0.295567
mir-3691	X	1.82403	439	4.10197	385	824	0.29484
mir-632	X	1.13914	369	3.16316	459	828	0.294118
mir-520g	X	1.2109	380	3.25498	451	831	0.293399
mir-490	X	1.88599	455	4.16887	380	835	0.292683
mir-323b	X	1.66949	425	3.72154	411	836	0.291971
mir-517c	X	1.09955	362	2.97121	474	836	0.291262
mir-500b	X	1.5988	422	3.68371	415	837	0.290557
mir-1234	X	1.86526	449	4.03921	389	838	0.289855
mir-499	X	1.93492	461	4.18692	379	840	0.289157
mir-346	X	1.13687	368	2.97403	473	841	0.288462
mir-670	X	1.56443	417	3.5958	424	841	0.28777
mir-3613	X	1.85126	446	3.97226	396	842	0.287081
mir-3648	X	1.88626	456	4.05097	388	844	0.286396
mir-1295	X	1.70801	430	3.67831	417	847	0.285714
mir-1914	X	1.87805	453	3.97786	394	847	0.285036
mir-3682	X	1.89125	457	4.03171	390	847	0.28436
mir-519c	X	1.58853	421	3.56164	429	850	0.283688
mir-3605	X	1.86266	448	3.8237	404	852	0.283019
mir-2116	X	1.85424	447	3.81849	406	853	0.282353
mir-302c	O	1.01664	351	2.46829	504	855	0.284038
mir-3129	X	1.94885	462	3.99033	393	855	0.283372
mir-122	X	1.88112	454	3.91101	402	856	0.28271
mir-889	X	1.20939	379	2.84342	480	859	0.282051
mir-2110	X	1.97893	465	3.95613	398	863	0.281395
mir-588	X	1.75215	434	3.54852	430	864	0.280742
mir-1296	X	1.91594	459	3.78577	407	866	0.280093
mir-665	X	1.34045	392	2.92007	476	868	0.279446
mir-2355	X	1.86664	450	3.62302	420	870	0.278802
mir-545	X	1.87438	452	3.67126	418	870	0.278161
mir-577	X	1.47777	412	3.17063	458	870	0.277523
mir-3193	X	2.03666	470	3.92279	401	871	0.276888
mir-450a-1	X	1.46128	410	3.05391	464	874	0.276256
mir-550a-2	X	1.84692	444	3.54663	432	876	0.275626
mir-3150b	X	1.70204	429	3.22812	453	882	0.275
mir-520h	X	1.55885	416	3.01547	470	886	0.274376
mir-3132	X	2.17277	478	3.74013	410	888	0.273756
mir-3173	X	1.8509	445	3.39031	443	888	0.273138
mir-3622a	X	2.16088	476	3.71263	413	889	0.272523
mir-383	O	1.7149	431	3.13651	460	891	0.274157
mir-612	X	1.14155	370	2.31356	522	892	0.273543
mir-3679	X	2.17543	479	3.6541	419	898	0.272931
mir-3690	X	2.14176	475	3.58828	426	901	0.272321
mir-658	X	1.68573	427	2.93089	475	902	0.271715
mir-1-2	O	1.82677	440	3.062	463	903	0.273333
mir-513b	X	2.2677	490	3.686	414	904	0.272727
mir-1915	X	1.8364	442	3.05093	465	907	0.272124
mir-662	X	1.28309	387	2.32794	520	907	0.271523
mir-3177	X	2.16974	477	3.50618	435	912	0.270925
mir-624	X	2.25259	487	3.59223	425	912	0.27033
mir-599	X	1.96184	464	3.21702	454	918	0.269737
mir-592	X	1.84606	443	2.88806	479	922	0.269147
mir-522	X	2.32565	495	3.56519	428	923	0.268559
mir-1193	X	1.79656	437	2.6802	488	925	0.267974
mir-1260b	X	2.26532	489	3.43233	439	928	0.267391
mir-618	X	1.21833	383	2.04004	546	929	0.266811
mir-153-2	O	1.96048	463	3.02884	468	931	0.268398
mir-3130-1	X	2.43166	505	3.53896	433	938	0.267819
mir-137	X	1.98523	467	2.98487	472	939	0.267241
mir-548d-2	X	1.92993	460	2.78824	482	942	0.266667
mir-520f	X	2.20141	482	3.12548	461	943	0.266094
mir-1251	X	2.37427	500	3.31924	447	947	0.265525
mir-1270-2	X	2.49815	511	3.47241	437	948	0.264957
mir-3138	X	2.32603	496	3.24257	452	948	0.264392
mir-1468	X	2.44883	507	3.39315	442	949	0.26383
mir-519e	X	2.3007	493	3.21084	456	949	0.26327
mir-627	X	2.00396	468	2.82233	481	949	0.262712
mir-3940	X	2.44535	506	3.3542	444	950	0.262156
mir-651	X	1.75807	435	2.39237	516	951	0.261603
mir-1270-1	X	2.53798	514	3.44186	438	952	0.261053
mir-1275	X	2.21506	485	3.0193	469	954	0.260504
mir-3620	X	2.19783	481	2.90629	478	959	0.259958
mir-1245	X	2.58867	521	3.3973	441	962	0.259414
mir-208a	X	2.29594	492	2.98933	471	963	0.258873
mir-3677	X	2.13873	474	2.65645	489	963	0.258333
mir-1229	X	2.56843	518	3.33022	446	964	0.257796
mir-1254	X	2.5687	519	3.33942	445	964	0.257261
mir-3187	X	2.37022	499	3.03335	466	965	0.256729
mir-3191	X	2.54429	516	3.20846	457	973	0.256198
mir-514b	X	2.5129	513	3.07641	462	975	0.25567
mir-1274b	X	2.68828	526	3.27184	450	976	0.255144
mir-3199-2	X	2.22631	486	2.6378	491	977	0.25462
mir-564	X	2.03123	469	2.45622	508	977	0.254098
mir-3652	X	2.61726	523	3.2113	455	978	0.253579
mir-1294	X	2.70828	531	3.28078	448	979	0.253061
mir-498	X	2.11976	473	2.46103	507	980	0.252546
mir-548d-1	X	2.41977	504	2.76607	484	988	0.252033
mir-876	X	1.7343	433	1.91798	559	992	0.251521
mir-602	X	2.40977	502	2.59968	494	996	0.251012
mir-943	X	2.09448	471	2.26722	527	998	0.250505
mir-3190	X	2.79736	537	3.03297	467	1004	0.25
mir-1288	X	2.70741	530	2.91237	477	1007	0.249497
mir-215	O	2.5681	517	2.60119	493	1010	0.251004
mir-933	X	1.77727	436	1.77873	575	1011	0.250501
mir-3913-1	X	2.69785	529	2.77358	483	1012	0.25
mir-556	X	2.47703	510	2.4675	505	1015	0.249501
mir-198	X	2.6912	527	2.61029	492	1019	0.249004
mir-544	X	2.75319	533	2.71334	486	1019	0.248509
mir-655	X	1.86719	451	1.81008	568	1019	0.248016
mir-3687	X	2.77756	535	2.74927	485	1020	0.247525
mir-676	X	2.67443	525	2.54817	498	1023	0.247036
mir-519b	X	2.50364	512	2.414	513	1025	0.246548
mir-549	X	2.59431	522	2.46847	503	1025	0.246063
mir-521-2	X	2.35481	498	2.26156	528	1026	0.24558
mir-653	X	1.72421	432	1.60492	594	1026	0.245098
mir-376b	X	2.46371	509	2.37213	518	1027	0.244618
mir-1908	X	2.69694	528	2.51407	502	1030	0.244141
mir-216a	X	2.33618	497	2.19043	534	1031	0.243665
mir-489	X	2.73017	532	2.53544	500	1032	0.243191
mir-302a	O	1.41976	404	1.36015	630	1034	0.24466
mir-552	X	2.2556	488	2.02565	549	1037	0.244186
mir-3944	X	3.00216	544	2.56999	496	1040	0.243714
mir-892b	X	3.01032	545	2.59697	495	1040	0.243243
mir-3158-2	X	2.93383	540	2.52477	501	1041	0.242775
mir-892a	X	2.77687	534	2.45078	510	1044	0.242308
mir-521-1	X	2.57986	520	2.29115	525	1045	0.241843
mir-657	X	2.78292	536	2.45111	509	1045	0.241379
mir-4254	X	3.32472	563	2.70472	487	1050	0.240918
mir-1197	X	2.8511	539	2.41366	514	1053	0.240458
mir-3610	X	3.37796	565	2.6549	490	1055	0.24
mir-422a	X	2.85037	538	2.35196	519	1057	0.239544
mir-572	X	1.98463	466	1.63749	592	1058	0.239089
mir-875	X	3.28745	561	2.56028	497	1058	0.238636
mir-3170	X	3.30215	562	2.53563	499	1061	0.238185
mir-600	X	2.10328	472	1.65033	590	1062	0.237736
mir-647	X	2.66809	524	2.0917	541	1065	0.237288
mir-607	X	2.19384	480	1.68778	586	1066	0.236842
mir-656	X	2.2907	491	1.76507	576	1067	0.236398
mir-518d	X	2.41625	503	1.8101	567	1070	0.235955
mir-622	X	2.20701	483	1.64648	591	1074	0.235514
mir-1225	X	3.1553	552	2.29629	524	1076	0.235075
mir-147b	X	2.94771	541	2.0958	538	1079	0.234637
mir-3199-1	X	3.18152	555	2.28541	526	1081	0.234201
mir-4286	X	3.04855	549	2.19823	533	1082	0.233766
mir-597	X	2.31275	494	1.66345	589	1083	0.233333
mir-888	X	3.42177	572	2.40745	515	1087	0.232902
mir-320b-1	X	3.22247	557	2.23864	531	1088	0.232472
mir-643	X	2.46217	508	1.7236	580	1088	0.232044
mir-3188	X	3.46963	578	2.43737	511	1089	0.231618
mir-3616	X	3.28126	560	2.25564	530	1090	0.231193
mir-3124	X	3.16804	553	2.09258	540	1093	0.230769
mir-3125	X	3.52876	584	2.42271	512	1096	0.230347
mir-2276	X	3.23683	559	2.09391	539	1098	0.229927
mir-3680	X	3.18071	554	2.06236	544	1098	0.229508
mir-298	X	3.02474	546	1.98732	553	1099	0.229091
mir-3065	X	3.04319	548	2.01343	551	1099	0.228675
mir-3131	X	3.04943	550	1.97863	554	1104	0.228261
mir-3155	X	3.19397	556	2.02489	550	1106	0.227848
mir-378b	X	2.21371	484	1.38905	624	1108	0.227437
mir-544b	X	3.39711	566	2.07954	543	1109	0.227027
mir-492	X	2.54086	515	1.59283	596	1111	0.226619
mir-944	X	2.39846	501	1.49715	612	1113	0.226212
mir-1227	X	3.63601	593	2.31984	521	1114	0.225806
mir-1911	X	3.65882	597	2.38803	517	1114	0.225403
mir-661	X	2.96515	542	1.79477	572	1114	0.225
mir-3678	X	3.2308	558	1.92065	558	1116	0.224599
mir-548a-1	X	0.675654	303	0.240112	816	1119	0.224199
mir-548a-2	X	0.675654	304	0.240112	817	1121	0.223801
mir-1185-1	X	3.74192	604	2.31202	523	1127	0.223404
mir-3157	X	3.58637	590	2.09834	537	1127	0.223009
mir-3622b	X	3.54336	587	2.08316	542	1129	0.222615
mir-3662	X	3.41046	569	1.90259	560	1129	0.222222
mir-3911	X	3.42472	573	1.92208	557	1130	0.221831
mir-3939	X	3.44919	575	1.92661	555	1130	0.221441
mir-1250	X	3.5004	583	2.02696	548	1131	0.221053
mir-3654	X	3.68323	600	2.21471	532	1132	0.220665
mir-3936	X	3.59976	591	2.05907	545	1136	0.22028
mir-1298	X	3.69088	602	2.18274	535	1137	0.219895
mir-611	X	3.41558	571	1.80115	569	1140	0.219512
mir-1181	X	3.78539	611	2.14823	536	1147	0.21913
mir-593	X	3.84928	618	2.25572	529	1147	0.21875
mir-3198	X	3.54123	586	1.87009	562	1148	0.218371
mir-922	X	3.46734	577	1.79764	571	1148	0.217993
mir-548q	X	3.69594	603	2.03066	547	1150	0.217617
mir-527	X	3.37266	564	1.68643	587	1151	0.217241
mir-575	X	3.6338	592	1.86268	563	1155	0.216867
mir-1237	X	3.75213	606	1.9991	552	1158	0.216495
mir-578	X	2.99628	543	1.4698	616	1159	0.216123
mir-650	X	3.49372	582	1.72819	579	1161	0.215753
mir-3192	X	3.42971	574	1.66447	588	1162	0.215385
mir-3194	X	3.53247	585	1.75002	578	1163	0.215017
mir-555	X	3.49345	581	1.69278	585	1166	0.214651
mir-891b	X	3.46528	576	1.57147	600	1176	0.214286
mir-604	X	3.40059	567	1.50325	611	1178	0.213922
mir-720	X	3.68929	601	1.76273	577	1178	0.213559
mir-1304	X	3.96515	624	1.92456	556	1180	0.213198
mir-631	X	3.47344	579	1.56232	601	1180	0.212838
mir-1258	X	3.81595	615	1.82947	566	1181	0.212479
mir-3183	X	3.8212	617	1.85747	564	1181	0.212121
mir-153-1	O	3.49203	580	1.56019	602	1182	0.213445
mir-3612	X	3.66708	598	1.69392	584	1182	0.213087
mir-570	X	3.03204	547	1.3024	636	1183	0.21273
mir-3178	X	3.78557	612	1.78103	574	1186	0.212375
mir-3166	X	4.01501	626	1.89179	561	1187	0.21202
mir-3150	X	3.85247	620	1.79899	570	1190	0.211667
mir-3655	X	3.76207	608	1.71018	583	1191	0.211314
mir-4306	X	3.11404	551	1.2707	641	1192	0.210963
mir-3176	X	3.66868	599	1.5957	595	1194	0.210614
mir-1293	X	3.58188	588	1.53166	607	1195	0.210265
mir-2114	X	3.58188	589	1.53166	608	1197	0.209917
mir-561	X	3.41241	570	1.37052	627	1197	0.209571
mir-3139	X	3.40635	568	1.32345	632	1200	0.209226
mir-3158-1	X	4.11696	633	1.78595	573	1206	0.208882
mir-3168	X	4.22333	644	1.84235	565	1209	0.208539
mir-548o	X	3.64741	595	1.47738	614	1209	0.208197
mir-320e	X	3.75865	607	1.55203	604	1211	0.207856
mir-3918	X	3.65658	596	1.47728	615	1211	0.207516
mir-3144	X	3.76779	610	1.54512	605	1215	0.207178
mir-3161	X	4.13421	636	1.7158	582	1218	0.20684
mir-302b	O	1.36945	397	0.233634	822	1219	0.20813
mir-548j	X	4.20012	641	1.72248	581	1222	0.207792
mir-384	X	1.39535	401	0.233385	823	1224	0.207455
mir-609	X	3.74644	605	1.43796	620	1225	0.20712
mir-3926-1	X	3.82115	616	1.5166	610	1226	0.206785
mir-3926-2	X	3.76487	609	1.46195	618	1227	0.206452
mir-1323	X	4.1204	635	1.63038	593	1228	0.206119
mir-573	X	3.78915	613	1.38045	625	1238	0.205788
mir-644	X	4.19437	640	1.57576	598	1238	0.205457
mir-3147	X	4.21637	642	1.58955	597	1239	0.205128
mir-2278	X	4.03232	627	1.48589	613	1240	0.2048
mir-1913	X	3.89757	621	1.40656	622	1243	0.204473
mir-638	X	3.90934	622	1.38919	623	1245	0.204147
mir-596	X	3.79767	614	1.31756	633	1247	0.203822
mir-1909	X	4.06293	628	1.43618	621	1249	0.203498
mir-367	O	1.67657	426	0.230644	824	1250	0.204762
mir-938	X	4.09182	632	1.44089	619	1251	0.204437
mir-581	X	4.25817	647	1.54099	606	1253	0.204114
mir-1236	X	4.23324	646	1.52633	609	1255	0.203791
mir-3664	X	4.37379	652	1.55245	603	1255	0.20347
mir-614	X	3.64675	594	1.11878	662	1256	0.20315
mir-3660	X	4.08016	630	1.36515	628	1258	0.20283
mir-3197	X	4.4828	660	1.57171	599	1259	0.202512
mir-3650	X	4.08869	631	1.35866	631	1262	0.202194
mir-941-1	X	3.91478	623	1.27214	640	1263	0.201878
mir-1912	X	3.98145	625	1.24506	644	1269	0.201563
mir-3196	X	4.14016	638	1.31431	634	1272	0.201248
mir-3943	X	4.11954	634	1.28719	638	1272	0.200935
mir-1238	X	4.44667	656	1.46297	617	1273	0.200622
mir-3202-2	X	4.13478	637	1.29191	637	1274	0.200311
mir-302d	O	1.90157	458	0.228401	827	1285	0.20155
mir-3126	X	4.27538	648	1.24657	643	1291	0.201238
mir-3667	X	4.22714	645	1.21231	646	1291	0.200927
mir-648	X	4.21915	643	1.13345	656	1299	0.200617
mir-1244-2	X	4.06759	629	1.02297	672	1301	0.200308
mir-1246	X	4.48238	659	1.25943	642	1301	0.2
mir-3143	X	4.61569	672	1.36114	629	1301	0.199693
mir-3130-2	X	4.41698	654	1.18308	649	1303	0.199387
mir-2113	X	4.71642	677	1.30676	635	1312	0.199081
mir-1-1	O	4.81769	688	1.37271	626	1314	0.200306
mir-1260	X	4.57397	668	1.20996	647	1315	0.2
mir-3661	X	4.41875	655	1.12172	660	1315	0.199695
mir-548s	X	4.33688	649	1.05902	666	1315	0.199391
mir-1290	X	4.5158	664	1.13427	655	1319	0.199088
mir-558	X	4.60893	671	1.18447	648	1319	0.198786
mir-3137	X	4.45599	657	1.09762	663	1320	0.198485
mir-3140	X	4.55784	667	1.16428	653	1320	0.198185
mir-571	X	4.7573	682	1.27985	639	1321	0.197885
mir-1283-2	X	4.72334	678	1.2346	645	1323	0.197587
mir-637	X	4.54132	665	1.12764	658	1323	0.197289
mir-3618	X	4.41357	653	1.0187	674	1327	0.196992
mir-3189	X	4.47593	658	1.04032	670	1328	0.196697
mir-3162	X	4.36982	651	0.993931	678	1329	0.196402
mir-3179-1	X	4.55121	666	1.09685	664	1330	0.196108
mir-3180-4	X	4.65317	675	1.1329	657	1332	0.195815
mir-3195	X	4.63424	673	1.12481	659	1332	0.195522
mir-548t	X	4.5128	663	1.01229	675	1338	0.195231
mir-3149	X	4.80692	686	1.15986	654	1340	0.19494
mir-1284	X	4.84096	691	1.17055	650	1341	0.194651
mir-1289-1	X	4.48899	662	0.958764	682	1344	0.194362
mir-1255a	X	4.4835	661	0.918474	688	1349	0.194074
mir-3175	X	4.65985	676	0.999671	677	1353	0.193787
mir-3120	X	4.60603	670	0.936468	684	1354	0.193501
mir-1265	X	4.85621	694	1.11914	661	1355	0.193215
mir-1283-1	X	4.82695	690	1.05102	669	1359	0.192931
mir-548k	X	4.73745	680	0.972732	681	1361	0.192647
mir-147	X	4.98963	712	1.16894	652	1364	0.192364
mir-1297	X	4.59308	669	0.849718	697	1366	0.192082
mir-764	X	4.90926	700	1.05812	667	1367	0.191801
mir-3685	X	4.90272	698	1.01936	673	1371	0.19152
mir-3916	X	4.78408	685	0.887792	691	1376	0.191241
mir-559	X	4.97493	711	1.07814	665	1376	0.190962
mir-1303	X	4.91517	701	1.00369	676	1377	0.190684
mir-3656	X	4.73272	679	0.84225	699	1378	0.190407
mir-3688	X	4.84257	692	0.924103	686	1378	0.190131
mir-3117	X	4.6465	674	0.810952	707	1381	0.189855
mir-591	X	4.99319	713	1.02771	671	1384	0.18958
mir-3135	X	4.76318	683	0.830383	702	1385	0.189306
mir-548v	X	4.74797	681	0.800933	708	1389	0.189033
mir-3151	X	4.96322	709	0.919563	687	1396	0.188761
mir-1539	X	4.93828	705	0.879478	694	1399	0.188489
mir-663b	X	4.76954	684	0.737698	715	1399	0.188218
mir-3180-3	X	4.8124	687	0.7052	725	1412	0.187948
mir-3923	X	5.0367	718	0.876177	695	1413	0.187679
mir-3617	X	5.02032	715	0.831062	701	1416	0.187411
mir-1825	X	4.81947	689	0.666322	730	1419	0.187143
mir-642b	X	4.9383	706	0.755691	713	1419	0.186876
mir-3941	X	5.06914	725	0.850414	696	1421	0.18661
mir-1185-2	X	4.87928	696	0.704765	726	1422	0.186344
mir-3907	X	5.06388	722	0.835278	700	1422	0.18608
mir-595	X	5.14797	741	0.955014	683	1424	0.185816
mir-3121	X	5.07455	727	0.8451	698	1425	0.185552
mir-3938	X	5.01661	714	0.756789	712	1426	0.18529
mir-1257	X	5.06471	723	0.819456	704	1427	0.185028
mir-3180-2	X	4.96074	708	0.724923	719	1427	0.184767
mir-3153	X	4.90814	699	0.665809	731	1430	0.184507
mir-621	X	5.27196	783	1.16983	651	1434	0.184248
mir-626	X	5.16643	745	0.885015	692	1437	0.183989
mir-3181	X	5.08632	732	0.813131	706	1438	0.183731
mir-3684	X	4.85512	693	0.61478	745	1438	0.183473
mir-640	X	5.16803	746	0.879979	693	1439	0.183217
mir-3174	X	5.07368	726	0.748657	714	1440	0.182961
mir-1244-1	X	5.0424	720	0.70567	724	1444	0.182706
mir-3115	X	4.91567	702	0.617149	744	1446	0.182451
mir-526a-1	X	5.03226	717	0.666583	729	1446	0.182197
mir-1264	X	5.16432	744	0.823016	703	1447	0.181944
mir-3186	X	4.89479	697	0.581295	750	1447	0.181692
mir-3141	X	4.93734	703	0.592278	749	1452	0.18144
mir-1280	X	4.94191	707	0.607808	746	1453	0.181189
mir-3945	X	5.0806	731	0.710055	722	1453	0.180939
mir-3136	X	5.12997	737	0.725965	717	1454	0.18069
mir-300	O	3.85044	619	0.206724	836	1455	0.181818
mir-3681	X	5.07677	728	0.699412	727	1455	0.181568
mir-718	X	5.13605	739	0.737192	716	1455	0.181319
mir-1281	X	4.93781	704	0.572499	752	1456	0.18107
mir-3134	X	5.2693	778	0.989199	679	1457	0.180822
mir-4322	X	5.05965	721	0.636114	736	1457	0.180575
mir-1231	X	5.10684	735	0.705839	723	1458	0.180328
mir-3163	X	4.96742	710	0.594528	748	1458	0.180082
mir-4301	X	5.2693	779	0.989199	680	1459	0.179837
mir-1263	X	5.14781	740	0.719056	720	1460	0.179592
mir-3184	X	5.1564	742	0.712084	721	1463	0.179348
mir-548l	X	5.10583	734	0.648083	735	1469	0.179104
mir-466	X	5.08058	730	0.617599	743	1473	0.178862
mir-554	X	5.38929	807	1.05489	668	1475	0.17862
mir-548c	X	4.16615	639	0.202737	838	1477	0.178378
mir-1179	X	5.04077	719	0.497176	762	1481	0.178138
mir-3167	X	5.25747	772	0.782358	710	1482	0.177898
mir-4289	X	5.18264	750	0.659627	733	1483	0.177658
mir-1289-2	X	5.16397	743	0.619659	742	1485	0.177419
mir-3160-1	X	5.02742	716	0.475598	770	1486	0.177181
mir-3665	X	5.09354	733	0.568062	753	1486	0.176944
mir-4259	X	5.29668	799	0.905883	689	1488	0.176707
mir-613	X	4.35704	650	0.200246	839	1489	0.176471
mir-3912	X	5.1953	752	0.629466	738	1490	0.176235
mir-2117	X	5.07926	729	0.491491	763	1492	0.176
mir-3116-1	X	5.06721	724	0.478203	769	1493	0.175766
mir-1243	X	5.13168	738	0.562172	756	1494	0.175532
mir-3185	X	5.2269	760	0.629426	739	1499	0.175299
mir-4284	X	5.11067	736	0.48523	764	1500	0.175066
mir-1203	X	5.27711	787	0.725124	718	1505	0.174834
mir-623	X	5.64195	821	0.928661	685	1506	0.174603
mir-890	X	5.60237	816	0.889975	690	1506	0.174373
mir-3159	X	5.21495	758	0.575831	751	1509	0.174142
mir-3914-1	X	5.1949	751	0.515944	760	1511	0.173913
mir-3663	X	5.21099	755	0.536662	758	1513	0.173684
mir-1470	X	5.21019	753	0.484693	765	1518	0.173456
mir-3692	X	5.23256	763	0.544036	757	1520	0.173228
mir-1322	X	5.17947	749	0.437383	775	1524	0.173001
mir-4258	X	5.17065	748	0.435836	776	1524	0.172775
mir-3658	X	5.24068	764	0.480548	767	1531	0.172549
mir-630	X	5.6332	820	0.779658	711	1531	0.172324
mir-3646	X	5.1693	747	0.386655	786	1533	0.172099
mir-610	X	5.7328	825	0.785472	709	1534	0.171875
mir-3116-2	X	5.24725	768	0.478772	768	1536	0.171651
mir-4262	X	4.86584	695	0.193269	841	1536	0.171429
mir-606	X	5.39711	808	0.678243	728	1536	0.171206
mir-3937	X	5.81439	832	0.817948	705	1537	0.170984
mir-1273c	X	5.21343	757	0.401301	782	1539	0.170763
mir-1256	X	5.23152	762	0.396248	783	1545	0.170543
mir-550b-1	X	5.21335	756	0.333075	790	1546	0.170323
mir-1285-1	X	5.25301	770	0.435007	777	1547	0.170103
mir-1178	X	5.26137	774	0.441607	774	1548	0.169884
mir-2861	X	5.24565	767	0.403172	781	1548	0.169666
mir-526a-2	X	5.24159	765	0.389931	785	1550	0.169448
mir-3202-1	X	5.21094	754	0.310186	797	1551	0.169231
mir-603	X	5.589	815	0.635768	737	1552	0.169014
mir-3165	X	5.22348	759	0.31824	794	1553	0.168798
mir-3180-5	X	5.26158	775	0.411668	779	1554	0.168582
mir-1305	X	5.26882	777	0.41342	778	1555	0.168367
mir-3621	X	5.70437	824	0.648958	734	1558	0.168153
mir-3659	X	5.25307	771	0.344887	787	1558	0.167939
mir-3152	X	5.26965	780	0.411265	780	1560	0.167726
mir-3179-3	X	5.24848	769	0.330888	791	1560	0.167513
mir-1267	X	5.22842	761	0.29295	800	1561	0.1673
mir-3689a	X	5.24361	766	0.294893	799	1565	0.167089
mir-3146	X	5.27382	784	0.392979	784	1568	0.166877
mir-2115	X	5.97066	840	0.664013	732	1572	0.166667
mir-1286	X	5.2751	785	0.343221	788	1573	0.166456
mir-3942	X	5.25998	773	0.282615	801	1574	0.166247
mir-1272	X	5.27612	786	0.32953	792	1578	0.166038
mir-3929	X	5.47498	812	0.48215	766	1578	0.165829
mir-580	X	5.96689	839	0.626364	740	1579	0.165621
mir-586	X	5.7584	828	0.564486	755	1583	0.165414
mir-4321	X	5.26634	776	0.256923	808	1584	0.165207
mir-3674	X	6.06755	846	0.620408	741	1587	0.165
mir-1253	X	6.01031	842	0.597627	747	1589	0.164794
mir-3927	X	5.28039	788	0.273788	803	1591	0.164589
mir-4279	X	5.2854	793	0.296606	798	1591	0.164384
mir-3148	X	5.28189	789	0.272746	804	1593	0.164179
mir-3935	X	5.28208	791	0.26609	805	1596	0.163975
mir-550b-2	X	5.2705	781	0.246746	815	1596	0.163772
mir-3689b	X	5.27054	782	0.239521	818	1600	0.163569
mir-4310	X	5.36301	806	0.314404	796	1602	0.163366
mir-1184-1	X	5.7749	830	0.453553	773	1603	0.163164
mir-762	X	5.28304	792	0.254578	811	1603	0.162963
mir-3925	X	6.22113	855	0.566957	754	1609	0.162762
mir-3145	X	5.61845	818	0.323572	793	1611	0.162562
mir-4296	X	5.30745	800	0.251024	813	1613	0.162362
mir-4315-2	X	5.28564	794	0.235629	820	1614	0.162162
mir-921	X	6.20322	853	0.506184	761	1614	0.161963
mir-4260	X	5.28714	797	0.236126	819	1616	0.161765
mir-548e	X	5.67852	822	0.317353	795	1617	0.161567
mir-4314	X	6.35544	863	0.525186	759	1622	0.161369
mir-1277	X	5.70288	823	0.277882	802	1625	0.161172
mir-3128	X	5.28706	796	0.21773	829	1625	0.160976
mir-3156-3	X	5.28208	790	0.208476	835	1625	0.16078
mir-3915	X	5.34764	804	0.235161	821	1625	0.160584
mir-3180-1	X	5.60534	817	0.254583	810	1627	0.160389
mir-3156-2	X	5.34777	805	0.229216	825	1630	0.160194
mir-635	X	6.28231	858	0.462631	772	1630	0.16
mir-645	X	6.31172	859	0.473227	771	1630	0.159806
mir-548y	X	5.32811	802	0.211387	832	1634	0.159613
mir-3675	X	5.40746	809	0.229187	826	1635	0.15942
mir-1282	X	5.2864	795	0.184284	844	1639	0.159228
mir-3910-2	X	5.28778	798	0.19034	842	1640	0.159036
mir-4281	X	5.40772	810	0.215323	830	1640	0.158845
mir-1205	X	5.76465	829	0.248137	814	1643	0.158654
mir-374c	X	5.9229	837	0.257095	807	1644	0.158463
mir-4285	X	5.52729	813	0.20929	833	1646	0.158273
mir-4290	X	5.94309	838	0.25307	812	1650	0.158084
mir-4313	X	6.02145	844	0.264152	806	1650	0.157895
mir-2052	X	5.32827	803	0.177699	848	1651	0.157706
mir-4315-1	X	5.58711	814	0.205267	837	1651	0.157518
mir-3914-2	X	5.30834	801	0.16779	854	1655	0.15733
mir-1278	X	6.22061	854	0.25651	809	1663	0.157143
mir-548f-1	X	5.6272	819	0.181539	845	1664	0.156956
mir-3156-1	X	5.82603	833	0.208697	834	1667	0.15677
mir-4312	X	5.44947	811	0.165314	856	1667	0.156584
mir-3164	X	6.69109	879	0.341947	789	1668	0.156398
mir-103-1-as	X	5.73684	826	0.179939	846	1672	0.156213
mir-103-2-as	X	5.73684	827	0.179939	847	1674	0.156028
mir-3179-2	X	5.84637	834	0.187107	843	1677	0.155844
mir-3920	X	6.18398	852	0.218559	828	1680	0.15566
mir-3649	X	6.0454	845	0.198151	840	1685	0.155477
mir-1972-1	X	5.77628	831	0.16495	858	1689	0.155294
mir-3160-2	X	5.98598	841	0.175075	849	1690	0.155112
mir-3671	X	5.89985	836	0.164684	859	1695	0.15493
mir-1469	X	6.01432	843	0.16515	857	1700	0.154748
mir-4308	X	5.88708	835	0.161188	869	1704	0.154567
mir-3666	X	6.27919	856	0.170471	850	1706	0.154386
mir-4295	X	6.27919	857	0.170471	851	1708	0.154206
mir-4278	X	6.68164	878	0.213386	831	1709	0.154026
mir-302e	X	6.32611	860	0.169598	853	1713	0.153846
mir-4277	X	6.1761	851	0.162855	862	1713	0.153667
mir-1182	X	6.11761	848	0.161925	866	1714	0.153488
mir-711	X	6.09741	847	0.161659	868	1715	0.15331
mir-1208	X	6.34184	861	0.164028	860	1721	0.153132
mir-4319	X	6.45091	866	0.167231	855	1721	0.152955
mir-3133	X	6.16609	850	0.159115	873	1723	0.152778
mir-4300	X	6.14646	849	0.15745	875	1724	0.152601
mir-4320	X	6.58391	874	0.170325	852	1726	0.152425
mir-1302-3	X	6.46877	868	0.162706	863	1731	0.152249
mir-3714	X	6.48892	870	0.163166	861	1731	0.152074
mir-3182	X	6.45955	867	0.162671	865	1732	0.151899
mir-3919	X	6.46877	869	0.162706	864	1733	0.151724
mir-4317	X	6.40699	864	0.156618	876	1740	0.15155
mir-1184-2	X	6.53827	872	0.160636	870	1742	0.151376
mir-3606	X	6.50139	871	0.159968	871	1742	0.151203
mir-4252	X	6.34717	862	0.151119	885	1747	0.15103
mir-761	X	6.72605	882	0.16175	867	1749	0.150857
mir-1204	X	6.43681	865	0.14988	888	1753	0.150685
mir-3119-2	X	6.71945	881	0.157999	874	1755	0.150513
mir-548i-2	X	6.64832	877	0.155007	879	1756	0.150342
mir-1206	X	6.71214	880	0.155154	878	1758	0.150171
mir-208b	X	6.82726	886	0.159632	872	1758	0.15
mir-4292	X	6.61316	875	0.151271	884	1759	0.14983
mir-4327	X	6.83266	887	0.156349	877	1764	0.14966
mir-3686	X	6.55089	873	0.146044	895	1768	0.14949
mir-646	X	7.07642	888	0.15415	880	1768	0.149321
mir-566	X	7.08732	889	0.153901	881	1770	0.149153
mir-297	X	7.13052	890	0.152904	882	1772	0.148984
mir-1268	X	6.77477	883	0.147473	890	1773	0.148816
mir-557	X	7.19423	891	0.151409	883	1774	0.148649
mir-3921	X	6.64323	876	0.141897	900	1776	0.148481
mir-3122	X	6.82071	885	0.146745	892	1777	0.148315
mir-548x	X	6.79905	884	0.146219	894	1778	0.148148
mir-563	X	7.25149	892	0.150039	886	1778	0.147982
mir-608	X	7.25149	893	0.150039	887	1780	0.147816
mir-587	X	7.26691	894	0.149665	889	1783	0.147651
mir-649	X	7.37263	895	0.147049	891	1786	0.147486
mir-325	X	7.39723	896	0.146426	893	1789	0.147321
mir-601	X	7.50285	897	0.143685	896	1793	0.147157
mir-617	X	7.51693	898	0.143312	897	1795	0.146993
mir-562	X	7.53559	899	0.142813	898	1797	0.14683
mir-634	X	7.55871	900	0.14219	899	1799	0.146667
mir-553	X	7.72327	901	0.137581	901	1802	0.146504
mir-802	X	7.77001	902	0.13621	902	1804	0.146341
mir-620	X	7.81165	903	0.134965	903	1806	0.146179
mir-619	X	7.84437	904	0.133968	904	1808	0.146018
mir-936	X	7.87659	905	0.132971	905	1810	0.145856
mir-924	X	7.88456	906	0.132722	906	1812	0.145695
mir-920	X	7.92006	907	0.131601	907	1814	0.145535
mir-583	X	8.02276	908	0.128237	908	1816	0.145374
mir-568	X	8.10937	909	0.125247	909	1818	0.145215
mir-569	X	8.1917	910	0.122257	910	1820	0.145055
mir-567	X	8.23454	911	0.120638	911	1822	0.144896
mir-941-3	X	8.26667	912	0.119392	912	1824	0.144737
mir-941-4	X	8.26667	913	0.119392	913	1826	0.144578
mir-633	X	8.33186	914	0.116775	914	1828	0.14442
mir-1244-3	X	8.40836	915	0.113536	915	1830	0.144262
mir-3118-1	X	8.45592	916	0.111418	916	1832	0.144105
mir-3118-2	X	8.45592	917	0.111418	917	1834	0.143948
mir-3118-3	X	8.45592	918	0.111418	918	1836	0.143791
mir-3118-4	X	8.45592	919	0.111418	919	1838	0.143634
mir-3118-5	X	8.45592	920	0.111418	920	1840	0.143478
mir-3118-6	X	8.45592	921	0.111418	921	1842	0.143322
mir-1183	X	9.1744	922	0.0477567	922	1844	0.143167
mir-1184-3	X	9.1744	923	0.0477567	923	1846	0.143012
mir-1200	X	9.1744	924	0.0477567	924	1848	0.142857
mir-1202	X	9.1744	925	0.0477567	925	1850	0.142703
mir-1207	X	9.1744	926	0.0477567	926	1852	0.142549
mir-1233-1	X	9.1744	927	0.0477567	927	1854	0.142395
mir-1233-2	X	9.1744	928	0.0477567	928	1856	0.142241
mir-1252	X	9.1744	929	0.0477567	929	1858	0.142088
mir-1255b-1	X	9.1744	930	0.0477567	930	1860	0.141935
mir-1255b-2	X	9.1744	931	0.0477567	931	1862	0.141783
mir-1261	X	9.1744	932	0.0477567	932	1864	0.141631
mir-1273	X	9.1744	933	0.0477567	933	1866	0.141479
mir-1273d	X	9.1744	934	0.0477567	934	1868	0.141328
mir-1274a	X	9.1744	935	0.0477567	935	1870	0.141176
mir-1279	X	9.1744	936	0.0477567	936	1872	0.141026
mir-1285-2	X	9.1744	937	0.0477567	937	1874	0.140875
mir-1299	O	9.1744	938	0.0477567	938	1876	0.141791
mir-1302-1	X	9.1744	939	0.0477567	939	1878	0.14164
mir-1302-10	X	9.1744	940	0.0477567	940	1880	0.141489
mir-1302-11	X	9.1744	941	0.0477567	941	1882	0.141339
mir-1302-2	X	9.1744	942	0.0477567	942	1884	0.141189
mir-1302-4	X	9.1744	943	0.0477567	943	1886	0.141039
mir-1302-5	X	9.1744	944	0.0477567	944	1888	0.14089
mir-1302-6	X	9.1744	945	0.0477567	945	1890	0.140741
mir-1302-7	X	9.1744	946	0.0477567	946	1892	0.140592
mir-1302-8	X	9.1744	947	0.0477567	947	1894	0.140444
mir-1302-9	X	9.1744	948	0.0477567	948	1896	0.140295
mir-1321	X	9.1744	949	0.0477567	949	1898	0.140148
mir-1324	X	9.1744	950	0.0477567	950	1900	0.14
mir-1471	X	9.1744	951	0.0477567	951	1902	0.139853
mir-1537	X	9.1744	952	0.0477567	952	1904	0.139706
mir-1827	X	9.1744	953	0.0477567	953	1906	0.139559
mir-1972-2	X	9.1744	954	0.0477567	954	1908	0.139413
mir-1973	X	9.1744	955	0.0477567	955	1910	0.139267
mir-2053	X	9.1744	956	0.0477567	956	1912	0.139121
mir-2054	X	9.1744	957	0.0477567	957	1914	0.138976
mir-2909	X	9.1744	958	0.0477567	958	1916	0.138831
mir-302f	X	9.1744	959	0.0477567	959	1918	0.138686
mir-3119-1	X	9.1744	960	0.0477567	960	1920	0.138542
mir-3123	X	9.1744	961	0.0477567	961	1922	0.138398
mir-3142	X	9.1744	962	0.0477567	962	1924	0.138254
mir-3169	X	9.1744	963	0.0477567	963	1926	0.13811
mir-3171	X	9.1744	964	0.0477567	964	1928	0.137967
mir-3201	X	9.1744	965	0.0477567	965	1930	0.137824
mir-3611	X	9.1744	966	0.0477567	966	1932	0.137681
mir-3657	X	9.1744	967	0.0477567	967	1934	0.137539
mir-3668	X	9.1744	968	0.0477567	968	1936	0.137397
mir-3669	X	9.1744	969	0.0477567	969	1938	0.137255
mir-3670	X	9.1744	970	0.0477567	970	1940	0.137113
mir-3672	X	9.1744	971	0.0477567	971	1942	0.136972
mir-3673	X	9.1744	972	0.0477567	972	1944	0.136831
mir-3683	X	9.1744	973	0.0477567	973	1946	0.136691
mir-3713	X	9.1744	974	0.0477567	974	1948	0.13655
mir-3908	X	9.1744	975	0.0477567	975	1950	0.13641
mir-3910-1	X	9.1744	976	0.0477567	976	1952	0.13627
mir-3913-2	X	9.1744	977	0.0477567	977	1954	0.136131
mir-3924	X	9.1744	978	0.0477567	978	1956	0.135992
mir-4251	X	9.1744	979	0.0477567	979	1958	0.135853
mir-4253	X	9.1744	980	0.0477567	980	1960	0.135714
mir-4255	X	9.1744	981	0.0477567	981	1962	0.135576
mir-4256	X	9.1744	982	0.0477567	982	1964	0.135438
mir-4257	X	9.1744	983	0.0477567	983	1966	0.1353
mir-4261	X	9.1744	984	0.0477567	984	1968	0.135163
mir-4263	X	9.1744	985	0.0477567	985	1970	0.135025
mir-4264	X	9.1744	986	0.0477567	986	1972	0.134888
mir-4265	X	9.1744	987	0.0477567	987	1974	0.134752
mir-4266	X	9.1744	988	0.0477567	988	1976	0.134615
mir-4267	X	9.1744	989	0.0477567	989	1978	0.134479
mir-4268	X	9.1744	990	0.0477567	990	1980	0.134343
mir-4269	X	9.1744	991	0.0477567	991	1982	0.134208
mir-4270	X	9.1744	992	0.0477567	992	1984	0.134073
mir-4271	X	9.1744	993	0.0477567	993	1986	0.133938
mir-4272	X	9.1744	994	0.0477567	994	1988	0.133803
mir-4273	X	9.1744	995	0.0477567	995	1990	0.133668
mir-4274	X	9.1744	996	0.0477567	996	1992	0.133534
mir-4275	X	9.1744	997	0.0477567	997	1994	0.1334
mir-4276	X	9.1744	998	0.0477567	998	1996	0.133267
mir-4280	X	9.1744	999	0.0477567	999	1998	0.133133
mir-4282	X	9.1744	1000	0.0477567	1000	2000	0.133
mir-4283-1	X	9.1744	1001	0.0477567	1001	2002	0.132867
mir-4283-2	X	9.1744	1002	0.0477567	1002	2004	0.132735
mir-4287	X	9.1744	1003	0.0477567	1003	2006	0.132602
mir-4288	X	9.1744	1004	0.0477567	1004	2008	0.13247
mir-4291	X	9.1744	1005	0.0477567	1005	2010	0.132338
mir-4293	X	9.1744	1006	0.0477567	1006	2012	0.132207
mir-4294	X	9.1744	1007	0.0477567	1007	2014	0.132075
mir-4297	X	9.1744	1008	0.0477567	1008	2016	0.131944
mir-4298	X	9.1744	1009	0.0477567	1009	2018	0.131814
mir-4299	X	9.1744	1010	0.0477567	1010	2020	0.131683
mir-4302	X	9.1744	1011	0.0477567	1011	2022	0.131553
mir-4303	X	9.1744	1012	0.0477567	1012	2024	0.131423
mir-4304	X	9.1744	1013	0.0477567	1013	2026	0.131293
mir-4305	X	9.1744	1014	0.0477567	1014	2028	0.131164
mir-4307	X	9.1744	1015	0.0477567	1015	2030	0.131034
mir-4309	X	9.1744	1016	0.0477567	1016	2032	0.130906
mir-4311	X	9.1744	1017	0.0477567	1017	2034	0.130777
mir-4316	X	9.1744	1018	0.0477567	1018	2036	0.130648
mir-4318	X	9.1744	1019	0.0477567	1019	2038	0.13052
mir-4323	X	9.1744	1020	0.0477567	1020	2040	0.130392
mir-4324	X	9.1744	1021	0.0477567	1021	2042	0.130264
mir-4325	X	9.1744	1022	0.0477567	1022	2044	0.130137
mir-4328	X	9.1744	1023	0.0477567	1023	2046	0.13001
mir-4329	X	9.1744	1024	0.0477567	1024	2048	0.129883
mir-4330	X	9.1744	1025	0.0477567	1025	2050	0.129756
mir-548aa-1	X	9.1744	1026	0.0477567	1026	2052	0.12963
mir-548aa-2	X	9.1744	1027	0.0477567	1027	2054	0.129503
mir-548f-2	X	9.1744	1028	0.0477567	1028	2056	0.129377
mir-548f-3	X	9.1744	1029	0.0477567	1029	2058	0.129252
mir-548f-4	X	9.1744	1030	0.0477567	1030	2060	0.129126
mir-548f-5	X	9.1744	1031	0.0477567	1031	2062	0.129001
mir-548g	X	9.1744	1032	0.0477567	1032	2064	0.128876
mir-548h-1	X	9.1744	1033	0.0477567	1033	2066	0.128751
mir-548h-2	X	9.1744	1034	0.0477567	1034	2068	0.128627
mir-548h-3	X	9.1744	1035	0.0477567	1035	2070	0.128502
mir-548h-4	X	9.1744	1036	0.0477567	1036	2072	0.128378
mir-548i-1	X	9.1744	1037	0.0477567	1037	2074	0.128255
mir-548i-3	X	9.1744	1038	0.0477567	1038	2076	0.128131
mir-548i-4	X	9.1744	1039	0.0477567	1039	2078	0.128008
mir-548m	X	9.1744	1040	0.0477567	1040	2080	0.127885
mir-548n	X	9.1744	1041	0.0477567	1041	2082	0.127762
mir-548p	X	9.1744	1042	0.0477567	1042	2084	0.127639
mir-548u	X	9.1744	1043	0.0477567	1043	2086	0.127517
mir-548w	X	9.1744	1044	0.0477567	1044	2088	0.127395
mir-548z	X	9.1744	1045	0.0477567	1045	2090	0.127273
mir-759	X	9.1744	1046	0.0477567	1046	2092	0.127151
