# Supplementary material for: Prioritizing cancer-related microRNAs by integrating microRNA and mRNA datasets
Source: Sci Rep. 2016 Oct 13;6:35350. doi: 10.1038/srep35350 (PMC5062133; doi:10.1038/srep35350)
Supplement: Supplementary Table 6 [file srep35350-s7.xls]

## Sheet: F1
miRNA	HMDD	Ave_Exp	Cumulative Ratio
mir-143	O	336556	1
mir-21	O	115877	1
mir-375	O	106934	1
mir-148a	O	64273.4	1
mir-22	O	50864.2	1
mir-10b	X	37790	0.833333
mir-30a	X	33567.1	0.714286
mir-182	O	19920.7	0.75
let-7a-2	O	15697.9	0.777778
mir-101-1	O	15383.8	0.8
mir-99b	O	15250.6	0.818182
mir-103-1	X	15244.8	0.75
mir-200c	O	12848.7	0.769231
mir-30e	X	9170.57	0.714286
let-7b	O	8813.29	0.733333
let-7f-2	X	8573.27	0.6875
mir-100	O	8200.17	0.705882
let-7a-1	O	7894.63	0.722222
let-7a-3	O	7885.7	0.736842
mir-30d	O	7853.4	0.75
mir-92a-2	O	6999.06	0.761905
let-7c	O	6893.37	0.772727
mir-25	O	6543.95	0.782609
mir-29a	O	5979.08	0.791667
mir-183	O	5819.76	0.8
mir-145	O	5306.36	0.807692
mir-28	X	4254.85	0.777778
mir-10a	X	3822.64	0.75
mir-93	O	3746.63	0.758621
mir-29c	X	3360.49	0.733333
mir-99a	O	2516.71	0.741935
mir-26a-2	O	1849.46	0.75
mir-203	O	1824.3	0.757576
mir-199b	X	1628.6	0.735294
mir-27b	O	1561.46	0.742857
mir-126	O	1557.86	0.75
mir-141	O	1525.63	0.756757
mir-151	X	1479.33	0.736842
mir-23b	O	1434.17	0.74359
mir-125b-1	O	1404.08	0.75
mir-23a	X	1315.16	0.731707
mir-199a-2	O	1265.07	0.738095
mir-24-2	X	1125.65	0.72093
mir-140	X	906.556	0.704545
mir-532	X	899.766	0.688889
mir-374a	X	878.042	0.673913
mir-92a-1	O	835.356	0.680851
let-7e	X	832.954	0.666667
mir-205	O	810.538	0.673469
mir-26b	X	782.187	0.66
mir-199a-1	O	775.168	0.666667
mir-200b	O	757.234	0.673077
mir-196b	O	685.59	0.679245
mir-30b	X	648.804	0.666667
mir-30c-2	O	643.456	0.672727
mir-142	X	639.981	0.660714
mir-17	O	597.485	0.666667
mir-582	X	573.555	0.655172
mir-9-2	X	570.666	0.644068
mir-9-1	X	569.895	0.633333
mir-125a	X	560.782	0.622951
mir-27a	O	535.09	0.629032
mir-200a	O	510.595	0.634921
let-7g	X	477.938	0.625
mir-1307	X	456.213	0.615385
mir-127	O	436.997	0.621212
mir-379	X	436.173	0.61194
mir-320a	O	435.794	0.617647
mir-191	O	404.965	0.623188
mir-181a-1	X	400.128	0.614286
mir-338	X	374.978	0.605634
mir-378	X	371.227	0.597222
mir-150	X	299.058	0.589041
mir-106b	O	298.101	0.594595
mir-146b	O	295.217	0.6
let-7d	O	293.192	0.605263
mir-361	X	284.246	0.597403
mir-20a	O	278.018	0.602564
mir-29b-2	O	265.684	0.607595
mir-16-1	O	245.14	0.6125
mir-20b	X	237.247	0.604938
mir-181a-2	X	236.648	0.597561
mir-29b-1	O	230.723	0.60241
mir-192	X	230.306	0.595238
mir-152	O	227.852	0.6
mir-1-2	O	227.58	0.604651
let-7i	X	215.063	0.597701
mir-186	X	191.578	0.590909
mir-221	O	189.401	0.595506
mir-19b-2	X	175.766	0.588889
mir-500a	X	173.681	0.582418
mir-193a	O	159.46	0.586957
mir-197	X	155.005	0.580645
mir-363	X	132.799	0.574468
mir-133a-1	O	129.474	0.578947
mir-210	X	122.447	0.572917
mir-15a	O	115.006	0.57732
mir-425	X	114.646	0.571429
mir-542	X	114.192	0.565657
mir-134	X	113.325	0.56
mir-15b	O	109.18	0.564356
mir-106a	O	108.518	0.568627
mir-451	X	106.72	0.563107
mir-132	O	106.703	0.567308
mir-155	X	104.208	0.561905
mir-429	X	102.975	0.556604
mir-148b	X	98.6763	0.551402
mir-206	X	96.6343	0.546296
mir-423	X	94.3164	0.541284
mir-342	X	90.8808	0.536364
mir-181c	X	87.4469	0.531532
mir-34a	O	86.2879	0.535714
mir-455	X	85.1209	0.530973
mir-374b	X	84.5212	0.526316
mir-629	O	83.1537	0.530435
mir-101-2	O	81.6282	0.534483
mir-149	X	78.8369	0.529915
mir-195	O	74.0721	0.533898
mir-223	O	72.776	0.537815
mir-194-2	O	69.9459	0.541667
mir-625	X	69.1602	0.53719
mir-181b-1	O	68.5679	0.540984
mir-130a	O	66.3596	0.544715
mir-574	O	64.8347	0.548387
mir-194-1	O	63.5641	0.552
mir-128-1	X	62.3583	0.547619
mir-139	X	62.0491	0.543307
mir-660	X	59.5235	0.539062
mir-3065	X	59.2995	0.534884
mir-125b-2	O	56.5107	0.538462
mir-218-2	O	54.3076	0.541985
mir-222	O	47.4684	0.545455
mir-335	O	44.4946	0.548872
mir-589	X	43.8243	0.544776
mir-146a	O	42.9694	0.548148
mir-92b	X	42.9664	0.544118
mir-381	X	40.154	0.540146
mir-153-2	O	39.3989	0.543478
mir-664	X	37.8075	0.539568
mir-32	O	37.5844	0.542857
mir-598	X	36.9348	0.539007
mir-193b	O	36.768	0.542254
mir-128-2	X	35.1075	0.538462
mir-452	O	34.5063	0.541667
mir-3607	X	33.3056	0.537931
mir-1269	X	32.956	0.534247
mir-136	X	32.941	0.530612
mir-497	X	32.6842	0.527027
mir-107	O	32.4703	0.530201
mir-135a-1	X	32.2229	0.526667
mir-98	O	32.0858	0.529801
mir-185	O	30.2077	0.532895
mir-96	O	29.8788	0.535948
mir-708	O	29.8723	0.538961
mir-1247	X	29.6116	0.535484
mir-484	X	29.3187	0.532051
mir-424	X	28.1239	0.528662
mir-486	O	27.9998	0.531646
mir-144	X	27.2494	0.528302
mir-508	X	27.205	0.525
mir-744	X	26.7826	0.521739
mir-324	X	24.5445	0.518519
mir-217	X	24.0502	0.515337
mir-1287	X	23.4309	0.512195
mir-340	X	23.3429	0.509091
mir-2355	X	23.0042	0.506024
mir-7-1	X	22.8599	0.502994
mir-24-1	X	22.3303	0.5
mir-19a	X	21.7052	0.497041
mir-339	X	21.112	0.494118
mir-133b	O	20.642	0.497076
mir-365-1	X	20.5864	0.494186
mir-505	X	20.4852	0.491329
mir-365-2	X	20.3361	0.488506
mir-337	X	20.1768	0.485714
mir-769	X	19.9636	0.482955
mir-204	O	19.5353	0.485876
mir-409	O	18.7801	0.488764
mir-328	X	18.7308	0.486034
mir-501	X	18.1534	0.483333
let-7f-1	X	17.7843	0.480663
mir-214	O	15.7478	0.483516
mir-654	X	15.5366	0.480874
mir-33a	X	14.04	0.478261
mir-181d	X	13.9397	0.475676
mir-889	X	12.0369	0.473118
mir-590	X	11.847	0.470588
mir-130b	O	11.6651	0.473404
mir-584	X	11.447	0.470899
mir-331	O	11.3565	0.473684
mir-362	X	10.299	0.471204
mir-652	X	10.1009	0.46875
mir-758	X	9.41259	0.466321
mir-224	O	9.22095	0.469072
mir-410	X	9.13443	0.466667
mir-34c	O	8.79338	0.469388
mir-382	X	8.77426	0.467005
mir-1468	X	8.60866	0.464646
mir-3613	X	8.47502	0.462312
mir-330	O	8.38794	0.465
mir-187	X	8.25348	0.462687
mir-502	X	7.89919	0.460396
mir-1296	O	7.72314	0.463054
mir-874	X	7.63105	0.460784
mir-1180	X	7.6213	0.458537
mir-3653	X	7.10004	0.456311
mir-495	X	6.8037	0.454106
mir-576	X	6.69608	0.451923
mir-369	X	6.66523	0.449761
mir-493	X	6.43605	0.447619
mir-3648	X	6.33062	0.445498
mir-345	X	6.28165	0.443396
mir-378c	O	6.16238	0.446009
mir-411	X	6.1602	0.443925
mir-483	X	6.07811	0.44186
mir-628	X	6.06011	0.439815
mir-454	X	5.98765	0.437788
mir-450b	X	5.63271	0.43578
mir-3074	X	5.54068	0.43379
mir-18a	X	5.25152	0.431818
mir-19b-1	X	5.2458	0.429864
mir-301a	O	5.23779	0.432432
mir-3676	X	5.18273	0.430493
mir-133a-2	O	4.96158	0.433036
mir-370	X	4.79845	0.431111
mir-212	X	4.75902	0.429204
mir-376c	X	4.48847	0.427313
mir-891a	X	4.45298	0.425439
mir-103-2	X	4.36208	0.423581
mir-154	O	4.35028	0.426087
mir-1301	X	4.17926	0.424242
mir-1976	X	4.16202	0.422414
mir-487b	X	4.14615	0.420601
mir-431	X	4.12146	0.418803
mir-671	X	3.90327	0.417021
mir-190	X	3.88141	0.415254
mir-432	X	3.80521	0.413502
mir-3647	X	3.70274	0.411765
mir-675	X	3.68833	0.410042
mir-196a-1	X	3.66559	0.408333
mir-500b	X	3.6101	0.406639
mir-31	O	3.60082	0.409091
mir-539	X	3.46799	0.407407
mir-320b-2	X	3.40054	0.405738
mir-887	X	3.24563	0.404082
mir-766	X	3.23764	0.402439
mir-137	X	3.18306	0.40081
mir-491	X	3.17427	0.399194
mir-153-1	O	3.08614	0.401606
mir-1306	X	2.94227	0.4
mir-504	X	2.93331	0.398406
mir-3677	X	2.82245	0.396825
mir-3130-1	X	2.77825	0.395257
mir-412	X	2.76142	0.393701
mir-592	X	2.74399	0.392157
mir-16-2	O	2.7408	0.394531
mir-135a-2	X	2.70476	0.392996
mir-421	X	2.59283	0.391473
mir-1266	X	2.53515	0.389961
mir-326	X	2.44312	0.388462
mir-1248	X	2.38411	0.386973
mir-383	X	2.32945	0.385496
mir-653	X	2.32225	0.38403
mir-519a-1	X	2.30059	0.382576
mir-503	X	2.25732	0.381132
mir-188	X	2.23958	0.379699
mir-651	X	2.23289	0.378277
mir-4326	X	2.17875	0.376866
mir-1298	X	2.16573	0.375465
mir-299	X	2.14691	0.374074
mir-184	X	2.14058	0.372694
mir-1274b	X	2.10357	0.371324
mir-514-3	X	2.04599	0.369963
mir-514-2	X	2.03937	0.368613
mir-1251	X	2.01549	0.367273
mir-514-1	X	1.98986	0.365942
mir-3687	X	1.9885	0.364621
mir-3913-1	X	1.98057	0.363309
mir-377	X	1.96545	0.362007
mir-1911	X	1.90996	0.360714
mir-450a-1	X	1.87885	0.359431
mir-450a-2	X	1.81053	0.358156
mir-485	X	1.80236	0.35689
mir-219-1	X	1.78168	0.355634
mir-129-2	X	1.7813	0.354386
mir-509-3	X	1.75831	0.353147
mir-449a	O	1.75584	0.355401
mir-655	X	1.74171	0.354167
mir-942	X	1.71522	0.352941
mir-33b	X	1.6868	0.351724
mir-3615	X	1.68031	0.350515
mir-1271	X	1.65952	0.349315
mir-372	X	1.62868	0.348123
mir-129-1	X	1.61495	0.346939
mir-944	X	1.6086	0.345763
mir-615	X	1.5576	0.344595
mir-2110	X	1.54574	0.343434
mir-3127	X	1.4952	0.342282
mir-509-2	X	1.47668	0.341137
mir-95	X	1.38552	0.34
mir-509-1	X	1.38419	0.33887
mir-18b	X	1.33676	0.337748
mir-3651	X	1.31497	0.336634
mir-490	X	1.30665	0.335526
mir-3200	X	1.30065	0.334426
mir-34b	O	1.27956	0.336601
mir-511-2	X	1.24869	0.335505
mir-496	X	1.24606	0.334416
mir-561	X	1.2301	0.333333
mir-1258	X	1.2242	0.332258
mir-494	X	1.21083	0.33119
mir-511-1	X	1.20139	0.330128
mir-30c-1	O	1.19221	0.332268
mir-181b-2	O	1.18202	0.334395
mir-616	O	1.10264	0.336508
mir-135b	O	1.07081	0.338608
mir-23c	X	1.06127	0.337539
mir-9-3	X	1.0377	0.336478
mir-1262	X	1.02874	0.335423
mir-323	X	1.01573	0.334375
mir-659	X	1.01011	0.333333
mir-676	X	0.996976	0.332298
mir-296	O	0.99549	0.334365
mir-627	X	0.990283	0.333333
mir-376b	X	0.985474	0.332308
mir-215	X	0.984546	0.331288
mir-1249	X	0.981554	0.330275
mir-3912	X	0.964345	0.329268
mir-543	X	0.955128	0.328267
mir-3605	X	0.953456	0.327273
mir-26a-1	O	0.952662	0.329305
mir-218-1	O	0.951191	0.331325
mir-934	X	0.942321	0.33033
mir-550a-1	X	0.920218	0.329341
mir-376a-1	X	0.899588	0.328358
mir-1304	X	0.888308	0.327381
mir-3926-1	X	0.873529	0.326409
mir-1245	X	0.830956	0.325444
mir-940	X	0.820574	0.324484
mir-624	X	0.813544	0.323529
mir-550a-2	X	0.798352	0.322581
mir-323b	X	0.796405	0.321637
mir-499	X	0.789508	0.3207
mir-1255a	X	0.78777	0.319767
mir-506	X	0.786803	0.318841
mir-516a-2	X	0.781295	0.317919
mir-516a-1	X	0.780001	0.317003
mir-548v	X	0.74965	0.316092
mir-519a-2	X	0.747203	0.315186
mir-1291	X	0.745926	0.314286
mir-487a	X	0.741086	0.31339
mir-1277	X	0.712462	0.3125
mir-3614	X	0.70544	0.311615
mir-433	X	0.682704	0.310734
mir-202	X	0.663327	0.309859
mir-935	X	0.661769	0.308989
mir-522	X	0.63822	0.308123
mir-663	X	0.625243	0.307263
mir-216a	X	0.613235	0.306407
mir-548b	X	0.612586	0.305556
mir-642a	O	0.601674	0.307479
mir-380	X	0.576773	0.30663
mir-1912	X	0.565692	0.305785
mir-1275	X	0.558552	0.304945
mir-3170	X	0.545683	0.30411
mir-656	X	0.535981	0.303279
mir-122	O	0.534261	0.305177
mir-937	X	0.518262	0.304348
mir-190b	X	0.51802	0.303523
mir-767	X	0.500675	0.302703
mir-1-1	O	0.487902	0.304582
mir-219-2	X	0.485521	0.303763
mir-3117	X	0.482182	0.302949
mir-877	X	0.457354	0.302139
mir-2115	X	0.456145	0.301333
mir-196a-2	X	0.455998	0.300532
mir-3934	X	0.443891	0.299735
mir-147b	X	0.442649	0.298942
mir-643	X	0.441385	0.298153
mir-3652	X	0.436366	0.297368
mir-3199-2	X	0.434093	0.296588
mir-760	X	0.417348	0.295812
mir-2114	X	0.401664	0.295039
mir-3152	X	0.400537	0.294271
mir-7-2	X	0.395415	0.293506
mir-612	X	0.391592	0.292746
mir-329-2	X	0.367306	0.29199
mir-3928	X	0.36705	0.291237
mir-570	X	0.365793	0.290488
mir-3917	X	0.357253	0.289744
mir-618	X	0.354603	0.289003
mir-1226	X	0.350734	0.288265
mir-7-3	X	0.346743	0.287532
mir-1224	X	0.343646	0.286802
mir-3610	X	0.34346	0.286076
mir-105-2	X	0.340087	0.285354
mir-329-1	X	0.336368	0.284635
mir-320c-1	X	0.335366	0.28392
mir-376a-2	X	0.325623	0.283208
mir-3664	X	0.323663	0.2825
mir-2277	X	0.322487	0.281796
mir-556	X	0.316637	0.281095
mir-105-1	X	0.315585	0.280397
mir-551b	X	0.306382	0.279703
mir-581	X	0.30368	0.279012
mir-577	X	0.303056	0.278325
mir-3943	X	0.297847	0.277641
mir-1288	X	0.295233	0.276961
mir-301b	O	0.294801	0.278729
mir-548t	X	0.278099	0.278049
mir-939	X	0.275021	0.277372
mir-1295	X	0.269454	0.276699
mir-526b	X	0.266875	0.276029
mir-3682	X	0.266242	0.275362
mir-3199-1	X	0.252082	0.274699
mir-580	X	0.250407	0.274038
mir-1228	X	0.242838	0.273381
mir-548o	X	0.24193	0.272727
mir-1270-2	X	0.24182	0.272076
mir-3909	X	0.236625	0.271429
mir-3690	X	0.236235	0.270784
mir-1270-1	X	0.235899	0.270142
mir-3173	X	0.234654	0.269504
mir-320d-1	X	0.23455	0.268868
mir-545	X	0.234195	0.268235
mir-320c-2	X	0.232453	0.267606
mir-449b	X	0.230279	0.266979
mir-488	O	0.225501	0.268692
mir-1254	X	0.219228	0.268065
mir-548e	X	0.216581	0.267442
mir-2116	X	0.214519	0.266821
mir-520a	X	0.212563	0.266204
mir-3622a	X	0.212016	0.265589
mir-541	X	0.210368	0.264977
mir-548q	X	0.209413	0.264368
mir-639	X	0.209139	0.263761
mir-579	X	0.207272	0.263158
mir-138-1	X	0.205436	0.262557
mir-665	X	0.200923	0.261959
mir-320d-2	X	0.199386	0.261364
mir-585	X	0.19413	0.260771
mir-578	X	0.182321	0.260181
mir-1185-1	X	0.173905	0.259594
mir-138-2	X	0.173436	0.259009
mir-3678	X	0.170777	0.258427
mir-208b	X	0.167332	0.257848
mir-3684	X	0.165703	0.257271
mir-3189	X	0.165281	0.256696
mir-3942	X	0.159357	0.256125
mir-3940	X	0.158037	0.255556
mir-605	X	0.155928	0.254989
mir-3922	X	0.155272	0.254425
mir-3941	X	0.154331	0.253863
mir-3926-2	X	0.154094	0.253304
mir-1284	X	0.154045	0.252747
mir-216b	X	0.151357	0.252193
mir-873	X	0.149741	0.251641
mir-3157	X	0.148156	0.251092
mir-1292	X	0.144985	0.250545
mir-518e	X	0.141368	0.25
mir-885	X	0.139862	0.249458
mir-513c	X	0.136898	0.248918
mir-3193	X	0.136453	0.24838
mir-3616	X	0.135599	0.247845
mir-548s	X	0.133402	0.247312
mir-520b	X	0.129725	0.246781
mir-3136	X	0.129536	0.246253
mir-3150b	X	0.128705	0.245726
mir-3158-2	X	0.126157	0.245203
mir-3609	X	0.125188	0.244681
mir-1283-2	X	0.124413	0.244161
mir-3654	X	0.123106	0.243644
mir-517a	X	0.122329	0.243129
mir-517b	X	0.122329	0.242616
mir-1179	X	0.12102	0.242105
mir-632	X	0.119584	0.241597
mir-371	X	0.114863	0.24109
mir-1305	X	0.113408	0.240586
mir-3662	X	0.112035	0.240084
mir-548j	X	0.10702	0.239583
mir-3129	X	0.103725	0.239085
mir-3680	X	0.10236	0.238589
mir-211	X	0.101534	0.238095
mir-4286	X	0.0999497	0.237603
mir-1283-1	X	0.0994114	0.237113
mir-1181	X	0.0989622	0.236626
mir-641	X	0.0985895	0.23614
mir-373	O	0.0972002	0.237705
mir-346	X	0.0948337	0.237219
mir-548k	X	0.09476	0.236735
mir-449c	X	0.0945855	0.236253
mir-320e	X	0.0881237	0.235772
mir-3944	X	0.087511	0.235294
mir-1229	X	0.0870619	0.234818
mir-552	X	0.0866929	0.234343
mir-489	X	0.0863883	0.233871
mir-3131	X	0.0860111	0.2334
mir-658	X	0.0850509	0.232932
mir-374c	X	0.0832011	0.232465
mir-1185-2	X	0.0825974	0.232
mir-892a	X	0.0810963	0.231537
mir-3920	X	0.0807715	0.231076
mir-1264	X	0.080335	0.230616
mir-3178	X	0.0800752	0.230159
mir-518b	X	0.0799889	0.229703
mir-1538	X	0.0796899	0.229249
mir-2276	X	0.0785241	0.228797
mir-3936	X	0.0783853	0.228346
mir-3618	X	0.0776055	0.227898
mir-765	X	0.0770266	0.227451
mir-1225	X	0.0769	0.227006
mir-3619	X	0.0757618	0.226562
mir-3161	X	0.0748644	0.226121
mir-3188	X	0.0739235	0.225681
mir-559	X	0.0725288	0.225243
mir-3691	X	0.0715163	0.224806
mir-3194	X	0.0711862	0.224371
mir-512-1	X	0.0704802	0.223938
mir-551a	X	0.069759	0.223507
mir-3187	X	0.0687485	0.223077
mir-518c	X	0.0671634	0.222649
mir-512-2	X	0.0645187	0.222222
mir-507	X	0.0642809	0.221797
mir-3191	X	0.0639979	0.221374
mir-3185	X	0.0639583	0.220952
mir-607	X	0.062537	0.220532
mir-1294	X	0.0623144	0.220114
mir-1537	X	0.0614431	0.219697
mir-3174	X	0.0573334	0.219282
mir-525	X	0.0572134	0.218868
mir-466	X	0.0569211	0.218456
mir-3655	X	0.0563361	0.218045
mir-3154	X	0.0562639	0.217636
mir-548d-1	X	0.0552916	0.217228
mir-599	X	0.0548096	0.216822
mir-876	X	0.0538215	0.216418
mir-597	X	0.0520289	0.216015
mir-514b	X	0.0497993	0.215613
mir-668	X	0.0488824	0.215213
mir-124-1	O	0.0483695	0.216667
mir-3921	X	0.0477513	0.216266
mir-3126	X	0.0477126	0.215867
mir-1276	X	0.0469886	0.21547
mir-3910-2	X	0.0466366	0.215074
mir-3617	X	0.0465303	0.214679
mir-516b-1	X	0.0464435	0.214286
mir-1250	X	0.045483	0.213894
mir-549	X	0.0447636	0.213504
mir-548d-2	X	0.0444683	0.213115
mir-1256	O	0.0440278	0.214545
mir-636	X	0.0428545	0.214156
mir-518f	X	0.0411954	0.213768
mir-3620	X	0.0410834	0.213382
mir-3914-1	X	0.0402736	0.212996
mir-3667	X	0.0399553	0.212613
mir-3115	X	0.0391595	0.21223
mir-600	X	0.0380689	0.211849
mir-3124	X	0.0380237	0.21147
mir-888	X	0.0375678	0.211091
mir-770	X	0.0372727	0.210714
mir-521-1	O	0.0358552	0.212121
mir-3679	X	0.0358326	0.211744
mir-513a-1	X	0.0358311	0.211368
mir-422a	X	0.0355322	0.210993
mir-513a-2	X	0.0351643	0.210619
mir-3158-1	X	0.0348307	0.210247
mir-3190	X	0.0340958	0.209877
mir-519d	O	0.0337307	0.211268
mir-3688	X	0.0326646	0.210896
mir-1243	X	0.0320114	0.210526
mir-1323	X	0.0319937	0.210158
mir-3150	X	0.0310889	0.20979
mir-3138	X	0.0307279	0.209424
mir-3611	X	0.030065	0.209059
mir-513b	X	0.0297158	0.208696
mir-520g	X	0.0295666	0.208333
mir-548f-1	X	0.0295283	0.207972
mir-548y	X	0.0295248	0.207612
mir-3202-2	X	0.0295226	0.207254
mir-3144	X	0.0292851	0.206897
mir-3195	X	0.0291221	0.20654
mir-720	X	0.028531	0.206186
mir-3140	X	0.027917	0.205832
mir-124-3	O	0.026585	0.207192
mir-1252	X	0.0263218	0.206838
mir-3650	X	0.0260906	0.206485
mir-520f	X	0.025562	0.206133
mir-3149	X	0.0255271	0.205782
mir-124-2	O	0.0254186	0.207131
mir-208a	X	0.0252255	0.20678
mir-1197	X	0.0249093	0.20643
mir-198	O	0.0249002	0.20777
mir-548l	X	0.0248171	0.20742
mir-518a-2	X	0.0243542	0.207071
mir-3125	X	0.0242023	0.206723
mir-1278	X	0.0238587	0.206376
mir-3143	X	0.0231704	0.20603
mir-1234	X	0.0230721	0.205686
mir-3132	X	0.0230569	0.205342
mir-521-2	O	0.0226404	0.206667
mir-1914	X	0.0225679	0.206323
mir-1260b	X	0.0224357	0.20598
mir-518a-1	X	0.0220629	0.205638
mir-515-2	X	0.0220178	0.205298
mir-3923	X	0.0219378	0.204959
mir-3145	X	0.0218633	0.20462
mir-3612	X	0.0218202	0.204283
mir-517c	X	0.021729	0.203947
mir-3692	X	0.0217141	0.203612
mir-2278	X	0.021598	0.203279
mir-3130-2	X	0.0212655	0.202946
mir-527	X	0.021005	0.202614
mir-520d	X	0.0209875	0.202284
mir-938	X	0.0204843	0.201954
mir-3183	X	0.0195144	0.201626
mir-378b	O	0.0193794	0.202922
mir-548X	X	0.0192542	0.202593
mir-3927	X	0.0187058	0.202265
mir-1913	X	0.0185485	0.201939
mir-3918	X	0.0185187	0.201613
mir-555	X	0.0182355	0.201288
mir-3116-2	X	0.0181933	0.200965
mir-3164	X	0.0181015	0.200642
mir-1909	X	0.0180748	0.200321
mir-519c	X	0.0180545	0.2
mir-891b	X	0.0180326	0.199681
mir-516b-2	X	0.0178516	0.199362
mir-3176	X	0.0174627	0.199045
mir-3939	X	0.0174337	0.198728
mir-3911	X	0.0174054	0.198413
mir-548a-3	X	0.016913	0.198098
mir-515-1	X	0.0163265	0.197785
mir-3155	X	0.0161191	0.197472
mir-564	X	0.0159253	0.197161
mir-548x	X	0.0158907	0.19685
mir-943	X	0.0158661	0.196541
mir-498	X	0.0158083	0.196232
mir-3177	X	0.0158023	0.195925
mir-1265	X	0.0157592	0.195618
mir-520h	X	0.0156772	0.195312
mir-3192	X	0.0154081	0.195008
mir-520c	O	0.0153874	0.196262
mir-448	X	0.0153284	0.195956
mir-1910	X	0.0149405	0.195652
mir-3681	X	0.0144449	0.195349
mir-1293	X	0.0140972	0.195046
mir-3166	X	0.0140182	0.194745
mir-3938	X	0.0139513	0.194444
mir-3919	X	0.0133838	0.194145
mir-3146	X	0.0131067	0.193846
mir-3656	X	0.0130463	0.193548
mir-588	X	0.0129138	0.193252
mir-3197	X	0.0125173	0.192956
mir-622	X	0.0124969	0.192661
mir-3658	X	0.0120823	0.192366
mir-1289-1	X	0.0120125	0.192073
mir-892b	X	0.0115135	0.191781
mir-4306	X	0.011467	0.191489
mir-3606	X	0.0114455	0.191199
mir-1237	X	0.0113155	0.190909
mir-621	X	0.0111951	0.19062
mir-1280	X	0.011138	0.190332
mir-1908	X	0.0110775	0.190045
mir-510	X	0.0109414	0.189759
mir-1227	X	0.0105398	0.189474
mir-611	X	0.0101642	0.189189
mir-3135	X	0.0100992	0.188906
mir-1285-1	X	0.0100248	0.188623
mir-4284	X	0.00975689	0.188341
mir-1303	X	0.00964299	0.18806
mir-524	X	0.00961296	0.187779
mir-3198	X	0.00956546	0.1875
mir-3180-4	X	0.00951822	0.187221
mir-1238	X	0.0092303	0.186944
mir-3160-1	X	0.00905077	0.186667
mir-519b	X	0.00887823	0.186391
mir-544b	X	0.00873715	0.186115
mir-3159	X	0.00850619	0.185841
mir-3945	X	0.00814888	0.185567
mir-1236	X	0.00814173	0.185294
mir-3179-3	X	0.00752071	0.185022
mir-1231	X	0.00709338	0.184751
mir-573	X	0.0069389	0.18448
mir-670	X	0.00690414	0.184211
mir-523	X	0.00685909	0.183942
mir-2117	X	0.00680746	0.183673
mir-1290	X	0.00680686	0.183406
mir-1246	X	0.00662684	0.18314
mir-1193	X	0.00647465	0.182874
mir-3689a	X	0.00639922	0.182609
mir-3128	X	0.00635907	0.182344
mir-1539	X	0.00632117	0.182081
mir-3175	X	0.00615678	0.181818
mir-3661	X	0.00605995	0.181556
mir-663b	X	0.0060111	0.181295
mir-630	X	0.00596937	0.181034
mir-3121	X	0.00595604	0.180775
mir-3937	X	0.00587511	0.180516
mir-1260	X	0.00576983	0.180258
mir-875	X	0.00564038	0.18
mir-1267	X	0.00554948	0.179743
mir-3925	X	0.0055341	0.179487
mir-572	X	0.00553127	0.179232
mir-302a	X	0.00547164	0.178977
mir-3689b	X	0.00540213	0.178723
mir-1286	X	0.005373	0.17847
mir-3657	X	0.00534548	0.178218
mir-3916	X	0.00532191	0.177966
mir-520e	X	0.00531757	0.177715
mir-3156-1	X	0.00526154	0.177465
mir-3163	X	0.00515242	0.177215
mir-635	X	0.00499585	0.176966
mir-1322	X	0.00491469	0.176718
mir-596	X	0.00490996	0.176471
mir-3685	X	0.00485638	0.176224
mir-1302-3	X	0.00484496	0.175978
mir-3202-1	X	0.00470044	0.175732
mir-1825	X	0.00441473	0.175487
mir-623	X	0.00431772	0.175243
mir-3139	X	0.00418809	0.175
mir-642b	O	0.00416512	0.176144
mir-3181	X	0.00412399	0.1759
mir-1257	X	0.00408786	0.175657
mir-922	X	0.00402968	0.175414
mir-3156-2	X	0.00395932	0.175172
mir-4254	X	0.00395774	0.174931
mir-3915	X	0.00392936	0.174691
mir-3137	X	0.00375823	0.174451
mir-637	X	0.00375752	0.174211
mir-603	X	0.00347259	0.173973
mir-302b	X	0.00344349	0.173735
mir-3659	X	0.00343108	0.173497
mir-3196	X	0.00342004	0.173261
mir-802	X	0.00341925	0.173025
mir-3168	X	0.00337964	0.172789
mir-3116-1	X	0.00337854	0.172554
mir-3156-3	X	0.00326136	0.17232
mir-3133	X	0.00320794	0.172087
mir-519e	X	0.00313571	0.171854
mir-3663	X	0.00312336	0.171622
mir-2861	X	0.0030809	0.17139
mir-604	X	0.00308011	0.171159
mir-4315-1	X	0.002871	0.170929
mir-567	X	0.00282934	0.170699
mir-647	O	0.00279912	0.171812
mir-3622b	X	0.00273724	0.171582
mir-609	X	0.0026708	0.171352
mir-761	X	0.00265741	0.171123
mir-586	X	0.00263232	0.170895
mir-302d	X	0.00250378	0.170667
mir-941-1	X	0.00249528	0.170439
mir-492	X	0.00246493	0.170213
mir-933	X	0.00242526	0.169987
mir-890	X	0.0024023	0.169761
mir-544	X	0.00233216	0.169536
mir-3179-1	X	0.0022942	0.169312
mir-657	X	0.00210614	0.169089
mir-1273c	X	0.00202294	0.168865
mir-3162	X	0.00200039	0.168643
mir-3621	X	0.00197515	0.168421
mir-591	X	0.00193895	0.1682
mir-3120	X	0.00193885	0.167979
mir-640	X	0.00183603	0.167759
mir-3660	X	0.00177206	0.167539
mir-3165	X	0.00169694	0.16732
mir-548u	X	0.00169415	0.167102
mir-4258	X	0.00162047	0.166884
mir-3646	X	0.00160946	0.166667
mir-1289-2	X	0.00156695	0.16645
mir-602	X	0.001563	0.166234
mir-3151	X	0.00155853	0.166018
mir-3148	X	0.00153337	0.165803
mir-638	X	0.00152346	0.165589
mir-614	X	0.00150873	0.165375
mir-601	X	0.00148977	0.165161
mir-631	X	0.00146718	0.164948
mir-4309	X	0.00142105	0.164736
mir-1182	X	0.00141851	0.164524
mir-320b-1	X	0.00140432	0.164313
mir-661	X	0.00138305	0.164103
mir-563	X	0.00135797	0.163892
mir-3141	X	0.00126092	0.163683
mir-571	X	0.00120677	0.163474
mir-1263	X	0.00119661	0.163265
mir-548w	X	0.00118636	0.163057
mir-4315-2	X	0.00114443	0.16285
mir-4292	X	0.001143	0.162643
mir-1244-2	X	0.001098	0.162437
mir-4295	X	0.00109232	0.162231
mir-650	X	0.00107279	0.162025
mir-1205	X	0.00104378	0.16182
mir-550b-1	X	0.0010424	0.161616
mir-3914-2	X	0.000999711	0.161412
mir-1281	X	0.000991433	0.161209
mir-548f-5	X	0.000971379	0.161006
mir-3179-2	X	0.000960771	0.160804
mir-3935	X	0.000904409	0.160602
mir-1299	X	0.00089297	0.160401
mir-3907	X	0.000852623	0.1602
mir-3186	X	0.000838636	0.16
mir-3153	X	0.00082965	0.1598
mir-617	X	0.000818524	0.159601
mir-3668	X	0.000789808	0.159402
mir-2113	X	0.000771182	0.159204
mir-526a-1	X	0.000768455	0.159006
mir-610	X	0.000760749	0.158809
mir-526a-2	X	0.00072633	0.158612
mir-1207	X	0.000707194	0.158416
mir-4285	X	0.000707194	0.15822
mir-3180-2	X	0.000686773	0.158025
mir-575	X	0.000686213	0.15783
mir-4322	X	0.000677688	0.157635
mir-558	X	0.000638006	0.157442
mir-921	X	0.000619601	0.157248
mir-4279	X	0.000595196	0.157055
mir-302c	X	0.000583911	0.156863
mir-3675	X	0.000581431	0.156671
mir-3147	X	0.00056884	0.156479
mir-1915	X	0.000541709	0.156288
mir-662	X	0.000541368	0.156098
mir-3180-1	X	0.000534277	0.155907
mir-595	X	0.000526824	0.155718
mir-550b-2	X	0.000510854	0.155529
mir-4308	X	0.000490004	0.15534
mir-3184	X	0.000485089	0.155152
mir-4296	X	0.000481872	0.154964
mir-4312	X	0.000473773	0.154776
mir-764	X	0.000470449	0.154589
mir-593	X	0.000458846	0.154403
mir-1469	X	0.000449362	0.154217
mir-606	X	0.000449362	0.154031
mir-3171	X	0.000428026	0.153846
mir-4256	X	0.000410974	0.153661
mir-4280	X	0.000395779	0.153477
mir-568	X	0.000342336	0.153293
mir-1827	X	0.00030948	0.15311
mir-3671	X	0.000300405	0.152927
mir-4324	X	0.000299383	0.152745
mir-4317	X	0.00029584	0.152563
mir-4328	X	0.00029584	0.152381
mir-3913-2	X	0.000290502	0.1522
mir-3929	X	0.000256791	0.152019
mir-4301	X	0.000200259	0.151839
mir-3180-3	X	0.00019883	0.151659
mir-554	X	0.000177202	0.151479
mir-762	X	0.000117425	0.1513
mir-103-1-as	X	0	0.151122
mir-103-2-as	X	0	0.150943
mir-1178	X	0	0.150766
mir-1183	X	0	0.150588
mir-1184-1	X	0	0.150411
mir-1184-2	X	0	0.150235
mir-1184-3	X	0	0.150059
mir-1200	X	0	0.149883
mir-1202	X	0	0.149708
mir-1203	X	0	0.149533
mir-1204	X	0	0.149358
mir-1206	X	0	0.149184
mir-1208	X	0	0.14901
mir-1233-1	X	0	0.148837
mir-1233-2	X	0	0.148664
mir-1244-1	X	0	0.148492
mir-1244-3	X	0	0.14832
mir-1253	X	0	0.148148
mir-1255b-1	X	0	0.147977
mir-1255b-2	X	0	0.147806
mir-1261	X	0	0.147636
mir-1268	X	0	0.147465
mir-1272	X	0	0.147296
mir-1273	X	0	0.147126
mir-1273d	X	0	0.146958
mir-1274a	X	0	0.146789
mir-1279	X	0	0.146621
mir-1282	X	0	0.146453
mir-1285-2	X	0	0.146286
mir-1297	X	0	0.146119
mir-1302-1	X	0	0.145952
mir-1302-10	X	0	0.145786
mir-1302-11	X	0	0.14562
mir-1302-2	X	0	0.145455
mir-1302-4	X	0	0.145289
mir-1302-5	X	0	0.145125
mir-1302-6	X	0	0.14496
mir-1302-7	X	0	0.144796
mir-1302-8	X	0	0.144633
mir-1302-9	X	0	0.14447
mir-1321	X	0	0.144307
mir-1324	X	0	0.144144
mir-147	X	0	0.143982
mir-1470	X	0	0.14382
mir-1471	X	0	0.143659
mir-1972-1	X	0	0.143498
mir-1972-2	X	0	0.143337
mir-1973	X	0	0.143177
mir-2052	X	0	0.143017
mir-2053	X	0	0.142857
mir-2054	X	0	0.142698
mir-2909	X	0	0.142539
mir-297	X	0	0.14238
mir-298	X	0	0.142222
mir-300	X	0	0.142064
mir-302e	X	0	0.141907
mir-302f	X	0	0.14175
mir-3118-1	X	0	0.141593
mir-3118-2	X	0	0.141436
mir-3118-3	X	0	0.14128
mir-3118-4	X	0	0.141125
mir-3118-5	X	0	0.140969
mir-3118-6	X	0	0.140814
mir-3119-1	X	0	0.140659
mir-3119-2	X	0	0.140505
mir-3122	X	0	0.140351
mir-3123	X	0	0.140197
mir-3134	X	0	0.140044
mir-3142	X	0	0.139891
mir-3160-2	X	0	0.139738
mir-3167	X	0	0.139586
mir-3169	X	0	0.139434
mir-3180-5	X	0	0.139282
mir-3182	X	0	0.13913
mir-3201	X	0	0.138979
mir-325	X	0	0.138829
mir-3649	X	0	0.138678
mir-3665	X	0	0.138528
mir-3666	X	0	0.138378
mir-3669	X	0	0.138229
mir-367	X	0	0.13808
mir-3670	X	0	0.137931
mir-3672	X	0	0.137783
mir-3673	X	0	0.137634
mir-3674	X	0	0.137487
mir-3683	X	0	0.137339
mir-3686	X	0	0.137192
mir-3713	X	0	0.137045
mir-3714	X	0	0.136898
mir-384	X	0	0.136752
mir-3908	X	0	0.136606
mir-3910-1	X	0	0.136461
mir-3924	X	0	0.136315
mir-4251	X	0	0.13617
mir-4252	X	0	0.136026
mir-4253	X	0	0.135881
mir-4255	X	0	0.135737
mir-4257	X	0	0.135593
mir-4259	X	0	0.13545
mir-4260	X	0	0.135307
mir-4261	X	0	0.135164
mir-4262	X	0	0.135021
mir-4263	X	0	0.134879
mir-4264	X	0	0.134737
mir-4265	X	0	0.134595
mir-4266	X	0	0.134454
mir-4267	X	0	0.134313
mir-4268	X	0	0.134172
mir-4269	X	0	0.134031
mir-4270	X	0	0.133891
mir-4271	X	0	0.133751
mir-4272	X	0	0.133612
mir-4273	X	0	0.133472
mir-4274	X	0	0.133333
mir-4275	X	0	0.133195
mir-4276	X	0	0.133056
mir-4277	X	0	0.132918
mir-4278	X	0	0.13278
mir-4281	X	0	0.132642
mir-4282	X	0	0.132505
mir-4283-1	X	0	0.132368
mir-4283-2	X	0	0.132231
mir-4287	X	0	0.132095
mir-4288	X	0	0.131959
mir-4289	X	0	0.131823
mir-4290	X	0	0.131687
mir-4291	X	0	0.131552
mir-4293	X	0	0.131417
mir-4294	X	0	0.131282
mir-4297	X	0	0.131148
mir-4298	X	0	0.131013
mir-4299	X	0	0.130879
mir-4300	X	0	0.130746
mir-4302	X	0	0.130612
mir-4303	X	0	0.130479
mir-4304	X	0	0.130346
mir-4305	X	0	0.130214
mir-4307	X	0	0.130081
mir-4310	X	0	0.129949
mir-4311	X	0	0.129817
mir-4313	X	0	0.129686
mir-4314	X	0	0.129555
mir-4316	X	0	0.129424
mir-4318	X	0	0.129293
mir-4319	X	0	0.129162
mir-4320	X	0	0.129032
mir-4321	X	0	0.128902
mir-4323	X	0	0.128773
mir-4325	X	0	0.128643
mir-4327	X	0	0.128514
mir-4329	X	0	0.128385
mir-4330	X	0	0.128257
mir-518d	X	0	0.128128
mir-548a-1	X	0	0.128
mir-548a-2	X	0	0.127872
mir-548aa-1	X	0	0.127745
mir-548aa-2	X	0	0.127617
mir-548c	X	0	0.12749
mir-548f-2	X	0	0.127363
mir-548f-3	X	0	0.127237
mir-548f-4	X	0	0.12711
mir-548g	X	0	0.126984
mir-548h-1	X	0	0.126858
mir-548h-2	X	0	0.126733
mir-548h-3	X	0	0.126607
mir-548h-4	X	0	0.126482
mir-548i-1	X	0	0.126357
mir-548i-2	X	0	0.126233
mir-548i-3	X	0	0.126108
mir-548i-4	X	0	0.125984
mir-548m	X	0	0.12586
mir-548p	X	0	0.125737
mir-548z	X	0	0.125613
mir-553	X	0	0.12549
mir-557	X	0	0.125367
mir-562	X	0	0.125245
mir-566	X	0	0.125122
mir-569	X	0	0.125
mir-583	X	0	0.124878
mir-587	X	0	0.124756
mir-608	X	0	0.124635
mir-613	X	0	0.124514
mir-619	X	0	0.124393
mir-620	X	0	0.124272
mir-626	X	0	0.124151
mir-633	X	0	0.124031
mir-634	X	0	0.123911
mir-644	X	0	0.123791
mir-645	X	0	0.123671
mir-646	X	0	0.123552
mir-648	X	0	0.123433
mir-649	X	0	0.123314
mir-711	X	0	0.123195
mir-718	X	0	0.123077
mir-759	X	0	0.122959
mir-920	X	0	0.122841
mir-924	X	0	0.122723
mir-936	X	0	0.122605
mir-941-3	X	0	0.122488
mir-941-4	X	0	0.122371

## Sheet: F2
miRNA	HMDD	Ave_PCC	Cumulative Ratio
mir-30c-2	O	0.153478	1
mir-92a-1	O	0.152507	1
mir-141	O	0.152469	1
mir-19b-2	X	0.150315	0.75
mir-152	O	0.149339	0.8
mir-20a	O	0.142696	0.833333
mir-143	O	0.141844	0.857143
mir-17	O	0.140544	0.875
mir-93	O	0.139474	0.888889
mir-96	O	0.139255	0.9
mir-145	O	0.139023	0.909091
mir-423	X	0.138809	0.833333
mir-200c	O	0.136024	0.846154
mir-222	O	0.134747	0.857143
mir-1247	X	0.134311	0.8
mir-92a-2	O	0.132428	0.8125
mir-375	O	0.132268	0.823529
mir-130a	O	0.131998	0.833333
mir-221	O	0.13071	0.842105
mir-34a	O	0.129705	0.85
mir-452	O	0.129542	0.857143
mir-379	X	0.128542	0.818182
mir-27b	O	0.12836	0.826087
mir-214	O	0.127394	0.833333
mir-135a-1	X	0.12729	0.8
mir-24-2	X	0.126827	0.769231
mir-24-1	X	0.126119	0.740741
mir-454	X	0.12585	0.714286
mir-365-1	X	0.122058	0.689655
mir-29b-1	O	0.121188	0.7
mir-342	X	0.121066	0.677419
mir-182	O	0.120729	0.6875
mir-106a	O	0.120342	0.69697
mir-29b-2	O	0.120191	0.705882
mir-25	O	0.120058	0.714286
mir-362	X	0.119562	0.694444
mir-500b	X	0.119081	0.675676
mir-330	O	0.118563	0.684211
mir-1-1	O	0.118226	0.692308
mir-16-2	O	0.118069	0.7
mir-151	X	0.118042	0.682927
mir-376c	X	0.117564	0.666667
mir-376b	X	0.11739	0.651163
mir-19a	X	0.116861	0.636364
mir-15a	O	0.116784	0.644444
mir-365-2	X	0.116139	0.630435
mir-148a	O	0.116061	0.638298
mir-127	O	0.115027	0.645833
mir-191	O	0.114191	0.653061
mir-135b	O	0.113454	0.66
let-7g	X	0.113441	0.647059
mir-19b-1	X	0.113212	0.634615
mir-484	X	0.112938	0.622642
mir-590	X	0.112759	0.611111
mir-18a	X	0.11042	0.6
mir-183	O	0.110036	0.607143
mir-30b	X	0.10995	0.596491
mir-224	O	0.109088	0.603448
mir-320a	O	0.108941	0.610169
let-7i	X	0.108563	0.6
mir-197	X	0.108134	0.590164
mir-26a-2	O	0.108036	0.596774
mir-205	O	0.108023	0.603175
mir-326	X	0.107229	0.59375
mir-15b	O	0.106953	0.6
mir-106b	O	0.106938	0.606061
mir-186	X	0.106743	0.597015
mir-20b	X	0.105992	0.588235
mir-23b	O	0.105662	0.594203
mir-26b	X	0.105116	0.585714
mir-32	O	0.104368	0.591549
mir-655	X	0.104317	0.583333
mir-30a	X	0.104144	0.575342
mir-100	O	0.103654	0.581081
mir-30d	O	0.103628	0.586667
let-7d	O	0.103496	0.592105
mir-576	X	0.103385	0.584416
mir-339	X	0.103203	0.576923
mir-758	X	0.102289	0.56962
mir-31	O	0.102269	0.575
mir-361	X	0.102048	0.567901
mir-16-1	O	0.102041	0.573171
mir-589	X	0.101891	0.566265
mir-494	X	0.101701	0.559524
mir-1296	O	0.101606	0.564706
mir-629	O	0.101405	0.569767
mir-3653	X	0.101042	0.563218
mir-101-2	O	0.101006	0.568182
mir-103-2	X	0.100854	0.561798
mir-21	O	0.100491	0.566667
mir-425	X	0.100232	0.56044
mir-204	O	0.0996605	0.565217
mir-301a	O	0.0996598	0.569892
mir-153-1	O	0.0994193	0.574468
mir-363	X	0.0993982	0.568421
mir-335	O	0.0992888	0.572917
mir-664	X	0.0990756	0.56701
mir-3074	X	0.0989768	0.561224
let-7f-1	X	0.0988557	0.555556
mir-410	X	0.0983312	0.55
mir-103-1	X	0.0978302	0.544554
mir-625	X	0.0974987	0.539216
mir-1307	X	0.0973653	0.533981
mir-495	X	0.097298	0.528846
mir-18b	X	0.0972525	0.52381
mir-3130-1	X	0.0970889	0.518868
mir-376a-1	X	0.0969606	0.514019
mir-134	X	0.0966663	0.509259
mir-193b	O	0.0963684	0.513761
mir-708	O	0.0956775	0.518182
mir-27a	O	0.095634	0.522523
mir-139	X	0.0955025	0.517857
mir-651	X	0.0953795	0.513274
mir-194-2	O	0.0953015	0.517544
mir-411	X	0.0949643	0.513043
mir-149	X	0.0948101	0.508621
mir-500a	X	0.0945453	0.504274
mir-1-2	O	0.0944438	0.508475
mir-194-1	O	0.0940831	0.512605
mir-4326	X	0.0938015	0.508333
mir-218-2	O	0.093708	0.512397
mir-1301	X	0.0936902	0.508197
mir-148b	X	0.0936366	0.504065
mir-450a-2	X	0.093601	0.5
let-7a-1	O	0.093494	0.504
mir-377	X	0.0934597	0.5
mir-450a-1	X	0.0933151	0.496063
mir-3613	X	0.0929141	0.492188
let-7a-3	O	0.0927435	0.496124
let-7a-2	O	0.092689	0.5
mir-107	O	0.0926702	0.503817
mir-944	X	0.0924946	0.5
mir-2110	X	0.0923967	0.496241
mir-200b	O	0.0923262	0.5
mir-192	X	0.0922844	0.496296
mir-181b-2	O	0.0921629	0.5
mir-744	X	0.0917197	0.49635
mir-150	X	0.0912857	0.492754
mir-598	X	0.0912404	0.489209
mir-505	X	0.0911985	0.485714
mir-660	X	0.0907897	0.48227
mir-940	X	0.0907752	0.478873
mir-200a	O	0.0905212	0.482517
mir-98	O	0.090165	0.486111
mir-432	X	0.0900667	0.482759
mir-153-2	O	0.0896604	0.486301
mir-374b	X	0.0896515	0.482993
mir-485	X	0.0896383	0.47973
mir-1291	X	0.0896176	0.47651
mir-487b	X	0.0894789	0.473333
mir-429	X	0.0893975	0.470199
mir-628	X	0.0892649	0.467105
mir-493	X	0.0891498	0.464052
mir-501	X	0.0885103	0.461039
mir-126	O	0.0885077	0.464516
mir-381	X	0.0884937	0.461538
mir-146b	O	0.0879114	0.464968
mir-130b	O	0.0879066	0.468354
mir-338	X	0.0877236	0.465409
mir-181a-1	X	0.0876075	0.4625
mir-1255a	X	0.0875675	0.459627
mir-215	X	0.0874717	0.45679
mir-1277	X	0.0868779	0.453988
mir-769	X	0.0868485	0.45122
mir-503	X	0.0867153	0.448485
mir-212	X	0.0865735	0.445783
mir-23a	X	0.086376	0.443114
mir-203	O	0.0859547	0.446429
mir-142	X	0.0859177	0.443787
mir-146a	O	0.085474	0.447059
mir-431	X	0.0853632	0.444444
mir-496	X	0.0852857	0.44186
mir-369	X	0.0850597	0.439306
mir-210	X	0.0849923	0.436782
mir-370	X	0.0849541	0.434286
mir-154	O	0.0841939	0.4375
mir-675	X	0.0841537	0.435028
mir-125b-1	O	0.0839955	0.438202
mir-382	X	0.0837696	0.435754
mir-582	X	0.0835655	0.433333
mir-196a-2	X	0.0832982	0.430939
mir-92b	X	0.0831906	0.428571
mir-331	O	0.0830091	0.431694
mir-199a-1	O	0.0828839	0.434783
mir-133a-1	O	0.0824552	0.437838
mir-491	X	0.08227	0.435484
mir-889	X	0.0821621	0.433155
mir-1258	X	0.0817053	0.430851
mir-656	X	0.0816445	0.428571
mir-187	X	0.0813449	0.426316
mir-671	X	0.0813291	0.424084
mir-676	X	0.0810613	0.421875
mir-887	X	0.081035	0.419689
mir-652	X	0.0808588	0.417526
mir-937	X	0.0805156	0.415385
mir-128-1	X	0.0805122	0.413265
mir-199a-2	O	0.0804677	0.416244
mir-654	X	0.0804067	0.414141
mir-29a	O	0.0803147	0.417085
mir-135a-2	X	0.0800954	0.415
mir-873	X	0.0800853	0.412935
mir-125b-2	O	0.0798914	0.415842
mir-125a	X	0.0796308	0.413793
mir-3677	X	0.0795581	0.411765
mir-196b	O	0.0791668	0.414634
mir-3651	X	0.07896	0.412621
mir-33a	X	0.0787393	0.410628
mir-199b	X	0.0787199	0.408654
mir-616	O	0.0785886	0.411483
mir-487a	X	0.0783338	0.409524
mir-3615	X	0.0783115	0.407583
mir-3917	X	0.078218	0.40566
mir-539	X	0.0780163	0.403756
mir-383	X	0.0778916	0.401869
mir-615	X	0.0776504	0.4
mir-223	O	0.077605	0.402778
mir-299	X	0.0775969	0.400922
mir-939	X	0.0774925	0.399083
mir-181b-1	O	0.0770797	0.401826
mir-3614	X	0.0770446	0.4
mir-877	X	0.0769945	0.39819
mir-653	X	0.0769585	0.396396
mir-934	X	0.0769525	0.394619
mir-128-2	X	0.0768898	0.392857
mir-217	X	0.0765832	0.391111
mir-10b	X	0.0765783	0.389381
mir-3609	X	0.0758974	0.387665
mir-185	O	0.0757638	0.390351
mir-181d	X	0.0756599	0.388646
mir-2355	X	0.0756499	0.386957
mir-3170	X	0.0755187	0.385281
mir-543	X	0.0753808	0.383621
mir-33b	X	0.0750835	0.381974
mir-155	X	0.074921	0.380342
mir-23c	X	0.0748045	0.378723
mir-181a-2	X	0.074793	0.377119
mir-219-1	X	0.0745053	0.375527
mir-9-3	X	0.074484	0.37395
let-7c	O	0.0743581	0.376569
mir-181c	X	0.0742533	0.375
mir-3662	X	0.0734972	0.373444
mir-28	X	0.0732944	0.371901
mir-942	X	0.073111	0.37037
mir-1275	X	0.0730828	0.368852
mir-133a-2	O	0.0730375	0.371429
mir-345	X	0.0726753	0.369919
mir-337	X	0.0722493	0.368421
mir-1249	X	0.0722323	0.366935
mir-29c	X	0.0720965	0.365462
mir-3065	X	0.0720667	0.364
let-7b	O	0.0718167	0.366534
mir-548t	X	0.0717644	0.365079
mir-424	X	0.0715295	0.363636
mir-7-1	X	0.0710049	0.362205
mir-1266	X	0.0709412	0.360784
mir-1245	X	0.0706618	0.359375
mir-133b	O	0.0705456	0.361868
mir-511-2	X	0.0703178	0.360465
mir-190b	X	0.0702435	0.359073
mir-3200	X	0.0702268	0.357692
mir-195	O	0.0699336	0.360153
mir-301b	O	0.0698826	0.362595
mir-618	X	0.0698513	0.361217
mir-138-1	X	0.0695694	0.359848
mir-578	X	0.0692047	0.358491
mir-766	X	0.0691003	0.357143
mir-570	X	0.0690734	0.355805
mir-378c	O	0.0688845	0.358209
mir-99b	O	0.0688777	0.360595
mir-409	O	0.068867	0.362963
mir-9-2	X	0.0688569	0.361624
mir-9-1	X	0.0687814	0.360294
mir-532	X	0.0687105	0.358974
mir-497	X	0.0686712	0.357664
mir-99a	O	0.0685548	0.36
mir-140	X	0.0685176	0.358696
mir-1976	X	0.0684708	0.357401
mir-1181	X	0.068263	0.356115
mir-548b	X	0.0682273	0.354839
mir-502	X	0.0681432	0.353571
mir-22	O	0.0679721	0.355872
mir-132	O	0.0679239	0.358156
mir-320d-2	X	0.0676949	0.35689
mir-1226	X	0.067518	0.355634
mir-511-1	X	0.0673654	0.354386
mir-1271	X	0.0672848	0.353147
mir-3127	X	0.0671279	0.351916
mir-556	X	0.0670478	0.350694
mir-3610	X	0.0670473	0.349481
mir-1254	X	0.066945	0.348276
mir-584	X	0.0669183	0.347079
mir-3664	X	0.0667934	0.34589
mir-489	X	0.0667549	0.34471
mir-542	X	0.066384	0.343537
mir-184	X	0.0661932	0.342373
mir-193a	O	0.0661273	0.344595
mir-627	X	0.0659262	0.343434
mir-138-2	X	0.0654531	0.342282
mir-455	X	0.0653193	0.341137
mir-190	X	0.0651891	0.34
mir-329-1	X	0.0649999	0.33887
mir-548v	X	0.0648203	0.337748
mir-1274b	X	0.0647718	0.336634
mir-3150b	X	0.0647572	0.335526
mir-376a-2	X	0.0647273	0.334426
mir-1224	X	0.0645958	0.333333
mir-3655	X	0.0645665	0.332248
mir-136	X	0.0645595	0.331169
mir-577	X	0.0644075	0.330097
mir-302a	X	0.064406	0.329032
mir-329-2	X	0.0643861	0.327974
mir-374c	X	0.0640556	0.326923
mir-1251	X	0.0635461	0.325879
mir-488	O	0.0633377	0.328025
mir-643	X	0.0632425	0.326984
mir-34b	O	0.0632281	0.329114
mir-545	X	0.063063	0.328076
mir-490	X	0.0627129	0.327044
mir-340	X	0.0626121	0.326019
mir-574	O	0.0626049	0.328125
let-7e	X	0.0625767	0.327103
mir-642a	O	0.0625437	0.329193
mir-581	X	0.0625308	0.328173
mir-101-1	O	0.0624542	0.330247
mir-323	X	0.0624304	0.329231
mir-1468	X	0.0622435	0.328221
mir-216b	X	0.0620407	0.327217
mir-95	X	0.0618035	0.32622
mir-550a-2	X	0.0616139	0.325228
mir-3690	X	0.0612786	0.324242
mir-561	X	0.0612556	0.323263
mir-1225	X	0.0612286	0.322289
mir-3928	X	0.0611611	0.321321
mir-3922	X	0.0609651	0.320359
mir-1228	X	0.0608996	0.319403
mir-3117	X	0.0608961	0.318452
mir-3178	X	0.0608367	0.317507
mir-3679	X	0.060825	0.316568
mir-3189	X	0.0608204	0.315634
mir-499	X	0.0607108	0.314706
mir-30e	X	0.0604339	0.313783
mir-624	X	0.0603192	0.312865
mir-1185-1	X	0.0602785	0.311953
mir-433	X	0.0601608	0.311047
mir-3145	X	0.0597415	0.310145
mir-1229	X	0.0597413	0.309249
mir-3913-1	X	0.0597374	0.308357
mir-188	X	0.059683	0.307471
mir-218-1	O	0.0596543	0.309456
mir-3150	X	0.0595444	0.308571
mir-3187	X	0.0594618	0.307692
mir-1295	X	0.0594383	0.306818
mir-196a-1	X	0.0594356	0.305949
mir-320c-2	X	0.0593488	0.305085
mir-2114	X	0.0591496	0.304225
mir-1180	X	0.0590431	0.303371
mir-208b	X	0.0589271	0.302521
mir-3619	X	0.0588924	0.301676
mir-3926-1	X	0.058648	0.300836
mir-7-2	X	0.0585147	0.3
mir-10a	X	0.0585074	0.299169
mir-346	X	0.058506	0.298343
mir-3607	X	0.058316	0.297521
mir-26a-1	O	0.0579364	0.299451
mir-1185-2	X	0.0579098	0.29863
mir-374a	X	0.0578701	0.297814
mir-3622a	X	0.05772	0.297003
mir-450b	X	0.0576751	0.296196
mir-1306	X	0.0576065	0.295393
mir-3131	X	0.0575575	0.294595
mir-559	X	0.0573003	0.293801
mir-3193	X	0.0571498	0.293011
mir-1292	X	0.0569647	0.292225
mir-3934	X	0.0567342	0.291444
mir-548f-1	X	0.0567099	0.290667
mir-320d-1	X	0.0565892	0.289894
mir-323b	X	0.056488	0.289125
mir-3173	X	0.05631	0.28836
mir-670	X	0.0562828	0.287599
mir-3941	X	0.0562295	0.286842
mir-3676	X	0.0561552	0.286089
mir-208a	X	0.0561165	0.28534
mir-202	X	0.0560848	0.284595
mir-665	X	0.0559247	0.283854
mir-466	X	0.0559184	0.283117
mir-3659	X	0.0558326	0.282383
mir-504	X	0.0557498	0.281654
mir-891a	X	0.0557281	0.280928
mir-451	X	0.0556798	0.280206
mir-2115	X	0.0554767	0.279487
mir-659	X	0.0554367	0.278772
mir-3654	X	0.0551568	0.278061
mir-579	X	0.0549727	0.277354
mir-320c-1	X	0.0549185	0.27665
mir-147b	X	0.0546497	0.275949
mir-551a	X	0.0544522	0.275253
mir-630	X	0.0543078	0.274559
mir-1287	X	0.0542901	0.273869
mir-144	X	0.0542644	0.273183
mir-632	X	0.053946	0.2725
mir-3910-2	X	0.0537118	0.27182
mir-129-2	X	0.0536443	0.271144
mir-3689b	X	0.0535742	0.270471
mir-380	X	0.0535538	0.269802
mir-892a	X	0.0533905	0.269136
mir-2116	X	0.0533841	0.268473
mir-7-3	X	0.0533547	0.267813
mir-541	X	0.0532689	0.267157
mir-1304	X	0.0531994	0.266504
mir-876	X	0.053116	0.265854
mir-328	X	0.053075	0.265207
mir-216a	X	0.0530035	0.264563
mir-770	X	0.0529764	0.263923
mir-34c	O	0.0527205	0.2657
mir-129-1	X	0.0525503	0.26506
mir-885	X	0.0525408	0.264423
mir-137	X	0.0524985	0.263789
mir-449a	O	0.0524273	0.26555
mir-580	X	0.0523241	0.264916
mir-3618	X	0.0522003	0.264286
mir-296	O	0.0520996	0.266033
mir-320b-2	X	0.0520125	0.265403
mir-3912	X	0.0519688	0.264775
mir-3667	X	0.0519656	0.264151
mir-3143	X	0.0518373	0.263529
mir-324	X	0.051718	0.262911
mir-548s	X	0.0516811	0.262295
mir-3936	X	0.0516339	0.261682
mir-3161	X	0.0516277	0.261072
mir-639	X	0.0516107	0.260465
mir-206	X	0.0515796	0.259861
mir-550a-1	X	0.0513621	0.259259
mir-1269	X	0.0512604	0.258661
mir-641	X	0.051198	0.258065
mir-3942	X	0.0510813	0.257471
mir-486	O	0.0510215	0.259174
mir-3185	X	0.0509378	0.258581
mir-3152	X	0.0509271	0.257991
mir-3115	X	0.0508551	0.257403
mir-1262	X	0.0507424	0.256818
mir-449b	X	0.0507034	0.256236
mir-3124	X	0.050609	0.255656
mir-935	X	0.0505714	0.255079
mir-3648	X	0.0505304	0.254505
mir-760	X	0.050451	0.253933
mir-1227	X	0.0504493	0.253363
mir-1276	X	0.0502439	0.252796
mir-1305	X	0.049982	0.252232
mir-449c	X	0.0499159	0.25167
mir-3682	X	0.0497222	0.251111
mir-105-1	X	0.0496869	0.250554
mir-640	X	0.0493329	0.25
mir-1914	X	0.0493265	0.249448
mir-548e	X	0.0492532	0.248899
mir-3921	X	0.0492258	0.248352
mir-3650	X	0.0492052	0.247807
mir-573	X	0.0491976	0.247265
mir-421	X	0.0488774	0.246725
mir-3154	X	0.0487585	0.246187
mir-636	X	0.0487533	0.245652
mir-874	X	0.0487447	0.245119
mir-412	X	0.0487162	0.244589
mir-1284	X	0.0486782	0.24406
mir-105-2	X	0.0486688	0.243534
mir-30c-1	O	0.0486524	0.245161
mir-1197	X	0.048623	0.244635
mir-2277	X	0.0482762	0.244111
mir-767	X	0.0481714	0.24359
mir-3188	X	0.0481378	0.24307
mir-551b	X	0.0479008	0.242553
mir-552	X	0.0478232	0.242038
mir-1289-1	X	0.0477419	0.241525
mir-3177	X	0.047722	0.241015
mir-3684	X	0.0477128	0.240506
mir-3612	X	0.0472698	0.24
mir-888	X	0.0472439	0.239496
mir-548k	X	0.0472381	0.238994
mir-3136	X	0.047234	0.238494
mir-1285-1	X	0.0470448	0.237996
mir-592	X	0.0470306	0.2375
mir-3198	X	0.0469238	0.237006
mir-1257	X	0.0468333	0.236515
mir-3140	X	0.0467803	0.236025
mir-658	X	0.04661	0.235537
mir-1538	X	0.0465675	0.235052
mir-2276	X	0.0462668	0.234568
mir-3158-1	X	0.0461858	0.234086
mir-599	X	0.0460445	0.233607
mir-1288	X	0.0458536	0.233129
mir-1246	X	0.0458244	0.232653
mir-483	X	0.0457149	0.232179
mir-3658	X	0.0455499	0.231707
mir-3176	X	0.045486	0.231237
let-7f-2	X	0.0452413	0.230769
mir-3680	X	0.0451124	0.230303
mir-3130-2	X	0.0449425	0.229839
mir-1913	X	0.0448142	0.229376
mir-563	X	0.0447942	0.228916
mir-585	X	0.044784	0.228457
mir-3944	X	0.044625	0.228
mir-943	X	0.0444584	0.227545
mir-3155	X	0.0440517	0.227092
mir-302b	X	0.0440464	0.22664
mir-663	X	0.0439129	0.22619
mir-3692	X	0.0438874	0.225743
mir-548d-1	X	0.0436413	0.225296
mir-3926-2	X	0.043639	0.224852
mir-3116-2	X	0.0436155	0.224409
mir-3656	X	0.0434958	0.223969
mir-3128	X	0.0434444	0.223529
mir-3191	X	0.0433229	0.223092
mir-1250	X	0.0433071	0.222656
mir-320e	X	0.0432797	0.222222
mir-544b	X	0.0432491	0.22179
mir-3157	X	0.0432226	0.221359
mir-2278	X	0.0431847	0.22093
mir-1270-1	X	0.0431651	0.220503
mir-548u	X	0.0430327	0.220077
mir-3199-1	X	0.0430145	0.219653
mir-3940	X	0.043003	0.219231
mir-621	X	0.0429964	0.21881
mir-1179	X	0.0426949	0.218391
mir-1243	X	0.0426288	0.217973
mir-3159	X	0.0425971	0.217557
mir-3914-1	X	0.0424626	0.217143
mir-3194	X	0.0423881	0.21673
mir-3678	X	0.0422616	0.216319
mir-3605	X	0.0422385	0.215909
mir-302d	X	0.0421105	0.215501
mir-124-2	O	0.0420996	0.216981
mir-602	X	0.041953	0.216573
mir-3617	X	0.0419499	0.216165
mir-1267	X	0.0419219	0.21576
mir-549	X	0.0419186	0.215356
mir-3668	X	0.0418913	0.214953
mir-575	X	0.0418783	0.214552
mir-3909	X	0.0417798	0.214153
mir-3162	X	0.0417299	0.213755
mir-4258	X	0.041689	0.213358
mir-3691	X	0.0416737	0.212963
mir-3616	X	0.041669	0.212569
mir-597	X	0.0416657	0.212177
mir-3179-3	X	0.0415858	0.211786
mir-875	X	0.0414952	0.211397
mir-4286	X	0.0414921	0.211009
mir-3158-2	X	0.0414918	0.210623
mir-3156-2	X	0.0414714	0.210238
mir-124-1	O	0.0414279	0.211679
mir-555	X	0.0412151	0.211293
mir-513a-1	X	0.0411236	0.210909
mir-1270-2	X	0.0410973	0.210526
mir-922	X	0.0410863	0.210145
mir-3689a	X	0.0409094	0.209765
mir-3149	X	0.04082	0.209386
mir-4256	X	0.0408084	0.209009
mir-3919	X	0.0406733	0.208633
mir-548d-2	X	0.0406705	0.208259
mir-3144	X	0.0406265	0.207885
mir-3190	X	0.0406034	0.207513
mir-3620	X	0.0405384	0.207143
mir-519e	X	0.0405034	0.206774
mir-647	O	0.0405003	0.208185
mir-1260	X	0.0403939	0.207815
mir-422a	X	0.0402628	0.207447
mir-720	X	0.0402191	0.20708
mir-3174	X	0.0401536	0.206714
mir-514-2	X	0.040122	0.206349
mir-514-3	X	0.0401111	0.205986
mir-3681	X	0.0400957	0.205624
mir-514-1	X	0.0400214	0.205263
mir-3181	X	0.0400108	0.204904
mir-3199-2	X	0.0399436	0.204545
mir-378	X	0.0399077	0.204188
mir-595	X	0.0398532	0.203833
mir-3911	X	0.0398046	0.203478
mir-1537	X	0.0397835	0.203125
mir-513a-2	X	0.03975	0.202773
mir-513b	X	0.0397488	0.202422
mir-623	X	0.0396965	0.202073
mir-510	X	0.0396922	0.201724
mir-3688	X	0.0396642	0.201377
mir-1303	X	0.0396406	0.201031
mir-4284	X	0.0396169	0.200686
mir-614	X	0.0396069	0.200342
mir-513c	X	0.0396022	0.2
mir-3939	X	0.0395843	0.199659
mir-571	X	0.0395034	0.199319
mir-892b	X	0.0394861	0.19898
mir-600	X	0.0394659	0.198642
mir-508	X	0.0394465	0.198305
mir-509-2	X	0.0393544	0.19797
mir-1289-2	X	0.039328	0.197635
mir-509-1	X	0.0393272	0.197302
mir-3180-4	X	0.0393191	0.19697
mir-3192	X	0.0393116	0.196639
mir-3121	X	0.0392592	0.196309
mir-3622b	X	0.0391822	0.19598
mir-509-3	X	0.0390957	0.195652
mir-657	X	0.0390503	0.195326
mir-507	X	0.0390251	0.195
mir-3171	X	0.0389924	0.194676
mir-1286	X	0.0389701	0.194352
mir-3147	X	0.0389196	0.19403
mir-3663	X	0.0388492	0.193709
mir-548q	X	0.0388486	0.193388
mir-1252	X	0.0388444	0.193069
mir-514b	X	0.0388431	0.192751
mir-3195	X	0.0388076	0.192434
mir-498	X	0.0387484	0.192118
mir-591	X	0.0387393	0.191803
mir-3120	X	0.0387194	0.191489
mir-572	X	0.0387056	0.191176
mir-506	X	0.0386048	0.190865
mir-3129	X	0.0384514	0.190554
mir-1207	X	0.0383606	0.190244
mir-4285	X	0.0383606	0.189935
mir-3196	X	0.0382124	0.189627
mir-3606	X	0.0380326	0.18932
mir-765	X	0.037918	0.189015
mir-588	X	0.0379158	0.18871
mir-1260b	X	0.0377179	0.188406
mir-612	X	0.0376915	0.188103
mir-548o	X	0.0375566	0.187801
mir-3166	X	0.0374962	0.1875
mir-635	X	0.0373856	0.1872
mir-605	X	0.0373701	0.186901
mir-548j	X	0.0373277	0.186603
mir-3156-3	X	0.0372831	0.186306
mir-320b-1	X	0.0372483	0.18601
mir-607	X	0.0371635	0.185714
mir-3135	X	0.0371289	0.18542
mir-3156-1	X	0.0370955	0.185127
mir-609	X	0.0370512	0.184834
mir-3180-1	X	0.0370445	0.184543
mir-3927	X	0.0368229	0.184252
mir-1265	X	0.036815	0.183962
mir-3183	X	0.0367788	0.183673
mir-3918	X	0.0367613	0.183386
mir-3146	X	0.0367052	0.183099
mir-1825	X	0.0366669	0.182812
mir-891b	X	0.0366426	0.182527
mir-3153	X	0.0366223	0.182243
mir-219-2	X	0.0365701	0.18196
mir-3687	X	0.0364562	0.181677
mir-1236	X	0.036437	0.181395
mir-1280	X	0.0360893	0.181115
mir-668	X	0.0360793	0.180835
mir-1237	X	0.0360531	0.180556
mir-761	X	0.0360373	0.180277
mir-4301	X	0.035908	0.18
mir-3175	X	0.0359078	0.179724
mir-564	X	0.0358991	0.179448
mir-1248	X	0.0358858	0.179173
mir-638	X	0.0356238	0.178899
mir-3647	X	0.035243	0.178626
mir-548l	X	0.0350217	0.178354
mir-3938	X	0.0349936	0.178082
mir-1231	X	0.034789	0.177812
mir-548a-3	X	0.0346457	0.177542
mir-3138	X	0.0346174	0.177273
mir-548x	X	0.0345021	0.177005
mir-1910	X	0.0344557	0.176737
mir-4279	X	0.034404	0.176471
mir-1912	X	0.0343407	0.176205
mir-603	X	0.034252	0.17594
mir-1293	X	0.03419	0.175676
mir-448	X	0.0341582	0.175412
mir-2117	X	0.0341009	0.17515
mir-4308	X	0.0340888	0.174888
mir-3661	X	0.034063	0.174627
mir-3923	X	0.0339968	0.174367
mir-3943	X	0.0339945	0.174107
mir-3611	X	0.0339772	0.173848
mir-3197	X	0.0339762	0.173591
mir-3935	X	0.0339757	0.173333
mir-3920	X	0.0339218	0.173077
mir-3945	X	0.0339006	0.172821
mir-1294	X	0.033866	0.172566
mir-3126	X	0.033843	0.172312
mir-637	X	0.0337296	0.172059
mir-1205	X	0.0336554	0.171806
mir-4315-1	X	0.0335741	0.171554
mir-1323	X	0.0335728	0.171303
mir-3202-1	X	0.0335678	0.171053
mir-1539	X	0.0334432	0.170803
mir-3652	X	0.0334039	0.170554
mir-378b	O	0.0333586	0.171761
mir-3164	X	0.0332596	0.171512
mir-3132	X	0.033213	0.171263
mir-3125	X	0.0332011	0.171014
mir-4254	X	0.0329791	0.170767
mir-124-3	O	0.0329688	0.171965
mir-1238	X	0.0329667	0.171717
mir-3202-2	X	0.032933	0.17147
mir-548X	X	0.0328501	0.171223
mir-518c	X	0.0323647	0.170977
mir-1193	X	0.0321946	0.170732
mir-492	X	0.0319059	0.170487
mir-1263	X	0.0318487	0.170243
mir-3925	X	0.0318204	0.17
mir-1909	X	0.0317505	0.169757
mir-1256	O	0.0317345	0.17094
mir-3657	X	0.0317213	0.170697
mir-890	X	0.0316918	0.170455
mir-4306	X	0.031665	0.170213
mir-3179-2	X	0.0316505	0.169972
mir-550b-1	X	0.031636	0.169731
mir-517a	X	0.0316258	0.169492
mir-517b	X	0.0316258	0.169252
mir-1908	X	0.0315383	0.169014
mir-596	X	0.0314436	0.168776
mir-3179-1	X	0.0314376	0.168539
mir-1182	X	0.0313082	0.168303
mir-1290	X	0.0313071	0.168067
mir-548y	X	0.0312564	0.167832
mir-548w	X	0.0312544	0.167598
mir-3133	X	0.0312206	0.167364
mir-586	X	0.0310568	0.167131
mir-938	X	0.0310201	0.166898
mir-1302-3	X	0.0309444	0.166667
mir-3160-1	X	0.030766	0.166436
mir-611	X	0.0306882	0.166205
mir-526a-1	X	0.0305966	0.165975
mir-198	O	0.0305886	0.167127
mir-642b	O	0.0305838	0.168276
mir-1281	X	0.0305035	0.168044
mir-3937	X	0.0303176	0.167813
mir-122	O	0.0302134	0.168956
mir-661	X	0.030067	0.168724
mir-518a-1	X	0.0298467	0.168493
mir-515-2	X	0.0297227	0.168263
mir-525	X	0.0296827	0.168033
mir-663b	X	0.0296777	0.167804
mir-593	X	0.0294478	0.167575
mir-519d	O	0.0293108	0.168707
mir-567	X	0.0292879	0.168478
mir-3915	X	0.0292726	0.16825
mir-3163	X	0.0292562	0.168022
mir-3137	X	0.029235	0.167794
mir-526a-2	X	0.0292268	0.167568
mir-1278	X	0.0291977	0.167341
mir-622	X	0.0291605	0.167116
mir-1234	X	0.0290987	0.166891
mir-4280	X	0.029095	0.166667
mir-527	X	0.0290001	0.166443
mir-3907	X	0.0289639	0.16622
mir-524	X	0.0288821	0.165997
mir-3116-1	X	0.0288291	0.165775
mir-601	X	0.0287704	0.165554
mir-933	X	0.0287365	0.165333
mir-3671	X	0.0286984	0.165113
mir-519b	X	0.0286589	0.164894
mir-516b-2	X	0.028423	0.164675
mir-941-1	X	0.0283719	0.164456
mir-3685	X	0.0283192	0.164238
mir-1298	X	0.0281974	0.164021
mir-211	X	0.0281793	0.163804
mir-3139	X	0.0281364	0.163588
mir-1244-2	X	0.0280883	0.163373
mir-3141	X	0.0280014	0.163158
mir-3913-2	X	0.0280004	0.162943
mir-617	X	0.027974	0.16273
mir-520d	X	0.0279272	0.162516
mir-662	X	0.0278523	0.162304
mir-3929	X	0.0278299	0.162092
mir-3168	X	0.0278093	0.16188
mir-512-2	X	0.0275943	0.161669
mir-1915	X	0.0275671	0.161458
mir-4292	X	0.02753	0.161248
mir-520e	X	0.027466	0.161039
mir-3660	X	0.0274571	0.16083
mir-764	X	0.0273988	0.160622
mir-1273c	X	0.0272734	0.160414
mir-516b-1	X	0.0272724	0.160207
mir-4322	X	0.0272639	0.16
mir-518a-2	X	0.0272418	0.159794
mir-554	X	0.0270121	0.159588
mir-518f	X	0.0269671	0.159383
mir-1299	X	0.0269668	0.159178
mir-4296	X	0.0268912	0.158974
mir-1264	X	0.026841	0.158771
mir-4315-2	X	0.0267795	0.158568
mir-519c	X	0.0266744	0.158365
mir-2113	X	0.0266521	0.158163
mir-3151	X	0.0264675	0.157962
mir-3148	X	0.0264184	0.157761
mir-604	X	0.0263949	0.15756
mir-802	X	0.0263516	0.15736
mir-3914-2	X	0.0263505	0.157161
mir-1827	X	0.0263225	0.156962
mir-520h	X	0.0262454	0.156764
mir-1911	X	0.0261079	0.156566
mir-373	O	0.0260895	0.157629
mir-371	X	0.0260214	0.157431
mir-520b	X	0.0260188	0.157233
mir-521-1	O	0.026017	0.158291
mir-519a-1	X	0.0259982	0.158093
mir-3184	X	0.0259644	0.157895
mir-1283-1	X	0.0259641	0.157697
mir-516a-2	X	0.0259437	0.1575
mir-520f	X	0.0259414	0.157303
mir-762	X	0.0259105	0.157107
mir-558	X	0.0258742	0.156912
mir-522	X	0.0258156	0.156716
mir-521-2	O	0.0258149	0.157764
mir-519a-2	X	0.0257951	0.157568
mir-516a-1	X	0.0257784	0.157373
mir-1283-2	X	0.0257672	0.157178
mir-372	X	0.0257441	0.156984
mir-518e	X	0.0257426	0.15679
mir-520c	O	0.025741	0.15783
mir-515-1	X	0.0256517	0.157635
mir-526b	X	0.025577	0.157442
mir-518b	X	0.0254233	0.157248
mir-610	X	0.0252465	0.157055
mir-3165	X	0.0250527	0.156863
mir-3180-2	X	0.0249066	0.156671
mir-302c	X	0.0248682	0.156479
mir-520g	X	0.0248489	0.156288
mir-544	X	0.0248044	0.156098
mir-650	X	0.024794	0.155907
mir-2861	X	0.0247	0.155718
mir-4295	X	0.0246128	0.155529
mir-517c	X	0.0245445	0.15534
mir-512-1	X	0.0244713	0.155152
mir-523	X	0.0244088	0.154964
mir-3186	X	0.0244084	0.154776
mir-3916	X	0.0244078	0.154589
mir-1322	X	0.024288	0.154403
mir-1469	X	0.0242063	0.154217
mir-606	X	0.0242063	0.154031
mir-3621	X	0.0241582	0.153846
mir-548f-5	X	0.0240011	0.153661
mir-921	X	0.0239012	0.153477
mir-550b-2	X	0.0238703	0.153293
mir-631	X	0.023735	0.15311
mir-3675	X	0.0235117	0.152927
mir-4309	X	0.0233187	0.152745
mir-520a	X	0.022714	0.152563
mir-4324	X	0.0224814	0.152381
mir-3646	X	0.0219455	0.1522
mir-4317	X	0.0212495	0.152019
mir-4328	X	0.0212495	0.151839
mir-568	X	0.0211649	0.151659
mir-3180-3	X	0.0203163	0.151479
mir-4312	X	0.0196625	0.1513
mir-103-1-as	X	XA	0.151122
mir-103-2-as	X	XA	0.150943
mir-1178	X	XA	0.150766
mir-1183	X	XA	0.150588
mir-1184-1	X	XA	0.150411
mir-1184-2	X	XA	0.150235
mir-1184-3	X	XA	0.150059
mir-1200	X	XA	0.149883
mir-1202	X	XA	0.149708
mir-1203	X	XA	0.149533
mir-1204	X	XA	0.149358
mir-1206	X	XA	0.149184
mir-1208	X	XA	0.14901
mir-1233-1	X	XA	0.148837
mir-1233-2	X	XA	0.148664
mir-1244-1	X	XA	0.148492
mir-1244-3	X	XA	0.14832
mir-1253	X	XA	0.148148
mir-1255b-1	X	XA	0.147977
mir-1255b-2	X	XA	0.147806
mir-1261	X	XA	0.147636
mir-1268	X	XA	0.147465
mir-1272	X	XA	0.147296
mir-1273	X	XA	0.147126
mir-1273d	X	XA	0.146958
mir-1274a	X	XA	0.146789
mir-1279	X	XA	0.146621
mir-1282	X	XA	0.146453
mir-1285-2	X	XA	0.146286
mir-1297	X	XA	0.146119
mir-1302-1	X	XA	0.145952
mir-1302-10	X	XA	0.145786
mir-1302-11	X	XA	0.14562
mir-1302-2	X	XA	0.145455
mir-1302-4	X	XA	0.145289
mir-1302-5	X	XA	0.145125
mir-1302-6	X	XA	0.14496
mir-1302-7	X	XA	0.144796
mir-1302-8	X	XA	0.144633
mir-1302-9	X	XA	0.14447
mir-1321	X	XA	0.144307
mir-1324	X	XA	0.144144
mir-147	X	XA	0.143982
mir-1470	X	XA	0.14382
mir-1471	X	XA	0.143659
mir-1972-1	X	XA	0.143498
mir-1972-2	X	XA	0.143337
mir-1973	X	XA	0.143177
mir-2052	X	XA	0.143017
mir-2053	X	XA	0.142857
mir-2054	X	XA	0.142698
mir-2909	X	XA	0.142539
mir-297	X	XA	0.14238
mir-298	X	XA	0.142222
mir-300	X	XA	0.142064
mir-302e	X	XA	0.141907
mir-302f	X	XA	0.14175
mir-3118-1	X	XA	0.141593
mir-3118-2	X	XA	0.141436
mir-3118-3	X	XA	0.14128
mir-3118-4	X	XA	0.141125
mir-3118-5	X	XA	0.140969
mir-3118-6	X	XA	0.140814
mir-3119-1	X	XA	0.140659
mir-3119-2	X	XA	0.140505
mir-3122	X	XA	0.140351
mir-3123	X	XA	0.140197
mir-3134	X	XA	0.140044
mir-3142	X	XA	0.139891
mir-3160-2	X	XA	0.139738
mir-3167	X	XA	0.139586
mir-3169	X	XA	0.139434
mir-3180-5	X	XA	0.139282
mir-3182	X	XA	0.13913
mir-3201	X	XA	0.138979
mir-325	X	XA	0.138829
mir-3649	X	XA	0.138678
mir-3665	X	XA	0.138528
mir-3666	X	XA	0.138378
mir-3669	X	XA	0.138229
mir-367	X	XA	0.13808
mir-3670	X	XA	0.137931
mir-3672	X	XA	0.137783
mir-3673	X	XA	0.137634
mir-3674	X	XA	0.137487
mir-3683	X	XA	0.137339
mir-3686	X	XA	0.137192
mir-3713	X	XA	0.137045
mir-3714	X	XA	0.136898
mir-384	X	XA	0.136752
mir-3908	X	XA	0.136606
mir-3910-1	X	XA	0.136461
mir-3924	X	XA	0.136315
mir-4251	X	XA	0.13617
mir-4252	X	XA	0.136026
mir-4253	X	XA	0.135881
mir-4255	X	XA	0.135737
mir-4257	X	XA	0.135593
mir-4259	X	XA	0.13545
mir-4260	X	XA	0.135307
mir-4261	X	XA	0.135164
mir-4262	X	XA	0.135021
mir-4263	X	XA	0.134879
mir-4264	X	XA	0.134737
mir-4265	X	XA	0.134595
mir-4266	X	XA	0.134454
mir-4267	X	XA	0.134313
mir-4268	X	XA	0.134172
mir-4269	X	XA	0.134031
mir-4270	X	XA	0.133891
mir-4271	X	XA	0.133751
mir-4272	X	XA	0.133612
mir-4273	X	XA	0.133472
mir-4274	X	XA	0.133333
mir-4275	X	XA	0.133195
mir-4276	X	XA	0.133056
mir-4277	X	XA	0.132918
mir-4278	X	XA	0.13278
mir-4281	X	XA	0.132642
mir-4282	X	XA	0.132505
mir-4283-1	X	XA	0.132368
mir-4283-2	X	XA	0.132231
mir-4287	X	XA	0.132095
mir-4288	X	XA	0.131959
mir-4289	X	XA	0.131823
mir-4290	X	XA	0.131687
mir-4291	X	XA	0.131552
mir-4293	X	XA	0.131417
mir-4294	X	XA	0.131282
mir-4297	X	XA	0.131148
mir-4298	X	XA	0.131013
mir-4299	X	XA	0.130879
mir-4300	X	XA	0.130746
mir-4302	X	XA	0.130612
mir-4303	X	XA	0.130479
mir-4304	X	XA	0.130346
mir-4305	X	XA	0.130214
mir-4307	X	XA	0.130081
mir-4310	X	XA	0.129949
mir-4311	X	XA	0.129817
mir-4313	X	XA	0.129686
mir-4314	X	XA	0.129555
mir-4316	X	XA	0.129424
mir-4318	X	XA	0.129293
mir-4319	X	XA	0.129162
mir-4320	X	XA	0.129032
mir-4321	X	XA	0.128902
mir-4323	X	XA	0.128773
mir-4325	X	XA	0.128643
mir-4327	X	XA	0.128514
mir-4329	X	XA	0.128385
mir-4330	X	XA	0.128257
mir-518d	X	XA	0.128128
mir-548a-1	X	XA	0.128
mir-548a-2	X	XA	0.127872
mir-548aa-1	X	XA	0.127745
mir-548aa-2	X	XA	0.127617
mir-548c	X	XA	0.12749
mir-548f-2	X	XA	0.127363
mir-548f-3	X	XA	0.127237
mir-548f-4	X	XA	0.12711
mir-548g	X	XA	0.126984
mir-548h-1	X	XA	0.126858
mir-548h-2	X	XA	0.126733
mir-548h-3	X	XA	0.126607
mir-548h-4	X	XA	0.126482
mir-548i-1	X	XA	0.126357
mir-548i-2	X	XA	0.126233
mir-548i-3	X	XA	0.126108
mir-548i-4	X	XA	0.125984
mir-548m	X	XA	0.12586
mir-548p	X	XA	0.125737
mir-548z	X	XA	0.125613
mir-553	X	XA	0.12549
mir-557	X	XA	0.125367
mir-562	X	XA	0.125245
mir-566	X	XA	0.125122
mir-569	X	XA	0.125
mir-583	X	XA	0.124878
mir-587	X	XA	0.124756
mir-608	X	XA	0.124635
mir-613	X	XA	0.124514
mir-619	X	XA	0.124393
mir-620	X	XA	0.124272
mir-626	X	XA	0.124151
mir-633	X	XA	0.124031
mir-634	X	XA	0.123911
mir-644	X	XA	0.123791
mir-645	X	XA	0.123671
mir-646	X	XA	0.123552
mir-648	X	XA	0.123433
mir-649	X	XA	0.123314
mir-711	X	XA	0.123195
mir-718	X	XA	0.123077
mir-759	X	XA	0.122959
mir-920	X	XA	0.122841
mir-924	X	XA	0.122723
mir-936	X	XA	0.122605
mir-941-3	X	XA	0.122488
mir-941-4	X	XA	0.122371

## Sheet: F3
miRNA	HMDD	# of targets	Cumulative Ratio
mir-181a-1	X	3257	0
mir-181a-2	X	3257	0
mir-93	O	3051	0.333333
mir-30c-1	O	2968	0.5
mir-30c-2	O	2968	0.6
mir-30a	X	2915	0.5
mir-30e	X	2881	0.428571
mir-518a-1	X	2879	0.375
mir-518a-2	X	2879	0.333333
mir-16-1	O	2869	0.4
mir-16-2	O	2869	0.454545
mir-106a	O	2802	0.5
mir-124-1	O	2768	0.538462
mir-124-2	O	2768	0.571429
mir-124-3	O	2768	0.6
mir-30d	O	2764	0.625
mir-181c	X	2744	0.588235
mir-30b	X	2735	0.555556
mir-17	O	2686	0.578947
mir-9-1	X	2670	0.55
mir-9-2	X	2670	0.52381
mir-9-3	X	2670	0.5
mir-548a-1	X	2650	0.478261
mir-548a-2	X	2650	0.458333
mir-548a-3	X	2650	0.44
mir-125b-1	O	2645	0.461538
mir-125b-2	O	2645	0.481481
mir-20b	X	2618	0.464286
mir-106b	O	2613	0.482759
mir-15b	O	2610	0.5
mir-15a	O	2594	0.516129
mir-27b	O	2580	0.53125
mir-20a	O	2578	0.545455
mir-497	X	2576	0.529412
mir-23a	X	2569	0.514286
mir-27a	O	2560	0.527778
mir-125a	X	2537	0.513514
mir-200b	O	2526	0.526316
mir-23b	O	2517	0.538462
mir-218-1	O	2489	0.55
mir-218-2	O	2489	0.560976
mir-92a-1	O	2479	0.571429
mir-92a-2	O	2479	0.581395
mir-200c	O	2470	0.590909
mir-195	O	2451	0.6
mir-424	X	2430	0.586957
mir-520a	X	2419	0.574468
mir-138-1	X	2393	0.5625
mir-138-2	X	2393	0.55102
mir-302b	X	2379	0.54
mir-384	X	2373	0.529412
mir-302c	X	2365	0.519231
mir-520d	X	2343	0.509434
mir-96	O	2332	0.518519
mir-26a-1	O	2329	0.527273
mir-26a-2	O	2329	0.535714
let-7f-1	X	2316	0.526316
let-7f-2	X	2316	0.517241
mir-34c	O	2298	0.525424
mir-130a	O	2292	0.533333
mir-506	X	2278	0.52459
mir-367	X	2243	0.516129
mir-219-1	X	2232	0.507937
mir-219-2	X	2232	0.5
mir-539	X	2226	0.492308
mir-200a	O	2219	0.5
mir-34a	O	2200	0.507463
mir-181b-1	O	2184	0.514706
mir-181b-2	O	2184	0.521739
mir-302a	X	2176	0.514286
mir-302d	X	2167	0.507042
mir-26b	X	2150	0.5
mir-29b-1	O	2150	0.506849
mir-29b-2	O	2150	0.513514
mir-101-1	O	2143	0.52
mir-101-2	O	2143	0.526316
mir-24-1	X	2140	0.519481
mir-24-2	X	2140	0.512821
mir-330	O	2134	0.518987
mir-34b	O	2132	0.525
mir-214	O	2130	0.530864
mir-105-1	X	2103	0.52439
mir-105-2	X	2103	0.518072
mir-92b	X	2095	0.511905
mir-141	O	2066	0.517647
mir-181d	X	2050	0.511628
mir-148a	O	2041	0.517241
mir-135a-1	X	2033	0.511364
mir-135a-2	X	2033	0.505618
mir-876	X	2033	0.5
mir-148b	X	2015	0.494505
mir-129-1	X	2009	0.48913
mir-129-2	X	2009	0.483871
mir-363	X	1994	0.478723
mir-373	O	1987	0.484211
mir-135b	O	1982	0.489583
mir-25	O	1969	0.494845
mir-454	X	1958	0.489796
mir-519d	O	1955	0.494949
let-7g	X	1950	0.49
mir-199a-1	O	1928	0.49505
mir-199a-2	O	1928	0.5
let-7a-1	O	1922	0.504854
let-7a-2	O	1922	0.509615
let-7a-3	O	1922	0.514286
mir-338	X	1901	0.509434
mir-33a	X	1895	0.504673
let-7e	X	1894	0.5
let-7i	X	1894	0.495413
mir-7-1	X	1880	0.490909
mir-7-2	X	1880	0.486486
mir-7-3	X	1880	0.482143
mir-32	O	1872	0.486726
let-7b	O	1869	0.491228
mir-137	X	1863	0.486957
mir-507	X	1854	0.482759
mir-519a-1	X	1852	0.478632
mir-519a-2	X	1852	0.474576
mir-429	X	1846	0.470588
let-7d	O	1844	0.475
mir-22	O	1837	0.479339
mir-29c	X	1832	0.47541
mir-29a	O	1818	0.479675
mir-19b-1	X	1806	0.475806
mir-19b-2	X	1806	0.472
mir-371	X	1799	0.468254
let-7c	O	1789	0.472441
mir-372	X	1776	0.46875
mir-221	O	1765	0.472868
mir-362	X	1762	0.469231
mir-98	O	1729	0.473282
mir-140	X	1726	0.469697
mir-182	O	1726	0.473684
mir-222	O	1725	0.477612
mir-107	O	1710	0.481481
mir-495	X	1707	0.477941
mir-143	O	1688	0.481752
mir-33b	X	1662	0.478261
mir-485	X	1653	0.47482
mir-590	X	1650	0.471429
mir-520c	O	1648	0.475177
mir-520e	X	1646	0.471831
mir-301a	O	1640	0.475524
mir-520b	X	1640	0.472222
mir-509-1	X	1638	0.468966
mir-509-2	X	1638	0.465753
mir-509-3	X	1638	0.462585
mir-142	X	1636	0.459459
mir-132	O	1634	0.463087
mir-19a	X	1633	0.46
mir-28	X	1632	0.456954
mir-518d	X	1617	0.453947
mir-193a	O	1611	0.457516
mir-301b	O	1600	0.461039
mir-21	O	1596	0.464516
mir-299	X	1596	0.461538
mir-548b	X	1595	0.458599
mir-300	X	1582	0.455696
mir-369	X	1580	0.45283
mir-130b	O	1575	0.45625
mir-146b	O	1573	0.459627
mir-323	X	1568	0.45679
mir-185	O	1563	0.460123
mir-381	X	1562	0.457317
mir-548d-1	X	1559	0.454545
mir-548d-2	X	1559	0.451807
mir-508	X	1552	0.449102
mir-10b	X	1543	0.446429
mir-339	X	1537	0.443787
mir-139	X	1523	0.441176
mir-146a	O	1522	0.444444
mir-204	O	1521	0.447674
mir-150	X	1519	0.445087
mir-548c	X	1514	0.442529
mir-152	O	1513	0.445714
mir-378	X	1510	0.443182
mir-324	X	1509	0.440678
mir-144	X	1506	0.438202
mir-206	X	1506	0.435754
mir-18b	X	1497	0.433333
mir-486	O	1497	0.436464
mir-193b	O	1491	0.43956
mir-574	O	1485	0.442623
mir-613	X	1472	0.440217
mir-10a	X	1456	0.437838
mir-211	X	1456	0.435484
mir-449b	X	1454	0.433155
mir-425	X	1453	0.430851
mir-515-1	X	1447	0.428571
mir-515-2	X	1447	0.426316
mir-18a	X	1446	0.424084
mir-582	X	1443	0.421875
mir-376a-1	X	1442	0.419689
mir-376a-2	X	1442	0.417526
mir-296	O	1429	0.420513
mir-335	O	1422	0.423469
mir-769	X	1415	0.42132
mir-449a	O	1410	0.424242
mir-331	O	1402	0.427136
mir-708	O	1401	0.43
mir-342	X	1398	0.427861
mir-556	X	1394	0.425743
mir-516a-1	X	1388	0.423645
mir-516a-2	X	1388	0.421569
mir-145	O	1387	0.42439
mir-518c	X	1387	0.42233
mir-615	X	1383	0.42029
mir-4262	X	1380	0.418269
mir-518f	X	1378	0.416268
mir-337	X	1375	0.414286
mir-502	X	1375	0.412322
mir-501	X	1371	0.410377
mir-628	X	1370	0.408451
mir-126	O	1368	0.411215
mir-455	X	1367	0.409302
mir-525	X	1366	0.407407
mir-671	X	1365	0.40553
mir-183	O	1363	0.408257
mir-491	X	1361	0.406393
mir-448	X	1357	0.404545
mir-186	X	1356	0.402715
mir-196a-1	X	1356	0.400901
mir-196a-2	X	1356	0.399103
mir-885	X	1356	0.397321
mir-192	X	1355	0.395556
mir-505	X	1353	0.393805
mir-23c	X	1349	0.39207
mir-155	X	1347	0.390351
mir-518e	X	1344	0.388646
mir-524	X	1344	0.386957
mir-542	X	1336	0.385281
mir-326	X	1330	0.383621
mir-151	X	1321	0.381974
mir-194-1	O	1321	0.384615
mir-194-2	O	1321	0.387234
mir-875	X	1319	0.385593
mir-499	X	1317	0.383966
mir-188	X	1312	0.382353
mir-450b	X	1311	0.380753
mir-767	X	1311	0.379167
mir-423	X	1310	0.377593
mir-576	X	1307	0.376033
mir-544	X	1298	0.374486
mir-122	O	1293	0.377049
mir-409	O	1293	0.379592
mir-532	X	1290	0.378049
mir-410	X	1278	0.376518
mir-519e	X	1272	0.375
mir-654	X	1266	0.373494
mir-490	X	1263	0.372
mir-483	X	1261	0.370518
mir-31	O	1257	0.373016
mir-202	X	1256	0.371542
mir-205	O	1244	0.374016
mir-379	X	1236	0.372549
mir-99a	O	1235	0.375
mir-223	O	1231	0.377432
mir-154	O	1224	0.379845
mir-1271	X	1217	0.378378
mir-212	X	1216	0.376923
mir-136	X	1209	0.375479
mir-99b	O	1209	0.377863
mir-103-1	X	1204	0.376426
mir-103-1-as	X	1204	0.375
mir-103-2	X	1204	0.373585
mir-103-2-as	X	1204	0.37218
mir-127	O	1202	0.374532
mir-493	X	1202	0.373134
mir-888	X	1179	0.371747
mir-128-1	X	1174	0.37037
mir-128-2	X	1174	0.369004
mir-512-1	X	1172	0.367647
mir-512-2	X	1172	0.3663
mir-361	X	1167	0.364964
mir-452	O	1156	0.367273
mir-100	O	1147	0.369565
mir-187	X	1147	0.368231
mir-589	X	1147	0.366906
mir-411	X	1139	0.365591
mir-432	X	1139	0.364286
mir-488	O	1125	0.366548
mir-191	O	1113	0.368794
mir-616	O	1113	0.371025
mir-541	X	1112	0.369718
mir-149	X	1109	0.368421
mir-377	X	1093	0.367133
mir-744	X	1092	0.365854
mir-624	X	1091	0.364583
mir-431	X	1084	0.363322
mir-374b	X	1081	0.362069
mir-380	X	1078	0.360825
mir-545	X	1078	0.359589
mir-551b	X	1059	0.358362
mir-625	X	1049	0.357143
mir-629	O	1047	0.359322
mir-365-1	X	1044	0.358108
mir-365-2	X	1044	0.356902
mir-877	X	1042	0.355705
mir-1297	X	1037	0.354515
mir-526b	X	1022	0.353333
mir-376c	X	1014	0.352159
mir-216b	X	1012	0.350993
mir-3666	X	1011	0.349835
mir-4295	X	1011	0.348684
mir-329-1	X	991	0.347541
mir-329-2	X	991	0.346405
mir-302e	X	984	0.345277
mir-593	X	978	0.344156
mir-489	X	976	0.343042
mir-376b	X	974	0.341935
mir-133b	O	972	0.344051
mir-1-1	O	971	0.346154
mir-1-2	O	971	0.348243
mir-198	O	970	0.350318
mir-4319	X	968	0.349206
mir-670	X	968	0.348101
mir-374a	X	966	0.347003
mir-133a-1	O	954	0.349057
mir-133a-2	O	954	0.351097
mir-153-1	O	942	0.353125
mir-153-2	O	942	0.35514
mir-199b	X	938	0.354037
mir-422a	X	934	0.352941
mir-320a	O	933	0.354938
mir-320b-1	X	933	0.353846
mir-320b-2	X	933	0.352761
mir-320c-1	X	933	0.351682
mir-320c-2	X	933	0.35061
mir-320d-1	X	933	0.349544
mir-320d-2	X	933	0.348485
mir-134	X	924	0.347432
mir-519c	X	913	0.346386
mir-520f	X	913	0.345345
mir-519b	X	902	0.344311
mir-592	X	894	0.343284
mir-215	X	891	0.342262
mir-3619	X	887	0.341246
mir-761	X	887	0.340237
mir-340	X	881	0.339233
mir-599	X	875	0.338235
mir-203	O	871	0.340176
mir-190	X	855	0.339181
mir-196b	O	854	0.341108
mir-518b	X	852	0.340116
mir-190b	X	839	0.33913
mir-504	X	833	0.33815
mir-208b	X	830	0.337176
mir-328	X	816	0.336207
mir-516b-1	X	815	0.335244
mir-516b-2	X	815	0.334286
mir-375	O	806	0.336182
mir-449c	X	793	0.335227
mir-217	X	775	0.334278
mir-648	X	761	0.333333
mir-450a-1	X	758	0.332394
mir-450a-2	X	758	0.331461
mir-95	X	749	0.330532
mir-451	X	736	0.329609
mir-544b	X	735	0.328691
mir-514-1	X	729	0.327778
mir-514-2	X	729	0.32687
mir-514-3	X	729	0.325967
mir-891a	X	728	0.325069
mir-383	X	726	0.324176
mir-543	X	726	0.323288
mir-520g	X	725	0.322404
mir-520h	X	724	0.321526
mir-566	X	720	0.320652
mir-892b	X	718	0.319783
mir-646	X	717	0.318919
mir-147b	X	714	0.318059
mir-297	X	712	0.317204
mir-421	X	711	0.316354
mir-503	X	711	0.315508
mir-575	X	711	0.314667
mir-184	X	710	0.31383
mir-892a	X	710	0.312997
mir-498	X	706	0.312169
mir-873	X	706	0.311346
mir-517c	X	704	0.310526
mir-224	O	703	0.312336
mir-627	X	703	0.311518
mir-563	X	702	0.310705
mir-587	X	701	0.309896
mir-433	X	699	0.309091
mir-647	O	699	0.310881
mir-147	X	698	0.310078
mir-557	X	697	0.309278
mir-891b	X	697	0.308483
mir-602	X	696	0.307692
mir-549	X	695	0.306905
mir-608	X	693	0.306122
mir-484	X	691	0.305344
mir-605	X	687	0.304569
mir-382	X	686	0.303797
mir-591	X	686	0.30303
mir-325	X	685	0.302267
mir-663	X	685	0.301508
mir-586	X	684	0.300752
mir-649	X	684	0.3
mir-517a	X	683	0.299252
mir-890	X	683	0.298507
mir-517b	X	682	0.297767
mir-657	X	682	0.29703
mir-874	X	682	0.296296
mir-922	X	682	0.295567
mir-564	X	680	0.29484
mir-598	X	680	0.294118
mir-487a	X	678	0.293399
mir-640	X	678	0.292683
mir-617	X	677	0.291971
mir-634	X	677	0.291262
mir-887	X	677	0.290557
mir-562	X	676	0.289855
mir-601	X	675	0.289157
mir-571	X	671	0.288462
mir-573	X	670	0.28777
mir-210	X	667	0.287081
mir-659	X	667	0.286396
mir-581	X	666	0.285714
mir-216a	X	665	0.285036
mir-770	X	664	0.28436
mir-631	X	663	0.283688
mir-621	X	661	0.283019
mir-630	X	660	0.282353
mir-604	X	659	0.28169
mir-345	X	658	0.28103
mir-609	X	658	0.280374
mir-765	X	658	0.27972
mir-521-1	O	657	0.281395
mir-521-2	O	657	0.283063
mir-553	X	657	0.282407
mir-554	X	657	0.281755
mir-595	X	656	0.281106
mir-552	X	655	0.28046
mir-660	X	653	0.279817
mir-935	X	653	0.279176
mir-802	X	651	0.278539
mir-650	X	650	0.277904
mir-487b	X	648	0.277273
mir-943	X	648	0.276644
mir-939	X	646	0.276018
mir-298	X	644	0.275395
mir-651	X	644	0.274775
mir-370	X	643	0.274157
mir-620	X	643	0.273543
mir-619	X	641	0.272931
mir-585	X	640	0.272321
mir-936	X	640	0.271715
mir-626	X	639	0.271111
mir-632	X	639	0.27051
mir-760	X	639	0.269912
mir-644	X	637	0.269316
mir-652	X	637	0.268722
mir-584	X	636	0.268132
mir-675	X	635	0.267544
mir-623	X	634	0.266958
mir-496	X	633	0.266376
mir-924	X	633	0.265795
mir-920	X	630	0.265217
mir-611	X	627	0.264642
mir-551a	X	626	0.264069
mir-555	X	626	0.263499
mir-522	X	625	0.262931
mir-523	X	625	0.262366
mir-637	X	625	0.261803
mir-618	X	621	0.261242
mir-579	X	619	0.260684
mir-938	X	619	0.260128
mir-610	X	618	0.259574
mir-561	X	617	0.259023
mir-638	X	617	0.258475
mir-588	X	616	0.257928
mir-658	X	616	0.257384
mir-940	X	616	0.256842
mir-603	X	615	0.256303
mir-583	X	614	0.255765
mir-758	X	614	0.25523
mir-612	X	613	0.254697
mir-655	X	613	0.254167
mir-937	X	612	0.253638
mir-568	X	611	0.253112
mir-934	X	611	0.252588
mir-662	X	610	0.252066
mir-494	X	609	0.251546
mir-643	X	609	0.251029
mir-622	X	608	0.250513
mir-889	X	606	0.25
mir-597	X	605	0.249489
mir-578	X	602	0.24898
mir-492	X	600	0.248473
mir-511-1	X	600	0.247967
mir-511-2	X	600	0.247465
mir-921	X	599	0.246964
mir-569	X	596	0.246465
mir-346	X	595	0.245968
mir-607	X	594	0.245473
mir-412	X	593	0.24498
mir-635	X	593	0.244489
mir-596	X	590	0.244
mir-933	X	589	0.243513
mir-510	X	588	0.243028
mir-567	X	582	0.242545
mir-941-1	X	581	0.242063
mir-941-3	X	581	0.241584
mir-941-4	X	581	0.241107
mir-558	X	580	0.240631
mir-197	X	578	0.240157
mir-641	X	578	0.239686
mir-570	X	574	0.239216
mir-572	X	574	0.238748
mir-665	X	572	0.238281
mir-942	X	568	0.237817
mir-636	X	565	0.237354
mir-653	X	564	0.236893
mir-606	X	559	0.236434
mir-614	X	558	0.235977
mir-633	X	556	0.235521
mir-600	X	551	0.235067
mir-944	X	547	0.234615
mir-639	X	542	0.234165
mir-645	X	536	0.233716
mir-661	X	534	0.23327
mir-668	X	531	0.232824
mir-766	X	512	0.232381
mir-580	X	503	0.231939
mir-656	X	503	0.231499
mir-4306	X	452	0.231061
mir-559	X	441	0.230624
mir-577	X	441	0.230189
mir-1244-1	X	430	0.229755
mir-1244-2	X	430	0.229323
mir-1244-3	X	430	0.228893
mir-3167	X	353	0.228464
mir-3139	X	267	0.228037
mir-378b	O	250	0.229478
mir-378c	O	250	0.230912
mir-3118-1	X	228	0.230483
mir-3118-2	X	228	0.230056
mir-3118-3	X	228	0.22963
mir-3118-4	X	228	0.229205
mir-3118-5	X	228	0.228782
mir-3118-6	X	228	0.228361
mir-208a	X	211	0.227941
mir-1193	X	128	0.227523
mir-1178	X	0	0.227106
mir-1179	X	0	0.226691
mir-1180	X	0	0.226277
mir-1181	X	0	0.225865
mir-1182	X	0	0.225455
mir-1183	X	0	0.225045
mir-1184-1	X	0	0.224638
mir-1184-2	X	0	0.224231
mir-1184-3	X	0	0.223827
mir-1185-1	X	0	0.223423
mir-1185-2	X	0	0.223022
mir-1197	X	0	0.222621
mir-1200	X	0	0.222222
mir-1202	X	0	0.221825
mir-1203	X	0	0.221429
mir-1204	X	0	0.221034
mir-1205	X	0	0.220641
mir-1206	X	0	0.220249
mir-1207	X	0	0.219858
mir-1208	X	0	0.219469
mir-1224	X	0	0.219081
mir-1225	X	0	0.218695
mir-1226	X	0	0.21831
mir-1227	X	0	0.217926
mir-1228	X	0	0.217544
mir-1229	X	0	0.217163
mir-1231	X	0	0.216783
mir-1233-1	X	0	0.216405
mir-1233-2	X	0	0.216028
mir-1234	X	0	0.215652
mir-1236	X	0	0.215278
mir-1237	X	0	0.214905
mir-1238	X	0	0.214533
mir-1243	X	0	0.214162
mir-1245	X	0	0.213793
mir-1246	X	0	0.213425
mir-1247	X	0	0.213058
mir-1248	X	0	0.212693
mir-1249	X	0	0.212329
mir-1250	X	0	0.211966
mir-1251	X	0	0.211604
mir-1252	X	0	0.211244
mir-1253	X	0	0.210884
mir-1254	X	0	0.210526
mir-1255a	X	0	0.210169
mir-1255b-1	X	0	0.209814
mir-1255b-2	X	0	0.209459
mir-1256	O	0	0.210793
mir-1257	X	0	0.210438
mir-1258	X	0	0.210084
mir-1260	X	0	0.209732
mir-1260b	X	0	0.20938
mir-1261	X	0	0.20903
mir-1262	X	0	0.208681
mir-1263	X	0	0.208333
mir-1264	X	0	0.207987
mir-1265	X	0	0.207641
mir-1266	X	0	0.207297
mir-1267	X	0	0.206954
mir-1268	X	0	0.206612
mir-1269	X	0	0.206271
mir-1270-1	X	0	0.205931
mir-1270-2	X	0	0.205592
mir-1272	X	0	0.205255
mir-1273	X	0	0.204918
mir-1273c	X	0	0.204583
mir-1273d	X	0	0.204248
mir-1274a	X	0	0.203915
mir-1274b	X	0	0.203583
mir-1275	X	0	0.203252
mir-1276	X	0	0.202922
mir-1277	X	0	0.202593
mir-1278	X	0	0.202265
mir-1279	X	0	0.201939
mir-1280	X	0	0.201613
mir-1281	X	0	0.201288
mir-1282	X	0	0.200965
mir-1283-1	X	0	0.200642
mir-1283-2	X	0	0.200321
mir-1284	X	0	0.2
mir-1285-1	X	0	0.199681
mir-1285-2	X	0	0.199362
mir-1286	X	0	0.199045
mir-1287	X	0	0.198728
mir-1288	X	0	0.198413
mir-1289-1	X	0	0.198098
mir-1289-2	X	0	0.197785
mir-1290	X	0	0.197472
mir-1291	X	0	0.197161
mir-1292	X	0	0.19685
mir-1293	X	0	0.196541
mir-1294	X	0	0.196232
mir-1295	X	0	0.195925
mir-1296	O	0	0.197183
mir-1298	X	0	0.196875
mir-1299	X	0	0.196568
mir-1301	X	0	0.196262
mir-1302-1	X	0	0.195956
mir-1302-10	X	0	0.195652
mir-1302-11	X	0	0.195349
mir-1302-2	X	0	0.195046
mir-1302-3	X	0	0.194745
mir-1302-4	X	0	0.194444
mir-1302-5	X	0	0.194145
mir-1302-6	X	0	0.193846
mir-1302-7	X	0	0.193548
mir-1302-8	X	0	0.193252
mir-1302-9	X	0	0.192956
mir-1303	X	0	0.192661
mir-1304	X	0	0.192366
mir-1305	X	0	0.192073
mir-1306	X	0	0.191781
mir-1307	X	0	0.191489
mir-1321	X	0	0.191199
mir-1322	X	0	0.190909
mir-1323	X	0	0.19062
mir-1324	X	0	0.190332
mir-1468	X	0	0.190045
mir-1469	X	0	0.189759
mir-1470	X	0	0.189474
mir-1471	X	0	0.189189
mir-1537	X	0	0.188906
mir-1538	X	0	0.188623
mir-1539	X	0	0.188341
mir-1825	X	0	0.18806
mir-1827	X	0	0.187779
mir-1908	X	0	0.1875
mir-1909	X	0	0.187221
mir-1910	X	0	0.186944
mir-1911	X	0	0.186667
mir-1912	X	0	0.186391
mir-1913	X	0	0.186115
mir-1914	X	0	0.185841
mir-1915	X	0	0.185567
mir-1972-1	X	0	0.185294
mir-1972-2	X	0	0.185022
mir-1973	X	0	0.184751
mir-1976	X	0	0.18448
mir-2052	X	0	0.184211
mir-2053	X	0	0.183942
mir-2054	X	0	0.183673
mir-2110	X	0	0.183406
mir-2113	X	0	0.18314
mir-2114	X	0	0.182874
mir-2115	X	0	0.182609
mir-2116	X	0	0.182344
mir-2117	X	0	0.182081
mir-2276	X	0	0.181818
mir-2277	X	0	0.181556
mir-2278	X	0	0.181295
mir-2355	X	0	0.181034
mir-2861	X	0	0.180775
mir-2909	X	0	0.180516
mir-302f	X	0	0.180258
mir-3065	X	0	0.18
mir-3074	X	0	0.179743
mir-3115	X	0	0.179487
mir-3116-1	X	0	0.179232
mir-3116-2	X	0	0.178977
mir-3117	X	0	0.178723
mir-3119-1	X	0	0.17847
mir-3119-2	X	0	0.178218
mir-3120	X	0	0.177966
mir-3121	X	0	0.177715
mir-3122	X	0	0.177465
mir-3123	X	0	0.177215
mir-3124	X	0	0.176966
mir-3125	X	0	0.176718
mir-3126	X	0	0.176471
mir-3127	X	0	0.176224
mir-3128	X	0	0.175978
mir-3129	X	0	0.175732
mir-3130-1	X	0	0.175487
mir-3130-2	X	0	0.175243
mir-3131	X	0	0.175
mir-3132	X	0	0.174757
mir-3133	X	0	0.174515
mir-3134	X	0	0.174274
mir-3135	X	0	0.174033
mir-3136	X	0	0.173793
mir-3137	X	0	0.173554
mir-3138	X	0	0.173315
mir-3140	X	0	0.173077
mir-3141	X	0	0.17284
mir-3142	X	0	0.172603
mir-3143	X	0	0.172367
mir-3144	X	0	0.172131
mir-3145	X	0	0.171896
mir-3146	X	0	0.171662
mir-3147	X	0	0.171429
mir-3148	X	0	0.171196
mir-3149	X	0	0.170963
mir-3150	X	0	0.170732
mir-3150b	X	0	0.170501
mir-3151	X	0	0.17027
mir-3152	X	0	0.17004
mir-3153	X	0	0.169811
mir-3154	X	0	0.169583
mir-3155	X	0	0.169355
mir-3156-1	X	0	0.169128
mir-3156-2	X	0	0.168901
mir-3156-3	X	0	0.168675
mir-3157	X	0	0.168449
mir-3158-1	X	0	0.168224
mir-3158-2	X	0	0.168
mir-3159	X	0	0.167776
mir-3160-1	X	0	0.167553
mir-3160-2	X	0	0.167331
mir-3161	X	0	0.167109
mir-3162	X	0	0.166887
mir-3163	X	0	0.166667
mir-3164	X	0	0.166446
mir-3165	X	0	0.166227
mir-3166	X	0	0.166008
mir-3168	X	0	0.165789
mir-3169	X	0	0.165572
mir-3170	X	0	0.165354
mir-3171	X	0	0.165138
mir-3173	X	0	0.164921
mir-3174	X	0	0.164706
mir-3175	X	0	0.164491
mir-3176	X	0	0.164276
mir-3177	X	0	0.164062
mir-3178	X	0	0.163849
mir-3179-1	X	0	0.163636
mir-3179-2	X	0	0.163424
mir-3179-3	X	0	0.163212
mir-3180-1	X	0	0.163001
mir-3180-2	X	0	0.162791
mir-3180-3	X	0	0.162581
mir-3180-4	X	0	0.162371
mir-3180-5	X	0	0.162162
mir-3181	X	0	0.161954
mir-3182	X	0	0.161746
mir-3183	X	0	0.161538
mir-3184	X	0	0.161332
mir-3185	X	0	0.161125
mir-3186	X	0	0.16092
mir-3187	X	0	0.160714
mir-3188	X	0	0.16051
mir-3189	X	0	0.160305
mir-3190	X	0	0.160102
mir-3191	X	0	0.159898
mir-3192	X	0	0.159696
mir-3193	X	0	0.159494
mir-3194	X	0	0.159292
mir-3195	X	0	0.159091
mir-3196	X	0	0.15889
mir-3197	X	0	0.15869
mir-3198	X	0	0.158491
mir-3199-1	X	0	0.158291
mir-3199-2	X	0	0.158093
mir-3200	X	0	0.157895
mir-3201	X	0	0.157697
mir-3202-1	X	0	0.1575
mir-3202-2	X	0	0.157303
mir-320e	X	0	0.157107
mir-323b	X	0	0.156912
mir-3605	X	0	0.156716
mir-3606	X	0	0.156522
mir-3607	X	0	0.156328
mir-3609	X	0	0.156134
mir-3610	X	0	0.155941
mir-3611	X	0	0.155748
mir-3612	X	0	0.155556
mir-3613	X	0	0.155364
mir-3614	X	0	0.155172
mir-3615	X	0	0.154982
mir-3616	X	0	0.154791
mir-3617	X	0	0.154601
mir-3618	X	0	0.154412
mir-3620	X	0	0.154223
mir-3621	X	0	0.154034
mir-3622a	X	0	0.153846
mir-3622b	X	0	0.153659
mir-3646	X	0	0.153471
mir-3647	X	0	0.153285
mir-3648	X	0	0.153098
mir-3649	X	0	0.152913
mir-3650	X	0	0.152727
mir-3651	X	0	0.152542
mir-3652	X	0	0.152358
mir-3653	X	0	0.152174
mir-3654	X	0	0.15199
mir-3655	X	0	0.151807
mir-3656	X	0	0.151625
mir-3657	X	0	0.151442
mir-3658	X	0	0.151261
mir-3659	X	0	0.151079
mir-3660	X	0	0.150898
mir-3661	X	0	0.150718
mir-3662	X	0	0.150538
mir-3663	X	0	0.150358
mir-3664	X	0	0.150179
mir-3665	X	0	0.15
mir-3667	X	0	0.149822
mir-3668	X	0	0.149644
mir-3669	X	0	0.149466
mir-3670	X	0	0.149289
mir-3671	X	0	0.149112
mir-3672	X	0	0.148936
mir-3673	X	0	0.14876
mir-3674	X	0	0.148585
mir-3675	X	0	0.14841
mir-3676	X	0	0.148235
mir-3677	X	0	0.148061
mir-3678	X	0	0.147887
mir-3679	X	0	0.147714
mir-3680	X	0	0.147541
mir-3681	X	0	0.147368
mir-3682	X	0	0.147196
mir-3683	X	0	0.147025
mir-3684	X	0	0.146853
mir-3685	X	0	0.146682
mir-3686	X	0	0.146512
mir-3687	X	0	0.146341
mir-3688	X	0	0.146172
mir-3689a	X	0	0.146002
mir-3689b	X	0	0.145833
mir-3690	X	0	0.145665
mir-3691	X	0	0.145497
mir-3692	X	0	0.145329
mir-3713	X	0	0.145161
mir-3714	X	0	0.144994
mir-374c	X	0	0.144828
mir-3907	X	0	0.144661
mir-3908	X	0	0.144495
mir-3909	X	0	0.14433
mir-3910-1	X	0	0.144165
mir-3910-2	X	0	0.144
mir-3911	X	0	0.143836
mir-3912	X	0	0.143672
mir-3913-1	X	0	0.143508
mir-3913-2	X	0	0.143345
mir-3914-1	X	0	0.143182
mir-3914-2	X	0	0.143019
mir-3915	X	0	0.142857
mir-3916	X	0	0.142695
mir-3917	X	0	0.142534
mir-3918	X	0	0.142373
mir-3919	X	0	0.142212
mir-3920	X	0	0.142052
mir-3921	X	0	0.141892
mir-3922	X	0	0.141732
mir-3923	X	0	0.141573
mir-3924	X	0	0.141414
mir-3925	X	0	0.141256
mir-3926-1	X	0	0.141097
mir-3926-2	X	0	0.14094
mir-3927	X	0	0.140782
mir-3928	X	0	0.140625
mir-3929	X	0	0.140468
mir-3934	X	0	0.140312
mir-3935	X	0	0.140156
mir-3936	X	0	0.14
mir-3937	X	0	0.139845
mir-3938	X	0	0.13969
mir-3939	X	0	0.139535
mir-3940	X	0	0.139381
mir-3941	X	0	0.139227
mir-3942	X	0	0.139073
mir-3943	X	0	0.13892
mir-3944	X	0	0.138767
mir-3945	X	0	0.138614
mir-4251	X	0	0.138462
mir-4252	X	0	0.13831
mir-4253	X	0	0.138158
mir-4254	X	0	0.138007
mir-4255	X	0	0.137856
mir-4256	X	0	0.137705
mir-4257	X	0	0.137555
mir-4258	X	0	0.137405
mir-4259	X	0	0.137255
mir-4260	X	0	0.137106
mir-4261	X	0	0.136957
mir-4263	X	0	0.136808
mir-4264	X	0	0.136659
mir-4265	X	0	0.136511
mir-4266	X	0	0.136364
mir-4267	X	0	0.136216
mir-4268	X	0	0.136069
mir-4269	X	0	0.135922
mir-4270	X	0	0.135776
mir-4271	X	0	0.13563
mir-4272	X	0	0.135484
mir-4273	X	0	0.135338
mir-4274	X	0	0.135193
mir-4275	X	0	0.135048
mir-4276	X	0	0.134904
mir-4277	X	0	0.134759
mir-4278	X	0	0.134615
mir-4279	X	0	0.134472
mir-4280	X	0	0.134328
mir-4281	X	0	0.134185
mir-4282	X	0	0.134043
mir-4283-1	X	0	0.1339
mir-4283-2	X	0	0.133758
mir-4284	X	0	0.133616
mir-4285	X	0	0.133475
mir-4286	X	0	0.133333
mir-4287	X	0	0.133192
mir-4288	X	0	0.133052
mir-4289	X	0	0.132911
mir-4290	X	0	0.132771
mir-4291	X	0	0.132632
mir-4292	X	0	0.132492
mir-4293	X	0	0.132353
mir-4294	X	0	0.132214
mir-4296	X	0	0.132075
mir-4297	X	0	0.131937
mir-4298	X	0	0.131799
mir-4299	X	0	0.131661
mir-4300	X	0	0.131524
mir-4301	X	0	0.131387
mir-4302	X	0	0.13125
mir-4303	X	0	0.131113
mir-4304	X	0	0.130977
mir-4305	X	0	0.130841
mir-4307	X	0	0.130705
mir-4308	X	0	0.13057
mir-4309	X	0	0.130435
mir-4310	X	0	0.1303
mir-4311	X	0	0.130165
mir-4312	X	0	0.130031
mir-4313	X	0	0.129897
mir-4314	X	0	0.129763
mir-4315-1	X	0	0.12963
mir-4315-2	X	0	0.129496
mir-4316	X	0	0.129363
mir-4317	X	0	0.129231
mir-4318	X	0	0.129098
mir-4320	X	0	0.128966
mir-4321	X	0	0.128834
mir-4322	X	0	0.128703
mir-4323	X	0	0.128571
mir-4324	X	0	0.12844
mir-4325	X	0	0.12831
mir-4326	X	0	0.128179
mir-4327	X	0	0.128049
mir-4328	X	0	0.127919
mir-4329	X	0	0.127789
mir-4330	X	0	0.12766
mir-466	X	0	0.12753
mir-500a	X	0	0.127401
mir-500b	X	0	0.127273
mir-513a-1	X	0	0.127144
mir-513a-2	X	0	0.127016
mir-513b	X	0	0.126888
mir-513c	X	0	0.126761
mir-514b	X	0	0.126633
mir-526a-1	X	0	0.126506
mir-526a-2	X	0	0.126379
mir-527	X	0	0.126253
mir-548aa-1	X	0	0.126126
mir-548aa-2	X	0	0.126
mir-548e	X	0	0.125874
mir-548f-1	X	0	0.125749
mir-548f-2	X	0	0.125623
mir-548f-3	X	0	0.125498
mir-548f-4	X	0	0.125373
mir-548f-5	X	0	0.125249
mir-548g	X	0	0.125124
mir-548h-1	X	0	0.125
mir-548h-2	X	0	0.124876
mir-548h-3	X	0	0.124752
mir-548h-4	X	0	0.124629
mir-548i-1	X	0	0.124506
mir-548i-2	X	0	0.124383
mir-548i-3	X	0	0.12426
mir-548i-4	X	0	0.124138
mir-548j	X	0	0.124016
mir-548k	X	0	0.123894
mir-548l	X	0	0.123772
mir-548m	X	0	0.123651
mir-548X	X	0	0.123529
mir-548o	X	0	0.123408
mir-548p	X	0	0.123288
mir-548q	X	0	0.123167
mir-548s	X	0	0.123047
mir-548t	X	0	0.122927
mir-548u	X	0	0.122807
mir-548v	X	0	0.122687
mir-548w	X	0	0.122568
mir-548x	X	0	0.122449
mir-548y	X	0	0.12233
mir-548z	X	0	0.122211
mir-550a-1	X	0	0.122093
mir-550a-2	X	0	0.121975
mir-550b-1	X	0	0.121857
mir-550b-2	X	0	0.121739
mir-642a	O	0	0.122587
mir-642b	O	0	0.123433
mir-663b	X	0	0.123314
mir-664	X	0	0.123195
mir-676	X	0	0.123077
mir-711	X	0	0.122959
mir-718	X	0	0.122841
mir-720	X	0	0.122723
mir-759	X	0	0.122605
mir-762	X	0	0.122488
mir-764	X	0	0.122371

## Sheet: F1+F2
miRNA	HMDD	Q-statistics	RQ1	Q-statistics (Inverse ranking)	RQ2	RQ1+RQ2	Cumulative Ratio
mir-143	O	2.37635e-05	1	1.92243	1	2	1
mir-375	O	0.00017	2	1.90865	2	4	1
mir-200c	O	0.000308925	4	1.88126	4	8	1
mir-148a	O	0.000658066	8	1.8806	5	13	1
mir-182	O	0.000818926	11	1.8816	3	14	1
mir-21	O	0.000650754	7	1.84456	8	15	1
mir-92a-2	O	0.000760431	9	1.85474	6	15	1
mir-141	O	0.000389355	6	1.81433	13	19	1
mir-93	O	0.00080613	10	1.83513	10	20	1
mir-145	O	0.00082441	12	1.84298	9	21	1
mir-30a	X	0.0017786	17	1.84778	7	24	0.909091
mir-92a-1	O	0.000336345	5	1.78404	20	25	0.916667
mir-30c-2	O	0.000199248	3	1.75986	25	28	0.923077
mir-25	O	0.00197602	18	1.8346	11	29	0.928571
mir-100	O	0.00407087	23	1.81855	12	35	0.933333
mir-27b	O	0.00197602	19	1.80749	16	35	0.9375
mir-183	O	0.00397581	22	1.81173	14	36	0.941176
mir-151	X	0.00305635	21	1.78568	19	40	0.888889
mir-24-2	X	0.00285162	20	1.7814	21	41	0.842105
mir-103-1	X	0.00416775	25	1.80548	17	42	0.8
mir-17	O	0.00155011	15	1.7499	27	42	0.809524
mir-30d	O	0.0047527	28	1.80914	15	43	0.818182
let-7a-2	O	0.00412936	24	1.78117	22	46	0.826087
mir-26a-2	O	0.00538151	31	1.78651	18	49	0.833333
mir-20a	O	0.00164516	16	1.68643	35	51	0.84
mir-152	O	0.00150807	14	1.66535	40	54	0.846154
mir-379	X	0.00450409	26	1.71166	31	57	0.814815
mir-23b	O	0.00705775	37	1.76063	24	61	0.821429
mir-19b-2	X	0.00128688	13	1.65038	49	62	0.793103
mir-205	O	0.00689689	36	1.73694	28	64	0.8
mir-30b	X	0.00592259	34	1.72713	30	64	0.774194
let-7a-1	O	0.00763356	43	1.76324	23	66	0.78125
let-7g	X	0.0071784	38	1.70242	32	70	0.757576
mir-127	O	0.00737033	39	1.69861	33	72	0.764706
let-7a-3	O	0.00830077	48	1.75609	26	74	0.771429
mir-10b	X	0.00489162	29	1.65847	46	75	0.75
mir-26b	X	0.00822582	47	1.72854	29	76	0.72973
mir-191	O	0.00797173	45	1.68919	34	79	0.736842
mir-29b-2	O	0.00770668	44	1.66893	39	83	0.74359
mir-221	O	0.00552227	33	1.64674	51	84	0.75
mir-29b-1	O	0.00745808	40	1.65922	44	84	0.756098
mir-320a	O	0.00830442	49	1.68531	36	85	0.761905
mir-106b	O	0.00989292	50	1.6632	42	92	0.767442
mir-423	X	0.00451872	27	1.58893	73	100	0.75
let-7d	O	0.0105583	53	1.65036	50	103	0.755556
mir-20b	X	0.0116843	57	1.64185	54	111	0.73913
mir-361	X	0.011964	58	1.64385	53	111	0.723404
mir-126	O	0.018031	75	1.68238	37	112	0.729167
mir-16-1	O	0.0122839	60	1.63472	55	115	0.734694
mir-203	O	0.0182778	77	1.67436	38	115	0.74
mir-22	O	0.00509087	30	1.57056	85	115	0.745098
mir-29a	O	0.0164078	69	1.65596	47	116	0.75
let-7i	X	0.0125032	61	1.62994	56	117	0.735849
mir-1307	X	0.0167533	72	1.6592	45	117	0.722222
mir-106a	O	0.0103152	52	1.60104	67	119	0.727273
mir-27a	O	0.0181334	76	1.6602	43	119	0.732143
mir-200b	O	0.0205316	79	1.66436	41	120	0.736842
mir-186	X	0.0133496	63	1.62257	58	121	0.724138
mir-15a	O	0.0122565	59	1.60969	64	123	0.728814
mir-34a	O	0.00745808	41	1.57673	84	125	0.733333
mir-197	X	0.0139382	65	1.61206	62	127	0.721311
mir-222	O	0.00639786	35	1.51812	94	129	0.725806
mir-23a	X	0.0219593	82	1.65569	48	130	0.714286
mir-130a	O	0.00750195	42	1.54417	89	131	0.71875
let-7b	O	0.0133532	64	1.59933	68	132	0.723077
mir-99b	O	0.0105967	54	1.5785	80	134	0.727273
mir-342	X	0.01071	55	1.57813	82	137	0.716418
mir-125b-1	O	0.0231054	86	1.64481	52	138	0.720588
mir-15b	O	0.016278	68	1.58671	75	143	0.724638
let-7c	O	0.0183381	78	1.60264	66	144	0.728571
mir-363	X	0.0164955	70	1.58632	76	146	0.71831
mir-199b	X	0.0237415	90	1.62011	59	149	0.708333
mir-96	O	0.00541076	32	1.45503	118	150	0.712329
mir-200a	O	0.025681	97	1.62662	57	154	0.716216
mir-425	X	0.0174662	74	1.57817	81	155	0.706667
mir-28	X	0.0225552	83	1.58699	74	157	0.697368
mir-1-2	O	0.0235807	88	1.58977	71	159	0.701299
mir-452	O	0.0102494	51	1.4797	108	159	0.705128
mir-199a-2	O	0.0270246	100	1.61592	61	161	0.708861
mir-101-1	O	0.0116624	56	1.48279	107	163	0.7125
mir-1247	X	0.00808872	46	1.44786	119	165	0.703704
mir-150	X	0.0270885	101	1.60577	65	166	0.695122
mir-142	X	0.0288671	108	1.61612	60	168	0.686747
mir-134	X	0.0212043	81	1.56025	88	169	0.678571
mir-199a-1	O	0.0295526	111	1.61066	63	174	0.682353
mir-500a	X	0.0237872	91	1.57727	83	174	0.674419
mir-629	O	0.0226375	84	1.53436	90	174	0.678161
mir-101-2	O	0.0231639	87	1.53033	91	178	0.681818
mir-135a-1	X	0.0125672	62	1.46051	117	179	0.674157
mir-29c	X	0.0256646	96	1.56972	86	182	0.666667
mir-192	X	0.02856	107	1.58003	78	185	0.659341
mir-181a-1	X	0.0319893	117	1.59111	70	187	0.652174
mir-582	X	0.0320185	118	1.59844	69	187	0.645161
mir-149	X	0.0250211	92	1.50861	97	189	0.638298
mir-338	X	0.0320569	119	1.58965	72	191	0.631579
mir-30e	X	0.0170951	73	1.44292	121	194	0.625
mir-148b	X	0.0271872	103	1.5299	92	195	0.618557
mir-625	X	0.0261033	98	1.50755	98	196	0.612245
mir-146b	O	0.0327662	121	1.58166	77	198	0.616162
mir-194-2	O	0.0262568	99	1.50202	100	199	0.62
mir-24-1	X	0.0152507	67	1.40599	134	201	0.613861
mir-196b	O	0.0345868	123	1.5796	79	202	0.617647
mir-99a	O	0.02941	110	1.52657	93	203	0.621359
mir-194-1	O	0.0284961	106	1.48512	104	210	0.625
mir-589	X	0.0280683	104	1.48315	106	210	0.619048
mir-365-1	X	0.0166984	71	1.39359	140	211	0.613208
mir-214	O	0.0149162	66	1.3645	146	212	0.616822
mir-139	X	0.0290719	109	1.48462	105	214	0.611111
mir-32	O	0.0271251	102	1.4724	112	214	0.614679
mir-484	X	0.0250924	93	1.43398	122	215	0.609091
mir-125a	X	0.0384694	133	1.56333	87	220	0.603604
mir-335	O	0.0298323	112	1.4785	109	221	0.607143
mir-19a	X	0.0236465	89	1.39886	139	228	0.60177
mir-218-2	O	0.0311868	114	1.46777	114	228	0.605263
mir-429	X	0.0379777	132	1.5089	96	228	0.6
mir-374b	X	0.0375097	131	1.49198	103	234	0.594828
mir-664	X	0.0320935	120	1.46145	115	235	0.589744
mir-365-2	X	0.025394	95	1.38366	142	237	0.584746
mir-210	X	0.044222	143	1.51194	95	238	0.579832
mir-140	X	0.0408586	138	1.4978	102	240	0.575
mir-532	X	0.0412114	139	1.50043	101	240	0.570248
mir-362	X	0.0227691	85	1.33571	157	242	0.565574
mir-660	X	0.0360327	127	1.46089	116	243	0.560976
mir-193b	O	0.0348683	124	1.44616	120	244	0.564516
mir-133a-1	O	0.0477554	149	1.50296	99	248	0.568
mir-598	X	0.0363344	128	1.42879	124	252	0.563492
mir-153-2	O	0.0388478	135	1.43132	123	258	0.566929
mir-330	O	0.0251454	94	1.30876	164	258	0.570312
mir-454	X	0.0207802	80	1.25906	184	264	0.565891
mir-9-2	X	0.0520914	154	1.47407	110	264	0.561538
mir-381	X	0.0438253	141	1.42606	125	266	0.557252
mir-107	O	0.0399903	137	1.41352	130	267	0.560606
mir-708	O	0.039813	136	1.41322	131	267	0.56391
mir-10a	X	0.0355209	126	1.37878	143	269	0.559701
mir-590	X	0.0315871	115	1.34375	155	270	0.555556
mir-339	X	0.0373562	130	1.38462	141	271	0.551471
mir-9-1	X	0.053084	158	1.47046	113	271	0.547445
mir-181a-2	X	0.0584582	165	1.47317	111	276	0.543478
mir-98	O	0.0415897	140	1.39943	138	278	0.546763
mir-146a	O	0.0505888	152	1.41945	127	279	0.55
let-7e	X	0.0521188	155	1.41534	129	284	0.546099
mir-224	O	0.0349871	125	1.32255	159	284	0.549296
mir-744	X	0.0463296	145	1.37832	144	289	0.545455
mir-204	O	0.0440611	142	1.35941	149	291	0.548611
mir-92b	X	0.0566814	162	1.40644	133	295	0.544828
let-7f-1	X	0.0475946	146	1.34544	153	299	0.541096
mir-128-1	X	0.0612659	171	1.41729	128	299	0.537415
mir-758	X	0.0443335	144	1.31964	162	306	0.533784
mir-155	X	0.0696727	182	1.42421	126	308	0.530201
mir-505	X	0.0527184	156	1.34535	154	310	0.526667
mir-223	O	0.068086	179	1.41297	132	311	0.529801
mir-125b-2	O	0.0651119	175	1.40187	137	312	0.532895
mir-376c	X	0.031631	116	1.22871	197	313	0.529412
mir-500b	X	0.0300974	113	1.1993	202	315	0.525974
mir-1296	O	0.0498759	150	1.28983	169	319	0.529032
mir-19b-1	X	0.037071	129	1.24542	190	319	0.525641
mir-374a	X	0.0576831	163	1.33734	156	319	0.522293
mir-181b-1	O	0.0704715	184	1.40281	136	320	0.525316
mir-410	X	0.0530108	157	1.30677	165	322	0.522013
mir-769	X	0.0563597	161	1.32216	161	322	0.51875
mir-181c	X	0.0748714	188	1.40361	135	323	0.515528
mir-18a	X	0.038707	134	1.24796	189	323	0.512346
mir-576	X	0.0477152	148	1.27804	176	324	0.509202
mir-3653	X	0.0516856	153	1.28089	174	327	0.506098
mir-501	X	0.0579902	164	1.31871	163	327	0.50303
mir-16-2	O	0.0345119	122	1.18999	207	329	0.506024
mir-130b	O	0.0629622	172	1.29599	167	339	0.508982
mir-193a	O	0.0840861	196	1.36879	145	341	0.511905
let-7f-2	X	0.0284284	105	1.10277	237	342	0.508876
mir-3613	X	0.0631743	173	1.28407	171	344	0.505882
mir-495	X	0.0589334	166	1.27261	178	344	0.502924
mir-128-2	X	0.0797265	194	1.3495	152	346	0.5
mir-889	X	0.0639201	174	1.28125	173	347	0.49711
mir-195	O	0.0871425	202	1.36255	148	350	0.5
mir-132	O	0.0874496	204	1.36433	147	351	0.502857
mir-331	O	0.0658998	177	1.27445	177	354	0.505682
mir-185	O	0.0844664	197	1.32499	158	355	0.508475
mir-3065	X	0.0874843	205	1.35211	151	356	0.505618
mir-542	X	0.0884934	207	1.35759	150	357	0.502793
mir-654	X	0.071252	185	1.28007	175	360	0.5
mir-376b	X	0.0477116	147	1.16933	215	362	0.497238
mir-652	X	0.0687898	180	1.2617	182	362	0.494505
mir-301a	O	0.0596701	168	1.23494	195	363	0.497268
mir-411	X	0.0657974	176	1.24975	187	363	0.494565
mir-217	X	0.0855138	198	1.30299	166	364	0.491892
mir-3074	X	0.0609076	170	1.24181	194	364	0.489247
mir-382	X	0.070349	183	1.26015	183	366	0.486631
mir-1-1	O	0.0501172	151	1.16156	218	369	0.489362
mir-103-2	X	0.060032	169	1.21655	200	369	0.486772
mir-33a	X	0.0773593	190	1.27051	180	370	0.484211
mir-2355	X	0.0892117	208	1.29139	168	376	0.481675
mir-31	O	0.0590797	167	1.18192	209	376	0.484375
mir-187	X	0.0736302	186	1.243	192	378	0.481865
mir-493	X	0.074674	187	1.24323	191	378	0.479381
mir-455	X	0.100181	219	1.32227	160	379	0.476923
mir-135b	O	0.0531936	159	1.15317	222	381	0.479592
mir-369	X	0.0774781	191	1.23451	196	387	0.477157
mir-326	X	0.0533472	160	1.13215	228	388	0.474747
mir-424	X	0.100159	218	1.28777	170	388	0.472362
mir-1301	X	0.0758238	189	1.20202	201	390	0.47
mir-628	X	0.077798	193	1.22851	198	391	0.467662
mir-181d	X	0.0923211	211	1.24943	188	399	0.465347
mir-497	X	0.108215	227	1.28309	172	399	0.463054
mir-153-1	O	0.0694186	181	1.16035	220	401	0.465686
mir-7-1	X	0.104097	222	1.265	181	403	0.463415
mir-212	X	0.0867842	200	1.19629	204	404	0.461165
mir-337	X	0.102046	221	1.25471	185	406	0.458937
mir-487b	X	0.0866453	199	1.18618	208	407	0.456731
mir-370	X	0.0879706	206	1.19399	205	411	0.454545
mir-133b	O	0.107215	226	1.25321	186	412	0.457143
mir-432	X	0.0872028	203	1.178	212	415	0.454976
mir-574	O	0.11696	237	1.27064	179	416	0.457547
mir-3130-1	X	0.0775055	192	1.14728	225	417	0.455399
mir-655	X	0.066333	178	1.09745	239	417	0.453271
mir-154	O	0.0913687	210	1.18118	210	420	0.455814
mir-431	X	0.0928366	212	1.17392	214	426	0.453704
mir-651	X	0.0869615	201	1.10826	233	434	0.451613
mir-671	X	0.0974101	215	1.16077	219	434	0.449541
mir-675	X	0.0973882	214	1.1586	221	435	0.447489
mir-136	X	0.126025	244	1.24243	193	437	0.445455
mir-409	O	0.117786	238	1.22454	199	437	0.447964
mir-345	X	0.108508	228	1.17441	213	441	0.445946
mir-4326	X	0.0912518	209	1.10434	235	444	0.443946
mir-494	X	0.0826092	195	1.06285	252	447	0.441964
mir-451	X	0.127089	245	1.1972	203	448	0.44
mir-887	X	0.10478	223	1.13571	226	449	0.438053
mir-491	X	0.1054	224	1.13216	227	451	0.436123
mir-133a-2	O	0.108917	229	1.14885	224	453	0.438596
mir-539	X	0.106294	225	1.12879	229	454	0.436681
mir-340	X	0.142663	254	1.19294	206	460	0.434783
mir-584	X	0.135775	249	1.17896	211	460	0.4329
mir-377	X	0.0994995	216	1.07414	246	462	0.431034
mir-3677	X	0.111871	233	1.11308	231	464	0.429185
mir-502	X	0.132191	248	1.16394	217	465	0.42735
mir-378c	O	0.125762	243	1.15259	223	466	0.429787
mir-450a-2	X	0.0997335	217	1.06654	249	466	0.427966
mir-450a-1	X	0.100986	220	1.0687	248	468	0.42616
mir-503	X	0.110089	230	1.09956	238	468	0.42437
mir-135a-2	X	0.114796	236	1.10345	236	472	0.422594
mir-18b	X	0.095776	213	1.01455	263	476	0.420833
mir-3607	X	0.153996	265	1.16785	216	481	0.419087
mir-383	X	0.121267	239	1.0842	242	481	0.417355
mir-1976	X	0.136556	250	1.10445	234	484	0.415638
mir-653	X	0.123365	242	1.07735	244	486	0.413934
mir-485	X	0.113085	235	1.05925	253	488	0.412245
mir-766	X	0.128608	247	1.08435	241	488	0.410569
mir-944	X	0.110511	232	1.03122	258	490	0.408907
mir-1266	X	0.122592	241	1.06484	250	491	0.407258
mir-206	X	0.148854	262	1.11175	232	494	0.405622
mir-2110	X	0.112078	234	1.02586	260	494	0.404
mir-299	X	0.128124	246	1.06409	251	497	0.40239
mir-376a-1	X	0.110118	231	0.999558	272	503	0.400794
mir-1468	X	0.164319	274	1.12094	230	504	0.399209
mir-190	X	0.157029	268	1.07489	245	513	0.397638
mir-219-1	X	0.143398	256	1.02139	261	517	0.396078
mir-3615	X	0.143095	255	1.01842	262	517	0.394531
mir-181b-2	O	0.122312	240	0.981258	278	518	0.396887
mir-33b	X	0.147792	258	1.01013	265	523	0.395349
mir-496	X	0.139598	252	0.9908	274	526	0.393822
mir-144	X	0.185723	287	1.08753	240	527	0.392308
mir-615	X	0.148165	259	1.00509	269	528	0.390805
mir-942	X	0.148805	261	1.00693	267	528	0.389313
mir-1287	X	0.189464	291	1.08093	243	534	0.387833
mir-184	X	0.158025	269	1.00903	266	535	0.386364
mir-1258	X	0.14846	260	0.98177	277	537	0.384906
mir-3651	X	0.150624	264	0.992449	273	537	0.383459
mir-1180	X	0.189989	292	1.07075	247	539	0.382022
mir-1274b	X	0.166066	275	1.00038	271	546	0.380597
mir-1271	X	0.155793	267	0.973186	280	547	0.379182
mir-215	X	0.145103	257	0.947879	290	547	0.377778
mir-1269	X	0.192155	294	1.0504	254	548	0.376384
mir-616	O	0.16084	271	0.963313	282	553	0.378676
mir-940	X	0.13913	251	0.916274	303	554	0.377289
mir-1251	X	0.176444	280	0.985892	276	556	0.375912
mir-324	X	0.204329	301	1.03815	255	556	0.374545
mir-676	X	0.158638	270	0.951864	286	556	0.373188
mir-3127	X	0.162109	273	0.960191	284	557	0.371841
mir-3200	X	0.166344	276	0.962492	283	559	0.370504
mir-450b	X	0.206421	304	1.03232	257	561	0.369176
mir-328	X	0.210393	306	1.03609	256	562	0.367857
mir-486	O	0.206216	303	1.02702	259	562	0.370107
mir-511-2	X	0.167894	277	0.959311	285	562	0.368794
mir-196a-1	X	0.204439	302	1.01137	264	566	0.367491
mir-23c	X	0.171399	278	0.948667	289	567	0.366197
mir-9-3	X	0.173152	279	0.94513	291	570	0.364912
mir-1255a	X	0.155097	266	0.902866	305	571	0.363636
mir-1291	X	0.150074	263	0.890587	308	571	0.362369
mir-511-1	X	0.176608	281	0.932801	293	574	0.361111
mir-378	X	0.141352	253	0.839443	326	579	0.359862
mir-34b	O	0.18235	284	0.923085	296	580	0.362069
mir-490	X	0.184492	286	0.92541	294	580	0.360825
mir-543	X	0.180661	283	0.922964	297	580	0.359589
mir-1277	X	0.161195	272	0.882729	310	582	0.358362
mir-1249	X	0.184054	285	0.920851	298	583	0.357143
mir-3676	X	0.219715	315	1.00686	268	583	0.355932
mir-934	X	0.180582	282	0.91708	302	584	0.35473
mir-188	X	0.209082	305	0.969617	281	586	0.353535
mir-34c	O	0.226433	320	1.00442	270	590	0.355705
mir-95	X	0.195226	297	0.924993	295	592	0.354515
mir-3913-1	X	0.2114	308	0.948711	288	596	0.353333
mir-1306	X	0.223011	318	0.975121	279	597	0.352159
mir-891a	X	0.228393	322	0.989221	275	597	0.350993
mir-627	X	0.190559	293	0.900819	306	599	0.349835
mir-487a	X	0.188865	289	0.87913	311	600	0.348684
mir-561	X	0.199388	300	0.905498	304	604	0.347541
mir-323	X	0.193033	296	0.88931	309	605	0.346405
mir-1245	X	0.196542	299	0.893428	307	606	0.345277
mir-656	X	0.187598	288	0.846769	319	607	0.344156
mir-3614	X	0.195445	298	0.872206	313	611	0.343042
mir-504	X	0.239962	326	0.951855	287	613	0.341935
mir-937	X	0.192841	295	0.841432	324	619	0.340836
mir-196a-2	X	0.188921	290	0.822977	335	625	0.339744
mir-3648	X	0.261119	336	0.934831	292	628	0.338658
mir-550a-2	X	0.212294	309	0.846514	320	629	0.33758
mir-3170	X	0.210707	307	0.842265	323	630	0.336508
mir-548v	X	0.217505	314	0.849791	316	630	0.335443
mir-218-1	O	0.222119	317	0.848422	317	634	0.337539
mir-1275	X	0.215875	313	0.841024	325	638	0.336478
mir-624	X	0.213798	311	0.839116	327	638	0.335423
mir-137	X	0.265034	341	0.919647	299	640	0.334375
mir-499	X	0.215041	312	0.835025	330	642	0.333333
mir-877	X	0.212897	310	0.823898	334	644	0.332298
mir-320b-2	X	0.267613	345	0.917499	300	645	0.331269
mir-874	X	0.267745	346	0.91727	301	647	0.330247
mir-548b	X	0.22491	319	0.836855	329	648	0.329231
mir-190b	X	0.226779	321	0.825477	333	654	0.328221
mir-26a-1	O	0.240207	327	0.837876	328	655	0.330275
mir-3926-1	X	0.234705	324	0.831385	331	655	0.329268
mir-3917	X	0.220116	316	0.788152	341	657	0.328267
mir-433	X	0.22889	323	0.811886	338	661	0.327273
mir-129-2	X	0.270383	350	0.877704	312	662	0.326284
mir-642a	O	0.235441	325	0.812848	337	662	0.328313
mir-323b	X	0.257567	333	0.807593	339	672	0.327327
mir-449a	O	0.288019	360	0.855556	314	674	0.329341
mir-3117	X	0.25182	331	0.781831	345	676	0.328358
mir-643	X	0.255083	332	0.78187	344	676	0.327381
mir-570	X	0.249401	329	0.780319	348	677	0.326409
mir-129-1	X	0.288057	361	0.848115	318	679	0.325444
mir-618	X	0.249511	330	0.777161	349	679	0.324484
mir-659	X	0.270503	351	0.830215	332	683	0.323529
mir-1226	X	0.25957	334	0.768769	350	684	0.322581
mir-483	X	0.30144	370	0.851186	315	685	0.321637
mir-202	X	0.266708	343	0.780319	347	690	0.3207
mir-329-2	X	0.263213	339	0.768153	351	690	0.319767
mir-3610	X	0.264668	340	0.760921	353	693	0.318841
mir-873	X	0.26197	338	0.757104	355	693	0.317919
mir-939	X	0.240691	328	0.739313	368	696	0.317003
mir-3934	X	0.25979	335	0.74963	362	697	0.316092
mir-421	X	0.310322	379	0.84547	321	700	0.315186
mir-1224	X	0.269609	347	0.756529	356	703	0.314286
mir-2114	X	0.266708	344	0.751862	359	703	0.31339
mir-412	X	0.311082	381	0.845221	322	703	0.3125
mir-3928	X	0.269659	348	0.755415	357	705	0.311615
mir-548t	X	0.261647	337	0.738505	370	707	0.310734
mir-1304	X	0.296042	366	0.787836	342	708	0.309859
mir-301b	O	0.266283	342	0.738925	369	711	0.311798
mir-329-1	X	0.271256	353	0.752542	358	711	0.310924
mir-3664	X	0.271152	352	0.749729	361	713	0.310056
mir-296	O	0.306434	375	0.795842	340	715	0.311978
mir-7-2	X	0.269807	349	0.745111	366	715	0.311111
mir-376a-2	X	0.274861	355	0.747029	364	719	0.310249
mir-556	X	0.271649	354	0.746957	365	719	0.309392
mir-2115	X	0.277621	356	0.74098	367	723	0.30854
mir-380	X	0.295128	363	0.750672	360	723	0.307692
mir-3912	X	0.310578	380	0.785906	343	723	0.306849
mir-592	X	0.328621	391	0.816438	336	727	0.306011
mir-147b	X	0.284679	358	0.732047	371	729	0.305177
mir-577	X	0.284114	357	0.731681	372	729	0.304348
mir-581	X	0.28754	359	0.727967	373	732	0.303523
mir-1262	X	0.32713	390	0.780435	346	736	0.302703
mir-216a	X	0.30515	373	0.748248	363	736	0.301887
mir-320c-1	X	0.289527	362	0.699716	378	740	0.301075
mir-550a-1	X	0.323585	388	0.766948	352	740	0.300268
mir-508	X	0.298323	367	0.712665	375	742	0.299465
mir-3609	X	0.295857	365	0.699288	379	744	0.298667
mir-1295	X	0.303705	372	0.701251	376	748	0.297872
mir-1228	X	0.305571	374	0.700065	377	751	0.297082
mir-138-1	X	0.29534	364	0.67672	387	751	0.296296
mir-7-3	X	0.302441	371	0.698134	380	751	0.295515
mir-1254	X	0.301102	369	0.69134	383	752	0.294737
mir-3690	X	0.308852	377	0.694616	381	758	0.293963
mir-545	X	0.308854	378	0.691737	382	760	0.293194
mir-578	X	0.299849	368	0.668112	392	760	0.292428
mir-30c-1	O	0.353017	407	0.758333	354	761	0.294271
mir-320d-2	X	0.308836	376	0.67013	390	766	0.293506
mir-488	O	0.311097	382	0.686883	384	766	0.295337
mir-935	X	0.344899	396	0.722249	374	770	0.294574
mir-3662	X	0.315866	383	0.668653	391	774	0.293814
mir-320c-2	X	0.322255	386	0.674987	389	775	0.293059
mir-138-2	X	0.321392	385	0.659332	395	780	0.292308
mir-3173	X	0.323373	387	0.667847	393	780	0.29156
mir-580	X	0.320902	384	0.652494	397	781	0.290816
mir-3152	X	0.345353	398	0.685582	385	783	0.290076
mir-320d-1	X	0.324412	389	0.667251	394	783	0.28934
mir-3622a	X	0.33476	392	0.656311	396	788	0.288608
mir-1185-1	X	0.340456	394	0.648589	400	794	0.287879
mir-760	X	0.354727	408	0.681931	386	794	0.287154
mir-2116	X	0.338421	393	0.637649	408	801	0.286432
mir-3189	X	0.345161	397	0.640736	405	802	0.285714
mir-767	X	0.382811	418	0.675477	388	806	0.285
mir-541	X	0.343071	395	0.631547	413	808	0.284289
mir-579	X	0.345545	399	0.635699	410	809	0.283582
mir-665	X	0.346757	400	0.637298	409	809	0.282878
mir-208b	X	0.349131	403	0.637739	407	810	0.282178
mir-3922	X	0.348007	402	0.634852	411	813	0.281481
mir-105-1	X	0.367597	411	0.645694	403	814	0.280788
mir-216b	X	0.34968	404	0.629257	415	819	0.280098
mir-639	X	0.347422	401	0.613619	419	820	0.279412
mir-105-2	X	0.3851	420	0.6434	404	824	0.278729
mir-3150b	X	0.351202	405	0.610438	420	825	0.278049
mir-3682	X	0.367793	412	0.630633	414	826	0.277372
mir-449b	X	0.355145	409	0.618954	417	826	0.276699
mir-3941	X	0.365373	410	0.615487	418	828	0.276029
mir-1181	X	0.352672	406	0.591705	425	831	0.275362
mir-2277	X	0.390695	421	0.633498	412	833	0.274699
mir-1292	X	0.371597	414	0.60825	421	835	0.274038
mir-548e	X	0.375719	416	0.604164	422	838	0.273381
mir-663	X	0.425366	439	0.648935	399	838	0.272727
mir-3942	X	0.36816	413	0.590446	426	839	0.272076
mir-3193	X	0.376721	417	0.601719	424	841	0.271429
mir-551b	X	0.395834	426	0.626429	416	842	0.270784
mir-514-2	X	0.43074	442	0.647975	401	843	0.270142
mir-514-3	X	0.430665	441	0.647191	402	843	0.269504
mir-3605	X	0.437943	446	0.650178	398	844	0.268868
mir-885	X	0.384778	419	0.583797	427	846	0.268235
mir-514-1	X	0.435903	444	0.640526	406	850	0.267606
mir-489	X	0.374379	415	0.561014	437	852	0.266979
mir-3654	X	0.395541	425	0.578047	430	855	0.266355
mir-548s	X	0.392611	424	0.571201	432	856	0.265734
mir-1284	X	0.391741	423	0.561549	435	858	0.265116
mir-632	X	0.403614	427	0.567883	433	860	0.264501
mir-1288	X	0.42511	438	0.602057	423	861	0.263889
mir-3684	X	0.409366	430	0.563873	434	864	0.263279
mir-374c	X	0.391242	422	0.548635	442	864	0.262673
mir-346	X	0.40762	429	0.55942	438	867	0.262069
mir-1229	X	0.406048	428	0.554064	440	868	0.261468
mir-1305	X	0.416014	432	0.538994	445	877	0.26087
mir-3178	X	0.413351	431	0.536981	446	877	0.260274
mir-3131	X	0.422039	435	0.543217	443	878	0.259681
mir-1185-2	X	0.423675	436	0.539219	444	880	0.259091
mir-3136	X	0.417438	433	0.533543	449	882	0.258503
mir-3655	X	0.424816	437	0.531891	450	887	0.257919
mir-1225	X	0.418749	434	0.524359	454	888	0.257336
mir-641	X	0.428401	440	0.533748	448	888	0.256757
mir-585	X	0.449015	453	0.549616	441	894	0.25618
mir-509-3	X	0.475745	466	0.579421	429	895	0.255605
mir-509-2	X	0.482612	471	0.580268	428	899	0.255034
mir-3619	X	0.435837	443	0.51934	457	900	0.254464
mir-449c	X	0.437462	445	0.519455	455	900	0.253898
mir-3199-1	X	0.47261	465	0.561198	436	901	0.253333
mir-892a	X	0.441973	448	0.525173	453	901	0.252772
mir-1270-1	X	0.472096	464	0.554969	439	903	0.252212
mir-509-1	X	0.486941	474	0.574806	431	905	0.251656
mir-3926-2	X	0.46474	459	0.525794	452	911	0.251101
mir-3187	X	0.442072	449	0.505921	463	912	0.250549
mir-548k	X	0.438584	447	0.503201	465	912	0.25
mir-559	X	0.446916	451	0.511624	461	912	0.249453
mir-3618	X	0.45911	456	0.50657	462	918	0.248908
mir-3680	X	0.447587	452	0.500598	466	918	0.248366
mir-552	X	0.446843	450	0.500364	469	919	0.247826
mir-3936	X	0.460032	457	0.504738	464	921	0.247289
mir-3647	X	0.466378	460	0.500481	467	927	0.246753
mir-3157	X	0.478882	468	0.513423	460	928	0.24622
mir-3909	X	0.502104	481	0.534934	447	928	0.24569
mir-551a	X	0.464726	458	0.498768	470	928	0.245161
mir-658	X	0.452983	454	0.487709	474	928	0.244635
mir-3940	X	0.485323	472	0.518243	458	930	0.244111
mir-3944	X	0.4569	455	0.482704	476	931	0.24359
mir-3161	X	0.468164	462	0.496657	471	933	0.24307
mir-3678	X	0.495386	477	0.517093	459	936	0.242553
mir-1538	X	0.467217	461	0.476439	479	940	0.242038
mir-3199-2	X	0.531393	493	0.531342	451	944	0.241525
mir-466	X	0.476449	467	0.481375	477	944	0.241015
mir-2276	X	0.469069	463	0.474463	482	945	0.240506
mir-1270-2	X	0.52312	491	0.519433	456	947	0.24
mir-3188	X	0.479238	469	0.475387	480	949	0.239496
mir-1179	X	0.494052	476	0.486557	475	951	0.238994
mir-1248	X	0.498567	479	0.488672	473	952	0.238494
mir-320e	X	0.480256	470	0.473778	483	953	0.237996
mir-3185	X	0.489676	475	0.47516	481	956	0.2375
mir-3679	X	0.48563	473	0.472537	484	957	0.237006
mir-3687	X	0.511915	486	0.496128	472	958	0.236515
mir-876	X	0.496145	478	0.467309	486	964	0.236025
mir-3616	X	0.524171	492	0.481046	478	970	0.235537
mir-3910-2	X	0.503579	482	0.456551	488	970	0.235052
mir-3154	X	0.509293	485	0.453919	490	975	0.234568
mir-3150	X	0.50799	484	0.450638	493	977	0.234086
mir-3191	X	0.501605	480	0.436078	497	977	0.233607
mir-506	X	0.555599	509	0.500459	468	977	0.233129
mir-3158-2	X	0.534106	498	0.470435	485	983	0.232653
mir-599	X	0.51917	487	0.436398	496	983	0.232179
mir-1276	X	0.522126	490	0.44456	494	984	0.231707
mir-3194	X	0.505605	483	0.433627	501	984	0.231237
mir-3921	X	0.521489	489	0.444267	495	984	0.230769
mir-4286	X	0.536148	499	0.454884	489	988	0.230303
mir-3667	X	0.531688	494	0.43378	500	994	0.229839
mir-548d-1	X	0.519821	488	0.426984	506	994	0.229376
mir-3145	X	0.54677	506	0.453851	491	997	0.228916
mir-770	X	0.533748	496	0.428401	502	998	0.228457
mir-3691	X	0.53198	495	0.423694	508	1003	0.228
mir-3115	X	0.540065	502	0.428094	503	1005	0.227545
mir-636	X	0.539833	501	0.427989	504	1005	0.227092
mir-548f-1	X	0.533993	497	0.407233	511	1008	0.22664
mir-3124	X	0.544564	504	0.424205	507	1011	0.22619
mir-597	X	0.536943	500	0.398632	513	1013	0.225743
mir-1250	X	0.544703	505	0.407224	512	1017	0.225296
mir-3617	X	0.542641	503	0.396731	514	1017	0.224852
mir-612	X	0.605398	526	0.451186	492	1018	0.224409
mir-513c	X	0.597918	523	0.434864	498	1021	0.223969
mir-888	X	0.55861	511	0.410295	510	1021	0.223529
mir-302a	X	0.622201	537	0.45833	487	1024	0.223092
mir-549	X	0.548585	507	0.391924	519	1026	0.222656
mir-208a	X	0.557228	510	0.395134	517	1027	0.222222
mir-124-1	O	0.548827	508	0.39079	521	1029	0.223735
mir-3158-1	X	0.57419	515	0.396155	516	1031	0.223301
mir-548q	X	0.616251	532	0.434404	499	1031	0.222868
mir-3914-1	X	0.559493	512	0.390832	520	1032	0.222437
mir-3174	X	0.583095	518	0.387811	522	1040	0.222008
mir-219-2	X	0.621521	536	0.427348	505	1041	0.22158
mir-548d-2	X	0.567006	513	0.374256	528	1041	0.221154
mir-3620	X	0.573159	514	0.367762	532	1046	0.220729
mir-3650	X	0.596822	521	0.379523	526	1047	0.220307
mir-1243	X	0.589866	520	0.373123	529	1049	0.219885
mir-1537	X	0.602262	524	0.379954	525	1049	0.219466
mir-548o	X	0.632664	541	0.423385	509	1050	0.219048
mir-3140	X	0.603024	525	0.375273	527	1052	0.218631
mir-3143	X	0.597423	522	0.368729	531	1053	0.218216
mir-513a-1	X	0.579098	516	0.364289	539	1055	0.217803
mir-1912	X	0.640325	542	0.396402	515	1057	0.217391
mir-1197	X	0.60991	528	0.369816	530	1058	0.216981
mir-605	X	0.660352	549	0.392264	518	1067	0.216573
mir-3129	X	0.656799	546	0.382897	523	1069	0.216165
mir-670	X	0.685176	559	0.380214	524	1083	0.21576
mir-3190	X	0.587552	519	0.353776	570	1089	0.215356
mir-548j	X	0.679124	557	0.367566	533	1090	0.214953
mir-1914	X	0.620221	535	0.358668	556	1091	0.214552
mir-422a	X	0.581467	517	0.353325	574	1091	0.214153
mir-507	X	0.647228	545	0.361656	547	1092	0.213755
mir-124-2	O	0.627794	538	0.347098	595	1133	0.215213
mir-765	X	0.678685	556	0.352591	577	1133	0.214815
mir-3943	X	0.697109	564	0.353482	572	1136	0.214418
mir-513a-2	X	0.608318	527	0.342523	610	1137	0.214022
mir-3612	X	0.64166	543	0.345441	600	1143	0.213628
mir-3144	X	0.614041	531	0.340741	618	1149	0.213235
mir-630	X	0.722072	573	0.352246	579	1152	0.212844
mir-600	X	0.632286	540	0.340505	620	1160	0.212454
mir-3652	X	0.689068	561	0.345216	602	1163	0.212066
mir-514b	X	0.664807	551	0.341317	615	1166	0.211679
mir-3688	X	0.616785	533	0.335504	634	1167	0.211293
mir-720	X	0.618646	534	0.334034	641	1175	0.210909
mir-3149	X	0.629893	539	0.334745	637	1176	0.210526
mir-513b	X	0.610676	529	0.331912	649	1178	0.210145
mir-3659	X	0.760629	592	0.349515	587	1179	0.209765
mir-3130-2	X	0.658241	548	0.334281	639	1187	0.209386
mir-3692	X	0.658184	547	0.333837	643	1190	0.209009
mir-3689b	X	0.741824	581	0.341339	614	1195	0.208633
mir-2278	X	0.664032	550	0.328545	659	1209	0.208259
mir-1913	X	0.673196	554	0.323732	674	1228	0.207885
mir-607	X	0.705746	567	0.32725	664	1231	0.207513
mir-3116-2	X	0.683452	558	0.316656	694	1252	0.207143
mir-3176	X	0.687604	560	0.313195	705	1265	0.206774
mir-3195	X	0.674398	555	0.302759	736	1291	0.206406
mir-3155	X	0.701074	565	0.304602	729	1294	0.206039
mir-3177	X	0.694294	562	0.303544	733	1295	0.205674
mir-1252	X	0.670486	553	0.300888	744	1297	0.20531
mir-555	X	0.69546	563	0.301782	740	1303	0.204947
mir-943	X	0.706088	568	0.301058	743	1311	0.204586
mir-1298	X	0.611209	530	0.243694	801	1331	0.204225
mir-668	X	0.743879	583	0.298323	752	1335	0.203866
mir-1227	X	0.720699	572	0.293278	767	1339	0.203509
mir-1260b	X	0.704276	566	0.274311	777	1343	0.203152
mir-3911	X	0.719988	571	0.279429	772	1343	0.202797
mir-3939	X	0.719836	570	0.274331	776	1346	0.202443
mir-1289-1	X	0.724749	574	0.278992	773	1347	0.202091
mir-3656	X	0.737832	578	0.280504	771	1349	0.201739
mir-3658	X	0.735673	576	0.278389	774	1350	0.201389
mir-122	O	0.730568	575	0.269951	778	1353	0.202773
mir-573	X	0.759358	591	0.276797	775	1366	0.202422
mir-3681	X	0.749919	586	0.267299	781	1367	0.202073
mir-3919	X	0.754128	589	0.268628	780	1369	0.201724
mir-3920	X	0.77999	599	0.287262	770	1369	0.201377
mir-3927	X	0.736551	577	0.250343	793	1370	0.201031
mir-498	X	0.740296	579	0.253202	791	1370	0.200686
mir-1285-1	X	0.750383	587	0.262349	784	1371	0.200342
mir-3183	X	0.740845	580	0.251052	792	1372	0.2
mir-3192	X	0.747206	585	0.257962	787	1372	0.199659
mir-621	X	0.762846	593	0.265778	782	1375	0.199319
mir-3198	X	0.758792	590	0.256909	788	1378	0.19898
mir-3918	X	0.743468	582	0.246418	798	1380	0.198642
mir-3138	X	0.782423	601	0.260131	785	1386	0.198305
mir-1294	X	0.798605	612	0.269074	779	1391	0.19797
mir-548l	X	0.779382	598	0.250334	794	1392	0.197635
mir-891b	X	0.750663	588	0.239492	804	1392	0.197302
mir-1265	X	0.746378	584	0.233348	812	1396	0.19697
mir-892b	X	0.780334	600	0.246663	797	1397	0.196639
mir-544b	X	0.78924	603	0.247745	796	1399	0.196309
mir-3166	X	0.764233	594	0.235205	810	1404	0.19598
mir-3126	X	0.808455	619	0.258576	786	1405	0.195652
mir-588	X	0.775201	596	0.233615	811	1407	0.195326
mir-510	X	0.793042	606	0.243545	802	1408	0.195
mir-3159	X	0.796932	610	0.245029	800	1410	0.194676
mir-3146	X	0.772092	595	0.222806	820	1415	0.194352
mir-564	X	0.776481	597	0.224921	819	1416	0.19403
mir-1246	X	0.79359	608	0.235582	809	1417	0.193709
mir-3606	X	0.790775	604	0.228976	814	1418	0.193388
mir-517a	X	0.816636	629	0.255324	789	1418	0.193069
mir-3611	X	0.81002	620	0.245546	799	1419	0.192751
mir-517b	X	0.816636	630	0.255324	790	1420	0.192434
mir-4284	X	0.804604	616	0.23743	806	1422	0.192118
mir-1303	X	0.806415	618	0.236876	807	1425	0.191803
mir-518c	X	0.829512	631	0.248696	795	1426	0.191489
mir-548a-3	X	0.792415	605	0.221315	821	1426	0.191176
mir-3179-3	X	0.812925	624	0.237839	805	1429	0.190865
mir-3938	X	0.788889	602	0.211166	832	1434	0.190554
mir-548x	X	0.797438	611	0.21692	825	1436	0.190244
mir-3128	X	0.81293	625	0.231008	813	1438	0.189935
mir-640	X	0.887379	657	0.262685	783	1440	0.189627
mir-1323	X	0.829793	633	0.236231	808	1441	0.18932
mir-1257	X	0.849358	639	0.240457	803	1442	0.189015
mir-3923	X	0.81506	626	0.227778	816	1442	0.18871
mir-1911	X	0.667425	552	0.148695	891	1443	0.188406
mir-3180-4	X	0.816528	628	0.228925	815	1443	0.188103
mir-1237	X	0.795996	609	0.209164	835	1444	0.187801
mir-1910	X	0.8005	613	0.210005	834	1447	0.1875
mir-1280	X	0.800624	614	0.209062	836	1450	0.1872
mir-3135	X	0.81087	622	0.214793	828	1450	0.186901
mir-3689a	X	0.835983	634	0.225716	817	1451	0.186603
mir-519a-1	X	0.641833	544	0.138559	907	1451	0.186306
mir-1293	X	0.810071	621	0.205465	839	1460	0.18601
mir-448	X	0.812186	623	0.206633	837	1460	0.185714
mir-1267	X	0.846669	637	0.216964	824	1461	0.18542
mir-1256	O	0.858593	647	0.225031	818	1465	0.186709
mir-875	X	0.851215	640	0.216564	826	1466	0.186414
mir-124-3	O	0.854023	644	0.21845	823	1467	0.187697
mir-3202-2	X	0.856236	645	0.218988	822	1467	0.187402
mir-3125	X	0.853794	643	0.214381	829	1472	0.187107
mir-3132	X	0.852964	641	0.213147	831	1472	0.186813
mir-1260	X	0.859333	648	0.213886	830	1478	0.18652
mir-3197	X	0.829592	632	0.194486	846	1478	0.186228
mir-1236	X	0.843009	636	0.19644	843	1479	0.185938
mir-378b	O	0.853526	642	0.205316	840	1482	0.187207
mir-302b	X	0.881766	656	0.21488	827	1483	0.186916
mir-3164	X	0.857531	646	0.200255	841	1487	0.186625
mir-3121	X	0.869392	650	0.206009	838	1488	0.186335
mir-1231	X	0.849175	638	0.186907	854	1492	0.186047
mir-548n	X	0.871829	651	0.196718	842	1493	0.185759
mir-3945	X	0.842757	635	0.175886	863	1498	0.185471
mir-1286	X	0.89135	661	0.195711	844	1505	0.185185
mir-572	X	0.888257	660	0.194595	845	1505	0.1849
mir-3175	X	0.874651	652	0.183439	857	1509	0.184615
mir-548y	X	0.90019	662	0.19448	847	1509	0.184332
mir-2117	X	0.859638	649	0.177672	861	1510	0.184049
mir-1909	X	0.887423	658	0.186817	855	1513	0.183767
mir-525	X	0.904877	667	0.193188	849	1516	0.183486
mir-922	X	0.904094	665	0.189276	851	1516	0.183206
mir-3156-2	X	0.902904	664	0.188645	853	1517	0.182927
mir-372	X	0.70966	569	0.10211	949	1518	0.182648
mir-623	X	0.909156	668	0.190079	850	1518	0.182371
mir-3181	X	0.911207	671	0.188689	852	1523	0.182094
mir-3661	X	0.879358	655	0.171157	869	1524	0.181818
mir-1238	X	0.877216	654	0.166651	874	1528	0.181543
mir-3156-1	X	0.910353	670	0.180392	859	1529	0.181269
mir-635	X	0.912837	672	0.181802	858	1530	0.180995
mir-516a-2	X	0.793122	607	0.116414	926	1533	0.180723
mir-1539	X	0.875255	653	0.162279	881	1534	0.180451
mir-563	X	0.968585	703	0.210055	833	1536	0.18018
mir-198	O	0.926322	677	0.176948	862	1539	0.181409
mir-211	X	0.910275	669	0.170768	870	1539	0.181138
mir-302d	X	0.938948	683	0.184044	856	1539	0.180867
mir-548u	X	0.96014	693	0.193649	848	1541	0.180597
mir-938	X	0.924831	676	0.172676	866	1542	0.180328
mir-4306	X	0.904504	666	0.165087	877	1543	0.18006
mir-1193	X	0.887922	659	0.155194	885	1544	0.179792
mir-519d	O	0.93653	681	0.173203	865	1546	0.181009
mir-1825	X	0.931236	679	0.170653	871	1550	0.180741
mir-519e	X	0.94037	684	0.172523	867	1551	0.180473
mir-3925	X	0.900819	663	0.14591	893	1556	0.180207
mir-1908	X	0.917437	675	0.158022	884	1559	0.179941
mir-3162	X	0.963773	696	0.173729	864	1560	0.179676
mir-518a-1	X	0.944637	685	0.164895	878	1563	0.179412
mir-3196	X	0.957546	692	0.167331	873	1565	0.179148
mir-647	O	0.953347	690	0.166189	876	1566	0.180352
mir-516a-1	X	0.803661	615	0.099441	952	1567	0.180088
mir-519a-2	X	0.805741	617	0.101552	950	1567	0.179825
mir-515-2	X	0.947307	688	0.163273	880	1568	0.179562
mir-522	X	0.81638	627	0.105091	941	1568	0.1793
mir-602	X	0.979382	710	0.179752	860	1570	0.179039
mir-3202-1	X	0.937743	682	0.148085	892	1574	0.178779
mir-3657	X	0.913675	673	0.141089	904	1577	0.17852
mir-1290	X	0.930554	678	0.142711	901	1579	0.178261
mir-920	X	1.96806	1042	0.364389	538	1580	0.178003
mir-924	X	1.97152	1043	0.364756	537	1580	0.177746
mir-936	X	1.97498	1044	0.365124	536	1580	0.177489
mir-941-3	X	1.97844	1045	0.365491	535	1580	0.177233
mir-941-4	X	1.9819	1046	0.365858	534	1580	0.176978
mir-3663	X	0.967181	702	0.164796	879	1581	0.176724
mir-4258	X	0.980344	713	0.171974	868	1581	0.176471
mir-611	X	0.947154	687	0.145551	894	1581	0.176218
mir-645	X	1.94384	1035	0.361817	546	1581	0.175966
mir-646	X	1.9473	1036	0.362184	545	1581	0.175714
mir-648	X	1.95076	1037	0.362552	544	1581	0.175464
mir-649	X	1.95422	1038	0.362919	543	1581	0.175214
mir-711	X	1.95768	1039	0.363286	542	1581	0.174964
mir-718	X	1.96114	1040	0.363654	541	1581	0.174716
mir-759	X	1.9646	1041	0.364021	540	1581	0.174468
mir-608	X	1.91616	1027	0.358877	555	1582	0.174221
mir-613	X	1.91962	1028	0.359245	554	1582	0.173975
mir-619	X	1.92308	1029	0.359612	553	1582	0.173729
mir-620	X	1.92654	1030	0.35998	552	1582	0.173484
mir-626	X	1.93	1031	0.360347	551	1582	0.173239
mir-633	X	1.93346	1032	0.360714	550	1582	0.172996
mir-634	X	1.93692	1033	0.361082	549	1582	0.172753
mir-644	X	1.94038	1034	0.361449	548	1582	0.172511
mir-548i-2	X	1.87117	1014	0.354101	569	1583	0.172269
mir-548i-3	X	1.87463	1015	0.354468	568	1583	0.172028
mir-548i-4	X	1.87809	1016	0.354836	567	1583	0.171788
mir-548m	X	1.88155	1017	0.355203	566	1583	0.171548
mir-548p	X	1.88501	1018	0.355571	565	1583	0.171309
mir-548z	X	1.88847	1019	0.355938	564	1583	0.171071
mir-553	X	1.89193	1020	0.356305	563	1583	0.170833
mir-557	X	1.89539	1021	0.356673	562	1583	0.170596
mir-562	X	1.89885	1022	0.35704	561	1583	0.17036
mir-566	X	1.90232	1023	0.357408	560	1583	0.170124
mir-569	X	1.90578	1024	0.357775	559	1583	0.16989
mir-583	X	1.90924	1025	0.358143	558	1583	0.169655
mir-587	X	1.9127	1026	0.35851	557	1583	0.169421
mir-1278	X	0.965265	698	0.154236	886	1584	0.169188
mir-548i-1	X	1.86771	1013	0.353734	571	1584	0.168956
mir-548h-4	X	1.86425	1012	0.353366	573	1585	0.168724
mir-548h-2	X	1.85733	1010	0.352631	576	1586	0.168493
mir-548h-3	X	1.86079	1011	0.352999	575	1586	0.168263
mir-548h-1	X	1.85387	1009	0.352264	578	1587	0.168033
mir-3160-1	X	0.94638	686	0.14234	902	1588	0.167804
mir-548aa-1	X	1.82965	1002	0.349692	586	1588	0.167575
mir-548aa-2	X	1.83311	1003	0.350059	585	1588	0.167347
mir-548c	X	1.83657	1004	0.350427	584	1588	0.16712
mir-548f-2	X	1.84003	1005	0.350794	583	1588	0.166893
mir-548f-3	X	1.84349	1006	0.351162	582	1588	0.166667
mir-548f-4	X	1.84695	1007	0.351529	581	1588	0.166441
mir-548g	X	1.85041	1008	0.351896	580	1588	0.166216
mir-3156-3	X	0.971173	706	0.16053	883	1589	0.165992
mir-4325	X	1.80543	995	0.34712	594	1589	0.165768
mir-4327	X	1.80889	996	0.347487	593	1589	0.165545
mir-4329	X	1.81235	997	0.347855	592	1589	0.165323
mir-4330	X	1.81581	998	0.348222	591	1589	0.165101
mir-518d	X	1.81927	999	0.34859	590	1589	0.164879
mir-548a-1	X	1.82273	1000	0.348957	589	1589	0.164659
mir-548a-2	X	1.82619	1001	0.349324	588	1589	0.164439
mir-4319	X	1.79158	991	0.34565	599	1590	0.164219
mir-4320	X	1.79505	992	0.346018	598	1590	0.164
mir-4321	X	1.79851	993	0.346385	597	1590	0.163782
mir-4323	X	1.80197	994	0.346753	596	1590	0.163564
mir-603	X	0.966397	700	0.150375	890	1590	0.163347
mir-3622b	X	0.976706	709	0.16086	882	1591	0.16313
mir-4318	X	1.78812	990	0.345283	601	1591	0.162914
mir-596	X	0.93187	680	0.131759	911	1591	0.162698
mir-4305	X	1.7639	983	0.342711	609	1592	0.162483
mir-4307	X	1.76736	984	0.343078	608	1592	0.162269
mir-4310	X	1.77082	985	0.343446	607	1592	0.162055
mir-4311	X	1.77428	986	0.343813	606	1592	0.161842
mir-4313	X	1.77774	987	0.344181	605	1592	0.161629
mir-4314	X	1.7812	988	0.344548	604	1592	0.161417
mir-4316	X	1.78466	989	0.344915	603	1592	0.161206
mir-1234	X	0.97069	705	0.150946	888	1593	0.160995
mir-4302	X	1.75352	980	0.341609	613	1593	0.160784
mir-4303	X	1.75698	981	0.341976	612	1593	0.160574
mir-4304	X	1.76044	982	0.342343	611	1593	0.160365
mir-4299	X	1.7466	978	0.340874	617	1595	0.160156
mir-4300	X	1.75006	979	0.341241	616	1595	0.159948
mir-4298	X	1.74314	977	0.340506	619	1596	0.15974
mir-4278	X	1.69816	964	0.33573	633	1597	0.159533
mir-4281	X	1.70162	965	0.336097	632	1597	0.159326
mir-4282	X	1.70508	966	0.336465	631	1597	0.15912
mir-4283-1	X	1.70854	967	0.336832	630	1597	0.158915
mir-4283-2	X	1.712	968	0.3372	629	1597	0.15871
mir-4287	X	1.71546	969	0.337567	628	1597	0.158505
mir-4288	X	1.71892	970	0.337934	627	1597	0.158301
mir-4289	X	1.72238	971	0.338302	626	1597	0.158098
mir-4290	X	1.72584	972	0.338669	625	1597	0.157895
mir-4291	X	1.7293	973	0.339037	624	1597	0.157692
mir-4293	X	1.73276	974	0.339404	623	1597	0.15749
mir-4294	X	1.73622	975	0.339772	622	1597	0.157289
mir-4297	X	1.73968	976	0.340139	621	1597	0.157088
mir-4276	X	1.69124	962	0.334995	636	1598	0.156888
mir-4277	X	1.6947	963	0.335363	635	1598	0.156688
mir-4275	X	1.68777	961	0.334628	638	1599	0.156489
mir-4274	X	1.68431	960	0.33426	640	1600	0.15629
mir-4254	X	0.961234	695	0.138589	906	1601	0.156091
mir-4273	X	1.68085	959	0.333893	642	1601	0.155894
mir-637	X	0.967064	701	0.143171	900	1601	0.155696
mir-4268	X	1.66355	954	0.332056	648	1602	0.155499
mir-4269	X	1.66701	955	0.332423	647	1602	0.155303
mir-4270	X	1.67047	956	0.332791	646	1602	0.155107
mir-4271	X	1.67393	957	0.333158	645	1602	0.154912
mir-4272	X	1.67739	958	0.333525	644	1602	0.154717
mir-512-2	X	0.965645	699	0.14185	903	1602	0.154523
mir-4259	X	1.6376	945	0.328749	658	1603	0.154329
mir-4260	X	1.6376	946	0.329116	657	1603	0.154135
mir-4261	X	1.63933	947	0.329484	656	1603	0.153942
mir-4262	X	1.64279	948	0.329851	655	1603	0.15375
mir-4263	X	1.64625	949	0.330219	654	1603	0.153558
mir-4264	X	1.64971	950	0.330586	653	1603	0.153367
mir-4265	X	1.65317	951	0.330953	652	1603	0.153176
mir-4266	X	1.65663	952	0.331321	651	1603	0.152985
mir-4267	X	1.66009	953	0.331688	650	1603	0.152795
mir-4252	X	1.63754	941	0.327279	663	1604	0.152605
mir-4253	X	1.63756	942	0.327647	662	1604	0.152416
mir-4255	X	1.63758	943	0.328014	661	1604	0.152228
mir-4257	X	1.63759	944	0.328382	660	1604	0.15204
mir-3683	X	1.63722	932	0.323973	673	1605	0.151852
mir-3686	X	1.63727	933	0.32434	672	1605	0.151665
mir-3713	X	1.63731	934	0.324707	671	1605	0.151478
mir-3714	X	1.63736	935	0.325075	670	1605	0.151292
mir-384	X	1.6374	936	0.325442	669	1605	0.151106
mir-3908	X	1.63744	937	0.32581	668	1605	0.15092
mir-3910-1	X	1.63747	938	0.326177	667	1605	0.150735
mir-3924	X	1.6375	939	0.326544	666	1605	0.150551
mir-4251	X	1.63752	940	0.326912	665	1605	0.150367
mir-3123	X	1.63555	913	0.316992	693	1606	0.150183
mir-3134	X	1.63567	914	0.317359	692	1606	0.15
mir-3142	X	1.63579	915	0.317726	691	1606	0.149817
mir-3160-2	X	1.6359	916	0.318094	690	1606	0.149635
mir-3167	X	1.63601	917	0.318461	689	1606	0.149453
mir-3169	X	1.63612	918	0.318829	688	1606	0.149272
mir-3180-5	X	1.63622	919	0.319196	687	1606	0.149091
mir-3182	X	1.63632	920	0.319563	686	1606	0.14891
mir-3201	X	1.63641	921	0.319931	685	1606	0.14873
mir-325	X	1.6365	922	0.320298	684	1606	0.148551
mir-3649	X	1.63659	923	0.320666	683	1606	0.148372
mir-3665	X	1.63667	924	0.321033	682	1606	0.148193
mir-3666	X	1.63676	925	0.321401	681	1606	0.148014
mir-3669	X	1.63683	926	0.321768	680	1606	0.147837
mir-367	X	1.63691	927	0.322135	679	1606	0.147659
mir-3670	X	1.63697	928	0.322503	678	1606	0.147482
mir-3672	X	1.63704	929	0.32287	677	1606	0.147305
mir-3673	X	1.6371	930	0.323238	676	1606	0.147129
mir-3674	X	1.63716	931	0.323605	675	1606	0.146953
mir-1302-3	X	0.947585	689	0.124201	918	1607	0.146778
mir-302f	X	1.63414	903	0.313317	704	1607	0.146603
mir-3118-1	X	1.6343	904	0.313685	703	1607	0.146429
mir-3118-2	X	1.63445	905	0.314052	702	1607	0.146254
mir-3118-3	X	1.6346	906	0.31442	701	1607	0.146081
mir-3118-4	X	1.63475	907	0.314787	700	1607	0.145907
mir-3118-5	X	1.63489	908	0.315154	699	1607	0.145735
mir-3118-6	X	1.63503	909	0.315522	698	1607	0.145562
mir-3119-1	X	1.63516	910	0.315889	697	1607	0.14539
mir-3119-2	X	1.6353	911	0.316257	696	1607	0.145218
mir-3122	X	1.63542	912	0.316624	695	1607	0.145047
mir-1302-2	X	1.62952	880	0.304867	728	1608	0.144876
mir-1302-4	X	1.62976	881	0.305234	727	1608	0.144706
mir-1302-5	X	1.63	882	0.305602	726	1608	0.144536
mir-1302-6	X	1.63023	883	0.305969	725	1608	0.144366
mir-1302-7	X	1.63046	884	0.306336	724	1608	0.144197
mir-1302-8	X	1.63069	885	0.306704	723	1608	0.144028
mir-1302-9	X	1.63091	886	0.307071	722	1608	0.14386
mir-1321	X	1.63113	887	0.307439	721	1608	0.143692
mir-1324	X	1.63134	888	0.307806	720	1608	0.143524
mir-147	X	1.63156	889	0.308173	719	1608	0.143357
mir-1470	X	1.63176	890	0.308541	718	1608	0.14319
mir-1471	X	1.63197	891	0.308908	717	1608	0.143023
mir-1972-1	X	1.63217	892	0.309276	716	1608	0.142857
mir-1972-2	X	1.63237	893	0.309643	715	1608	0.142691
mir-1973	X	1.63256	894	0.310011	714	1608	0.142526
mir-2052	X	1.63275	895	0.310378	713	1608	0.142361
mir-2053	X	1.63294	896	0.310745	712	1608	0.142197
mir-2054	X	1.63312	897	0.311113	711	1608	0.142032
mir-2909	X	1.6333	898	0.31148	710	1608	0.141869
mir-297	X	1.63348	899	0.311848	709	1608	0.141705
mir-298	X	1.63365	900	0.312215	708	1608	0.141542
mir-300	X	1.63382	901	0.312582	707	1608	0.141379
mir-302e	X	1.63398	902	0.31295	706	1608	0.141217
mir-1302-1	X	1.62877	877	0.303764	732	1609	0.141055
mir-1302-10	X	1.62902	878	0.304132	731	1609	0.140893
mir-1302-11	X	1.62927	879	0.304499	730	1609	0.140732
mir-609	X	0.996262	722	0.150997	887	1609	0.140571
mir-1285-2	X	1.62826	875	0.30303	735	1610	0.140411
mir-1297	X	1.62851	876	0.303397	734	1610	0.140251
mir-1274a	X	1.62745	872	0.301927	739	1611	0.140091
mir-1279	X	1.62773	873	0.302295	738	1611	0.139932
mir-1282	X	1.62799	874	0.302662	737	1611	0.139773
mir-1273	X	1.6269	870	0.301192	742	1612	0.139614
mir-1273d	X	1.62718	871	0.30156	741	1612	0.139456
mir-3937	X	0.964592	697	0.126787	915	1612	0.139298
mir-527	X	0.982229	714	0.143195	899	1613	0.13914
mir-1244-3	X	1.62486	863	0.298621	751	1614	0.138983
mir-1253	X	1.62516	864	0.298988	750	1614	0.138826
mir-1255b-1	X	1.62546	865	0.299355	749	1614	0.13867
mir-1255b-2	X	1.62575	866	0.299723	748	1614	0.138514
mir-1261	X	1.62605	867	0.30009	747	1614	0.138358
mir-1268	X	1.62634	868	0.300458	746	1614	0.138202
mir-1272	X	1.62662	869	0.300825	745	1614	0.138047
mir-657	X	1.00188	725	0.150507	889	1614	0.137892
mir-1178	X	1.62022	849	0.293477	766	1615	0.137738
mir-1183	X	1.62058	850	0.293844	765	1615	0.137584
mir-1184-1	X	1.62093	851	0.294211	764	1615	0.13743
mir-1184-2	X	1.62128	852	0.294579	763	1615	0.137277
mir-1184-3	X	1.62162	853	0.294946	762	1615	0.137124
mir-1200	X	1.62196	854	0.295314	761	1615	0.136971
mir-1202	X	1.6223	855	0.295681	760	1615	0.136819
mir-1203	X	1.62263	856	0.296049	759	1615	0.136667
mir-1204	X	1.62296	857	0.296416	758	1615	0.136515
mir-1206	X	1.62328	858	0.296783	757	1615	0.136364
mir-1208	X	1.6236	859	0.297151	756	1615	0.136213
mir-1233-1	X	1.62392	860	0.297518	755	1615	0.136062
mir-1233-2	X	1.62424	861	0.297886	754	1615	0.135912
mir-1244-1	X	1.62455	862	0.298253	753	1615	0.135762
mir-103-1-as	X	1.6195	847	0.292742	769	1616	0.135612
mir-103-2-as	X	1.61986	848	0.293109	768	1616	0.135463
mir-642b	O	0.960792	694	0.118196	925	1619	0.136414
mir-3668	X	1.04739	748	0.169488	872	1620	0.136264
mir-761	X	1.00483	727	0.144774	896	1623	0.136114
mir-1264	X	0.973712	707	0.1233	920	1627	0.135965
mir-575	X	1.06405	752	0.16652	875	1627	0.135816
mir-591	X	1.01693	732	0.145131	895	1627	0.135667
mir-520b	X	0.957456	691	0.10551	939	1630	0.135519
mir-622	X	0.992253	718	0.130708	912	1630	0.135371
mir-3120	X	1.01971	733	0.144087	898	1631	0.135224
mir-663b	X	0.979503	712	0.122949	921	1633	0.135076
mir-4315-1	X	1.00232	726	0.133615	909	1635	0.134929
mir-516b-2	X	1.00745	728	0.128184	913	1641	0.134783
mir-1289-2	X	1.02372	737	0.140305	905	1642	0.134636
mir-516b-1	X	1.00006	724	0.123967	919	1643	0.13449
mir-371	X	0.968722	704	0.105311	940	1644	0.134345
mir-614	X	1.0291	740	0.136053	908	1648	0.134199
mir-3133	X	0.994781	721	0.115966	928	1649	0.134054
mir-3163	X	0.994255	720	0.112176	931	1651	0.133909
mir-526b	X	0.915751	674	0.0766939	977	1651	0.133765
mir-373	O	0.979465	711	0.105027	942	1653	0.134698
mir-524	X	1.00946	729	0.119183	924	1653	0.134553
mir-3915	X	0.992708	719	0.10657	938	1657	0.134409
mir-520d	X	1.02305	735	0.120382	922	1657	0.134264
mir-518f	X	1.01307	731	0.116165	927	1658	0.13412
mir-492	X	1.02839	739	0.120113	923	1662	0.133976
mir-571	X	1.05048	750	0.127372	914	1664	0.133833
mir-519b	X	1.02316	736	0.112356	930	1666	0.13369
mir-3137	X	0.998066	723	0.104632	944	1667	0.133547
mir-320b-1	X	1.06815	754	0.126721	916	1670	0.133404
mir-638	X	1.06637	753	0.125243	917	1670	0.133262
mir-890	X	1.03465	741	0.115799	929	1670	0.13312
mir-586	X	1.02373	738	0.110122	933	1671	0.132979
mir-1283-1	X	0.986742	717	0.0944105	957	1674	0.132837
mir-4256	X	1.12713	777	0.144738	897	1674	0.132696
mir-3179-1	X	1.04121	747	0.110308	932	1679	0.132556
mir-567	X	1.01172	730	0.100437	951	1681	0.132415
mir-518a-2	X	1.0402	746	0.108371	936	1682	0.132275
mir-595	X	1.1227	772	0.132024	910	1682	0.132135
mir-518e	X	0.975399	708	0.0769004	976	1684	0.131996
mir-1283-2	X	0.98581	716	0.0793462	974	1690	0.131857
mir-3116-1	X	1.02249	734	0.0946463	956	1690	0.131718
mir-3685	X	1.03906	744	0.0961946	954	1698	0.131579
mir-933	X	1.03645	742	0.0870602	966	1708	0.131441
mir-3139	X	1.04764	749	0.091919	962	1711	0.131303
mir-3153	X	1.12661	774	0.107548	937	1711	0.131165
mir-1205	X	1.1216	771	0.104991	943	1714	0.131027
mir-941-1	X	1.03921	745	0.0848301	969	1714	0.13089
mir-1263	X	1.11036	767	0.102263	948	1715	0.130753
mir-1182	X	1.09871	763	0.0989584	953	1716	0.130617
mir-521-1	O	1.05728	751	0.0858611	967	1718	0.131524
mir-1207	X	1.1268	775	0.103889	945	1720	0.131387
mir-519c	X	1.07507	757	0.0912518	963	1720	0.13125
mir-3147	X	1.13863	786	0.108418	935	1721	0.131113
mir-4285	X	1.1268	776	0.103889	946	1722	0.130977
mir-3168	X	1.07081	755	0.0803992	972	1727	0.130841
mir-520e	X	1.077	758	0.084311	970	1728	0.130705
mir-548w	X	1.11773	769	0.0941089	959	1728	0.13057
mir-3171	X	1.16782	795	0.108864	934	1729	0.130435
mir-661	X	1.10738	765	0.0897309	964	1729	0.1303
mir-518b	X	1.03666	743	0.0633991	988	1731	0.130165
mir-3935	X	1.13393	785	0.103126	947	1732	0.130031
mir-601	X	1.09668	762	0.0798965	973	1735	0.129897
mir-550b-1	X	1.13341	783	0.0946883	955	1738	0.129763
mir-520f	X	1.08911	760	0.0734913	979	1739	0.12963
mir-520h	X	1.10204	764	0.0775932	975	1739	0.129496
mir-3660	X	1.08652	759	0.0680732	985	1744	0.129363
mir-520a	X	0.98394	715	0.0178701	1029	1744	0.129231
mir-1273c	X	1.09185	761	0.0681756	984	1745	0.129098
mir-3179-2	X	1.14342	787	0.093045	961	1748	0.128966
mir-3141	X	1.11696	768	0.0704514	982	1750	0.128834
mir-521-2	O	1.10774	766	0.0654117	987	1753	0.129724
mir-4279	X	1.17194	797	0.0941765	958	1755	0.129592
mir-1281	X	1.14396	788	0.0851555	968	1756	0.12946
mir-3180-1	X	1.1682	796	0.0930559	960	1756	0.129328
mir-1244-2	X	1.13352	784	0.06917	983	1767	0.129196
mir-4308	X	1.19722	802	0.087201	965	1767	0.129065
mir-512-1	X	1.07187	756	0.0416629	1012	1768	0.128934
mir-3151	X	1.12608	773	0.0555334	996	1769	0.128803
mir-526a-1	X	1.17227	798	0.0816001	971	1769	0.128673
mir-4292	X	1.13159	782	0.0630207	989	1771	0.128543
mir-604	X	1.12848	778	0.0603227	993	1771	0.128413
mir-802	X	1.12973	781	0.0611507	991	1772	0.128283
mir-3907	X	1.16184	793	0.0729265	981	1774	0.128153
mir-3148	X	1.12895	779	0.0545262	997	1776	0.128024
mir-4315-2	X	1.12928	780	0.0542995	999	1779	0.127895
mir-520g	X	1.11818	770	0.0467811	1009	1779	0.127767
mir-526a-2	X	1.18225	801	0.0729557	980	1781	0.127638
mir-617	X	1.17283	799	0.0629275	990	1789	0.12751
mir-515-1	X	1.14603	789	0.050863	1004	1793	0.127382
mir-1299	X	1.16339	794	0.0534495	1000	1794	0.127255
mir-4301	X	1.23095	816	0.0759828	978	1794	0.127127
mir-520c	O	1.15008	791	0.0509343	1003	1794	0.128
mir-3914-2	X	1.14948	790	0.0477097	1008	1798	0.127872
mir-4322	X	1.20275	803	0.052382	1001	1804	0.127745
mir-593	X	1.23975	819	0.0667187	986	1805	0.127617
mir-517c	X	1.15586	792	0.0359468	1014	1806	0.12749
mir-1915	X	1.22137	809	0.0544421	998	1807	0.127363
mir-2113	X	1.18089	800	0.0487133	1007	1807	0.127237
mir-662	X	1.22339	813	0.0562884	995	1808	0.12711
mir-4280	X	1.25664	825	0.0608144	992	1817	0.126984
mir-558	X	1.20804	804	0.0341024	1016	1820	0.126858
mir-3165	X	1.2124	806	0.0302034	1017	1823	0.126733
mir-3671	X	1.26709	829	0.0568569	994	1823	0.126607
mir-523	X	1.21083	805	0.0269862	1020	1825	0.126482
mir-764	X	1.24749	822	0.0497662	1005	1827	0.126357
mir-544	X	1.2214	810	0.0274907	1019	1829	0.126233
mir-610	X	1.21403	807	0.0263226	1022	1829	0.126108
mir-3180-2	X	1.22005	808	0.0243484	1023	1831	0.125984
mir-4296	X	1.24331	821	0.0459275	1010	1831	0.12586
mir-2861	X	1.22313	812	0.0268253	1021	1833	0.125737
mir-3184	X	1.24282	820	0.0353802	1015	1835	0.125613
mir-302c	X	1.22312	811	0.0229537	1025	1836	0.12549
mir-3913-2	X	1.28118	836	0.0512487	1002	1838	0.125367
mir-650	X	1.23036	815	0.0231932	1024	1839	0.125245
mir-3916	X	1.2269	814	0.0228879	1026	1840	0.125122
mir-3929	X	1.28512	838	0.0491648	1006	1844	0.125
mir-1322	X	1.23165	817	0.0213871	1028	1845	0.124878
mir-1827	X	1.27369	832	0.0380307	1013	1845	0.124756
mir-4295	X	1.23602	818	0.0215845	1027	1845	0.124635
mir-554	X	1.29676	840	0.0427377	1011	1851	0.124514
mir-3186	X	1.24886	823	0.0173291	1030	1853	0.124393
mir-3621	X	1.25588	824	0.0153274	1031	1855	0.124272
mir-1469	X	1.2608	826	0.0125622	1032	1858	0.124151
mir-606	X	1.2608	827	0.0125622	1033	1860	0.124031
mir-548f-5	X	1.26576	828	0.0125398	1034	1862	0.123911
mir-762	X	1.30476	844	0.0293662	1018	1862	0.123791
mir-921	X	1.27072	830	0.0107649	1035	1865	0.123671
mir-631	X	1.27097	831	0.0106771	1036	1867	0.123552
mir-550b-2	X	1.27424	833	0.00956389	1037	1870	0.123433
mir-4309	X	1.27687	834	0.00873582	1038	1872	0.123314
mir-3675	X	1.27988	835	0.00822582	1039	1874	0.123195
mir-3646	X	1.28314	837	0.0060542	1040	1877	0.123077
mir-4324	X	1.2898	839	0.00525904	1041	1880	0.122959
mir-4317	X	1.29748	841	0.0033767	1042	1883	0.122841
mir-4328	X	1.29748	842	0.0033767	1043	1885	0.122723
mir-568	X	1.30197	843	0.00230871	1044	1887	0.122605
mir-3180-3	X	1.30521	845	0.00147699	1045	1890	0.122488
mir-4312	X	1.30764	846	0.000802474	1046	1892	0.122371

## Sheet: F1+F3
miRNA	HMDD	Q-statistics	RQ1	Q-statistics (Inverse ranking)	RQ2	RQ1+RQ2	Cumulative Ratio
mir-93	O	0.000301613	3	1.99112	1	4	1
mir-181a-1	X	0.000379759	4	1.98951	2	6	0.5
mir-30a	X	8.77421e-05	1	1.98092	5	6	0.333333
mir-181a-2	X	0.000445565	5	1.98624	3	8	0.25
mir-30e	X	0.00026871	2	1.97703	6	8	0.2
mir-30c-2	O	0.000867824	8	1.98198	4	12	0.333333
mir-143	O	0.000499033	6	1.96619	8	14	0.428571
mir-148a	O	0.00124301	10	1.97595	7	17	0.5
mir-21	O	0.00112968	9	1.95311	12	21	0.555556
mir-22	O	0.00216613	12	1.96014	9	21	0.6
mir-30d	O	0.000701937	7	1.94302	17	24	0.636364
mir-101-1	O	0.00257742	15	1.95789	10	25	0.666667
mir-200c	O	0.00178226	11	1.95262	14	25	0.692308
mir-16-1	O	0.00286944	18	1.95501	11	29	0.714286
let-7a-2	O	0.00327388	22	1.95303	13	35	0.733333
let-7f-2	X	0.00289549	19	1.9399	18	37	0.6875
mir-92a-2	O	0.00245678	14	1.9234	23	37	0.705882
mir-30b	X	0.00296129	20	1.93315	19	39	0.666667
mir-182	O	0.00375829	26	1.94499	15	41	0.684211
mir-10b	X	0.00361936	24	1.93295	20	44	0.65
mir-17	O	0.00329947	23	1.92912	21	44	0.666667
mir-106a	O	0.00421162	30	1.94335	16	46	0.681818
mir-125b-1	O	0.00259159	16	1.90334	30	46	0.695652
mir-27b	O	0.0022228	13	1.88319	36	49	0.708333
mir-9-2	X	0.00372355	25	1.92161	26	51	0.68
mir-9-1	X	0.00380033	27	1.92147	27	54	0.653846
let-7b	O	0.00584033	36	1.92891	22	58	0.666667
let-7a-1	O	0.00625162	37	1.922	25	62	0.678571
mir-181c	X	0.00637044	39	1.92313	24	63	0.655172
mir-23a	X	0.00300699	21	1.87203	43	64	0.633333
mir-23b	O	0.00278033	17	1.85732	48	65	0.645161
let-7a-3	O	0.0065642	40	1.91855	28	68	0.65625
mir-26a-2	O	0.00462108	32	1.8822	37	69	0.666667
mir-25	O	0.00718937	42	1.90674	29	71	0.676471
mir-106b	O	0.00630829	38	1.89066	34	72	0.685714
mir-20b	X	0.0068585	41	1.89295	33	74	0.666667
mir-200b	O	0.00458452	31	1.86065	46	77	0.675676
mir-125a	X	0.00574893	34	1.86365	45	79	0.657895
mir-27a	O	0.00579098	35	1.86716	44	79	0.666667
let-7c	O	0.00932991	49	1.90035	31	80	0.675
mir-20a	O	0.00741969	43	1.8758	40	83	0.682927
mir-92a-1	O	0.00400095	29	1.84441	54	83	0.690476
mir-29a	O	0.00973937	52	1.8951	32	84	0.697674
mir-15a	O	0.00923668	48	1.87896	39	87	0.704545
mir-15b	O	0.00943227	50	1.88142	38	88	0.711111
mir-125b-2	O	0.011311	54	1.88409	35	89	0.717391
mir-141	O	0.00899539	47	1.86049	47	94	0.723404
mir-29c	X	0.0117355	57	1.87517	41	98	0.708333
mir-30c-1	O	0.00511235	33	1.81267	65	98	0.714286
mir-16-2	O	0.00962558	51	1.85366	49	100	0.72
mir-28	X	0.0135726	60	1.8737	42	102	0.705882
mir-375	O	0.00383323	28	1.77099	74	102	0.711538
mir-24-2	X	0.00880345	46	1.84044	57	103	0.698113
mir-99b	O	0.0102951	53	1.84724	52	105	0.703704
mir-26b	X	0.00877421	45	1.81604	63	108	0.690909
mir-103-1	X	0.0113407	55	1.84161	55	110	0.678571
mir-199a-2	O	0.0123607	58	1.83981	58	116	0.684211
mir-497	X	0.0162835	66	1.85204	51	117	0.672414
mir-10a	X	0.0175557	69	1.85274	50	119	0.661017
mir-200a	O	0.00794614	44	1.76992	75	119	0.666667
mir-195	O	0.0157113	63	1.82554	60	123	0.672131
let-7e	X	0.0148284	62	1.81761	62	124	0.66129
mir-145	O	0.0182979	71	1.84664	53	124	0.666667
mir-218-2	O	0.0163982	67	1.83683	59	126	0.671875
mir-199a-1	O	0.0141703	61	1.8087	68	129	0.676923
mir-140	X	0.0177751	70	1.82463	61	131	0.666667
mir-183	O	0.0187823	75	1.84119	56	131	0.671642
mir-100	O	0.0166874	68	1.81571	64	132	0.676471
let-7g	X	0.0159106	64	1.76397	76	140	0.666667
mir-29b-2	O	0.0113425	56	1.73408	86	142	0.671429
mir-29b-1	O	0.01241	59	1.73396	87	146	0.676056
mir-424	X	0.0225351	82	1.8091	67	149	0.666667
mir-130a	O	0.0204	77	1.77349	73	150	0.671233
mir-126	O	0.0257962	88	1.81048	66	154	0.675676
mir-142	X	0.0245678	85	1.77973	72	157	0.666667
mir-338	X	0.0182997	72	1.73903	85	157	0.657895
mir-34a	O	0.0192283	76	1.75187	81	157	0.662338
mir-96	O	0.0248749	86	1.78454	71	157	0.666667
mir-99a	O	0.0272567	90	1.79438	69	159	0.670886
mir-9-3	X	0.0236081	84	1.76301	77	161	0.6625
mir-181b-1	O	0.0219753	81	1.74497	83	164	0.666667
mir-151	X	0.0298689	96	1.79079	70	166	0.658537
mir-101-2	O	0.0215987	80	1.72225	89	169	0.662651
let-7d	O	0.0227837	83	1.71994	90	173	0.666667
let-7f-1	X	0.0320053	97	1.76189	78	175	0.658824
mir-363	X	0.0161519	65	1.66017	114	179	0.651163
mir-582	X	0.0345631	102	1.75514	80	182	0.643678
let-7i	X	0.0206742	79	1.6838	104	183	0.636364
mir-34c	O	0.0359139	103	1.75004	82	185	0.640449
mir-532	X	0.0367694	107	1.76143	79	186	0.633333
mir-148b	X	0.0204604	78	1.67017	111	189	0.626374
mir-146b	O	0.033863	99	1.71351	93	192	0.630435
mir-92b	X	0.0288671	93	1.69025	100	193	0.623656
mir-150	X	0.0364294	105	1.71586	92	197	0.617021
mir-19b-2	X	0.0261581	89	1.67196	108	197	0.610526
mir-199b	X	0.0379119	110	1.72418	88	198	0.604167
mir-205	O	0.0411126	114	1.74384	84	198	0.608247
mir-221	O	0.0274943	92	1.67471	107	199	0.612245
mir-378	X	0.0368517	108	1.71793	91	199	0.606061
mir-24-1	X	0.0366209	106	1.70318	96	202	0.6
mir-203	O	0.0391494	111	1.70609	94	205	0.60396
mir-135a-1	X	0.0343273	100	1.67083	109	209	0.598039
mir-429	X	0.0255768	87	1.61831	127	214	0.592233
mir-193a	O	0.0359889	104	1.66034	113	217	0.596154
mir-214	O	0.0419023	116	1.68712	101	217	0.6
mir-218-1	O	0.0461592	119	1.69647	98	217	0.603774
mir-152	O	0.0411748	115	1.67687	106	221	0.607477
mir-374a	X	0.0494427	124	1.69737	97	221	0.601852
mir-330	O	0.0463552	120	1.68608	102	222	0.605505
mir-539	X	0.0500221	127	1.70483	95	222	0.6
mir-181d	X	0.0446461	117	1.67024	110	227	0.594595
mir-379	X	0.0542557	133	1.69097	99	232	0.589286
mir-132	O	0.0368809	109	1.62181	125	234	0.59292
mir-32	O	0.0344954	101	1.5933	137	238	0.596491
mir-127	O	0.0565827	137	1.68494	103	240	0.6
mir-425	X	0.0498009	126	1.63146	121	247	0.594828
mir-219-1	X	0.0585601	143	1.67926	105	248	0.589744
mir-192	X	0.0561988	136	1.65885	115	251	0.584746
mir-7-1	X	0.0452475	118	1.59574	133	251	0.579832
mir-206	X	0.0491575	123	1.60267	131	254	0.575
mir-222	O	0.0328155	98	1.53041	158	256	0.578512
mir-186	X	0.0574272	140	1.64807	119	259	0.57377
mir-33a	X	0.0510494	129	1.60435	130	259	0.569106
mir-191	O	0.0625601	151	1.66509	112	263	0.572581
mir-196b	O	0.0613262	149	1.65236	117	266	0.576
mir-26a-1	O	0.0615305	150	1.65827	116	266	0.579365
mir-98	O	0.0409481	113	1.53303	156	269	0.582677
mir-139	X	0.0494481	125	1.54381	149	274	0.578125
mir-361	X	0.0662946	156	1.64899	118	274	0.573643
mir-454	X	0.0601911	148	1.62038	126	274	0.569231
mir-107	O	0.0402243	112	1.52004	163	275	0.572519
mir-181b-2	O	0.0700579	161	1.64003	120	281	0.575758
mir-574	O	0.0548534	135	1.55093	146	281	0.578947
mir-124-1	O	0.0272805	91	1.44484	191	282	0.58209
mir-135a-2	X	0.0691426	159	1.62604	124	283	0.577778
mir-342	X	0.0587141	145	1.58975	139	284	0.573529
mir-542	X	0.0656914	155	1.61094	129	284	0.569343
mir-506	X	0.070137	163	1.6297	122	285	0.565217
mir-381	X	0.0478322	121	1.5124	168	289	0.561151
mir-320a	O	0.0728405	167	1.62937	123	290	0.564286
mir-155	X	0.0673695	157	1.59441	134	291	0.560284
mir-146a	O	0.0510823	130	1.51803	165	295	0.56338
mir-455	X	0.0654793	154	1.57561	141	295	0.559441
mir-518a-2	X	0.0183267	73	1.34478	225	298	0.555556
mir-34b	O	0.077798	173	1.61594	128	301	0.558621
mir-518a-1	X	0.0186063	74	1.32537	229	303	0.554795
mir-185	O	0.0483459	122	1.46402	183	305	0.557823
mir-362	X	0.059884	146	1.53031	159	305	0.554054
mir-520a	X	0.0701918	164	1.55701	144	308	0.550336
mir-19a	X	0.0515485	131	1.47013	178	309	0.546667
mir-423	X	0.0743194	169	1.57647	140	309	0.543046
mir-129-2	X	0.0807387	180	1.59766	132	312	0.539474
mir-124-3	O	0.0295325	94	1.35669	219	313	0.542484
mir-219-2	X	0.0789893	177	1.59416	136	313	0.538961
mir-193b	O	0.0576246	142	1.49422	173	315	0.541935
mir-138-1	X	0.0733629	168	1.54516	148	316	0.538462
mir-335	O	0.0629677	152	1.51982	164	316	0.541401
mir-124-2	O	0.0297884	95	1.34623	223	318	0.544304
mir-194-2	O	0.0763356	172	1.54706	147	319	0.54717
mir-19b-1	X	0.072257	166	1.53858	153	319	0.54375
mir-590	X	0.059884	147	1.49973	172	319	0.540373
mir-1-2	O	0.0847332	185	1.59438	135	320	0.54321
mir-129-1	X	0.0837822	184	1.59118	138	322	0.539877
mir-137	X	0.0796716	178	1.55596	145	323	0.536585
mir-138-2	X	0.0744268	170	1.53655	154	324	0.533333
mir-508	X	0.0508904	128	1.43809	196	324	0.53012
mir-495	X	0.0691115	158	1.50785	171	329	0.526946
mir-194-1	O	0.0783738	174	1.5322	157	331	0.529762
mir-339	X	0.0528262	132	1.40914	201	333	0.526627
mir-133a-1	O	0.0941216	192	1.56538	142	334	0.529412
mir-135b	O	0.0940595	191	1.56474	143	334	0.532164
mir-144	X	0.0575478	141	1.44073	194	335	0.52907
mir-486	O	0.05863	144	1.44375	192	336	0.531792
mir-324	X	0.0568569	138	1.43129	199	337	0.528736
mir-223	O	0.0859232	187	1.5394	152	339	0.531429
mir-519a-1	X	0.0881694	189	1.54007	151	340	0.528409
mir-204	O	0.0572225	139	1.39949	203	342	0.531073
mir-708	O	0.0692504	160	1.45384	188	348	0.533708
mir-134	X	0.102731	200	1.54179	150	350	0.530726
mir-374b	X	0.0971085	195	1.5346	155	350	0.527778
mir-130b	O	0.0631743	153	1.43675	198	351	0.530387
mir-301a	O	0.0788248	176	1.48092	177	353	0.532967
mir-149	X	0.0968837	194	1.52941	160	354	0.530055
mir-629	O	0.0998523	196	1.52858	161	357	0.532609
mir-128-1	X	0.095584	193	1.51238	169	362	0.52973
mir-369	X	0.0752772	171	1.43686	197	368	0.526882
mir-625	X	0.103293	202	1.51272	166	368	0.524064
mir-769	X	0.0701352	162	1.38596	207	369	0.521277
mir-105-2	X	0.106997	210	1.52082	162	372	0.518519
mir-589	X	0.102878	201	1.48635	175	376	0.515789
mir-105-1	X	0.109109	213	1.51271	167	380	0.513089
mir-337	X	0.0786937	175	1.38765	205	380	0.510417
mir-136	X	0.101035	198	1.45668	186	384	0.507772
mir-372	X	0.107162	211	1.49406	174	385	0.505155
mir-128-2	X	0.104037	204	1.46412	182	386	0.502564
mir-451	X	0.115416	220	1.5101	170	390	0.5
mir-501	X	0.080284	179	1.37219	211	390	0.497462
mir-331	O	0.072241	165	1.3424	226	391	0.5
mir-485	X	0.108495	212	1.46918	179	391	0.497487
mir-548a-3	X	0.0543123	134	1.2395	258	392	0.495
mir-452	O	0.10687	209	1.45917	185	394	0.497512
mir-505	X	0.0882301	190	1.3912	204	394	0.49505
mir-33b	X	0.111498	216	1.46818	180	396	0.492611
mir-519a-2	X	0.124683	228	1.48134	176	404	0.490196
mir-409	O	0.101192	199	1.37232	210	409	0.492683
mir-509-3	X	0.113692	219	1.44811	190	409	0.490291
mir-299	X	0.109293	214	1.42885	200	414	0.487923
mir-502	X	0.0808653	181	1.30508	234	415	0.485577
mir-18a	X	0.0869359	188	1.33787	228	416	0.483254
mir-509-2	X	0.120631	223	1.44115	193	416	0.480952
mir-210	X	0.130034	235	1.46309	184	419	0.478673
mir-7-2	X	0.133713	238	1.46423	181	419	0.476415
mir-153-2	O	0.126886	231	1.44953	189	420	0.478873
mir-509-1	X	0.121698	226	1.44002	195	421	0.476636
mir-654	X	0.105373	207	1.3566	220	427	0.474419
mir-744	X	0.121547	225	1.40592	202	427	0.472222
mir-7-3	X	0.13696	241	1.4561	187	428	0.470046
mir-628	X	0.0852688	186	1.27143	244	430	0.46789
mir-410	X	0.106579	208	1.32198	232	440	0.465753
mir-576	X	0.10494	206	1.28463	240	446	0.463636
mir-671	X	0.100357	197	1.25869	250	447	0.461538
mir-365-1	X	0.132366	236	1.3712	212	448	0.459459
mir-323	X	0.14155	245	1.38607	206	451	0.457399
mir-365-2	X	0.133269	237	1.36571	217	454	0.455357
mir-450b	X	0.104007	203	1.2554	251	454	0.453333
mir-373	O	0.152991	250	1.37436	208	458	0.455752
mir-133b	O	0.140974	244	1.3669	215	459	0.45815
mir-196a-1	X	0.104731	205	1.24209	256	461	0.45614
mir-483	X	0.112794	217	1.26299	247	464	0.454148
mir-548b	X	0.161575	257	1.3726	209	466	0.452174
mir-18b	X	0.139732	243	1.34549	224	467	0.450216
mir-340	X	0.154728	252	1.36667	216	468	0.448276
mir-491	X	0.11089	215	1.25168	253	468	0.446352
mir-187	X	0.129699	234	1.29774	237	471	0.444444
mir-493	X	0.124758	229	1.27457	243	472	0.442553
mir-449a	O	0.136088	240	1.30312	235	475	0.444915
mir-197	X	0.15708	254	1.34808	222	476	0.443038
mir-217	X	0.161791	258	1.36248	218	476	0.441176
mir-520d	X	0.113642	218	1.23284	259	477	0.439331
mir-598	X	0.173718	266	1.37063	213	479	0.4375
mir-660	X	0.174314	267	1.36985	214	481	0.435685
mir-212	X	0.121457	224	1.23001	261	485	0.433884
mir-154	O	0.120243	222	1.21871	266	488	0.436214
mir-411	X	0.134958	239	1.26056	249	488	0.434426
mir-615	X	0.145679	246	1.27533	242	488	0.432653
mir-876	X	0.159923	255	1.31239	233	488	0.430894
mir-484	X	0.179652	270	1.34851	221	491	0.42915
mir-103-2	X	0.125581	230	1.22083	264	494	0.427419
mir-296	O	0.16076	256	1.29697	238	494	0.429719
mir-328	X	0.169165	263	1.32502	231	494	0.428
mir-326	X	0.122137	227	1.21274	269	496	0.426295
mir-376a-1	X	0.168543	260	1.295	239	499	0.424603
mir-31	O	0.1159	221	1.18438	280	501	0.426877
mir-301b	O	0.18692	276	1.33884	227	503	0.429134
mir-188	X	0.127906	232	1.19493	274	506	0.427451
mir-371	X	0.190707	278	1.32534	230	508	0.425781
mir-432	X	0.139499	242	1.19602	273	515	0.424125
mir-376c	X	0.155605	253	1.21911	265	518	0.422481
mir-431	X	0.147143	247	1.2027	271	518	0.420849
mir-516a-2	X	0.181717	272	1.26346	246	518	0.419231
mir-516a-1	X	0.182461	273	1.26294	248	521	0.417625
mir-507	X	0.1972	283	1.2816	241	524	0.416031
mir-520b	X	0.206833	288	1.30207	236	524	0.414449
mir-133a-2	O	0.169108	262	1.22181	263	525	0.416667
mir-224	O	0.201781	284	1.26578	245	529	0.418868
mir-23c	X	0.168883	261	1.21431	268	529	0.417293
mir-519d	O	0.187664	277	1.24071	257	534	0.419476
mir-376a-2	X	0.213818	292	1.2544	252	544	0.41791
mir-490	X	0.163602	259	1.15581	286	545	0.416357
mir-1271	X	0.153869	251	1.13307	295	546	0.414815
mir-382	X	0.213904	293	1.24868	254	547	0.413284
mir-153-1	O	0.178423	268	1.15471	287	555	0.415441
mir-377	X	0.14943	248	1.07808	309	557	0.413919
mir-320b-2	X	0.182869	274	1.16609	284	558	0.412409
mir-556	X	0.222287	299	1.23209	260	559	0.410909
mir-190	X	0.193267	280	1.18175	281	561	0.40942
mir-449b	X	0.228	306	1.24667	255	561	0.407942
mir-499	X	0.194519	282	1.17879	282	564	0.406475
mir-196a-2	X	0.215359	294	1.19958	272	566	0.405018
mir-874	X	0.225607	304	1.22555	262	566	0.403571
mir-891a	X	0.207554	290	1.19281	276	566	0.402135
mir-302b	X	0.129054	233	0.969272	340	573	0.400709
mir-592	X	0.193444	281	1.13491	293	574	0.399293
mir-504	X	0.202339	285	1.14173	291	576	0.397887
mir-616	O	0.179449	269	1.06644	312	581	0.4
mir-767	X	0.219117	296	1.1608	285	581	0.398601
mir-584	X	0.249094	315	1.21634	267	582	0.397213
mir-122	O	0.218775	295	1.14979	289	584	0.399306
mir-202	X	0.211351	291	1.13339	294	585	0.397924
mir-652	X	0.250942	318	1.21128	270	588	0.396552
mir-302a	X	0.171207	264	1.01008	328	592	0.395189
mir-345	X	0.249568	316	1.18921	277	593	0.393836
mir-211	X	0.264657	323	1.19489	275	598	0.392491
mir-383	X	0.223658	300	1.10723	302	602	0.391156
mir-889	X	0.2686	324	1.18839	278	602	0.389831
mir-624	X	0.206369	287	1.04811	316	603	0.388514
mir-758	X	0.268831	325	1.1852	279	604	0.387205
mir-514-3	X	0.224066	301	1.08093	305	606	0.385906
mir-421	X	0.231091	308	1.11335	299	607	0.384615
mir-450a-1	X	0.220872	297	1.06242	313	610	0.383333
mir-514-2	X	0.224386	302	1.07842	308	610	0.38206
mir-376b	X	0.192667	279	0.99248	332	611	0.380795
mir-548d-1	X	0.273031	328	1.17218	283	611	0.379538
mir-450a-2	X	0.221143	298	1.05989	314	612	0.378289
mir-503	X	0.23397	309	1.09612	303	612	0.377049
mir-514-1	X	0.225015	303	1.07341	310	613	0.375817
mir-184	X	0.238772	310	1.08041	306	616	0.374593
mir-887	X	0.259305	319	1.12477	297	616	0.373377
mir-370	X	0.27392	329	1.14625	290	619	0.372168
mir-548d-2	X	0.282107	333	1.15156	288	621	0.370968
mir-380	X	0.230458	307	1.03428	319	626	0.369775
mir-885	X	0.284501	334	1.13867	292	626	0.36859
mir-487b	X	0.275993	331	1.13249	296	627	0.367412
mir-215	X	0.206187	286	0.950066	344	630	0.366242
mir-95	X	0.227033	305	1.01408	326	631	0.365079
mir-518e	X	0.289676	337	1.12452	298	635	0.363924
mir-302d	X	0.185463	275	0.898506	361	636	0.362776
mir-877	X	0.245129	312	1.01493	325	637	0.361635
mir-675	X	0.294022	338	1.10733	301	639	0.360502
mir-518c	X	0.314228	348	1.11246	300	648	0.359375
mir-302c	X	0.150185	249	0.742753	400	649	0.358255
mir-1-1	O	0.245346	313	0.979911	338	651	0.360248
mir-329-2	X	0.26163	322	0.992911	331	653	0.359133
mir-551b	X	0.27583	330	1.0167	324	654	0.358025
mir-520c	O	0.294599	339	1.04164	317	656	0.36
mir-525	X	0.333244	353	1.08209	304	657	0.358896
mir-651	X	0.3026	343	1.05519	315	658	0.357798
mir-1307	X	0.181434	271	0.785955	388	659	0.356707
mir-329-1	X	0.272799	327	0.989749	333	660	0.355623
mir-488	O	0.295353	340	1.03307	320	660	0.357576
mir-543	X	0.24056	311	0.940053	349	660	0.356495
mir-378c	O	0.334846	354	1.08015	307	661	0.358434
mir-627	X	0.260002	320	0.949484	345	665	0.357357
mir-526b	X	0.288452	336	0.996677	330	666	0.356287
mir-518f	X	0.341929	357	1.06862	311	668	0.355224
mir-541	X	0.303178	345	1.02305	323	668	0.354167
mir-545	X	0.297597	341	1.01078	327	668	0.353116
mir-190b	X	0.247844	314	0.899773	360	674	0.352071
mir-412	X	0.344976	359	1.04023	318	677	0.351032
mir-320c-1	X	0.280341	332	0.9384	351	683	0.35
mir-515-2	X	0.352807	362	1.03005	322	684	0.348974
mir-766	X	0.361541	366	1.03053	321	687	0.347953
mir-659	X	0.302776	344	0.946097	347	691	0.346939
mir-433	X	0.26984	326	0.876062	366	692	0.34593
mir-216b	X	0.336747	356	0.971211	339	695	0.344928
mir-147b	X	0.261097	321	0.835244	378	699	0.343931
mir-653	X	0.368738	370	1.00748	329	699	0.342939
mir-655	X	0.35325	363	0.986017	336	699	0.341954
mir-320d-1	X	0.311424	346	0.930415	354	700	0.340974
mir-496	X	0.342874	358	0.956883	342	700	0.34
mir-320c-2	X	0.313815	347	0.929698	355	702	0.339031
mir-663	X	0.285977	335	0.864919	368	703	0.338068
mir-487a	X	0.300275	342	0.879237	364	706	0.33711
mir-320d-2	X	0.330552	351	0.924273	357	708	0.336158
mir-515-1	X	0.372205	373	0.986184	335	708	0.335211
mir-520e	X	0.331212	352	0.909476	359	711	0.33427
mir-561	X	0.358108	365	0.947318	346	711	0.333333
mir-500a	X	0.249683	317	0.762097	395	712	0.332402
mir-512-1	X	0.380314	378	0.986331	334	712	0.331476
mir-512-2	X	0.384299	381	0.982711	337	718	0.330556
mir-216a	X	0.316963	349	0.858227	371	720	0.32964
mir-935	X	0.33644	355	0.86097	370	725	0.328729
mir-208b	X	0.345695	361	0.877784	365	726	0.327824
mir-494	X	0.375207	375	0.934537	352	727	0.326923
mir-511-2	X	0.379921	377	0.938429	350	727	0.326027
mir-942	X	0.389343	386	0.95856	341	727	0.325137
mir-511-1	X	0.383257	379	0.928284	356	735	0.324251
mir-489	X	0.385785	383	0.931665	353	736	0.32337
mir-940	X	0.377384	376	0.882976	363	739	0.322493
mir-944	X	0.40174	391	0.941178	348	739	0.321622
mir-888	X	0.417471	397	0.952703	343	740	0.320755
mir-934	X	0.384705	382	0.891031	362	744	0.319892
mir-581	X	0.322041	350	0.753008	396	746	0.319035
mir-522	X	0.373929	374	0.84897	374	748	0.318182
mir-760	X	0.363106	367	0.799667	385	752	0.317333
mir-873	X	0.370503	372	0.805637	383	755	0.316489
mir-448	X	0.428693	401	0.92312	358	759	0.31565
mir-605	X	0.36587	368	0.773519	392	760	0.314815
mir-3065	X	0.344985	360	0.727226	404	764	0.313984
mir-939	X	0.355361	364	0.737646	402	766	0.313158
mir-937	X	0.399577	388	0.819423	379	767	0.312336
mir-3619	X	0.423527	399	0.864515	369	768	0.311518
mir-449c	X	0.405368	393	0.847632	375	768	0.310705
mir-518b	X	0.418793	398	0.856012	372	770	0.309896
mir-618	X	0.3881	385	0.776079	391	776	0.309091
mir-524	X	0.466712	412	0.865327	367	779	0.30829
mir-664	X	0.369188	371	0.71805	408	779	0.307494
mir-612	X	0.404304	392	0.782694	389	781	0.306701
mir-643	X	0.410136	395	0.794946	386	781	0.305913
mir-599	X	0.4537	409	0.844196	376	785	0.305128
mir-517a	X	0.400357	389	0.75218	397	786	0.304348
mir-422a	X	0.475297	416	0.852003	373	789	0.303571
mir-517b	X	0.40113	390	0.74589	399	789	0.302799
mir-892a	X	0.430486	402	0.793462	387	789	0.30203
mir-3607	X	0.383533	380	0.712544	410	790	0.301266
mir-656	X	0.459626	410	0.800648	384	794	0.300505
mir-1269	X	0.385912	384	0.711627	411	795	0.299748
mir-516b-1	X	0.474362	415	0.818732	380	795	0.298995
mir-585	X	0.367595	369	0.67119	426	795	0.298246
mir-198	O	0.499362	422	0.840871	377	799	0.3
mir-570	X	0.4494	406	0.764456	394	800	0.299252
mir-875	X	0.502148	424	0.808735	382	806	0.298507
mir-1247	X	0.407151	394	0.703368	414	808	0.297767
mir-520f	X	0.511461	429	0.814795	381	810	0.29703
mir-579	X	0.399409	387	0.67837	424	811	0.296296
mir-1287	X	0.428094	400	0.695109	416	816	0.295567
mir-2355	X	0.432707	403	0.693274	418	821	0.29484
mir-548a-1	X	0.081995	182	0.357408	642	824	0.294118
mir-548a-2	X	0.081995	183	0.357408	643	826	0.293399
mir-549	X	0.503886	425	0.74158	401	826	0.292683
mir-577	X	0.484625	420	0.723193	406	826	0.291971
mir-520g	X	0.52586	435	0.767123	393	828	0.291262
mir-552	X	0.441315	405	0.678071	425	830	0.290557
mir-580	X	0.484395	419	0.705502	413	832	0.289855
mir-765	X	0.463161	411	0.688112	421	832	0.289157
mir-578	X	0.434682	404	0.664867	429	833	0.288462
mir-519c	X	0.557653	444	0.776799	390	834	0.28777
mir-632	X	0.413029	396	0.648178	438	834	0.287081
mir-665	X	0.469447	413	0.66599	428	841	0.286396
mir-639	X	0.482976	417	0.669209	427	844	0.285714
mir-519e	X	0.557601	443	0.726285	405	848	0.285036
mir-516b-2	X	0.57786	451	0.74855	398	849	0.28436
mir-1468	X	0.504539	427	0.663909	430	857	0.283688
mir-3613	X	0.506723	428	0.662992	431	859	0.283019
mir-517c	X	0.580706	452	0.718215	407	859	0.282353
mir-670	X	0.606999	456	0.729904	403	859	0.28169
mir-544	X	0.562794	446	0.702434	415	861	0.28103
mir-770	X	0.538437	438	0.679235	423	861	0.280374
mir-1296	O	0.515424	431	0.659321	433	864	0.282051
mir-658	X	0.452288	408	0.599119	456	864	0.281395
mir-1180	X	0.519753	432	0.657486	434	866	0.280742
mir-551a	X	0.486546	421	0.618669	446	867	0.280093
mir-3653	X	0.521912	433	0.656568	435	868	0.279446
mir-520h	X	0.612496	457	0.709013	412	869	0.278802
mir-521-1	O	0.544642	439	0.661849	432	871	0.28046
mir-519b	X	0.621528	463	0.715473	409	872	0.279817
mir-3648	X	0.532651	437	0.65198	437	874	0.279176
mir-891b	X	0.613225	458	0.689536	419	877	0.278539
mir-498	X	0.619581	462	0.694753	417	879	0.277904
mir-3074	X	0.549644	441	0.644639	439	880	0.277273
mir-346	X	0.449618	407	0.569071	473	880	0.276644
mir-3676	X	0.558052	445	0.640969	440	885	0.276018
mir-641	X	0.471815	414	0.572403	471	885	0.275395
mir-892b	X	0.637419	467	0.688666	420	887	0.274775
mir-1301	X	0.574694	448	0.633628	442	890	0.274157
mir-1976	X	0.576758	450	0.63271	443	893	0.273543
mir-544b	X	0.652956	473	0.680403	422	895	0.272931
mir-521-2	O	0.606166	455	0.640605	441	896	0.274554
mir-3647	X	0.589064	453	0.627204	444	897	0.273942
mir-500b	X	0.595167	454	0.624451	445	899	0.273333
mir-564	X	0.640981	469	0.653784	436	905	0.272727
mir-1306	X	0.61328	459	0.616192	447	906	0.272124
mir-607	X	0.504215	426	0.551421	481	907	0.271523
mir-3677	X	0.617265	460	0.614357	448	908	0.270925
mir-3130-1	X	0.619252	461	0.61344	449	910	0.27033
mir-597	X	0.522915	434	0.564949	477	911	0.269737
mir-384	X	0.171722	265	0.347487	649	914	0.269147
mir-1266	X	0.631098	464	0.607934	451	915	0.268559
mir-1248	X	0.635017	466	0.606098	453	919	0.267974
mir-4326	X	0.648619	470	0.599675	455	925	0.267391
mir-1298	X	0.650547	472	0.598757	457	929	0.266811
mir-1274b	X	0.656311	474	0.596004	459	933	0.266234
mir-943	X	0.669537	479	0.602536	454	933	0.265659
mir-621	X	0.695999	483	0.60681	452	935	0.265086
mir-1251	X	0.662041	476	0.593252	460	936	0.264516
mir-3687	X	0.665843	477	0.591416	461	938	0.263948
mir-559	X	0.512121	430	0.516972	508	938	0.263383
mir-761	X	0.714721	488	0.612147	450	938	0.262821
mir-3913-1	X	0.667739	478	0.590499	462	940	0.26226
mir-555	X	0.659014	475	0.578582	465	940	0.261702
mir-938	X	0.650435	471	0.573051	469	940	0.261146
mir-1911	X	0.671519	480	0.588663	463	943	0.260593
mir-367	X	0.207514	289	0.343446	654	943	0.260042
mir-3615	X	0.692049	482	0.578569	466	948	0.259494
mir-573	X	0.723384	491	0.596178	458	949	0.258947
mir-4295	X	0.707074	486	0.579613	464	950	0.258403
mir-636	X	0.552468	442	0.516801	509	951	0.257862
mir-2110	X	0.703061	484	0.573064	468	952	0.257322
mir-3127	X	0.704883	485	0.572146	472	957	0.256785
mir-668	X	0.530649	436	0.499589	523	959	0.25625
mir-320b-1	X	0.735821	495	0.574155	467	962	0.255717
mir-3651	X	0.713941	487	0.567558	475	962	0.255187
mir-3200	X	0.717538	489	0.565722	476	965	0.254658
mir-600	X	0.564483	447	0.506966	518	965	0.254132
mir-630	X	0.751246	498	0.572961	470	968	0.253608
mir-1258	X	0.726468	492	0.561134	479	971	0.253086
mir-1262	X	0.742311	496	0.552876	480	976	0.252567
mir-611	X	0.733983	494	0.550894	482	976	0.252049
mir-588	X	0.719156	490	0.542255	488	978	0.251534
mir-676	X	0.747526	497	0.550123	483	980	0.25102
mir-922	X	0.771574	508	0.567995	474	982	0.250509
mir-1249	X	0.756145	499	0.545534	484	983	0.25
mir-3912	X	0.757857	500	0.544617	485	985	0.249493
mir-647	O	0.778317	511	0.563637	478	989	0.251012
mir-3605	X	0.761272	504	0.542782	487	991	0.250505
mir-550a-1	X	0.768058	505	0.539111	489	994	0.25
mir-1304	X	0.771428	507	0.537276	490	997	0.249497
mir-622	X	0.730868	493	0.522268	505	998	0.248996
mir-3926-1	X	0.773108	509	0.536358	491	1000	0.248497
mir-1245	X	0.774784	510	0.53544	492	1002	0.248
mir-523	X	0.769251	506	0.530701	497	1003	0.247505
mir-550a-2	X	0.779791	512	0.532688	494	1006	0.247012
mir-586	X	0.802202	521	0.543098	486	1007	0.246521
mir-323b	X	0.781453	513	0.53177	495	1008	0.246032
mir-1255a	X	0.784765	514	0.529935	498	1012	0.245545
mir-890	X	0.812089	522	0.534521	493	1015	0.245059
mir-548v	X	0.791346	517	0.526264	500	1017	0.244576
mir-1291	X	0.794614	518	0.524429	502	1020	0.244094
mir-591	X	0.814412	524	0.531684	496	1020	0.243615
mir-1277	X	0.797868	519	0.522594	503	1022	0.243137
mir-593	X	0.760066	502	0.502104	520	1022	0.242661
mir-208a	X	0.632445	465	0.458622	558	1023	0.242188
mir-3614	X	0.799489	520	0.521676	506	1026	0.241715
mir-510	X	0.757967	501	0.494977	526	1027	0.241245
mir-378b	O	0.682077	481	0.464832	548	1029	0.242718
mir-657	X	0.820375	530	0.527458	499	1029	0.242248
mir-602	X	0.81984	529	0.52508	501	1030	0.241779
mir-604	X	0.823876	531	0.522403	504	1035	0.241313
mir-642a	O	0.812329	523	0.514335	513	1036	0.242775
mir-1912	X	0.815502	525	0.5125	514	1039	0.242308
mir-802	X	0.824666	532	0.517797	507	1039	0.241843
mir-1275	X	0.817083	526	0.511582	515	1041	0.241379
mir-563	X	0.825428	533	0.516384	510	1043	0.240918
mir-3170	X	0.818661	527	0.510664	517	1044	0.240458
mir-623	X	0.819505	528	0.510834	516	1044	0.24
mir-609	X	0.834003	536	0.514388	512	1048	0.239544
mir-640	X	0.835756	539	0.514468	511	1050	0.239089
mir-3117	X	0.83115	535	0.503323	519	1054	0.238636
mir-4306	X	0.760548	503	0.461489	553	1056	0.238185
mir-2115	X	0.834235	537	0.501488	521	1058	0.237736
mir-3934	X	0.837306	540	0.499653	522	1062	0.237288
mir-3652	X	0.841885	541	0.4969	524	1065	0.236842
mir-3199-2	X	0.843404	543	0.495982	525	1068	0.236398
mir-2114	X	0.846431	545	0.494147	527	1072	0.235955
mir-3152	X	0.847939	546	0.493229	528	1074	0.235514
mir-637	X	0.844051	544	0.491772	530	1074	0.235075
mir-3928	X	0.853935	549	0.489559	531	1080	0.234637
mir-601	X	0.861015	553	0.493227	529	1082	0.234201
mir-3917	X	0.856911	551	0.487723	532	1083	0.233766
mir-1226	X	0.859872	552	0.485888	533	1085	0.233333
mir-575	X	0.853204	548	0.478852	538	1086	0.232902
mir-1224	X	0.862819	554	0.484053	534	1088	0.232472
mir-635	X	0.843351	542	0.466623	546	1088	0.232044
mir-603	X	0.856187	550	0.478057	540	1090	0.231618
mir-3610	X	0.864287	555	0.483135	536	1091	0.231193
mir-631	X	0.872973	558	0.483983	535	1093	0.230769
mir-3664	X	0.871571	557	0.478547	539	1096	0.230347
mir-571	X	0.874496	560	0.481616	537	1097	0.229927
mir-572	X	0.835657	538	0.458408	559	1097	0.229508
mir-596	X	0.848173	547	0.463229	550	1097	0.229091
mir-518d	X	0.483737	418	0.310378	681	1099	0.228675
mir-2277	X	0.873017	559	0.477629	541	1100	0.228261
mir-3943	X	0.881616	561	0.472124	542	1103	0.227848
mir-1288	X	0.883036	563	0.471206	543	1106	0.227437
mir-300	X	0.501099	423	0.308173	683	1106	0.227027
mir-548t	X	0.885866	565	0.469371	544	1109	0.226619
mir-1295	X	0.888681	566	0.467535	545	1111	0.226212
mir-3682	X	0.891481	568	0.4657	547	1115	0.225806
mir-3199-1	X	0.892876	569	0.464783	549	1118	0.225403
mir-1193	X	0.829866	534	0.422749	585	1119	0.225
mir-1228	X	0.895655	570	0.462947	551	1121	0.224599
mir-548o	X	0.897038	571	0.46203	552	1123	0.224199
mir-1270-2	X	0.898418	573	0.461112	554	1127	0.223801
mir-548c	X	0.546754	440	0.302295	687	1127	0.223404
mir-3909	X	0.899795	574	0.460194	555	1129	0.223009
mir-617	X	0.897718	572	0.459046	557	1129	0.222615
mir-3690	X	0.901168	575	0.459277	556	1131	0.222222
mir-1270-1	X	0.902537	576	0.458359	560	1136	0.221831
mir-3173	X	0.903902	577	0.457441	561	1138	0.221441
mir-613	X	0.574813	449	0.298621	691	1140	0.221053
mir-1254	X	0.912018	581	0.451936	562	1143	0.220665
mir-548e	X	0.913358	582	0.451018	563	1145	0.22028
mir-2116	X	0.914695	583	0.4501	565	1148	0.219895
mir-492	X	0.910148	580	0.439487	568	1148	0.219512
mir-650	X	0.915623	584	0.450524	564	1148	0.21913
mir-3622a	X	0.917356	585	0.448265	566	1151	0.21875
mir-567	X	0.905672	578	0.434789	573	1151	0.218371
mir-548q	X	0.920003	586	0.44643	567	1153	0.217993
mir-3139	X	0.885052	564	0.416627	591	1155	0.217617
mir-638	X	0.926093	589	0.439255	569	1158	0.217241
mir-1185-1	X	0.930444	590	0.439089	570	1160	0.216867
mir-3678	X	0.933018	591	0.437253	571	1162	0.216495
mir-3684	X	0.935577	592	0.435418	572	1164	0.216123
mir-4262	X	0.640663	468	0.289802	698	1166	0.215753
mir-3189	X	0.936851	593	0.434501	574	1167	0.215385
mir-933	X	0.920387	588	0.428861	580	1168	0.215017
mir-3942	X	0.938122	594	0.433583	575	1169	0.214651
mir-941-1	X	0.92035	587	0.426368	582	1169	0.214286
mir-3940	X	0.939389	595	0.432665	576	1171	0.213922
mir-3922	X	0.941911	596	0.43083	577	1173	0.213559
mir-3941	X	0.943167	597	0.429912	578	1175	0.213198
mir-3926-2	X	0.944419	598	0.428995	579	1177	0.212838
mir-1284	X	0.945668	599	0.428077	581	1180	0.212479
mir-3157	X	0.949391	600	0.425324	583	1183	0.212121
mir-1292	X	0.950625	601	0.424407	584	1185	0.211765
mir-513c	X	0.954305	602	0.421654	586	1188	0.211409
mir-3193	X	0.955524	603	0.420736	587	1190	0.211055
mir-3616	X	0.95674	604	0.419818	588	1192	0.210702
mir-548s	X	0.957951	605	0.418901	589	1194	0.210351
mir-3136	X	0.960364	607	0.417065	590	1197	0.21
mir-3150b	X	0.961565	608	0.416148	592	1200	0.209651
mir-3158-2	X	0.962763	609	0.41523	593	1202	0.209302
mir-595	X	0.959935	606	0.411702	597	1203	0.208955
mir-3609	X	0.963956	610	0.414313	594	1204	0.208609
mir-1283-2	X	0.965146	611	0.413395	595	1206	0.208264
mir-3654	X	0.966333	612	0.412477	596	1208	0.207921
mir-1179	X	0.96987	613	0.409724	598	1211	0.207578
mir-1305	X	0.973374	614	0.406971	599	1213	0.207237
mir-3662	X	0.974535	616	0.406054	600	1216	0.206897
mir-548j	X	0.975692	617	0.405136	601	1218	0.206557
mir-3129	X	0.976845	618	0.404219	602	1220	0.206219
mir-3680	X	0.977995	619	0.403301	603	1222	0.205882
mir-4286	X	0.980284	620	0.401466	605	1225	0.205546
mir-610	X	0.981139	621	0.402211	604	1225	0.205212
mir-614	X	0.974352	615	0.392739	611	1226	0.204878
mir-1283-1	X	0.981422	622	0.400548	606	1228	0.204545
mir-103-1-as	X	0.787372	515	0.269043	714	1229	0.204214
mir-1181	X	0.982558	623	0.39963	607	1230	0.203883
mir-103-2-as	X	0.787372	516	0.269043	715	1231	0.203554
mir-548k	X	0.987062	624	0.39596	608	1232	0.203226
mir-320e	X	0.989292	625	0.394125	609	1234	0.202899
mir-3944	X	0.990401	626	0.393207	610	1236	0.202572
mir-1229	X	0.991507	628	0.392289	612	1240	0.202247
mir-3131	X	0.994803	630	0.389536	613	1243	0.201923
mir-374c	X	0.996982	632	0.387701	614	1246	0.2016
mir-661	X	0.991396	627	0.381179	620	1247	0.201278
mir-1185-2	X	0.998066	633	0.386783	615	1248	0.200957
mir-3920	X	1.00022	634	0.384948	616	1250	0.200637
mir-554	X	0.99266	629	0.379956	622	1251	0.200318
mir-1264	X	1.0013	635	0.384031	617	1252	0.2
mir-3178	X	1.00237	636	0.383113	618	1254	0.199683
mir-1538	X	1.00449	637	0.381278	619	1256	0.199367
mir-2276	X	1.00555	638	0.38036	621	1259	0.199052
mir-3936	X	1.00661	639	0.379442	623	1262	0.198738
mir-3618	X	1.00766	640	0.378525	624	1264	0.198425
mir-1225	X	1.00975	641	0.376689	625	1266	0.198113
mir-3161	X	1.01183	642	0.374854	626	1268	0.197802
mir-3188	X	1.01286	643	0.373937	627	1270	0.197492
mir-3691	X	1.01491	644	0.372101	629	1273	0.197183
mir-662	X	1.02275	648	0.373037	628	1276	0.196875
mir-3194	X	1.01593	646	0.371184	631	1277	0.196568
mir-1244-2	X	1.01526	645	0.365023	633	1278	0.196262
mir-1297	X	0.871217	556	0.256367	723	1279	0.195956
mir-3187	X	1.01898	647	0.368431	632	1279	0.195652
mir-921	X	1.02402	651	0.371823	630	1281	0.195349
mir-3191	X	1.02298	649	0.36476	634	1283	0.195046
mir-3185	X	1.02398	650	0.363843	635	1285	0.194745
mir-3666	X	0.881832	562	0.254714	724	1286	0.194444
mir-1294	X	1.02595	653	0.362007	636	1289	0.194145
mir-1537	X	1.02693	654	0.36109	638	1292	0.193846
mir-302e	X	0.890037	567	0.253428	727	1294	0.193548
mir-3174	X	1.02791	655	0.360172	639	1294	0.193252
mir-466	X	1.02986	656	0.358337	640	1296	0.192956
mir-3655	X	1.03082	658	0.357419	641	1299	0.192661
mir-558	X	1.03706	662	0.36187	637	1299	0.192366
mir-3154	X	1.03179	659	0.356502	644	1303	0.192073
mir-514b	X	1.03655	661	0.351913	646	1307	0.191781
mir-3921	X	1.03936	663	0.34916	647	1310	0.191489
mir-4319	X	0.909778	579	0.250305	731	1310	0.191199
mir-3126	X	1.04029	664	0.348243	648	1312	0.190909
mir-568	X	1.04736	669	0.355363	645	1314	0.19062
mir-1276	X	1.04122	665	0.347325	650	1315	0.190332
mir-3910-2	X	1.04214	666	0.346408	651	1317	0.190045
mir-3617	X	1.04306	667	0.34549	652	1319	0.189759
mir-1250	X	1.04489	668	0.343655	653	1321	0.189474
mir-1256	O	1.0476	670	0.340902	655	1325	0.190691
mir-3620	X	1.05029	671	0.338149	656	1327	0.190405
mir-3914-1	X	1.05117	672	0.337231	657	1329	0.19012
mir-3667	X	1.05205	673	0.336314	658	1331	0.189836
mir-3115	X	1.05293	674	0.335396	659	1333	0.189552
mir-3124	X	1.05468	675	0.333561	661	1336	0.18927
mir-3679	X	1.05813	676	0.32989	662	1338	0.188988
mir-513a-1	X	1.05899	677	0.328972	663	1340	0.188707
mir-513a-2	X	1.06068	679	0.327137	664	1343	0.188427
mir-3158-1	X	1.06153	680	0.32622	665	1345	0.188148
mir-3190	X	1.06236	681	0.325302	666	1347	0.18787
mir-3688	X	1.06403	682	0.323467	667	1349	0.187592
mir-1243	X	1.06486	683	0.322549	668	1351	0.187316
mir-1323	X	1.06568	685	0.321631	669	1354	0.18704
mir-3150	X	1.0665	686	0.320714	670	1356	0.186765
mir-3138	X	1.06732	687	0.319796	671	1358	0.18649
mir-3611	X	1.06814	688	0.318878	672	1360	0.186217
mir-606	X	1.08	702	0.334609	660	1362	0.185944
mir-513b	X	1.06895	690	0.317961	673	1363	0.185673
mir-548f-1	X	1.07055	691	0.316126	674	1365	0.185401
mir-548y	X	1.07135	692	0.315208	675	1367	0.185131
mir-3202-2	X	1.07215	693	0.31429	676	1369	0.184862
mir-3144	X	1.07294	694	0.313373	677	1371	0.184593
mir-3195	X	1.07373	695	0.312455	678	1373	0.184325
mir-648	X	0.995883	631	0.236159	742	1373	0.184058
mir-720	X	1.07451	696	0.311537	679	1375	0.183792
mir-3140	X	1.07529	697	0.31062	680	1377	0.183526
mir-1252	X	1.07684	699	0.308784	682	1381	0.183261
mir-3650	X	1.07761	700	0.307867	684	1384	0.182997
mir-3149	X	1.07914	701	0.306032	685	1386	0.182734
mir-1197	X	1.0814	703	0.303279	686	1389	0.182471
mir-548l	X	1.0829	704	0.301443	688	1392	0.182209
mir-3125	X	1.08437	705	0.299608	689	1394	0.181948
mir-1278	X	1.08511	706	0.29869	690	1396	0.181688
mir-3143	X	1.08584	707	0.297773	692	1399	0.181429
mir-566	X	1.02585	652	0.231015	747	1399	0.18117
mir-1234	X	1.08656	708	0.296855	693	1401	0.180912
mir-3132	X	1.08728	710	0.295938	694	1404	0.180654
mir-1914	X	1.08872	711	0.294102	695	1406	0.180398
mir-646	X	1.03007	657	0.23028	749	1406	0.180142
mir-1260b	X	1.08943	712	0.293185	696	1408	0.179887
mir-297	X	1.03428	660	0.229546	750	1410	0.179632
mir-3923	X	1.09154	714	0.290432	697	1411	0.179379
mir-3145	X	1.09224	715	0.289514	699	1414	0.179126
mir-3612	X	1.09293	716	0.288596	700	1416	0.178873
mir-3692	X	1.0943	717	0.286761	701	1418	0.178622
mir-2278	X	1.09498	718	0.285844	702	1420	0.178371
mir-3130-2	X	1.09566	719	0.284926	703	1422	0.178121
mir-527	X	1.09634	720	0.284008	704	1424	0.177871
mir-3183	X	1.09834	721	0.281255	705	1426	0.177622
mir-548n	X	1.09965	722	0.27942	706	1428	0.177374
mir-3927	X	1.10031	723	0.278502	707	1430	0.177127
mir-1913	X	1.10096	724	0.277585	708	1432	0.17688
mir-587	X	1.05922	678	0.225137	755	1433	0.176634
mir-3918	X	1.1016	725	0.276667	709	1434	0.176389
mir-3116-2	X	1.10288	726	0.274832	710	1436	0.176144
mir-3164	X	1.10352	727	0.273914	711	1438	0.1759
mir-147	X	1.06538	684	0.224034	756	1440	0.175657
mir-1909	X	1.10415	728	0.272997	712	1440	0.175414
mir-3176	X	1.10663	729	0.269326	713	1442	0.175172
mir-3939	X	1.10724	730	0.268408	716	1446	0.174931
mir-557	X	1.06844	689	0.223483	757	1446	0.174691
mir-3911	X	1.10785	731	0.267491	717	1448	0.174451
mir-3155	X	1.10966	732	0.264738	718	1450	0.174211
mir-548x	X	1.11084	733	0.262903	719	1452	0.173973
mir-3177	X	1.11259	734	0.26015	720	1454	0.173735
mir-1265	X	1.11317	735	0.259232	721	1456	0.173497
mir-3192	X	1.11431	736	0.257397	722	1458	0.173261
mir-608	X	1.07556	698	0.222197	760	1458	0.173025
mir-1910	X	1.11599	738	0.254644	725	1463	0.172789
mir-3681	X	1.11655	739	0.253726	726	1465	0.172554
mir-1293	X	1.1171	740	0.252809	728	1468	0.17232
mir-3166	X	1.11764	741	0.251891	729	1470	0.172087
mir-325	X	1.08665	709	0.220176	763	1472	0.171854
mir-3938	X	1.11818	742	0.250973	730	1472	0.171622
mir-3919	X	1.11872	743	0.250056	732	1475	0.17139
mir-3146	X	1.11926	744	0.249138	733	1477	0.171159
mir-649	X	1.09066	713	0.219442	765	1478	0.170929
mir-3656	X	1.11979	746	0.24822	734	1480	0.170699
mir-3197	X	1.12084	747	0.246385	735	1482	0.17047
mir-3658	X	1.12188	748	0.24455	736	1484	0.170241
mir-1289-1	X	1.1224	749	0.243632	737	1486	0.170013
mir-3606	X	1.12392	750	0.240879	738	1488	0.169786
mir-1237	X	1.12441	751	0.239962	739	1490	0.169559
mir-1280	X	1.1254	752	0.238126	740	1492	0.169333
mir-1908	X	1.12589	753	0.237209	741	1494	0.169108
mir-1227	X	1.12685	754	0.235374	743	1497	0.168883
mir-3135	X	1.12781	755	0.233538	744	1499	0.168659
mir-1285-1	X	1.12828	756	0.232621	745	1501	0.168435
mir-4284	X	1.12874	757	0.231703	746	1503	0.168212
mir-634	X	1.11537	737	0.214849	768	1505	0.167989
mir-1303	X	1.1292	758	0.230785	748	1506	0.167768
mir-3198	X	1.13012	759	0.22895	751	1510	0.167546
mir-3180-4	X	1.13057	760	0.228032	752	1512	0.167325
mir-1238	X	1.13102	761	0.227115	753	1514	0.167105
mir-562	X	1.11927	745	0.214114	770	1515	0.166886
mir-3160-1	X	1.13146	762	0.226197	754	1516	0.166667
mir-3159	X	1.13277	763	0.223444	758	1521	0.166448
mir-3945	X	1.1332	764	0.222527	759	1523	0.16623
mir-1236	X	1.13363	765	0.221609	761	1526	0.166013
mir-3179-3	X	1.13405	766	0.220691	762	1528	0.165796
mir-1231	X	1.13447	767	0.219774	764	1531	0.16558
mir-2117	X	1.13611	768	0.216103	766	1534	0.165365
mir-1290	X	1.13651	769	0.215186	767	1536	0.16515
mir-1246	X	1.1369	770	0.214268	769	1539	0.164935
mir-3689a	X	1.13769	771	0.212433	771	1542	0.164721
mir-3128	X	1.13807	772	0.211515	772	1544	0.164508
mir-1539	X	1.13845	773	0.210597	773	1546	0.164295
mir-3175	X	1.13883	774	0.20968	774	1548	0.164083
mir-3661	X	1.13921	775	0.208762	775	1550	0.163871
mir-663b	X	1.13958	776	0.207845	776	1552	0.16366
mir-3121	X	1.14031	777	0.206009	778	1555	0.163449
mir-3937	X	1.14067	778	0.205092	779	1557	0.163239
mir-1260	X	1.14103	779	0.204174	780	1559	0.16303
mir-1267	X	1.14173	780	0.202339	783	1563	0.162821
mir-3925	X	1.14207	781	0.201421	786	1567	0.162612
mir-3689b	X	1.14309	782	0.198668	789	1571	0.162404
mir-1286	X	1.14342	783	0.197751	791	1574	0.162197
mir-3657	X	1.14375	784	0.196833	793	1577	0.16199
mir-3916	X	1.14407	785	0.195915	794	1579	0.161783
mir-3156-1	X	1.1447	786	0.19408	795	1581	0.161578
mir-3163	X	1.14502	787	0.193162	796	1583	0.161372
mir-1322	X	1.14563	788	0.191327	797	1585	0.161168
mir-553	X	1.15278	808	0.207684	777	1585	0.160963
mir-3685	X	1.14623	789	0.189492	799	1588	0.160759
mir-1302-3	X	1.14653	790	0.188574	800	1590	0.160556
mir-3202-1	X	1.14682	791	0.187657	801	1592	0.160354
mir-1825	X	1.1471	792	0.186739	802	1594	0.160151
mir-642b	O	1.14794	793	0.183986	804	1597	0.161209
mir-3181	X	1.14821	794	0.183068	805	1599	0.161006
mir-1257	X	1.14848	795	0.182151	806	1601	0.160804
mir-3156-2	X	1.14901	796	0.180315	809	1605	0.160602
mir-4254	X	1.14927	797	0.179398	810	1607	0.160401
mir-3915	X	1.14952	798	0.17848	811	1609	0.1602
mir-3137	X	1.14977	799	0.177563	812	1611	0.16
mir-3659	X	1.15074	800	0.173892	815	1615	0.1598
mir-3196	X	1.15097	801	0.172974	816	1617	0.159601
mir-3168	X	1.15142	802	0.171139	817	1619	0.159402
mir-298	X	1.17511	842	0.203275	781	1623	0.159204
mir-3116-1	X	1.15164	803	0.170221	820	1623	0.159006
mir-3156-3	X	1.15186	804	0.169304	822	1626	0.158809
mir-620	X	1.17878	844	0.20254	782	1626	0.158612
mir-3133	X	1.15208	805	0.168386	823	1628	0.158416
mir-619	X	1.18152	846	0.201989	784	1630	0.15822
mir-936	X	1.18426	847	0.201438	785	1632	0.158025
mir-3663	X	1.15249	806	0.166551	830	1636	0.15783
mir-626	X	1.1888	849	0.200519	787	1636	0.157635
mir-2861	X	1.15269	807	0.165633	831	1638	0.157442
mir-644	X	1.19332	851	0.199601	788	1639	0.157248
mir-4315-1	X	1.15309	809	0.163798	832	1641	0.157055
mir-3622b	X	1.15365	810	0.161045	833	1643	0.156863
mir-3179-1	X	1.1553	811	0.151869	834	1645	0.156671
mir-924	X	1.20228	855	0.197764	790	1645	0.156479
mir-1273c	X	1.15558	812	0.150033	835	1647	0.156288
mir-3162	X	1.15572	813	0.149116	836	1649	0.156098
mir-920	X	1.20495	857	0.197213	792	1649	0.155907
mir-3621	X	1.15586	814	0.148198	837	1651	0.155718
mir-3120	X	1.15611	815	0.146363	838	1653	0.155529
mir-3660	X	1.15635	816	0.144528	839	1655	0.15534
mir-3165	X	1.15647	817	0.14361	840	1657	0.155152
mir-548u	X	1.15658	818	0.142692	841	1659	0.154964
mir-4258	X	1.15669	819	0.141775	842	1661	0.154776
mir-583	X	1.23552	863	0.190783	798	1661	0.154589
mir-3646	X	1.15679	820	0.140857	843	1663	0.154403
mir-1289-2	X	1.15689	821	0.139939	844	1665	0.154217
mir-3151	X	1.15708	822	0.138104	845	1667	0.154031
mir-3148	X	1.15717	823	0.137187	846	1669	0.153846
mir-4309	X	1.15756	824	0.132598	847	1671	0.153661
mir-1182	X	1.15763	825	0.131681	848	1673	0.153477
mir-3141	X	1.15787	826	0.12801	849	1675	0.153293
mir-569	X	1.26497	872	0.184353	803	1675	0.15311
mir-1263	X	1.15796	827	0.126175	850	1677	0.152927
mir-548w	X	1.158	828	0.125257	851	1679	0.152745
mir-4315-2	X	1.15804	829	0.12434	852	1681	0.152563
mir-4292	X	1.15808	830	0.123422	853	1683	0.152381
mir-1205	X	1.15818	831	0.119751	854	1685	0.1522
mir-941-3	X	1.28129	878	0.180679	807	1685	0.152019
mir-550b-1	X	1.1582	832	0.118834	855	1687	0.151839
mir-941-4	X	1.28129	879	0.180679	808	1687	0.151659
mir-3914-2	X	1.15821	833	0.117916	856	1689	0.151479
mir-1281	X	1.15822	834	0.116999	857	1691	0.1513
mir-548f-5	X	1.15822	835	0.116081	858	1693	0.151122
mir-3179-2	X	1.15822	836	0.115163	859	1695	0.150943
mir-3935	X	1.16113	837	0.115161	860	1697	0.150766
mir-1299	X	1.16404	838	0.115156	861	1699	0.150588
mir-633	X	1.30196	886	0.175902	813	1699	0.150411
mir-3907	X	1.16695	839	0.115147	862	1701	0.150235
mir-645	X	1.3082	888	0.174433	814	1702	0.150059
mir-3186	X	1.16986	840	0.115134	863	1703	0.149883
mir-3153	X	1.17278	841	0.115118	864	1705	0.149708
mir-1244-1	X	1.32354	889	0.170758	818	1707	0.149533
mir-3668	X	1.1786	843	0.115074	865	1708	0.149358
mir-1244-3	X	1.32354	890	0.170758	819	1709	0.149184
mir-2113	X	1.18151	845	0.115046	866	1711	0.14901
mir-3167	X	1.32656	891	0.170024	821	1712	0.148837
mir-526a-1	X	1.18442	848	0.115015	867	1715	0.148664
mir-3118-1	X	1.33629	892	0.167635	824	1716	0.148492
mir-3118-2	X	1.33629	893	0.167635	825	1718	0.14832
mir-526a-2	X	1.19024	850	0.114942	868	1718	0.148148
mir-3118-3	X	1.33629	894	0.167635	826	1720	0.147977
mir-1207	X	1.1946	852	0.114878	869	1721	0.147806
mir-3118-4	X	1.33629	895	0.167635	827	1722	0.147636
mir-4285	X	1.1946	853	0.114878	870	1723	0.147465
mir-3118-5	X	1.33629	896	0.167635	828	1724	0.147296
mir-3180-2	X	1.19897	854	0.114805	871	1725	0.147126
mir-3118-6	X	1.33629	897	0.167635	829	1726	0.146958
mir-4322	X	1.20479	856	0.114695	872	1728	0.146789
mir-4279	X	1.21352	858	0.114503	873	1731	0.146621
mir-3675	X	1.21934	859	0.114357	874	1733	0.146453
mir-3147	X	1.22225	860	0.114279	875	1735	0.146286
mir-1915	X	1.22516	861	0.114196	876	1737	0.146119
mir-3180-1	X	1.23098	862	0.114021	877	1739	0.145952
mir-550b-2	X	1.2368	864	0.113831	878	1742	0.145786
mir-4308	X	1.23971	865	0.11373	879	1744	0.14562
mir-3184	X	1.24262	866	0.113626	880	1746	0.145455
mir-4296	X	1.24553	867	0.113518	881	1748	0.145289
mir-4312	X	1.24844	868	0.113407	882	1750	0.145125
mir-764	X	1.25135	869	0.113291	883	1752	0.14496
mir-1469	X	1.25862	870	0.112988	884	1754	0.144796
mir-3171	X	1.26299	871	0.112794	885	1756	0.144633
mir-4256	X	1.2659	873	0.112661	886	1759	0.14447
mir-4280	X	1.26881	874	0.112524	887	1761	0.144307
mir-1827	X	1.27463	875	0.112239	888	1763	0.144144
mir-3671	X	1.27754	876	0.11209	889	1765	0.143982
mir-4324	X	1.28045	877	0.111939	890	1767	0.14382
mir-4317	X	1.28481	880	0.111704	891	1771	0.143659
mir-4328	X	1.28481	881	0.111704	892	1773	0.143498
mir-3913-2	X	1.28918	882	0.111462	893	1775	0.143337
mir-3929	X	1.29209	883	0.111295	894	1777	0.143177
mir-4301	X	1.295	884	0.111125	895	1779	0.143017
mir-3180-3	X	1.29791	885	0.110952	896	1781	0.142857
mir-762	X	1.30373	887	0.110593	897	1784	0.142698
mir-1178	X	1.5962	898	0.0737595	898	1796	0.142539
mir-1183	X	1.5962	899	0.0737595	899	1798	0.14238
mir-1184-1	X	1.5962	900	0.0737595	900	1800	0.142222
mir-1184-2	X	1.5962	901	0.0737595	901	1802	0.142064
mir-1184-3	X	1.5962	902	0.0737595	902	1804	0.141907
mir-1200	X	1.5962	903	0.0737595	903	1806	0.14175
mir-1202	X	1.5962	904	0.0737595	904	1808	0.141593
mir-1203	X	1.5962	905	0.0737595	905	1810	0.141436
mir-1204	X	1.5962	906	0.0737595	906	1812	0.14128
mir-1206	X	1.5962	907	0.0737595	907	1814	0.141125
mir-1208	X	1.5962	908	0.0737595	908	1816	0.140969
mir-1233-1	X	1.5962	909	0.0737595	909	1818	0.140814
mir-1233-2	X	1.5962	910	0.0737595	910	1820	0.140659
mir-1253	X	1.5962	911	0.0737595	911	1822	0.140505
mir-1255b-1	X	1.5962	912	0.0737595	912	1824	0.140351
mir-1255b-2	X	1.5962	913	0.0737595	913	1826	0.140197
mir-1261	X	1.5962	914	0.0737595	914	1828	0.140044
mir-1268	X	1.5962	915	0.0737595	915	1830	0.139891
mir-1272	X	1.5962	916	0.0737595	916	1832	0.139738
mir-1273	X	1.5962	917	0.0737595	917	1834	0.139586
mir-1273d	X	1.5962	918	0.0737595	918	1836	0.139434
mir-1274a	X	1.5962	919	0.0737595	919	1838	0.139282
mir-1279	X	1.5962	920	0.0737595	920	1840	0.13913
mir-1282	X	1.5962	921	0.0737595	921	1842	0.138979
mir-1285-2	X	1.5962	922	0.0737595	922	1844	0.138829
mir-1302-1	X	1.5962	923	0.0737595	923	1846	0.138678
mir-1302-10	X	1.5962	924	0.0737595	924	1848	0.138528
mir-1302-11	X	1.5962	925	0.0737595	925	1850	0.138378
mir-1302-2	X	1.5962	926	0.0737595	926	1852	0.138229
mir-1302-4	X	1.5962	927	0.0737595	927	1854	0.13808
mir-1302-5	X	1.5962	928	0.0737595	928	1856	0.137931
mir-1302-6	X	1.5962	929	0.0737595	929	1858	0.137783
mir-1302-7	X	1.5962	930	0.0737595	930	1860	0.137634
mir-1302-8	X	1.5962	931	0.0737595	931	1862	0.137487
mir-1302-9	X	1.5962	932	0.0737595	932	1864	0.137339
mir-1321	X	1.5962	933	0.0737595	933	1866	0.137192
mir-1324	X	1.5962	934	0.0737595	934	1868	0.137045
mir-1470	X	1.5962	935	0.0737595	935	1870	0.136898
mir-1471	X	1.5962	936	0.0737595	936	1872	0.136752
mir-1972-1	X	1.5962	937	0.0737595	937	1874	0.136606
mir-1972-2	X	1.5962	938	0.0737595	938	1876	0.136461
mir-1973	X	1.5962	939	0.0737595	939	1878	0.136315
mir-2052	X	1.5962	940	0.0737595	940	1880	0.13617
mir-2053	X	1.5962	941	0.0737595	941	1882	0.136026
mir-2054	X	1.5962	942	0.0737595	942	1884	0.135881
mir-2909	X	1.5962	943	0.0737595	943	1886	0.135737
mir-302f	X	1.5962	944	0.0737595	944	1888	0.135593
mir-3119-1	X	1.5962	945	0.0737595	945	1890	0.13545
mir-3119-2	X	1.5962	946	0.0737595	946	1892	0.135307
mir-3122	X	1.5962	947	0.0737595	947	1894	0.135164
mir-3123	X	1.5962	948	0.0737595	948	1896	0.135021
mir-3134	X	1.5962	949	0.0737595	949	1898	0.134879
mir-3142	X	1.5962	950	0.0737595	950	1900	0.134737
mir-3160-2	X	1.5962	951	0.0737595	951	1902	0.134595
mir-3169	X	1.5962	952	0.0737595	952	1904	0.134454
mir-3180-5	X	1.5962	953	0.0737595	953	1906	0.134313
mir-3182	X	1.5962	954	0.0737595	954	1908	0.134172
mir-3201	X	1.5962	955	0.0737595	955	1910	0.134031
mir-3649	X	1.5962	956	0.0737595	956	1912	0.133891
mir-3665	X	1.5962	957	0.0737595	957	1914	0.133751
mir-3669	X	1.5962	958	0.0737595	958	1916	0.133612
mir-3670	X	1.5962	959	0.0737595	959	1918	0.133472
mir-3672	X	1.5962	960	0.0737595	960	1920	0.133333
mir-3673	X	1.5962	961	0.0737595	961	1922	0.133195
mir-3674	X	1.5962	962	0.0737595	962	1924	0.133056
mir-3683	X	1.5962	963	0.0737595	963	1926	0.132918
mir-3686	X	1.5962	964	0.0737595	964	1928	0.13278
mir-3713	X	1.5962	965	0.0737595	965	1930	0.132642
mir-3714	X	1.5962	966	0.0737595	966	1932	0.132505
mir-3908	X	1.5962	967	0.0737595	967	1934	0.132368
mir-3910-1	X	1.5962	968	0.0737595	968	1936	0.132231
mir-3924	X	1.5962	969	0.0737595	969	1938	0.132095
mir-4251	X	1.5962	970	0.0737595	970	1940	0.131959
mir-4252	X	1.5962	971	0.0737595	971	1942	0.131823
mir-4253	X	1.5962	972	0.0737595	972	1944	0.131687
mir-4255	X	1.5962	973	0.0737595	973	1946	0.131552
mir-4257	X	1.5962	974	0.0737595	974	1948	0.131417
mir-4259	X	1.5962	975	0.0737595	975	1950	0.131282
mir-4260	X	1.5962	976	0.0737595	976	1952	0.131148
mir-4261	X	1.5962	977	0.0737595	977	1954	0.131013
mir-4263	X	1.5962	978	0.0737595	978	1956	0.130879
mir-4264	X	1.5962	979	0.0737595	979	1958	0.130746
mir-4265	X	1.5962	980	0.0737595	980	1960	0.130612
mir-4266	X	1.5962	981	0.0737595	981	1962	0.130479
mir-4267	X	1.5962	982	0.0737595	982	1964	0.130346
mir-4268	X	1.5962	983	0.0737595	983	1966	0.130214
mir-4269	X	1.5962	984	0.0737595	984	1968	0.130081
mir-4270	X	1.5962	985	0.0737595	985	1970	0.129949
mir-4271	X	1.5962	986	0.0737595	986	1972	0.129817
mir-4272	X	1.5962	987	0.0737595	987	1974	0.129686
mir-4273	X	1.5962	988	0.0737595	988	1976	0.129555
mir-4274	X	1.5962	989	0.0737595	989	1978	0.129424
mir-4275	X	1.5962	990	0.0737595	990	1980	0.129293
mir-4276	X	1.5962	991	0.0737595	991	1982	0.129162
mir-4277	X	1.5962	992	0.0737595	992	1984	0.129032
mir-4278	X	1.5962	993	0.0737595	993	1986	0.128902
mir-4281	X	1.5962	994	0.0737595	994	1988	0.128773
mir-4282	X	1.5962	995	0.0737595	995	1990	0.128643
mir-4283-1	X	1.5962	996	0.0737595	996	1992	0.128514
mir-4283-2	X	1.5962	997	0.0737595	997	1994	0.128385
mir-4287	X	1.5962	998	0.0737595	998	1996	0.128257
mir-4288	X	1.5962	999	0.0737595	999	1998	0.128128
mir-4289	X	1.5962	1000	0.0737595	1000	2000	0.128
mir-4290	X	1.5962	1001	0.0737595	1001	2002	0.127872
mir-4291	X	1.5962	1002	0.0737595	1002	2004	0.127745
mir-4293	X	1.5962	1003	0.0737595	1003	2006	0.127617
mir-4294	X	1.5962	1004	0.0737595	1004	2008	0.12749
mir-4297	X	1.5962	1005	0.0737595	1005	2010	0.127363
mir-4298	X	1.5962	1006	0.0737595	1006	2012	0.127237
mir-4299	X	1.5962	1007	0.0737595	1007	2014	0.12711
mir-4300	X	1.5962	1008	0.0737595	1008	2016	0.126984
mir-4302	X	1.5962	1009	0.0737595	1009	2018	0.126858
mir-4303	X	1.5962	1010	0.0737595	1010	2020	0.126733
mir-4304	X	1.5962	1011	0.0737595	1011	2022	0.126607
mir-4305	X	1.5962	1012	0.0737595	1012	2024	0.126482
mir-4307	X	1.5962	1013	0.0737595	1013	2026	0.126357
mir-4310	X	1.5962	1014	0.0737595	1014	2028	0.126233
mir-4311	X	1.5962	1015	0.0737595	1015	2030	0.126108
mir-4313	X	1.5962	1016	0.0737595	1016	2032	0.125984
mir-4314	X	1.5962	1017	0.0737595	1017	2034	0.12586
mir-4316	X	1.5962	1018	0.0737595	1018	2036	0.125737
mir-4318	X	1.5962	1019	0.0737595	1019	2038	0.125613
mir-4320	X	1.5962	1020	0.0737595	1020	2040	0.12549
mir-4321	X	1.5962	1021	0.0737595	1021	2042	0.125367
mir-4323	X	1.5962	1022	0.0737595	1022	2044	0.125245
mir-4325	X	1.5962	1023	0.0737595	1023	2046	0.125122
mir-4327	X	1.5962	1024	0.0737595	1024	2048	0.125
mir-4329	X	1.5962	1025	0.0737595	1025	2050	0.124878
mir-4330	X	1.5962	1026	0.0737595	1026	2052	0.124756
mir-548aa-1	X	1.5962	1027	0.0737595	1027	2054	0.124635
mir-548aa-2	X	1.5962	1028	0.0737595	1028	2056	0.124514
mir-548f-2	X	1.5962	1029	0.0737595	1029	2058	0.124393
mir-548f-3	X	1.5962	1030	0.0737595	1030	2060	0.124272
mir-548f-4	X	1.5962	1031	0.0737595	1031	2062	0.124151
mir-548g	X	1.5962	1032	0.0737595	1032	2064	0.124031
mir-548h-1	X	1.5962	1033	0.0737595	1033	2066	0.123911
mir-548h-2	X	1.5962	1034	0.0737595	1034	2068	0.123791
mir-548h-3	X	1.5962	1035	0.0737595	1035	2070	0.123671
mir-548h-4	X	1.5962	1036	0.0737595	1036	2072	0.123552
mir-548i-1	X	1.5962	1037	0.0737595	1037	2074	0.123433
mir-548i-2	X	1.5962	1038	0.0737595	1038	2076	0.123314
mir-548i-3	X	1.5962	1039	0.0737595	1039	2078	0.123195
mir-548i-4	X	1.5962	1040	0.0737595	1040	2080	0.123077
mir-548m	X	1.5962	1041	0.0737595	1041	2082	0.122959
mir-548p	X	1.5962	1042	0.0737595	1042	2084	0.122841
mir-548z	X	1.5962	1043	0.0737595	1043	2086	0.122723
mir-711	X	1.5962	1044	0.0737595	1044	2088	0.122605
mir-718	X	1.5962	1045	0.0737595	1045	2090	0.122488
mir-759	X	1.5962	1046	0.0737595	1046	2092	0.122371

## Sheet: F2+F3
miRNA	HMDD	Q-statistics	RQ1	Q-statistics (Inverse ranking)	RQ2	RQ1+RQ2	Cumulative Ratio
mir-93	O	8.22582e-05	2	1.83513	10	12	1
mir-200c	O	0.00178226	13	1.88126	4	17	1
mir-30a	X	0.00153549	11	1.84778	7	18	0.666667
mir-141	O	0.000915808	7	1.81433	13	20	0.75
mir-92a-2	O	0.00201807	16	1.85474	6	22	0.8
mir-143	O	0.00341646	22	1.92243	1	23	0.833333
mir-92a-1	O	0.000303441	3	1.78404	20	23	0.857143
mir-30c-2	O	1.46237e-05	1	1.75986	25	26	0.875
mir-27b	O	0.00172377	12	1.80749	16	28	0.888889
mir-17	O	0.00043871	4	1.7499	27	31	0.9
mir-30d	O	0.00391915	23	1.80914	15	38	0.909091
mir-20a	O	0.000658066	5	1.68643	35	40	0.916667
mir-145	O	0.00804302	38	1.84298	9	47	0.923077
mir-30b	X	0.00315871	19	1.72713	30	49	0.857143
mir-24-2	X	0.00613098	29	1.7814	21	50	0.8
mir-148a	O	0.0109111	46	1.8806	5	51	0.8125
mir-26a-2	O	0.00694945	33	1.78651	18	51	0.823529
mir-182	O	0.0136293	49	1.8816	3	52	0.833333
mir-25	O	0.0101726	44	1.8346	11	55	0.842105
mir-152	O	0.00315323	18	1.66535	40	58	0.85
mir-23b	O	0.00705775	36	1.76063	24	60	0.857143
mir-19b-2	X	0.0017914	14	1.65038	49	63	0.818182
mir-106b	O	0.00546012	25	1.6632	42	67	0.826087
mir-16-1	O	0.00294621	17	1.63472	55	72	0.833333
mir-26b	X	0.00972475	43	1.72854	29	72	0.8
mir-29b-2	O	0.00696087	34	1.66893	39	73	0.807692
mir-375	O	0.0212866	71	1.90865	2	73	0.814815
mir-106a	O	0.00118452	8	1.60104	67	75	0.821429
mir-29b-1	O	0.0063613	31	1.65922	44	75	0.827586
mir-181a-1	X	0.000873308	6	1.59111	70	76	0.8
mir-20b	X	0.00552775	27	1.64185	54	81	0.774194
let-7g	X	0.0138907	51	1.70242	32	83	0.75
mir-15a	O	0.00334334	20	1.60969	64	84	0.757576
mir-221	O	0.00830077	39	1.64674	51	90	0.764706
mir-27a	O	0.01224	47	1.6602	43	90	0.771429
mir-379	X	0.019625	64	1.71166	31	95	0.75
mir-200b	O	0.0159764	57	1.66436	41	98	0.756757
mir-15b	O	0.00548388	26	1.58671	75	101	0.763158
mir-21	O	0.0363581	93	1.84456	8	101	0.769231
let-7a-1	O	0.0277557	82	1.76324	23	105	0.775
let-7a-2	O	0.0296568	84	1.78117	22	106	0.780488
mir-151	X	0.0320021	88	1.78568	19	107	0.761905
mir-125b-1	O	0.0159613	56	1.64481	52	108	0.767442
mir-34a	O	0.00416775	24	1.57673	84	108	0.772727
let-7a-3	O	0.0292766	83	1.75609	26	109	0.777778
mir-130a	O	0.00335613	21	1.54417	89	110	0.782609
mir-183	O	0.038899	97	1.81173	14	111	0.787234
mir-23a	X	0.0191296	63	1.65569	48	111	0.770833
let-7i	X	0.0172194	59	1.62994	56	115	0.755102
mir-423	X	0.0103097	45	1.58893	73	118	0.74
mir-181a-2	X	0.00129008	9	1.47317	111	120	0.72549
let-7d	O	0.0227837	74	1.65036	50	124	0.730769
mir-222	O	0.00650022	32	1.51812	94	126	0.735849
mir-96	O	0.0017914	15	1.45503	118	133	0.740741
mir-363	X	0.0164955	58	1.58632	76	134	0.727273
mir-200a	O	0.026542	79	1.62662	57	136	0.732143
mir-127	O	0.0427304	105	1.69861	33	138	0.736842
mir-101-2	O	0.0138701	50	1.53033	91	141	0.741379
mir-191	O	0.0462181	112	1.68919	34	146	0.745763
mir-135a-1	X	0.00699195	35	1.46051	117	152	0.733333
mir-342	X	0.0210234	70	1.57813	82	152	0.721311
mir-100	O	0.0649291	144	1.81855	12	156	0.725806
mir-205	O	0.0512469	128	1.73694	28	156	0.730159
mir-125a	X	0.0249571	76	1.56333	87	163	0.71875
mir-30e	X	0.00863711	42	1.44292	121	163	0.707692
mir-24-1	X	0.00631743	30	1.40599	134	164	0.69697
mir-218-2	O	0.0149175	55	1.46777	114	169	0.701493
mir-148b	X	0.0257834	78	1.5299	92	170	0.691176
mir-186	X	0.0462949	114	1.62257	58	172	0.681159
mir-338	X	0.0410779	101	1.58965	72	173	0.671429
mir-214	O	0.0060542	28	1.3645	146	174	0.676056
mir-9-2	X	0.0199997	65	1.47407	110	175	0.666667
mir-452	O	0.0203068	68	1.4797	108	176	0.671233
mir-32	O	0.0201167	67	1.4724	112	179	0.675676
mir-320a	O	0.0641705	143	1.68531	36	179	0.68
mir-9-1	X	0.0200765	66	1.47046	113	179	0.671053
mir-103-1	X	0.079019	163	1.80548	17	180	0.662338
mir-181c	X	0.0143879	52	1.40361	135	187	0.653846
mir-199a-1	O	0.0494459	125	1.61066	63	188	0.658228
mir-29a	O	0.0618307	141	1.65596	47	188	0.6625
mir-142	X	0.0514022	129	1.61612	60	189	0.654321
mir-199a-2	O	0.0542698	133	1.61592	61	194	0.658537
mir-146b	O	0.0473533	118	1.58166	77	195	0.662651
mir-429	X	0.0398075	99	1.5089	96	195	0.654762
mir-150	X	0.0524698	131	1.60577	65	196	0.647059
mir-126	O	0.0773501	160	1.68238	37	197	0.651163
mir-125b-2	O	0.0182865	61	1.40187	137	198	0.655172
mir-425	X	0.0474081	119	1.57817	81	200	0.647727
mir-361	X	0.0691462	148	1.64385	53	201	0.640449
mir-330	O	0.0083355	40	1.30876	164	204	0.644444
let-7f-1	X	0.0147676	54	1.34544	153	207	0.637363
mir-19a	X	0.0205901	69	1.39886	139	208	0.630435
mir-362	X	0.0147407	53	1.33571	157	210	0.623656
mir-582	X	0.0671227	145	1.59844	69	214	0.617021
mir-16-2	O	0.00133395	10	1.18999	207	217	0.621053
mir-139	X	0.0466788	115	1.48462	105	220	0.614583
mir-107	O	0.0332853	91	1.41352	130	221	0.618557
mir-10b	X	0.0872156	179	1.65847	46	225	0.612245
mir-365-1	X	0.0298981	85	1.39359	140	225	0.606061
mir-454	X	0.00859872	41	1.25906	184	225	0.6
mir-590	X	0.0223084	72	1.34375	155	227	0.594059
mir-1247	X	0.0432404	109	1.44786	119	228	0.588235
mir-98	O	0.0375956	95	1.39943	138	233	0.592233
mir-339	X	0.037071	94	1.38462	141	235	0.586538
let-7c	O	0.081485	170	1.60264	66	236	0.590476
let-7b	O	0.0808543	169	1.59933	68	237	0.59434
mir-192	X	0.077734	161	1.58003	78	239	0.588785
mir-335	O	0.0519433	130	1.4785	109	239	0.592593
mir-92b	X	0.0429936	108	1.40644	133	241	0.587156
mir-195	O	0.0392372	98	1.36255	148	246	0.590909
mir-193b	O	0.0508081	127	1.44616	120	247	0.594595
mir-381	X	0.0490478	123	1.42606	125	248	0.589286
mir-181b-1	O	0.046267	113	1.40281	136	249	0.59292
mir-19b-1	X	0.0187256	62	1.24542	190	252	0.587719
mir-204	O	0.0423794	103	1.35941	149	252	0.591304
mir-365-2	X	0.0459951	111	1.38366	142	253	0.586207
mir-194-2	O	0.0737691	155	1.50202	100	255	0.589744
mir-629	O	0.0792311	165	1.53436	90	255	0.59322
mir-589	X	0.0714604	151	1.48315	106	257	0.588235
mir-28	X	0.0919153	184	1.58699	74	258	0.583333
mir-146a	O	0.0534495	132	1.41945	127	259	0.586777
mir-197	X	0.106599	197	1.61206	62	259	0.581967
mir-29c	X	0.0838522	173	1.56972	86	259	0.577236
mir-497	X	0.0319454	87	1.28309	172	259	0.572581
mir-194-1	O	0.075917	157	1.48512	104	261	0.576
mir-495	X	0.0319381	86	1.27261	178	264	0.571429
mir-424	X	0.0386796	96	1.28777	170	266	0.566929
mir-101-1	O	0.0790113	162	1.48279	107	269	0.570312
mir-708	O	0.0583119	138	1.41322	131	269	0.573643
mir-135b	O	0.0129785	48	1.15317	222	270	0.576923
mir-484	X	0.0710144	150	1.43398	122	272	0.572519
mir-1-2	O	0.10936	202	1.58977	71	273	0.575758
mir-22	O	0.0975418	188	1.57056	85	273	0.578947
mir-18a	X	0.0328759	89	1.24796	189	278	0.574627
mir-625	X	0.0906156	183	1.50755	98	281	0.57037
mir-130b	O	0.0467885	116	1.29599	167	283	0.573529
mir-149	X	0.0962677	187	1.50861	97	284	0.569343
mir-301a	O	0.03298	90	1.23494	195	285	0.572464
mir-203	O	0.157848	252	1.67436	38	290	0.57554
mir-134	X	0.10937	203	1.56025	88	291	0.571429
mir-140	X	0.101605	192	1.4978	102	294	0.567376
mir-376c	X	0.0429936	107	1.22871	197	304	0.56338
mir-769	X	0.0689506	147	1.32216	161	308	0.559441
mir-99b	O	0.13217	228	1.5785	80	308	0.5625
mir-374b	X	0.116351	209	1.49198	103	312	0.558621
mir-199b	X	0.165774	254	1.62011	59	313	0.554795
mir-576	X	0.0572864	137	1.27804	176	313	0.55102
mir-224	O	0.0747453	156	1.32255	159	315	0.554054
mir-155	X	0.100026	190	1.42421	126	316	0.550336
mir-410	X	0.0720216	154	1.30677	165	319	0.546667
mir-1-1	O	0.0417762	102	1.16156	218	320	0.549669
mir-33a	X	0.0600466	140	1.27051	180	320	0.546053
mir-505	X	0.0798453	166	1.34535	154	320	0.542484
mir-501	X	0.0760066	158	1.31871	163	321	0.538961
let-7e	X	0.105811	196	1.41534	129	325	0.535484
mir-376b	X	0.0453535	110	1.16933	215	325	0.532051
mir-181d	X	0.0584801	139	1.24943	188	327	0.528662
mir-99a	O	0.13758	235	1.52657	93	328	0.531646
mir-331	O	0.0719211	153	1.27445	177	330	0.534591
mir-369	X	0.0543507	134	1.23451	196	330	0.53125
mir-532	X	0.134903	231	1.50043	101	332	0.52795
mir-539	X	0.0428931	106	1.12879	229	335	0.524691
mir-185	O	0.0873015	180	1.32499	158	338	0.527607
mir-223	O	0.117662	211	1.41297	132	343	0.530488
mir-128-1	X	0.123607	217	1.41729	128	345	0.527273
mir-196b	O	0.180246	266	1.5796	79	345	0.53012
mir-326	X	0.0467958	117	1.13215	228	345	0.526946
mir-7-1	X	0.0805527	167	1.265	181	348	0.52381
mir-133a-1	O	0.152854	250	1.50296	99	349	0.526627
mir-744	X	0.109438	205	1.37832	144	349	0.523529
mir-153-2	O	0.132107	227	1.43132	123	350	0.526316
mir-31	O	0.0620044	142	1.18192	209	351	0.52907
mir-9-3	X	0.0174662	60	0.94513	291	351	0.526012
mir-103-2	X	0.0715829	152	1.21655	200	352	0.522989
mir-485	X	0.0398916	100	1.05925	253	353	0.52
mir-132	O	0.113032	207	1.36433	147	354	0.522727
mir-181b-2	O	0.0254813	77	0.981258	278	355	0.525424
mir-628	X	0.0761309	159	1.22851	198	357	0.522472
mir-193a	O	0.122779	214	1.36879	145	359	0.52514
mir-135a-2	X	0.0505961	126	1.10345	236	362	0.522222
mir-411	X	0.0933356	185	1.24975	187	372	0.519337
mir-654	X	0.108581	200	1.28007	175	375	0.516484
mir-128-2	X	0.1298	224	1.3495	152	376	0.513661
mir-1307	X	0.280349	336	1.6592	45	381	0.51087
mir-219-1	X	0.047649	120	1.02139	261	381	0.508108
mir-758	X	0.126502	220	1.31964	162	382	0.505376
mir-210	X	0.210877	288	1.51194	95	383	0.502674
mir-598	X	0.171762	259	1.42879	124	383	0.5
mir-660	X	0.188667	269	1.46089	116	385	0.497354
mir-337	X	0.109087	201	1.25471	185	386	0.494737
mir-18b	X	0.0491356	124	1.01455	263	387	0.492147
mir-493	X	0.106837	198	1.24323	191	389	0.489583
mir-30c-1	O	0.007613	37	0.758333	354	391	0.492228
mir-671	X	0.0848411	175	1.16077	219	394	0.489691
mir-542	X	0.150746	246	1.35759	150	396	0.487179
mir-500b	X	0.105172	195	1.1993	202	397	0.484694
mir-212	X	0.107418	199	1.19629	204	403	0.482234
mir-491	X	0.0856801	176	1.13216	227	403	0.479798
mir-455	X	0.150523	244	1.32227	160	404	0.477387
mir-153-1	O	0.09399	186	1.16035	220	406	0.48
mir-376a-1	X	0.0547657	135	0.999558	272	407	0.477612
mir-10a	X	0.18192	267	1.37878	143	410	0.475248
mir-187	X	0.126422	219	1.243	192	411	0.472906
mir-154	O	0.109385	204	1.18118	210	414	0.47549
mir-299	X	0.079163	164	1.06409	251	415	0.473171
mir-432	X	0.109732	206	1.178	212	418	0.470874
mir-409	O	0.13207	226	1.22454	199	425	0.47343
let-7f-2	X	0.0978027	189	1.10277	237	426	0.471154
mir-574	O	0.152874	251	1.27064	179	430	0.473684
mir-500a	X	0.31546	349	1.57727	83	432	0.471429
mir-431	X	0.127221	221	1.17392	214	435	0.469194
mir-664	X	0.265082	320	1.46145	115	435	0.466981
mir-33b	X	0.0827408	171	1.01013	265	436	0.464789
mir-218-1	O	0.0486763	122	0.848422	317	439	0.46729
mir-377	X	0.102724	193	1.07414	246	439	0.465116
mir-217	X	0.197831	274	1.30299	166	440	0.462963
mir-34c	O	0.0829364	172	1.00442	270	442	0.465438
mir-615	X	0.0843804	174	1.00509	269	443	0.463303
mir-133b	O	0.171472	258	1.25321	186	444	0.465753
mir-502	X	0.134483	230	1.16394	217	447	0.463636
mir-136	X	0.169455	255	1.24243	193	448	0.461538
mir-655	X	0.116741	210	1.09745	239	449	0.459459
mir-382	X	0.200249	276	1.26015	183	459	0.457399
mir-34b	O	0.0807227	168	0.923085	296	464	0.459821
mir-374a	X	0.240477	310	1.33734	156	466	0.457778
mir-1296	O	0.234153	304	1.28983	169	473	0.460177
mir-26a-1	O	0.0682263	146	0.837876	328	474	0.462555
mir-450a-2	X	0.133054	229	1.06654	249	478	0.460526
mir-23c	X	0.100832	191	0.948667	289	480	0.458515
mir-450a-1	X	0.135576	232	1.0687	248	480	0.456522
mir-3653	X	0.239344	309	1.28089	174	483	0.454545
mir-133a-2	O	0.175557	261	1.14885	224	485	0.456897
mir-487b	X	0.200436	277	1.18618	208	485	0.454936
mir-494	X	0.136198	234	1.06285	252	486	0.452991
mir-651	X	0.159877	253	1.10826	233	486	0.451064
mir-138-1	X	0.0425106	104	0.67672	387	491	0.449153
mir-340	X	0.20934	285	1.19294	206	491	0.447257
mir-652	X	0.252847	314	1.2617	182	496	0.445378
mir-889	X	0.269703	324	1.28125	173	497	0.443515
mir-503	X	0.175841	262	1.09956	238	500	0.441667
mir-370	X	0.229043	296	1.19399	205	501	0.439834
mir-616	O	0.136008	233	0.963313	282	515	0.442149
mir-138-2	X	0.0485392	121	0.659332	395	516	0.440329
mir-196a-2	X	0.0873472	181	0.822977	335	516	0.438525
mir-3074	X	0.267635	322	1.24181	194	516	0.436735
mir-887	X	0.222614	292	1.13571	226	518	0.434959
mir-144	X	0.202137	279	1.08753	240	519	0.433198
mir-383	X	0.201459	278	1.0842	242	520	0.431452
mir-1271	X	0.148187	243	0.973186	280	523	0.429719
mir-129-2	X	0.120305	213	0.877704	312	525	0.428
mir-206	X	0.22302	293	1.11175	232	525	0.426295
mir-675	X	0.237808	308	1.1586	221	529	0.424603
mir-190	X	0.210581	286	1.07489	245	531	0.422925
mir-451	X	0.274852	329	1.1972	203	532	0.42126
mir-129-1	X	0.124701	218	0.848115	318	536	0.419608
mir-3613	X	0.342545	365	1.28407	171	536	0.417969
mir-196a-1	X	0.19665	273	1.01137	264	537	0.416342
mir-215	X	0.151026	247	0.947879	290	537	0.414729
mir-548b	X	0.115083	208	0.836855	329	537	0.413127
mir-345	X	0.274304	328	1.17441	213	541	0.411538
mir-324	X	0.218395	290	1.03815	255	545	0.409962
mir-450b	X	0.217366	289	1.03232	257	546	0.408397
mir-137	X	0.151145	248	0.919647	299	547	0.406844
mir-944	X	0.219092	291	1.03122	258	549	0.405303
mir-323	X	0.144511	241	0.88931	309	550	0.403774
mir-486	O	0.228158	295	1.02702	259	554	0.406015
mir-188	X	0.199255	275	0.969617	281	556	0.404494
mir-490	X	0.176398	263	0.92541	294	557	0.402985
mir-1301	X	0.327826	357	1.20202	201	558	0.401487
mir-301b	O	0.104157	194	0.738925	369	563	0.403704
mir-3130-1	X	0.287933	339	1.14728	225	564	0.402214
mir-584	X	0.329269	360	1.17896	211	571	0.400735
mir-184	X	0.246976	311	1.00903	266	577	0.399267
mir-496	X	0.234235	305	0.9908	274	579	0.39781
mir-7-2	X	0.123568	215	0.745111	366	581	0.396364
mir-877	X	0.151492	249	0.823898	334	583	0.394928
mir-543	X	0.210771	287	0.922964	297	584	0.393502
mir-940	X	0.209214	284	0.916274	303	587	0.392086
mir-4326	X	0.322891	354	1.10434	235	589	0.390681
mir-95	X	0.231434	300	0.924993	295	595	0.389286
mir-328	X	0.301526	342	1.03609	256	598	0.3879
mir-499	X	0.191919	270	0.835025	330	600	0.386525
mir-556	X	0.138099	236	0.746957	365	601	0.385159
mir-124-1	O	0.0276899	81	0.39079	521	602	0.387324
mir-653	X	0.327892	358	1.07735	244	602	0.385965
mir-891a	X	0.274046	327	0.989221	275	602	0.384615
mir-376a-2	X	0.14732	242	0.747029	364	606	0.383275
mir-624	X	0.208475	283	0.839116	327	610	0.381944
mir-504	X	0.270699	325	0.951855	287	612	0.380623
mir-449a	O	0.230915	299	0.855556	314	613	0.382759
mir-190b	X	0.204053	281	0.825477	333	614	0.381443
mir-487a	X	0.233778	303	0.87913	311	614	0.380137
mir-3065	X	0.61328	464	1.35211	151	615	0.37884
mir-329-1	X	0.170567	257	0.752542	358	615	0.377551
mir-329-2	X	0.176747	264	0.768153	351	615	0.376271
mir-378c	O	0.394364	392	1.15259	223	615	0.378378
mir-2355	X	0.572627	450	1.29139	168	618	0.377104
mir-105-1	X	0.123586	216	0.645694	403	619	0.375839
mir-7-3	X	0.142641	239	0.698134	380	619	0.374582
mir-627	X	0.252993	315	0.900819	306	621	0.373333
mir-105-2	X	0.127507	222	0.6434	404	626	0.372093
mir-766	X	0.38121	385	1.08435	241	626	0.370861
mir-2110	X	0.35471	371	1.02586	260	631	0.369637
mir-942	X	0.347804	368	1.00693	267	635	0.368421
mir-302a	X	0.0703765	149	0.45833	487	636	0.367213
mir-873	X	0.204285	282	0.757104	355	637	0.366013
mir-296	O	0.230625	298	0.795842	340	638	0.368078
mir-934	X	0.302465	343	0.91708	302	645	0.366883
mir-320b-2	X	0.309033	346	0.917499	300	646	0.365696
mir-488	O	0.178239	265	0.686883	384	649	0.367742
mir-511-2	X	0.342391	364	0.959311	285	649	0.366559
mir-545	X	0.182501	268	0.691737	382	650	0.365385
mir-937	X	0.273399	326	0.841432	324	650	0.364217
mir-202	X	0.237249	306	0.780319	347	653	0.363057
mir-656	X	0.298499	341	0.846769	319	660	0.361905
mir-320d-2	X	0.191923	271	0.67013	390	661	0.360759
mir-433	X	0.268505	323	0.811886	338	661	0.359621
mir-3677	X	0.51759	434	1.11308	231	665	0.358491
mir-511-1	X	0.364157	374	0.932801	293	667	0.357367
mir-378	X	0.312069	348	0.839443	326	674	0.35625
mir-124-2	O	0.0267686	80	0.347098	595	675	0.358255
mir-483	X	0.335396	361	0.851186	315	676	0.357143
mir-320c-2	X	0.22774	294	0.674987	389	683	0.356037
mir-561	X	0.370293	379	0.905498	304	683	0.354938
mir-659	X	0.318771	351	0.830215	332	683	0.353846
mir-216b	X	0.194319	272	0.629257	415	687	0.352761
mir-874	X	0.382645	387	0.91727	301	688	0.351682
mir-939	X	0.265398	321	0.739313	368	689	0.35061
mir-380	X	0.275217	330	0.750672	360	690	0.349544
mir-506	X	0.129904	225	0.500459	468	693	0.348485
mir-489	X	0.174067	260	0.561014	437	697	0.347432
mir-1258	X	0.482494	421	0.98177	277	698	0.346386
mir-876	X	0.118925	212	0.467309	486	698	0.345345
mir-1291	X	0.393024	391	0.890587	308	699	0.344311
mir-421	X	0.370542	380	0.84547	321	701	0.343284
mir-1255a	X	0.421145	397	0.902866	305	702	0.342262
mir-618	X	0.322586	353	0.777161	349	702	0.341246
mir-3615	X	0.532651	441	1.01842	262	703	0.340237
mir-147b	X	0.284155	337	0.732047	371	708	0.339233
mir-208b	X	0.232789	301	0.637739	407	708	0.338235
mir-1277	X	0.425781	399	0.882729	310	709	0.337243
mir-320c-1	X	0.275559	331	0.699716	378	709	0.336257
mir-320d-1	X	0.254041	316	0.667251	394	710	0.335277
mir-3651	X	0.521912	437	0.992449	273	710	0.334302
mir-676	X	0.491356	424	0.951864	286	710	0.333333
mir-1976	X	0.665843	483	1.10445	234	717	0.33237
mir-216a	X	0.323841	355	0.748248	363	718	0.331412
mir-581	X	0.305253	345	0.727967	373	718	0.33046
mir-1266	X	0.623215	469	1.06484	250	719	0.329513
mir-508	X	0.309238	347	0.712665	375	722	0.328571
mir-449b	X	0.237571	307	0.618954	417	724	0.327635
mir-592	X	0.382729	388	0.816438	336	724	0.326705
mir-570	X	0.368001	377	0.780319	348	725	0.325779
mir-643	X	0.37773	382	0.78187	344	726	0.324859
mir-412	X	0.451817	410	0.845221	322	732	0.323944
mir-767	X	0.304925	344	0.675477	388	732	0.323034
mir-885	X	0.247896	312	0.583797	427	739	0.322129
mir-219-2	X	0.141902	238	0.427348	505	743	0.321229
mir-541	X	0.276183	332	0.631547	413	745	0.320334
mir-1468	X	0.754428	516	1.12094	230	746	0.319444
mir-935	X	0.358658	372	0.722249	374	746	0.31856
mir-3200	X	0.633059	474	0.962492	283	757	0.31768
mir-578	X	0.346353	366	0.668112	392	758	0.316804
mir-3614	X	0.551751	446	0.872206	313	759	0.315934
mir-3619	X	0.23351	302	0.51934	457	759	0.315068
mir-1249	X	0.609281	463	0.920851	298	761	0.314208
mir-3607	X	0.815502	545	1.16785	216	761	0.313351
mir-509-2	X	0.27649	333	0.580268	428	761	0.3125
mir-509-3	X	0.280226	335	0.579421	429	764	0.311653
mir-509-1	X	0.277557	334	0.574806	431	765	0.310811
mir-548a-1	X	0.0866892	177	0.348957	589	766	0.309973
mir-548a-2	X	0.0867769	178	0.349324	588	766	0.30914
mir-760	X	0.371743	381	0.681931	386	767	0.308311
mir-1274b	X	0.713941	498	1.00038	271	769	0.307487
mir-577	X	0.42363	398	0.731681	372	770	0.306667
mir-3127	X	0.684635	488	0.960191	284	772	0.305851
mir-3170	X	0.574694	451	0.842265	323	774	0.30504
mir-1245	X	0.625191	470	0.893428	307	777	0.304233
mir-1251	X	0.731782	506	0.985892	276	782	0.30343
mir-3917	X	0.534788	442	0.788152	341	783	0.302632
mir-551b	X	0.346528	367	0.626429	416	783	0.301837
mir-1275	X	0.601238	461	0.841024	325	786	0.301047
mir-1180	X	0.804332	540	1.07075	247	787	0.300261
mir-892a	X	0.298346	340	0.525173	453	793	0.299479
mir-579	X	0.390803	390	0.635699	410	800	0.298701
mir-663	X	0.443598	404	0.648935	399	803	0.297927
mir-632	X	0.367054	375	0.567883	433	808	0.297158
mir-548v	X	0.712137	497	0.849791	316	813	0.296392
mir-1287	X	0.868668	573	1.08093	243	816	0.29563
mir-665	X	0.449239	407	0.637298	409	816	0.294872
mir-580	X	0.48559	423	0.652494	397	820	0.294118
mir-3913-1	X	0.789706	534	0.948711	288	822	0.293367
mir-548d-1	X	0.256089	318	0.426984	506	824	0.292621
mir-449c	X	0.351319	370	0.519455	455	825	0.291878
mir-3609	X	0.566402	448	0.699288	379	827	0.291139
mir-1306	X	0.824934	550	0.975121	279	829	0.290404
mir-514-2	X	0.510098	428	0.647975	401	829	0.289673
mir-514-3	X	0.511417	429	0.647191	402	831	0.288945
mir-3676	X	0.843404	564	1.00686	268	832	0.288221
mir-346	X	0.416884	396	0.55942	438	834	0.2875
mir-548t	X	0.617265	466	0.738505	370	836	0.286783
mir-1226	X	0.679036	487	0.768769	350	837	0.28607
mir-514-1	X	0.514057	431	0.640526	406	837	0.28536
mir-550a-2	X	0.759567	518	0.846514	320	838	0.284653
mir-639	X	0.481046	420	0.613619	419	839	0.283951
mir-670	X	0.255199	317	0.380214	524	841	0.283251
mir-3610	X	0.688349	491	0.760921	353	844	0.282555
mir-507	X	0.229855	297	0.361656	547	844	0.281863
mir-1269	X	0.917356	595	1.0504	254	849	0.281174
mir-3662	X	0.595167	459	0.668653	391	850	0.280488
mir-585	X	0.450502	409	0.549616	441	850	0.279805
mir-642a	O	0.747526	513	0.812848	337	850	0.281553
mir-1224	X	0.719331	501	0.756529	356	857	0.280872
mir-3664	X	0.693894	496	0.749729	361	857	0.280193
mir-770	X	0.325382	356	0.428401	502	858	0.279518
mir-551a	X	0.382928	389	0.498768	470	859	0.278846
mir-641	X	0.462514	412	0.533748	448	860	0.278177
mir-552	X	0.403147	395	0.500364	469	864	0.277512
mir-548d-2	X	0.286947	338	0.374256	528	866	0.27685
mir-3117	X	0.771428	526	0.781831	345	871	0.27619
mir-888	X	0.335846	362	0.410295	510	872	0.275534
mir-3926-1	X	0.809141	542	0.831385	331	873	0.274882
mir-559	X	0.466583	413	0.511624	461	874	0.274232
mir-658	X	0.428028	400	0.487709	474	874	0.273585
mir-1254	X	0.690201	492	0.69134	383	875	0.272941
mir-3928	X	0.766367	523	0.755415	357	880	0.2723
mir-599	X	0.395278	393	0.436398	496	889	0.271663
mir-323b	X	0.837306	558	0.807593	339	897	0.271028
mir-3648	X	0.931733	605	0.934831	292	897	0.270396
mir-2114	X	0.802721	539	0.751862	359	898	0.269767
mir-3690	X	0.761272	520	0.694616	381	901	0.269142
mir-1228	X	0.769745	525	0.700065	377	902	0.268519
mir-1181	X	0.667739	484	0.591705	425	909	0.267898
mir-1295	X	0.797868	538	0.701251	376	914	0.267281
mir-124-3	O	0.0350603	92	0.21845	823	915	0.268966
mir-3934	X	0.832694	556	0.74963	362	918	0.268349
mir-1304	X	0.884453	578	0.787836	342	920	0.267735
mir-3150b	X	0.715741	500	0.610438	420	920	0.267123
mir-636	X	0.477609	417	0.427989	504	921	0.266515
mir-384	X	0.169764	256	0.325442	669	925	0.265909
mir-3912	X	0.903902	585	0.785906	343	928	0.265306
mir-1185-1	X	0.783111	531	0.648589	400	931	0.264706
mir-3189	X	0.776457	530	0.640736	405	935	0.264108
mir-3922	X	0.768058	524	0.634852	411	935	0.263514
mir-2115	X	0.856911	570	0.74098	367	937	0.262921
mir-630	X	0.328742	359	0.352246	579	938	0.262332
mir-549	X	0.483874	422	0.391924	519	941	0.261745
mir-208a	X	0.492986	426	0.395134	517	943	0.261161
mir-3622a	X	0.821805	549	0.656311	396	945	0.260579
mir-550a-1	X	0.916027	594	0.766948	352	946	0.26
mir-374c	X	0.730014	505	0.548635	442	947	0.259424
mir-1262	X	0.926556	602	0.780435	346	948	0.25885
mir-518a-1	X	0.0225529	73	0.164895	878	951	0.258278
mir-3173	X	0.838836	560	0.667847	393	953	0.257709
mir-3655	X	0.721121	503	0.531891	450	953	0.257143
mir-597	X	0.531854	440	0.398632	513	953	0.256579
mir-548a-3	X	0.0567691	136	0.221315	821	957	0.256018
mir-367	X	0.203094	280	0.322135	679	959	0.255459
mir-1229	X	0.788063	533	0.554064	440	973	0.254902
mir-3178	X	0.773108	528	0.536981	446	974	0.254348
mir-1225	X	0.764672	521	0.524359	454	975	0.253796
mir-1292	X	0.83115	555	0.60825	421	976	0.253247
mir-3193	X	0.829601	553	0.601719	424	977	0.2527
mir-612	X	0.670089	486	0.451186	492	978	0.252155
mir-3941	X	0.841885	562	0.615487	418	980	0.251613
mir-2116	X	0.880192	576	0.637649	408	984	0.251073
mir-3152	X	0.923946	599	0.685582	385	984	0.250535
mir-605	X	0.617945	467	0.392264	518	985	0.25
mir-422a	X	0.475297	415	0.353325	574	989	0.249467
mir-1185-2	X	0.818661	546	0.539219	444	990	0.248936
mir-3131	X	0.826494	551	0.543217	443	994	0.248408
mir-3187	X	0.796243	537	0.505921	463	1000	0.247881
mir-3654	X	0.859872	572	0.578047	430	1002	0.247357
mir-302b	X	0.0873765	182	0.21488	827	1009	0.246835
mir-518a-2	X	0.0239824	75	0.108371	936	1011	0.246316
mir-3679	X	0.774784	529	0.472537	484	1013	0.245798
mir-518d	X	0.512911	430	0.34859	590	1020	0.245283
mir-548s	X	0.909328	588	0.571201	432	1020	0.24477
mir-3942	X	0.920003	596	0.590446	426	1022	0.244259
mir-3145	X	0.786416	532	0.453851	491	1023	0.24375
mir-3682	X	0.939389	609	0.630633	414	1023	0.243243
mir-613	X	0.629637	473	0.359245	554	1027	0.242739
mir-3150	X	0.794614	536	0.450638	493	1029	0.242236
mir-2277	X	0.960364	619	0.633498	412	1031	0.241736
mir-548e	X	0.944419	611	0.604164	422	1033	0.241237
mir-548c	X	0.583331	454	0.350427	584	1038	0.240741
mir-466	X	0.849444	566	0.481375	477	1043	0.240246
mir-3618	X	0.899795	584	0.50657	462	1046	0.239754
mir-1284	X	0.955524	615	0.561549	435	1050	0.239264
mir-765	X	0.633717	475	0.352591	577	1052	0.238776
mir-1305	X	0.936851	608	0.538994	445	1053	0.238289
mir-3936	X	0.910675	589	0.504738	464	1053	0.237805
mir-3684	X	0.968694	626	0.563873	434	1060	0.237323
mir-3161	X	0.912018	591	0.496657	471	1062	0.236842
mir-3910-2	X	0.873017	574	0.456551	488	1062	0.236364
mir-1288	X	0.985941	640	0.602057	423	1063	0.235887
mir-548f-1	X	0.834235	557	0.407233	511	1068	0.235412
mir-3605	X	1.02693	672	0.650178	398	1070	0.23494
mir-3185	X	0.922635	597	0.47516	481	1078	0.234469
mir-302d	X	0.128098	223	0.184044	856	1079	0.234
mir-3136	X	0.973374	631	0.533543	449	1080	0.233533
mir-3667	X	0.905264	586	0.43378	500	1086	0.233068
mir-600	X	0.625201	471	0.340505	620	1091	0.232604
mir-548k	X	0.97221	630	0.503201	465	1095	0.232143
mir-3199-1	X	1.01797	663	0.561198	436	1099	0.231683
mir-1270-1	X	1.01593	661	0.554969	439	1100	0.231225
mir-1276	X	0.935577	607	0.44456	494	1101	0.230769
mir-3188	X	0.962763	621	0.475387	480	1101	0.230315
mir-3115	X	0.925253	600	0.428094	503	1103	0.229862
mir-3926-2	X	1.00555	651	0.525794	452	1103	0.229412
mir-3154	X	0.950625	614	0.453919	490	1104	0.228963
mir-3921	X	0.945668	612	0.444267	495	1107	0.228516
mir-3124	X	0.929152	603	0.424205	507	1110	0.22807
mir-3680	X	0.99261	644	0.500598	466	1110	0.227626
mir-1538	X	0.981422	636	0.476439	479	1115	0.227184
mir-3143	X	0.906622	587	0.368729	531	1118	0.226744
mir-2276	X	0.982558	637	0.474463	482	1119	0.226306
mir-3157	X	1.01389	659	0.513423	460	1119	0.225869
mir-300	X	0.474816	414	0.312582	707	1121	0.225434
mir-3909	X	1.0356	676	0.534934	447	1123	0.225
mir-3940	X	1.01898	665	0.518243	458	1123	0.224568
mir-3944	X	0.998066	648	0.482704	476	1124	0.224138
mir-3678	X	1.02595	671	0.517093	459	1130	0.223709
mir-4262	X	0.641804	477	0.329851	655	1132	0.223282
mir-3650	X	0.946912	613	0.379523	526	1139	0.222857
mir-1179	X	1.02099	666	0.486557	475	1141	0.222433
mir-320e	X	1.01183	658	0.473778	483	1141	0.222011
mir-1270-2	X	1.0485	686	0.519433	456	1142	0.221591
mir-1197	X	0.95916	617	0.369816	530	1147	0.221172
mir-3191	X	1.00975	656	0.436078	497	1153	0.220755
mir-3199-2	X	1.0665	702	0.531342	451	1153	0.220339
mir-3158-1	X	0.983689	638	0.396155	516	1154	0.219925
mir-3659	X	0.850945	567	0.349515	587	1154	0.219512
mir-943	X	0.452129	411	0.301058	743	1154	0.219101
mir-3616	X	1.03936	680	0.481046	478	1158	0.218692
mir-573	X	0.378843	383	0.276797	775	1158	0.218284
mir-607	X	0.693182	495	0.32725	664	1159	0.217877
mir-640	X	0.370158	378	0.262685	783	1161	0.217472
mir-3140	X	0.979141	635	0.375273	527	1162	0.217069
mir-520d	X	0.142707	240	0.120382	922	1162	0.216667
mir-1914	X	0.943167	610	0.358668	556	1166	0.216266
mir-3158-2	X	1.04398	683	0.470435	485	1168	0.215867
mir-1250	X	1.01079	657	0.407224	512	1169	0.21547
mir-3194	X	1.02497	670	0.433627	501	1171	0.215074
mir-4286	X	1.04306	682	0.454884	489	1171	0.214679
mir-519d	O	0.248107	313	0.173203	865	1178	0.216117
mir-555	X	0.537272	443	0.301782	740	1183	0.215722
mir-3617	X	1.03082	673	0.396731	514	1187	0.215328
mir-3691	X	1.03843	679	0.423694	508	1187	0.214936
mir-3689b	X	0.875898	575	0.341339	614	1189	0.214545
mir-3914-1	X	1.02398	669	0.390832	520	1189	0.214156
mir-1243	X	1.02199	667	0.373123	529	1196	0.213768
mir-544b	X	0.439023	402	0.247745	796	1198	0.213382
mir-518c	X	0.445704	405	0.248696	795	1200	0.212996
mir-621	X	0.478984	418	0.265778	782	1200	0.212613
mir-875	X	0.367552	376	0.216564	826	1202	0.21223
mir-513c	X	1.07684	710	0.434864	498	1208	0.211849
mir-4319	X	0.961106	620	0.34565	599	1219	0.21147
mir-3174	X	1.06153	698	0.387811	522	1220	0.211091
mir-3687	X	1.11599	749	0.496128	472	1221	0.210714
mir-548q	X	1.09154	722	0.434404	499	1221	0.210339
mir-122	O	0.541463	444	0.269951	778	1222	0.211744
mir-3647	X	1.12188	756	0.500481	467	1223	0.211368
mir-513a-1	X	1.0476	685	0.364289	539	1224	0.210993
mir-3620	X	1.05641	694	0.367762	532	1226	0.210619
mir-1248	X	1.12084	755	0.488672	473	1228	0.210247
mir-3612	X	0.96987	628	0.345441	600	1228	0.209877
mir-1537	X	1.06975	704	0.379954	525	1229	0.209507
mir-563	X	0.429167	401	0.210055	833	1234	0.209139
mir-892b	X	0.544335	445	0.246663	797	1242	0.208772
mir-448	X	0.447996	406	0.206633	837	1243	0.208406
mir-548o	X	1.10352	734	0.423385	509	1243	0.208042
mir-498	X	0.580836	453	0.253202	791	1244	0.207679
mir-3129	X	1.09768	727	0.382897	523	1250	0.207317
mir-3666	X	0.857976	571	0.321401	681	1252	0.206957
mir-519a-1	X	0.31713	350	0.138559	907	1257	0.206597
mir-668	X	0.737545	507	0.298323	752	1259	0.206239
mir-373	O	0.258921	319	0.105027	942	1261	0.207612
mir-519e	X	0.396214	394	0.172523	867	1261	0.207254
mir-103-1-as	X	0.691157	493	0.292742	769	1262	0.206897
mir-103-2-as	X	0.692124	494	0.293109	768	1262	0.20654
mir-3190	X	1.05555	693	0.353776	570	1263	0.206186
mir-510	X	0.603804	462	0.243545	802	1264	0.205832
mir-520a	X	0.140126	237	0.0178701	1029	1266	0.205479
mir-302e	X	0.840092	561	0.31295	706	1267	0.205128
mir-1297	X	0.794152	535	0.303397	734	1269	0.204778
mir-548j	X	1.10602	736	0.367566	533	1269	0.204429
mir-302c	X	0.150565	245	0.0229537	1025	1270	0.204082
mir-525	X	0.492759	425	0.193188	849	1274	0.203735
mir-211	X	0.450476	408	0.170768	870	1278	0.20339
mir-1912	X	1.12637	764	0.396402	515	1279	0.203046
mir-602	X	0.479072	419	0.179752	860	1279	0.202703
mir-891b	X	0.63453	476	0.239492	804	1280	0.202361
mir-515-2	X	0.440792	403	0.163273	880	1283	0.20202
mir-3130-2	X	0.993708	645	0.334281	639	1284	0.201681
mir-922	X	0.517217	433	0.189276	851	1284	0.201342
mir-648	X	1.11301	745	0.362552	544	1289	0.201005
mir-575	X	0.477193	416	0.16652	875	1291	0.200669
mir-588	X	0.663703	481	0.233615	811	1292	0.200334
mir-3692	X	1.00343	650	0.333837	643	1293	0.2
mir-517a	X	0.745302	512	0.255324	789	1301	0.199667
mir-519a-2	X	0.320997	352	0.101552	950	1302	0.199336
mir-371	X	0.336732	363	0.105311	940	1303	0.199005
mir-517b	X	0.748652	514	0.255324	790	1304	0.198675
mir-564	X	0.667797	485	0.224921	819	1304	0.198347
mir-623	X	0.5856	456	0.190079	850	1306	0.19802
mir-3144	X	1.05468	692	0.340741	618	1310	0.197694
mir-647	O	0.520405	436	0.166189	876	1312	0.199013
mir-513a-2	X	1.07055	705	0.342523	610	1315	0.198686
mir-372	X	0.348628	369	0.10211	949	1318	0.198361
mir-2278	X	1.01491	660	0.328545	659	1319	0.198036
mir-1913	X	0.994803	646	0.323732	674	1320	0.197712
mir-520b	X	0.379435	384	0.10551	939	1323	0.19739
mir-3149	X	1.05117	689	0.334745	637	1326	0.197068
mir-572	X	0.665819	482	0.194595	845	1327	0.196748
mir-566	X	1.12877	768	0.357408	560	1328	0.196429
mir-297	X	0.969681	627	0.311848	709	1336	0.19611
mir-720	X	1.06068	697	0.334034	641	1338	0.195793
mir-514b	X	1.09293	724	0.341317	615	1339	0.195477
mir-198	O	0.650893	478	0.176948	862	1340	0.196774
mir-3688	X	1.07373	707	0.335504	634	1341	0.196457
mir-3943	X	1.13012	771	0.353482	572	1343	0.196141
mir-520e	X	0.362879	373	0.084311	970	1343	0.195827
mir-3116-2	X	1.00661	652	0.316656	694	1346	0.195513
mir-657	X	0.586722	457	0.150507	889	1346	0.1952
mir-635	X	0.684795	489	0.181802	858	1347	0.194888
mir-3176	X	0.990401	643	0.313195	705	1348	0.194577
mir-761	X	0.592567	458	0.144774	896	1354	0.194268
mir-513b	X	1.07135	706	0.331912	649	1355	0.193959
mir-591	X	0.596079	460	0.145131	895	1355	0.193651
mir-147	X	0.984022	639	0.308173	719	1358	0.193344
mir-3177	X	0.967515	625	0.303544	733	1358	0.193038
mir-646	X	1.15114	813	0.362184	545	1358	0.192733
mir-518f	X	0.514613	432	0.116165	927	1359	0.192429
mir-595	X	0.566441	449	0.132024	910	1359	0.192126
mir-516a-2	X	0.519484	435	0.116414	926	1361	0.191824
mir-320b-1	X	0.556499	447	0.126721	916	1363	0.191523
mir-524	X	0.530479	439	0.119183	924	1363	0.191223
mir-571	X	0.576407	452	0.127372	914	1366	0.190923
mir-609	X	0.655623	480	0.150997	887	1367	0.190625
mir-325	X	1.05105	688	0.320298	684	1372	0.190328
mir-1227	X	0.934299	606	0.293278	767	1373	0.190031
mir-614	X	0.615231	465	0.136053	908	1373	0.189736
mir-512-2	X	0.628377	472	0.14185	903	1375	0.189441
mir-3155	X	1.00022	649	0.304602	729	1378	0.189147
mir-3652	X	1.13611	784	0.345216	602	1386	0.188854
mir-378b	O	0.821337	547	0.205316	840	1387	0.190108
mir-520c	O	0.381716	386	0.0509343	1003	1389	0.191358
mir-516a-1	X	0.524692	438	0.099441	952	1390	0.191063
mir-1289-1	X	0.966333	624	0.278992	773	1397	0.190769
mir-603	X	0.743073	510	0.150375	890	1400	0.190476
mir-649	X	1.2243	858	0.362919	543	1401	0.190184
mir-587	X	1.17083	851	0.35851	557	1408	0.189893
mir-608	X	1.19092	854	0.358877	555	1409	0.189602
mir-634	X	1.24566	861	0.361082	549	1410	0.189313
mir-557	X	1.17425	852	0.356673	562	1414	0.189024
mir-1285-1	X	0.974535	632	0.262349	784	1416	0.188737
mir-3658	X	0.989292	642	0.278389	774	1416	0.18845
mir-637	X	0.760751	519	0.143171	900	1419	0.188164
mir-638	X	0.720965	502	0.125243	917	1419	0.187879
mir-562	X	1.23354	859	0.35704	561	1420	0.187595
mir-938	X	0.830279	554	0.172676	866	1420	0.187311
mir-3198	X	0.976845	633	0.256909	788	1421	0.187029
mir-516b-2	X	0.738855	509	0.128184	913	1422	0.186747
mir-3656	X	1.00766	653	0.280504	771	1424	0.186466
mir-519b	X	0.71433	499	0.112356	930	1429	0.186186
mir-515-1	X	0.496908	427	0.050863	1004	1431	0.185907
mir-518e	X	0.583338	455	0.0769004	976	1431	0.185629
mir-936	X	1.34413	900	0.365124	536	1436	0.185351
mir-1257	X	0.977995	634	0.240457	803	1437	0.185075
mir-553	X	1.26873	874	0.356305	563	1437	0.184799
mir-890	X	0.738696	508	0.115799	929	1437	0.184524
mir-620	X	1.31478	886	0.35998	552	1438	0.18425
mir-298	X	1.09971	731	0.312215	708	1439	0.183976
mir-516b-1	X	0.765688	522	0.123967	919	1441	0.183704
mir-619	X	1.31634	888	0.359612	553	1441	0.183432
mir-924	X	1.36404	906	0.364756	537	1443	0.183161
mir-626	X	1.32812	893	0.360347	551	1444	0.182891
mir-644	X	1.33839	897	0.361449	548	1445	0.182622
mir-4306	X	0.851274	569	0.165087	877	1446	0.182353
mir-611	X	0.828364	552	0.145551	894	1446	0.182085
mir-920	X	1.36556	908	0.364389	538	1446	0.181818
mir-1193	X	0.845806	565	0.155194	885	1450	0.181552
mir-1246	X	0.987062	641	0.235582	809	1450	0.181287
mir-586	X	0.756925	517	0.110122	933	1450	0.181022
mir-3195	X	1.09362	725	0.302759	736	1461	0.180758
mir-593	X	0.653093	479	0.0667187	986	1465	0.180495
mir-492	X	0.813018	543	0.120113	923	1466	0.180233
mir-1252	X	1.09224	723	0.300888	744	1467	0.179971
mir-3128	X	1.0087	654	0.231008	813	1467	0.17971
mir-3159	X	1.02298	668	0.245029	800	1468	0.17945
mir-583	X	1.37256	911	0.358143	558	1469	0.179191
mir-3919	X	1.05293	691	0.268628	780	1471	0.178932
mir-596	X	0.842689	563	0.131759	911	1474	0.178674
mir-3911	X	1.06895	703	0.279429	772	1475	0.178417
mir-941-3	X	1.46314	940	0.365491	535	1475	0.178161
mir-941-4	X	1.46499	942	0.365858	534	1476	0.177905
mir-519c	X	0.749717	515	0.0912518	963	1478	0.17765
mir-3681	X	1.06403	700	0.267299	781	1481	0.177396
mir-526b	X	0.727162	504	0.0766939	977	1481	0.177143
mir-569	X	1.40522	922	0.357775	559	1481	0.17689
mir-3179-3	X	1.04122	681	0.237839	805	1486	0.176638
mir-3939	X	1.07761	711	0.274331	776	1487	0.176387
mir-544	X	0.620539	468	0.0274907	1019	1487	0.176136
mir-645	X	1.47709	944	0.361817	546	1490	0.175887
mir-633	X	1.46388	941	0.360714	550	1491	0.175637
mir-622	X	0.887546	580	0.130708	912	1492	0.175389
mir-1267	X	1.03179	674	0.216964	824	1498	0.175141
mir-3192	X	1.08437	715	0.257962	787	1502	0.174894
mir-512-1	X	0.686159	490	0.0416629	1012	1502	0.174648
mir-3689a	X	1.05029	687	0.225716	817	1504	0.174402
mir-520f	X	0.771598	527	0.0734913	979	1506	0.174157
mir-1260b	X	1.10224	733	0.274311	777	1510	0.173913
mir-548u	X	1.01695	662	0.193649	848	1510	0.173669
mir-1303	X	1.07451	708	0.236876	807	1515	0.173427
mir-4284	X	1.07529	709	0.23743	806	1515	0.173184
mir-520h	X	0.815096	544	0.0775932	975	1519	0.172943
mir-601	X	0.821567	548	0.0798965	973	1521	0.172702
mir-1260	X	1.05899	695	0.213886	830	1525	0.172462
mir-3180-4	X	1.08364	714	0.228925	815	1529	0.172222
mir-518b	X	0.807403	541	0.0633991	988	1529	0.171983
mir-567	X	0.89096	581	0.100437	951	1532	0.171745
mir-3927	X	1.11084	741	0.250343	793	1534	0.171508
mir-3183	X	1.11201	743	0.251052	792	1535	0.171271
mir-3156-2	X	1.04489	684	0.188645	853	1537	0.171034
mir-4295	X	0.7448	511	0.0215845	1027	1538	0.170799
mir-3162	X	1.03655	677	0.173729	864	1541	0.170564
mir-3918	X	1.11259	744	0.246418	798	1542	0.17033
mir-3138	X	1.12441	760	0.260131	785	1545	0.170096
mir-3166	X	1.10415	735	0.235205	810	1545	0.169863
mir-3920	X	1.1319	775	0.287262	770	1545	0.169631
mir-3606	X	1.10031	732	0.228976	814	1546	0.169399
mir-4258	X	1.03749	678	0.171974	868	1546	0.169168
mir-661	X	0.893881	582	0.0897309	964	1546	0.168937
mir-3668	X	1.0337	675	0.169488	872	1547	0.168707
mir-617	X	0.837469	559	0.0629275	990	1549	0.168478
mir-548l	X	1.1224	757	0.250334	794	1551	0.16825
mir-3181	X	1.06568	701	0.188689	852	1553	0.168022
mir-1265	X	1.11143	742	0.233348	812	1554	0.167794
mir-3121	X	1.08511	716	0.206009	838	1554	0.167568
mir-1294	X	1.13277	777	0.269074	779	1556	0.167341
mir-933	X	0.914892	592	0.0870602	966	1558	0.167116
mir-521-1	O	0.915361	593	0.0858611	967	1560	0.168237
mir-1286	X	1.08943	719	0.195711	844	1563	0.168011
mir-3126	X	1.1332	778	0.258576	786	1564	0.167785
mir-3167	X	1.26897	875	0.318461	689	1564	0.16756
mir-3135	X	1.10846	738	0.214793	828	1566	0.167336
mir-3146	X	1.11317	746	0.222806	820	1566	0.167112
mir-3118-1	X	1.25231	864	0.313685	703	1567	0.166889
mir-3118-2	X	1.25428	866	0.314052	702	1568	0.166667
mir-3118-3	X	1.25626	867	0.31442	701	1568	0.166445
mir-3118-4	X	1.25823	868	0.314787	700	1568	0.166223
mir-3118-5	X	1.26021	870	0.315154	699	1569	0.166003
mir-3118-6	X	1.26219	871	0.315522	698	1569	0.165782
mir-522	X	0.971551	629	0.105091	941	1570	0.165563
mir-941-1	X	0.925889	601	0.0848301	969	1570	0.165344
mir-3611	X	1.13057	772	0.245546	799	1571	0.165125
mir-604	X	0.89396	583	0.0603227	993	1576	0.164908
mir-520g	X	0.85101	568	0.0467811	1009	1577	0.16469
mir-3139	X	0.959377	618	0.091919	962	1580	0.164474
mir-802	X	0.911136	590	0.0611507	991	1581	0.164258
mir-3923	X	1.12966	770	0.227778	816	1586	0.164042
mir-548x	X	1.12491	761	0.21692	825	1586	0.163827
mir-711	X	1.86538	1044	0.363286	542	1586	0.163613
mir-718	X	1.86829	1045	0.363654	541	1586	0.163399
mir-759	X	1.8712	1046	0.364021	540	1586	0.163185
mir-1237	X	1.11818	752	0.209164	835	1587	0.162973
mir-1280	X	1.1171	751	0.209062	836	1587	0.16276
mir-4256	X	1.05205	690	0.144738	897	1587	0.162549
mir-1323	X	1.13488	781	0.236231	808	1589	0.162338
mir-3938	X	1.12291	758	0.211166	832	1590	0.162127
mir-554	X	0.885388	579	0.0427377	1011	1590	0.161917
mir-517c	X	0.880784	577	0.0359468	1014	1591	0.161708
mir-521-2	O	0.929559	604	0.0654117	987	1591	0.162791
mir-1236	X	1.11655	750	0.19644	843	1593	0.162581
mir-662	X	0.923661	598	0.0562884	995	1593	0.162371
mir-1910	X	1.1254	762	0.210005	834	1596	0.162162
mir-3156-1	X	1.10906	739	0.180392	859	1598	0.161954
mir-1244-2	X	0.95886	616	0.06917	983	1599	0.161746
mir-1244-3	X	1.16113	848	0.298621	751	1599	0.161538
mir-3622b	X	1.08584	717	0.16086	882	1599	0.161332
mir-1244-1	X	1.15919	847	0.298253	753	1600	0.161125
mir-3663	X	1.09084	721	0.164796	879	1600	0.16092
mir-3196	X	1.09965	730	0.167331	873	1603	0.160714
mir-1293	X	1.12733	765	0.205465	839	1604	0.16051
mir-548i-2	X	1.79263	1038	0.354101	569	1607	0.160305
mir-548i-3	X	1.79554	1039	0.354468	568	1607	0.160102
mir-548i-4	X	1.79845	1040	0.354836	567	1607	0.159898
mir-548m	X	1.80136	1041	0.355203	566	1607	0.159696
mir-548p	X	1.80427	1042	0.355571	565	1607	0.159494
mir-548z	X	1.80718	1043	0.355938	564	1607	0.159292
mir-548i-1	X	1.78972	1037	0.353734	571	1608	0.159091
mir-548h-4	X	1.78681	1036	0.353366	573	1609	0.15889
mir-548h-2	X	1.78099	1034	0.352631	576	1610	0.15869
mir-548h-3	X	1.7839	1035	0.352999	575	1610	0.158491
mir-3175	X	1.11979	754	0.183439	857	1611	0.158291
mir-548h-1	X	1.77808	1033	0.352264	578	1611	0.158093
mir-3202-2	X	1.13921	790	0.218988	822	1612	0.157895
mir-548f-2	X	1.76644	1029	0.350794	583	1612	0.157697
mir-548f-3	X	1.76935	1030	0.351162	582	1612	0.1575
mir-548f-4	X	1.77226	1031	0.351529	581	1612	0.157303
mir-548g	X	1.77517	1032	0.351896	580	1612	0.157107
mir-1231	X	1.12341	759	0.186907	854	1613	0.156912
mir-1256	O	1.14207	795	0.225031	818	1613	0.15796
mir-548aa-1	X	1.75771	1027	0.349692	586	1613	0.157764
mir-548aa-2	X	1.76062	1028	0.350059	585	1613	0.157568
mir-3125	X	1.13769	787	0.214381	829	1616	0.157373
mir-3132	X	1.1373	786	0.213147	831	1617	0.157178
mir-4325	X	1.73734	1023	0.34712	594	1617	0.156984
mir-4327	X	1.74025	1024	0.347487	593	1617	0.15679
mir-4329	X	1.74316	1025	0.347855	592	1617	0.156597
mir-4330	X	1.74607	1026	0.348222	591	1617	0.156404
mir-1289-2	X	1.08215	713	0.140305	905	1618	0.156212
mir-1825	X	1.11374	747	0.170653	871	1618	0.15602
mir-4320	X	1.72861	1020	0.346018	598	1618	0.155828
mir-4321	X	1.73152	1021	0.346385	597	1618	0.155637
mir-4323	X	1.73443	1022	0.346753	596	1618	0.155447
mir-3197	X	1.13102	773	0.194486	846	1619	0.155257
mir-3156-3	X	1.10663	737	0.16053	883	1620	0.155067
mir-4318	X	1.72279	1019	0.345283	601	1620	0.154878
mir-4305	X	1.70242	1012	0.342711	609	1621	0.154689
mir-4307	X	1.70533	1013	0.343078	608	1621	0.154501
mir-4310	X	1.70824	1014	0.343446	607	1621	0.154313
mir-4311	X	1.71115	1015	0.343813	606	1621	0.154126
mir-4313	X	1.71406	1016	0.344181	605	1621	0.153939
mir-4314	X	1.71697	1017	0.344548	604	1621	0.153753
mir-4316	X	1.71988	1018	0.344915	603	1621	0.153567
mir-4302	X	1.69369	1009	0.341609	613	1622	0.153382
mir-4303	X	1.6966	1010	0.341976	612	1622	0.153197
mir-4304	X	1.69951	1011	0.342343	611	1622	0.153012
mir-3120	X	1.09566	726	0.144087	898	1624	0.152828
mir-4299	X	1.68786	1007	0.340874	617	1624	0.152644
mir-4300	X	1.69078	1008	0.341241	616	1624	0.152461
mir-4298	X	1.68495	1006	0.340506	619	1625	0.152278
mir-3164	X	1.1369	785	0.200255	841	1626	0.152096
mir-4278	X	1.64712	993	0.33573	633	1626	0.151914
mir-4281	X	1.65003	994	0.336097	632	1626	0.151732
mir-4282	X	1.65294	995	0.336465	631	1626	0.151551
mir-4283-1	X	1.65585	996	0.336832	630	1626	0.151371
mir-4283-2	X	1.65876	997	0.3372	629	1626	0.15119
mir-4287	X	1.66167	998	0.337567	628	1626	0.151011
mir-4288	X	1.66458	999	0.337934	627	1626	0.150831
mir-4289	X	1.66749	1000	0.338302	626	1626	0.150652
mir-4290	X	1.6704	1001	0.338669	625	1626	0.150474
mir-4291	X	1.67331	1002	0.339037	624	1626	0.150296
mir-4293	X	1.67622	1003	0.339404	623	1626	0.150118
mir-4294	X	1.67913	1004	0.339772	622	1626	0.149941
mir-4297	X	1.68204	1005	0.340139	621	1626	0.149764
mir-1298	X	1.1553	826	0.243694	801	1627	0.149588
mir-2117	X	1.12828	766	0.177672	861	1627	0.149412
mir-4276	X	1.6413	991	0.334995	636	1627	0.149236
mir-4277	X	1.64421	992	0.335363	635	1627	0.149061
mir-4275	X	1.63839	990	0.334628	638	1628	0.148886
mir-4274	X	1.63548	989	0.33426	640	1629	0.148712
mir-4273	X	1.63257	988	0.333893	642	1630	0.148538
mir-4268	X	1.61802	983	0.332056	648	1631	0.148364
mir-4269	X	1.62093	984	0.332423	647	1631	0.148191
mir-4270	X	1.62384	985	0.332791	646	1631	0.148019
mir-4271	X	1.62675	986	0.333158	645	1631	0.147846
mir-4272	X	1.62966	987	0.333525	644	1631	0.147674
mir-4263	X	1.60347	978	0.330219	654	1632	0.147503
mir-4264	X	1.60638	979	0.330586	653	1632	0.147332
mir-4265	X	1.60929	980	0.330953	652	1632	0.147161
mir-4266	X	1.6122	981	0.331321	651	1632	0.146991
mir-4267	X	1.61511	982	0.331688	650	1632	0.146821
mir-4259	X	1.59183	975	0.328749	658	1633	0.146651
mir-4260	X	1.59474	976	0.329116	657	1633	0.146482
mir-4261	X	1.59765	977	0.329484	656	1633	0.146313
mir-548n	X	1.13958	791	0.196718	842	1633	0.146145
mir-4252	X	1.58019	971	0.327279	663	1634	0.145977
mir-4253	X	1.5831	972	0.327647	662	1634	0.145809
mir-4255	X	1.58601	973	0.328014	661	1634	0.145642
mir-4257	X	1.58892	974	0.328382	660	1634	0.145475
mir-3908	X	1.56855	967	0.32581	668	1635	0.145309
mir-3910-1	X	1.57146	968	0.326177	667	1635	0.145143
mir-3924	X	1.57437	969	0.326544	666	1635	0.144977
mir-4251	X	1.57728	970	0.326912	665	1635	0.144812
mir-3683	X	1.554	963	0.323973	673	1636	0.144647
mir-3686	X	1.55691	964	0.32434	672	1636	0.144482
mir-3713	X	1.55982	965	0.324707	671	1636	0.144318
mir-3714	X	1.56273	966	0.325075	670	1636	0.144154
mir-3670	X	1.54236	959	0.322503	678	1637	0.143991
mir-3672	X	1.54527	960	0.32287	677	1637	0.143828
mir-3673	X	1.54818	961	0.323238	676	1637	0.143665
mir-3674	X	1.55109	962	0.323605	675	1637	0.143503
mir-3661	X	1.1292	769	0.171157	869	1638	0.143341
mir-3669	X	1.53654	958	0.321768	680	1638	0.143179
mir-3649	X	1.52781	956	0.320666	683	1639	0.143018
mir-3665	X	1.53072	957	0.321033	682	1639	0.142857
mir-3945	X	1.13234	776	0.175886	863	1639	0.142697
mir-3169	X	1.51326	952	0.318829	688	1640	0.142536
mir-3180-5	X	1.51617	953	0.319196	687	1640	0.142377
mir-3182	X	1.51908	954	0.319563	686	1640	0.142217
mir-3201	X	1.52199	955	0.319931	685	1640	0.142058
mir-3123	X	1.49871	948	0.316992	693	1641	0.141899
mir-3134	X	1.50162	949	0.317359	692	1641	0.141741
mir-3142	X	1.50453	950	0.317726	691	1641	0.141583
mir-3160-2	X	1.50744	951	0.318094	690	1641	0.141425
mir-3119-1	X	1.48998	945	0.315889	697	1642	0.141268
mir-3119-2	X	1.49289	946	0.316257	696	1642	0.141111
mir-3122	X	1.4958	947	0.316624	695	1642	0.140954
mir-650	X	0.965377	622	0.0231932	1024	1646	0.140798
mir-302f	X	1.46961	943	0.313317	704	1647	0.140642
mir-1302-2	X	1.40267	921	0.304867	728	1649	0.140487
mir-1470	X	1.43178	931	0.308541	718	1649	0.140331
mir-1471	X	1.43469	932	0.308908	717	1649	0.140177
mir-1909	X	1.14173	794	0.186817	855	1649	0.140022
mir-1972-1	X	1.4376	933	0.309276	716	1649	0.139868
mir-1972-2	X	1.44051	934	0.309643	715	1649	0.139714
mir-1973	X	1.44342	935	0.310011	714	1649	0.13956
mir-2052	X	1.44633	936	0.310378	713	1649	0.139407
mir-2053	X	1.44924	937	0.310745	712	1649	0.139254
mir-2054	X	1.45215	938	0.311113	711	1649	0.139102
mir-2909	X	1.45506	939	0.31148	710	1649	0.13895
mir-1302-1	X	1.39394	918	0.303764	732	1650	0.138798
mir-1302-10	X	1.39685	919	0.304132	731	1650	0.138646
mir-1302-11	X	1.39976	920	0.304499	730	1650	0.138495
mir-1302-4	X	1.40558	923	0.305234	727	1650	0.138344
mir-1302-5	X	1.40849	924	0.305602	726	1650	0.138194
mir-1302-6	X	1.4114	925	0.305969	725	1650	0.138043
mir-1302-7	X	1.41431	926	0.306336	724	1650	0.137894
mir-1302-8	X	1.41722	927	0.306704	723	1650	0.137744
mir-1302-9	X	1.42013	928	0.307071	722	1650	0.137595
mir-1321	X	1.42304	929	0.307439	721	1650	0.137446
mir-1324	X	1.42595	930	0.307806	720	1650	0.137297
mir-548y	X	1.14623	803	0.19448	847	1650	0.137149
mir-1178	X	1.31246	885	0.293477	766	1651	0.137001
mir-1183	X	1.31537	887	0.293844	765	1652	0.136853
mir-1285-2	X	1.38812	917	0.30303	735	1652	0.136706
mir-3171	X	1.08872	718	0.108864	934	1652	0.136559
mir-1184-1	X	1.31828	889	0.294211	764	1653	0.136412
mir-1184-2	X	1.32119	890	0.294579	763	1653	0.136266
mir-1184-3	X	1.3241	891	0.294946	762	1653	0.13612
mir-1200	X	1.32701	892	0.295314	761	1653	0.135974
mir-1253	X	1.35611	903	0.298988	750	1653	0.135829
mir-1255b-1	X	1.35902	904	0.299355	749	1653	0.135684
mir-1255b-2	X	1.36193	905	0.299723	748	1653	0.135539
mir-1274a	X	1.37939	914	0.301927	739	1653	0.135394
mir-1279	X	1.3823	915	0.302295	738	1653	0.13525
mir-1282	X	1.38521	916	0.302662	737	1653	0.135106
mir-1202	X	1.32992	894	0.295681	760	1654	0.134963
mir-1203	X	1.33283	895	0.296049	759	1654	0.13482
mir-1204	X	1.33574	896	0.296416	758	1654	0.134677
mir-1261	X	1.36484	907	0.30009	747	1654	0.134534
mir-1273	X	1.37357	912	0.301192	742	1654	0.134392
mir-1273d	X	1.37648	913	0.30156	741	1654	0.134249
mir-1206	X	1.33865	898	0.296783	757	1655	0.134108
mir-1208	X	1.34156	899	0.297151	756	1655	0.133966
mir-1268	X	1.36775	909	0.300458	746	1655	0.133825
mir-1272	X	1.37066	910	0.300825	745	1655	0.133684
mir-3147	X	1.09013	720	0.108418	935	1655	0.133544
mir-1233-1	X	1.34447	901	0.297518	755	1656	0.133403
mir-1233-2	X	1.34738	902	0.297886	754	1656	0.133263
mir-631	X	0.96576	623	0.0106771	1036	1659	0.133124
mir-1238	X	1.13883	789	0.166651	874	1663	0.132984
mir-1539	X	1.1357	783	0.162279	881	1664	0.132845
mir-610	X	0.996604	647	0.0263226	1022	1669	0.132706
mir-1207	X	1.09867	728	0.103889	945	1673	0.132568
mir-3202-1	X	1.13529	782	0.148085	892	1674	0.13243
mir-4285	X	1.09867	729	0.103889	946	1675	0.132292
mir-523	X	1.00895	655	0.0269862	1020	1675	0.132154
mir-558	X	1.01853	664	0.0341024	1016	1680	0.132017
mir-1908	X	1.1447	799	0.158022	884	1683	0.13188
mir-3153	X	1.11487	748	0.107548	937	1685	0.131743
mir-3925	X	1.14138	793	0.14591	893	1686	0.131606
mir-4315-1	X	1.13447	780	0.133615	909	1689	0.13147
mir-4254	X	1.13807	788	0.138589	906	1694	0.131334
mir-3180-1	X	1.11025	740	0.0930559	960	1700	0.131198
mir-3657	X	1.14241	796	0.141089	904	1700	0.131063
mir-1290	X	1.14593	802	0.142711	901	1703	0.130928
mir-1278	X	1.15269	818	0.154236	886	1704	0.130793
mir-1234	X	1.15309	819	0.150946	888	1707	0.130658
mir-3160-1	X	1.14794	807	0.14234	902	1709	0.130524
mir-527	X	1.15347	821	0.143195	899	1720	0.13039
mir-3935	X	1.13146	774	0.103126	947	1721	0.130256
mir-4279	X	1.12589	763	0.0941765	958	1721	0.130123
mir-1205	X	1.13405	779	0.104991	943	1722	0.12999
mir-1302-3	X	1.14767	806	0.124201	918	1724	0.129857
mir-3937	X	1.14952	811	0.126787	915	1726	0.129724
mir-4301	X	1.11926	753	0.0759828	978	1731	0.129592
mir-921	X	1.06014	696	0.0107649	1035	1731	0.12946
mir-3179-1	X	1.14533	800	0.110308	932	1732	0.129328
mir-4308	X	1.12874	767	0.087201	965	1732	0.129196
mir-3133	X	1.14682	805	0.115966	928	1733	0.129065
mir-663b	X	1.15097	812	0.122949	921	1733	0.128934
mir-642b	O	1.14901	809	0.118196	925	1734	0.129817
mir-1911	X	1.1582	846	0.148695	891	1737	0.129686
mir-1263	X	1.14103	792	0.102263	948	1740	0.129555
mir-568	X	1.06324	699	0.00230871	1044	1743	0.129424
mir-606	X	1.08	712	0.0125622	1033	1745	0.129293
mir-3163	X	1.15208	815	0.112176	931	1746	0.129162
mir-3915	X	1.15186	814	0.10657	938	1752	0.129032
mir-550b-1	X	1.14375	798	0.0946883	955	1753	0.128902
mir-1182	X	1.14563	801	0.0989584	953	1754	0.128773
mir-3179-2	X	1.14342	797	0.093045	961	1758	0.128643
mir-1264	X	1.15781	839	0.1233	920	1759	0.128514
mir-3137	X	1.15229	816	0.104632	944	1760	0.128385
mir-548w	X	1.14653	804	0.0941089	959	1763	0.128257
mir-1281	X	1.14927	810	0.0851555	968	1778	0.128128
mir-3116-1	X	1.15401	823	0.0946463	956	1779	0.128
mir-3685	X	1.15515	825	0.0961946	954	1779	0.127872
mir-526a-1	X	1.14848	808	0.0816001	971	1779	0.127745
mir-526a-2	X	1.15249	817	0.0729557	980	1797	0.127617
mir-3168	X	1.15658	830	0.0803992	972	1802	0.12749
mir-3907	X	1.15365	822	0.0729265	981	1803	0.127363
mir-1283-1	X	1.16695	850	0.0944105	957	1807	0.127237
mir-3141	X	1.15586	827	0.0704514	982	1809	0.12711
mir-4280	X	1.15328	820	0.0608144	992	1812	0.126984
mir-3660	X	1.15708	833	0.0680732	985	1818	0.126858
mir-3671	X	1.15452	824	0.0568569	994	1818	0.126733
mir-1273c	X	1.15726	835	0.0681756	984	1819	0.126607
mir-4292	X	1.15689	832	0.0630207	989	1821	0.126482
mir-1283-2	X	1.19315	855	0.0793462	974	1829	0.126357
mir-1915	X	1.15679	831	0.0544421	998	1829	0.126233
mir-3913-2	X	1.15599	828	0.0512487	1002	1830	0.126108
mir-3929	X	1.15647	829	0.0491648	1006	1835	0.125984
mir-1299	X	1.1577	837	0.0534495	1000	1837	0.12586
mir-4322	X	1.15742	836	0.052382	1001	1837	0.125737
mir-3151	X	1.158	842	0.0555334	996	1838	0.125613
mir-4315-2	X	1.15787	840	0.0542995	999	1839	0.12549
mir-764	X	1.15717	834	0.0497662	1005	1839	0.125367
mir-3148	X	1.15804	843	0.0545262	997	1840	0.125245
mir-2113	X	1.15796	841	0.0487133	1007	1848	0.125122
mir-4296	X	1.15776	838	0.0459275	1010	1848	0.125
mir-3914-2	X	1.15813	844	0.0477097	1008	1852	0.124878
mir-1827	X	1.15816	845	0.0380307	1013	1858	0.124756
mir-3184	X	1.16404	849	0.0353802	1015	1864	0.124635
mir-762	X	1.17569	853	0.0293662	1018	1871	0.124514
mir-3165	X	1.21643	856	0.0302034	1017	1873	0.124393
mir-3180-2	X	1.21934	857	0.0243484	1023	1880	0.124272
mir-2861	X	1.23389	860	0.0268253	1021	1881	0.124151
mir-3916	X	1.25135	863	0.0228879	1026	1889	0.124031
mir-3186	X	1.24844	862	0.0173291	1030	1892	0.123911
mir-1322	X	1.25426	865	0.0213871	1028	1893	0.123791
mir-1469	X	1.25862	869	0.0125622	1032	1901	0.123671
mir-3621	X	1.26299	872	0.0153274	1031	1903	0.123552
mir-548f-5	X	1.2659	873	0.0125398	1034	1907	0.123433
mir-550b-2	X	1.27172	876	0.00956389	1037	1913	0.123314
mir-3675	X	1.27754	877	0.00822582	1039	1916	0.123195
mir-4309	X	1.28045	878	0.00873582	1038	1916	0.123077
mir-3646	X	1.28918	880	0.0060542	1040	1920	0.122959
mir-4324	X	1.28627	879	0.00525904	1041	1920	0.122841
mir-4317	X	1.29354	881	0.0033767	1042	1923	0.122723
mir-4328	X	1.29354	882	0.0033767	1043	1925	0.122605
mir-3180-3	X	1.30082	883	0.00147699	1045	1928	0.122488
mir-4312	X	1.30373	884	0.000802474	1046	1930	0.122371

## Sheet: F1+F2+F3
miRNA	HMDD	Q-statistics	RQ1	Q-statistics (Inverse ranking)	RQ2	RQ1+RQ2	Cumulative Ratio
mir-30c-2	O	1.32143e-05	1	11.7325	2	3	1
mir-93	O	3.36897e-05	2	11.8218	1	3	1
mir-30a	X	0.00010324	4	11.6291	3	7	0.666667
mir-143	O	5.44928e-05	3	11.4196	6	9	0.75
mir-200c	O	0.000187836	6	11.4826	5	11	0.8
mir-148a	O	0.000707934	12	11.5732	4	16	0.833333
mir-17	O	0.000344845	7	11.2822	11	18	0.857143
mir-181a-1	X	0.000814439	14	11.3983	7	21	0.75
mir-30d	O	0.000747569	13	11.3086	9	22	0.777778
mir-92a-2	O	0.00037714	8	11.2349	14	22	0.8
mir-30b	X	0.00131475	17	11.249	12	29	0.727273
mir-27b	O	0.000424932	9	10.8911	21	30	0.75
mir-106a	O	0.00168618	21	11.3048	10	31	0.769231
mir-16-1	O	0.00194731	23	11.3499	8	31	0.785714
mir-21	O	0.00123185	16	11.1541	16	32	0.8
mir-182	O	0.00161492	20	11.2455	13	33	0.8125
mir-20a	O	0.000680022	11	10.8241	24	35	0.823529
mir-181a-2	X	0.00149229	18	10.9981	18	36	0.777778
mir-92a-1	O	0.00013187	5	10.5845	32	37	0.789474
mir-141	O	0.000440608	10	10.694	28	38	0.8
mir-25	O	0.00253971	27	11.0189	17	44	0.809524
mir-26a-2	O	0.00217334	25	10.8232	25	50	0.818182
let-7a-2	O	0.00426953	36	11.1764	15	51	0.826087
mir-106b	O	0.00323508	29	10.8726	23	52	0.833333
mir-375	O	0.000999838	15	10.4868	38	53	0.84
mir-20b	X	0.0038625	32	10.8807	22	54	0.807692
mir-23b	O	0.00205734	24	10.6115	30	54	0.814815
mir-15a	O	0.00391846	33	10.7842	26	59	0.821429
mir-24-2	X	0.00247513	26	10.5168	34	60	0.793103
let-7a-1	O	0.00738455	47	10.953	19	66	0.8
mir-15b	O	0.00582728	41	10.7692	27	68	0.806452
let-7a-3	O	0.00817931	51	10.9155	20	71	0.8125
mir-125b-1	O	0.00679968	42	10.6844	29	71	0.818182
mir-30e	X	0.00153725	19	10.1973	52	71	0.794118
mir-27a	O	0.0071977	45	10.6016	31	76	0.8
mir-145	O	0.00269543	28	10.2463	49	77	0.805556
mir-26b	X	0.00393728	34	10.2668	48	82	0.783784
mir-10b	X	0.00875139	52	10.5392	33	85	0.763158
mir-200b	O	0.00791474	49	10.4948	36	85	0.769231
mir-23a	X	0.00724035	46	10.483	39	85	0.75
mir-22	O	0.00817302	50	10.4924	37	87	0.756098
mir-96	O	0.00380978	31	9.96892	57	88	0.761905
mir-16-2	O	0.00536021	40	10.2103	50	90	0.767442
mir-130a	O	0.00512649	38	9.93693	58	96	0.772727
mir-34a	O	0.00529242	39	9.77857	63	102	0.777778
let-7g	X	0.00717269	44	9.85869	61	105	0.76087
mir-29b-2	O	0.00417574	35	9.64397	72	107	0.765957
mir-101-1	O	0.0125879	57	10.1984	51	108	0.770833
mir-29b-1	O	0.00434002	37	9.6455	71	108	0.77551
mir-181c	X	0.0197728	74	10.4954	35	109	0.76
mir-9-2	X	0.0151623	66	10.3431	43	109	0.745098
mir-9-1	X	0.0155072	67	10.3354	44	111	0.730769
mir-183	O	0.0126127	59	10.1367	53	112	0.735849
mir-19b-2	X	0.00173857	22	9.14304	91	113	0.722222
let-7b	O	0.0191295	73	10.4718	41	114	0.727273
mir-125a	X	0.0162831	69	10.2774	46	115	0.714286
mir-218-2	O	0.0156728	68	10.2728	47	115	0.719298
mir-29a	O	0.0220755	76	10.473	40	116	0.724138
mir-151	X	0.0108732	54	9.70939	66	120	0.711864
mir-152	O	0.00340645	30	9.10228	93	123	0.716667
mir-125b-2	O	0.0254254	82	10.3711	42	124	0.721311
mir-103-1	X	0.0151375	65	9.87616	60	125	0.709677
mir-200a	O	0.0135433	61	9.75976	65	126	0.714286
let-7c	O	0.0273219	85	10.3205	45	130	0.71875
let-7d	O	0.0125973	58	9.46856	78	136	0.723077
mir-101-2	O	0.0138082	62	9.47446	76	138	0.727273
mir-221	O	0.00759658	48	9.15427	90	138	0.731343
mir-100	O	0.0165279	70	9.67362	69	139	0.735294
let-7i	X	0.0113243	55	9.2111	86	141	0.724638
mir-24-1	X	0.0133689	60	9.30868	81	141	0.714286
mir-199a-2	O	0.0290692	88	10.102	54	142	0.71831
mir-199a-1	O	0.0297315	90	9.91973	59	149	0.722222
mir-135a-1	X	0.0119827	56	9.09639	94	150	0.712329
mir-214	O	0.0141531	63	9.15712	89	152	0.716216
mir-363	X	0.00898698	53	8.99023	100	153	0.706667
mir-29c	X	0.0365226	99	10.0988	55	154	0.697368
mir-99b	O	0.0240089	80	9.51085	75	155	0.701299
mir-28	X	0.0373633	102	10.0852	56	158	0.692308
mir-379	X	0.0167697	71	9.20059	87	158	0.683544
let-7f-1	X	0.030263	92	9.65203	70	162	0.675
mir-142	X	0.0347049	96	9.70282	67	163	0.666667
mir-205	O	0.0252618	81	9.28347	83	164	0.670732
mir-338	X	0.0287289	87	9.47147	77	164	0.662651
mir-126	O	0.0396836	104	9.8052	62	166	0.666667
mir-148b	X	0.0184356	72	9.02459	97	169	0.658824
mir-330	O	0.0218034	75	9.09596	95	170	0.662791
mir-222	O	0.00710845	43	8.02659	130	173	0.666667
mir-423	X	0.0142735	64	8.36046	119	183	0.659091
mir-497	X	0.0537637	119	9.77226	64	183	0.651685
mir-127	O	0.02851	86	9.00105	98	184	0.655556
mir-195	O	0.0518113	116	9.69538	68	184	0.659341
mir-146b	O	0.0370516	101	9.23341	85	186	0.663043
mir-454	X	0.0238808	79	8.57372	111	190	0.655914
mir-150	X	0.0409922	107	9.27049	84	191	0.648936
mir-32	O	0.0236993	78	8.48417	115	193	0.652632
mir-582	X	0.0487229	114	9.41639	79	193	0.645833
mir-191	O	0.0326488	94	8.9273	101	195	0.649485
mir-140	X	0.0610171	125	9.59405	73	198	0.642857
mir-342	X	0.0255579	83	8.39478	116	199	0.636364
let-7f-2	X	0.0229933	77	8.20404	123	200	0.63
mir-181b-1	O	0.0541158	120	9.31552	80	200	0.633663
mir-424	X	0.0634654	127	9.57978	74	201	0.627451
mir-429	X	0.0317309	93	8.57895	110	203	0.621359
mir-425	X	0.036916	100	8.69358	107	207	0.615385
mir-186	X	0.0379465	103	8.74388	106	209	0.609524
mir-92b	X	0.0477522	113	9.03003	96	209	0.603774
mir-320a	O	0.0403019	106	8.83021	104	210	0.607477
let-7e	X	0.0652953	129	9.28383	82	211	0.601852
mir-99a	O	0.0653926	130	9.16816	88	218	0.605505
mir-361	X	0.0453068	110	8.54563	112	222	0.6
mir-362	X	0.0298009	91	7.97785	134	225	0.594595
mir-9-3	X	0.0582587	123	8.87462	102	225	0.589286
mir-10a	X	0.0789828	139	9.1276	92	231	0.584071
mir-107	O	0.0338164	95	7.87036	140	235	0.587719
mir-98	O	0.035815	98	7.94867	137	235	0.591304
mir-139	X	0.0429549	108	8.05574	129	237	0.586207
mir-192	X	0.0686398	132	8.753	105	237	0.581197
mir-30c-1	O	0.0270417	84	7.71495	153	237	0.584746
mir-135b	O	0.0573909	122	8.36138	118	240	0.588235
mir-532	X	0.088032	146	8.9969	99	245	0.583333
mir-19b-1	X	0.0473348	112	7.97701	135	247	0.578512
mir-199b	X	0.0856951	142	8.68395	109	251	0.57377
mir-19a	X	0.0296322	89	7.54987	162	251	0.569106
mir-203	O	0.0783339	138	8.51162	113	251	0.572581
mir-539	X	0.089479	148	8.85556	103	251	0.568
mir-590	X	0.0401456	105	7.75299	149	254	0.563492
mir-381	X	0.0457684	111	7.77554	145	256	0.559055
mir-181d	X	0.0900205	149	8.6922	108	257	0.554688
mir-452	O	0.0349025	97	7.55302	160	257	0.55814
mir-146a	O	0.0519359	117	7.79005	144	261	0.561538
mir-33a	X	0.0807371	140	8.30656	121	261	0.557252
mir-335	O	0.0564794	121	7.867	142	263	0.560606
mir-194-2	O	0.0696261	134	7.97646	136	270	0.56391
mir-193b	O	0.0536471	118	7.68601	157	275	0.567164
mir-495	X	0.0650539	128	7.76006	147	275	0.562963
mir-194-1	O	0.0739276	135	7.86961	141	276	0.566176
mir-181b-2	O	0.101203	159	8.27488	122	281	0.569343
mir-1-2	O	0.0958097	153	7.99848	131	284	0.572464
mir-219-1	X	0.123358	170	8.49564	114	284	0.568345
mir-339	X	0.0433476	109	7.08331	176	285	0.564286
mir-193a	O	0.123736	171	8.37674	117	288	0.567376
mir-135a-2	X	0.119172	169	8.32915	120	289	0.56338
mir-155	X	0.111721	164	8.09961	127	291	0.559441
mir-132	O	0.11814	168	8.19037	124	292	0.5625
mir-7-1	X	0.114736	166	8.1167	126	292	0.558621
mir-204	O	0.0516324	115	7.00571	179	294	0.561644
mir-629	O	0.0858111	143	7.73571	151	294	0.564626
mir-134	X	0.0945744	152	7.80138	143	295	0.560811
mir-301a	O	0.0741854	136	7.55221	161	297	0.563758
mir-708	O	0.0689178	133	7.37804	165	298	0.566667
mir-130b	O	0.0654926	131	7.21902	168	299	0.569536
mir-149	X	0.08913	147	7.7024	154	301	0.565789
mir-197	X	0.10775	163	7.87375	139	302	0.562092
mir-196b	O	0.135646	179	8.14211	125	304	0.564935
mir-365-1	X	0.0584685	124	6.92748	183	307	0.56129
mir-625	X	0.0962145	154	7.56211	158	312	0.557692
mir-218-1	O	0.137493	181	7.98145	133	314	0.56051
mir-589	X	0.0929087	151	7.45379	164	315	0.556962
mir-369	X	0.0879322	145	7.18642	171	316	0.553459
mir-18a	X	0.063092	126	6.55299	196	322	0.55
mir-185	O	0.0994729	157	7.29438	167	324	0.552795
mir-769	X	0.0775132	137	6.84938	188	325	0.549383
mir-374b	X	0.125234	173	7.7012	155	328	0.546012
mir-34c	O	0.186717	204	8.0643	128	332	0.54878
mir-365-2	X	0.0867793	144	6.8347	189	333	0.545455
mir-374a	X	0.167018	195	7.93138	138	333	0.542169
mir-542	X	0.176349	201	7.98397	132	333	0.538922
mir-223	O	0.144137	184	7.72703	152	336	0.541667
mir-331	O	0.0821222	141	6.5227	198	339	0.544379
mir-485	X	0.126657	174	7.29786	166	340	0.541176
mir-501	X	0.0929001	150	6.75594	192	342	0.538012
mir-133a-1	O	0.168456	196	7.7509	150	346	0.540698
mir-505	X	0.101995	160	6.88906	186	346	0.537572
mir-128-1	X	0.153898	191	7.55756	159	350	0.534483
mir-455	X	0.187732	205	7.76094	146	351	0.531429
mir-484	X	0.130686	176	7.0837	175	351	0.528409
mir-34b	O	0.192788	207	7.75906	148	355	0.531073
mir-153-2	O	0.149282	188	7.04671	178	366	0.533708
mir-26a-1	O	0.195937	211	7.68847	156	367	0.536313
mir-574	O	0.191426	206	7.53617	163	369	0.538889
mir-128-2	X	0.176074	200	7.19502	170	370	0.535912
mir-410	X	0.116194	167	6.40925	203	370	0.532967
mir-744	X	0.144068	183	6.88095	187	370	0.530055
mir-576	X	0.0987028	156	6.16114	215	371	0.527174
mir-654	X	0.143889	182	6.56968	195	377	0.524324
mir-337	X	0.14676	185	6.71762	193	378	0.521505
mir-628	X	0.102877	161	6.05417	219	380	0.518717
mir-299	X	0.176905	202	6.98203	180	382	0.515957
mir-376c	X	0.0965388	155	5.7718	227	382	0.513228
mir-33b	X	0.204803	216	7.16007	172	388	0.510526
mir-18b	X	0.159883	192	6.45689	200	392	0.507853
mir-326	X	0.103763	162	5.65656	233	395	0.505208
mir-210	X	0.236324	223	7.13874	173	396	0.502591
mir-224	O	0.163071	193	6.35292	205	398	0.505155
mir-660	X	0.2126	219	6.95915	181	400	0.502564
mir-206	X	0.269556	227	7.11622	174	401	0.5
mir-598	X	0.196024	212	6.81068	190	402	0.497462
mir-671	X	0.133239	177	5.93351	225	402	0.494949
mir-138-1	X	0.21528	220	6.90396	185	405	0.492462
mir-409	O	0.194579	209	6.53958	197	406	0.495
mir-103-2	X	0.133821	178	5.70682	229	407	0.492537
mir-136	X	0.252607	225	6.9283	182	407	0.490099
mir-31	O	0.114192	165	5.46684	244	409	0.492611
mir-129-2	X	0.330491	244	7.21277	169	413	0.490196
mir-138-2	X	0.23658	224	6.78471	191	415	0.487805
mir-491	X	0.152515	190	5.88587	226	416	0.485437
mir-493	X	0.169052	197	6.04557	220	417	0.483092
mir-411	X	0.16675	194	5.95109	224	418	0.480769
mir-187	X	0.181431	203	6.15872	216	419	0.478469
mir-376b	X	0.124497	172	5.34174	249	421	0.47619
mir-212	X	0.169547	198	5.74897	228	426	0.473934
mir-502	X	0.194508	208	6.09983	218	426	0.471698
mir-129-1	X	0.355126	251	7.07085	177	428	0.469484
mir-376a-1	X	0.202535	215	6.20101	213	428	0.46729
mir-133b	O	0.270947	228	6.43948	202	430	0.469767
mir-144	X	0.27792	230	6.44363	201	431	0.467593
mir-154	O	0.16995	199	5.66893	232	431	0.470046
mir-1-1	O	0.14753	186	5.39222	246	432	0.472477
mir-137	X	0.366965	253	6.92641	184	437	0.47032
mir-217	X	0.305296	236	6.34851	206	442	0.468182
mir-323	X	0.314408	238	6.35656	204	442	0.466063
mir-1247	X	0.0994978	158	4.65183	285	443	0.463964
mir-324	X	0.301734	235	6.21757	210	445	0.461883
mir-615	X	0.221819	222	5.96293	223	445	0.459821
mir-758	X	0.276893	229	6.15675	217	446	0.457778
mir-124-1	O	0.128872	175	4.80943	272	447	0.460177
mir-451	X	0.368807	254	6.68023	194	448	0.45815
mir-432	X	0.195194	210	5.51929	240	450	0.45614
mir-486	O	0.319324	240	6.2153	211	451	0.458515
mir-378	X	0.297131	234	6.01336	221	455	0.456522
mir-7-2	X	0.380492	258	6.49909	199	457	0.454545
mir-340	X	0.35118	250	6.22635	208	458	0.452586
mir-431	X	0.219593	221	5.54325	237	458	0.450644
mir-548b	X	0.369091	255	6.30554	207	462	0.448718
mir-1307	X	0.210672	218	5.38632	247	465	0.446809
mir-133a-2	O	0.291863	232	5.56273	236	468	0.449153
mir-153-1	O	0.208243	217	5.27827	253	470	0.451477
mir-23c	X	0.278356	231	5.53104	239	470	0.44958
mir-382	X	0.320407	242	5.67852	231	473	0.447699
mir-7-3	X	0.434302	270	6.21818	209	479	0.445833
mir-105-1	X	0.431205	269	6.20181	212	481	0.443983
mir-124-2	O	0.147644	187	4.41245	295	482	0.446281
mir-105-2	X	0.45327	275	6.16208	214	489	0.444444
mir-196a-1	X	0.348548	249	5.49374	242	491	0.442623
mir-1271	X	0.260387	226	4.98869	266	492	0.440816
mir-377	X	0.20215	214	4.74754	278	492	0.439024
mir-500a	X	0.294552	233	5.08396	259	492	0.437247
mir-889	X	0.399655	263	5.69339	230	493	0.435484
mir-301b	O	0.438849	272	5.96395	222	494	0.437751
mir-652	X	0.383745	259	5.60439	235	494	0.436
mir-450b	X	0.373932	256	5.51726	241	497	0.434263
mir-196a-2	X	0.345476	248	5.34166	250	498	0.43254
mir-490	X	0.332346	245	5.05801	261	506	0.43083
mir-188	X	0.377604	257	5.2271	254	511	0.429134
mir-190	X	0.393851	262	5.20679	255	517	0.427451
mir-499	X	0.410569	265	5.10151	256	521	0.425781
mir-487b	X	0.436027	271	5.30051	251	522	0.424125
mir-616	O	0.308299	237	4.64267	287	524	0.426357
mir-370	X	0.451925	274	5.2856	252	526	0.42471
mir-449a	O	0.547266	289	5.53293	238	527	0.426923
mir-450a-1	X	0.323822	243	4.66237	284	527	0.425287
mir-450a-2	X	0.319931	241	4.65176	286	527	0.423664
mir-655	X	0.3634	252	4.78255	275	527	0.422053
mir-328	X	0.574685	294	5.62011	234	528	0.420455
mir-376a-2	X	0.521268	286	5.48231	243	529	0.418868
mir-556	X	0.514722	285	5.37774	248	533	0.417293
mir-383	X	0.401316	264	4.82616	271	535	0.41573
mir-503	X	0.39114	261	4.78898	274	535	0.414179
mir-651	X	0.425413	268	4.87806	270	538	0.412639
mir-345	X	0.495522	281	5.08805	258	539	0.411111
mir-664	X	0.39023	260	4.67883	282	542	0.409594
mir-675	X	0.504317	282	5.07003	260	542	0.408088
mir-296	O	0.602461	299	5.45476	245	544	0.410256
mir-887	X	0.453844	276	4.92254	268	544	0.408759
mir-508	X	0.419271	267	4.69516	280	547	0.407273
mir-506	X	0.513849	284	4.99846	264	548	0.405797
mir-891a	X	0.565034	291	5.00786	263	554	0.404332
mir-584	X	0.630439	301	5.09659	257	558	0.402878
mir-624	X	0.417748	266	4.36993	297	563	0.401434
mir-215	X	0.341997	246	3.92735	318	564	0.4
mir-494	X	0.44082	273	4.55891	291	564	0.398577
mir-302a	X	0.644581	306	5.01749	262	568	0.397163
mir-876	X	0.633709	303	4.98947	265	568	0.39576
mir-202	X	0.559815	290	4.71998	279	569	0.394366
mir-184	X	0.490669	280	4.58861	290	570	0.392982
mir-504	X	0.568094	293	4.76008	277	570	0.391608
mir-483	X	0.631162	302	4.89351	269	571	0.390244
mir-500b	X	0.345202	247	3.7407	327	574	0.388889
mir-877	X	0.470823	278	4.27262	302	580	0.387543
mir-95	X	0.467201	277	4.19335	304	581	0.386207
mir-449b	X	0.726316	317	4.9525	267	584	0.38488
mir-320b-2	X	0.65959	310	4.77074	276	586	0.383562
mir-124-3	O	0.201512	213	2.87708	379	592	0.385666
mir-219-2	X	0.600284	298	4.39787	296	594	0.384354
mir-329-2	X	0.546559	288	4.07185	309	597	0.383051
mir-543	X	0.474195	279	3.8453	321	600	0.381757
mir-329-1	X	0.567533	292	4.0527	312	604	0.380471
mir-1296	O	0.57945	295	4.06437	311	606	0.38255
mir-627	X	0.544982	287	3.8513	320	607	0.381271
mir-944	X	0.651663	308	4.31689	300	608	0.38
mir-874	X	0.82881	336	4.79269	273	609	0.378738
mir-653	X	0.724999	316	4.46196	294	610	0.377483
mir-3653	X	0.598754	297	4.03169	314	611	0.376238
mir-378c	O	0.781165	330	4.68335	281	611	0.378289
mir-496	X	0.641528	304	4.12018	307	611	0.377049
mir-548a-3	X	0.315474	239	2.94233	373	612	0.375817
mir-488	O	0.673905	313	4.21779	303	616	0.37785
mir-380	X	0.660297	311	4.13232	306	617	0.376623
mir-545	X	0.67302	312	4.10421	308	620	0.375405
mir-190b	X	0.508175	283	3.60123	338	621	0.374194
mir-509-2	X	0.848883	341	4.66726	283	624	0.37299
mir-509-3	X	0.826935	335	4.60964	289	624	0.371795
mir-766	X	0.770466	327	4.36624	298	625	0.370607
mir-518a-1	X	0.136521	180	2.23808	449	629	0.369427
mir-509-1	X	0.858417	343	4.63755	288	631	0.368254
mir-3074	X	0.696325	314	3.88867	319	633	0.367089
mir-3613	X	0.727895	318	4.03158	315	633	0.365931
mir-940	X	0.651546	307	3.69526	329	636	0.36478
mir-320c-1	X	0.657134	309	3.64225	334	643	0.363636
mir-433	X	0.589216	296	3.40206	347	643	0.3625
mir-885	X	0.870858	350	4.46696	293	643	0.361371
mir-767	X	0.87734	352	4.49295	292	644	0.360248
mir-487a	X	0.614163	300	3.46447	345	645	0.359133
mir-942	X	0.825669	334	4.05039	313	647	0.358025
mir-421	X	0.866207	347	4.3144	301	648	0.356923
mir-541	X	0.81572	333	3.99023	317	650	0.355828
mir-592	X	0.87152	351	4.33028	299	650	0.35474
mir-216b	X	0.797834	332	3.82829	322	654	0.353659
mir-320d-2	X	0.738942	322	3.64732	333	655	0.352584
mir-659	X	0.751196	324	3.66958	332	656	0.351515
mir-320c-2	X	0.747118	323	3.63902	335	658	0.350453
mir-3065	X	0.967244	356	4.18672	305	661	0.349398
mir-320d-1	X	0.765983	326	3.61239	337	663	0.348348
mir-511-2	X	0.836658	338	3.78449	326	664	0.347305
mir-147b	X	0.642698	305	3.12057	361	666	0.346269
mir-1301	X	0.852884	342	3.74058	328	670	0.345238
mir-561	X	0.862217	345	3.67126	330	675	0.344214
mir-934	X	0.837806	339	3.63777	336	675	0.343195
mir-2355	X	0.993747	360	3.99778	316	676	0.342183
mir-548d-1	X	1.06788	367	4.06987	310	677	0.341176
mir-551b	X	0.990337	359	3.78674	325	684	0.340176
mir-216a	X	0.778993	328	3.19229	357	685	0.339181
mir-3130-1	X	0.860721	344	3.54772	341	685	0.338192
mir-511-1	X	0.865297	346	3.57974	339	685	0.337209
mir-208b	X	0.833597	337	3.34833	350	687	0.336232
mir-548a-1	X	0.734816	319	2.9924	368	687	0.33526
mir-548a-2	X	0.736227	320	2.99254	367	687	0.334294
mir-507	X	1.05438	365	3.81874	323	688	0.333333
mir-489	X	0.86946	349	3.55922	340	689	0.332378
mir-873	X	0.785893	331	3.11803	362	693	0.331429
mir-937	X	0.84325	340	3.25432	354	694	0.330484
mir-412	X	1.13502	372	3.79272	324	696	0.329545
mir-302b	X	0.702514	315	2.84124	383	698	0.328612
mir-548d-2	X	1.18245	375	3.67053	331	706	0.327684
mir-4326	X	0.996958	361	3.39198	349	710	0.326761
mir-656	X	0.974071	358	3.25951	353	711	0.325843
mir-935	X	0.904208	353	3.12933	359	712	0.32493
mir-581	X	0.764989	325	2.75361	395	720	0.324022
mir-514-2	X	1.28182	383	3.52005	343	726	0.32312
mir-514-3	X	1.2843	384	3.52222	342	726	0.322222
mir-3619	X	1.09983	369	3.16413	358	727	0.32133
mir-3677	X	1.21391	379	3.39805	348	727	0.320442
mir-939	X	0.780986	329	2.69623	399	728	0.319559
mir-514-1	X	1.29613	387	3.47861	344	731	0.318681
mir-518a-2	X	0.150395	189	1.48212	542	731	0.317808
mir-618	X	0.931113	354	2.86086	381	735	0.31694
mir-2110	X	1.19086	377	3.11048	363	740	0.316076
mir-643	X	1.03557	364	2.90929	376	740	0.315217
mir-760	X	0.957992	355	2.8326	386	741	0.314363
mir-663	X	1.18203	374	2.97844	369	743	0.313514
mir-449c	X	1.19348	378	3.00339	366	744	0.312668
mir-1266	X	1.31504	389	3.20353	356	745	0.311828
mir-1976	X	1.4415	398	3.32114	352	750	0.310992
mir-3607	X	1.54037	405	3.42254	346	751	0.31016
mir-570	X	1.11963	371	2.86571	380	751	0.309333
mir-888	X	1.51754	403	3.24931	355	758	0.308511
mir-3615	X	1.49654	399	3.06647	365	764	0.307692
mir-1468	X	1.67029	414	3.32495	351	765	0.306878
mir-892a	X	1.18918	376	2.82009	389	765	0.306069
mir-1258	X	1.53494	404	2.94581	372	776	0.305263
mir-3651	X	1.55997	406	2.97806	370	776	0.304462
mir-384	X	1.36098	391	2.81893	390	781	0.303665
mir-599	X	1.50426	400	2.83417	385	785	0.302872
mir-1274b	X	1.70024	416	2.95087	371	787	0.302083
mir-1180	X	1.87552	428	3.12206	360	788	0.301299
mir-1287	X	1.82433	424	3.08479	364	788	0.300518
mir-302d	X	1.03203	363	2.42105	430	793	0.299742
mir-676	X	1.62101	410	2.84042	384	794	0.298969
mir-577	X	1.29596	386	2.56915	410	796	0.298201
mir-1269	X	1.80369	422	2.91725	375	797	0.297436
mir-1251	X	1.78749	421	2.89425	377	798	0.296675
mir-3127	X	1.66671	412	2.82882	387	799	0.295918
mir-3200	X	1.70204	417	2.85263	382	799	0.295165
mir-579	X	1.06146	366	2.32602	436	802	0.294416
mir-1291	X	1.51622	402	2.62925	402	804	0.293671
mir-367	X	1.6345	411	2.75429	394	805	0.292929
mir-1255a	X	1.56895	408	2.67238	400	808	0.292191
mir-578	X	1.09496	368	2.31152	440	808	0.291457
mir-1277	X	1.61814	409	2.60126	406	815	0.290727
mir-3676	X	2.10765	441	2.88178	378	819	0.29
mir-1249	X	1.84691	425	2.71637	397	822	0.289277
mir-580	X	1.36495	392	2.38225	431	823	0.288557
mir-670	X	1.90757	430	2.7867	393	823	0.287841
mir-632	X	1.11839	370	2.17638	456	826	0.287129
mir-3913-1	X	2.06805	436	2.7396	396	832	0.28642
mir-422a	X	1.73438	420	2.56292	412	832	0.285714
mir-552	X	1.2616	381	2.22308	451	832	0.285012
mir-1245	X	1.94815	432	2.61972	404	836	0.284314
mir-1306	X	2.14784	445	2.79819	392	837	0.283619
mir-665	X	1.32097	390	2.24708	447	837	0.282927
mir-585	X	1.26541	382	2.15279	461	843	0.282238
mir-3614	X	1.9265	431	2.55778	413	844	0.281553
mir-639	X	1.37723	394	2.22039	452	846	0.280872
mir-3170	X	2.04743	434	2.45224	423	857	0.280193
mir-549	X	1.68256	415	2.29423	442	857	0.279518
mir-770	X	1.56069	407	2.22687	450	857	0.278846
mir-1275	X	2.0924	438	2.4449	428	866	0.278177
mir-548v	X	2.11771	442	2.45106	424	866	0.277512
mir-550a-2	X	2.07797	437	2.42303	429	866	0.27685
mir-3648	X	2.36683	456	2.54687	415	871	0.27619
mir-519d	O	1.37907	395	2.03194	478	873	0.27791
mir-518c	X	2.09985	439	2.32325	437	876	0.277251
mir-551a	X	1.40657	397	2.02359	479	876	0.276596
mir-658	X	1.29195	385	1.86897	491	876	0.275943
mir-346	X	1.25369	380	1.81692	497	877	0.275294
mir-3926-1	X	2.25003	449	2.34976	433	882	0.274648
mir-520d	X	0.867213	348	1.56767	534	882	0.274005
mir-3917	X	2.10071	440	2.26806	444	884	0.273364
mir-642a	O	2.25511	451	2.31725	439	890	0.275058
mir-641	X	1.36802	393	1.8021	506	899	0.274419
mir-323b	X	2.41853	461	2.2569	445	906	0.273782
mir-122	O	1.85811	427	2.01473	480	907	0.275463
mir-605	X	2.06173	435	2.05168	476	911	0.274827
mir-3117	X	2.37665	458	2.20706	454	912	0.274194
mir-612	X	2.13885	444	2.09732	469	913	0.273563
mir-875	X	2.36837	457	2.16641	458	915	0.272936
mir-1226	X	2.42298	463	2.1883	455	918	0.272311
mir-448	X	2.17097	447	2.07766	472	919	0.271689
mir-3610	X	2.46009	466	2.16035	459	925	0.271071
mir-519a-1	X	0.968657	357	1.25332	573	930	0.270455
mir-1224	X	2.49927	469	2.13939	462	931	0.269841
mir-548t	X	2.41928	462	2.09325	471	933	0.269231
mir-3928	X	2.504	470	2.12269	464	934	0.268623
mir-559	X	1.51242	401	1.57379	533	934	0.268018
mir-2114	X	2.48438	468	2.09743	468	936	0.267416
mir-3664	X	2.50563	471	2.12191	465	936	0.266816
mir-3934	X	2.435	465	2.0759	473	938	0.266219
mir-630	X	2.33777	454	1.98791	484	938	0.265625
mir-597	X	1.66755	413	1.62984	526	939	0.265033
mir-1304	X	2.68485	482	2.15967	460	942	0.264444
mir-2115	X	2.56158	473	2.03458	477	950	0.263858
mir-765	X	2.25388	450	1.81189	502	952	0.263274
mir-3912	X	2.77814	493	2.13548	463	956	0.262693
mir-636	X	1.72634	419	1.5384	537	956	0.262115
mir-3609	X	2.59792	475	1.95755	485	960	0.261538
mir-525	X	2.39481	460	1.81166	503	963	0.260965
mir-544b	X	2.61629	476	1.88632	490	966	0.260394
mir-1262	X	2.87868	498	2.09402	470	968	0.259825
mir-943	X	2.36659	455	1.73792	513	968	0.259259
mir-515-2	X	2.33478	453	1.70956	516	969	0.258696
mir-550a-1	X	2.86238	495	2.06549	474	969	0.258134
mir-211	X	2.15328	446	1.63874	524	970	0.257576
mir-1254	X	2.70131	483	1.92718	488	971	0.257019
mir-1295	X	2.73792	488	1.9363	487	975	0.256466
mir-892b	X	2.66786	480	1.82088	495	975	0.255914
mir-1228	X	2.74746	490	1.94109	486	976	0.255365
mir-573	X	2.47346	467	1.76498	510	977	0.254818
mir-498	X	2.51976	472	1.79565	507	979	0.254274
mir-3662	X	2.73409	487	1.85297	493	980	0.253731
mir-3690	X	2.76758	492	1.92548	489	981	0.253191
mir-373	O	1.38509	396	1.19146	588	984	0.254777
mir-555	X	2.39391	459	1.61175	529	988	0.254237
mir-3173	X	2.8683	496	1.81382	499	995	0.2537
mir-891b	X	2.59005	474	1.657	521	995	0.253165
mir-621	X	2.62725	477	1.68473	520	997	0.252632
mir-208a	X	2.0337	433	1.31263	566	999	0.252101
mir-519e	X	2.7434	489	1.76396	511	1000	0.251572
mir-600	X	2.12224	443	1.32533	562	1005	0.251046
mir-518d	X	4.0694	617	2.81409	391	1008	0.250522
mir-3152	X	3.007	508	1.81313	501	1009	0.25
mir-3622a	X	2.93935	501	1.78381	508	1009	0.24948
mir-1185-1	X	2.96922	505	1.77027	509	1014	0.248963
mir-300	X	3.74032	573	2.29032	443	1016	0.248447
mir-640	X	2.94849	502	1.72807	515	1017	0.247934
mir-3189	X	2.99623	507	1.74626	512	1019	0.247423
mir-2116	X	2.96498	504	1.69924	519	1023	0.246914
mir-607	X	2.42809	464	1.35159	559	1023	0.246407
mir-3922	X	3.01115	510	1.72878	514	1024	0.245902
mir-371	X	1.72489	418	1.12896	609	1027	0.245399
mir-3150b	X	3.01085	509	1.65503	522	1031	0.244898
mir-564	X	2.74881	491	1.50669	540	1031	0.244399
mir-517a	X	2.72825	485	1.43108	547	1032	0.243902
mir-3941	X	3.12725	512	1.64711	523	1035	0.243408
mir-517b	X	2.73185	486	1.4179	550	1036	0.242915
mir-1181	X	2.99064	506	1.59394	531	1037	0.242424
mir-3682	X	3.14487	513	1.63525	525	1038	0.241935
mir-1292	X	3.16228	515	1.62774	527	1042	0.241449
mir-3193	X	3.19157	516	1.60746	530	1046	0.240964
mir-2277	X	3.27685	521	1.62185	528	1049	0.240481
mir-3942	X	3.1475	514	1.53102	538	1052	0.24
mir-548e	X	3.19226	517	1.55263	536	1053	0.239521
mir-520b	X	1.88037	429	1.08976	626	1055	0.239044
mir-198	O	3.08449	511	1.45049	545	1056	0.240557
mir-563	X	3.3691	529	1.57836	532	1061	0.240079
mir-588	X	2.83182	494	1.31208	567	1061	0.239604
mir-548c	X	4.59823	675	2.8241	388	1063	0.23913
mir-3654	X	3.30257	525	1.52305	539	1064	0.238659
mir-374c	X	3.23386	519	1.44952	546	1065	0.238189
mir-548s	X	3.28998	524	1.47961	543	1067	0.237721
mir-1229	X	3.34028	528	1.46306	544	1072	0.237255
mir-1284	X	3.28554	523	1.4181	549	1072	0.236791
mir-524	X	2.8758	497	1.24242	576	1073	0.236328
mir-922	X	3.26085	520	1.39377	554	1074	0.235867
mir-510	X	2.91366	500	1.25167	575	1075	0.235409
mir-3605	X	3.48177	542	1.5532	535	1077	0.234951
mir-668	X	2.6281	478	1.14524	600	1078	0.234496
mir-518f	X	2.67029	481	1.1468	599	1080	0.234043
mir-1288	X	3.46634	541	1.49992	541	1082	0.233591
mir-3684	X	3.3848	531	1.41228	551	1082	0.233141
mir-3178	X	3.37058	530	1.40909	553	1083	0.232692
mir-3131	X	3.43728	538	1.42215	548	1086	0.232246
mir-3655	X	3.38929	532	1.39305	555	1087	0.231801
mir-512-2	X	2.94879	503	1.20232	586	1089	0.231358
mir-1225	X	3.39267	533	1.36845	557	1090	0.230916
mir-1185-2	X	3.44295	540	1.41083	552	1092	0.230476
mir-1305	X	3.42143	534	1.36626	558	1092	0.230038
mir-519a-2	X	1.29617	388	0.996723	708	1096	0.229602
mir-4262	X	4.68432	682	2.51301	416	1098	0.229167
mir-3136	X	3.42949	536	1.32092	564	1100	0.228733
mir-602	X	3.51083	544	1.38504	556	1100	0.228302
mir-647	O	3.44238	539	1.31687	565	1104	0.229755
mir-3647	X	3.31782	527	1.20839	583	1110	0.229323
mir-623	X	3.42704	535	1.22473	579	1114	0.228893
mir-3187	X	3.52335	547	1.30664	568	1115	0.228464
mir-520e	X	2.17336	448	1.0411	669	1117	0.228037
mir-761	X	3.55888	550	1.29218	569	1119	0.227612
mir-613	X	5.04869	746	2.93883	374	1120	0.227188
mir-372	X	1.1682	373	0.935825	752	1125	0.226766
mir-548k	X	3.54306	549	1.23544	577	1126	0.226345
mir-3199-1	X	3.70685	567	1.33732	561	1128	0.225926
mir-1270-1	X	3.70658	566	1.32428	563	1129	0.225508
mir-3618	X	3.64281	559	1.28764	570	1129	0.225092
mir-3936	X	3.64916	560	1.27775	571	1131	0.224678
mir-3926-2	X	3.6762	561	1.26168	572	1133	0.224265
mir-3161	X	3.68933	562	1.25275	574	1136	0.223853
mir-1248	X	3.51489	546	1.16944	591	1137	0.223443
mir-3680	X	3.59011	554	1.20834	584	1138	0.223035
mir-575	X	3.8283	586	1.34831	560	1146	0.222628
mir-466	X	3.70997	568	1.22242	580	1148	0.222222
mir-3679	X	3.69888	564	1.19812	587	1151	0.221818
mir-3687	X	3.62125	556	1.15558	596	1152	0.221416
mir-3944	X	3.63798	558	1.15285	597	1155	0.221014
mir-3157	X	3.74593	574	1.21617	582	1156	0.220615
mir-516a-2	X	1.82367	423	0.964357	735	1158	0.220217
mir-3940	X	3.77579	579	1.22114	581	1160	0.21982
mir-1538	X	3.68995	563	1.15156	598	1161	0.219424
mir-2276	X	3.69919	565	1.145	601	1166	0.219031
mir-320b-1	X	3.75705	577	1.18619	589	1166	0.218638
mir-3188	X	3.74856	575	1.16286	594	1169	0.218247
mir-3678	X	3.82207	584	1.20627	585	1169	0.217857
mir-3909	X	3.84479	591	1.23378	578	1169	0.217469
mir-3185	X	3.79372	580	1.18368	590	1170	0.217082
mir-657	X	3.77165	578	1.16792	592	1170	0.216696
mir-591	X	3.8254	585	1.15688	595	1180	0.216312
mir-1179	X	3.81983	583	1.13382	604	1187	0.215929
mir-320e	X	3.75433	576	1.11232	611	1187	0.215548
mir-572	X	3.43517	537	1.05788	652	1189	0.215168
mir-1270-2	X	3.93544	598	1.16485	593	1191	0.214789
mir-3150	X	3.80576	581	1.12731	610	1191	0.214411
mir-3910-2	X	3.84116	589	1.14096	603	1192	0.214035
mir-3199-2	X	3.93763	599	1.14098	602	1201	0.21366
mir-3145	X	3.93477	597	1.13128	607	1204	0.213287
mir-609	X	3.85533	593	1.10533	613	1206	0.212914
mir-3154	X	3.88842	596	1.10779	612	1208	0.212544
mir-635	X	3.56392	551	1.04701	662	1213	0.212174
mir-1276	X	3.94267	602	1.08719	630	1232	0.211806
mir-3616	X	3.95562	604	1.08822	629	1233	0.211438
mir-3921	X	3.94197	601	1.08196	634	1235	0.211073
mir-516a-1	X	1.85145	426	0.827544	809	1235	0.210708
mir-516b-2	X	3.61346	555	1.02569	683	1238	0.210345
mir-3667	X	3.97398	605	1.06441	645	1250	0.209983
mir-3158-2	X	3.99972	608	1.05229	657	1265	0.209622
mir-4319	X	6.95328	862	2.58761	408	1270	0.209262
mir-938	X	3.57008	552	0.986088	718	1270	0.208904
mir-648	X	8.26092	876	2.70669	398	1274	0.208547
mir-566	X	8.21142	875	2.61997	403	1278	0.208191
mir-3115	X	4.01592	612	1.04183	667	1279	0.207836
mir-646	X	8.4684	878	2.66712	401	1279	0.207483
mir-3666	X	6.09901	845	2.31755	438	1283	0.207131
mir-519b	X	3.63254	557	0.976228	726	1283	0.20678
mir-587	X	8.47386	879	2.59598	407	1286	0.20643
mir-3191	X	3.85645	594	1.0129	694	1288	0.206081
mir-557	X	8.43897	877	2.56636	411	1288	0.205734
mir-608	X	8.59321	880	2.58124	409	1289	0.205387
mir-3124	X	4.0357	614	1.029	679	1293	0.205042
mir-103-1-as	X	5.48244	815	1.99637	483	1298	0.204698
mir-103-2-as	X	5.48409	816	2.001	482	1298	0.204355
mir-378b	O	3.27901	522	0.911695	776	1298	0.205686
mir-520a	X	0.738595	321	0.212342	977	1298	0.205342
mir-302c	X	1.02639	362	0.3446	938	1300	0.205
mir-302e	X	6.12957	849	2.21319	453	1302	0.204659
mir-4286	X	4.01078	610	1.01485	692	1302	0.204319
mir-520c	O	2.31274	452	0.60885	850	1302	0.205638
mir-1297	X	5.99774	839	2.10648	467	1306	0.205298
mir-3194	X	3.87513	595	0.988436	716	1311	0.204959
mir-548f-1	X	3.94025	600	0.989375	714	1314	0.20462
mir-516b-1	X	3.48834	543	0.91566	772	1315	0.204283
mir-571	X	4.01251	611	0.997346	706	1317	0.203947
mir-518e	X	2.6369	479	0.681319	839	1318	0.203612
mir-325	X	7.14843	864	2.17038	457	1321	0.203279
mir-603	X	3.84392	590	0.965496	734	1324	0.202946
mir-637	X	3.83422	588	0.951514	738	1326	0.202614
mir-297	X	6.87636	861	2.1214	466	1327	0.202284
mir-562	X	8.76191	915	2.50954	417	1332	0.201954
mir-147	X	7.01422	863	2.0609	475	1338	0.201626
mir-611	X	3.71447	570	0.917459	769	1339	0.201299
mir-298	X	7.52637	865	2.00748	481	1346	0.200972
mir-526b	X	2.70904	484	0.55639	864	1348	0.200647
mir-3691	X	3.99449	607	0.94355	746	1353	0.200323
mir-3167	X	8.14036	868	1.86166	492	1360	0.2
mir-4306	X	3.57929	553	0.82852	808	1361	0.199678
mir-515-1	X	2.89131	499	0.56138	862	1361	0.199357
mir-1193	X	3.51254	545	0.771314	820	1365	0.199037
mir-1912	X	4.23822	631	0.95764	736	1367	0.198718
mir-649	X	8.89214	962	2.60496	405	1367	0.1984
mir-890	X	4.00386	609	0.930795	758	1367	0.198083
mir-3118-6	X	8.16532	874	1.82185	494	1368	0.197767
mir-3118-5	X	8.16403	873	1.81896	496	1369	0.197452
mir-595	X	4.37162	650	0.984638	719	1369	0.197138
mir-1250	X	4.04967	616	0.933846	754	1370	0.196825
mir-3118-4	X	8.1627	872	1.81608	498	1370	0.196513
mir-3118-3	X	8.16134	871	1.81319	500	1371	0.196203
mir-3118-1	X	8.15852	869	1.80743	505	1374	0.195893
mir-3118-2	X	8.15994	870	1.81031	504	1374	0.195584
mir-522	X	3.22242	518	0.588907	857	1375	0.195276
mir-634	X	8.95007	965	2.55512	414	1379	0.194969
mir-596	X	3.71373	569	0.792237	812	1381	0.194662
mir-553	X	8.91679	963	2.45839	420	1383	0.194357
mir-1244-1	X	8.02473	866	1.70514	518	1384	0.194053
mir-1244-3	X	8.02755	867	1.70808	517	1384	0.19375
mir-3158-1	X	4.16867	622	0.923693	764	1386	0.193448
mir-586	X	3.94615	603	0.889181	794	1397	0.193146
mir-1298	X	3.74019	572	0.742874	826	1398	0.192846
mir-620	X	9.26618	979	2.45682	422	1401	0.192547
mir-519c	X	3.81374	582	0.766207	821	1403	0.192248
mir-619	X	9.2616	978	2.44927	425	1403	0.19195
mir-626	X	9.34399	983	2.44527	427	1410	0.191654
mir-3617	X	4.04118	615	0.884562	797	1412	0.191358
mir-936	X	9.58291	994	2.49719	418	1412	0.191063
mir-644	X	9.43137	987	2.44868	426	1413	0.190769
mir-3914-1	X	4.11257	620	0.876919	799	1419	0.190476
mir-920	X	9.66382	999	2.45759	421	1420	0.190184
mir-924	X	9.66892	1001	2.4653	419	1420	0.189893
mir-583	X	9.47827	990	2.35047	432	1422	0.189602
mir-548o	X	4.32857	643	0.906046	780	1423	0.189313
mir-3650	X	4.24372	632	0.891487	792	1424	0.189024
mir-614	X	4.09686	618	0.815034	810	1428	0.188737
mir-3143	X	4.22355	627	0.866663	802	1429	0.18845
mir-513c	X	4.25071	633	0.884783	796	1429	0.188164
mir-622	X	3.991	606	0.761605	823	1429	0.187879
mir-3140	X	4.27758	634	0.867184	801	1435	0.187595
mir-548q	X	4.29593	637	0.880303	798	1435	0.187311
mir-1243	X	4.23479	630	0.832136	806	1436	0.187029
mir-3174	X	4.20856	626	0.814324	811	1437	0.186747
mir-569	X	9.6129	997	2.29593	441	1438	0.186466
mir-520f	X	3.83147	587	0.598443	852	1439	0.186186
mir-1197	X	4.29557	636	0.85947	805	1441	0.185907
mir-3620	X	4.16911	623	0.775288	818	1441	0.185629
mir-513a-1	X	4.19307	625	0.780104	816	1441	0.185351
mir-518b	X	3.53352	548	0.462405	895	1443	0.185075
mir-1914	X	4.32344	641	0.831133	807	1448	0.184799
mir-492	X	4.2296	629	0.773964	819	1448	0.184524
mir-638	X	4.34571	647	0.859923	804	1451	0.18425
mir-1537	X	4.28271	635	0.778407	817	1452	0.183976
mir-3652	X	4.38892	653	0.876589	800	1453	0.183704
mir-3190	X	4.2267	628	0.742624	827	1455	0.183432
mir-941-3	X	10.1604	1021	2.33106	435	1456	0.183161
mir-941-4	X	10.1825	1022	2.33417	434	1456	0.182891
mir-512-1	X	3.31143	526	0.36173	932	1458	0.182622
mir-633	X	9.98158	1013	2.24983	446	1459	0.182353
mir-3943	X	4.47435	660	0.861439	803	1463	0.182085
mir-645	X	10.0812	1017	2.24606	448	1465	0.181818
mir-3612	X	4.40786	656	0.785892	814	1470	0.181552
mir-520h	X	4.1269	621	0.618016	849	1470	0.181287
mir-3129	X	4.4595	658	0.786797	813	1471	0.181022
mir-567	X	4.17044	624	0.634006	848	1472	0.180758
mir-3144	X	4.32812	642	0.712084	831	1473	0.180495
mir-513a-2	X	4.30676	638	0.690056	835	1473	0.180233
mir-1911	X	3.8477	592	0.485908	887	1479	0.179971
mir-548j	X	4.52631	667	0.782186	815	1482	0.17971
mir-513b	X	4.31565	640	0.66404	843	1483	0.17945
mir-720	X	4.34524	646	0.687079	837	1483	0.179191
mir-3130-2	X	4.47132	659	0.745617	825	1484	0.178932
mir-3149	X	4.38586	652	0.702041	832	1484	0.178674
mir-3659	X	4.51601	664	0.761874	822	1486	0.178417
mir-3688	X	4.3384	645	0.667664	841	1486	0.178161
mir-521-1	O	4.03104	613	0.53189	875	1488	0.17934
mir-593	X	4.40349	655	0.694665	833	1488	0.179083
mir-3692	X	4.47453	661	0.739735	828	1489	0.178827
mir-2278	X	4.49669	662	0.718859	829	1491	0.178571
mir-3689b	X	4.54699	669	0.760247	824	1493	0.178317
mir-1913	X	4.51834	665	0.715906	830	1495	0.178063
mir-601	X	4.38277	651	0.650728	845	1496	0.177809
mir-933	X	4.3089	639	0.563831	860	1499	0.177557
mir-514b	X	4.50382	663	0.676111	840	1503	0.177305
mir-3116-2	X	4.55413	670	0.691288	834	1504	0.177054
mir-3176	X	4.55903	671	0.688232	836	1507	0.176803
mir-3177	X	4.56364	672	0.666361	842	1514	0.176554
mir-941-1	X	4.33268	644	0.543326	870	1514	0.176305
mir-544	X	3.73478	571	0.308139	948	1519	0.176056
mir-1227	X	4.59809	674	0.637874	846	1520	0.175809
mir-3155	X	4.6024	676	0.661024	844	1520	0.175562
mir-1252	X	4.5256	666	0.58329	858	1524	0.175316
mir-3195	X	4.53825	668	0.590899	856	1524	0.17507
mir-1289-1	X	4.64077	678	0.595989	853	1531	0.174825
mir-3920	X	4.79456	696	0.683895	838	1534	0.174581
mir-3139	X	4.42603	657	0.517903	879	1536	0.174338
mir-3656	X	4.7039	684	0.592609	854	1538	0.174095
mir-3658	X	4.68614	683	0.591401	855	1538	0.173853
mir-1260b	X	4.63192	677	0.546296	869	1546	0.173611
mir-3911	X	4.67682	680	0.546349	868	1548	0.17337
mir-1294	X	4.85349	703	0.636229	847	1550	0.17313
mir-1285-1	X	4.70753	685	0.547881	867	1552	0.172891
mir-661	X	4.7551	692	0.561737	861	1553	0.172652
mir-520g	X	4.10565	619	0.353063	935	1554	0.172414
mir-3939	X	4.67722	681	0.522347	877	1558	0.172176
mir-3138	X	4.83875	701	0.576264	859	1560	0.171939
mir-521-2	O	4.35307	648	0.429623	912	1560	0.173077
mir-3126	X	4.8832	710	0.608142	851	1561	0.17284
mir-3198	X	4.72804	687	0.532311	874	1561	0.172603
mir-604	X	4.59062	673	0.471325	892	1565	0.172367
mir-3919	X	4.76553	694	0.537349	872	1566	0.172131
mir-3927	X	4.72537	686	0.509427	881	1567	0.171896
mir-3183	X	4.73716	688	0.514217	880	1568	0.171662
mir-617	X	4.76618	695	0.533576	873	1568	0.171429
mir-3681	X	4.75766	693	0.523681	876	1569	0.171196
mir-548l	X	4.83509	700	0.542856	871	1571	0.170963
mir-3918	X	4.74438	689	0.504059	883	1572	0.170732
mir-802	X	4.64082	679	0.461186	896	1575	0.170501
mir-3611	X	4.90052	716	0.559572	863	1579	0.17027
mir-3192	X	4.7536	691	0.475424	890	1581	0.17004
mir-1265	X	4.75233	690	0.468375	893	1583	0.169811
mir-1323	X	4.93963	721	0.551233	866	1587	0.169583
mir-3159	X	4.8479	702	0.492889	886	1588	0.169355
mir-1246	X	4.80819	698	0.471903	891	1589	0.169128
mir-1256	O	4.97945	728	0.553891	865	1593	0.170241
mir-3166	X	4.79928	697	0.457189	899	1596	0.170013
mir-1257	X	4.883	709	0.481069	889	1598	0.169786
mir-3146	X	4.81937	699	0.445823	902	1601	0.169559
mir-3923	X	4.91799	719	0.506109	882	1601	0.169333
mir-3128	X	4.86625	706	0.458093	898	1604	0.169108
mir-548x	X	4.88062	708	0.460598	897	1605	0.168883
mir-3179-3	X	4.89272	714	0.467781	894	1608	0.168659
mir-3202-2	X	4.99178	730	0.520429	878	1608	0.168435
mir-3938	X	4.86059	704	0.439409	906	1610	0.168212
mir-3606	X	4.86441	705	0.435115	908	1613	0.167989
mir-1910	X	4.88784	711	0.443197	903	1614	0.167768
mir-517c	X	4.39088	654	0.273293	961	1615	0.167546
mir-3125	X	4.99297	733	0.499569	884	1617	0.167325
mir-3132	X	4.99252	732	0.494188	885	1617	0.167105
mir-4284	X	4.8913	713	0.442231	904	1617	0.166886
mir-1237	X	4.87741	707	0.422288	913	1620	0.166667
mir-1303	X	4.895	715	0.441821	905	1620	0.166448
mir-4295	X	4.36389	649	0.226055	974	1623	0.16623
mir-1293	X	4.9096	717	0.436358	907	1624	0.166013
mir-1280	X	4.88815	712	0.419518	914	1626	0.165796
mir-1244-2	X	4.94057	722	0.434463	910	1632	0.16558
mir-3689a	X	4.94251	723	0.433254	911	1634	0.165365
mir-3164	X	5.00554	734	0.454431	901	1635	0.16515
mir-3135	X	4.91101	718	0.416038	918	1636	0.164935
mir-548y	X	5.06049	749	0.483058	888	1637	0.164721
mir-1267	X	4.94635	724	0.41725	915	1639	0.164508
mir-3180-4	X	4.9193	720	0.41342	919	1639	0.164295
mir-548n	X	5.03029	739	0.455187	900	1639	0.164083
mir-3197	X	4.95202	725	0.41686	916	1641	0.163871
mir-1260	X	4.98915	729	0.39999	920	1649	0.16366
mir-1236	X	4.9793	727	0.3857	923	1650	0.163449
mir-3945	X	4.97922	726	0.367957	925	1651	0.163239
mir-718	X	11.4235	1045	1.13153	606	1651	0.16303
mir-759	X	11.4509	1046	1.1328	605	1651	0.162821
mir-711	X	11.396	1044	1.13026	608	1652	0.162612
mir-4261	X	8.86894	961	1.01349	693	1654	0.162404
mir-4274	X	9.22602	976	1.02999	678	1654	0.162197
mir-4275	X	9.25349	977	1.03126	677	1654	0.16199
mir-1231	X	4.99186	731	0.375448	924	1655	0.161783
mir-3714	X	8.85189	950	0.998256	705	1655	0.161578
mir-3908	X	8.85294	951	1.00079	704	1655	0.161372
mir-3910-1	X	8.8534	952	1.00206	703	1655	0.161168
mir-3924	X	8.8538	953	1.00333	702	1655	0.160963
mir-4251	X	8.85415	954	1.0046	701	1655	0.160759
mir-4252	X	8.85445	955	1.00587	700	1655	0.160556
mir-4253	X	8.8547	956	1.00714	699	1655	0.160354
mir-4255	X	8.8549	957	1.00841	698	1655	0.160151
mir-4257	X	8.85505	958	1.00968	697	1655	0.15995
mir-4259	X	8.85515	959	1.01095	696	1655	0.159748
mir-4260	X	8.8552	960	1.01222	695	1655	0.159548
mir-4263	X	8.92387	964	1.01603	691	1655	0.159348
mir-4271	X	9.14362	973	1.02618	682	1655	0.159148
mir-4272	X	9.17109	974	1.02745	681	1655	0.158949
mir-4273	X	9.19855	975	1.02872	680	1655	0.15875
mir-1909	X	5.05791	747	0.434886	909	1656	0.158552
mir-3713	X	8.85129	949	0.996987	707	1656	0.158354
mir-4264	X	8.95134	966	1.0173	690	1656	0.158157
mir-4265	X	8.97881	967	1.01856	689	1656	0.15796
mir-4266	X	9.00628	968	1.01983	688	1656	0.157764
mir-4267	X	9.03375	969	1.0211	687	1656	0.157568
mir-4268	X	9.06121	970	1.02237	686	1656	0.157373
mir-4269	X	9.08868	971	1.02364	685	1656	0.157178
mir-4270	X	9.11615	972	1.02491	684	1656	0.156984
mir-4276	X	9.28096	980	1.03253	676	1656	0.15679
mir-4277	X	9.30843	981	1.0338	675	1656	0.156597
mir-4278	X	9.33589	982	1.03507	674	1656	0.156404
mir-3672	X	8.84754	944	0.99064	713	1657	0.156212
mir-3673	X	8.84839	945	0.99191	712	1657	0.15602
mir-3674	X	8.84919	946	0.993179	711	1657	0.155828
mir-3683	X	8.84994	947	0.994448	710	1657	0.155637
mir-3686	X	8.85064	948	0.995718	709	1657	0.155447
mir-4281	X	9.36336	984	1.03633	673	1657	0.155257
mir-4282	X	9.39083	985	1.0376	672	1657	0.155067
mir-4283-1	X	9.4183	986	1.03887	671	1657	0.154878
mir-4287	X	9.47323	989	1.04141	668	1657	0.154689
mir-4288	X	9.5007	991	1.04268	666	1657	0.154501
mir-4289	X	9.52817	992	1.04395	665	1657	0.154313
mir-4290	X	9.55564	993	1.04522	664	1657	0.154126
mir-4293	X	9.61057	996	1.04776	661	1657	0.153939
mir-548g	X	10.5445	1032	1.09091	625	1657	0.153753
mir-548h-1	X	10.572	1033	1.09218	624	1657	0.153567
mir-548h-2	X	10.5994	1034	1.09345	623	1657	0.153382
mir-548h-3	X	10.6269	1035	1.09472	622	1657	0.153197
mir-548h-4	X	10.6544	1036	1.09599	621	1657	0.153012
mir-548i-1	X	10.6818	1037	1.09726	620	1657	0.152828
mir-548i-2	X	10.7093	1038	1.09853	619	1657	0.152644
mir-548i-3	X	10.7368	1039	1.0998	618	1657	0.152461
mir-548i-4	X	10.7642	1040	1.10107	617	1657	0.152278
mir-548m	X	10.7917	1041	1.10234	616	1657	0.152096
mir-548p	X	10.8192	1042	1.10361	615	1657	0.151914
mir-548z	X	10.8466	1043	1.10488	614	1657	0.151732
mir-3670	X	8.84663	943	0.989371	715	1658	0.151551
mir-4283-2	X	9.44577	988	1.04014	670	1658	0.151371
mir-4291	X	9.58311	995	1.04649	663	1658	0.15119
mir-4294	X	9.63804	998	1.04903	660	1658	0.151011
mir-4304	X	9.83032	1007	1.05791	651	1658	0.150831
mir-4305	X	9.85779	1008	1.05918	650	1658	0.150652
mir-4307	X	9.88525	1009	1.06045	649	1658	0.150474
mir-4310	X	9.91272	1010	1.06172	648	1658	0.150296
mir-4311	X	9.94019	1011	1.06299	647	1658	0.150118
mir-4313	X	9.96766	1012	1.06426	646	1658	0.149941
mir-4314	X	9.99513	1014	1.06553	644	1658	0.149764
mir-4316	X	10.0226	1015	1.0668	643	1658	0.149588
mir-4318	X	10.0501	1016	1.06807	642	1658	0.149412
mir-548f-3	X	10.4896	1030	1.08838	628	1658	0.149236
mir-548f-4	X	10.517	1031	1.08964	627	1658	0.149061
mir-3669	X	8.84468	942	0.986833	717	1659	0.148886
mir-4297	X	9.66551	1000	1.0503	659	1659	0.148712
mir-4299	X	9.72045	1003	1.05284	656	1659	0.148538
mir-4300	X	9.74791	1004	1.0541	655	1659	0.148364
mir-4302	X	9.77538	1005	1.05537	654	1659	0.148191
mir-4303	X	9.80285	1006	1.05664	653	1659	0.148019
mir-4320	X	10.105	1018	1.07061	641	1659	0.147846
mir-4321	X	10.1325	1019	1.07187	640	1659	0.147674
mir-4323	X	10.1599	1020	1.07314	639	1659	0.147503
mir-4298	X	9.69298	1002	1.05157	658	1660	0.147332
mir-548aa-1	X	10.3797	1027	1.0833	633	1660	0.147161
mir-548aa-2	X	10.4071	1028	1.08457	632	1660	0.146991
mir-548f-2	X	10.4621	1029	1.08711	631	1660	0.146821
mir-3169	X	8.83487	936	0.976678	725	1661	0.146651
mir-3180-5	X	8.83627	937	0.977948	724	1661	0.146482
mir-3182	X	8.83762	938	0.979217	723	1661	0.146313
mir-3201	X	8.83892	939	0.980486	722	1661	0.146145
mir-3649	X	8.84138	940	0.983025	721	1661	0.145977
mir-3665	X	8.84253	941	0.984294	720	1661	0.145809
mir-4325	X	10.1874	1023	1.07441	638	1661	0.145642
mir-4327	X	10.2149	1024	1.07568	637	1661	0.145475
mir-4329	X	10.2423	1025	1.07695	636	1661	0.145309
mir-4330	X	10.2698	1026	1.07822	635	1661	0.145143
mir-3119-1	X	8.82185	929	0.966524	733	1662	0.144977
mir-3119-2	X	8.82365	930	0.967793	732	1662	0.144812
mir-3122	X	8.8254	931	0.969063	731	1662	0.144647
mir-3123	X	8.8271	932	0.970332	730	1662	0.144482
mir-3134	X	8.82876	933	0.971601	729	1662	0.144318
mir-3142	X	8.83036	934	0.97287	728	1662	0.144154
mir-3160-2	X	8.83191	935	0.97414	727	1662	0.143991
mir-1264	X	5.02111	737	0.364638	928	1665	0.143828
mir-2117	X	5.01217	735	0.361953	930	1665	0.143665
mir-302f	X	8.80782	928	0.957639	737	1665	0.143503
mir-3121	X	5.02078	736	0.362005	929	1665	0.143341
mir-1972-1	X	8.78083	921	0.943677	745	1666	0.143179
mir-1972-2	X	8.78354	922	0.944946	744	1666	0.143018
mir-1973	X	8.78619	923	0.946215	743	1666	0.142857
mir-2052	X	8.78879	924	0.947485	742	1666	0.142697
mir-2053	X	8.79135	925	0.948754	741	1666	0.142536
mir-2054	X	8.79385	926	0.950023	740	1666	0.142377
mir-2909	X	8.79631	927	0.951293	739	1666	0.142217
mir-1302-8	X	8.7605	914	0.934792	753	1667	0.142058
mir-1302-9	X	8.76355	916	0.936061	751	1667	0.141899
mir-1321	X	8.76656	917	0.93733	750	1667	0.141741
mir-1324	X	8.76951	918	0.9386	749	1667	0.141583
mir-1470	X	8.77527	919	0.941138	748	1667	0.141425
mir-1471	X	8.77808	920	0.942408	747	1667	0.141268
mir-1302-5	X	8.75103	911	0.930984	757	1668	0.141111
mir-1302-6	X	8.75424	912	0.932253	756	1668	0.140954
mir-1302-7	X	8.75739	913	0.933523	755	1668	0.140798
mir-1302-1	X	8.73426	906	0.924638	763	1669	0.140642
mir-1302-10	X	8.73771	907	0.925907	762	1669	0.140487
mir-1302-11	X	8.74112	908	0.927176	761	1669	0.140331
mir-1302-2	X	8.74447	909	0.928445	760	1669	0.140177
mir-1302-4	X	8.74778	910	0.929715	759	1669	0.140022
mir-1274a	X	8.71623	902	0.918291	768	1670	0.139868
mir-1279	X	8.71994	903	0.91956	767	1670	0.139714
mir-1282	X	8.72359	904	0.92083	766	1670	0.13956
mir-1285-2	X	8.7272	905	0.922099	765	1670	0.139407
mir-1273	X	8.70867	900	0.915753	771	1671	0.139254
mir-1273d	X	8.71247	901	0.917022	770	1671	0.139102
mir-1261	X	8.69695	897	0.911945	775	1672	0.13895
mir-1268	X	8.70091	898	0.913214	774	1672	0.138798
mir-1272	X	8.70481	899	0.914483	773	1672	0.138646
mir-1253	X	8.68478	894	0.908137	779	1673	0.138495
mir-1255b-1	X	8.68889	895	0.909406	778	1673	0.138344
mir-1255b-2	X	8.69294	896	0.910675	777	1673	0.138194
mir-1184-1	X	8.62684	883	0.891636	791	1674	0.138043
mir-1184-2	X	8.6316	884	0.892905	790	1674	0.137894
mir-1184-3	X	8.63631	885	0.894175	789	1674	0.137744
mir-1200	X	8.64096	886	0.895444	788	1674	0.137595
mir-1202	X	8.64557	887	0.896713	787	1674	0.137446
mir-1203	X	8.65013	888	0.897983	786	1674	0.137297
mir-1204	X	8.65463	889	0.899252	785	1674	0.137149
mir-1206	X	8.65909	890	0.900521	784	1674	0.137001
mir-1208	X	8.6635	891	0.90179	783	1674	0.136853
mir-1233-1	X	8.66785	892	0.90306	782	1674	0.136706
mir-1233-2	X	8.67216	893	0.904329	781	1674	0.136559
mir-1238	X	5.04445	743	0.361907	931	1674	0.136412
mir-3175	X	5.0392	740	0.358386	934	1674	0.136266
mir-1183	X	8.62203	882	0.890367	793	1675	0.13612
mir-1178	X	8.61718	881	0.889098	795	1676	0.135974
mir-3156-2	X	5.0398	741	0.342495	940	1681	0.135829
mir-3661	X	5.04817	744	0.346131	937	1681	0.135684
mir-548u	X	5.04847	745	0.350232	936	1681	0.135539
mir-1278	X	5.14782	762	0.397924	921	1683	0.135394
mir-1539	X	5.04101	742	0.338608	941	1683	0.13525
mir-1286	X	5.05847	748	0.344065	939	1687	0.135106
mir-1234	X	5.15418	766	0.390305	922	1688	0.134963
mir-1908	X	5.1095	756	0.359479	933	1689	0.13482
mir-1283-1	X	5.02368	738	0.291283	953	1691	0.134677
mir-3181	X	5.07062	750	0.336739	942	1692	0.134534
mir-3156-1	X	5.09513	753	0.332246	943	1696	0.134392
mir-3925	X	5.08457	751	0.308319	947	1698	0.134249
mir-527	X	5.17302	772	0.367272	926	1698	0.134108
mir-3162	X	5.08517	752	0.30383	949	1701	0.133966
mir-1825	X	5.12612	758	0.314744	946	1704	0.133825
mir-4258	X	5.09617	754	0.298233	950	1704	0.133684
mir-1290	X	5.12953	760	0.316853	945	1705	0.133544
mir-3657	X	5.10482	755	0.297289	951	1706	0.133403
mir-3160-1	X	5.1504	763	0.325652	944	1707	0.133263
mir-3202-1	X	5.1394	761	0.295979	952	1713	0.133124
mir-3196	X	5.15124	764	0.28969	954	1718	0.132984
mir-662	X	5.33584	807	0.4168	917	1724	0.132845
mir-1283-2	X	5.12777	759	0.250504	966	1725	0.132706
mir-3663	X	5.15462	767	0.27667	959	1726	0.132568
mir-1302-3	X	5.15295	765	0.265665	962	1727	0.13243
mir-3156-3	X	5.16993	771	0.28049	957	1728	0.132292
mir-3937	X	5.17401	773	0.283548	956	1729	0.132154
mir-4254	X	5.16977	770	0.275671	960	1730	0.132017
mir-3622b	X	5.15883	768	0.264896	963	1731	0.13188
mir-642b	O	5.16966	769	0.252673	964	1733	0.13278
mir-663b	X	5.19084	775	0.279376	958	1733	0.132642
mir-3668	X	5.22651	783	0.2866	955	1738	0.132505
mir-523	X	5.12507	757	0.183806	982	1739	0.132368
mir-554	X	5.5223	818	0.366417	927	1745	0.132231
mir-3163	X	5.20674	779	0.250323	967	1746	0.132095
mir-3120	X	5.19981	776	0.232913	971	1747	0.131959
mir-4315-1	X	5.21262	782	0.251843	965	1747	0.131823
mir-1289-2	X	5.18582	774	0.220896	975	1749	0.131687
mir-3133	X	5.20737	780	0.235464	970	1750	0.131552
mir-3915	X	5.20536	778	0.230007	972	1750	0.131417
mir-3137	X	5.21071	781	0.226167	973	1754	0.131282
mir-650	X	5.20475	777	0.188829	981	1758	0.131148
mir-3685	X	5.24503	786	0.21977	976	1762	0.131013
mir-3116-1	X	5.23281	784	0.204287	979	1763	0.130879
mir-3179-1	X	5.24636	787	0.211782	978	1765	0.130746
mir-610	X	5.24445	785	0.203243	980	1765	0.130612
mir-3168	X	5.26523	788	0.179728	983	1771	0.130479
mir-1182	X	5.27515	791	0.176936	984	1775	0.130346
mir-1205	X	5.27193	789	0.168142	986	1775	0.130214
mir-558	X	5.3325	806	0.242005	969	1775	0.130081
mir-1263	X	5.27568	793	0.174128	985	1778	0.129949
mir-548w	X	5.28032	794	0.164507	992	1786	0.129817
mir-550b-1	X	5.28067	795	0.157845	996	1791	0.129686
mir-1273c	X	5.27522	792	0.145523	1001	1793	0.129555
mir-3660	X	5.27305	790	0.142203	1003	1793	0.129424
mir-3179-2	X	5.28077	796	0.151853	998	1794	0.129293
mir-1281	X	5.28473	798	0.145673	1000	1798	0.129162
mir-3153	X	5.34604	809	0.164627	989	1798	0.129032
mir-3935	X	5.28931	804	0.160634	994	1798	0.128902
mir-4256	X	5.8115	831	0.244765	968	1799	0.128773
mir-3141	X	5.28324	797	0.135458	1004	1801	0.128643
mir-1207	X	5.46308	813	0.164593	990	1803	0.128514
mir-4285	X	5.46308	814	0.164593	991	1805	0.128385
mir-3147	X	5.62574	820	0.165344	987	1807	0.128257
mir-3151	X	5.28531	799	0.116472	1010	1809	0.128128
mir-3148	X	5.28584	800	0.114198	1011	1811	0.128
mir-4292	X	5.28625	802	0.120881	1009	1811	0.127872
mir-526a-1	X	5.46221	812	0.144015	1002	1814	0.127745
mir-3907	X	5.34666	810	0.130392	1006	1816	0.127617
mir-4279	X	5.63187	821	0.160566	995	1816	0.12749
mir-4315-2	X	5.28592	801	0.107272	1015	1816	0.127363
mir-3180-1	X	5.72148	826	0.161046	993	1819	0.127237
mir-3171	X	5.88513	833	0.16515	988	1821	0.12711
mir-526a-2	X	5.50473	817	0.134092	1005	1822	0.126984
mir-1299	X	5.32821	805	0.10154	1018	1823	0.126858
mir-3914-2	X	5.28819	803	0.0928586	1021	1824	0.126733
mir-4308	X	5.8108	830	0.15734	997	1827	0.126607
mir-2113	X	5.44781	811	0.0960096	1020	1831	0.126482
mir-631	X	5.33985	808	0.0892533	1023	1831	0.126357
mir-4322	X	5.60699	819	0.105091	1017	1836	0.126233
mir-1915	X	5.74603	827	0.11114	1013	1840	0.126108
mir-606	X	5.6801	823	0.0905082	1022	1845	0.125984
mir-921	X	5.6642	822	0.0802636	1025	1847	0.12586
mir-4280	X	6.04109	843	0.127139	1007	1850	0.125737
mir-4301	X	6.16103	851	0.150469	999	1850	0.125613
mir-3165	X	5.68612	824	0.068398	1028	1852	0.12549
mir-4296	X	5.88607	834	0.0985929	1019	1853	0.125367
mir-764	X	5.92549	837	0.106229	1016	1853	0.125245
mir-3671	X	6.10203	847	0.121686	1008	1855	0.125122
mir-2861	X	5.80241	828	0.065405	1029	1857	0.125
mir-3180-2	X	5.71678	825	0.0524455	1032	1857	0.124878
mir-3184	X	5.86922	832	0.0780873	1026	1858	0.124756
mir-3913-2	X	6.18313	852	0.113229	1012	1864	0.124635
mir-3916	X	5.91127	835	0.0602787	1030	1865	0.124514
mir-1827	X	6.08561	844	0.0863818	1024	1868	0.124393
mir-3929	X	6.20355	854	0.10974	1014	1868	0.124272
mir-1322	X	5.933	838	0.0559209	1031	1869	0.124151
mir-3186	X	5.91209	836	0.0365512	1033	1869	0.124031
mir-568	X	5.80738	829	0.0181862	1040	1869	0.123911
mir-3621	X	6.00398	840	0.0362579	1034	1874	0.123791
mir-1469	X	6.00584	841	0.0299791	1035	1876	0.123671
mir-548f-5	X	6.02587	842	0.026441	1036	1878	0.123552
mir-550b-2	X	6.10021	846	0.0223873	1037	1883	0.123433
mir-762	X	6.2991	858	0.0706082	1027	1885	0.123314
mir-4309	X	6.12498	848	0.019856	1038	1886	0.123195
mir-3675	X	6.13767	850	0.0189	1039	1889	0.123077
mir-3646	X	6.18398	853	0.0142299	1041	1894	0.122959
mir-4324	X	6.21376	855	0.0131007	1042	1897	0.122841
mir-4317	X	6.26913	856	0.00849122	1043	1899	0.122723
mir-4328	X	6.26913	857	0.00849122	1044	1901	0.122605
mir-3180-3	X	6.32514	859	0.00378711	1045	1904	0.122488
mir-4312	X	6.33853	860	0.00194366	1046	1906	0.122371
