# Supplementary material for: Prioritizing cancer-related microRNAs by integrating microRNA and mRNA datasets
Source: Sci Rep. 2016 Oct 13;6:35350. doi: 10.1038/srep35350 (PMC5062133; doi:10.1038/srep35350)
Supplement: Supplementary Table 7 [file srep35350-s8.xls]

## Sheet: F1
miRNA	HMDD	Ave_Exp	Cumulative Ratio
mir-21	O	227931	1
mir-10b	O	77718.7	1
mir-22	O	73742.5	1
mir-148a	O	61211	1
mir-30a	O	59486	1
mir-99b	X	57410.4	0.833333
mir-182	O	46380.5	0.857143
mir-143	O	46062.3	0.875
mir-10a	O	36046.5	0.888889
let-7b	O	28432.1	0.9
mir-375	O	26103.5	0.909091
mir-183	O	19167.6	0.916667
let-7a-2	O	18456	0.923077
mir-103-1	X	16734.9	0.857143
mir-30e	X	13918	0.8
mir-200c	O	11711.2	0.8125
mir-101-1	O	10191.8	0.823529
mir-25	O	9761.03	0.833333
let-7a-3	O	9307.57	0.842105
let-7a-1	O	9227.66	0.85
mir-92a-2	O	9101.42	0.857143
let-7f-2	O	8934.8	0.863636
mir-203	O	8031.8	0.869565
mir-30d	O	7064.56	0.875
mir-199b	O	5284.08	0.88
mir-93	O	4875.86	0.884615
mir-29a	O	4776.78	0.888889
mir-28	X	4501.99	0.857143
mir-199a-2	O	4107.72	0.862069
mir-126	O	3793.04	0.866667
mir-142	X	3651.13	0.83871
mir-23a	O	3606.4	0.84375
mir-205	O	3501.81	0.848485
mir-100	O	3408.91	0.852941
mir-151	X	2572.38	0.828571
let-7c	O	2491.69	0.833333
mir-199a-1	O	2409.4	0.837838
mir-9-1	O	2162.91	0.842105
mir-9-2	O	2157.49	0.846154
mir-141	O	1962.11	0.85
mir-29c	O	1827.84	0.853659
mir-26a-2	O	1802.82	0.857143
mir-181a-1	O	1710.5	0.860465
mir-1307	X	1703.58	0.840909
mir-145	O	1599.2	0.844444
mir-24-2	O	1544.67	0.847826
mir-191	O	1364.45	0.851064
let-7e	O	1335.93	0.854167
mir-125a	O	1284.79	0.857143
mir-150	X	1237.21	0.84
mir-27a	O	1178.26	0.843137
mir-200a	O	1046.66	0.846154
mir-127	O	1042.24	0.849057
mir-210	O	920.793	0.851852
mir-125b-1	O	905.467	0.854545
mir-196a-1	O	901.642	0.857143
mir-23b	O	876.911	0.859649
mir-30c-2	O	865.038	0.862069
mir-181a-2	O	838.181	0.864407
mir-99a	X	792.972	0.85
mir-374a	O	791.554	0.852459
mir-26b	O	791.336	0.854839
mir-379	X	777.435	0.84127
mir-532	X	705.013	0.828125
mir-17	O	678.273	0.830769
let-7g	O	677.68	0.833333
mir-106b	O	674.879	0.835821
mir-200b	O	672.483	0.838235
mir-16-1	O	668.059	0.84058
let-7d	O	648.137	0.842857
mir-27b	O	644.112	0.84507
mir-140	O	638.271	0.847222
mir-146b	O	615.119	0.849315
mir-342	O	593.105	0.851351
mir-192	X	574.12	0.84
let-7i	O	568.997	0.842105
mir-320a	O	568.996	0.844156
mir-30b	O	558.381	0.846154
mir-196b	X	529.06	0.835443
mir-193a	O	526.27	0.8375
mir-155	O	501.017	0.839506
mir-92a-1	O	489.431	0.841463
mir-134	X	481.133	0.831325
mir-425	O	478.924	0.833333
mir-197	O	424.704	0.835294
mir-29b-2	O	391.948	0.837209
mir-181b-1	O	387.441	0.83908
mir-455	X	370.003	0.829545
mir-186	X	356.964	0.820225
mir-338	O	341.807	0.822222
mir-361	X	337.554	0.813187
mir-29b-1	O	325.221	0.815217
mir-152	O	281.63	0.817204
mir-625	O	273.794	0.819149
mir-15b	X	268.527	0.810526
mir-542	X	260.079	0.802083
mir-148b	O	224.665	0.804124
mir-500a	X	223.512	0.795918
mir-378	X	218.343	0.787879
mir-582	X	212.496	0.78
mir-20a	O	208.915	0.782178
mir-424	X	205.457	0.77451
mir-149	O	205.132	0.776699
mir-423	O	196.367	0.778846
mir-451	X	167.44	0.771429
mir-193b	O	165.658	0.773585
mir-92b	X	158.787	0.766355
mir-146a	O	158.484	0.768519
mir-34a	O	152.91	0.770642
mir-629	O	147.878	0.772727
mir-708	O	146.039	0.774775
mir-19b-2	O	140.972	0.776786
mir-1269	X	140.9	0.769912
mir-574	X	132.056	0.763158
mir-184	X	127.132	0.756522
mir-15a	O	126.64	0.758621
mir-223	O	124.499	0.760684
mir-429	O	120.885	0.762712
mir-484	X	116.162	0.756303
mir-3607	X	116.087	0.75
mir-221	O	115.462	0.752066
mir-181c	X	108.071	0.745902
mir-335	O	94.4578	0.747967
mir-194-2	O	91.619	0.75
mir-130a	X	84.389	0.744
mir-128-1	O	84.3632	0.746032
mir-194-1	O	82.8728	0.748031
mir-153-2	O	80.3257	0.75
mir-132	O	77.0356	0.751938
mir-328	O	70.6404	0.753846
mir-98	X	69.4515	0.748092
mir-589	X	68.0424	0.742424
mir-339	O	67.7316	0.744361
mir-196a-2	O	64.7941	0.746269
mir-187	O	63.4861	0.748148
mir-675	X	62.5869	0.742647
mir-486	O	61.3949	0.744526
mir-222	O	61.3059	0.746377
mir-107	O	60.9058	0.748201
mir-324	O	60.4029	0.75
mir-584	O	58.9337	0.751773
mir-744	X	58.7546	0.746479
mir-365-2	X	58.7084	0.741259
mir-2355	O	58.4116	0.743056
mir-452	O	58.1846	0.744828
mir-365-1	X	58.0964	0.739726
mir-374b	X	57.5542	0.734694
mir-128-2	O	57.5391	0.736486
mir-224	O	57.105	0.738255
mir-501	X	53.4239	0.733333
mir-628	X	53.3951	0.728477
mir-505	O	53.287	0.730263
mir-185	X	53.2633	0.72549
mir-331	X	53.0488	0.720779
mir-3065	X	52.5139	0.716129
mir-664	X	52.0885	0.711538
mir-1287	X	50.0023	0.707006
mir-195	O	49.3672	0.708861
mir-139	O	49.3589	0.710692
mir-337	X	48.0444	0.70625
mir-330	X	47.695	0.701863
mir-136	X	46.2287	0.697531
mir-144	X	45.867	0.693252
mir-7-1	O	45.0467	0.695122
mir-1247	X	44.6116	0.690909
mir-409	O	42.6279	0.692771
mir-20b	O	42.4828	0.694611
mir-96	O	41.8505	0.696429
mir-874	O	41.1844	0.698225
mir-214	O	39.4593	0.7
mir-218-2	O	38.3133	0.701754
mir-652	X	36.6482	0.697674
mir-769	X	34.659	0.693642
mir-345	O	33.9879	0.695402
mir-32	X	33.3691	0.691429
mir-101-2	O	33.1162	0.693182
mir-130b	X	31.9331	0.689266
mir-497	O	31.187	0.691011
mir-340	O	29.9476	0.692737
mir-660	X	28.6849	0.688889
mir-135b	O	28.0812	0.690608
mir-382	X	28.0759	0.686813
mir-381	X	26.9999	0.68306
mir-19a	O	25.9453	0.684783
mir-181d	X	25.8351	0.681081
mir-33a	X	25.2328	0.677419
mir-217	X	25.1555	0.673797
let-7f-1	O	24.9004	0.675532
mir-654	X	24.7522	0.671958
mir-301a	O	24.3866	0.673684
mir-590	X	23.2699	0.670157
mir-1266	X	22.7772	0.666667
mir-105-2	X	21.5416	0.663212
mir-1301	X	21.5122	0.659794
mir-3677	X	21.3079	0.65641
mir-758	X	21.2892	0.653061
mir-105-1	X	21.2162	0.649746
mir-106a	X	20.6683	0.646465
mir-450b	O	20.211	0.648241
mir-577	X	20.0508	0.645
mir-653	X	20.0451	0.641791
mir-125b-2	O	19.6396	0.643564
mir-190b	X	19.5787	0.640394
mir-363	X	19.1337	0.637255
mir-1180	X	18.8932	0.634146
mir-3074	X	18.0187	0.631068
mir-503	X	17.3427	0.628019
mir-493	O	17.0094	0.629808
mir-598	X	16.9262	0.626794
mir-576	X	16.8152	0.62381
mir-615	X	16.5933	0.620853
mir-326	O	16.5282	0.622642
mir-24-1	O	16.3512	0.624413
mir-431	X	14.7834	0.621495
mir-34c	O	14.4738	0.623256
mir-3613	X	14.4117	0.62037
mir-483	X	14.2102	0.617512
mir-454	X	14.1385	0.614679
mir-449a	X	13.9536	0.611872
mir-1306	X	13.87	0.609091
mir-18a	O	13.7739	0.61086
mir-539	X	13.3905	0.608108
mir-519a-1	X	13.2924	0.605381
mir-3653	X	12.7329	0.602679
mir-767	X	12.6972	0.6
mir-766	X	12.6223	0.597345
mir-370	X	12.5048	0.594714
mir-33b	X	11.8693	0.592105
mir-3647	X	11.831	0.58952
mir-934	X	11.6596	0.586957
mir-1976	X	11.5036	0.584416
mir-887	X	11.3914	0.581897
mir-16-2	O	11.3484	0.583691
mir-889	X	11.287	0.581197
mir-103-2	X	11.0491	0.578723
mir-362	X	10.8229	0.576271
mir-3127	X	10.7697	0.57384
mir-671	X	10.7644	0.571429
mir-508	X	10.6869	0.569038
mir-31	O	10.2985	0.570833
mir-369	X	10.2407	0.568465
mir-410	X	10.1236	0.566116
mir-323b	X	8.98006	0.563786
mir-4326	X	8.7006	0.561475
mir-502	X	8.38562	0.559184
mir-940	X	8.15588	0.556911
mir-1296	X	8.08393	0.554656
mir-154	X	7.9655	0.552419
mir-19b-1	O	7.84902	0.554217
mir-432	X	7.66759	0.552
mir-411	O	7.63384	0.553785
mir-1468	X	7.59465	0.551587
mir-495	O	7.41201	0.55336
mir-942	X	7.34104	0.551181
mir-3200	X	6.70735	0.54902
mir-3676	X	6.59371	0.546875
mir-26a-1	O	6.56022	0.548638
mir-320b-2	O	6.5437	0.550388
mir-450a-1	O	6.48783	0.552124
mir-296	O	6.4695	0.553846
mir-450a-2	O	6.34857	0.555556
mir-412	X	6.26957	0.553435
mir-642a	X	6.21175	0.551331
mir-215	O	6.20418	0.55303
mir-3605	X	6.11119	0.550943
mir-3614	X	6.09751	0.548872
mir-937	X	5.90647	0.546816
mir-935	X	5.66445	0.544776
mir-487b	X	5.49858	0.542751
mir-3130-1	O	5.46985	0.544444
mir-485	X	5.43207	0.542435
mir-323	X	5.40957	0.540441
mir-1-2	O	5.37831	0.542125
mir-181b-2	O	5.33637	0.543796
mir-376c	O	5.28713	0.545455
mir-760	X	5.25507	0.543478
mir-491	X	5.10887	0.541516
mir-592	X	4.98231	0.539568
mir-511-1	X	4.85291	0.537634
mir-3648	X	4.83407	0.535714
mir-511-2	X	4.80879	0.533808
mir-153-1	O	4.64463	0.535461
mir-378c	X	4.58274	0.533569
mir-616	X	4.57446	0.53169
mir-204	O	4.56161	0.533333
mir-212	X	4.53586	0.531469
mir-1271	X	4.42285	0.529617
mir-885	X	4.33514	0.527778
mir-3615	X	4.27244	0.525952
mir-190	X	4.26365	0.524138
mir-3150b	X	4.18946	0.522337
mir-1274b	X	4.17785	0.520548
mir-188	X	4.14812	0.518771
mir-500b	X	4.1468	0.517007
mir-550a-1	X	3.99015	0.515254
mir-135a-1	O	3.94817	0.516892
mir-299	O	3.53936	0.518519
mir-516a-1	O	3.51689	0.520134
mir-34b	O	3.46545	0.521739
mir-3913-1	X	3.30275	0.52
mir-95	X	3.29856	0.518272
mir-377	X	3.28924	0.516556
mir-516a-2	O	3.27413	0.518152
mir-133a-1	O	3.25758	0.519737
mir-550a-2	X	3.1786	0.518033
mir-1245	X	3.16359	0.51634
mir-1249	X	3.10888	0.514658
mir-421	X	3.07521	0.512987
mir-1251	X	3.01504	0.511327
mir-3170	X	2.94905	0.509677
mir-3928	X	2.80317	0.508039
mir-526b	X	2.79764	0.50641
mir-496	X	2.68896	0.504792
mir-651	X	2.68576	0.503185
mir-1248	X	2.61169	0.501587
mir-519a-2	X	2.54456	0.5
mir-449b	X	2.52992	0.498423
mir-877	X	2.41969	0.496855
mir-1224	X	2.40713	0.495298
mir-219-1	O	2.37697	0.496875
mir-655	X	2.35544	0.495327
mir-1226	X	2.19516	0.493789
mir-522	X	2.173	0.49226
mir-301b	O	2.13512	0.493827
mir-551b	X	2.11291	0.492308
mir-2110	X	2.04125	0.490798
mir-9-3	O	2.02088	0.492355
mir-659	X	1.9978	0.490854
mir-129-2	O	1.96113	0.492401
mir-494	X	1.87442	0.490909
mir-891a	X	1.86975	0.489426
mir-504	X	1.86179	0.487952
mir-2115	X	1.82831	0.486486
mir-939	X	1.79668	0.48503
mir-509-3	X	1.77271	0.483582
mir-129-1	O	1.74971	0.485119
mir-1277	X	1.74276	0.48368
mir-944	X	1.73857	0.482249
mir-3934	X	1.73534	0.480826
mir-2277	X	1.72921	0.479412
mir-509-1	X	1.71034	0.478006
mir-509-2	X	1.68944	0.476608
mir-487a	X	1.68518	0.475219
mir-548v	X	1.68243	0.473837
mir-3926-1	X	1.68035	0.472464
mir-376b	X	1.67639	0.471098
mir-1270-1	X	1.62699	0.469741
mir-1270-2	X	1.61696	0.468391
mir-30c-1	O	1.60453	0.469914
mir-376a-1	X	1.60117	0.468571
mir-3940	X	1.5739	0.467236
mir-3156-2	X	1.55376	0.465909
mir-1228	X	1.54629	0.464589
mir-1258	O	1.53495	0.466102
mir-3917	X	1.51947	0.464789
mir-543	X	1.48426	0.463483
mir-3687	X	1.43763	0.462185
mir-3664	X	1.41759	0.460894
mir-627	X	1.39662	0.45961
mir-3651	X	1.39605	0.458333
mir-3610	X	1.39583	0.457064
mir-206	O	1.38437	0.458564
mir-433	X	1.35699	0.4573
mir-1229	X	1.35372	0.456044
mir-147b	X	1.33893	0.454795
mir-1304	X	1.31558	0.453552
mir-1295	X	1.27907	0.452316
mir-548b	X	1.27034	0.451087
mir-3156-3	X	1.23791	0.449864
mir-383	O	1.23061	0.451351
mir-2114	X	1.1934	0.450135
mir-3682	X	1.18846	0.448925
mir-514-2	X	1.18841	0.447721
mir-218-1	O	1.18076	0.449198
mir-514-3	X	1.13152	0.448
mir-514-1	X	1.12296	0.446809
mir-545	X	1.06289	0.445623
mir-202	O	1.05871	0.44709
mir-624	X	1.05433	0.44591
mir-1254	X	1.03046	0.444737
mir-7-3	O	0.99461	0.446194
mir-3652	X	0.989385	0.445026
mir-520b	O	0.984415	0.446475
mir-7-2	O	0.977005	0.447917
mir-3156-1	X	0.945516	0.446753
mir-556	X	0.909635	0.445596
mir-676	X	0.893217	0.444444
mir-579	X	0.886724	0.443299
mir-3690	X	0.883221	0.442159
mir-1291	X	0.873714	0.441026
mir-449c	X	0.858802	0.439898
mir-380	X	0.843585	0.438776
mir-3678	X	0.837118	0.437659
mir-643	X	0.817915	0.436548
mir-2116	X	0.800534	0.435443
mir-3912	X	0.798147	0.434343
mir-520a	O	0.786821	0.435768
mir-320d-1	O	0.752563	0.437186
mir-216a	X	0.749591	0.43609
mir-3136	X	0.731268	0.435
mir-618	X	0.72244	0.433915
mir-18b	O	0.70642	0.435323
mir-1262	X	0.698235	0.434243
mir-372	X	0.692652	0.433168
mir-138-1	X	0.692131	0.432099
mir-581	X	0.690047	0.431034
mir-656	X	0.680002	0.429975
mir-320d-2	O	0.673387	0.431373
mir-1288	X	0.671494	0.430318
mir-3922	X	0.668154	0.429268
mir-518c	X	0.663146	0.428224
mir-541	X	0.652974	0.427184
mir-512-1	X	0.644242	0.42615
mir-3187	X	0.629944	0.425121
mir-512-2	X	0.623374	0.424096
mir-639	X	0.612014	0.423077
mir-517a	X	0.60957	0.422062
mir-517b	X	0.60869	0.421053
mir-376a-2	X	0.608096	0.420048
mir-1292	X	0.602845	0.419048
mir-3619	X	0.58399	0.418052
mir-585	X	0.581454	0.417062
mir-3173	X	0.581144	0.416076
mir-489	X	0.571168	0.415094
mir-552	X	0.569394	0.414118
mir-3129	X	0.558185	0.413146
mir-320c-1	O	0.558085	0.41452
mir-605	X	0.557124	0.413551
mir-1255a	X	0.555296	0.412587
mir-3191	X	0.54718	0.411628
mir-3199-2	X	0.540546	0.410673
mir-665	X	0.53891	0.409722
mir-138-2	X	0.538274	0.408776
mir-3199-1	X	0.535044	0.407834
mir-518b	X	0.535024	0.406897
mir-518f	X	0.527776	0.405963
mir-518e	X	0.525069	0.405034
mir-1910	X	0.523296	0.40411
mir-551a	X	0.52313	0.403189
mir-570	X	0.518956	0.402273
mir-3662	X	0.516957	0.401361
mir-548s	X	0.510904	0.400452
mir-3909	X	0.505823	0.399549
mir-3117	X	0.490231	0.398649
mir-636	X	0.483405	0.397753
mir-548e	X	0.483296	0.396861
mir-3190	X	0.479177	0.395973
mir-527	X	0.47291	0.395089
mir-3923	X	0.471028	0.394209
mir-3161	X	0.468454	0.393333
mir-548o	X	0.462502	0.392461
mir-374c	X	0.460861	0.391593
mir-329-2	X	0.456533	0.390728
mir-137	O	0.448111	0.39207
mir-320c-2	O	0.439083	0.393407
mir-1284	X	0.431248	0.392544
mir-3941	X	0.41339	0.391685
mir-124-1	O	0.403536	0.393013
mir-329-1	X	0.399549	0.392157
mir-3680	X	0.397006	0.391304
mir-632	O	0.396062	0.392625
mir-133b	O	0.39552	0.393939
mir-3157	X	0.395334	0.393089
mir-663	X	0.39026	0.392241
mir-525	X	0.38947	0.391398
mir-3194	X	0.389113	0.390558
mir-1275	X	0.375066	0.389722
mir-1283-2	X	0.374901	0.388889
mir-580	X	0.365837	0.38806
mir-1537	X	0.357509	0.387234
mir-499	X	0.35565	0.386412
mir-658	X	0.353672	0.385593
mir-3176	X	0.346333	0.384778
mir-3174	X	0.339659	0.383966
mir-135a-2	O	0.336358	0.385263
mir-518a-1	X	0.335894	0.384454
mir-548j	X	0.335417	0.383648
mir-3158-2	X	0.327462	0.382845
mir-1185-1	X	0.319668	0.382046
mir-1538	X	0.314505	0.38125
mir-23c	X	0.304488	0.380457
mir-3655	X	0.285932	0.379668
mir-520g	X	0.282562	0.378882
mir-3926-2	X	0.278758	0.378099
mir-765	X	0.276482	0.37732
mir-1181	X	0.274946	0.376543
mir-3944	X	0.269053	0.37577
mir-3620	X	0.267851	0.375
mir-548f-1	X	0.263648	0.374233
mir-3622a	X	0.260706	0.373469
mir-490	X	0.260508	0.372709
mir-2276	X	0.257903	0.371951
mir-519c	O	0.256467	0.373225
mir-320e	O	0.250423	0.374494
mir-607	X	0.250375	0.373737
mir-3150	X	0.246786	0.372984
mir-3188	X	0.242143	0.372233
mir-3942	X	0.238274	0.371486
mir-1179	X	0.23317	0.370741
mir-548k	X	0.231503	0.37
mir-3691	X	0.230043	0.369261
mir-488	O	0.229233	0.370518
mir-561	X	0.227891	0.369781
mir-548q	X	0.227532	0.369048
mir-1294	X	0.223274	0.368317
mir-1293	X	0.218521	0.367589
mir-1283-1	X	0.216264	0.366864
mir-124-2	O	0.213413	0.36811
mir-520f	X	0.21189	0.367387
mir-1276	X	0.211766	0.366667
mir-3178	X	0.210801	0.365949
mir-520e	X	0.208799	0.365234
mir-124-3	O	0.205361	0.366472
mir-518a-2	X	0.204271	0.365759
mir-3667	X	0.203609	0.365049
mir-1914	X	0.201226	0.364341
mir-3684	X	0.197756	0.363636
mir-549	X	0.188042	0.362934
mir-346	X	0.1859	0.362235
mir-520h	O	0.185666	0.363462
mir-873	X	0.185653	0.362764
mir-1250	X	0.184576	0.362069
mir-548d-1	X	0.183662	0.361377
mir-548t	X	0.182564	0.360687
mir-3193	X	0.179459	0.36
mir-4286	X	0.176001	0.359316
mir-3609	X	0.17511	0.358634
mir-506	O	0.174243	0.359848
mir-516b-1	O	0.171761	0.361059
mir-3654	X	0.171494	0.360377
mir-548y	X	0.165229	0.359699
mir-519d	O	0.162365	0.360902
mir-3919	X	0.158718	0.360225
mir-548d-2	X	0.156712	0.359551
mir-521-1	X	0.156589	0.358879
mir-3911	X	0.154844	0.358209
mir-3140	X	0.150463	0.357542
mir-1227	X	0.147923	0.356877
mir-219-2	O	0.146465	0.358071
mir-3910-2	X	0.140645	0.357407
mir-1305	X	0.139822	0.356747
mir-3138	X	0.138105	0.356089
mir-641	X	0.134801	0.355433
mir-1185-2	X	0.134009	0.354779
mir-520d	O	0.133482	0.355963
mir-3143	X	0.132115	0.355311
mir-1234	X	0.128448	0.354662
mir-559	X	0.128101	0.354015
mir-466	X	0.127634	0.35337
mir-3618	X	0.126403	0.352727
mir-3920	X	0.125912	0.352087
mir-3189	X	0.125873	0.351449
mir-211	X	0.124714	0.350814
mir-1237	X	0.122582	0.350181
mir-3126	X	0.122145	0.34955
mir-597	X	0.120316	0.348921
mir-802	X	0.119091	0.348294
mir-516b-2	O	0.116875	0.349462
mir-1911	X	0.115855	0.348837
mir-3192	X	0.114742	0.348214
mir-573	X	0.114134	0.347594
mir-3927	X	0.111023	0.346975
mir-3177	X	0.105666	0.346359
mir-520c	O	0.105538	0.347518
mir-515-2	O	0.104439	0.348673
mir-3616	X	0.103465	0.348057
mir-3158-1	X	0.102281	0.347443
mir-1323	O	0.101749	0.348592
mir-517c	X	0.0998174	0.347979
mir-3152	X	0.0994646	0.347368
mir-600	X	0.0985692	0.34676
mir-3155	X	0.0983948	0.346154
mir-133a-2	O	0.093235	0.347295
mir-1256	X	0.092767	0.34669
mir-612	X	0.0927128	0.346087
mir-3145	X	0.0923236	0.345486
mir-3611	X	0.0920583	0.344887
mir-521-2	X	0.0904978	0.344291
mir-1197	X	0.0863615	0.343696
mir-3936	X	0.0856162	0.343103
mir-3679	X	0.0843727	0.342513
mir-515-1	O	0.0829065	0.343643
mir-943	X	0.0826012	0.343053
mir-578	X	0.0814439	0.342466
mir-3198	X	0.0800861	0.34188
mir-3137	X	0.0799142	0.341297
mir-1915	O	0.0796623	0.342419
mir-492	X	0.0791908	0.341837
mir-3622b	X	0.0787345	0.341256
mir-3124	X	0.0770008	0.340678
mir-3115	X	0.076826	0.340102
mir-3154	X	0.0758985	0.339527
mir-1908	X	0.0738613	0.338954
mir-373	O	0.0736724	0.340067
mir-588	X	0.0728917	0.339496
mir-770	X	0.0726015	0.338926
mir-876	X	0.0692774	0.338358
mir-513c	X	0.0689886	0.337793
mir-572	X	0.0683508	0.337229
mir-668	X	0.0675994	0.336667
mir-1260b	X	0.0665691	0.336106
mir-3132	X	0.0636687	0.335548
mir-720	X	0.0619195	0.334992
mir-1225	X	0.061845	0.334437
mir-4254	X	0.0610928	0.333884
mir-2278	X	0.0610672	0.333333
mir-4306	O	0.060782	0.334432
mir-1236	X	0.0606645	0.333882
mir-548l	X	0.0601989	0.333333
mir-3939	X	0.0597918	0.332787
mir-122	O	0.0597576	0.333879
mir-3183	X	0.0592232	0.333333
mir-216b	X	0.0563298	0.33279
mir-1909	X	0.0558746	0.332248
mir-3617	X	0.0554904	0.331707
mir-523	X	0.0542865	0.331169
mir-3166	X	0.0541519	0.330632
mir-3144	X	0.0538458	0.330097
mir-1252	X	0.0528704	0.329564
mir-3202-2	X	0.0528564	0.329032
mir-599	X	0.0513688	0.328502
mir-3149	X	0.0508569	0.327974
mir-3688	X	0.0504422	0.327448
mir-1539	X	0.050325	0.326923
mir-611	X	0.0499783	0.3264
mir-1298	X	0.0496982	0.325879
mir-564	X	0.048924	0.325359
mir-519b	X	0.048826	0.324841
mir-1285-1	X	0.0482292	0.324324
mir-1243	X	0.0474999	0.32381
mir-3146	X	0.0474042	0.323296
mir-1278	X	0.0473198	0.322785
mir-614	X	0.0467452	0.322275
mir-3131	X	0.0458496	0.321767
mir-642b	X	0.0457387	0.32126
mir-3650	X	0.0456292	0.320755
mir-3929	X	0.0449347	0.320251
mir-3164	X	0.0441038	0.319749
mir-1246	X	0.0438256	0.319249
mir-3186	O	0.0428681	0.320312
mir-507	X	0.0427789	0.319813
mir-3116-2	X	0.0413378	0.319315
mir-892a	X	0.0398809	0.318818
mir-2117	X	0.0396373	0.318323
mir-1289-1	X	0.0396355	0.317829
mir-1286	X	0.0394143	0.317337
mir-524	X	0.0379684	0.316847
mir-3681	X	0.0367014	0.316358
mir-3139	X	0.0356532	0.315871
mir-3125	X	0.0351997	0.315385
mir-548x	X	0.0341464	0.3149
mir-3180-4	X	0.0340856	0.314417
mir-1913	X	0.034013	0.313936
mir-548X	X	0.0323181	0.313456
mir-371	X	0.0315792	0.312977
mir-3151	X	0.0301779	0.3125
mir-3175	X	0.0300465	0.312024
mir-514b	X	0.029584	0.31155
mir-938	X	0.0294977	0.311077
mir-3181	X	0.0294357	0.310606
mir-662	X	0.029049	0.310136
mir-548a-3	X	0.028978	0.309668
mir-3945	X	0.0288154	0.309201
mir-3914-1	X	0.0282024	0.308735
mir-3943	X	0.0277093	0.308271
mir-3656	X	0.0275915	0.307808
mir-555	X	0.02699	0.307346
mir-3160-1	X	0.0263158	0.306886
mir-3918	X	0.0262302	0.306428
mir-3128	X	0.02604	0.30597
mir-519e	O	0.0259894	0.307004
mir-498	X	0.0256005	0.306548
mir-3196	X	0.0255795	0.306092
mir-550b-1	X	0.0253199	0.305638
mir-3195	X	0.0244496	0.305185
mir-1231	X	0.0223212	0.304734
mir-1257	X	0.0222852	0.304284
mir-550b-2	X	0.0218021	0.303835
mir-544b	X	0.0210587	0.303387
mir-1238	X	0.0210276	0.302941
mir-3692	X	0.020246	0.302496
mir-2113	X	0.0189363	0.302053
mir-3148	X	0.0188392	0.301611
mir-670	X	0.0185477	0.30117
mir-3916	X	0.0184612	0.30073
mir-621	X	0.0184087	0.300292
mir-3660	X	0.0179813	0.299854
mir-3925	X	0.0179514	0.299419
mir-1302-3	X	0.0174265	0.298984
mir-3202-1	X	0.0173302	0.298551
mir-603	X	0.0171543	0.298119
mir-3661	X	0.0170299	0.297688
mir-3159	X	0.0169405	0.297258
mir-1303	X	0.0167135	0.29683
mir-3659	X	0.0163852	0.296403
mir-1265	X	0.0163522	0.295977
mir-198	X	0.0161856	0.295552
mir-513a-2	O	0.0160738	0.296562
mir-3165	X	0.0158342	0.296137
mir-3606	X	0.0157947	0.295714
mir-3646	X	0.0152241	0.295292
mir-513b	X	0.0148723	0.294872
mir-544	X	0.0147571	0.294452
mir-3658	X	0.0144411	0.294034
mir-1267	X	0.0141584	0.293617
mir-622	X	0.0136562	0.293201
mir-3921	X	0.0136298	0.292786
mir-933	X	0.0130612	0.292373
mir-1912	X	0.0130003	0.291961
mir-3663	X	0.0126297	0.291549
mir-3120	X	0.0125526	0.291139
mir-3168	X	0.0124896	0.29073
mir-3907	X	0.0123357	0.290323
mir-3179-1	X	0.012254	0.289916
mir-3179-3	X	0.0114661	0.28951
mir-3116-1	X	0.011465	0.289106
mir-3130-2	O	0.0113739	0.290098
mir-3657	X	0.0113018	0.289694
mir-891b	X	0.011146	0.289291
mir-1193	X	0.0107605	0.288889
mir-3163	X	0.0106972	0.288488
mir-922	O	0.0104536	0.289474
mir-3135	X	0.0102914	0.289073
mir-378b	X	0.00978323	0.288674
mir-3612	X	0.00919548	0.288276
mir-513a-1	O	0.00861884	0.289256
mir-718	O	0.0085301	0.290234
mir-4284	X	0.00847512	0.289835
mir-3675	X	0.00829241	0.289438
mir-3121	X	0.00827112	0.289041
mir-302a	O	0.0081112	0.290014
mir-3937	X	0.00787581	0.289617
mir-3938	X	0.00785897	0.289222
mir-610	X	0.00776139	0.288828
mir-1281	X	0.00775184	0.288435
mir-448	X	0.00768212	0.288043
mir-1-1	O	0.00754018	0.289009
mir-3935	X	0.00735487	0.288618
mir-596	X	0.00732312	0.288227
mir-3162	X	0.00723699	0.287838
mir-617	X	0.00715861	0.287449
mir-3133	X	0.00715284	0.287062
mir-1273c	X	0.00697943	0.286676
mir-1322	X	0.00670375	0.28629
mir-888	X	0.00652027	0.285906
mir-3197	X	0.00640405	0.285523
mir-1290	O	0.00635875	0.286479
mir-208b	X	0.0063362	0.286096
mir-3153	X	0.00623818	0.285714
mir-602	X	0.00601869	0.285333
mir-3184	X	0.00570638	0.284953
mir-1178	X	0.00569428	0.284574
mir-3685	X	0.00558534	0.284197
mir-526a-2	O	0.00554953	0.285146
mir-1263	X	0.00529793	0.284768
mir-3913-2	X	0.00498715	0.284392
mir-875	X	0.00485089	0.284016
mir-650	X	0.0048076	0.283641
mir-4315-2	X	0.00477714	0.283267
mir-4310	X	0.00471531	0.282895
mir-1264	X	0.00466969	0.282523
mir-631	X	0.00463411	0.282152
mir-518d	X	0.00451647	0.281782
mir-663b	X	0.00441483	0.281414
mir-3179-2	X	0.00431202	0.281046
mir-4315-1	X	0.00429413	0.280679
mir-941-1	X	0.00417301	0.280313
mir-630	X	0.00414127	0.279948
mir-302b	O	0.00407962	0.280884
mir-623	X	0.004014	0.280519
mir-3621	X	0.00397647	0.280156
mir-647	X	0.00397059	0.279793
mir-526a-1	O	0.00395021	0.280724
mir-3915	X	0.00394723	0.280362
mir-1260	X	0.00376539	0.28
mir-609	X	0.00357263	0.279639
mir-1827	X	0.00351809	0.279279
mir-208a	X	0.00351766	0.27892
mir-4320	X	0.00342026	0.278562
mir-586	X	0.00335437	0.278205
mir-593	X	0.00325587	0.277849
mir-4279	X	0.00314765	0.277494
mir-4322	X	0.00297837	0.277139
mir-3122	X	0.00284207	0.276786
mir-1253	X	0.00269913	0.276433
mir-1825	X	0.00251269	0.276081
mir-3147	X	0.00250487	0.275731
mir-936	X	0.00250362	0.275381
mir-422a	X	0.00249992	0.275032
mir-510	O	0.00248174	0.275949
mir-302c	O	0.00244439	0.276865
mir-3180-3	X	0.00240645	0.276515
mir-567	X	0.00237033	0.276166
mir-3169	X	0.00236637	0.275819
mir-302d	O	0.00234759	0.27673
mir-661	O	0.00221316	0.277638
mir-892b	X	0.00216007	0.27729
mir-3171	X	0.00206254	0.276942
mir-3160-2	X	0.00203481	0.276596
mir-325	X	0.0018986	0.27625
mir-1972-1	X	0.00189482	0.275905
mir-4265	X	0.00180796	0.275561
mir-1469	O	0.00175697	0.276463
mir-3668	X	0.00168276	0.276119
mir-3689a	X	0.00163386	0.275776
mir-3180-2	X	0.00154669	0.275434
mir-548a-1	X	0.00149719	0.275093
mir-1244-1	X	0.00147056	0.274752
mir-298	O	0.00146501	0.275649
mir-606	X	0.00145936	0.275309
mir-554	X	0.0014144	0.274969
mir-147	X	0.0014124	0.274631
mir-4296	X	0.00139515	0.274293
mir-3914-2	X	0.00138757	0.273956
mir-553	X	0.00137807	0.27362
mir-1244-2	X	0.00137079	0.273284
mir-657	X	0.00134414	0.27295
mir-4321	X	0.00134118	0.272616
mir-1280	X	0.00128151	0.272283
mir-635	X	0.00126811	0.271951
mir-548w	X	0.00126076	0.27162
mir-3689b	X	0.00124071	0.27129
mir-3167	X	0.0012238	0.27096
mir-4324	X	0.00118106	0.270631
mir-2861	X	0.00117432	0.270303
mir-762	X	0.00116806	0.269976
mir-4273	X	0.00116785	0.269649
mir-3185	X	0.00114207	0.269324
mir-1297	X	0.00110946	0.268999
mir-4258	X	0.00107862	0.268675
mir-1244-3	X	0.00106561	0.268351
mir-4312	X	0.0010634	0.268029
mir-595	X	0.00101875	0.267707
mir-3665	X	0.0010109	0.267386
mir-591	X	0.000966278	0.267066
mir-604	X	0.000965516	0.266746
mir-548u	X	0.000964948	0.266428
mir-3674	X	0.000917328	0.26611
mir-4259	X	0.000909905	0.265793
mir-645	X	0.000908124	0.265476
mir-571	X	0.000880623	0.265161
mir-103-1-as	X	0.000863612	0.264846
mir-3683	X	0.000853469	0.264531
mir-1184-1	X	0.000841067	0.264218
mir-1184-2	X	0.000841067	0.263905
mir-1272	X	0.000788594	0.263593
mir-583	X	0.000777087	0.263282
mir-563	X	0.00074051	0.262972
mir-648	X	0.00074051	0.262662
mir-601	X	0.000729089	0.262353
mir-1289-2	X	0.000719447	0.262045
mir-638	O	0.000672286	0.262911
mir-3141	X	0.000624312	0.262603
mir-1282	X	0.000583197	0.262295
mir-103-2-as	X	0.000571991	0.261988
mir-1204	X	0.000569915	0.261682
mir-921	X	0.000565271	0.261377
mir-1274a	X	0.000552544	0.261072
mir-3142	X	0.000551436	0.260768
mir-3180-1	X	0.000508004	0.260465
mir-1233-2	X	0.00047544	0.260163
mir-4281	X	0.00047436	0.259861
mir-548f-4	X	0.000466584	0.25956
mir-637	X	0.000461965	0.259259
mir-1205	X	0.000426026	0.25896
mir-1285-2	X	0.000421499	0.258661
mir-4263	X	0.000373887	0.258362
mir-548f-5	X	0.000363208	0.258065
mir-562	X	0.000322406	0.257768
mir-3119-2	X	0.0002568	0.257471
mir-644	X	0.000238518	0.257176
mir-1206	X	0.000198278	0.256881
mir-626	X	0.000198278	0.256586
mir-4292	X	0.000183464	0.256293
mir-1182	X	0.000157041	0.256
mir-613	X	0.000157041	0.255708
mir-548h-3	X	0.000156679	0.255416
mir-1203	X	9.83471e-05	0.255125
mir-640	X	9.83471e-05	0.254835
mir-1183	X	0	0.254545
mir-1184-3	X	0	0.254257
mir-1200	X	0	0.253968
mir-1202	X	0	0.253681
mir-1207	X	0	0.253394
mir-1208	X	0	0.253107
mir-1233-1	X	0	0.252822
mir-1255b-1	X	0	0.252537
mir-1255b-2	X	0	0.252252
mir-1261	X	0	0.251969
mir-1268	X	0	0.251685
mir-1273	X	0	0.251403
mir-1273d	X	0	0.251121
mir-1279	X	0	0.25084
mir-1299	X	0	0.250559
mir-1302-1	X	0	0.250279
mir-1302-10	X	0	0.25
mir-1302-11	X	0	0.249721
mir-1302-2	X	0	0.249443
mir-1302-4	X	0	0.249166
mir-1302-5	X	0	0.248889
mir-1302-6	X	0	0.248613
mir-1302-7	X	0	0.248337
mir-1302-8	X	0	0.248062
mir-1302-9	X	0	0.247788
mir-1321	X	0	0.247514
mir-1324	X	0	0.247241
mir-1470	X	0	0.246968
mir-1471	O	0	0.247797
mir-1972-2	X	0	0.247525
mir-1973	X	0	0.247253
mir-2052	X	0	0.246981
mir-2053	X	0	0.246711
mir-2054	X	0	0.24644
mir-2909	X	0	0.246171
mir-297	X	0	0.245902
mir-300	X	0	0.245633
mir-302e	X	0	0.245365
mir-302f	X	0	0.245098
mir-3118-1	X	0	0.244831
mir-3118-2	X	0	0.244565
mir-3118-3	X	0	0.2443
mir-3118-4	X	0	0.244035
mir-3118-5	X	0	0.24377
mir-3118-6	X	0	0.243506
mir-3119-1	X	0	0.243243
mir-3123	X	0	0.242981
mir-3134	X	0	0.242718
mir-3180-5	X	0	0.242457
mir-3182	X	0	0.242196
mir-3201	X	0	0.241935
mir-320b-1	O	0	0.24275
mir-3649	X	0	0.242489
mir-3666	X	0	0.242229
mir-3669	X	0	0.24197
mir-367	O	0	0.242781
mir-3670	X	0	0.242521
mir-3671	X	0	0.242263
mir-3672	X	0	0.242004
mir-3673	X	0	0.241747
mir-3686	X	0	0.241489
mir-3713	X	0	0.241233
mir-3714	X	0	0.240977
mir-384	X	0	0.240721
mir-3908	X	0	0.240466
mir-3910-1	X	0	0.240212
mir-3924	X	0	0.239958
mir-4251	X	0	0.239704
mir-4252	X	0	0.239451
mir-4253	X	0	0.239199
mir-4255	X	0	0.238947
mir-4256	X	0	0.238696
mir-4257	O	0	0.239496
mir-4260	X	0	0.239244
mir-4261	X	0	0.238994
mir-4262	X	0	0.238743
mir-4264	X	0	0.238494
mir-4266	X	0	0.238245
mir-4267	X	0	0.237996
mir-4268	X	0	0.237748
mir-4269	X	0	0.2375
mir-4270	X	0	0.237253
mir-4271	X	0	0.237006
mir-4272	X	0	0.23676
mir-4274	X	0	0.236515
mir-4275	X	0	0.236269
mir-4276	X	0	0.236025
mir-4277	X	0	0.235781
mir-4278	X	0	0.235537
mir-4280	X	0	0.235294
mir-4282	X	0	0.235052
mir-4283-1	X	0	0.234809
mir-4283-2	X	0	0.234568
mir-4285	X	0	0.234327
mir-4287	X	0	0.234086
mir-4288	X	0	0.233846
mir-4289	X	0	0.233607
mir-4290	X	0	0.233367
mir-4291	X	0	0.233129
mir-4293	X	0	0.232891
mir-4294	X	0	0.232653
mir-4295	X	0	0.232416
mir-4297	X	0	0.232179
mir-4298	X	0	0.231943
mir-4299	X	0	0.231707
mir-4300	X	0	0.231472
mir-4301	X	0	0.231237
mir-4302	X	0	0.231003
mir-4303	X	0	0.230769
mir-4304	X	0	0.230536
mir-4305	X	0	0.230303
mir-4307	X	0	0.230071
mir-4308	X	0	0.229839
mir-4309	X	0	0.229607
mir-4311	X	0	0.229376
mir-4313	X	0	0.229146
mir-4314	X	0	0.228916
mir-4316	X	0	0.228686
mir-4317	X	0	0.228457
mir-4318	X	0	0.228228
mir-4319	X	0	0.228
mir-4323	X	0	0.227772
mir-4325	X	0	0.227545
mir-4327	X	0	0.227318
mir-4328	X	0	0.227092
mir-4329	X	0	0.226866
mir-4330	X	0	0.22664
mir-548a-2	X	0	0.226415
mir-548aa-1	X	0	0.22619
mir-548aa-2	X	0	0.225966
mir-548c	X	0	0.225743
mir-548f-2	X	0	0.225519
mir-548f-3	X	0	0.225296
mir-548g	X	0	0.225074
mir-548h-1	X	0	0.224852
mir-548h-2	X	0	0.224631
mir-548h-4	X	0	0.224409
mir-548i-1	X	0	0.224189
mir-548i-2	X	0	0.223969
mir-548i-3	X	0	0.223749
mir-548i-4	X	0	0.223529
mir-548m	X	0	0.22331
mir-548p	X	0	0.223092
mir-548z	X	0	0.222874
mir-557	X	0	0.222656
mir-558	X	0	0.222439
mir-566	X	0	0.222222
mir-568	X	0	0.222006
mir-569	X	0	0.22179
mir-575	X	0	0.221574
mir-587	X	0	0.221359
mir-608	O	0	0.222114
mir-619	X	0	0.221899
mir-620	X	0	0.221684
mir-633	X	0	0.22147
mir-634	X	0	0.221256
mir-646	X	0	0.221042
mir-649	X	0	0.220829
mir-711	X	0	0.220617
mir-759	X	0	0.220404
mir-761	X	0	0.220192
mir-764	X	0	0.219981
mir-890	X	0	0.21977
mir-920	X	0	0.219559
mir-924	X	0	0.219349
mir-941-3	X	0	0.219139
mir-941-4	X	0	0.218929

## Sheet: F2
miRNA	HMDD	Ave_PCC	Cumulative Ratio
mir-106b	O	0.143323	1
mir-505	O	0.139093	1
mir-17	O	0.132142	1
mir-93	O	0.130181	1
mir-18a	O	0.129055	1
let-7i	O	0.123792	1
mir-20a	O	0.123089	1
mir-92a-2	O	0.120302	1
mir-378c	X	0.120006	0.888889
mir-590	X	0.11944	0.8
mir-146b	O	0.118874	0.818182
mir-188	X	0.118834	0.75
mir-3682	X	0.118024	0.692308
mir-500b	X	0.11786	0.642857
mir-19a	O	0.117547	0.666667
mir-19b-1	O	0.117129	0.6875
mir-197	O	0.115431	0.705882
mir-502	X	0.113904	0.666667
mir-576	X	0.113849	0.631579
mir-877	X	0.113382	0.6
mir-25	O	0.11325	0.619048
mir-532	X	0.113155	0.590909
let-7d	O	0.112497	0.608696
mir-24-2	O	0.11195	0.625
mir-146a	O	0.110919	0.64
mir-421	X	0.110472	0.615385
mir-186	X	0.11024	0.592593
mir-130b	X	0.109241	0.571429
mir-579	X	0.109153	0.551724
mir-500a	X	0.109011	0.533333
mir-92a-1	O	0.108897	0.548387
mir-660	X	0.108721	0.53125
mir-378	X	0.107822	0.515152
mir-155	O	0.107791	0.529412
mir-30e	X	0.106787	0.514286
mir-501	X	0.105949	0.5
mir-3647	X	0.105061	0.486486
mir-103-2	X	0.103144	0.473684
mir-1307	X	0.102909	0.461538
mir-301b	O	0.102846	0.475
mir-548b	X	0.102333	0.463415
mir-190b	X	0.101689	0.452381
mir-33a	X	0.10155	0.44186
mir-98	X	0.101378	0.431818
mir-324	O	0.101318	0.444444
mir-19b-2	O	0.101268	0.456522
mir-548d-2	X	0.101132	0.446809
mir-18b	O	0.101065	0.458333
let-7c	O	0.100439	0.469388
mir-1301	X	0.100266	0.46
mir-455	X	0.100233	0.45098
mir-185	X	0.100115	0.442308
mir-452	O	0.100029	0.45283
mir-942	X	0.0999192	0.444444
mir-16-2	O	0.0994343	0.454545
mir-106a	X	0.0990777	0.446429
mir-545	X	0.0989642	0.438596
mir-548s	X	0.0986652	0.431034
mir-3922	X	0.098041	0.423729
mir-142	X	0.098005	0.416667
mir-934	X	0.0974346	0.409836
mir-577	X	0.0972953	0.403226
mir-1306	X	0.0968101	0.396825
mir-511-2	X	0.0966941	0.390625
mir-23a	O	0.0965944	0.4
mir-224	O	0.0963621	0.409091
mir-362	X	0.0958596	0.402985
mir-125b-2	O	0.0958301	0.411765
mir-939	X	0.0955809	0.405797
mir-766	X	0.0954864	0.4
mir-27a	O	0.0954281	0.408451
mir-3680	X	0.0951029	0.402778
mir-511-1	X	0.0947304	0.39726
mir-671	X	0.094138	0.391892
mir-22	O	0.0938409	0.4
mir-3934	X	0.0938314	0.394737
mir-223	O	0.0920953	0.402597
mir-375	O	0.0920844	0.410256
mir-548d-1	X	0.0917581	0.405063
mir-99a	X	0.0912136	0.4
mir-141	O	0.0908778	0.407407
mir-1468	X	0.0907382	0.402439
mir-769	X	0.0905266	0.39759
mir-3200	X	0.090469	0.392857
mir-1296	X	0.0902979	0.388235
mir-1277	X	0.0901167	0.383721
mir-9-3	O	0.0897639	0.390805
mir-2355	O	0.089732	0.397727
mir-28	X	0.0896731	0.393258
mir-200c	O	0.0894554	0.4
mir-16-1	O	0.0893816	0.406593
mir-1276	X	0.0892193	0.402174
mir-130a	X	0.0890828	0.397849
mir-3928	X	0.0887292	0.393617
mir-584	O	0.0879131	0.4
mir-100	O	0.0878921	0.40625
mir-149	O	0.0878059	0.412371
mir-3136	X	0.0873889	0.408163
mir-151	X	0.0871844	0.40404
mir-138-2	X	0.0871423	0.4
mir-3170	X	0.0869065	0.39604
mir-32	X	0.0867938	0.392157
mir-30c-1	O	0.0863073	0.398058
mir-570	X	0.0862579	0.394231
mir-616	X	0.085812	0.390476
mir-3652	X	0.0857404	0.386792
mir-15b	X	0.0854942	0.383178
mir-140	O	0.085435	0.388889
mir-29c	O	0.0852001	0.394495
mir-1287	X	0.0849794	0.390909
mir-301a	O	0.0849316	0.396396
mir-361	X	0.0847882	0.392857
mir-374b	X	0.0845091	0.389381
mir-210	O	0.0838085	0.394737
mir-374a	O	0.0835909	0.4
mir-9-1	O	0.0831626	0.405172
mir-9-2	O	0.0831559	0.410256
mir-135b	O	0.0830674	0.415254
mir-101-1	O	0.0828171	0.420168
mir-3074	X	0.0826654	0.416667
mir-4326	X	0.0824299	0.413223
mir-2116	X	0.0821268	0.409836
mir-138-1	X	0.0820905	0.406504
mir-29a	O	0.0818388	0.41129
mir-10b	O	0.0818313	0.416
mir-3677	X	0.0814459	0.412698
mir-454	X	0.0810431	0.409449
mir-3940	X	0.0809331	0.40625
mir-429	O	0.0808209	0.410853
mir-212	X	0.0807655	0.407692
mir-2277	X	0.0805745	0.40458
mir-183	O	0.0803432	0.409091
mir-937	X	0.0803254	0.406015
let-7b	O	0.0802703	0.410448
mir-3691	X	0.0799038	0.407407
mir-580	X	0.0797949	0.404412
mir-107	O	0.0796308	0.408759
mir-125b-1	O	0.0795338	0.413043
mir-199a-1	O	0.0790201	0.417266
mir-744	X	0.0788513	0.414286
mir-31	O	0.0786669	0.41844
mir-651	X	0.078596	0.415493
mir-559	X	0.0785466	0.412587
mir-588	X	0.0785105	0.409722
mir-21	O	0.0782662	0.413793
let-7a-1	O	0.0782469	0.417808
let-7a-2	O	0.0782414	0.421769
mir-128-2	O	0.0781068	0.425676
mir-150	X	0.0780377	0.422819
mir-1254	X	0.0779948	0.42
let-7a-3	O	0.0779281	0.423841
mir-1270-2	X	0.0776507	0.421053
mir-1915	O	0.0776411	0.424837
mir-940	X	0.0771341	0.422078
mir-3613	X	0.0769584	0.419355
mir-199a-2	O	0.0769267	0.423077
mir-152	O	0.0768799	0.426752
mir-181c	X	0.0768679	0.424051
mir-3651	X	0.0767521	0.421384
mir-345	O	0.0766253	0.425
mir-1270-1	X	0.0765766	0.42236
mir-3944	X	0.0763998	0.419753
mir-1304	X	0.0763899	0.417178
mir-181a-2	O	0.0761801	0.420732
mir-203	O	0.0761284	0.424242
mir-30a	O	0.0760159	0.427711
mir-219-1	O	0.0758868	0.431138
mir-192	X	0.0757361	0.428571
mir-337	X	0.0756674	0.426036
mir-1271	X	0.075564	0.423529
mir-548f-1	X	0.0752521	0.421053
mir-128-1	O	0.0752187	0.424419
mir-3664	X	0.0750882	0.421965
mir-181b-2	O	0.075075	0.425287
mir-1274b	X	0.0750637	0.422857
mir-1226	X	0.0749002	0.420455
mir-636	X	0.0747103	0.418079
mir-551a	X	0.0746599	0.41573
mir-1237	X	0.0745528	0.413408
mir-199b	O	0.074537	0.416667
mir-1227	X	0.0745204	0.414365
mir-3127	X	0.074387	0.412088
let-7g	O	0.0743495	0.415301
mir-299	O	0.0743269	0.418478
mir-338	O	0.0741419	0.421622
mir-330	X	0.0740191	0.419355
mir-181b-1	O	0.0739151	0.42246
mir-3145	X	0.073805	0.420213
mir-550a-1	X	0.0736496	0.417989
mir-3662	X	0.0736471	0.415789
mir-3199-1	X	0.0736031	0.413613
mir-101-2	O	0.0733559	0.416667
mir-1245	X	0.0732958	0.414508
mir-148b	O	0.0732956	0.417526
mir-148a	O	0.0732668	0.420513
mir-33b	X	0.0732642	0.418367
mir-320b-2	O	0.0732425	0.42132
mir-342	O	0.07312	0.424242
mir-1292	X	0.0730137	0.422111
mir-3909	X	0.072878	0.42
mir-3187	X	0.0728423	0.41791
mir-335	O	0.0726627	0.420792
mir-181d	X	0.0723531	0.418719
mir-182	O	0.0723026	0.421569
mir-3622a	X	0.0721349	0.419512
mir-629	O	0.0719393	0.42233
mir-935	X	0.0718972	0.42029
mir-765	X	0.0718486	0.418269
mir-760	X	0.0717458	0.416268
mir-484	X	0.0710747	0.414286
mir-331	X	0.0709773	0.412322
mir-96	O	0.0709115	0.415094
mir-3618	X	0.0707852	0.413146
mir-3653	X	0.0707215	0.411215
mir-2110	X	0.0705432	0.409302
mir-379	X	0.0704493	0.407407
mir-29b-2	O	0.0704441	0.410138
mir-550a-2	X	0.0704214	0.408257
mir-24-1	O	0.0703579	0.410959
mir-664	X	0.0702496	0.409091
mir-582	X	0.0701962	0.40724
mir-597	X	0.0700673	0.405405
mir-3678	X	0.0695672	0.403587
mir-548o	X	0.069552	0.401786
mir-7-1	O	0.0695156	0.404444
mir-1180	X	0.0694697	0.402655
mir-30c-2	O	0.069366	0.405286
mir-214	O	0.0693607	0.407895
mir-3150b	X	0.0693246	0.406114
mir-3610	X	0.0692394	0.404348
mir-193b	O	0.0691718	0.406926
mir-643	X	0.0690265	0.405172
mir-26a-2	O	0.0689875	0.407725
mir-3130-1	O	0.0689167	0.410256
mir-3687	X	0.0683274	0.408511
mir-3173	X	0.0682754	0.40678
mir-99b	X	0.0682113	0.405063
mir-876	X	0.068181	0.403361
mir-3941	X	0.0681248	0.401674
mir-4286	X	0.0679933	0.4
mir-381	X	0.0674294	0.39834
mir-1914	X	0.0673778	0.396694
mir-3605	X	0.0673544	0.395062
mir-134	X	0.067338	0.393443
mir-627	X	0.0672353	0.391837
mir-663	X	0.0670508	0.390244
mir-1910	X	0.0669145	0.388664
mir-218-2	O	0.0668196	0.391129
mir-3926-1	X	0.0667735	0.389558
mir-139	O	0.0666344	0.392
mir-548a-3	X	0.0665738	0.390438
mir-29b-1	O	0.0665336	0.392857
mir-1236	X	0.0664916	0.391304
mir-215	O	0.0664879	0.393701
mir-191	O	0.0664458	0.396078
mir-15a	O	0.0662961	0.398438
mir-561	X	0.0661547	0.396887
mir-659	X	0.0660982	0.395349
mir-409	O	0.0660697	0.397683
mir-27b	O	0.0659103	0.4
mir-592	X	0.065889	0.398467
mir-200a	O	0.0658626	0.400763
mir-30b	O	0.06579	0.403042
mir-1976	X	0.0657817	0.401515
mir-339	O	0.0657135	0.403774
mir-3619	X	0.0657091	0.402256
mir-3620	X	0.0657091	0.400749
mir-615	X	0.0655539	0.399254
mir-137	O	0.0655159	0.401487
mir-758	X	0.0654852	0.4
mir-196a-1	O	0.0654602	0.402214
mir-3186	O	0.065077	0.404412
mir-127	O	0.064933	0.406593
mir-654	X	0.0647054	0.405109
mir-153-2	O	0.0646881	0.407273
mir-873	X	0.0646599	0.405797
mir-377	X	0.064533	0.404332
mir-320c-1	O	0.0642575	0.406475
mir-218-1	O	0.0642147	0.408602
mir-200b	O	0.0641374	0.410714
mir-3176	X	0.064019	0.409253
mir-382	X	0.0639302	0.407801
mir-3199-2	X	0.0638805	0.40636
mir-652	X	0.0638645	0.40493
mir-3676	X	0.063861	0.403509
mir-1909	X	0.0637059	0.402098
mir-3654	X	0.0637044	0.400697
mir-95	X	0.0636788	0.399306
mir-143	O	0.0636606	0.401384
mir-1228	X	0.0636414	0.4
mir-3667	X	0.0636197	0.398625
mir-1250	X	0.0636189	0.39726
mir-3140	X	0.0636137	0.395904
mir-196a-2	O	0.0635724	0.397959
mir-3138	X	0.0634263	0.39661
mir-3157	X	0.0634058	0.39527
mir-1255a	X	0.0632897	0.393939
mir-3155	X	0.0632012	0.392617
mir-3158-2	X	0.0630813	0.391304
mir-23b	O	0.0630774	0.393333
mir-1229	X	0.0628588	0.392027
mir-3164	X	0.0627778	0.390728
mir-369	X	0.0627155	0.389439
mir-3194	X	0.062614	0.388158
mir-767	X	0.0625609	0.386885
mir-641	X	0.0625098	0.385621
mir-1288	X	0.0625009	0.384365
mir-7-2	O	0.0624291	0.386364
mir-216b	X	0.0623973	0.385113
mir-3115	X	0.0621786	0.383871
mir-195	O	0.0621233	0.385852
mir-1537	X	0.0620899	0.384615
mir-3942	X	0.0620033	0.383387
mir-676	X	0.0618826	0.382166
mir-376c	O	0.0618376	0.384127
mir-542	X	0.0618007	0.382911
mir-887	X	0.0617847	0.381703
mir-147b	X	0.0617186	0.380503
mir-3174	X	0.0616256	0.37931
mir-548e	X	0.0615868	0.378125
mir-125a	O	0.061573	0.380062
mir-221	O	0.0614422	0.381988
mir-487a	X	0.0614404	0.380805
mir-153-1	O	0.0614094	0.382716
mir-154	X	0.0612889	0.381538
mir-320d-1	O	0.06116	0.383436
mir-3129	X	0.0610618	0.382263
mir-548k	X	0.0610343	0.381098
mir-194-2	O	0.0609271	0.382979
mir-655	X	0.0608974	0.381818
mir-504	X	0.0608793	0.380665
mir-3911	X	0.0607947	0.379518
mir-103-1	X	0.0607773	0.378378
mir-30d	O	0.0606729	0.38024
mir-202	O	0.0605762	0.38209
mir-624	X	0.0605707	0.380952
mir-1249	X	0.0605603	0.379822
mir-496	X	0.0605384	0.378698
mir-2113	X	0.0603647	0.377581
mir-503	X	0.0602463	0.376471
mir-411	O	0.0601364	0.378299
mir-639	X	0.0599788	0.377193
mir-126	O	0.0599786	0.379009
mir-1224	X	0.0599468	0.377907
mir-3614	X	0.0599061	0.376812
mir-573	X	0.0598273	0.375723
mir-598	X	0.0596848	0.37464
mir-548q	X	0.0596799	0.373563
mir-145	O	0.0596389	0.375358
mir-10a	O	0.0595162	0.377143
mir-340	O	0.0594286	0.378917
mir-2115	X	0.0593651	0.377841
mir-3926-2	X	0.0593456	0.376771
mir-196b	X	0.0593007	0.375706
mir-194-1	O	0.0591649	0.377465
mir-328	O	0.059113	0.379213
mir-625	O	0.059074	0.380952
mir-3131	X	0.0589942	0.379888
mir-1295	X	0.0589843	0.37883
mir-1291	X	0.0589741	0.377778
mir-3192	X	0.0589272	0.376731
mir-628	X	0.0588742	0.375691
mir-3193	X	0.0588579	0.374656
mir-1251	X	0.0587407	0.373626
mir-7-3	O	0.0586548	0.375342
mir-891a	X	0.0585791	0.374317
mir-320c-2	O	0.0584326	0.376022
mir-3945	X	0.0582599	0.375
mir-3917	X	0.0582334	0.373984
mir-1243	X	0.058198	0.372973
mir-494	X	0.0581477	0.371968
mir-326	O	0.0581403	0.373656
mir-135a-1	O	0.0581238	0.375335
mir-3939	X	0.0580906	0.374332
mir-3615	X	0.0580865	0.373333
mir-105-2	X	0.0580677	0.37234
mir-34a	O	0.0580178	0.374005
mir-548j	X	0.0579387	0.373016
mir-3684	X	0.0579384	0.372032
mir-495	O	0.0578989	0.373684
mir-3150	X	0.057889	0.372703
mir-551b	X	0.0578519	0.371728
mir-521-1	X	0.0577638	0.370757
mir-656	X	0.0577452	0.369792
mir-105-1	X	0.0577298	0.368831
mir-222	O	0.0575376	0.370466
mir-488	O	0.0574468	0.372093
mir-802	X	0.0572802	0.371134
mir-574	X	0.0571187	0.37018
mir-365-1	X	0.0571024	0.369231
mir-487b	X	0.0570156	0.368286
mir-548l	X	0.0570145	0.367347
mir-662	X	0.056936	0.366412
mir-581	X	0.0568989	0.365482
mir-3607	X	0.0568925	0.364557
mir-365-2	X	0.0568524	0.363636
mir-320d-2	O	0.0568467	0.365239
mir-874	O	0.0567793	0.366834
mir-1262	X	0.0567131	0.365915
mir-187	O	0.0567085	0.3675
mir-3065	X	0.056644	0.366584
mir-3938	X	0.056566	0.365672
mir-3143	X	0.0565058	0.364764
mir-3177	X	0.0564765	0.363861
mir-944	X	0.0564477	0.362963
mir-549	X	0.0564344	0.362069
mir-205	O	0.0564095	0.363636
mir-3648	X	0.0562709	0.362745
mir-889	X	0.056262	0.361858
mir-2276	X	0.0560098	0.360976
mir-1179	X	0.055874	0.360097
mir-3137	X	0.0558445	0.359223
mir-589	X	0.0557953	0.358354
mir-20b	O	0.0557499	0.359903
mir-3126	X	0.0557385	0.359036
mir-132	O	0.0556913	0.360577
mir-572	X	0.0554006	0.359712
mir-1260b	X	0.0553749	0.358852
mir-1305	X	0.0553687	0.357995
mir-376b	X	0.0553547	0.357143
mir-3188	X	0.0551704	0.356295
mir-556	X	0.055076	0.35545
mir-425	O	0.0549989	0.356974
mir-3913-1	X	0.054951	0.356132
mir-3690	X	0.0549078	0.355294
mir-124-3	O	0.0547816	0.356808
mir-1248	X	0.0547742	0.355972
mir-3116-2	X	0.054739	0.35514
mir-3198	X	0.0547317	0.354312
mir-665	X	0.0546414	0.353488
mir-136	X	0.0545043	0.352668
mir-1286	X	0.0544291	0.351852
mir-1293	X	0.0541017	0.351039
mir-720	X	0.0540629	0.35023
mir-3178	X	0.0540251	0.349425
mir-124-2	O	0.0539355	0.350917
mir-363	X	0.053816	0.350114
mir-1185-1	X	0.0538158	0.349315
mir-3190	X	0.0537681	0.348519
mir-1256	X	0.0537406	0.347727
mir-124-1	O	0.0536912	0.349206
mir-1275	X	0.0535588	0.348416
mir-618	X	0.0535409	0.34763
mir-320e	O	0.0534992	0.349099
mir-497	O	0.0534365	0.350562
mir-26b	O	0.0532959	0.352018
mir-450b	O	0.053198	0.353468
mir-3609	X	0.0531971	0.352679
mir-3679	X	0.05319	0.351893
mir-3616	X	0.0531242	0.351111
mir-642a	X	0.0529119	0.350333
let-7e	O	0.0526989	0.35177
mir-412	X	0.052685	0.350993
mir-938	X	0.0526422	0.35022
mir-3117	X	0.0525657	0.349451
mir-599	X	0.0525017	0.348684
mir-92b	X	0.0524755	0.347921
mir-204	O	0.0524108	0.349345
mir-370	X	0.0523972	0.348584
mir-376a-1	X	0.0522303	0.347826
mir-933	X	0.0522019	0.347072
mir-1246	X	0.0519518	0.34632
mir-1285-2	X	0.0518879	0.345572
mir-135a-2	O	0.0518441	0.346983
mir-383	O	0.0518138	0.348387
mir-543	X	0.0517875	0.347639
mir-1908	X	0.0517394	0.346895
mir-3121	X	0.0516362	0.346154
mir-509-2	X	0.0516323	0.345416
mir-521-2	X	0.0515293	0.344681
mir-603	X	0.0513556	0.343949
mir-410	X	0.0513498	0.34322
mir-3161	X	0.0513345	0.342495
mir-432	X	0.0512976	0.341772
mir-1185-2	X	0.0511448	0.341053
mir-329-2	X	0.051117	0.340336
mir-190	X	0.0509733	0.339623
mir-1266	X	0.0509435	0.338912
mir-450a-1	O	0.0508013	0.340292
mir-450a-2	O	0.0507876	0.341667
let-7f-1	O	0.0507264	0.343035
mir-885	X	0.0506912	0.342324
mir-424	X	0.0506399	0.341615
mir-485	X	0.0506169	0.340909
mir-380	X	0.0505879	0.340206
mir-509-1	X	0.0505739	0.339506
mir-486	O	0.0505647	0.340862
mir-3692	X	0.0504807	0.340164
mir-423	O	0.0504616	0.341513
mir-493	O	0.0504474	0.342857
mir-1290	O	0.0503933	0.344196
mir-3149	X	0.0503857	0.343496
mir-1913	X	0.0503476	0.342799
mir-449b	X	0.0503449	0.342105
mir-329-1	X	0.0502953	0.341414
mir-3681	X	0.0502771	0.340726
mir-518e	X	0.050274	0.34004
mir-1278	X	0.0501949	0.339357
mir-1181	X	0.0501001	0.338677
mir-509-3	X	0.0500464	0.338
mir-3925	X	0.0499639	0.337325
mir-376a-2	X	0.0498033	0.336653
mir-374c	X	0.0498007	0.335984
mir-892a	X	0.0497745	0.335317
mir-548x	X	0.0497158	0.334653
mir-1253	X	0.0496911	0.333992
mir-1538	X	0.0496845	0.333333
mir-3611	X	0.0496353	0.332677
mir-888	X	0.0495425	0.332024
mir-1197	X	0.0494634	0.331373
mir-3179-3	X	0.0493504	0.330724
mir-320a	O	0.0492248	0.332031
mir-451	X	0.0490684	0.331384
mir-181a-1	O	0.0489615	0.332685
mir-1238	X	0.0486679	0.332039
mir-3688	X	0.0486402	0.331395
mir-3180-4	X	0.0484359	0.330754
mir-3663	X	0.0484232	0.330116
mir-555	X	0.0484027	0.32948
mir-3196	X	0.0483226	0.328846
mir-3617	X	0.0483032	0.328215
mir-1257	X	0.0482983	0.327586
mir-647	X	0.0481196	0.32696
mir-658	X	0.047827	0.326336
mir-614	X	0.0476952	0.325714
mir-3116-1	X	0.0476797	0.325095
mir-3935	X	0.0476232	0.324478
mir-611	X	0.0475303	0.323864
mir-3191	X	0.0474824	0.323251
mir-1234	X	0.0474602	0.322642
mir-522	X	0.0474356	0.322034
mir-4254	X	0.0474013	0.321429
mir-3179-1	X	0.0471943	0.320826
mir-1539	X	0.0471415	0.320225
mir-492	X	0.0471275	0.319626
mir-219-2	O	0.0471001	0.320896
mir-2114	X	0.0470101	0.320298
mir-1285-1	X	0.0469504	0.319703
mir-548y	X	0.0469069	0.319109
let-7f-2	O	0.0468969	0.32037
mir-1267	X	0.0468488	0.319778
mir-3927	X	0.0467962	0.319188
mir-193a	O	0.0467421	0.320442
mir-1303	X	0.0465475	0.319853
mir-541	X	0.0465395	0.319266
mir-2278	X	0.0464357	0.318681
mir-3929	X	0.0463735	0.318099
mir-3606	X	0.0463455	0.317518
mir-632	O	0.0463216	0.318761
mir-3912	X	0.0462999	0.318182
mir-1284	X	0.0462628	0.317604
mir-519a-2	X	0.0462195	0.317029
mir-1269	X	0.0460682	0.316456
mir-3159	X	0.0459743	0.315884
mir-499	X	0.0459217	0.315315
mir-3918	X	0.045863	0.314748
mir-3125	X	0.0458199	0.314183
mir-433	X	0.0457533	0.31362
mir-3936	X	0.0456983	0.313059
mir-1294	X	0.0456474	0.3125
mir-3132	X	0.0456116	0.311943
mir-1252	X	0.0455185	0.311388
mir-1244-2	X	0.0454532	0.310835
mir-585	X	0.0452458	0.310284
mir-211	X	0.0451794	0.309735
mir-661	O	0.0451448	0.310954
mir-449a	X	0.0451314	0.310406
mir-607	X	0.0449985	0.309859
mir-3657	X	0.0449318	0.309315
mir-508	X	0.0447269	0.308772
mir-302d	O	0.0447168	0.309982
mir-1283-2	X	0.0447137	0.309441
mir-346	X	0.0447053	0.308901
mir-622	X	0.0446833	0.308362
mir-325	X	0.0446558	0.307826
mir-208b	X	0.044621	0.307292
mir-296	O	0.0443493	0.308492
mir-3158-1	X	0.0443332	0.307958
mir-302c	O	0.044329	0.309154
mir-605	X	0.0443206	0.308621
mir-708	O	0.0442579	0.309811
mir-491	X	0.0442467	0.309278
mir-663b	X	0.0442433	0.308748
mir-548t	X	0.0442278	0.308219
mir-518d	X	0.0441923	0.307692
mir-520e	X	0.0441425	0.307167
mir-449c	X	0.0440746	0.306644
mir-3144	X	0.0440461	0.306122
mir-323	X	0.0440214	0.305603
mir-373	O	0.0439103	0.30678
mir-3202-1	X	0.0438959	0.306261
mir-4284	X	0.0438774	0.305743
mir-631	X	0.0437504	0.305228
mir-129-1	O	0.043742	0.306397
mir-1225	X	0.0436764	0.305882
mir-3916	X	0.0435781	0.305369
mir-591	X	0.0435468	0.304858
mir-3154	X	0.0435361	0.304348
mir-302a	O	0.0433744	0.305509
mir-3166	X	0.0433286	0.305
mir-3139	X	0.0432295	0.304493
mir-34c	O	0.0432018	0.305648
mir-3146	X	0.0430749	0.305141
mir-1260	X	0.0429549	0.304636
mir-3914-1	X	0.0429169	0.304132
mir-3184	X	0.042832	0.30363
mir-26a-1	O	0.0428162	0.304778
mir-3135	X	0.0427595	0.304276
mir-129-2	O	0.0427133	0.305419
mir-943	X	0.0426256	0.304918
mir-144	X	0.0425479	0.304419
mir-520a	O	0.0425095	0.305556
mir-612	X	0.0424658	0.305057
mir-3152	X	0.0424279	0.30456
mir-4306	O	0.042421	0.305691
mir-208a	X	0.0424128	0.305195
mir-1193	X	0.0423849	0.3047
mir-514b	X	0.0423613	0.304207
mir-1302-3	X	0.0423596	0.303716
mir-4321	X	0.0423557	0.303226
mir-3689b	X	0.0422123	0.302738
mir-448	X	0.0421988	0.302251
mir-3124	X	0.0420351	0.301766
mir-1911	X	0.041885	0.301282
mir-519a-1	X	0.0418745	0.3008
mir-4322	X	0.0417938	0.300319
mir-770	X	0.0417037	0.299841
mir-1247	X	0.0415916	0.299363
mir-600	X	0.0415202	0.298887
mir-668	X	0.0414891	0.298413
mir-514-2	X	0.0414757	0.29794
mir-23c	X	0.0413963	0.297468
mir-506	O	0.0413921	0.298578
mir-3165	X	0.041382	0.298107
mir-3650	X	0.0412209	0.297638
mir-1263	X	0.0411345	0.29717
mir-514-1	X	0.0411079	0.296703
mir-1281	X	0.0410319	0.296238
mir-4315-1	X	0.0410238	0.295775
mir-3612	X	0.0410136	0.295312
mir-519b	X	0.0409973	0.294852
mir-3919	X	0.0409763	0.294393
mir-3183	X	0.040872	0.293935
mir-302b	O	0.0408245	0.295031
mir-514-3	X	0.0407761	0.294574
mir-1322	X	0.0407256	0.294118
mir-520f	X	0.0406861	0.293663
mir-431	X	0.0406021	0.29321
mir-3646	X	0.0405835	0.292758
mir-610	X	0.0405056	0.292308
mir-617	X	0.0404416	0.291859
mir-513b	X	0.0403673	0.291411
mir-875	X	0.0403576	0.290965
mir-593	X	0.0403507	0.29052
mir-675	X	0.0402739	0.290076
mir-621	X	0.0402243	0.289634
mir-3658	X	0.0402007	0.289193
mir-3659	X	0.0401607	0.288754
mir-1283-1	X	0.0401444	0.288316
mir-498	X	0.0400891	0.287879
mir-553	X	0.04007	0.287443
mir-1289-1	X	0.0400621	0.287009
mir-653	X	0.0400008	0.286576
mir-1258	O	0.0399283	0.287651
mir-520b	O	0.0398784	0.288722
mir-3622b	X	0.0398729	0.288288
mir-3185	X	0.0398529	0.287856
mir-489	X	0.0397661	0.287425
mir-516a-1	O	0.0397284	0.28849
mir-3151	X	0.0397102	0.28806
mir-323b	X	0.0395778	0.28763
mir-3655	X	0.0394639	0.287202
mir-563	X	0.0394111	0.286776
mir-648	X	0.0394111	0.28635
mir-554	X	0.0393791	0.285926
mir-516a-2	O	0.039353	0.286982
mir-507	X	0.0393084	0.286558
mir-891b	X	0.0392927	0.286136
mir-544	X	0.039238	0.285714
mir-513c	X	0.0391281	0.285294
mir-3175	X	0.0391099	0.284875
mir-3920	X	0.0390846	0.284457
mir-518a-2	X	0.0390616	0.284041
mir-3660	X	0.0388964	0.283626
mir-3202-2	X	0.0388781	0.283212
mir-184	X	0.0388614	0.282799
mir-539	X	0.0388312	0.282387
mir-3943	X	0.0387814	0.281977
mir-520d	O	0.0386918	0.283019
mir-518a-1	X	0.0386335	0.282609
mir-586	X	0.0385762	0.2822
mir-550b-1	X	0.0384211	0.281792
mir-3907	X	0.0383826	0.281385
mir-298	O	0.0383058	0.282421
mir-147	X	0.0380484	0.282014
mir-527	X	0.0379968	0.281609
mir-550b-2	X	0.0379964	0.281205
mir-378b	X	0.0379587	0.280802
mir-3937	X	0.0379508	0.280401
mir-564	X	0.037884	0.28
mir-3195	X	0.0376232	0.279601
mir-548X	X	0.0375934	0.279202
mir-519e	O	0.0375564	0.280228
mir-1231	X	0.037521	0.27983
mir-1265	X	0.0374407	0.279433
mir-3120	X	0.0373492	0.279037
mir-922	O	0.0372384	0.280057
mir-1274a	X	0.0368893	0.279661
mir-3910-2	X	0.0368424	0.279267
mir-552	X	0.0368298	0.278873
mir-513a-1	O	0.0367579	0.279887
mir-578	X	0.0367542	0.279494
mir-519c	O	0.0367434	0.280505
mir-3130-2	O	0.0367397	0.281513
mir-4279	X	0.0367303	0.281119
mir-523	X	0.0366437	0.280726
mir-544b	X	0.0366272	0.280335
mir-3168	X	0.0366119	0.279944
mir-1182	X	0.0365681	0.279555
mir-613	X	0.0365681	0.279167
mir-34b	O	0.0365497	0.280166
mir-1206	X	0.0365076	0.279778
mir-626	X	0.0365076	0.279391
mir-133a-1	O	0.0364563	0.280387
mir-4320	X	0.0363828	0.28
mir-518f	X	0.0363122	0.279614
mir-3661	X	0.0362856	0.27923
mir-3656	X	0.0361932	0.278846
mir-941-1	X	0.0361547	0.278464
mir-3156-2	X	0.0361334	0.278082
mir-510	O	0.0361214	0.27907
mir-122	O	0.0360654	0.280055
mir-602	X	0.0360581	0.279673
mir-3685	X	0.0359073	0.279292
mir-3189	X	0.0358195	0.278912
mir-1264	X	0.0357439	0.278533
mir-548v	X	0.0357399	0.278155
mir-1-1	O	0.0356713	0.279133
mir-3683	X	0.0356059	0.278755
mir-1273c	X	0.0356022	0.278378
mir-520c	O	0.0355335	0.279352
mir-1323	O	0.0354287	0.280323
mir-3179-2	X	0.0353724	0.279946
mir-3128	X	0.0353406	0.27957
mir-3180-3	X	0.0353212	0.279195
mir-3923	X	0.0353072	0.27882
mir-518b	X	0.0352661	0.278447
mir-3621	X	0.0352083	0.278075
mir-372	X	0.0351957	0.277704
mir-517c	X	0.0351419	0.277333
mir-3167	X	0.0351191	0.276964
mir-371	X	0.035097	0.276596
mir-1298	X	0.0349715	0.276228
mir-515-2	O	0.0349713	0.277188
mir-513a-2	O	0.0349673	0.278146
mir-645	X	0.0349559	0.277778
mir-1244-3	X	0.0349458	0.277411
mir-718	O	0.0348839	0.278364
mir-3153	X	0.0348493	0.277997
mir-524	X	0.0348115	0.277632
mir-3914-2	X	0.034787	0.277267
mir-1289-2	X	0.0347749	0.276903
mir-216a	X	0.0347533	0.27654
mir-198	X	0.0345607	0.276178
mir-3148	X	0.0345294	0.275817
mir-4265	X	0.0344511	0.275457
mir-3160-1	X	0.0344444	0.275098
mir-133a-2	O	0.0343049	0.276042
mir-3921	X	0.0341577	0.275683
mir-422a	X	0.0339863	0.275325
mir-490	X	0.0338948	0.274968
mir-609	X	0.0338809	0.274611
mir-3181	X	0.0336285	0.274256
mir-596	X	0.0336237	0.273902
mir-2117	X	0.0335387	0.273548
mir-525	X	0.0335122	0.273196
mir-567	X	0.0334215	0.272844
mir-515-1	O	0.0333552	0.273779
mir-1297	X	0.0333016	0.273427
mir-526b	X	0.0332414	0.273077
mir-3668	X	0.033222	0.272727
mir-3133	X	0.0331175	0.272379
mir-1-2	O	0.0330158	0.273308
mir-642b	X	0.032986	0.272959
mir-1280	X	0.0329387	0.272611
mir-1205	X	0.0329076	0.272265
mir-512-2	X	0.0328901	0.271919
mir-3913-2	X	0.0328091	0.271574
mir-604	X	0.0326428	0.271229
mir-3156-1	X	0.0324957	0.270886
mir-4273	X	0.0324715	0.270544
mir-4292	X	0.0324168	0.270202
mir-4310	X	0.032375	0.269861
mir-133b	O	0.0323463	0.270781
mir-519d	O	0.0322366	0.271698
mir-518c	X	0.0321371	0.271357
mir-4324	X	0.0320497	0.271016
mir-623	X	0.0319448	0.270677
mir-3147	X	0.0318254	0.270338
mir-3162	X	0.031785	0.27
mir-526a-2	O	0.0316416	0.270911
mir-3197	X	0.0314683	0.270574
mir-526a-1	O	0.0314504	0.271482
mir-3675	X	0.0313736	0.271144
mir-1825	X	0.0313216	0.270807
mir-1912	X	0.0312501	0.270471
mir-517b	X	0.031207	0.270136
mir-517a	X	0.0311709	0.269802
mir-670	X	0.0311592	0.269468
mir-1178	X	0.0311423	0.269136
mir-548u	X	0.0307359	0.268804
mir-1184-1	X	0.0307128	0.268473
mir-1184-2	X	0.0307128	0.268143
mir-4296	X	0.0306982	0.267813
mir-892b	X	0.0305856	0.267485
mir-4315-2	X	0.0305798	0.267157
mir-512-1	X	0.0304558	0.26683
mir-4263	X	0.0304393	0.266504
mir-644	X	0.0303806	0.266178
mir-3163	X	0.0302573	0.265854
mir-548h-3	X	0.0301885	0.26553
mir-1827	X	0.030181	0.265207
mir-3156-3	X	0.0301195	0.264885
mir-630	X	0.0298841	0.264563
mir-520g	X	0.0298634	0.264242
mir-657	X	0.0298089	0.263923
mir-548a-1	X	0.0296401	0.263603
mir-520h	O	0.0292321	0.264493
mir-516b-2	O	0.0292227	0.26538
mir-1272	X	0.0290818	0.26506
mir-650	X	0.0290351	0.264741
mir-3180-1	X	0.0287762	0.264423
mir-516b-1	O	0.0287107	0.265306
mir-3915	X	0.0286905	0.264988
mir-4258	X	0.0285894	0.264671
mir-1972-1	X	0.0283843	0.264354
mir-217	X	0.0283636	0.264038
mir-1203	X	0.028362	0.263723
mir-640	X	0.028362	0.263409
mir-483	X	0.0282888	0.263095
mir-206	O	0.0281341	0.263971
mir-562	X	0.0280835	0.263658
mir-548w	X	0.0280444	0.263345
mir-4281	X	0.0280309	0.263033
mir-1469	O	0.0280007	0.263905
mir-936	X	0.0278757	0.263593
mir-762	X	0.0275997	0.263282
mir-606	X	0.0275916	0.262972
mir-3142	X	0.02758	0.262662
mir-466	X	0.0275201	0.262353
mir-571	X	0.0274981	0.262045
mir-3689a	X	0.0274961	0.261737
mir-2861	X	0.0274732	0.26143
mir-548f-5	X	0.027423	0.261124
mir-3141	X	0.0273325	0.260819
mir-3169	X	0.0273171	0.260514
mir-3180-2	X	0.0272846	0.26021
mir-595	X	0.0272259	0.259907
mir-3122	X	0.0272138	0.259604
mir-4312	X	0.0270212	0.259302
mir-635	X	0.0268146	0.259001
mir-103-1-as	X	0.0264549	0.258701
mir-3171	X	0.026378	0.258401
mir-103-2-as	X	0.0262545	0.258102
mir-1244-1	X	0.0260416	0.257803
mir-3119-2	X	0.0253027	0.257506
mir-921	X	0.0251276	0.257209
mir-601	X	0.0249715	0.256912
mir-583	X	0.0242913	0.256617
mir-637	X	0.0239735	0.256322
mir-638	O	0.0229428	0.257176
mir-3160-2	X	0.0228195	0.256881
mir-1282	X	0.0228096	0.256586
mir-1233-2	X	0.022654	0.256293
mir-3665	X	0.0221119	0.256
mir-548f-4	X	0.0216487	0.255708
mir-3674	X	0.0215197	0.255416
mir-4259	X	0.0202493	0.255125
mir-1204	X	0.0198205	0.254835
mir-1183	X	0	0.254545
mir-1184-3	X	0	0.254257
mir-1200	X	0	0.253968
mir-1202	X	0	0.253681
mir-1207	X	0	0.253394
mir-1208	X	0	0.253107
mir-1233-1	X	0	0.252822
mir-1255b-1	X	0	0.252537
mir-1255b-2	X	0	0.252252
mir-1261	X	0	0.251969
mir-1268	X	0	0.251685
mir-1273	X	0	0.251403
mir-1273d	X	0	0.251121
mir-1279	X	0	0.25084
mir-1299	X	0	0.250559
mir-1302-1	X	0	0.250279
mir-1302-10	X	0	0.25
mir-1302-11	X	0	0.249721
mir-1302-2	X	0	0.249443
mir-1302-4	X	0	0.249166
mir-1302-5	X	0	0.248889
mir-1302-6	X	0	0.248613
mir-1302-7	X	0	0.248337
mir-1302-8	X	0	0.248062
mir-1302-9	X	0	0.247788
mir-1321	X	0	0.247514
mir-1324	X	0	0.247241
mir-1470	X	0	0.246968
mir-1471	O	0	0.247797
mir-1972-2	X	0	0.247525
mir-1973	X	0	0.247253
mir-2052	X	0	0.246981
mir-2053	X	0	0.246711
mir-2054	X	0	0.24644
mir-2909	X	0	0.246171
mir-297	X	0	0.245902
mir-300	X	0	0.245633
mir-302e	X	0	0.245365
mir-302f	X	0	0.245098
mir-3118-1	X	0	0.244831
mir-3118-2	X	0	0.244565
mir-3118-3	X	0	0.2443
mir-3118-4	X	0	0.244035
mir-3118-5	X	0	0.24377
mir-3118-6	X	0	0.243506
mir-3119-1	X	0	0.243243
mir-3123	X	0	0.242981
mir-3134	X	0	0.242718
mir-3180-5	X	0	0.242457
mir-3182	X	0	0.242196
mir-3201	X	0	0.241935
mir-320b-1	O	0	0.24275
mir-3649	X	0	0.242489
mir-3666	X	0	0.242229
mir-3669	X	0	0.24197
mir-367	O	0	0.242781
mir-3670	X	0	0.242521
mir-3671	X	0	0.242263
mir-3672	X	0	0.242004
mir-3673	X	0	0.241747
mir-3686	X	0	0.241489
mir-3713	X	0	0.241233
mir-3714	X	0	0.240977
mir-384	X	0	0.240721
mir-3908	X	0	0.240466
mir-3910-1	X	0	0.240212
mir-3924	X	0	0.239958
mir-4251	X	0	0.239704
mir-4252	X	0	0.239451
mir-4253	X	0	0.239199
mir-4255	X	0	0.238947
mir-4256	X	0	0.238696
mir-4257	O	0	0.239496
mir-4260	X	0	0.239244
mir-4261	X	0	0.238994
mir-4262	X	0	0.238743
mir-4264	X	0	0.238494
mir-4266	X	0	0.238245
mir-4267	X	0	0.237996
mir-4268	X	0	0.237748
mir-4269	X	0	0.2375
mir-4270	X	0	0.237253
mir-4271	X	0	0.237006
mir-4272	X	0	0.23676
mir-4274	X	0	0.236515
mir-4275	X	0	0.236269
mir-4276	X	0	0.236025
mir-4277	X	0	0.235781
mir-4278	X	0	0.235537
mir-4280	X	0	0.235294
mir-4282	X	0	0.235052
mir-4283-1	X	0	0.234809
mir-4283-2	X	0	0.234568
mir-4285	X	0	0.234327
mir-4287	X	0	0.234086
mir-4288	X	0	0.233846
mir-4289	X	0	0.233607
mir-4290	X	0	0.233367
mir-4291	X	0	0.233129
mir-4293	X	0	0.232891
mir-4294	X	0	0.232653
mir-4295	X	0	0.232416
mir-4297	X	0	0.232179
mir-4298	X	0	0.231943
mir-4299	X	0	0.231707
mir-4300	X	0	0.231472
mir-4301	X	0	0.231237
mir-4302	X	0	0.231003
mir-4303	X	0	0.230769
mir-4304	X	0	0.230536
mir-4305	X	0	0.230303
mir-4307	X	0	0.230071
mir-4308	X	0	0.229839
mir-4309	X	0	0.229607
mir-4311	X	0	0.229376
mir-4313	X	0	0.229146
mir-4314	X	0	0.228916
mir-4316	X	0	0.228686
mir-4317	X	0	0.228457
mir-4318	X	0	0.228228
mir-4319	X	0	0.228
mir-4323	X	0	0.227772
mir-4325	X	0	0.227545
mir-4327	X	0	0.227318
mir-4328	X	0	0.227092
mir-4329	X	0	0.226866
mir-4330	X	0	0.22664
mir-548a-2	X	0	0.226415
mir-548aa-1	X	0	0.22619
mir-548aa-2	X	0	0.225966
mir-548c	X	0	0.225743
mir-548f-2	X	0	0.225519
mir-548f-3	X	0	0.225296
mir-548g	X	0	0.225074
mir-548h-1	X	0	0.224852
mir-548h-2	X	0	0.224631
mir-548h-4	X	0	0.224409
mir-548i-1	X	0	0.224189
mir-548i-2	X	0	0.223969
mir-548i-3	X	0	0.223749
mir-548i-4	X	0	0.223529
mir-548m	X	0	0.22331
mir-548p	X	0	0.223092
mir-548z	X	0	0.222874
mir-557	X	0	0.222656
mir-558	X	0	0.222439
mir-566	X	0	0.222222
mir-568	X	0	0.222006
mir-569	X	0	0.22179
mir-575	X	0	0.221574
mir-587	X	0	0.221359
mir-608	O	0	0.222114
mir-619	X	0	0.221899
mir-620	X	0	0.221684
mir-633	X	0	0.22147
mir-634	X	0	0.221256
mir-646	X	0	0.221042
mir-649	X	0	0.220829
mir-711	X	0	0.220617
mir-759	X	0	0.220404
mir-761	X	0	0.220192
mir-764	X	0	0.219981
mir-890	X	0	0.21977
mir-920	X	0	0.219559
mir-924	X	0	0.219349
mir-941-3	X	0	0.219139
mir-941-4	X	0	0.218929

## Sheet: F3
miRNA	HMDD	# of targets	Cumulative Ratio
mir-181a-1	O	3257	1
mir-181a-2	O	3257	1
mir-93	O	3051	1
mir-30c-1	O	2968	1
mir-30c-2	O	2968	1
mir-30a	O	2915	1
mir-30e	N	2881	0.857143
mir-518a-1	N	2879	0.75
mir-518a-2	N	2879	0.666667
mir-16-1	O	2869	0.7
mir-16-2	O	2869	0.727273
mir-106a	N	2802	0.666667
mir-124-1	O	2768	0.692308
mir-124-2	O	2768	0.714286
mir-124-3	O	2768	0.733333
mir-30d	O	2764	0.75
mir-181c	N	2744	0.705882
mir-30b	O	2735	0.722222
mir-17	O	2686	0.736842
mir-9-1	O	2670	0.75
mir-9-2	O	2670	0.761905
mir-9-3	O	2670	0.772727
mir-548a-1	N	2650	0.73913
mir-548a-2	N	2650	0.708333
mir-548a-3	N	2650	0.68
mir-125b-1	O	2645	0.692308
mir-125b-2	O	2645	0.703704
mir-20b	O	2618	0.714286
mir-106b	O	2613	0.724138
mir-15b	N	2610	0.7
mir-15a	O	2594	0.709677
mir-27b	O	2580	0.71875
mir-20a	O	2578	0.727273
mir-497	O	2576	0.735294
mir-23a	O	2569	0.742857
mir-27a	O	2560	0.75
mir-125a	O	2537	0.756757
mir-200b	O	2526	0.763158
mir-23b	O	2517	0.769231
mir-218-1	O	2489	0.775
mir-218-2	O	2489	0.780488
mir-92a-1	O	2479	0.785714
mir-92a-2	O	2479	0.790698
mir-200c	O	2470	0.795455
mir-195	O	2451	0.8
mir-424	N	2430	0.782609
mir-520a	O	2419	0.787234
mir-138-1	N	2393	0.770833
mir-138-2	N	2393	0.755102
mir-302b	O	2379	0.76
mir-384	N	2373	0.745098
mir-302c	O	2365	0.75
mir-520d	O	2343	0.754717
mir-96	O	2332	0.759259
mir-26a-1	O	2329	0.763636
mir-26a-2	O	2329	0.767857
let-7f-1	O	2316	0.77193
let-7f-2	O	2316	0.775862
mir-34c	O	2298	0.779661
mir-130a	N	2292	0.766667
mir-506	O	2278	0.770492
mir-367	O	2243	0.774194
mir-219-1	O	2232	0.777778
mir-219-2	O	2232	0.78125
mir-539	N	2226	0.769231
mir-200a	O	2219	0.772727
mir-34a	O	2200	0.776119
mir-181b-1	O	2184	0.779412
mir-181b-2	O	2184	0.782609
mir-302a	O	2176	0.785714
mir-302d	O	2167	0.788732
mir-26b	O	2150	0.791667
mir-29b-1	O	2150	0.794521
mir-29b-2	O	2150	0.797297
mir-101-1	O	2143	0.8
mir-101-2	O	2143	0.802632
mir-24-1	O	2140	0.805195
mir-24-2	O	2140	0.807692
mir-330	N	2134	0.797468
mir-34b	O	2132	0.8
mir-214	O	2130	0.802469
mir-105-1	N	2103	0.792683
mir-105-2	N	2103	0.783133
mir-92b	N	2095	0.77381
mir-141	O	2066	0.776471
mir-181d	N	2050	0.767442
mir-148a	O	2041	0.770115
mir-135a-1	O	2033	0.772727
mir-135a-2	O	2033	0.775281
mir-876	X	2033	0.766667
mir-148b	O	2015	0.769231
mir-129-1	O	2009	0.771739
mir-129-2	O	2009	0.774194
mir-363	N	1994	0.765957
mir-373	O	1987	0.768421
mir-135b	O	1982	0.770833
mir-25	O	1969	0.773196
mir-454	N	1958	0.765306
mir-519d	O	1955	0.767677
let-7g	O	1950	0.77
mir-199a-1	O	1928	0.772277
mir-199a-2	O	1928	0.77451
let-7a-1	O	1922	0.776699
let-7a-2	O	1922	0.778846
let-7a-3	O	1922	0.780952
mir-338	O	1901	0.783019
mir-33a	N	1895	0.775701
let-7e	O	1894	0.777778
let-7i	O	1894	0.779817
mir-7-1	O	1880	0.781818
mir-7-2	O	1880	0.783784
mir-7-3	O	1880	0.785714
mir-32	N	1872	0.778761
let-7b	O	1869	0.780702
mir-137	O	1863	0.782609
mir-507	N	1854	0.775862
mir-519a-1	N	1852	0.769231
mir-519a-2	N	1852	0.762712
mir-429	O	1846	0.764706
let-7d	O	1844	0.766667
mir-22	O	1837	0.768595
mir-29c	O	1832	0.770492
mir-29a	O	1818	0.772358
mir-19b-1	O	1806	0.774194
mir-19b-2	O	1806	0.776
mir-371	N	1799	0.769841
let-7c	O	1789	0.771654
mir-372	N	1776	0.765625
mir-221	O	1765	0.767442
mir-362	N	1762	0.761538
mir-98	N	1729	0.755725
mir-140	O	1726	0.757576
mir-182	O	1726	0.759398
mir-222	O	1725	0.761194
mir-107	O	1710	0.762963
mir-495	O	1707	0.764706
mir-143	O	1688	0.766423
mir-33b	N	1662	0.76087
mir-485	N	1653	0.755396
mir-590	N	1650	0.75
mir-520c	O	1648	0.751773
mir-520e	N	1646	0.746479
mir-301a	O	1640	0.748252
mir-520b	O	1640	0.75
mir-509-1	N	1638	0.744828
mir-509-2	N	1638	0.739726
mir-509-3	N	1638	0.734694
mir-142	N	1636	0.72973
mir-132	O	1634	0.731544
mir-19a	O	1633	0.733333
mir-28	N	1632	0.728477
mir-518d	X	1617	0.723684
mir-193a	O	1611	0.72549
mir-301b	O	1600	0.727273
mir-21	O	1596	0.729032
mir-299	O	1596	0.730769
mir-548b	N	1595	0.726115
mir-300	N	1582	0.721519
mir-369	N	1580	0.716981
mir-130b	N	1575	0.7125
mir-146b	O	1573	0.714286
mir-323	X	1568	0.709877
mir-185	N	1563	0.705521
mir-381	N	1562	0.70122
mir-548d-1	N	1559	0.69697
mir-548d-2	N	1559	0.692771
mir-508	N	1552	0.688623
mir-10b	O	1543	0.690476
mir-339	O	1537	0.692308
mir-139	O	1523	0.694118
mir-146a	O	1522	0.695906
mir-204	O	1521	0.697674
mir-150	N	1519	0.693642
mir-548c	N	1514	0.689655
mir-152	O	1513	0.691429
mir-378	X	1510	0.6875
mir-324	O	1509	0.689266
mir-144	N	1506	0.685393
mir-206	O	1506	0.687151
mir-18b	O	1497	0.688889
mir-486	O	1497	0.690608
mir-193b	O	1491	0.692308
mir-574	N	1485	0.688525
mir-613	X	1472	0.684783
mir-10a	O	1456	0.686486
mir-211	N	1456	0.682796
mir-449b	N	1454	0.679144
mir-425	O	1453	0.680851
mir-515-1	O	1447	0.68254
mir-515-2	O	1447	0.684211
mir-18a	O	1446	0.685864
mir-582	N	1443	0.682292
mir-376a-1	N	1442	0.678756
mir-376a-2	N	1442	0.675258
mir-296	O	1429	0.676923
mir-335	O	1422	0.678571
mir-769	N	1415	0.675127
mir-449a	N	1410	0.671717
mir-331	N	1402	0.668342
mir-708	O	1401	0.67
mir-342	O	1398	0.671642
mir-556	X	1394	0.668317
mir-516a-1	O	1388	0.669951
mir-516a-2	O	1388	0.671569
mir-145	O	1387	0.673171
mir-518c	N	1387	0.669903
mir-615	N	1383	0.666667
mir-4262	X	1380	0.663462
mir-518f	N	1378	0.660287
mir-337	N	1375	0.657143
mir-502	N	1375	0.654028
mir-501	N	1371	0.650943
mir-628	N	1370	0.647887
mir-126	O	1368	0.649533
mir-455	N	1367	0.646512
mir-525	N	1366	0.643519
mir-671	N	1365	0.640553
mir-183	O	1363	0.642202
mir-491	N	1361	0.639269
mir-448	N	1357	0.636364
mir-186	N	1356	0.633484
mir-196a-1	O	1356	0.635135
mir-196a-2	O	1356	0.636771
mir-885	N	1356	0.633929
mir-192	N	1355	0.631111
mir-505	O	1353	0.632743
mir-23c	X	1349	0.629956
mir-155	O	1347	0.631579
mir-518e	N	1344	0.628821
mir-524	N	1344	0.626087
mir-542	N	1336	0.623377
mir-326	O	1330	0.625
mir-151	N	1321	0.622318
mir-194-1	O	1321	0.623932
mir-194-2	O	1321	0.625532
mir-875	X	1319	0.622881
mir-499	X	1317	0.620253
mir-188	N	1312	0.617647
mir-450b	O	1311	0.619247
mir-767	N	1311	0.616667
mir-423	O	1310	0.618257
mir-576	X	1307	0.615702
mir-544	X	1298	0.613169
mir-122	O	1293	0.614754
mir-409	O	1293	0.616327
mir-532	N	1290	0.613821
mir-410	N	1278	0.611336
mir-519e	O	1272	0.612903
mir-654	N	1266	0.610442
mir-490	N	1263	0.608
mir-483	N	1261	0.605578
mir-31	O	1257	0.607143
mir-202	O	1256	0.608696
mir-205	O	1244	0.610236
mir-379	N	1236	0.607843
mir-99a	N	1235	0.605469
mir-223	O	1231	0.607004
mir-154	N	1224	0.604651
mir-1271	N	1217	0.602317
mir-212	N	1216	0.6
mir-136	N	1209	0.597701
mir-99b	N	1209	0.59542
mir-103-1	X	1204	0.593156
mir-103-1-as	X	1204	0.590909
mir-103-2	X	1204	0.588679
mir-103-2-as	X	1204	0.586466
mir-127	O	1202	0.588015
mir-493	O	1202	0.589552
mir-888	X	1179	0.587361
mir-128-1	O	1174	0.588889
mir-128-2	O	1174	0.590406
mir-512-1	N	1172	0.588235
mir-512-2	N	1172	0.586081
mir-361	N	1167	0.583942
mir-452	O	1156	0.585455
mir-100	O	1147	0.586957
mir-187	O	1147	0.588448
mir-589	N	1147	0.586331
mir-411	O	1139	0.587814
mir-432	N	1139	0.585714
mir-488	O	1125	0.587189
mir-191	O	1113	0.588652
mir-616	N	1113	0.586572
mir-541	X	1112	0.584507
mir-149	O	1109	0.585965
mir-377	N	1093	0.583916
mir-744	N	1092	0.581882
mir-624	N	1091	0.579861
mir-431	N	1084	0.577855
mir-374b	N	1081	0.575862
mir-380	X	1078	0.573883
mir-545	N	1078	0.571918
mir-551b	X	1059	0.569966
mir-625	O	1049	0.571429
mir-629	O	1047	0.572881
mir-365-1	X	1044	0.570946
mir-365-2	X	1044	0.569024
mir-877	X	1042	0.567114
mir-1297	N	1037	0.565217
mir-526b	N	1022	0.563333
mir-376c	O	1014	0.564784
mir-216b	N	1012	0.562914
mir-3666	X	1011	0.561056
mir-4295	X	1011	0.559211
mir-329-1	N	991	0.557377
mir-329-2	N	991	0.555556
mir-302e	N	984	0.553746
mir-593	N	978	0.551948
mir-489	N	976	0.550162
mir-376b	N	974	0.548387
mir-133b	O	972	0.549839
mir-1-1	O	971	0.551282
mir-1-2	O	971	0.552716
mir-198	N	970	0.550955
mir-4319	X	968	0.549206
mir-670	X	968	0.547468
mir-374a	O	966	0.548896
mir-133a-1	O	954	0.550314
mir-133a-2	O	954	0.551724
mir-153-1	O	942	0.553125
mir-153-2	O	942	0.554517
mir-199b	O	938	0.555901
mir-422a	N	934	0.55418
mir-320a	O	933	0.555556
mir-320b-1	O	933	0.556923
mir-320b-2	O	933	0.558282
mir-320c-1	O	933	0.559633
mir-320c-2	O	933	0.560976
mir-320d-1	O	933	0.56231
mir-320d-2	O	933	0.563636
mir-134	N	924	0.561934
mir-519c	O	913	0.563253
mir-520f	N	913	0.561562
mir-519b	N	902	0.55988
mir-592	N	894	0.558209
mir-215	O	891	0.559524
mir-3619	X	887	0.557864
mir-761	X	887	0.556213
mir-340	O	881	0.557522
mir-599	N	875	0.555882
mir-203	O	871	0.557185
mir-190	X	855	0.555556
mir-196b	N	854	0.553936
mir-518b	N	852	0.552326
mir-190b	N	839	0.550725
mir-504	N	833	0.549133
mir-208b	N	830	0.54755
mir-328	O	816	0.548851
mir-516b-1	O	815	0.550143
mir-516b-2	O	815	0.551429
mir-375	O	806	0.552707
mir-449c	N	793	0.551136
mir-217	N	775	0.549575
mir-648	N	761	0.548023
mir-450a-1	O	758	0.549296
mir-450a-2	O	758	0.550562
mir-95	N	749	0.54902
mir-451	N	736	0.547486
mir-544b	N	735	0.545961
mir-514-1	X	729	0.544444
mir-514-2	X	729	0.542936
mir-514-3	X	729	0.541436
mir-891a	X	728	0.539945
mir-383	O	726	0.541209
mir-543	X	726	0.539726
mir-520g	N	725	0.538251
mir-520h	O	724	0.53951
mir-566	N	720	0.538043
mir-892b	X	718	0.536585
mir-646	N	717	0.535135
mir-147b	N	714	0.533693
mir-297	N	712	0.532258
mir-421	N	711	0.530831
mir-503	N	711	0.529412
mir-575	N	711	0.528
mir-184	N	710	0.526596
mir-892a	X	710	0.525199
mir-498	N	706	0.52381
mir-873	N	706	0.522427
mir-517c	N	704	0.521053
mir-224	O	703	0.52231
mir-627	N	703	0.520942
mir-563	X	702	0.519582
mir-587	X	701	0.518229
mir-433	N	699	0.516883
mir-647	N	699	0.515544
mir-147	X	698	0.514212
mir-557	N	697	0.512887
mir-891b	X	697	0.511568
mir-602	N	696	0.510256
mir-549	X	695	0.508951
mir-608	O	693	0.510204
mir-484	N	691	0.508906
mir-605	N	687	0.507614
mir-382	N	686	0.506329
mir-591	N	686	0.505051
mir-325	N	685	0.503778
mir-663	N	685	0.502513
mir-586	X	684	0.501253
mir-649	X	684	0.5
mir-517a	N	683	0.498753
mir-890	X	683	0.497512
mir-517b	X	682	0.496278
mir-657	N	682	0.49505
mir-874	O	682	0.496296
mir-922	O	682	0.497537
mir-564	N	680	0.496314
mir-598	N	680	0.495098
mir-487a	N	678	0.493888
mir-640	N	678	0.492683
mir-617	N	677	0.491484
mir-634	X	677	0.490291
mir-887	X	677	0.489104
mir-562	X	676	0.487923
mir-601	N	675	0.486747
mir-571	N	671	0.485577
mir-573	X	670	0.484412
mir-210	O	667	0.485646
mir-659	N	667	0.484487
mir-581	X	666	0.483333
mir-216a	N	665	0.482185
mir-770	X	664	0.481043
mir-631	X	663	0.479905
mir-621	N	661	0.478774
mir-630	N	660	0.477647
mir-604	X	659	0.476526
mir-345	O	658	0.477752
mir-609	X	658	0.476636
mir-765	N	658	0.475524
mir-521-1	N	657	0.474419
mir-521-2	N	657	0.473318
mir-553	X	657	0.472222
mir-554	X	657	0.471132
mir-595	N	656	0.470046
mir-552	N	655	0.468966
mir-660	N	653	0.46789
mir-935	N	653	0.466819
mir-802	X	651	0.465753
mir-650	N	650	0.464692
mir-487b	N	648	0.463636
mir-943	X	648	0.462585
mir-939	X	646	0.461538
mir-298	O	644	0.462754
mir-651	X	644	0.461712
mir-370	N	643	0.460674
mir-620	X	643	0.459641
mir-619	N	641	0.458613
mir-585	X	640	0.457589
mir-936	X	640	0.45657
mir-626	X	639	0.455556
mir-632	O	639	0.456763
mir-760	N	639	0.455752
mir-644	X	637	0.454746
mir-652	N	637	0.453744
mir-584	O	636	0.454945
mir-675	N	635	0.453947
mir-623	X	634	0.452954
mir-496	X	633	0.451965
mir-924	X	633	0.45098
mir-920	X	630	0.45
mir-611	N	627	0.449024
mir-551a	N	626	0.448052
mir-555	X	626	0.447084
mir-522	N	625	0.446121
mir-523	N	625	0.445161
mir-637	N	625	0.444206
mir-618	X	621	0.443255
mir-579	X	619	0.442308
mir-938	N	619	0.441365
mir-610	N	618	0.440426
mir-561	N	617	0.43949
mir-638	O	617	0.440678
mir-588	X	616	0.439746
mir-658	N	616	0.438819
mir-940	X	616	0.437895
mir-603	N	615	0.436975
mir-583	N	614	0.436059
mir-758	N	614	0.435146
mir-612	N	613	0.434238
mir-655	N	613	0.433333
mir-937	X	612	0.432432
mir-568	X	611	0.431535
mir-934	X	611	0.430642
mir-662	N	610	0.429752
mir-494	N	609	0.428866
mir-643	X	609	0.427984
mir-622	N	608	0.427105
mir-889	X	606	0.42623
mir-597	X	605	0.425358
mir-578	X	602	0.42449
mir-492	N	600	0.423625
mir-511-1	N	600	0.422764
mir-511-2	N	600	0.421907
mir-921	X	599	0.421053
mir-569	N	596	0.420202
mir-346	N	595	0.419355
mir-607	X	594	0.418511
mir-412	X	593	0.417671
mir-635	N	593	0.416834
mir-596	N	590	0.416
mir-933	N	589	0.41517
mir-510	O	588	0.416335
mir-567	N	582	0.415507
mir-941-1	N	581	0.414683
mir-941-3	N	581	0.413861
mir-941-4	N	581	0.413043
mir-558	X	580	0.412229
mir-197	O	578	0.413386
mir-641	N	578	0.412574
mir-570	N	574	0.411765
mir-572	N	574	0.410959
mir-665	X	572	0.410156
mir-942	N	568	0.409357
mir-636	N	565	0.40856
mir-653	X	564	0.407767
mir-606	X	559	0.406977
mir-614	N	558	0.40619
mir-633	N	556	0.405405
mir-600	N	551	0.404624
mir-944	N	547	0.403846
mir-639	X	542	0.403071
mir-645	X	536	0.402299
mir-661	O	534	0.403442
mir-668	N	531	0.402672
mir-766	N	512	0.401905
mir-580	X	503	0.401141
mir-656	X	503	0.40038
mir-4306	O	452	0.401515
mir-559	X	441	0.400756
mir-577	N	441	0.4
mir-1244-1	X	430	0.399247
mir-1244-2	X	430	0.398496
mir-1244-3	X	430	0.397749
mir-3167	X	353	0.397004
mir-3139	X	267	0.396262
mir-378b	N	250	0.395522
mir-378c	N	250	0.394786
mir-3118-1	X	228	0.394052
mir-3118-2	X	228	0.393321
mir-3118-3	X	228	0.392593
mir-3118-4	X	228	0.391867
mir-3118-5	X	228	0.391144
mir-3118-6	X	228	0.390424
mir-208a	N	211	0.389706
mir-1193	X	128	0.388991
mir-1178	X	0	0.388278
mir-1179	N	0	0.387569
mir-1180	N	0	0.386861
mir-1181	N	0	0.386157
mir-1182	X	0	0.385455
mir-1183	N	0	0.384755
mir-1184-1	N	0	0.384058
mir-1184-2	N	0	0.383363
mir-1184-3	N	0	0.382671
mir-1185-1	X	0	0.381982
mir-1185-2	X	0	0.381295
mir-1197	X	0	0.38061
mir-1200	X	0	0.379928
mir-1202	N	0	0.379249
mir-1203	X	0	0.378571
mir-1204	X	0	0.377897
mir-1205	X	0	0.377224
mir-1206	X	0	0.376554
mir-1207	N	0	0.375887
mir-1208	X	0	0.375221
mir-1224	N	0	0.374558
mir-1225	X	0	0.373898
mir-1226	X	0	0.373239
mir-1227	N	0	0.372583
mir-1228	N	0	0.37193
mir-1229	N	0	0.371278
mir-1231	N	0	0.370629
mir-1233-1	N	0	0.369983
mir-1233-2	N	0	0.369338
mir-1234	N	0	0.368696
mir-1236	N	0	0.368056
mir-1237	X	0	0.367418
mir-1238	X	0	0.366782
mir-1243	X	0	0.366149
mir-1245	X	0	0.365517
mir-1246	N	0	0.364888
mir-1247	N	0	0.364261
mir-1248	X	0	0.363636
mir-1249	N	0	0.363014
mir-1250	X	0	0.362393
mir-1251	X	0	0.361775
mir-1252	X	0	0.361158
mir-1253	X	0	0.360544
mir-1254	N	0	0.359932
mir-1255a	X	0	0.359322
mir-1255b-1	X	0	0.358714
mir-1255b-2	X	0	0.358108
mir-1256	N	0	0.357504
mir-1257	X	0	0.356902
mir-1258	O	0	0.357983
mir-1260	X	0	0.357383
mir-1260b	X	0	0.356784
mir-1261	X	0	0.356187
mir-1262	X	0	0.355593
mir-1263	X	0	0.355
mir-1264	X	0	0.354409
mir-1265	X	0	0.353821
mir-1266	N	0	0.353234
mir-1267	X	0	0.352649
mir-1268	X	0	0.352066
mir-1269	X	0	0.351485
mir-1270-1	X	0	0.350906
mir-1270-2	X	0	0.350329
mir-1272	X	0	0.349754
mir-1273	X	0	0.34918
mir-1273c	N	0	0.348609
mir-1273d	X	0	0.348039
mir-1274a	X	0	0.347471
mir-1274b	X	0	0.346906
mir-1275	N	0	0.346341
mir-1276	X	0	0.345779
mir-1277	X	0	0.345219
mir-1278	X	0	0.34466
mir-1279	X	0	0.344103
mir-1280	N	0	0.343548
mir-1281	X	0	0.342995
mir-1282	X	0	0.342444
mir-1283-1	X	0	0.341894
mir-1283-2	X	0	0.341346
mir-1284	X	0	0.3408
mir-1285-1	N	0	0.340256
mir-1285-2	N	0	0.339713
mir-1286	N	0	0.339172
mir-1287	N	0	0.338633
mir-1288	X	0	0.338095
mir-1289-1	X	0	0.337559
mir-1289-2	X	0	0.337025
mir-1290	O	0	0.338073
mir-1291	X	0	0.337539
mir-1292	X	0	0.337008
mir-1293	N	0	0.336478
mir-1294	X	0	0.33595
mir-1295	X	0	0.335423
mir-1296	N	0	0.334898
mir-1298	X	0	0.334375
mir-1299	N	0	0.333853
mir-1301	N	0	0.333333
mir-1302-1	N	0	0.332815
mir-1302-10	N	0	0.332298
mir-1302-11	N	0	0.331783
mir-1302-2	N	0	0.331269
mir-1302-3	N	0	0.330757
mir-1302-4	N	0	0.330247
mir-1302-5	N	0	0.329738
mir-1302-6	N	0	0.329231
mir-1302-7	N	0	0.328725
mir-1302-8	N	0	0.328221
mir-1302-9	N	0	0.327718
mir-1303	N	0	0.327217
mir-1304	X	0	0.326718
mir-1305	N	0	0.32622
mir-1306	X	0	0.325723
mir-1307	X	0	0.325228
mir-1321	X	0	0.324734
mir-1322	N	0	0.324242
mir-1323	O	0	0.325265
mir-1324	X	0	0.324773
mir-1468	X	0	0.324284
mir-1469	O	0	0.325301
mir-1470	X	0	0.324812
mir-1471	O	0	0.325826
mir-1537	X	0	0.325337
mir-1538	X	0	0.32485
mir-1539	X	0	0.324365
mir-1825	X	0	0.323881
mir-1827	N	0	0.323398
mir-1908	X	0	0.322917
mir-1909	N	0	0.322437
mir-1910	X	0	0.321958
mir-1911	X	0	0.321481
mir-1912	X	0	0.321006
mir-1913	X	0	0.320532
mir-1914	X	0	0.320059
mir-1915	O	0	0.32106
mir-1972-1	N	0	0.320588
mir-1972-2	N	0	0.320117
mir-1973	X	0	0.319648
mir-1976	X	0	0.31918
mir-2052	X	0	0.318713
mir-2053	X	0	0.318248
mir-2054	X	0	0.317784
mir-2110	N	0	0.317322
mir-2113	X	0	0.31686
mir-2114	X	0	0.316401
mir-2115	X	0	0.315942
mir-2116	X	0	0.315485
mir-2117	X	0	0.315029
mir-2276	X	0	0.314574
mir-2277	X	0	0.314121
mir-2278	X	0	0.313669
mir-2355	O	0	0.314655
mir-2861	N	0	0.314204
mir-2909	X	0	0.313754
mir-302f	N	0	0.313305
mir-3065	X	0	0.312857
mir-3074	X	0	0.312411
mir-3115	X	0	0.311966
mir-3116-1	X	0	0.311522
mir-3116-2	X	0	0.31108
mir-3117	X	0	0.310638
mir-3119-1	X	0	0.310198
mir-3119-2	X	0	0.30976
mir-3120	X	0	0.309322
mir-3121	X	0	0.308886
mir-3122	X	0	0.308451
mir-3123	X	0	0.308017
mir-3124	X	0	0.307584
mir-3125	X	0	0.307153
mir-3126	X	0	0.306723
mir-3127	X	0	0.306294
mir-3128	X	0	0.305866
mir-3129	X	0	0.305439
mir-3130-1	O	0	0.306407
mir-3130-2	O	0	0.307371
mir-3131	X	0	0.306944
mir-3132	X	0	0.306519
mir-3133	X	0	0.306094
mir-3134	X	0	0.305671
mir-3135	X	0	0.305249
mir-3136	X	0	0.304828
mir-3137	X	0	0.304408
mir-3138	X	0	0.303989
mir-3140	X	0	0.303571
mir-3141	X	0	0.303155
mir-3142	X	0	0.30274
mir-3143	X	0	0.302326
mir-3144	X	0	0.301913
mir-3145	X	0	0.301501
mir-3146	X	0	0.30109
mir-3147	X	0	0.30068
mir-3148	N	0	0.300272
mir-3149	X	0	0.299864
mir-3150	X	0	0.299458
mir-3150b	X	0	0.299053
mir-3151	N	0	0.298649
mir-3152	X	0	0.298246
mir-3153	X	0	0.297844
mir-3154	X	0	0.297443
mir-3155	X	0	0.297043
mir-3156-1	X	0	0.296644
mir-3156-2	X	0	0.296247
mir-3156-3	X	0	0.29585
mir-3157	X	0	0.295455
mir-3158-1	X	0	0.29506
mir-3158-2	X	0	0.294667
mir-3159	X	0	0.294274
mir-3160-1	X	0	0.293883
mir-3160-2	X	0	0.293493
mir-3161	X	0	0.293103
mir-3162	X	0	0.292715
mir-3163	N	0	0.292328
mir-3164	X	0	0.291942
mir-3165	X	0	0.291557
mir-3166	X	0	0.291173
mir-3168	X	0	0.290789
mir-3169	X	0	0.290407
mir-3170	X	0	0.290026
mir-3171	X	0	0.289646
mir-3173	X	0	0.289267
mir-3174	X	0	0.288889
mir-3175	X	0	0.288512
mir-3176	X	0	0.288136
mir-3177	X	0	0.28776
mir-3178	X	0	0.287386
mir-3179-1	N	0	0.287013
mir-3179-2	N	0	0.286641
mir-3179-3	N	0	0.286269
mir-3180-1	X	0	0.285899
mir-3180-2	X	0	0.28553
mir-3180-3	X	0	0.285161
mir-3180-4	X	0	0.284794
mir-3180-5	X	0	0.284427
mir-3181	X	0	0.284062
mir-3182	X	0	0.283697
mir-3183	X	0	0.283333
mir-3184	X	0	0.282971
mir-3185	X	0	0.282609
mir-3186	O	0	0.283525
mir-3187	X	0	0.283163
mir-3188	X	0	0.282803
mir-3189	X	0	0.282443
mir-3190	X	0	0.282084
mir-3191	X	0	0.281726
mir-3192	X	0	0.281369
mir-3193	X	0	0.281013
mir-3194	X	0	0.280657
mir-3195	X	0	0.280303
mir-3196	N	0	0.27995
mir-3197	X	0	0.279597
mir-3198	X	0	0.279245
mir-3199-1	X	0	0.278894
mir-3199-2	X	0	0.278545
mir-3200	X	0	0.278195
mir-3201	X	0	0.277847
mir-3202-1	X	0	0.2775
mir-3202-2	X	0	0.277154
mir-320e	O	0	0.278055
mir-323b	N	0	0.277709
mir-3605	X	0	0.277363
mir-3606	X	0	0.277019
mir-3607	X	0	0.276675
mir-3609	X	0	0.276332
mir-3610	X	0	0.27599
mir-3611	X	0	0.275649
mir-3612	X	0	0.275309
mir-3613	X	0	0.274969
mir-3614	X	0	0.274631
mir-3615	X	0	0.274293
mir-3616	X	0	0.273956
mir-3617	X	0	0.27362
mir-3618	X	0	0.273284
mir-3620	X	0	0.27295
mir-3621	X	0	0.272616
mir-3622a	X	0	0.272283
mir-3622b	X	0	0.271951
mir-3646	X	0	0.27162
mir-3647	X	0	0.27129
mir-3648	X	0	0.27096
mir-3649	X	0	0.270631
mir-3650	X	0	0.270303
mir-3651	X	0	0.269976
mir-3652	X	0	0.269649
mir-3653	X	0	0.269324
mir-3654	X	0	0.268999
mir-3655	X	0	0.268675
mir-3656	X	0	0.268351
mir-3657	X	0	0.268029
mir-3658	X	0	0.267707
mir-3659	X	0	0.267386
mir-3660	X	0	0.267066
mir-3661	X	0	0.266746
mir-3662	X	0	0.266428
mir-3663	X	0	0.26611
mir-3664	X	0	0.265793
mir-3665	X	0	0.265476
mir-3667	X	0	0.265161
mir-3668	X	0	0.264846
mir-3669	X	0	0.264531
mir-3670	X	0	0.264218
mir-3671	X	0	0.263905
mir-3672	X	0	0.263593
mir-3673	X	0	0.263282
mir-3674	X	0	0.262972
mir-3675	X	0	0.262662
mir-3676	X	0	0.262353
mir-3677	X	0	0.262045
mir-3678	X	0	0.261737
mir-3679	X	0	0.26143
mir-3680	X	0	0.261124
mir-3681	X	0	0.260819
mir-3682	X	0	0.260514
mir-3683	X	0	0.26021
mir-3684	X	0	0.259907
mir-3685	X	0	0.259604
mir-3686	X	0	0.259302
mir-3687	X	0	0.259001
mir-3688	X	0	0.258701
mir-3689a	X	0	0.258401
mir-3689b	X	0	0.258102
mir-3690	X	0	0.257803
mir-3691	X	0	0.257506
mir-3692	X	0	0.257209
mir-3713	X	0	0.256912
mir-3714	X	0	0.256617
mir-374c	X	0	0.256322
mir-3907	X	0	0.256028
mir-3908	X	0	0.255734
mir-3909	X	0	0.255441
mir-3910-1	X	0	0.255149
mir-3910-2	X	0	0.254857
mir-3911	X	0	0.254566
mir-3912	X	0	0.254276
mir-3913-1	X	0	0.253986
mir-3913-2	X	0	0.253697
mir-3914-1	X	0	0.253409
mir-3914-2	X	0	0.253121
mir-3915	X	0	0.252834
mir-3916	X	0	0.252548
mir-3917	X	0	0.252262
mir-3918	X	0	0.251977
mir-3919	X	0	0.251693
mir-3920	X	0	0.251409
mir-3921	X	0	0.251126
mir-3922	X	0	0.250844
mir-3923	X	0	0.250562
mir-3924	X	0	0.250281
mir-3925	X	0	0.25
mir-3926-1	X	0	0.24972
mir-3926-2	X	0	0.249441
mir-3927	X	0	0.249162
mir-3928	X	0	0.248884
mir-3929	X	0	0.248606
mir-3934	X	0	0.24833
mir-3935	X	0	0.248053
mir-3936	X	0	0.247778
mir-3937	X	0	0.247503
mir-3938	X	0	0.247228
mir-3939	X	0	0.246955
mir-3940	N	0	0.246681
mir-3941	X	0	0.246409
mir-3942	X	0	0.246137
mir-3943	X	0	0.245865
mir-3944	X	0	0.245595
mir-3945	X	0	0.245325
mir-4251	X	0	0.245055
mir-4252	X	0	0.244786
mir-4253	X	0	0.244518
mir-4254	X	0	0.24425
mir-4255	X	0	0.243982
mir-4256	X	0	0.243716
mir-4257	O	0	0.244541
mir-4258	X	0	0.244275
mir-4259	X	0	0.244009
mir-4260	X	0	0.243743
mir-4261	X	0	0.243478
mir-4263	X	0	0.243214
mir-4264	X	0	0.24295
mir-4265	X	0	0.242687
mir-4266	X	0	0.242424
mir-4267	X	0	0.242162
mir-4268	X	0	0.241901
mir-4269	X	0	0.24164
mir-4270	X	0	0.241379
mir-4271	X	0	0.241119
mir-4272	X	0	0.24086
mir-4273	X	0	0.240602
mir-4274	X	0	0.240343
mir-4275	X	0	0.240086
mir-4276	X	0	0.239829
mir-4277	X	0	0.239572
mir-4278	X	0	0.239316
mir-4279	X	0	0.239061
mir-4280	X	0	0.238806
mir-4281	X	0	0.238552
mir-4282	X	0	0.238298
mir-4283-1	X	0	0.238045
mir-4283-2	X	0	0.237792
mir-4284	X	0	0.23754
mir-4285	X	0	0.237288
mir-4286	X	0	0.237037
mir-4287	X	0	0.236786
mir-4288	X	0	0.236536
mir-4289	X	0	0.236287
mir-4290	X	0	0.236038
mir-4291	X	0	0.235789
mir-4292	X	0	0.235542
mir-4293	X	0	0.235294
mir-4294	X	0	0.235047
mir-4296	X	0	0.234801
mir-4297	X	0	0.234555
mir-4298	X	0	0.23431
mir-4299	X	0	0.234065
mir-4300	X	0	0.23382
mir-4301	X	0	0.233577
mir-4302	X	0	0.233333
mir-4303	X	0	0.233091
mir-4304	X	0	0.232848
mir-4305	X	0	0.232606
mir-4307	X	0	0.232365
mir-4308	X	0	0.232124
mir-4309	X	0	0.231884
mir-4310	X	0	0.231644
mir-4311	X	0	0.231405
mir-4312	X	0	0.231166
mir-4313	X	0	0.230928
mir-4314	X	0	0.23069
mir-4315-1	X	0	0.230453
mir-4315-2	X	0	0.230216
mir-4316	X	0	0.229979
mir-4317	X	0	0.229744
mir-4318	X	0	0.229508
mir-4320	X	0	0.229273
mir-4321	X	0	0.229039
mir-4322	X	0	0.228805
mir-4323	X	0	0.228571
mir-4324	X	0	0.228338
mir-4325	X	0	0.228106
mir-4326	X	0	0.227874
mir-4327	X	0	0.227642
mir-4328	X	0	0.227411
mir-4329	X	0	0.227181
mir-4330	X	0	0.22695
mir-466	X	0	0.226721
mir-500a	N	0	0.226491
mir-500b	N	0	0.226263
mir-513a-1	O	0	0.227043
mir-513a-2	O	0	0.227823
mir-513b	N	0	0.227593
mir-513c	N	0	0.227364
mir-514b	X	0	0.227136
mir-526a-1	O	0	0.227912
mir-526a-2	O	0	0.228686
mir-527	N	0	0.228457
mir-548aa-1	X	0	0.228228
mir-548aa-2	X	0	0.228
mir-548e	X	0	0.227772
mir-548f-1	X	0	0.227545
mir-548f-2	X	0	0.227318
mir-548f-3	X	0	0.227092
mir-548f-4	X	0	0.226866
mir-548f-5	X	0	0.22664
mir-548g	X	0	0.226415
mir-548h-1	X	0	0.22619
mir-548h-2	X	0	0.225966
mir-548h-3	X	0	0.225743
mir-548h-4	X	0	0.225519
mir-548i-1	X	0	0.225296
mir-548i-2	X	0	0.225074
mir-548i-3	X	0	0.224852
mir-548i-4	X	0	0.224631
mir-548j	X	0	0.224409
mir-548k	X	0	0.224189
mir-548l	X	0	0.223969
mir-548m	X	0	0.223749
mir-548n	X	0	0.223529
mir-548o	X	0	0.22331
mir-548p	X	0	0.223092
mir-548q	X	0	0.222874
mir-548s	X	0	0.222656
mir-548t	X	0	0.222439
mir-548u	X	0	0.222222
mir-548v	X	0	0.222006
mir-548w	X	0	0.22179
mir-548x	X	0	0.221574
mir-548y	X	0	0.221359
mir-548z	X	0	0.221145
mir-550a-1	N	0	0.22093
mir-550a-2	N	0	0.220716
mir-550b-1	N	0	0.220503
mir-550b-2	N	0	0.22029
mir-642a	N	0	0.220077
mir-642b	N	0	0.219865
mir-663b	N	0	0.219653
mir-664	N	0	0.219442
mir-676	X	0	0.219231
mir-711	N	0	0.21902
mir-718	O	0	0.21977
mir-720	N	0	0.219559
mir-759	X	0	0.219349
mir-762	X	0	0.219139
mir-764	X	0	0.218929

## Sheet: F1+F2
miRNA	HMDD	Q-statistics	RQ1	Q-statistics (Inverse ranking)	RQ2	RQ1+RQ2	Cumulative Ratio
mir-106b	O	0.000243119	1	1.99204	1	2	1
mir-93	O	0.000350968	2	1.98766	2	4	1
mir-17	O	0.000696453	5	1.98533	3	8	1
mir-92a-2	O	0.000497205	3	1.97301	5	8	1
mir-22	O	0.00080613	7	1.98288	4	11	1
mir-21	O	0.00052828	4	1.9621	8	12	1
mir-10b	O	0.000906668	8	1.96852	7	15	1
let-7i	O	0.00160129	11	1.97197	6	17	1
mir-505	O	0.00110409	9	1.95505	10	19	1
mir-20a	O	0.00249517	12	1.96097	9	21	1
mir-25	O	0.000789679	6	1.9355	16	22	1
mir-30e	X	0.00150807	10	1.94609	13	23	0.916667
mir-146b	O	0.00271452	13	1.95492	11	24	0.923077
mir-375	O	0.0029156	15	1.95374	12	27	0.928571
mir-30a	O	0.00298871	17	1.93735	15	32	0.933333
mir-148a	O	0.00282237	14	1.92186	20	34	0.9375
let-7b	O	0.00471614	22	1.93762	14	36	0.941176
mir-200c	O	0.00479657	24	1.93304	17	41	0.944444
mir-24-2	O	0.00298323	16	1.91213	25	41	0.947368
mir-197	O	0.00475452	23	1.93083	19	42	0.95
mir-532	X	0.0042628	21	1.91728	23	44	0.904762
mir-183	O	0.00552775	29	1.93183	18	47	0.909091
mir-18a	O	0.00399409	19	1.89945	29	48	0.913043
let-7d	O	0.00491904	25	1.91272	24	49	0.916667
let-7a-2	O	0.00667754	31	1.92155	21	52	0.92
mir-182	O	0.00513108	27	1.90618	26	53	0.923077
mir-101-1	O	0.00686764	33	1.92026	22	55	0.925926
mir-590	X	0.00680001	32	1.90585	27	59	0.892857
mir-142	X	0.00504334	26	1.88539	35	61	0.862069
let-7c	O	0.00408001	20	1.86809	45	65	0.866667
mir-99b	X	0.00513291	28	1.88338	37	65	0.83871
mir-186	X	0.00745259	34	1.89478	32	66	0.8125
mir-1307	X	0.00349323	18	1.85728	51	69	0.787879
mir-23a	O	0.00573248	30	1.88122	40	70	0.794118
mir-28	X	0.00767743	36	1.89128	34	70	0.771429
mir-146a	O	0.00872851	40	1.89668	31	71	0.777778
let-7a-3	O	0.00982894	46	1.89991	28	74	0.783784
mir-92a-1	O	0.00753668	35	1.88217	39	74	0.789474
let-7a-1	O	0.0099441	47	1.89898	30	77	0.794872
mir-19a	O	0.00967905	44	1.89461	33	77	0.8
mir-155	O	0.00795528	37	1.87176	42	79	0.804878
mir-500a	X	0.00910324	42	1.88219	38	80	0.785714
mir-29a	O	0.0109074	50	1.88461	36	86	0.790698
mir-100	O	0.0098198	45	1.86877	44	89	0.795455
mir-378	X	0.00995324	48	1.87154	43	91	0.777778
mir-141	O	0.00892044	41	1.85057	52	93	0.782609
mir-203	O	0.0129072	55	1.8799	41	96	0.787234
mir-151	X	0.0104285	49	1.86461	49	98	0.770833
mir-143	O	0.0083355	38	1.82898	62	100	0.77551
mir-378c	X	0.00916356	43	1.83229	61	104	0.76
mir-27a	O	0.00848356	39	1.81263	67	106	0.764706
mir-576	X	0.0139272	59	1.86507	47	106	0.75
mir-9-1	O	0.0134757	57	1.84989	53	110	0.754717
mir-199b	O	0.0153092	65	1.86536	46	111	0.759259
mir-199a-2	O	0.0150021	64	1.86488	48	112	0.763636
mir-9-2	O	0.0139016	58	1.8462	54	112	0.767857
mir-29c	O	0.0132655	56	1.84151	59	115	0.77193
mir-19b-1	O	0.0140972	60	1.84381	57	117	0.775862
mir-130b	X	0.0166856	69	1.8575	50	119	0.762712
mir-188	X	0.012591	54	1.81382	66	120	0.75
mir-455	X	0.0116532	53	1.81086	68	121	0.737705
mir-199a-1	O	0.0162999	67	1.84568	55	122	0.741935
mir-502	X	0.0155303	66	1.84133	60	126	0.730159
mir-19b-2	O	0.0149673	63	1.82365	64	127	0.734375
mir-501	X	0.0173729	72	1.84464	56	128	0.723077
mir-99a	X	0.0109678	51	1.78001	79	130	0.712121
mir-500b	X	0.0146895	62	1.80728	69	131	0.701493
mir-660	X	0.0191863	76	1.84317	58	134	0.691176
mir-98	X	0.0175338	73	1.82511	63	136	0.681159
mir-10a	O	0.0113681	52	1.75697	88	140	0.685714
mir-324	O	0.0193307	78	1.81878	65	143	0.690141
mir-210	O	0.0171755	70	1.79588	74	144	0.694444
mir-16-1	O	0.0142526	61	1.74753	90	151	0.69863
mir-103-1	X	0.0166856	68	1.76458	84	152	0.689189
mir-150	X	0.0226667	84	1.79909	71	155	0.68
mir-374a	O	0.0188444	74	1.7718	82	156	0.684211
mir-33a	X	0.0258601	87	1.80523	70	157	0.675325
mir-125b-1	O	0.0222189	82	1.78624	78	160	0.679487
mir-185	X	0.0241437	86	1.79108	75	161	0.670886
mir-190b	X	0.0279458	89	1.7989	72	161	0.6625
mir-452	O	0.022961	85	1.79062	76	161	0.666667
mir-3647	X	0.0284741	93	1.79732	73	166	0.658537
mir-877	X	0.0225205	83	1.76567	83	166	0.650602
mir-140	O	0.0189523	75	1.73534	96	171	0.654762
mir-103-2	X	0.0300078	95	1.79007	77	172	0.647059
mir-3682	X	0.0173711	71	1.71878	104	175	0.639535
mir-421	X	0.0280409	91	1.76017	86	177	0.632184
mir-1301	X	0.0308925	97	1.7791	81	178	0.625
mir-181a-2	O	0.0290115	94	1.7642	85	179	0.629213
mir-26a-2	O	0.0325523	100	1.7796	80	180	0.633333
mir-224	O	0.0279897	90	1.74656	91	181	0.637363
mir-223	O	0.0220982	80	1.717	106	186	0.641304
mir-30d	O	0.0282529	92	1.73735	94	186	0.645161
mir-106a	X	0.0348044	101	1.75835	87	188	0.638298
mir-191	O	0.0397782	111	1.74887	89	200	0.642105
let-7g	O	0.0361936	105	1.73413	97	202	0.645833
mir-577	X	0.0383067	109	1.73872	93	202	0.639175
mir-361	X	0.0221238	81	1.66983	122	203	0.632653
mir-16-2	O	0.041321	115	1.74091	92	207	0.636364
mir-15b	X	0.0206651	79	1.65642	130	209	0.63
mir-126	O	0.0359742	104	1.71156	107	211	0.633663
mir-192	X	0.0357823	103	1.71122	108	211	0.627451
mir-30c-2	O	0.0419846	117	1.73576	95	212	0.631068
mir-130a	X	0.02669	88	1.66178	125	213	0.625
mir-149	O	0.019327	77	1.64967	136	213	0.628571
mir-2355	O	0.0321721	98	1.67541	120	218	0.632075
mir-379	X	0.0424946	118	1.72714	100	218	0.626168
mir-125b-2	O	0.0417652	116	1.71917	103	219	0.62963
mir-1306	X	0.0434159	121	1.72488	102	223	0.623853
mir-942	X	0.0448143	125	1.72934	98	223	0.618182
mir-200a	O	0.0448654	126	1.72911	99	225	0.621622
mir-934	X	0.0444907	124	1.72493	101	225	0.616071
mir-769	X	0.0399025	112	1.68391	115	227	0.610619
mir-301b	O	0.044456	123	1.7062	110	233	0.614035
mir-584	O	0.0324737	99	1.65282	134	233	0.617391
mir-342	O	0.0435566	122	1.70248	112	234	0.62069
mir-127	O	0.0477628	131	1.71762	105	236	0.623932
mir-579	X	0.0395991	110	1.65877	126	236	0.618644
mir-152	O	0.0375701	108	1.65617	131	239	0.621849
mir-196a-1	O	0.0497498	134	1.71071	109	243	0.625
mir-362	X	0.0496017	133	1.70336	111	244	0.619835
mir-766	X	0.0488796	132	1.70036	113	245	0.614754
mir-181b-1	O	0.0456423	127	1.66637	123	250	0.617886
mir-429	O	0.0301979	96	1.57738	155	251	0.620968
mir-125a	O	0.053115	140	1.68542	114	254	0.624
mir-338	O	0.0460646	128	1.65764	127	255	0.626984
mir-374b	X	0.0373873	107	1.59252	150	257	0.622047
mir-671	X	0.0543781	142	1.68142	117	259	0.617188
mir-1287	X	0.0410194	114	1.60085	147	261	0.612403
mir-23b	O	0.0565772	146	1.68364	116	262	0.615385
mir-145	O	0.0537146	141	1.66635	124	265	0.618321
mir-511-2	X	0.0582607	147	1.68026	118	265	0.613636
mir-27b	O	0.0582735	148	1.67597	119	267	0.616541
mir-548b	X	0.0520877	138	1.6545	132	270	0.61194
mir-205	O	0.047112	130	1.62381	141	271	0.614815
mir-32	X	0.0462401	129	1.62267	142	271	0.610294
mir-200b	O	0.0611562	151	1.66984	121	272	0.613139
mir-29b-2	O	0.0547072	144	1.65679	128	272	0.615942
mir-148b	O	0.0515978	136	1.63253	140	276	0.618705
mir-107	O	0.0353107	102	1.51373	177	279	0.621429
mir-181c	X	0.0432642	120	1.56168	162	282	0.617021
mir-744	X	0.0368517	106	1.50376	180	286	0.612676
mir-134	X	0.0614469	152	1.65133	135	287	0.608392
mir-511-1	X	0.0647189	160	1.65657	129	289	0.604167
mir-30b	O	0.0638762	158	1.65382	133	291	0.606897
mir-1468	X	0.0632547	156	1.64941	137	293	0.60274
mir-1296	X	0.063549	157	1.6437	138	295	0.598639
mir-301a	O	0.054581	143	1.59006	152	295	0.601351
mir-135b	O	0.0526306	139	1.57035	159	298	0.604027
mir-582	X	0.0625162	154	1.61257	145	299	0.6
mir-3200	X	0.0654117	161	1.64174	139	300	0.596026
mir-629	O	0.0607248	149	1.58805	153	302	0.598684
mir-128-2	O	0.0400396	113	1.47736	190	303	0.601307
mir-128-1	O	0.0502104	135	1.54668	169	304	0.603896
mir-29b-1	O	0.069287	166	1.62035	143	309	0.606452
mir-18b	O	0.066333	163	1.59523	149	312	0.608974
mir-545	X	0.072623	168	1.6044	146	314	0.605096
mir-193b	O	0.0689799	165	1.59006	151	316	0.607595
mir-939	X	0.0755514	172	1.62005	144	316	0.603774
mir-3677	X	0.0608053	150	1.54185	170	320	0.6
mir-335	O	0.0631798	155	1.54926	167	322	0.602484
mir-3074	X	0.0640517	159	1.5573	165	324	0.598765
mir-484	X	0.0654757	162	1.55907	164	326	0.595092
mir-3934	X	0.0836328	179	1.59704	148	327	0.591463
let-7f-2	O	0.0425476	119	1.43001	210	329	0.593939
mir-454	X	0.0717346	167	1.53205	173	340	0.590361
mir-337	X	0.0520603	137	1.43803	204	341	0.586826
mir-3922	X	0.0820736	178	1.55915	163	341	0.583333
mir-9-3	O	0.0901714	188	1.57936	154	342	0.585799
let-7e	O	0.0751072	170	1.52595	174	344	0.588235
mir-196b	X	0.0908331	190	1.5746	156	346	0.584795
mir-3928	X	0.0907253	189	1.57409	157	346	0.581395
mir-616	X	0.0888663	186	1.5635	161	347	0.578035
mir-15a	O	0.0839692	180	1.54858	168	348	0.58046
mir-4326	X	0.0811742	177	1.53978	171	348	0.577143
mir-1277	X	0.0924363	192	1.573	158	350	0.573864
mir-345	O	0.054985	145	1.43782	205	350	0.576271
mir-542	X	0.0940595	195	1.56474	160	355	0.573034
mir-548s	X	0.0875739	183	1.51842	175	358	0.569832
mir-330	X	0.0620976	153	1.4338	208	361	0.566667
mir-3170	X	0.0958198	198	1.55602	166	364	0.563536
mir-31	O	0.0873746	182	1.48254	186	368	0.565934
mir-331	X	0.0754436	171	1.45177	198	369	0.562842
mir-3613	X	0.0784835	174	1.44764	199	373	0.559783
mir-26b	O	0.0940668	196	1.50399	179	375	0.562162
mir-664	X	0.0809859	176	1.4437	201	377	0.55914
mir-181a-1	O	0.0774232	173	1.4371	206	379	0.561497
mir-625	O	0.106533	207	1.53373	172	379	0.56383
mir-153-2	O	0.0987391	202	1.50432	178	380	0.566138
mir-339	O	0.0965181	199	1.49522	181	380	0.568421
mir-937	X	0.0974906	201	1.49425	182	383	0.565445
mir-30c-1	O	0.112027	211	1.51834	176	387	0.567708
mir-212	X	0.105035	206	1.49263	184	390	0.564767
mir-101-2	O	0.066918	164	1.3863	227	391	0.56701
mir-96	O	0.0786169	175	1.40882	216	391	0.569231
mir-7-1	O	0.0857386	181	1.41844	214	395	0.571429
mir-221	O	0.115679	213	1.49358	183	396	0.573604
mir-425	O	0.117004	214	1.48512	185	399	0.575758
mir-940	X	0.095149	197	1.44223	203	400	0.572864
mir-196a-2	O	0.111206	209	1.47693	192	401	0.575
mir-194-2	O	0.12104	216	1.48047	187	403	0.577114
mir-3680	X	0.111608	210	1.46252	193	403	0.574257
mir-214	O	0.0888754	187	1.39979	219	406	0.576355
mir-548d-2	X	0.0877183	185	1.39442	221	406	0.573529
mir-3136	X	0.125756	224	1.47955	188	412	0.570732
mir-181d	X	0.0747361	169	1.35766	244	413	0.567961
mir-139	O	0.0991101	203	1.42629	212	415	0.570048
mir-3652	X	0.127497	229	1.47938	189	418	0.567308
mir-34a	O	0.128515	230	1.47703	191	421	0.569378
mir-409	O	0.106811	208	1.40298	217	425	0.571429
mir-651	X	0.126151	225	1.44307	202	427	0.56872
mir-2277	X	0.131465	234	1.45391	194	428	0.566038
mir-218-2	O	0.101589	205	1.39189	224	429	0.568075
mir-3940	X	0.134304	237	1.45292	196	433	0.565421
mir-194-1	O	0.135344	238	1.45216	197	435	0.567442
mir-574	X	0.138369	241	1.45298	195	436	0.564815
mir-328	O	0.138303	240	1.44375	200	440	0.56682
mir-3127	X	0.0971451	200	1.3622	242	442	0.56422
mir-381	X	0.10002	204	1.35842	243	447	0.561644
mir-181b-2	O	0.118956	215	1.37486	234	449	0.563636
mir-138-2	X	0.140022	244	1.43663	207	451	0.561086
mir-33b	X	0.0931528	194	1.32194	257	451	0.558559
mir-652	X	0.124506	220	1.3766	232	452	0.556054
mir-1271	X	0.125544	223	1.38091	230	453	0.553571
mir-195	O	0.134011	236	1.40188	218	454	0.555556
mir-3607	X	0.146968	248	1.43258	209	457	0.553097
mir-24-1	O	0.087605	184	1.27138	274	458	0.555066
mir-1180	X	0.0925587	193	1.29515	267	460	0.552632
mir-570	X	0.147524	250	1.41914	213	463	0.550218
mir-2116	X	0.148971	253	1.42781	211	464	0.547826
mir-3653	X	0.0915369	191	1.26822	275	466	0.545455
mir-138-1	X	0.154464	256	1.4153	215	471	0.543103
mir-320a	O	0.133293	235	1.37403	236	471	0.545064
mir-1274b	X	0.130836	231	1.36493	241	472	0.542735
mir-654	X	0.124029	218	1.33247	254	472	0.540426
mir-320b-2	O	0.114874	212	1.3139	261	473	0.542373
mir-382	X	0.127087	226	1.34945	248	474	0.540084
mir-1270-2	X	0.15115	255	1.39402	222	477	0.537815
mir-758	X	0.123248	217	1.3138	262	479	0.535565
mir-219-1	O	0.144392	246	1.37278	237	483	0.5375
mir-222	O	0.159932	263	1.39798	220	483	0.539419
mir-92b	X	0.157842	260	1.39126	225	485	0.53719
mir-935	X	0.12449	219	1.28301	269	488	0.534979
mir-628	X	0.158161	261	1.38613	228	489	0.532787
mir-187	O	0.164105	267	1.39203	223	490	0.534694
mir-548d-1	X	0.139643	243	1.35249	247	490	0.53252
mir-299	O	0.137901	239	1.33807	252	491	0.534413
mir-615	X	0.125352	221	1.27161	273	494	0.532258
mir-132	O	0.165772	270	1.3899	226	496	0.534137
mir-1270-1	X	0.156863	259	1.3717	238	497	0.532
mir-550a-1	X	0.138539	242	1.32514	255	497	0.52988
mir-589	X	0.167456	273	1.38608	229	502	0.527778
mir-1226	X	0.150565	254	1.3478	249	503	0.525692
mir-760	X	0.131041	233	1.27547	271	504	0.523622
mir-3651	X	0.163052	266	1.36758	239	505	0.521569
mir-424	X	0.161094	265	1.36707	240	505	0.519531
mir-1254	X	0.167258	272	1.37409	235	507	0.51751
mir-1276	X	0.156064	257	1.34776	250	507	0.515504
mir-365-1	X	0.169203	274	1.37511	233	507	0.513514
mir-365-2	X	0.169647	276	1.37683	231	507	0.511538
mir-193a	O	0.147114	249	1.31745	259	508	0.51341
mir-1245	X	0.147822	252	1.30982	264	516	0.51145
mir-1976	X	0.125411	222	1.21517	294	516	0.509506
mir-423	O	0.166154	271	1.35456	245	516	0.511364
mir-1304	X	0.169538	275	1.35314	246	521	0.509434
mir-3130-1	O	0.130889	232	1.20586	295	527	0.511278
mir-3664	X	0.171717	279	1.33377	253	532	0.509363
mir-340	O	0.171128	278	1.32315	256	534	0.511194
mir-3605	X	0.127484	228	1.18074	306	534	0.509294
mir-3065	X	0.183317	285	1.34382	251	536	0.507407
mir-451	X	0.176773	281	1.31778	258	539	0.505535
mir-215	O	0.127219	227	1.14933	313	540	0.507353
mir-550a-2	X	0.15621	258	1.24241	283	541	0.505495
mir-3150b	X	0.147767	251	1.21611	293	544	0.50365
mir-874	O	0.193696	289	1.31328	263	552	0.505455
mir-580	X	0.199379	293	1.31436	260	553	0.503623
mir-767	X	0.158347	262	1.22342	291	553	0.501805
mir-503	X	0.178977	283	1.25747	276	559	0.5
mir-20b	O	0.201783	296	1.30405	265	561	0.501792
mir-105-2	X	0.197213	290	1.27194	272	562	0.5
mir-2110	X	0.171746	280	1.24284	282	562	0.498221
mir-3676	X	0.146939	247	1.14218	319	566	0.496454
mir-598	X	0.185291	286	1.24886	281	567	0.4947
mir-136	X	0.207291	304	1.29943	266	570	0.492958
mir-592	X	0.140744	245	1.12878	325	570	0.491228
mir-369	X	0.160796	264	1.18048	307	571	0.48951
mir-486	O	0.20961	306	1.28981	268	574	0.491289
mir-887	X	0.170483	277	1.20097	298	575	0.489583
mir-105-1	X	0.206342	302	1.25609	277	579	0.487889
mir-3691	X	0.213954	309	1.27553	270	579	0.486207
mir-1269	X	0.205114	297	1.24074	284	581	0.484536
mir-326	O	0.206165	300	1.2277	287	587	0.486301
mir-551a	X	0.227764	314	1.25588	278	592	0.484642
mir-154	X	0.18224	284	1.15613	310	594	0.482993
mir-636	X	0.23069	317	1.25229	279	596	0.481356
mir-497	O	0.231668	318	1.25009	280	598	0.483108
mir-3187	X	0.230372	316	1.22537	289	605	0.481481
mir-377	X	0.165575	269	1.08265	336	605	0.479866
mir-3610	X	0.206852	303	1.18877	303	606	0.478261
mir-3687	X	0.205764	298	1.17805	308	606	0.476667
mir-708	O	0.213252	308	1.19767	300	608	0.478405
mir-1292	X	0.233173	319	1.22521	290	609	0.476821
mir-3199-1	X	0.236368	323	1.23147	286	609	0.475248
mir-3926-1	X	0.200726	294	1.14721	315	609	0.473684
mir-411	O	0.197751	291	1.14342	318	609	0.47541
mir-659	X	0.187702	287	1.12899	324	611	0.473856
mir-3944	X	0.240457	328	1.23863	285	613	0.472313
mir-3662	X	0.24034	327	1.22738	288	615	0.470779
mir-95	X	0.165306	268	1.05274	347	615	0.469256
mir-376c	O	0.178455	282	1.08651	334	616	0.470968
mir-3678	X	0.229499	315	1.18831	304	619	0.469453
mir-627	X	0.211833	307	1.15199	312	619	0.467949
mir-153-1	O	0.188667	288	1.06654	341	629	0.469649
mir-643	X	0.235792	322	1.1662	309	631	0.468153
mir-3614	X	0.206165	301	1.10358	331	632	0.466667
mir-548f-1	X	0.252253	340	1.21788	292	632	0.46519
mir-3909	X	0.250796	338	1.20346	296	634	0.463722
mir-363	X	0.249846	337	1.1998	299	636	0.462264
mir-559	X	0.249113	335	1.19401	301	636	0.460815
mir-450b	O	0.252816	341	1.20207	297	638	0.4625
mir-495	O	0.234474	320	1.12293	326	646	0.464174
mir-889	X	0.249802	336	1.15224	311	647	0.462733
let-7f-1	O	0.26599	350	1.19189	302	652	0.464396
mir-1266	X	0.26814	351	1.18676	305	656	0.462963
mir-1228	X	0.220525	312	1.04026	355	667	0.461538
mir-3173	X	0.263153	346	1.13837	321	667	0.460123
mir-1249	X	0.205954	299	0.999346	369	668	0.458716
mir-218-1	O	0.23919	325	1.06168	343	668	0.460366
mir-548o	X	0.277616	355	1.14394	317	672	0.458967
mir-487b	X	0.252253	339	1.07923	337	676	0.457576
mir-3622a	X	0.290417	363	1.14748	314	677	0.456193
mir-765	X	0.289724	362	1.14648	316	678	0.454819
mir-655	X	0.198917	292	0.963326	387	679	0.453453
mir-588	X	0.275335	353	1.11873	328	681	0.452096
mir-370	X	0.286728	360	1.13073	323	683	0.450746
mir-496	X	0.207691	305	0.983682	378	683	0.449405
mir-1229	X	0.234942	321	1.01003	366	687	0.448071
mir-493	O	0.293526	367	1.14137	320	687	0.449704
mir-1915	O	0.285551	359	1.11666	329	688	0.451327
mir-3615	X	0.243537	331	1.03676	357	688	0.45
mir-1910	X	0.283997	358	1.10321	332	690	0.44868
mir-1227	X	0.29612	369	1.13792	322	691	0.447368
mir-135a-1	O	0.243484	330	1.02013	364	694	0.44898
mir-1224	X	0.215171	311	0.967647	384	695	0.447674
mir-3619	X	0.280073	356	1.07107	339	695	0.446377
mir-504	X	0.201483	295	0.937113	400	695	0.445087
mir-3941	X	0.294896	368	1.10654	330	698	0.443804
mir-1251	X	0.236668	324	0.990058	375	699	0.442529
mir-487a	X	0.214326	310	0.957441	390	700	0.441261
mir-1237	X	0.303973	375	1.12017	327	702	0.44
mir-3648	X	0.27434	352	1.04542	350	702	0.438746
mir-147b	X	0.239492	326	0.967415	385	711	0.4375
mir-663	X	0.30668	379	1.08595	335	714	0.436261
mir-410	X	0.310541	383	1.08786	333	716	0.435028
mir-2115	X	0.225832	313	0.931227	404	717	0.433803
mir-7-2	O	0.258985	343	0.987729	376	719	0.435393
mir-320c-1	O	0.292708	366	1.0404	354	720	0.436975
mir-184	X	0.264241	348	0.99182	373	721	0.435754
mir-412	X	0.308428	381	1.05975	345	726	0.43454
mir-642a	X	0.307201	380	1.05896	346	726	0.433333
mir-675	X	0.291859	365	1.02468	362	727	0.432133
mir-432	X	0.318979	388	1.06942	340	728	0.430939
mir-676	X	0.264031	347	0.972401	383	730	0.429752
mir-144	X	0.315537	387	1.06159	344	731	0.428571
mir-3145	X	0.331285	394	1.07363	338	732	0.427397
mir-3199-2	X	0.299524	371	1.02693	361	732	0.42623
mir-891a	X	0.242627	329	0.934875	403	732	0.425068
mir-494	X	0.248529	333	0.936661	402	735	0.423913
mir-137	O	0.31421	386	1.04387	351	737	0.425474
mir-551b	X	0.260804	345	0.946947	395	740	0.424324
mir-1288	X	0.286765	361	0.981973	380	741	0.423181
mir-450a-1	O	0.330936	393	1.04659	349	742	0.424731
mir-3618	X	0.345358	401	1.06385	342	743	0.423592
mir-3913-1	X	0.300517	372	0.991911	372	744	0.42246
mir-1255a	X	0.304569	377	0.996377	370	747	0.421333
mir-450a-2	O	0.333491	395	1.04164	352	747	0.422872
mir-202	O	0.257806	342	0.923293	409	751	0.424403
mir-1247	X	0.32906	392	1.03016	360	752	0.42328
mir-1914	X	0.349469	404	1.04733	348	752	0.422164
mir-320d-1	O	0.28008	357	0.940772	399	756	0.423684
mir-624	X	0.25919	344	0.920692	413	757	0.422572
mir-204	O	0.328731	391	1.00668	367	758	0.424084
mir-3917	X	0.248539	334	0.874986	428	762	0.422977
mir-4286	X	0.356233	409	1.04094	353	762	0.421875
mir-1295	X	0.246089	332	0.865137	432	764	0.420779
mir-561	X	0.351869	405	1.03021	359	764	0.419689
mir-3620	X	0.346038	402	1.02285	363	765	0.418605
mir-485	X	0.345278	400	1.01782	365	765	0.417526
mir-3176	X	0.341582	399	1.00518	368	767	0.416452
mir-597	X	0.361168	412	1.04024	356	768	0.415385
mir-1248	X	0.31036	382	0.956535	391	773	0.414322
mir-449a	X	0.366296	416	1.03185	358	774	0.413265
mir-3157	X	0.340878	397	0.979991	381	778	0.412214
mir-944	X	0.291625	364	0.910675	419	783	0.411168
mir-190	X	0.351992	406	0.983589	379	785	0.410127
mir-885	X	0.355882	408	0.984256	377	785	0.409091
mir-7-3	O	0.264881	349	0.84976	438	787	0.410579
mir-1291	X	0.276388	354	0.861095	434	788	0.409548
mir-3129	X	0.313815	385	0.929698	406	791	0.408521
mir-3194	X	0.348979	403	0.96115	388	791	0.4075
mir-3158-2	X	0.35909	411	0.964181	386	797	0.406484
mir-548e	X	0.33459	396	0.937109	401	797	0.405473
mir-34c	O	0.388688	424	0.991586	374	798	0.406948
mir-639	X	0.306329	378	0.898532	421	799	0.405941
mir-508	X	0.393631	429	0.993136	371	800	0.404938
mir-873	X	0.38646	423	0.976891	382	805	0.403941
mir-376b	X	0.312442	384	0.888251	423	807	0.402948
mir-1537	X	0.358163	410	0.941876	398	808	0.401961
mir-3667	X	0.393101	427	0.953025	392	819	0.400978
mir-3174	X	0.366782	417	0.924873	407	824	0.4
mir-656	X	0.301833	374	0.802547	451	825	0.399027
mir-3654	X	0.405535	435	0.94789	394	829	0.398058
mir-1250	X	0.401391	433	0.945284	397	830	0.397094
mir-876	X	0.415912	442	0.960776	389	831	0.396135
mir-581	X	0.30105	373	0.779195	462	835	0.395181
mir-3942	X	0.390779	426	0.922262	410	836	0.394231
mir-1262	X	0.296848	370	0.767538	467	837	0.393285
mir-320d-2	O	0.304068	376	0.772092	464	840	0.394737
mir-296	O	0.424891	448	0.948492	393	841	0.396181
mir-449b	X	0.38882	425	0.916852	416	841	0.395238
mir-519a-1	X	0.418641	445	0.945735	396	841	0.394299
mir-509-2	X	0.372597	418	0.879059	426	844	0.393365
mir-556	X	0.323161	389	0.796305	455	844	0.392435
mir-376a-1	X	0.364678	414	0.865921	431	845	0.391509
mir-3690	X	0.327806	390	0.789072	456	846	0.390588
mir-3140	X	0.418298	444	0.930395	405	849	0.389671
mir-653	X	0.413347	440	0.918133	414	854	0.388759
mir-431	X	0.42326	447	0.924094	408	855	0.38785
mir-543	X	0.374834	419	0.850698	436	855	0.386946
mir-548k	X	0.402912	434	0.890906	422	856	0.386047
mir-320c-2	O	0.364278	413	0.831093	445	858	0.387471
mir-509-1	X	0.393324	428	0.872688	430	858	0.386574
mir-3138	X	0.425467	449	0.922197	411	860	0.385681
mir-509-3	X	0.407224	436	0.876907	427	863	0.384793
mir-383	O	0.378753	421	0.82131	447	868	0.386207
mir-3926-2	X	0.396841	430	0.849042	440	870	0.385321
mir-1236	X	0.445362	459	0.922043	412	871	0.384439
mir-641	X	0.436297	452	0.901023	420	872	0.383562
mir-618	X	0.355511	407	0.759612	469	876	0.382688
mir-522	X	0.436329	453	0.879088	425	878	0.381818
mir-26a-1	O	0.449585	464	0.916905	415	879	0.38322
mir-491	X	0.449128	463	0.913751	418	881	0.382353
mir-323	X	0.450468	465	0.914228	417	882	0.38149
mir-548j	X	0.397998	432	0.800208	453	885	0.380631
mir-548q	X	0.419846	446	0.848658	442	888	0.379775
mir-665	X	0.341134	398	0.695877	491	889	0.378924
mir-3155	X	0.460843	472	0.888251	424	896	0.378076
mir-3911	X	0.449093	462	0.858426	435	897	0.377232
mir-519a-2	X	0.455177	468	0.87498	429	897	0.376392
mir-380	X	0.414172	441	0.76843	466	907	0.375556
mir-3150	X	0.425533	450	0.786628	458	908	0.374723
mir-1909	X	0.492474	484	0.861951	433	917	0.373894
mir-539	X	0.46749	476	0.848905	441	917	0.373068
mir-3190	X	0.365126	415	0.675614	503	918	0.372247
mir-3193	X	0.455858	469	0.807249	450	919	0.371429
mir-488	O	0.436478	454	0.772084	465	919	0.372807
mir-548a-3	X	0.492312	483	0.849444	439	922	0.371991
mir-2276	X	0.430192	451	0.729438	473	924	0.371179
mir-323b	X	0.488169	481	0.846769	444	925	0.37037
mir-3684	X	0.453782	466	0.780868	461	927	0.369565
mir-3186	O	0.501183	491	0.850369	437	928	0.370933
mir-3115	X	0.494134	486	0.848554	443	929	0.37013
mir-124-1	O	0.382912	422	0.670764	508	930	0.37149
mir-573	X	0.4908	482	0.813764	448	930	0.37069
mir-3117	X	0.378212	420	0.664441	511	931	0.369892
mir-1179	X	0.441008	456	0.725247	477	933	0.369099
mir-2114	X	0.476756	479	0.784962	460	939	0.368308
mir-3188	X	0.440964	455	0.705775	484	939	0.367521
mir-1275	X	0.397515	431	0.667936	509	940	0.366738
mir-216b	X	0.517958	498	0.826655	446	944	0.365957
mir-376a-2	X	0.44806	461	0.708325	483	944	0.36518
mir-1185-1	X	0.416336	443	0.674883	504	947	0.364407
mir-3192	X	0.500859	490	0.787842	457	947	0.363636
mir-433	X	0.499653	489	0.785714	459	948	0.362869
mir-521-1	X	0.480975	480	0.763707	468	948	0.362105
mir-129-1	O	0.523294	499	0.802396	452	951	0.363445
mir-549	X	0.467556	477	0.728144	475	952	0.362683
mir-3161	X	0.408001	437	0.650534	518	955	0.361925
mir-3164	X	0.537691	507	0.808194	449	956	0.361169
mir-129-2	O	0.534643	505	0.799045	454	959	0.3625
mir-329-2	X	0.413205	439	0.644003	520	959	0.361746
mir-518e	X	0.444942	458	0.673603	506	964	0.360996
mir-135a-2	O	0.412212	438	0.621082	529	967	0.362319
mir-3912	X	0.509606	495	0.731339	472	967	0.36157
mir-802	X	0.514914	497	0.74164	471	968	0.360825
mir-124-3	O	0.467227	475	0.6911	495	970	0.36214
mir-3143	X	0.507564	492	0.720741	478	970	0.361396
mir-1293	X	0.458282	471	0.679392	500	971	0.360656
mir-320e	O	0.441518	457	0.660093	514	971	0.361963
mir-516a-1	O	0.566521	514	0.773885	463	977	0.363265
mir-3178	X	0.46676	474	0.674093	505	979	0.362525
mir-124-2	O	0.462254	473	0.67294	507	980	0.363821
mir-541	X	0.510615	496	0.704744	485	981	0.363083
mir-329-1	X	0.445527	460	0.629637	524	984	0.362348
mir-3177	X	0.533194	504	0.709555	481	985	0.361616
mir-1305	X	0.507802	493	0.693711	493	986	0.360887
mir-3191	X	0.493622	485	0.677968	501	986	0.360161
mir-374c	X	0.457736	470	0.642389	521	991	0.359438
mir-449c	X	0.559635	512	0.716414	479	991	0.358717
mir-3126	X	0.527229	500	0.694303	492	992	0.358
mir-516a-2	O	0.581012	524	0.757519	470	994	0.359281
mir-3939	X	0.578374	521	0.726126	476	997	0.358566
mir-3131	X	0.595513	532	0.728524	474	1006	0.357853
mir-3609	X	0.496269	487	0.644465	519	1006	0.357143
mir-585	X	0.544608	509	0.677188	502	1011	0.356436
mir-1181	X	0.454855	467	0.574988	546	1013	0.355731
mir-1243	X	0.601947	536	0.714237	480	1016	0.35503
mir-3137	X	0.572371	517	0.681736	499	1016	0.354331
mir-548l	X	0.591879	529	0.698164	489	1018	0.353635
mir-514-2	X	0.606146	538	0.708722	482	1020	0.352941
mir-1538	X	0.468543	478	0.586336	543	1021	0.35225
mir-658	X	0.496971	488	0.599426	536	1024	0.351562
mir-520a	O	0.600154	535	0.687816	496	1031	0.352827
mir-514-1	X	0.617207	544	0.6985	488	1032	0.35214
mir-605	X	0.572692	518	0.65817	515	1033	0.351456
mir-1284	X	0.538473	508	0.621974	526	1034	0.350775
mir-1258	O	0.630273	549	0.702209	486	1035	0.352031
mir-34b	O	0.624718	546	0.69722	490	1036	0.353282
mir-2113	X	0.63517	550	0.701233	487	1037	0.352601
mir-1256	X	0.569446	516	0.640687	522	1038	0.351923
mir-3616	X	0.561001	513	0.626904	525	1038	0.351248
mir-217	X	0.508299	494	0.579646	545	1039	0.350575
mir-632	O	0.536793	506	0.613558	533	1039	0.351816
mir-3198	X	0.581088	525	0.653656	516	1041	0.351145
mir-572	X	0.595324	531	0.664968	510	1041	0.350476
mir-1185-2	X	0.532256	503	0.589376	539	1042	0.34981
mir-514-3	X	0.627219	548	0.692219	494	1042	0.349146
mir-1260b	X	0.599044	533	0.661999	512	1045	0.348485
mir-133a-1	O	0.635721	551	0.686671	497	1048	0.349716
mir-499	X	0.550159	511	0.593575	537	1048	0.349057
mir-3945	X	0.644436	552	0.683686	498	1050	0.348399
mir-3679	X	0.585198	527	0.621835	527	1054	0.347744
mir-1283-2	X	0.578308	520	0.593036	538	1058	0.347092
mir-720	X	0.612454	540	0.634682	523	1063	0.346442
mir-521-2	X	0.589371	528	0.587259	541	1069	0.345794
mir-1294	X	0.567719	515	0.531459	557	1072	0.345149
mir-520b	O	0.663003	559	0.660573	513	1072	0.346369
mir-483	X	0.580324	523	0.549797	551	1074	0.345725
mir-607	X	0.580002	522	0.547245	552	1074	0.345083
mir-662	X	0.667383	562	0.650556	517	1079	0.344444
mir-1-2	O	0.64525	554	0.619634	531	1085	0.345656
mir-1908	X	0.61378	541	0.585905	544	1085	0.345018
mir-548y	X	0.530944	501	0.486588	584	1085	0.344383
mir-219-2	O	0.531044	502	0.477302	587	1089	0.345588
mir-1234	X	0.546414	510	0.488065	582	1092	0.344954
mir-3611	X	0.599878	534	0.522358	560	1094	0.344322
mir-3116-2	X	0.669706	563	0.61669	532	1095	0.343693
mir-599	X	0.65517	556	0.588705	540	1096	0.343066
mir-1197	X	0.604104	537	0.518424	561	1098	0.342441
mir-1286	X	0.679124	567	0.607667	534	1101	0.341818
mir-346	X	0.594842	530	0.504276	571	1101	0.341198
mir-520e	X	0.617704	545	0.513198	567	1112	0.34058
mir-548v	X	0.710565	584	0.621068	530	1114	0.339964
mir-3156-2	X	0.712934	588	0.621764	528	1116	0.33935
mir-489	X	0.70685	581	0.600655	535	1116	0.338739
mir-1246	X	0.689126	572	0.568305	547	1119	0.338129
mir-3927	X	0.576619	519	0.465444	600	1119	0.337522
mir-3149	X	0.676316	565	0.532165	556	1121	0.336918
mir-548t	X	0.616856	543	0.493419	578	1121	0.336315
mir-23c	X	0.688452	570	0.543919	553	1123	0.335714
mir-526b	X	0.711764	586	0.587142	542	1128	0.335116
mir-211	X	0.583267	526	0.445825	610	1136	0.33452
mir-938	X	0.717028	590	0.56598	548	1138	0.333925
mir-492	X	0.626871	547	0.474054	592	1139	0.333333
mir-1278	X	0.697308	579	0.518126	562	1141	0.332743
mir-3617	X	0.675228	564	0.489601	581	1145	0.332155
mir-3688	X	0.688556	571	0.494485	576	1147	0.33157
mir-4254	X	0.659338	557	0.475079	591	1148	0.330986
mir-3936	X	0.61412	542	0.434512	617	1159	0.330404
mir-552	X	0.772998	609	0.558732	550	1159	0.329825
mir-3681	X	0.725334	594	0.512737	568	1162	0.329247
mir-3938	X	0.78187	613	0.560204	549	1162	0.328671
mir-527	X	0.773066	610	0.543447	554	1164	0.328098
mir-892a	X	0.72045	592	0.503654	572	1164	0.327526
mir-1913	X	0.732663	599	0.514234	566	1165	0.326957
mir-2278	X	0.664712	560	0.452239	606	1166	0.326389
mir-611	X	0.696848	577	0.475182	590	1167	0.325823
mir-3158-1	X	0.610471	539	0.420941	629	1168	0.32526
mir-3655	X	0.759488	607	0.517541	564	1171	0.324698
mir-520f	X	0.730389	597	0.49428	577	1174	0.324138
mir-614	X	0.711122	585	0.476768	589	1174	0.32358
mir-548x	X	0.735726	600	0.498024	575	1175	0.323024
mir-1539	X	0.696957	578	0.466256	599	1177	0.32247
mir-3132	X	0.659387	558	0.428684	619	1177	0.321918
mir-603	X	0.784343	614	0.518	563	1177	0.321368
mir-506	O	0.71229	587	0.472228	594	1181	0.322526
mir-372	X	0.807914	627	0.538195	555	1182	0.321976
mir-1283-1	X	0.751615	604	0.4908	580	1184	0.321429
mir-3692	X	0.779647	612	0.503113	573	1185	0.320883
mir-518a-1	X	0.786578	616	0.512277	569	1185	0.320339
mir-518f	X	0.809742	628	0.528684	558	1186	0.319797
mir-1285-1	X	0.708078	583	0.458452	605	1188	0.319257
mir-3180-4	X	0.743758	602	0.480159	586	1188	0.318718
mir-216a	X	0.821984	631	0.52537	559	1190	0.318182
mir-933	X	0.804768	626	0.516192	565	1191	0.317647
mir-1252	X	0.694464	574	0.424043	623	1197	0.317114
mir-373	O	0.644941	553	0.381738	645	1198	0.318258
mir-1911	X	0.704041	580	0.427595	620	1200	0.317726
mir-3919	X	0.731701	598	0.461222	603	1201	0.317195
mir-3154	X	0.65362	555	0.378368	647	1202	0.316667
mir-3152	X	0.685595	569	0.412375	636	1205	0.31614
mir-555	X	0.7732	611	0.469566	595	1206	0.315615
mir-612	X	0.684251	568	0.404601	639	1207	0.315091
mir-943	X	0.678851	566	0.39222	641	1207	0.31457
mir-518b	X	0.842077	639	0.50671	570	1209	0.31405
mir-3925	X	0.801332	625	0.481022	585	1210	0.313531
mir-3929	X	0.726923	596	0.442183	614	1210	0.313015
mir-1225	X	0.666721	561	0.373311	650	1211	0.3125
mir-3156-1	X	0.840999	638	0.501261	574	1212	0.311987
mir-3196	X	0.785145	615	0.464887	601	1216	0.311475
mir-1238	X	0.795482	620	0.46759	597	1217	0.310966
mir-3144	X	0.696497	576	0.383471	644	1220	0.310458
mir-518a-2	X	0.800515	623	0.467095	598	1221	0.309951
mir-1257	X	0.79389	618	0.459915	604	1222	0.309446
mir-3121	X	0.848641	643	0.487329	583	1226	0.308943
mir-3923	X	0.856046	648	0.492443	579	1227	0.308442
mir-3124	X	0.707494	582	0.379777	646	1228	0.307942
mir-600	X	0.717067	591	0.408023	638	1229	0.307443
mir-3125	X	0.756503	606	0.423083	624	1230	0.306947
mir-3166	X	0.695356	575	0.364715	655	1230	0.306452
mir-519c	O	0.840805	637	0.472557	593	1230	0.307568
mir-4306	O	0.691263	573	0.353776	667	1240	0.308682
mir-770	X	0.716867	589	0.370052	652	1241	0.308186
mir-512-2	X	0.879221	661	0.477171	588	1249	0.307692
mir-668	X	0.723872	593	0.363598	657	1250	0.3072
mir-3918	X	0.794782	619	0.417345	633	1252	0.306709
mir-3156-3	X	0.861358	653	0.463512	602	1255	0.30622
mir-3179-3	X	0.858426	649	0.449093	607	1256	0.305732
mir-3146	X	0.726389	595	0.358924	662	1257	0.305246
mir-3663	X	0.854089	647	0.444152	612	1259	0.304762
mir-520d	O	0.829866	633	0.422749	626	1259	0.305864
mir-3920	X	0.818858	629	0.418338	631	1260	0.30538
mir-518c	X	0.887275	666	0.468453	596	1262	0.304897
mir-1303	X	0.839282	636	0.421361	628	1264	0.304416
mir-3139	X	0.765727	608	0.359399	660	1268	0.303937
mir-3622b	X	0.799965	622	0.372602	651	1273	0.303459
mir-206	O	0.873472	659	0.438315	615	1274	0.304553
mir-3116-1	X	0.871125	657	0.430194	618	1275	0.304075
mir-3183	X	0.754011	605	0.344139	671	1276	0.303599
mir-3159	X	0.842558	640	0.408966	637	1277	0.303125
mir-3606	X	0.853467	646	0.412931	634	1280	0.302652
mir-1267	X	0.859377	652	0.418859	630	1282	0.302181
mir-3179-1	X	0.872001	658	0.423054	625	1283	0.301711
mir-1290	O	0.900221	673	0.445291	611	1284	0.302795
mir-3910-2	X	0.866672	656	0.417667	632	1288	0.302326
mir-517b	X	0.913848	681	0.446607	608	1289	0.301858
mir-3914-1	X	0.799577	621	0.350754	669	1290	0.301391
mir-517a	X	0.913949	682	0.446057	609	1291	0.300926
mir-519b	X	0.750765	603	0.32061	689	1292	0.300462
mir-514b	X	0.788516	617	0.333495	676	1293	0.3
mir-3650	X	0.739401	601	0.310283	696	1297	0.299539
mir-525	X	0.923951	686	0.442372	613	1299	0.29908
mir-513c	X	0.832957	634	0.356227	666	1300	0.298622
mir-512-1	X	0.921791	685	0.436407	616	1301	0.298165
mir-888	X	0.912753	680	0.427282	621	1301	0.29771
mir-3202-1	X	0.852376	645	0.362183	658	1303	0.297256
mir-3916	X	0.843245	641	0.35733	665	1306	0.296804
mir-622	X	0.879271	662	0.377117	648	1310	0.296353
mir-3935	X	0.914205	683	0.412898	635	1318	0.295903
mir-133b	O	0.950927	701	0.424088	622	1323	0.29697
mir-3657	X	0.901775	675	0.377077	649	1324	0.29652
mir-490	X	0.943302	697	0.421776	627	1324	0.296073
mir-1289-1	X	0.800564	624	0.294877	702	1326	0.295626
mir-3202-2	X	0.850001	644	0.325567	682	1326	0.295181
mir-578	X	0.896724	671	0.361909	659	1330	0.294737
mir-3189	X	0.926293	688	0.386679	643	1331	0.294294
mir-1302-3	X	0.858814	651	0.325896	681	1332	0.293853
mir-507	X	0.835438	635	0.298945	701	1336	0.293413
mir-3151	X	0.820213	630	0.279102	711	1341	0.292975
mir-520c	O	0.94643	699	0.369175	653	1352	0.29403
mir-498	X	0.825214	632	0.273508	721	1353	0.293592
mir-1253	X	0.984144	717	0.392719	640	1357	0.293155
mir-3175	X	0.846684	642	0.27698	715	1357	0.292719
mir-647	X	0.976099	715	0.388579	642	1357	0.292285
mir-1323	O	0.951066	702	0.364066	656	1358	0.293333
mir-564	X	0.885959	665	0.312711	694	1359	0.292899
mir-4284	X	0.934979	692	0.344623	670	1362	0.292467
mir-3165	X	0.88542	664	0.30407	699	1363	0.292035
mir-621	X	0.858585	650	0.277815	714	1364	0.291605
mir-3135	X	0.931353	691	0.328111	678	1369	0.291176
mir-302a	O	0.94494	698	0.335028	673	1371	0.292217
mir-523	X	0.918835	684	0.321284	687	1371	0.291789
mir-517c	X	0.968342	710	0.357774	664	1374	0.291362
mir-515-2	O	0.973928	714	0.359382	661	1375	0.292398
mir-3646	X	0.893318	668	0.284613	708	1376	0.291971
mir-1193	X	0.928222	689	0.318597	690	1379	0.291545
mir-208b	X	0.968672	711	0.351438	668	1379	0.291121
mir-513b	X	0.896256	669	0.280638	710	1379	0.290698
mir-3659	X	0.880448	663	0.274106	719	1382	0.290276
mir-3943	X	0.864287	655	0.265776	727	1382	0.289855
mir-548n	X	0.896614	670	0.278115	713	1383	0.289436
mir-520g	X	1.03035	734	0.367661	654	1388	0.289017
mir-122	O	0.952702	704	0.320725	688	1392	0.290043
mir-550b-1	X	0.874752	660	0.25373	735	1395	0.289625
mir-3658	X	0.901928	676	0.273995	720	1396	0.289209
mir-519d	O	1.02888	733	0.358382	663	1396	0.29023
mir-133a-2	O	1.00867	726	0.341191	672	1398	0.291248
mir-3660	X	0.862724	654	0.240852	746	1400	0.290831
mir-518d	X	1.00626	723	0.33225	677	1400	0.290415
mir-663b	X	1.00709	725	0.333667	675	1400	0.29
mir-3612	X	0.947614	700	0.289593	705	1405	0.289586
mir-448	X	0.966442	709	0.306419	697	1406	0.289174
mir-519e	O	0.901522	674	0.256558	734	1408	0.290185
mir-550b-2	X	0.887379	667	0.248237	741	1408	0.289773
mir-3195	X	0.897026	672	0.251725	737	1409	0.289362
mir-3184	X	0.992538	719	0.317071	692	1411	0.288952
mir-631	X	1.00919	728	0.324563	684	1412	0.288543
mir-1231	X	0.904533	678	0.250169	739	1417	0.288136
mir-1281	X	0.97031	712	0.288584	706	1418	0.287729
mir-544	X	0.902341	677	0.246497	742	1419	0.287324
mir-515-1	O	1.03621	738	0.325028	683	1421	0.288326
mir-1298	X	1.00699	724	0.294506	703	1427	0.287921
mir-661	O	1.06153	749	0.32622	680	1429	0.28892
mir-1265	X	0.908394	679	0.225058	751	1430	0.288515
mir-610	X	0.971926	713	0.275205	717	1430	0.288112
mir-520h	O	1.07981	760	0.33427	674	1434	0.289106
mir-1285-2	X	1.07401	757	0.32656	679	1436	0.288703
mir-1322	X	0.994286	720	0.276382	716	1436	0.288301
mir-302d	O	1.0636	751	0.322452	685	1436	0.289291
mir-544b	X	0.937094	693	0.24491	744	1437	0.288889
mir-1260	X	1.04447	740	0.305284	698	1438	0.288488
mir-1263	X	1.0161	729	0.282895	709	1438	0.288089
mir-3656	X	0.961763	706	0.258322	732	1438	0.28769
mir-891b	X	0.941911	695	0.245824	743	1438	0.287293
mir-3907	X	0.928547	690	0.228341	749	1439	0.286897
mir-617	X	0.988891	718	0.271847	722	1440	0.286501
mir-302c	O	1.06156	750	0.318211	691	1441	0.287483
mir-3120	X	0.924026	687	0.212511	759	1446	0.287088
mir-208a	X	1.05846	747	0.291591	704	1451	0.286694
mir-325	X	1.07735	759	0.3147	693	1452	0.286301
mir-516b-1	O	1.09947	766	0.321553	686	1452	0.287278
mir-378b	X	0.956937	705	0.221412	752	1457	0.286885
mir-4315-1	X	1.04308	739	0.274806	718	1457	0.286494
mir-3661	X	0.96389	708	0.228129	750	1458	0.286104
mir-3168	X	0.942291	696	0.205077	763	1459	0.285714
mir-524	X	1.03249	735	0.269132	724	1459	0.285326
mir-3130-2	O	0.939718	694	0.202684	766	1460	0.286296
mir-371	X	1.01652	730	0.263692	730	1460	0.285908
mir-875	X	1.02774	732	0.263994	729	1461	0.285521
mir-1244-2	X	1.10015	767	0.311205	695	1462	0.285135
mir-3128	X	1.00183	722	0.249796	740	1462	0.28475
mir-922	O	0.952475	703	0.210901	761	1464	0.285714
mir-302b	O	1.05242	742	0.268315	725	1467	0.286676
mir-3937	X	0.977474	716	0.219383	753	1469	0.28629
mir-513a-1	O	0.963062	707	0.205958	762	1469	0.287248
mir-4322	X	1.07564	758	0.278932	712	1470	0.286863
mir-516b-2	O	1.122	772	0.302856	700	1472	0.287818
mir-2117	X	1.06655	752	0.265507	728	1480	0.287433
mir-642b	X	1.08298	761	0.269703	723	1484	0.287049
mir-466	X	1.15509	780	0.287726	707	1487	0.286667
mir-3160-1	X	1.05745	744	0.244654	745	1489	0.286285
mir-3181	X	1.06892	754	0.25043	738	1492	0.285904
mir-3148	X	1.05748	746	0.229906	747	1493	0.285525
mir-513a-2	O	1.03604	737	0.216708	756	1493	0.286472
mir-593	X	1.0855	762	0.252843	736	1498	0.286093
mir-1-1	O	0.995585	721	0.175665	779	1500	0.287037
mir-198	X	1.05877	748	0.215719	758	1506	0.286658
mir-602	X	1.0277	731	0.179701	775	1506	0.28628
mir-1273c	X	1.00911	727	0.172267	782	1509	0.285903
mir-4321	X	1.15147	779	0.261627	731	1510	0.285526
mir-3685	X	1.03581	736	0.178423	776	1512	0.285151
mir-718	O	1.04852	741	0.185426	772	1513	0.286089
mir-3689b	X	1.16127	781	0.257879	733	1514	0.285714
mir-591	X	1.17096	791	0.266619	726	1517	0.28534
mir-3921	X	1.07396	756	0.204285	764	1520	0.284967
mir-586	X	1.09765	765	0.217189	755	1520	0.284595
mir-1264	X	1.05747	745	0.17566	780	1525	0.284224
mir-941-1	X	1.07273	755	0.182211	774	1529	0.283854
mir-3153	X	1.05287	743	0.162147	790	1533	0.283485
mir-3179-2	X	1.06888	753	0.168048	785	1538	0.283117
mir-553	X	1.17082	790	0.229007	748	1538	0.28275
mir-4279	X	1.10964	770	0.193279	770	1540	0.282383
mir-554	X	1.16848	786	0.21915	754	1540	0.282018
mir-4320	X	1.10395	769	0.1842	773	1542	0.281654
mir-670	X	1.1678	785	0.212307	760	1545	0.28129
mir-596	X	1.09285	764	0.171168	783	1547	0.280928
mir-3621	X	1.08565	763	0.162454	789	1552	0.280566
mir-510	O	1.13447	774	0.17617	778	1552	0.281491
mir-3133	X	1.11492	771	0.167121	786	1557	0.28113
mir-3185	X	1.20584	800	0.216575	757	1557	0.280769
mir-298	O	1.17219	793	0.203605	765	1558	0.28169
mir-1912	X	1.17031	789	0.191634	771	1560	0.28133
mir-147	X	1.18023	796	0.201469	767	1563	0.280971
mir-3180-3	X	1.14258	776	0.162679	788	1564	0.280612
mir-3913-2	X	1.13319	773	0.152922	794	1567	0.280255
mir-3162	X	1.16331	783	0.165703	787	1570	0.279898
mir-3675	X	1.17134	792	0.174568	781	1573	0.279543
mir-4310	X	1.14752	777	0.148577	801	1578	0.279188
mir-609	X	1.10072	768	0.13821	810	1578	0.278834
mir-3197	X	1.17002	788	0.159882	791	1579	0.278481
mir-3163	X	1.2112	803	0.176352	777	1580	0.278129
mir-526a-2	O	1.16878	787	0.152891	795	1582	0.27904
mir-422a	X	1.13728	775	0.139598	808	1583	0.278689
mir-563	X	1.26006	817	0.199023	768	1585	0.278338
mir-648	X	1.26006	818	0.199023	769	1587	0.277987
mir-623	X	1.16262	782	0.138824	809	1591	0.277638
mir-1178	X	1.19318	799	0.152929	793	1592	0.27729
mir-567	X	1.14904	778	0.13279	814	1592	0.276942
mir-4265	X	1.17338	794	0.141968	806	1600	0.276596
mir-3914-2	X	1.20606	801	0.144385	803	1604	0.27625
mir-3147	X	1.16671	784	0.123307	821	1605	0.275905
mir-4315-2	X	1.21122	804	0.145679	802	1606	0.275561
mir-3167	X	1.22865	807	0.150682	800	1607	0.275218
mir-526a-1	O	1.17704	795	0.135591	812	1607	0.276119
mir-3668	X	1.18066	797	0.128372	817	1614	0.275776
mir-1274a	X	1.30455	831	0.168942	784	1615	0.275434
mir-3683	X	1.27927	824	0.153636	792	1616	0.275093
mir-1825	X	1.1839	798	0.123863	819	1617	0.274752
mir-1244-3	X	1.25231	815	0.143722	804	1619	0.274413
mir-630	X	1.23541	809	0.136558	811	1620	0.274074
mir-650	X	1.25258	816	0.142932	805	1621	0.273736
mir-1827	X	1.23142	808	0.129557	816	1624	0.273399
mir-1280	X	1.22401	806	0.123365	820	1626	0.273063
mir-645	X	1.27691	823	0.141895	807	1630	0.272727
mir-892b	X	1.21358	805	0.113655	826	1631	0.272393
mir-1297	X	1.25168	814	0.126721	818	1632	0.272059
mir-3915	X	1.26487	819	0.129655	815	1634	0.271726
mir-4273	X	1.24783	812	0.117428	823	1635	0.271394
mir-4324	X	1.23981	810	0.112915	828	1638	0.271062
mir-4296	X	1.2112	802	0.10009	839	1641	0.270732
mir-604	X	1.27352	820	0.117638	822	1642	0.270402
mir-1206	X	1.35042	845	0.151356	798	1643	0.270073
mir-626	X	1.35042	846	0.151356	799	1645	0.269745
mir-1289-2	X	1.30933	833	0.133997	813	1646	0.269417
mir-548a-1	X	1.24946	813	0.104559	834	1647	0.269091
mir-1182	X	1.35665	852	0.151575	796	1648	0.268765
mir-613	X	1.35665	853	0.151575	797	1650	0.26844
mir-1972-1	X	1.27531	822	0.108382	830	1652	0.268116
mir-936	X	1.30215	830	0.116472	824	1654	0.267793
mir-657	X	1.24702	811	0.096551	844	1655	0.26747
mir-1469	O	1.30198	829	0.105605	833	1662	0.268351
mir-548u	X	1.27938	825	0.100574	838	1663	0.268029
mir-3122	X	1.33853	842	0.116156	825	1667	0.267707
mir-1184-1	X	1.30179	827	0.0986481	841	1668	0.267386
mir-3169	X	1.33239	839	0.109979	829	1668	0.267066
mir-1184-2	X	1.30179	828	0.0986481	842	1670	0.266746
mir-3689a	X	1.32289	836	0.103015	835	1671	0.266428
mir-548w	X	1.29815	826	0.0924801	845	1671	0.26611
mir-4258	X	1.27445	821	0.0860311	852	1673	0.265793
mir-606	X	1.31185	835	0.100035	840	1675	0.265476
mir-1205	X	1.35632	851	0.113114	827	1678	0.265161
mir-3180-2	X	1.33779	841	0.101415	837	1678	0.264846
mir-3171	X	1.35368	850	0.105612	832	1682	0.264531
mir-762	X	1.31059	834	0.0884733	850	1684	0.264218
mir-1272	X	1.30783	832	0.0856088	853	1685	0.263905
mir-2861	X	1.32861	838	0.088656	849	1687	0.263593
mir-571	X	1.32363	837	0.0773885	858	1695	0.263282
mir-635	X	1.35203	849	0.0911201	847	1696	0.262972
mir-1244-1	X	1.36179	856	0.0984758	843	1699	0.262662
mir-4292	X	1.38404	868	0.106572	831	1699	0.262353
mir-595	X	1.34454	843	0.0825708	856	1699	0.262045
mir-3160-2	X	1.38021	864	0.102686	836	1700	0.261737
mir-3180-1	X	1.35053	847	0.0830643	854	1701	0.26143
mir-4312	X	1.35053	848	0.0830643	855	1703	0.261124
mir-4263	X	1.36967	858	0.0914711	846	1704	0.260819
mir-3141	X	1.33628	840	0.0687898	870	1710	0.260514
mir-3142	X	1.34863	844	0.0714805	867	1711	0.26021
mir-644	X	1.38182	865	0.0900819	848	1713	0.259907
mir-103-1-as	X	1.35752	854	0.0760888	863	1717	0.259604
mir-4281	X	1.35766	855	0.0747361	865	1720	0.259302
mir-548h-3	X	1.4002	873	0.0876324	851	1724	0.259001
mir-562	X	1.37907	862	0.0754874	864	1726	0.258701
mir-601	X	1.37664	860	0.070349	868	1728	0.258401
mir-3665	X	1.39646	872	0.0798599	857	1729	0.258102
mir-583	X	1.37952	863	0.0722337	866	1729	0.257803
mir-103-2-as	X	1.36442	857	0.0672378	873	1730	0.257506
mir-548f-5	X	1.37687	861	0.0677314	871	1732	0.257209
mir-921	X	1.37387	859	0.0658066	874	1733	0.256912
mir-3674	X	1.40316	875	0.0770668	859	1734	0.256617
mir-1203	X	1.40783	877	0.0765408	860	1737	0.256322
mir-4259	X	1.40636	876	0.0763045	862	1738	0.256028
mir-638	O	1.38611	869	0.0688483	869	1738	0.256881
mir-640	X	1.40783	878	0.0765408	861	1739	0.256586
mir-1282	X	1.39248	870	0.0674298	872	1742	0.256293
mir-637	X	1.38352	866	0.0611507	878	1744	0.256
mir-3119-2	X	1.38355	867	0.0598565	879	1746	0.255708
mir-1233-2	X	1.39603	871	0.0629312	876	1747	0.255416
mir-548f-4	X	1.40242	874	0.0615785	877	1751	0.255125
mir-1204	X	1.41139	879	0.0657188	875	1754	0.254835
mir-1183	X	1.69519	880	0.0128981	880	1760	0.254545
mir-1184-3	X	1.69519	881	0.0128981	881	1762	0.254257
mir-1200	X	1.69519	882	0.0128981	882	1764	0.253968
mir-1202	X	1.69519	883	0.0128981	883	1766	0.253681
mir-1207	X	1.69519	884	0.0128981	884	1768	0.253394
mir-1208	X	1.69519	885	0.0128981	885	1770	0.253107
mir-1233-1	X	1.69519	886	0.0128981	886	1772	0.252822
mir-1255b-1	X	1.69519	887	0.0128981	887	1774	0.252537
mir-1255b-2	X	1.69519	888	0.0128981	888	1776	0.252252
mir-1261	X	1.69519	889	0.0128981	889	1778	0.251969
mir-1268	X	1.69519	890	0.0128981	890	1780	0.251685
mir-1273	X	1.69519	891	0.0128981	891	1782	0.251403
mir-1273d	X	1.69519	892	0.0128981	892	1784	0.251121
mir-1279	X	1.69519	893	0.0128981	893	1786	0.25084
mir-1299	X	1.69519	894	0.0128981	894	1788	0.250559
mir-1302-1	X	1.69519	895	0.0128981	895	1790	0.250279
mir-1302-10	X	1.69519	896	0.0128981	896	1792	0.25
mir-1302-11	X	1.69519	897	0.0128981	897	1794	0.249721
mir-1302-2	X	1.69519	898	0.0128981	898	1796	0.249443
mir-1302-4	X	1.69519	899	0.0128981	899	1798	0.249166
mir-1302-5	X	1.69519	900	0.0128981	900	1800	0.248889
mir-1302-6	X	1.69519	901	0.0128981	901	1802	0.248613
mir-1302-7	X	1.69519	902	0.0128981	902	1804	0.248337
mir-1302-8	X	1.69519	903	0.0128981	903	1806	0.248062
mir-1302-9	X	1.69519	904	0.0128981	904	1808	0.247788
mir-1321	X	1.69519	905	0.0128981	905	1810	0.247514
mir-1324	X	1.69519	906	0.0128981	906	1812	0.247241
mir-1470	X	1.69519	907	0.0128981	907	1814	0.246968
mir-1471	O	1.69519	908	0.0128981	908	1816	0.247797
mir-1972-2	X	1.69519	909	0.0128981	909	1818	0.247525
mir-1973	X	1.69519	910	0.0128981	910	1820	0.247253
mir-2052	X	1.69519	911	0.0128981	911	1822	0.246981
mir-2053	X	1.69519	912	0.0128981	912	1824	0.246711
mir-2054	X	1.69519	913	0.0128981	913	1826	0.24644
mir-2909	X	1.69519	914	0.0128981	914	1828	0.246171
mir-297	X	1.69519	915	0.0128981	915	1830	0.245902
mir-300	X	1.69519	916	0.0128981	916	1832	0.245633
mir-302e	X	1.69519	917	0.0128981	917	1834	0.245365
mir-302f	X	1.69519	918	0.0128981	918	1836	0.245098
mir-3118-1	X	1.69519	919	0.0128981	919	1838	0.244831
mir-3118-2	X	1.69519	920	0.0128981	920	1840	0.244565
mir-3118-3	X	1.69519	921	0.0128981	921	1842	0.2443
mir-3118-4	X	1.69519	922	0.0128981	922	1844	0.244035
mir-3118-5	X	1.69519	923	0.0128981	923	1846	0.24377
mir-3118-6	X	1.69519	924	0.0128981	924	1848	0.243506
mir-3119-1	X	1.69519	925	0.0128981	925	1850	0.243243
mir-3123	X	1.69519	926	0.0128981	926	1852	0.242981
mir-3134	X	1.69519	927	0.0128981	927	1854	0.242718
mir-3180-5	X	1.69519	928	0.0128981	928	1856	0.242457
mir-3182	X	1.69519	929	0.0128981	929	1858	0.242196
mir-3201	X	1.69519	930	0.0128981	930	1860	0.241935
mir-320b-1	O	1.69519	931	0.0128981	931	1862	0.24275
mir-3649	X	1.69519	932	0.0128981	932	1864	0.242489
mir-3666	X	1.69519	933	0.0128981	933	1866	0.242229
mir-3669	X	1.69519	934	0.0128981	934	1868	0.24197
mir-367	O	1.69519	935	0.0128981	935	1870	0.242781
mir-3670	X	1.69519	936	0.0128981	936	1872	0.242521
mir-3671	X	1.69519	937	0.0128981	937	1874	0.242263
mir-3672	X	1.69519	938	0.0128981	938	1876	0.242004
mir-3673	X	1.69519	939	0.0128981	939	1878	0.241747
mir-3686	X	1.69519	940	0.0128981	940	1880	0.241489
mir-3713	X	1.69519	941	0.0128981	941	1882	0.241233
mir-3714	X	1.69519	942	0.0128981	942	1884	0.240977
mir-384	X	1.69519	943	0.0128981	943	1886	0.240721
mir-3908	X	1.69519	944	0.0128981	944	1888	0.240466
mir-3910-1	X	1.69519	945	0.0128981	945	1890	0.240212
mir-3924	X	1.69519	946	0.0128981	946	1892	0.239958
mir-4251	X	1.69519	947	0.0128981	947	1894	0.239704
mir-4252	X	1.69519	948	0.0128981	948	1896	0.239451
mir-4253	X	1.69519	949	0.0128981	949	1898	0.239199
mir-4255	X	1.69519	950	0.0128981	950	1900	0.238947
mir-4256	X	1.69519	951	0.0128981	951	1902	0.238696
mir-4257	O	1.69519	952	0.0128981	952	1904	0.239496
mir-4260	X	1.69519	953	0.0128981	953	1906	0.239244
mir-4261	X	1.69519	954	0.0128981	954	1908	0.238994
mir-4262	X	1.69519	955	0.0128981	955	1910	0.238743
mir-4264	X	1.69519	956	0.0128981	956	1912	0.238494
mir-4266	X	1.69519	957	0.0128981	957	1914	0.238245
mir-4267	X	1.69519	958	0.0128981	958	1916	0.237996
mir-4268	X	1.69519	959	0.0128981	959	1918	0.237748
mir-4269	X	1.69519	960	0.0128981	960	1920	0.2375
mir-4270	X	1.69519	961	0.0128981	961	1922	0.237253
mir-4271	X	1.69519	962	0.0128981	962	1924	0.237006
mir-4272	X	1.69519	963	0.0128981	963	1926	0.23676
mir-4274	X	1.69519	964	0.0128981	964	1928	0.236515
mir-4275	X	1.69519	965	0.0128981	965	1930	0.236269
mir-4276	X	1.69519	966	0.0128981	966	1932	0.236025
mir-4277	X	1.69519	967	0.0128981	967	1934	0.235781
mir-4278	X	1.69519	968	0.0128981	968	1936	0.235537
mir-4280	X	1.69519	969	0.0128981	969	1938	0.235294
mir-4282	X	1.69519	970	0.0128981	970	1940	0.235052
mir-4283-1	X	1.69519	971	0.0128981	971	1942	0.234809
mir-4283-2	X	1.69519	972	0.0128981	972	1944	0.234568
mir-4285	X	1.69519	973	0.0128981	973	1946	0.234327
mir-4287	X	1.69519	974	0.0128981	974	1948	0.234086
mir-4288	X	1.69519	975	0.0128981	975	1950	0.233846
mir-4289	X	1.69519	976	0.0128981	976	1952	0.233607
mir-4290	X	1.69519	977	0.0128981	977	1954	0.233367
mir-4291	X	1.69519	978	0.0128981	978	1956	0.233129
mir-4293	X	1.69519	979	0.0128981	979	1958	0.232891
mir-4294	X	1.69519	980	0.0128981	980	1960	0.232653
mir-4295	X	1.69519	981	0.0128981	981	1962	0.232416
mir-4297	X	1.69519	982	0.0128981	982	1964	0.232179
mir-4298	X	1.69519	983	0.0128981	983	1966	0.231943
mir-4299	X	1.69519	984	0.0128981	984	1968	0.231707
mir-4300	X	1.69519	985	0.0128981	985	1970	0.231472
mir-4301	X	1.69519	986	0.0128981	986	1972	0.231237
mir-4302	X	1.69519	987	0.0128981	987	1974	0.231003
mir-4303	X	1.69519	988	0.0128981	988	1976	0.230769
mir-4304	X	1.69519	989	0.0128981	989	1978	0.230536
mir-4305	X	1.69519	990	0.0128981	990	1980	0.230303
mir-4307	X	1.69519	991	0.0128981	991	1982	0.230071
mir-4308	X	1.69519	992	0.0128981	992	1984	0.229839
mir-4309	X	1.69519	993	0.0128981	993	1986	0.229607
mir-4311	X	1.69519	994	0.0128981	994	1988	0.229376
mir-4313	X	1.69519	995	0.0128981	995	1990	0.229146
mir-4314	X	1.69519	996	0.0128981	996	1992	0.228916
mir-4316	X	1.69519	997	0.0128981	997	1994	0.228686
mir-4317	X	1.69519	998	0.0128981	998	1996	0.228457
mir-4318	X	1.69519	999	0.0128981	999	1998	0.228228
mir-4319	X	1.69519	1000	0.0128981	1000	2000	0.228
mir-4323	X	1.69519	1001	0.0128981	1001	2002	0.227772
mir-4325	X	1.69519	1002	0.0128981	1002	2004	0.227545
mir-4327	X	1.69519	1003	0.0128981	1003	2006	0.227318
mir-4328	X	1.69519	1004	0.0128981	1004	2008	0.227092
mir-4329	X	1.69519	1005	0.0128981	1005	2010	0.226866
mir-4330	X	1.69519	1006	0.0128981	1006	2012	0.22664
mir-548a-2	X	1.69519	1007	0.0128981	1007	2014	0.226415
mir-548aa-1	X	1.69519	1008	0.0128981	1008	2016	0.22619
mir-548aa-2	X	1.69519	1009	0.0128981	1009	2018	0.225966
mir-548c	X	1.69519	1010	0.0128981	1010	2020	0.225743
mir-548f-2	X	1.69519	1011	0.0128981	1011	2022	0.225519
mir-548f-3	X	1.69519	1012	0.0128981	1012	2024	0.225296
mir-548g	X	1.69519	1013	0.0128981	1013	2026	0.225074
mir-548h-1	X	1.69519	1014	0.0128981	1014	2028	0.224852
mir-548h-2	X	1.69519	1015	0.0128981	1015	2030	0.224631
mir-548h-4	X	1.69519	1016	0.0128981	1016	2032	0.224409
mir-548i-1	X	1.69519	1017	0.0128981	1017	2034	0.224189
mir-548i-2	X	1.69519	1018	0.0128981	1018	2036	0.223969
mir-548i-3	X	1.69519	1019	0.0128981	1019	2038	0.223749
mir-548i-4	X	1.69519	1020	0.0128981	1020	2040	0.223529
mir-548m	X	1.69519	1021	0.0128981	1021	2042	0.22331
mir-548p	X	1.69519	1022	0.0128981	1022	2044	0.223092
mir-548z	X	1.69519	1023	0.0128981	1023	2046	0.222874
mir-557	X	1.69519	1024	0.0128981	1024	2048	0.222656
mir-558	X	1.69519	1025	0.0128981	1025	2050	0.222439
mir-566	X	1.69519	1026	0.0128981	1026	2052	0.222222
mir-568	X	1.69519	1027	0.0128981	1027	2054	0.222006
mir-569	X	1.69519	1028	0.0128981	1028	2056	0.22179
mir-575	X	1.69519	1029	0.0128981	1029	2058	0.221574
mir-587	X	1.69519	1030	0.0128981	1030	2060	0.221359
mir-608	O	1.69519	1031	0.0128981	1031	2062	0.222114
mir-619	X	1.69519	1032	0.0128981	1032	2064	0.221899
mir-620	X	1.69519	1033	0.0128981	1033	2066	0.221684
mir-633	X	1.69519	1034	0.0128981	1034	2068	0.22147
mir-634	X	1.69519	1035	0.0128981	1035	2070	0.221256
mir-646	X	1.69519	1036	0.0128981	1036	2072	0.221042
mir-649	X	1.69519	1037	0.0128981	1037	2074	0.220829
mir-711	X	1.69519	1038	0.0128981	1038	2076	0.220617
mir-759	X	1.69519	1039	0.0128981	1039	2078	0.220404
mir-761	X	1.69519	1040	0.0128981	1040	2080	0.220192
mir-764	X	1.69519	1041	0.0128981	1041	2082	0.219981
mir-890	X	1.69519	1042	0.0128981	1042	2084	0.21977
mir-920	X	1.69519	1043	0.0128981	1043	2086	0.219559
mir-924	X	1.69519	1044	0.0128981	1044	2088	0.219349
mir-941-3	X	1.69519	1045	0.0128981	1045	2090	0.219139
mir-941-4	X	1.69519	1046	0.0128981	1046	2092	0.218929

## Sheet: F1+F3
miRNA	HMDD	Q-statistics	RQ1	Q-statistics (Inverse ranking)	RQ2	RQ1+RQ2	Cumulative Ratio
mir-181a-1	O	0.000231694	2	1.99494	1	3	1
mir-30a	O	6.39786e-05	1	1.98473	4	5	1
mir-93	O	0.00026871	3	1.99139	3	6	1
mir-181a-2	O	0.000319436	5	1.99204	2	7	1
mir-30e	X	0.000294302	4	1.977	6	10	0.8
mir-30c-2	O	0.000917179	7	1.98141	5	12	0.833333
mir-21	O	0.000566668	6	1.95637	10	16	0.857143
mir-148a	O	0.00124301	10	1.97595	7	17	0.875
mir-22	O	0.00131065	11	1.96691	8	19	0.888889
mir-10b	O	0.00122108	9	1.94581	13	22	0.9
mir-30d	O	0.000935915	8	1.94293	14	22	0.909091
mir-16-1	O	0.00244718	16	1.95758	9	25	0.916667
mir-200c	O	0.00210581	12	1.94162	16	28	0.923077
mir-182	O	0.0033013	18	1.94833	11	29	0.928571
let-7b	O	0.00398495	22	1.94596	12	34	0.933333
mir-9-1	O	0.00211129	13	1.92372	22	35	0.9375
mir-143	O	0.0038899	21	1.9429	15	36	0.941176
mir-9-2	O	0.00218807	14	1.92366	23	37	0.944444
mir-17	O	0.00385517	20	1.92789	20	40	0.947368
mir-92a-2	O	0.00245678	17	1.9234	24	41	0.95
mir-101-1	O	0.00416409	25	1.93303	18	43	0.952381
let-7a-2	O	0.00463388	28	1.93924	17	45	0.954545
let-7f-2	O	0.00374001	19	1.9182	27	46	0.956522
mir-30b	O	0.00454065	27	1.92894	19	46	0.958333
mir-23a	O	0.0022228	15	1.88319	35	50	0.96
mir-125b-1	O	0.00404482	23	1.90219	30	53	0.961538
mir-25	O	0.00579098	34	1.92411	21	55	0.962963
let-7a-3	O	0.0065642	37	1.91855	26	63	0.964286
mir-106b	O	0.00556614	31	1.89172	32	63	0.965517
mir-10a	O	0.00595549	35	1.91258	29	64	0.966667
mir-181c	X	0.0070541	40	1.91913	25	65	0.935484
let-7a-1	O	0.00687313	39	1.9151	28	67	0.9375
mir-125a	O	0.00412571	24	1.86444	44	68	0.939394
mir-27a	O	0.00434323	26	1.86798	43	69	0.941176
mir-106a	X	0.00842324	42	1.89492	31	73	0.914286
mir-27b	O	0.00643442	36	1.88043	38	74	0.916667
mir-99b	X	0.00567033	32	1.8616	47	79	0.891892
mir-15b	X	0.00877421	44	1.88292	36	80	0.868421
mir-199a-2	O	0.00922388	46	1.88475	34	80	0.871795
mir-23b	O	0.00534678	30	1.85673	50	80	0.875
mir-16-2	O	0.00874267	43	1.87334	40	83	0.878049
mir-26a-2	O	0.00529743	29	1.84595	54	83	0.880952
mir-183	O	0.00930066	47	1.88058	37	84	0.883721
mir-29a	O	0.0108087	52	1.88496	33	85	0.886364
mir-200b	O	0.00680732	38	1.85937	48	86	0.888889
mir-20a	O	0.0101945	51	1.87105	41	92	0.891304
mir-15a	O	0.01139	54	1.87372	39	93	0.893617
mir-141	O	0.00950539	49	1.84994	52	101	0.895833
mir-199a-1	O	0.0112273	53	1.8571	49	102	0.897959
mir-28	X	0.0140241	60	1.87043	42	102	0.88
mir-92a-1	O	0.00943913	48	1.8416	55	103	0.882353
mir-24-2	O	0.00916539	45	1.8298	59	104	0.884615
mir-200a	O	0.00760431	41	1.80937	65	106	0.886792
mir-30c-1	O	0.00570461	33	1.7697	73	106	0.888889
mir-142	X	0.0150167	65	1.8619	46	111	0.872727
let-7c	O	0.0143458	61	1.85326	51	112	0.875
mir-20b	O	0.015662	67	1.86276	45	112	0.877193
mir-103-1	X	0.0131796	55	1.83589	58	113	0.862069
mir-424	X	0.0132856	58	1.82589	61	119	0.847458
mir-26b	O	0.00952001	50	1.77331	71	121	0.85
mir-29c	O	0.0152141	66	1.83797	56	122	0.852459
mir-125b-2	O	0.0182865	71	1.84737	53	124	0.854839
let-7e	O	0.0148284	64	1.81761	63	127	0.857143
mir-497	O	0.0200125	75	1.83789	57	132	0.859375
mir-181b-1	O	0.0132102	56	1.74958	80	136	0.861538
mir-375	O	0.0138943	59	1.75063	79	138	0.863636
mir-126	O	0.0218258	79	1.82875	60	139	0.865672
mir-29b-2	O	0.0132107	57	1.73383	85	142	0.867647
mir-218-2	O	0.0223208	81	1.82067	62	143	0.869565
mir-195	O	0.022292	80	1.81194	64	144	0.871429
let-7g	O	0.0161665	69	1.75704	76	145	0.873239
mir-130a	X	0.0208387	77	1.77302	72	149	0.861111
mir-29b-1	O	0.014812	63	1.73348	86	149	0.863014
mir-34a	O	0.0184935	72	1.75235	78	150	0.864865
mir-151	X	0.0277027	89	1.7997	66	155	0.853333
mir-150	X	0.0270538	88	1.78935	68	156	0.842105
mir-9-3	O	0.0242991	83	1.75309	77	160	0.844156
let-7d	O	0.0217527	78	1.74027	83	161	0.846154
mir-205	O	0.0286533	94	1.79022	67	161	0.848101
mir-96	O	0.0278362	91	1.7787	70	161	0.85
mir-145	O	0.0301065	95	1.78819	69	164	0.851852
let-7i	O	0.0195884	73	1.72154	92	165	0.853659
mir-100	O	0.0323183	98	1.76786	74	172	0.855422
mir-140	O	0.0254013	84	1.73101	88	172	0.857143
mir-199b	O	0.0282877	93	1.74803	81	174	0.858824
let-7f-1	O	0.0334768	101	1.75864	75	176	0.860465
mir-92b	X	0.0199613	74	1.69423	102	176	0.850575
mir-203	O	0.0277064	90	1.7319	87	177	0.852273
mir-148b	O	0.0171335	70	1.67057	111	181	0.853933
mir-338	O	0.020071	76	1.67367	109	185	0.855556
mir-196a-1	O	0.0398203	107	1.74453	82	189	0.857143
mir-146b	O	0.0332268	100	1.71999	93	193	0.858696
mir-34c	O	0.0400122	109	1.73987	84	193	0.860215
mir-193a	O	0.0330495	99	1.69956	101	200	0.861702
mir-101-2	O	0.03816	105	1.70679	96	201	0.863158
mir-191	O	0.0445035	113	1.72658	89	202	0.864583
mir-330	X	0.0350913	103	1.70055	100	203	0.85567
mir-518a-1	X	0.0146598	62	1.57191	146	208	0.846939
mir-214	O	0.0383488	106	1.69129	103	209	0.848485
mir-26a-1	O	0.0465156	120	1.7228	90	210	0.85
mir-539	X	0.0450318	116	1.71769	94	210	0.841584
mir-342	O	0.0443682	112	1.7011	99	211	0.843137
mir-127	O	0.0466971	122	1.72199	91	213	0.84466
mir-124-1	O	0.0230835	82	1.59024	137	219	0.846154
mir-99a	X	0.0495743	127	1.71052	95	222	0.838095
mir-105-2	X	0.0457698	117	1.67816	106	223	0.830189
mir-425	O	0.0448362	115	1.67542	108	223	0.831776
mir-152	O	0.0436901	110	1.65136	116	226	0.833333
mir-181d	X	0.0446461	114	1.67024	112	226	0.825688
mir-19b-2	O	0.0280482	92	1.59776	134	226	0.827273
mir-532	X	0.0500715	130	1.70579	97	227	0.81982
mir-105-1	X	0.0469763	123	1.67651	107	230	0.8125
mir-379	X	0.0514772	132	1.70255	98	230	0.80531
mir-24-1	O	0.0493709	126	1.68459	105	231	0.807018
mir-429	O	0.0258839	86	1.5776	145	231	0.808696
mir-192	X	0.0514114	131	1.6859	104	235	0.801724
mir-378	X	0.0457849	118	1.63196	122	240	0.794872
mir-518a-2	X	0.0158406	68	1.50432	172	240	0.788136
mir-135b	O	0.0466788	121	1.64	120	241	0.789916
mir-221	O	0.0303021	96	1.56731	148	244	0.791667
mir-7-1	O	0.0440301	111	1.59633	135	246	0.793388
mir-146a	O	0.0461962	119	1.6045	130	249	0.795082
mir-218-1	O	0.0523779	135	1.64849	117	252	0.796748
mir-155	O	0.0555243	141	1.66627	113	254	0.798387
mir-455	X	0.0550143	140	1.65166	115	255	0.792
mir-124-2	O	0.0256426	85	1.50451	171	256	0.793651
mir-98	X	0.0313696	97	1.53376	159	256	0.787402
mir-193b	O	0.049991	129	1.60807	128	257	0.789062
mir-582	X	0.0519141	134	1.62386	123	257	0.782946
mir-181b-2	O	0.0600407	149	1.67301	110	259	0.784615
mir-363	X	0.0539541	138	1.63805	121	259	0.778626
mir-124-3	O	0.0258985	87	1.49543	176	263	0.780303
mir-32	X	0.0489546	125	1.5876	139	264	0.774436
mir-132	O	0.0398514	108	1.53973	157	265	0.776119
mir-186	X	0.0579171	146	1.64506	119	265	0.77037
mir-222	O	0.0347824	102	1.5237	163	265	0.772059
mir-33a	X	0.0518318	133	1.60378	132	265	0.766423
mir-107	O	0.0352888	104	1.52037	164	268	0.768116
mir-374a	O	0.0638927	155	1.65734	114	269	0.769784
mir-219-1	O	0.0669175	158	1.64787	118	276	0.771429
mir-454	X	0.0605493	151	1.61994	125	276	0.765957
mir-574	X	0.0525136	136	1.58252	144	280	0.760563
mir-542	X	0.0642272	157	1.61989	126	283	0.755245
mir-520a	O	0.0641778	156	1.60403	131	287	0.756944
mir-708	O	0.0586391	147	1.58699	141	288	0.758621
mir-339	O	0.0498393	128	1.5247	162	290	0.760274
mir-34b	O	0.0757507	167	1.62163	124	291	0.761905
mir-361	X	0.0760194	169	1.60942	127	296	0.756757
mir-138-1	X	0.0675116	159	1.59016	138	297	0.751678
mir-423	O	0.0718608	164	1.5912	136	300	0.753333
mir-335	O	0.0604817	150	1.55093	154	304	0.754967
mir-320a	O	0.0812144	176	1.60568	129	305	0.756579
mir-486	O	0.0560964	142	1.51027	167	309	0.75817
mir-135a-1	O	0.0818323	179	1.59931	133	312	0.75974
mir-185	X	0.0483843	124	1.46079	188	312	0.754839
mir-324	O	0.0547657	139	1.50127	173	312	0.75641
mir-519a-1	X	0.070557	163	1.55896	151	314	0.751592
mir-138-2	X	0.0724763	165	1.55223	153	318	0.746835
mir-210	O	0.0772898	172	1.55959	150	322	0.748428
mir-625	O	0.0848831	182	1.58705	140	322	0.75
mir-590	X	0.0619313	153	1.49901	174	327	0.745342
mir-134	X	0.0878463	188	1.58629	142	330	0.740741
mir-196b	X	0.0876562	187	1.58544	143	330	0.736196
mir-194-2	O	0.0779735	173	1.53517	158	331	0.737805
mir-19a	O	0.0597743	148	1.46868	183	331	0.739394
mir-301a	O	0.0620368	154	1.48823	179	333	0.740964
mir-194-1	O	0.0791635	174	1.52626	161	335	0.742515
mir-139	O	0.0526069	137	1.44121	199	336	0.744048
mir-149	O	0.0879267	189	1.56841	147	336	0.745562
mir-196a-2	O	0.0761784	170	1.50941	168	338	0.747059
mir-223	O	0.0849069	183	1.54517	155	338	0.748538
mir-362	X	0.0812711	177	1.51657	165	342	0.744186
mir-129-2	O	0.0956183	194	1.56316	149	343	0.745665
mir-130b	X	0.0567399	143	1.43765	200	343	0.741379
mir-19b-1	O	0.0850015	184	1.52727	160	344	0.742857
mir-129-1	O	0.0979855	197	1.55702	152	349	0.744318
mir-144	X	0.0578037	145	1.42803	204	349	0.740113
mir-33b	X	0.0802182	175	1.4956	175	350	0.735955
mir-629	O	0.0965163	195	1.54233	156	351	0.73743
mir-501	X	0.0751291	166	1.46377	186	352	0.733333
mir-331	X	0.0686874	160	1.454	193	353	0.729282
mir-381	X	0.0605567	152	1.42458	205	357	0.725275
mir-628	X	0.075906	168	1.46049	189	357	0.721311
mir-128-1	O	0.095584	193	1.51238	166	359	0.722826
mir-495	O	0.0919829	190	1.49204	177	367	0.724324
mir-505	O	0.083355	180	1.45423	192	372	0.725806
mir-337	X	0.0763356	171	1.43352	202	373	0.721925
mir-589	X	0.101825	200	1.49198	178	378	0.718085
mir-769	X	0.0698884	162	1.39528	217	379	0.714286
mir-519a-2	X	0.110507	212	1.50728	169	381	0.710526
mir-187	O	0.103399	204	1.48354	180	384	0.712042
mir-485	X	0.102397	202	1.47524	182	384	0.708333
mir-451	X	0.117273	221	1.50506	170	391	0.704663
mir-369	X	0.0938785	191	1.42914	203	394	0.701031
mir-452	O	0.107347	210	1.45634	191	401	0.702564
mir-128-2	O	0.106321	207	1.44993	196	403	0.704082
mir-508	X	0.0949387	192	1.4061	213	405	0.700508
mir-744	X	0.112134	215	1.45871	190	405	0.69697
mir-153-2	O	0.120031	225	1.47609	181	406	0.698492
mir-409	O	0.0980115	198	1.40753	212	410	0.7
mir-18a	O	0.0876342	186	1.33777	228	414	0.701493
mir-365-2	X	0.117629	222	1.45077	194	416	0.69802
mir-7-3	O	0.13209	232	1.46821	184	416	0.699507
mir-374b	X	0.116351	220	1.44327	197	417	0.696078
mir-615	X	0.0813533	178	1.28978	240	418	0.692683
mir-7-2	O	0.133308	233	1.46523	185	418	0.694175
mir-136	X	0.106903	209	1.41361	210	419	0.690821
mir-449a	X	0.0868646	185	1.31679	235	420	0.6875
mir-548a-3	X	0.0570323	144	1.16895	277	421	0.684211
mir-184	X	0.134117	235	1.46281	187	422	0.680952
mir-365-1	X	0.119296	224	1.44254	198	422	0.677725
mir-520d	O	0.100466	199	1.36361	225	424	0.679245
mir-323	X	0.113121	217	1.40959	211	428	0.676056
mir-328	O	0.134501	236	1.45024	195	431	0.67757
mir-506	O	0.110948	213	1.37848	219	432	0.67907
mir-654	X	0.106755	208	1.3391	227	435	0.675926
mir-299	O	0.124643	229	1.41621	207	436	0.677419
mir-450b	O	0.101854	201	1.31149	236	437	0.678899
mir-509-3	X	0.139846	239	1.41864	206	445	0.675799
mir-326	O	0.0976569	196	1.27377	250	446	0.677273
mir-219-2	O	0.117759	223	1.35483	226	449	0.678733
mir-484	X	0.145091	248	1.43697	201	449	0.675676
mir-204	O	0.125135	230	1.37619	221	451	0.67713
mir-296	O	0.115847	219	1.3192	233	452	0.678571
mir-509-1	X	0.143049	244	1.41443	208	452	0.675556
mir-301b	O	0.139064	238	1.40488	215	453	0.676991
mir-576	X	0.105181	206	1.27874	247	453	0.674009
mir-135a-2	O	0.140075	240	1.40528	214	454	0.675439
mir-509-2	X	0.143583	245	1.41372	209	454	0.672489
mir-671	X	0.102737	203	1.25848	252	455	0.669565
mir-502	X	0.107548	211	1.27691	248	459	0.666667
mir-767	X	0.104468	205	1.23474	263	468	0.663793
mir-483	X	0.11305	216	1.25717	254	470	0.660944
mir-197	O	0.144811	247	1.36383	224	471	0.662393
mir-372	X	0.159106	257	1.40458	216	473	0.659574
mir-493	O	0.124331	227	1.28027	246	473	0.661017
mir-520b	O	0.163289	259	1.38733	218	477	0.662447
mir-137	O	0.166701	263	1.37774	220	483	0.663866
mir-548b	X	0.166167	261	1.36654	223	484	0.661088
mir-224	O	0.167233	264	1.37526	222	486	0.6625
mir-340	O	0.163275	258	1.33043	229	487	0.6639
mir-410	X	0.111476	214	1.18452	273	487	0.661157
mir-449b	X	0.152797	256	1.32107	231	487	0.658436
mir-31	O	0.11582	218	1.19019	270	488	0.659836
mir-491	X	0.134108	234	1.24707	257	491	0.657143
mir-516a-1	O	0.146006	250	1.28426	243	493	0.658537
mir-431	X	0.142391	243	1.25812	253	496	0.65587
mir-103-2	X	0.126294	231	1.20366	267	498	0.653226
mir-516a-2	O	0.149726	254	1.28248	245	499	0.654618
mir-154	X	0.121494	226	1.16679	278	504	0.652
mir-206	O	0.177992	270	1.31726	234	504	0.653386
mir-519d	O	0.174634	265	1.30007	239	504	0.654762
mir-217	X	0.177409	268	1.30159	238	506	0.652174
mir-885	X	0.143776	246	1.23481	262	508	0.649606
mir-675	X	0.192916	281	1.32988	230	511	0.647059
mir-376a-1	X	0.179154	272	1.28683	241	513	0.644531
mir-584	O	0.198204	285	1.32023	232	517	0.645914
mir-432	X	0.14121	241	1.15955	279	520	0.643411
mir-874	O	0.197712	284	1.30777	237	521	0.644788
mir-411	O	0.141316	242	1.15674	280	522	0.646154
mir-188	X	0.151399	255	1.19084	269	524	0.643678
mir-190b	X	0.180714	274	1.26526	251	525	0.641221
mir-382	X	0.202607	287	1.2844	242	529	0.638783
mir-18b	O	0.205722	289	1.28279	244	533	0.640152
mir-1271	X	0.149134	253	1.13363	285	538	0.637736
mir-212	X	0.148284	252	1.13095	286	538	0.635338
mir-876	X	0.179771	273	1.20591	266	539	0.632959
mir-548a-1	X	0.0697549	161	0.792311	382	543	0.630597
mir-345	O	0.21692	296	1.27521	249	545	0.63197
mir-373	O	0.189806	279	1.20152	268	547	0.633333
mir-503	X	0.204708	288	1.23883	260	548	0.630996
mir-556	X	0.210471	291	1.24332	259	550	0.628676
mir-660	X	0.22802	300	1.25379	256	556	0.626374
mir-616	X	0.147432	251	1.06837	306	557	0.624088
mir-652	X	0.231091	302	1.25468	255	557	0.621818
mir-520e	X	0.228941	301	1.2469	258	559	0.619565
mir-376a-2	X	0.227966	299	1.23865	261	560	0.617329
mir-376c	O	0.164379	260	1.0882	300	560	0.618705
mir-1-2	O	0.17566	267	1.09223	298	565	0.620072
mir-320b-2	O	0.186759	278	1.12924	287	565	0.621429
mir-518c	X	0.231586	304	1.21722	264	568	0.619217
mir-598	X	0.231518	303	1.21165	265	568	0.617021
mir-377	X	0.166249	262	1.05814	311	573	0.614841
mir-215	O	0.196893	282	1.11123	293	575	0.616197
mir-450a-1	O	0.213996	293	1.11804	290	583	0.617544
mir-153-1	O	0.185059	277	1.06706	307	584	0.618881
mir-450a-2	O	0.214694	294	1.11298	291	585	0.620209
mir-518f	X	0.253295	315	1.18948	271	586	0.618056
mir-592	X	0.199204	286	1.07505	304	590	0.615917
mir-520c	O	0.254392	317	1.17338	275	592	0.617241
mir-202	O	0.232624	305	1.12385	289	594	0.618557
mir-548d-1	X	0.266375	322	1.18678	272	594	0.616438
mir-887	X	0.251059	313	1.15495	281	594	0.614334
mir-526b	X	0.177678	269	1.01975	327	596	0.612245
mir-551b	X	0.191206	280	1.03735	318	598	0.610169
mir-302b	O	0.136	237	0.872025	363	600	0.611486
mir-758	X	0.271935	326	1.17896	274	600	0.609428
mir-877	X	0.184119	275	1.02476	325	600	0.607383
mir-548d-2	X	0.273031	328	1.17218	276	604	0.605351
mir-133a-1	O	0.185048	276	1.00874	329	605	0.606667
mir-190	X	0.208863	290	1.04257	315	605	0.604651
mir-1307	X	0.124506	228	0.805225	379	607	0.602649
mir-518e	X	0.270379	324	1.14293	283	607	0.60066
mir-507	X	0.247243	309	1.08057	302	611	0.598684
mir-302a	O	0.178116	271	0.946167	341	612	0.6
mir-370	X	0.275525	329	1.14185	284	613	0.598039
mir-525	X	0.281915	335	1.14898	282	617	0.596091
mir-302c	O	0.145432	249	0.811439	377	626	0.597403
mir-95	X	0.227239	298	1.01156	328	626	0.595469
mir-376b	X	0.216467	295	0.990522	332	627	0.593548
mir-624	X	0.247433	310	1.03792	317	627	0.59164
mir-545	X	0.246443	308	1.03	321	629	0.589744
mir-653	X	0.304591	341	1.12807	288	629	0.587859
mir-23c	X	0.304986	342	1.11119	294	636	0.585987
mir-512-1	X	0.275709	330	1.06042	309	639	0.584127
mir-499	X	0.305425	344	1.09923	297	641	0.582278
mir-577	X	0.314043	349	1.11293	292	641	0.580442
mir-512-2	X	0.277701	332	1.05938	310	642	0.578616
mir-934	X	0.309017	346	1.1036	296	642	0.576803
mir-211	X	0.312129	348	1.1098	295	643	0.575
mir-371	X	0.272702	327	1.03901	316	643	0.573209
mir-504	X	0.218478	297	0.93414	346	643	0.571429
mir-380	X	0.262429	320	1.0249	324	644	0.569659
mir-421	X	0.247725	311	0.990325	333	644	0.567901
mir-935	X	0.296385	337	1.05738	312	649	0.566154
mir-891a	X	0.238997	306	0.935243	345	651	0.564417
mir-541	X	0.280336	333	1.03423	319	652	0.562691
mir-889	X	0.317385	353	1.09029	299	652	0.560976
mir-487b	X	0.300933	339	1.05267	314	653	0.559271
mir-940	X	0.315674	351	1.0778	303	654	0.557576
mir-515-2	O	0.325788	359	1.08637	301	660	0.558912
mir-302d	O	0.197144	283	0.783098	383	666	0.560241
mir-543	X	0.242731	307	0.872684	362	669	0.558559
mir-760	X	0.315828	352	1.03063	320	672	0.556886
mir-766	X	0.34041	368	1.0687	305	673	0.555224
mir-515-1	O	0.337565	366	1.0625	308	674	0.556548
mir-489	X	0.304449	340	0.971413	335	675	0.554896
mir-490	X	0.334517	363	1.05497	313	676	0.553254
mir-320d-1	O	0.280341	334	0.9384	343	677	0.554572
mir-320d-2	O	0.292296	336	0.935621	344	680	0.555882
mir-514-2	X	0.254059	316	0.859967	365	681	0.554252
mir-383	O	0.250192	312	0.85142	371	683	0.555556
mir-514-3	X	0.256699	318	0.859872	366	684	0.553936
mir-627	X	0.26512	321	0.864328	364	685	0.552326
mir-147b	X	0.251536	314	0.850162	372	686	0.550725
mir-514-1	X	0.258018	319	0.859819	367	686	0.549133
mir-937	X	0.339205	367	1.02842	322	689	0.54755
mir-449c	X	0.27668	331	0.88017	360	691	0.545977
mir-659	X	0.305182	343	0.930012	348	691	0.544413
mir-433	X	0.270728	325	0.854297	369	694	0.542857
mir-487a	X	0.298447	338	0.897882	356	694	0.541311
mir-651	X	0.32889	360	0.951487	338	698	0.539773
mir-320c-1	O	0.31501	350	0.929335	349	699	0.541076
mir-942	X	0.358441	376	1.02689	323	699	0.539548
mir-329-2	X	0.335344	364	0.965283	336	700	0.538028
mir-412	X	0.35201	374	1.02419	326	700	0.536517
mir-3619	X	0.311244	347	0.907432	354	701	0.535014
mir-329-1	X	0.342046	369	0.961982	337	706	0.53352
mir-511-1	X	0.359551	377	0.995242	330	707	0.532033
mir-511-2	X	0.361101	378	0.991184	331	709	0.530556
mir-496	X	0.345579	370	0.946126	342	712	0.529086
mir-133b	O	0.348488	373	0.948519	340	713	0.530387
mir-488	O	0.371374	380	0.983287	334	714	0.53168
mir-939	X	0.335796	365	0.907957	353	718	0.53022
mir-500a	X	0.267635	323	0.755673	396	719	0.528767
mir-518b	X	0.330758	361	0.888257	358	719	0.527322
mir-320c-2	O	0.348484	372	0.917665	351	723	0.52861
mir-522	X	0.358392	375	0.921314	350	725	0.527174
mir-378c	X	0.408677	393	0.949504	339	732	0.525745
mir-655	X	0.374362	381	0.917551	352	733	0.524324
mir-494	X	0.386668	385	0.895533	357	742	0.522911
mir-1269	X	0.305501	345	0.741909	401	746	0.521505
mir-216a	X	0.323105	358	0.766683	390	748	0.520107
mir-517a	X	0.317423	354	0.761217	394	748	0.518717
mir-122	O	0.43688	402	0.931682	347	749	0.52
mir-519c	O	0.397195	390	0.886103	359	749	0.521277
mir-605	X	0.33274	362	0.777345	387	749	0.519894
mir-517b	X	0.319055	355	0.75426	398	753	0.518519
mir-581	X	0.322094	356	0.750716	399	755	0.51715
mir-524	X	0.446576	403	0.903012	355	758	0.515789
mir-3607	X	0.322891	357	0.735485	402	759	0.514436
mir-520f	X	0.416645	398	0.876247	361	759	0.513089
mir-520g	X	0.40142	391	0.822713	376	767	0.511749
mir-518d	X	0.381766	383	0.781826	385	768	0.510417
mir-944	X	0.433731	401	0.858331	368	769	0.509091
mir-579	X	0.389377	387	0.782003	384	771	0.507772
mir-663	X	0.385469	384	0.763042	393	777	0.50646
mir-552	X	0.345713	371	0.707026	409	780	0.505155
mir-516b-1	O	0.452641	406	0.830417	375	781	0.506427
mir-520h	O	0.45149	404	0.802458	380	784	0.507692
mir-133a-2	O	0.481775	415	0.851723	370	785	0.508951
mir-585	X	0.366415	379	0.712763	407	786	0.507653
mir-618	X	0.390695	389	0.754874	397	786	0.506361
mir-2355	O	0.381152	382	0.713462	406	788	0.507614
mir-643	X	0.415565	397	0.764154	391	788	0.506329
mir-519e	O	0.495947	420	0.839896	373	793	0.507576
mir-873	X	0.459064	407	0.779782	386	793	0.506297
mir-516b-2	O	0.489695	416	0.809848	378	794	0.507538
mir-216b	X	0.510089	425	0.837761	374	799	0.506266
mir-3065	X	0.407151	392	0.703368	411	803	0.505
mir-549	X	0.461002	409	0.757154	395	804	0.503741
mir-664	X	0.409492	394	0.70245	412	806	0.502488
mir-544	X	0.516598	427	0.794826	381	808	0.501241
mir-1287	X	0.41183	396	0.701533	413	809	0.5
mir-551a	X	0.390003	388	0.674721	421	809	0.498765
mir-765	X	0.424043	399	0.694464	414	813	0.497537
mir-1247	X	0.430402	400	0.694191	415	815	0.496314
mir-448	X	0.503493	423	0.763489	392	815	0.495098
mir-656	X	0.480611	414	0.722629	404	818	0.493888
mir-639	X	0.47603	413	0.707669	408	821	0.492683
mir-632	O	0.388297	386	0.649138	436	822	0.493917
mir-517c	X	0.526526	430	0.747943	400	830	0.492718
mir-665	X	0.46749	411	0.679681	419	830	0.491525
mir-519b	X	0.562917	443	0.771277	388	831	0.490338
mir-599	X	0.560599	442	0.769366	389	831	0.489157
mir-570	X	0.4673	410	0.664425	426	836	0.487981
mir-1266	X	0.491356	417	0.669415	423	840	0.486811
mir-1301	X	0.495765	419	0.66758	424	843	0.485646
mir-636	X	0.474237	412	0.653757	433	845	0.484487
mir-3677	X	0.497964	421	0.666662	425	846	0.483333
mir-521-1	X	0.503626	424	0.672923	422	846	0.482185
mir-658	X	0.410691	395	0.604362	451	846	0.481043
mir-875	X	0.551327	437	0.706104	410	847	0.479905
mir-573	X	0.537393	433	0.687613	418	851	0.478774
mir-1180	X	0.519753	428	0.657486	430	858	0.477647
mir-670	X	0.606999	455	0.729904	403	858	0.476526
mir-3074	X	0.521912	429	0.656568	432	861	0.47541
mir-561	X	0.460676	408	0.603607	453	861	0.474299
mir-198	X	0.619898	460	0.714001	405	865	0.473193
mir-802	X	0.541237	434	0.65207	435	869	0.472093
mir-888	X	0.600392	453	0.692263	416	869	0.470998
mir-3613	X	0.543299	435	0.647392	437	872	0.469907
mir-580	X	0.500671	422	0.604648	450	872	0.468822
mir-1306	X	0.551751	438	0.643722	438	876	0.467742
mir-548a-2	X	0.0834427	181	0.301262	695	876	0.466667
mir-521-2	X	0.57146	445	0.653273	434	879	0.465596
mir-3653	X	0.560145	441	0.640051	439	880	0.464531
mir-770	X	0.593977	451	0.658703	429	880	0.46347
mir-892a	X	0.625942	464	0.691971	417	881	0.462415
mir-3647	X	0.570556	444	0.635463	440	884	0.461364
mir-607	X	0.451515	405	0.556979	481	886	0.460317
mir-1976	X	0.574694	446	0.633628	442	888	0.459276
mir-943	X	0.584184	447	0.635282	441	888	0.458239
mir-3127	X	0.587022	448	0.628122	443	891	0.457207
mir-564	X	0.630552	465	0.659491	427	892	0.45618
mir-544b	X	0.655581	474	0.678071	420	894	0.455157
mir-323b	X	0.599218	452	0.622616	444	896	0.454139
mir-4326	X	0.601238	454	0.621698	445	899	0.453125
mir-346	X	0.491414	418	0.554003	483	901	0.452116
mir-1296	X	0.607276	456	0.618945	446	902	0.451111
mir-1468	X	0.617265	459	0.614357	447	906	0.450111
mir-498	X	0.668013	478	0.659436	428	906	0.449115
mir-1-1	O	0.663492	476	0.656768	431	907	0.450331
mir-3200	X	0.623215	462	0.611604	448	910	0.449339
mir-3676	X	0.625191	463	0.610687	449	912	0.448352
mir-597	X	0.556882	439	0.560955	479	918	0.447368
mir-642a	X	0.638921	466	0.604263	452	918	0.446389
mir-612	X	0.587698	449	0.572034	470	919	0.445415
mir-3605	X	0.642811	468	0.602428	454	922	0.444444
mir-3614	X	0.644751	469	0.60151	456	925	0.443478
mir-3130-1	O	0.652472	472	0.59784	457	929	0.444685
mir-588	X	0.62038	461	0.573409	469	930	0.443723
mir-641	X	0.536796	432	0.5279	499	931	0.442765
mir-523	X	0.651951	471	0.577495	466	937	0.44181
mir-3648	X	0.671519	479	0.588663	460	939	0.44086
mir-611	X	0.664882	477	0.578549	464	941	0.439914
mir-3615	X	0.688349	481	0.580405	462	943	0.438972
mir-578	X	0.607285	457	0.550971	486	943	0.438034
mir-3150b	X	0.692049	482	0.578569	463	945	0.4371
mir-593	X	0.706017	487	0.58932	459	946	0.43617
mir-1274b	X	0.693894	483	0.577652	465	948	0.435244
mir-492	X	0.61516	458	0.546211	490	948	0.434322
mir-500b	X	0.697571	484	0.575816	467	951	0.433404
mir-208b	X	0.728813	497	0.601763	455	952	0.432489
mir-550a-1	X	0.699405	486	0.574899	468	954	0.431579
mir-621	X	0.734752	498	0.584006	461	959	0.430672
mir-3913-1	X	0.708517	489	0.570311	472	961	0.429769
mir-550a-2	X	0.717538	490	0.565722	473	963	0.42887
mir-891b	X	0.745315	505	0.592976	458	963	0.427975
mir-1245	X	0.719331	491	0.564805	474	965	0.427083
mir-384	X	0.174799	266	0.292971	699	965	0.426195
mir-1249	X	0.721121	492	0.563887	475	967	0.425311
mir-1251	X	0.724689	493	0.562052	476	969	0.424431
mir-613	X	0.527052	431	0.487328	538	969	0.423554
mir-559	X	0.548318	436	0.488913	534	970	0.42268
mir-3170	X	0.726468	494	0.561134	478	972	0.421811
mir-600	X	0.591047	450	0.504663	523	973	0.420945
mir-3928	X	0.728243	496	0.560217	480	976	0.420082
mir-422a	X	0.740991	501	0.56122	477	978	0.419223
mir-572	X	0.641557	467	0.511829	513	980	0.418367
mir-1248	X	0.735306	499	0.556546	482	981	0.417515
mir-922	O	0.768616	510	0.570323	471	981	0.418699
mir-938	X	0.727511	495	0.545412	491	986	0.41785
mir-1224	X	0.742311	503	0.552876	484	987	0.417004
mir-555	X	0.736793	500	0.548059	488	988	0.416162
mir-1226	X	0.747526	507	0.550123	487	994	0.415323
mir-367	O	0.211254	292	0.289593	703	995	0.416499
mir-103-1-as	X	0.686322	480	0.509635	517	997	0.415663
mir-2110	X	0.754428	508	0.546452	489	997	0.41483
mir-2115	X	0.766367	509	0.540029	492	1001	0.414
mir-602	X	0.791324	518	0.552133	485	1003	0.413174
mir-668	X	0.647507	470	0.489442	533	1003	0.412351
mir-1277	X	0.773108	511	0.536358	494	1005	0.411531
mir-3934	X	0.776457	512	0.534523	495	1007	0.410714
mir-662	X	0.741406	502	0.522138	505	1007	0.409901
mir-2277	X	0.778126	513	0.533605	496	1009	0.409091
mir-548v	X	0.784765	514	0.529935	497	1011	0.408284
mir-3926-1	X	0.786416	515	0.529017	498	1013	0.40748
mir-1270-1	X	0.789706	517	0.527182	500	1017	0.40668
mir-617	X	0.805838	525	0.539219	493	1018	0.405882
mir-4306	O	0.662102	475	0.480973	545	1020	0.407045
mir-1270-2	X	0.791346	519	0.526264	502	1021	0.40625
mir-1297	X	0.742775	504	0.509277	518	1022	0.405458
mir-3940	X	0.796243	520	0.523511	503	1023	0.404669
mir-614	X	0.707846	488	0.488877	535	1023	0.403883
mir-3156-2	X	0.797868	521	0.522594	504	1025	0.403101
mir-103-2-as	X	0.698893	485	0.481879	543	1028	0.402321
mir-1228	X	0.799489	522	0.521676	506	1028	0.401544
mir-1258	O	0.801107	523	0.520758	507	1030	0.402697
mir-603	X	0.788319	516	0.511492	515	1031	0.401923
mir-647	X	0.81637	530	0.526818	501	1031	0.401152
mir-3917	X	0.802721	524	0.519841	508	1032	0.400383
mir-3687	X	0.805938	526	0.518005	509	1035	0.399618
mir-3664	X	0.807541	527	0.517088	510	1037	0.398855
mir-3651	X	0.810737	528	0.515252	511	1039	0.398095
mir-3610	X	0.812329	529	0.514335	512	1041	0.397338
mir-1229	X	0.817083	531	0.511582	514	1045	0.396584
mir-1304	X	0.820235	532	0.509747	516	1048	0.395833
mir-1295	X	0.821805	533	0.508829	519	1052	0.395085
mir-3156-3	X	0.824934	535	0.506994	520	1055	0.39434
mir-892b	X	0.826284	536	0.505431	521	1057	0.393597
mir-2114	X	0.828049	537	0.505159	522	1059	0.392857
mir-3682	X	0.829601	538	0.504241	524	1062	0.39212
mir-3139	X	0.746182	506	0.455433	558	1064	0.391386
mir-1254	X	0.841885	540	0.4969	527	1067	0.390654
mir-586	X	0.847478	542	0.501731	525	1067	0.389925
mir-3652	X	0.84492	541	0.495065	528	1069	0.389199
mir-631	X	0.851323	544	0.501693	526	1070	0.388476
mir-3156-1	X	0.849444	543	0.492312	529	1072	0.387755
mir-622	X	0.82345	534	0.485577	539	1073	0.387037
mir-676	X	0.852442	545	0.490476	531	1076	0.386322
mir-630	X	0.863117	550	0.492151	530	1080	0.385609
mir-3690	X	0.855425	546	0.488641	536	1082	0.384899
mir-650	X	0.864265	551	0.489716	532	1083	0.384191
mir-1291	X	0.856911	547	0.487723	537	1084	0.383486
mir-3678	X	0.861347	549	0.484971	540	1089	0.382784
mir-933	X	0.837964	539	0.466618	552	1091	0.382084
mir-610	X	0.857423	548	0.481179	544	1092	0.381387
mir-2116	X	0.864287	552	0.483135	541	1093	0.380692
mir-3912	X	0.865751	553	0.482218	542	1095	0.38
mir-3136	X	0.871571	555	0.478547	547	1102	0.37931
mir-325	X	0.873753	556	0.474984	549	1105	0.378623
mir-609	X	0.87938	559	0.47903	546	1105	0.377939
mir-1262	X	0.875898	558	0.475794	548	1106	0.377256
mir-1288	X	0.884453	560	0.470288	550	1110	0.376577
mir-147	X	0.875079	557	0.466084	553	1110	0.375899
mir-3922	X	0.885866	561	0.469371	551	1112	0.375224
mir-3187	X	0.891481	562	0.4657	554	1116	0.374552
mir-1292	X	0.899795	566	0.460194	555	1121	0.373882
mir-3173	X	0.903902	569	0.457441	556	1125	0.373214
mir-623	X	0.904714	570	0.457229	557	1127	0.372549
mir-3129	X	0.907977	571	0.454689	559	1130	0.371886
mir-596	X	0.893872	564	0.442527	567	1131	0.371226
mir-648	X	0.869052	554	0.430884	578	1132	0.370567
mir-1255a	X	0.912018	574	0.451936	560	1134	0.369912
mir-3191	X	0.913358	575	0.451018	561	1136	0.369258
mir-3199-2	X	0.914695	576	0.4501	562	1138	0.368607
mir-657	X	0.909104	573	0.443554	566	1139	0.367958
mir-3199-1	X	0.918681	577	0.447347	563	1140	0.367311
mir-1910	X	0.923946	580	0.443677	565	1145	0.366667
mir-936	X	0.92437	581	0.444088	564	1145	0.366025
mir-3662	X	0.927856	582	0.440924	568	1150	0.365385
mir-548s	X	0.929152	584	0.440006	569	1153	0.364747
mir-300	X	0.51063	426	0.260111	728	1154	0.364111
mir-3909	X	0.930444	585	0.439089	570	1155	0.363478
mir-3117	X	0.931733	586	0.438171	571	1157	0.362847
mir-378b	X	0.893908	565	0.412121	592	1157	0.362218
mir-548e	X	0.934299	587	0.436336	572	1159	0.361592
mir-3190	X	0.935577	588	0.435418	573	1161	0.360967
mir-527	X	0.936851	589	0.434501	574	1163	0.360345
mir-1193	X	0.891633	563	0.404672	601	1164	0.359725
mir-591	X	0.92141	579	0.422792	585	1164	0.359107
mir-3923	X	0.938122	590	0.433583	575	1165	0.358491
mir-3161	X	0.939389	592	0.432665	576	1168	0.357877
mir-548o	X	0.940652	593	0.431748	577	1170	0.357265
mir-554	X	0.939024	591	0.429242	580	1171	0.356655
mir-548c	X	0.55725	440	0.255198	732	1172	0.356048
mir-374c	X	0.941911	594	0.43083	579	1173	0.355442
mir-563	X	0.919943	578	0.409839	596	1174	0.354839
mir-1284	X	0.946912	596	0.427159	581	1177	0.354237
mir-553	X	0.945334	595	0.423663	583	1178	0.353638
mir-3941	X	0.948154	597	0.426242	582	1179	0.353041
mir-3680	X	0.951855	599	0.423489	584	1183	0.352445
mir-298	O	0.952167	600	0.421568	586	1186	0.353535
mir-3157	X	0.955524	601	0.420736	587	1188	0.352941
mir-3194	X	0.95916	603	0.417983	588	1191	0.352349
mir-941-1	X	0.94989	598	0.41151	594	1192	0.351759
mir-1275	X	0.960364	604	0.417065	589	1193	0.351171
mir-1283-2	X	0.961565	605	0.416148	590	1195	0.350584
mir-1537	X	0.963956	607	0.414313	591	1198	0.35
mir-3176	X	0.967515	608	0.41156	593	1201	0.349418
mir-3174	X	0.968694	609	0.410642	595	1204	0.348837
mir-548j	X	0.97221	611	0.407889	597	1208	0.348259
mir-3158-2	X	0.973374	612	0.406971	598	1210	0.347682
mir-1185-1	X	0.974535	613	0.406054	599	1212	0.347107
mir-571	X	0.962706	606	0.397647	608	1214	0.346535
mir-1538	X	0.975692	615	0.405136	600	1215	0.345964
mir-4262	X	0.65321	473	0.244756	742	1215	0.345395
mir-604	X	0.970274	610	0.397656	607	1217	0.344828
mir-3655	X	0.977995	617	0.403301	602	1219	0.344262
mir-3926-2	X	0.980284	619	0.401466	603	1222	0.343699
mir-1181	X	0.982558	620	0.39963	604	1224	0.343137
mir-3944	X	0.983689	621	0.398713	605	1226	0.342577
mir-595	X	0.977388	616	0.395878	611	1227	0.34202
mir-3620	X	0.984817	622	0.397795	606	1228	0.341463
mir-548f-1	X	0.985941	623	0.396877	609	1232	0.340909
mir-3622a	X	0.987062	624	0.39596	610	1234	0.340357
mir-601	X	0.974805	614	0.384235	622	1236	0.339806
mir-2276	X	0.989292	626	0.394125	612	1238	0.339257
mir-510	O	0.989211	625	0.391331	614	1239	0.340323
mir-320e	O	0.991507	627	0.392289	613	1240	0.341385
mir-3150	X	0.993708	628	0.390454	615	1243	0.340836
mir-3188	X	0.994803	629	0.389536	616	1245	0.340289
mir-3942	X	0.995894	631	0.388619	617	1248	0.339744
mir-567	X	0.995779	630	0.387228	619	1249	0.3392
mir-1179	X	0.996982	632	0.387701	618	1250	0.338658
mir-548k	X	0.998066	633	0.386783	620	1253	0.338118
mir-3691	X	0.999146	634	0.385866	621	1255	0.33758
mir-548q	X	1.00237	636	0.383113	623	1259	0.337043
mir-1294	X	1.00343	637	0.382195	624	1261	0.336508
mir-1293	X	1.00449	638	0.381278	625	1263	0.335975
mir-1283-1	X	1.00555	639	0.38036	626	1265	0.335443
mir-1276	X	1.0087	642	0.377607	627	1269	0.334913
mir-3178	X	1.00975	643	0.376689	628	1271	0.334385
mir-3667	X	1.01389	644	0.373019	629	1273	0.333858
mir-1914	X	1.01491	645	0.372101	630	1275	0.333333
mir-208a	X	1.00634	640	0.362399	637	1277	0.33281
mir-3684	X	1.01593	646	0.371184	631	1277	0.332288
mir-1250	X	1.02099	647	0.366595	632	1279	0.331768
mir-562	X	1.00197	635	0.35401	644	1279	0.33125
mir-661	O	1.02199	648	0.365678	633	1281	0.332293
mir-548t	X	1.02298	649	0.36476	634	1283	0.331776
mir-3193	X	1.02398	650	0.363843	635	1285	0.33126
mir-4286	X	1.02497	651	0.362925	636	1287	0.330745
mir-3609	X	1.02595	652	0.362007	638	1290	0.330233
mir-3654	X	1.02889	653	0.359254	640	1293	0.329721
mir-548y	X	1.02986	654	0.358337	641	1295	0.329212
mir-3919	X	1.03179	655	0.356502	643	1298	0.328704
mir-640	X	1.00867	641	0.340814	658	1299	0.328197
mir-635	X	1.04018	661	0.361004	639	1300	0.327692
mir-3911	X	1.03465	656	0.353749	645	1301	0.327189
mir-3140	X	1.0356	657	0.352831	646	1303	0.326687
mir-1227	X	1.03655	658	0.351913	647	1305	0.326187
mir-606	X	1.04132	663	0.357412	642	1305	0.325688
mir-3910-2	X	1.03843	659	0.350078	648	1307	0.325191
mir-1305	X	1.03936	660	0.34916	649	1309	0.324695
mir-3138	X	1.04029	662	0.348243	650	1312	0.324201
mir-1185-2	X	1.04214	664	0.346408	651	1315	0.323708
mir-3143	X	1.04398	665	0.344572	653	1318	0.323217
mir-1234	X	1.04489	666	0.343655	654	1320	0.322727
mir-466	X	1.0467	667	0.341819	656	1323	0.322239
mir-3618	X	1.0476	668	0.340902	657	1325	0.321752
mir-1244-1	X	1.05416	675	0.345574	652	1327	0.321267
mir-3920	X	1.0485	670	0.339984	660	1330	0.320783
mir-3189	X	1.0494	671	0.339066	661	1332	0.320301
mir-3666	X	0.90014	567	0.215429	765	1332	0.31982
mir-4295	X	0.90014	568	0.215429	766	1334	0.31934
mir-1237	X	1.05117	672	0.337231	663	1335	0.318862
mir-3126	X	1.05205	673	0.336314	664	1337	0.318386
mir-583	X	1.06182	683	0.343291	655	1338	0.31791
mir-302e	X	0.908556	572	0.214354	768	1340	0.317437
mir-1911	X	1.05555	676	0.332643	665	1341	0.316964
mir-3192	X	1.05641	677	0.331725	666	1343	0.316493
mir-638	O	1.06227	684	0.340768	659	1343	0.317507
mir-3927	X	1.05813	679	0.32989	667	1346	0.317037
mir-3177	X	1.05899	680	0.328972	668	1348	0.316568
mir-3616	X	1.06153	682	0.32622	671	1353	0.3161
mir-1244-2	X	1.06972	692	0.337385	662	1354	0.315634
mir-4319	X	0.92881	583	0.211744	772	1355	0.315169
mir-3158-1	X	1.06236	685	0.325302	672	1357	0.314706
mir-1323	O	1.0632	686	0.324384	675	1361	0.315712
mir-3152	X	1.06486	687	0.322549	676	1363	0.315249
mir-626	X	1.06679	689	0.324561	674	1363	0.314788
mir-644	X	1.06814	691	0.32526	673	1364	0.314327
mir-3155	X	1.0665	688	0.320714	678	1366	0.313869
mir-637	X	1.07355	697	0.328161	670	1367	0.313411
mir-1256	X	1.06814	690	0.318878	680	1370	0.312955
mir-3145	X	1.06975	693	0.317043	682	1375	0.3125
mir-3167	X	1.08546	708	0.328389	669	1377	0.312046
mir-3611	X	1.07055	694	0.316126	683	1377	0.311594
mir-320b-1	O	0.955791	602	0.208212	776	1378	0.31259
mir-1197	X	1.07215	695	0.31429	684	1379	0.312139
mir-3936	X	1.07294	696	0.313373	685	1381	0.311688
mir-3679	X	1.07373	698	0.312455	686	1384	0.311239
mir-3198	X	1.07684	699	0.308784	687	1386	0.310791
mir-3137	X	1.07761	700	0.307867	688	1388	0.310345
mir-1915	O	1.07838	701	0.306949	689	1390	0.311334
mir-3622b	X	1.0799	702	0.305114	690	1392	0.310888
mir-3124	X	1.08065	703	0.304196	691	1394	0.310443
mir-3115	X	1.0814	704	0.303279	692	1396	0.31
mir-3154	X	1.08215	705	0.302361	693	1398	0.309558
mir-761	X	0.980003	618	0.204987	780	1398	0.309117
mir-1244-3	X	1.0989	723	0.321399	677	1400	0.308677
mir-1908	X	1.0829	707	0.301443	694	1401	0.308239
mir-513c	X	1.08656	709	0.296855	696	1405	0.307801
mir-1260b	X	1.08872	710	0.294102	697	1407	0.307365
mir-3132	X	1.08943	711	0.293185	698	1409	0.306931
mir-921	X	1.10167	729	0.318138	681	1410	0.306497
mir-645	X	1.10496	733	0.318981	679	1412	0.306065
mir-720	X	1.09013	712	0.292267	700	1412	0.305634
mir-1225	X	1.09084	713	0.291349	701	1414	0.305204
mir-4254	X	1.09154	714	0.290432	702	1416	0.304775
mir-2278	X	1.09224	716	0.289514	704	1420	0.304348
mir-1236	X	1.09362	717	0.287679	705	1422	0.303922
mir-548l	X	1.0943	718	0.286761	706	1424	0.303497
mir-3939	X	1.09498	719	0.285844	707	1426	0.303073
mir-3183	X	1.09634	720	0.284008	708	1428	0.30265
mir-1909	X	1.09768	721	0.282173	709	1430	0.302228
mir-3617	X	1.09834	722	0.281255	710	1432	0.301808
mir-3166	X	1.09965	725	0.27942	711	1436	0.301389
mir-3144	X	1.10031	726	0.278502	712	1438	0.300971
mir-1252	X	1.10096	727	0.277585	713	1440	0.300554
mir-3202-2	X	1.1016	728	0.276667	714	1442	0.300138
mir-3149	X	1.10288	730	0.274832	715	1445	0.299724
mir-3688	X	1.10352	731	0.273914	716	1447	0.29931
mir-1539	X	1.10415	732	0.272997	717	1449	0.298898
mir-1298	X	1.1054	734	0.271161	718	1452	0.298487
mir-1285-1	X	1.10724	735	0.268408	719	1454	0.298077
mir-1243	X	1.10785	736	0.267491	720	1456	0.297668
mir-566	X	1.04805	669	0.195621	788	1457	0.29726
mir-3146	X	1.10846	737	0.266573	721	1458	0.296854
mir-1278	X	1.10906	738	0.265656	722	1460	0.296448
mir-3131	X	1.11025	739	0.26382	723	1462	0.296044
mir-646	X	1.05239	674	0.195007	789	1463	0.29564
mir-642b	X	1.11084	740	0.262903	724	1464	0.295238
mir-3650	X	1.11143	741	0.261985	725	1466	0.294837
mir-3929	X	1.11201	742	0.261067	726	1468	0.294437
mir-297	X	1.05672	678	0.194393	791	1469	0.294038
mir-3164	X	1.11259	743	0.26015	727	1470	0.29364
mir-1246	X	1.11317	744	0.259232	729	1473	0.293243
mir-575	X	1.06104	681	0.193778	793	1474	0.292848
mir-3186	O	1.11374	745	0.258314	730	1475	0.293801
mir-3116-2	X	1.11487	747	0.256479	731	1478	0.293405
mir-2117	X	1.11599	748	0.254644	733	1481	0.293011
mir-1289-1	X	1.11655	749	0.253726	734	1483	0.292617
mir-1286	X	1.1171	750	0.252809	735	1485	0.292225
mir-3681	X	1.11818	751	0.250973	736	1487	0.291834
mir-3125	X	1.11926	753	0.249138	737	1490	0.291444
mir-548x	X	1.11979	754	0.24822	738	1492	0.291055
mir-3180-4	X	1.12032	755	0.247303	739	1494	0.290667
mir-1913	X	1.12084	756	0.246385	740	1496	0.29028
mir-548n	X	1.12137	757	0.245468	741	1498	0.289894
mir-3151	X	1.1224	758	0.243632	743	1501	0.289509
mir-3175	X	1.12291	759	0.242715	744	1503	0.289125
mir-587	X	1.08239	706	0.190707	797	1503	0.288742
mir-514b	X	1.12341	760	0.241797	745	1505	0.28836
mir-3181	X	1.12441	761	0.239962	746	1507	0.287979
mir-3945	X	1.12589	762	0.237209	747	1509	0.287599
mir-3914-1	X	1.12637	763	0.236291	748	1511	0.28722
mir-3943	X	1.12685	764	0.235374	749	1513	0.286842
mir-3656	X	1.12733	765	0.234456	750	1515	0.286465
mir-557	X	1.09187	715	0.189325	800	1515	0.286089
mir-3160-1	X	1.12828	766	0.232621	751	1517	0.285714
mir-3918	X	1.12874	767	0.231703	752	1519	0.28534
mir-3128	X	1.1292	768	0.230785	753	1521	0.284967
mir-3196	X	1.13057	769	0.228032	754	1523	0.284595
mir-550b-1	X	1.13102	770	0.227115	755	1525	0.284224
mir-608	O	1.0992	724	0.188251	802	1526	0.285156
mir-3195	X	1.13146	771	0.226197	756	1527	0.284785
mir-1231	X	1.1319	772	0.22528	757	1529	0.284416
mir-1257	X	1.13234	773	0.224362	758	1531	0.284047
mir-550b-2	X	1.13277	774	0.223444	759	1533	0.283679
mir-1238	X	1.13363	775	0.221609	760	1535	0.283312
mir-3692	X	1.13405	776	0.220691	761	1537	0.282946
mir-2113	X	1.13447	777	0.219774	762	1539	0.282581
mir-3148	X	1.13488	778	0.218856	763	1541	0.282216
mir-3916	X	1.1357	779	0.217021	764	1543	0.281853
mir-3660	X	1.13651	780	0.215186	767	1547	0.281491
mir-3925	X	1.1369	781	0.214268	769	1550	0.28113
mir-649	X	1.11476	746	0.185947	805	1551	0.280769
mir-1302-3	X	1.1373	782	0.21335	770	1552	0.28041
mir-3202-1	X	1.13769	783	0.212433	771	1554	0.280051
mir-3661	X	1.13845	784	0.210597	773	1557	0.279693
mir-890	X	1.11887	752	0.185333	806	1558	0.279337
mir-3159	X	1.13883	785	0.20968	774	1559	0.278981
mir-1303	X	1.13921	786	0.208762	775	1561	0.278626
mir-3659	X	1.13958	787	0.207845	777	1564	0.278272
mir-1265	X	1.13994	788	0.206927	778	1566	0.277919
mir-513a-2	O	1.14067	790	0.205092	779	1569	0.278834
mir-3165	X	1.14103	791	0.204174	781	1572	0.278481
mir-3606	X	1.14138	792	0.203256	782	1574	0.278129
mir-3646	X	1.14173	793	0.202339	783	1576	0.277778
mir-513b	X	1.14207	794	0.201421	784	1578	0.277427
mir-3658	X	1.14275	795	0.199586	785	1580	0.277078
mir-1267	X	1.14309	796	0.198668	786	1582	0.27673
mir-3921	X	1.14375	797	0.196833	787	1584	0.276382
mir-1912	X	1.14439	798	0.194998	790	1588	0.276035
mir-3663	X	1.1447	799	0.19408	792	1591	0.275689
mir-3120	X	1.14502	800	0.193162	794	1594	0.275344
mir-3168	X	1.14533	801	0.192245	795	1596	0.275
mir-3907	X	1.14563	802	0.191327	796	1598	0.274657
mir-634	X	1.14022	789	0.182109	809	1598	0.274314
mir-3179-1	X	1.14593	803	0.190409	798	1601	0.273973
mir-3179-3	X	1.14623	804	0.189492	799	1603	0.273632
mir-3116-1	X	1.14653	805	0.188574	801	1606	0.273292
mir-3130-2	O	1.14682	806	0.187657	803	1609	0.274194
mir-3657	X	1.1471	807	0.186739	804	1611	0.273854
mir-3163	X	1.14794	808	0.183986	807	1615	0.273515
mir-3135	X	1.14848	809	0.182151	808	1617	0.273177
mir-3612	X	1.14901	810	0.180315	810	1620	0.27284
mir-513a-1	O	1.14927	811	0.179398	811	1622	0.273736
mir-718	O	1.14952	812	0.17848	812	1624	0.274631
mir-4284	X	1.14977	813	0.177563	813	1626	0.274293
mir-3675	X	1.15002	814	0.176645	814	1628	0.273956
mir-3121	X	1.15026	815	0.175727	815	1630	0.27362
mir-3937	X	1.15074	816	0.173892	816	1632	0.273284
mir-3938	X	1.15097	817	0.172974	817	1634	0.27295
mir-1281	X	1.15142	818	0.171139	820	1638	0.272616
mir-3935	X	1.15208	819	0.168386	821	1640	0.272283
mir-3162	X	1.15249	820	0.166551	824	1644	0.271951
mir-3133	X	1.15289	821	0.164716	825	1646	0.27162
mir-1273c	X	1.15309	822	0.163798	826	1648	0.27129
mir-1322	X	1.15328	823	0.16288	827	1650	0.27096
mir-3197	X	1.15365	824	0.161045	828	1652	0.270631
mir-1290	O	1.15384	825	0.160127	830	1655	0.271515
mir-3153	X	1.15419	826	0.158292	831	1657	0.271186
mir-3184	X	1.15452	827	0.156457	833	1660	0.270859
mir-1178	X	1.15469	828	0.155539	834	1662	0.270531
mir-3685	X	1.15484	829	0.154622	835	1664	0.270205
mir-526a-2	O	1.155	830	0.153704	836	1666	0.271084
mir-1263	X	1.15515	831	0.152786	840	1671	0.270758
mir-3913-2	X	1.1553	832	0.151869	841	1673	0.270433
mir-4315-2	X	1.15572	833	0.149116	843	1676	0.270108
mir-4310	X	1.15586	834	0.148198	844	1678	0.269784
mir-620	X	1.20565	861	0.171821	818	1679	0.269461
mir-1264	X	1.15599	835	0.147281	845	1680	0.269139
mir-619	X	1.20849	863	0.17136	819	1682	0.268817
mir-663b	X	1.15635	836	0.144528	846	1682	0.268496
mir-3179-2	X	1.15647	837	0.14361	847	1684	0.268176
mir-4315-1	X	1.15658	838	0.142692	848	1686	0.267857
mir-924	X	1.22994	867	0.167829	822	1689	0.267539
mir-920	X	1.2327	869	0.167368	823	1692	0.267221
mir-3621	X	1.15708	839	0.138104	855	1694	0.266904
mir-526a-1	O	1.15726	840	0.136269	856	1696	0.267773
mir-3915	X	1.15734	841	0.135351	857	1698	0.267456
mir-1260	X	1.15742	842	0.134434	858	1700	0.267139
mir-1827	X	1.15756	843	0.132598	859	1702	0.266824
mir-4320	X	1.1577	844	0.130763	860	1704	0.266509
mir-4279	X	1.15787	845	0.12801	861	1706	0.266196
mir-4322	X	1.15792	846	0.127093	862	1708	0.265882
mir-568	X	1.27315	879	0.160458	829	1708	0.26557
mir-3122	X	1.15796	847	0.126175	863	1710	0.265258
mir-1253	X	1.158	848	0.125257	864	1712	0.264947
mir-1825	X	1.15804	849	0.12434	865	1714	0.264637
mir-569	X	1.29483	883	0.15662	832	1715	0.264327
mir-3147	X	1.15808	850	0.123422	866	1716	0.264019
mir-3180-3	X	1.1582	851	0.118834	867	1718	0.263711
mir-3169	X	1.15822	852	0.116999	868	1720	0.263403
mir-3171	X	1.16404	853	0.115156	869	1722	0.263097
mir-3160-2	X	1.16695	854	0.115147	870	1724	0.262791
mir-941-3	X	1.31175	888	0.153549	837	1725	0.262485
mir-1972-1	X	1.17278	855	0.115118	871	1726	0.262181
mir-941-4	X	1.31175	889	0.153549	838	1727	0.261877
mir-4265	X	1.17569	856	0.115097	872	1728	0.261574
mir-558	X	1.31509	890	0.152934	839	1729	0.261272
mir-1469	O	1.1786	857	0.115074	873	1730	0.262125
mir-3668	X	1.18151	858	0.115046	874	1732	0.261822
mir-3689a	X	1.18442	859	0.115015	875	1734	0.261521
mir-3180-2	X	1.18733	860	0.11498	876	1736	0.26122
mir-633	X	1.33321	895	0.149556	842	1737	0.26092
mir-4296	X	1.2077	862	0.114635	877	1739	0.26062
mir-3914-2	X	1.21061	864	0.114571	878	1742	0.260321
mir-4321	X	1.22225	865	0.114279	879	1744	0.260023
mir-1280	X	1.22516	866	0.114196	880	1746	0.259725
mir-548w	X	1.23098	868	0.114021	881	1749	0.259429
mir-3689b	X	1.23389	870	0.113928	882	1752	0.259132
mir-4324	X	1.23971	871	0.11373	883	1754	0.258837
mir-3118-1	X	1.36889	906	0.142647	849	1755	0.258542
mir-2861	X	1.24262	872	0.113626	884	1756	0.258248
mir-3118-2	X	1.36889	907	0.142647	850	1757	0.257955
mir-762	X	1.24553	873	0.113518	885	1758	0.257662
mir-3118-3	X	1.36889	908	0.142647	851	1759	0.25737
mir-4273	X	1.24844	874	0.113407	886	1760	0.257078
mir-3118-4	X	1.36889	909	0.142647	852	1761	0.256787
mir-3185	X	1.25135	875	0.113291	887	1762	0.256497
mir-3118-5	X	1.36889	910	0.142647	853	1763	0.256208
mir-4258	X	1.25717	876	0.11305	888	1764	0.255919
mir-3118-6	X	1.36889	911	0.142647	854	1765	0.255631
mir-4312	X	1.26299	877	0.112794	889	1766	0.255343
mir-3665	X	1.26881	878	0.112524	890	1768	0.255056
mir-548u	X	1.27754	880	0.11209	891	1771	0.25477
mir-3674	X	1.28045	881	0.111939	892	1773	0.254484
mir-4259	X	1.28336	882	0.111783	893	1775	0.254199
mir-3683	X	1.295	884	0.111125	894	1778	0.253915
mir-1184-1	X	1.29936	885	0.110863	895	1780	0.253631
mir-1184-2	X	1.29936	886	0.110863	896	1782	0.253348
mir-1272	X	1.30373	887	0.110593	897	1784	0.253066
mir-1289-2	X	1.31828	891	0.109634	898	1789	0.252784
mir-3141	X	1.3241	892	0.109224	899	1791	0.252503
mir-1282	X	1.32701	893	0.109014	900	1793	0.252222
mir-1204	X	1.33283	894	0.108583	901	1795	0.251942
mir-1274a	X	1.33865	896	0.108137	902	1798	0.251663
mir-3142	X	1.34156	897	0.107908	903	1800	0.251384
mir-3180-1	X	1.34447	898	0.107676	904	1802	0.251106
mir-1233-2	X	1.34738	899	0.10744	905	1804	0.250829
mir-4281	X	1.35029	900	0.107201	906	1806	0.250552
mir-548f-4	X	1.3532	901	0.106958	907	1808	0.250276
mir-1205	X	1.35902	902	0.10646	908	1810	0.25
mir-1285-2	X	1.36193	903	0.106206	909	1812	0.249725
mir-4263	X	1.36484	904	0.105949	910	1814	0.249451
mir-548f-5	X	1.36775	905	0.105687	911	1816	0.249177
mir-3119-2	X	1.37357	912	0.105153	912	1824	0.248904
mir-1206	X	1.38085	913	0.104466	913	1826	0.248631
mir-4292	X	1.38521	914	0.104042	914	1828	0.248359
mir-1182	X	1.38958	915	0.10361	915	1830	0.248087
mir-548h-3	X	1.39394	916	0.10317	916	1832	0.247817
mir-1203	X	1.39831	917	0.102722	917	1834	0.247546
mir-1183	X	1.64421	918	0.0641833	918	1836	0.247277
mir-1184-3	X	1.64421	919	0.0641833	919	1838	0.247008
mir-1200	X	1.64421	920	0.0641833	920	1840	0.246739
mir-1202	X	1.64421	921	0.0641833	921	1842	0.246471
mir-1207	X	1.64421	922	0.0641833	922	1844	0.246204
mir-1208	X	1.64421	923	0.0641833	923	1846	0.245937
mir-1233-1	X	1.64421	924	0.0641833	924	1848	0.245671
mir-1255b-1	X	1.64421	925	0.0641833	925	1850	0.245405
mir-1255b-2	X	1.64421	926	0.0641833	926	1852	0.24514
mir-1261	X	1.64421	927	0.0641833	927	1854	0.244876
mir-1268	X	1.64421	928	0.0641833	928	1856	0.244612
mir-1273	X	1.64421	929	0.0641833	929	1858	0.244349
mir-1273d	X	1.64421	930	0.0641833	930	1860	0.244086
mir-1279	X	1.64421	931	0.0641833	931	1862	0.243824
mir-1299	X	1.64421	932	0.0641833	932	1864	0.243562
mir-1302-1	X	1.64421	933	0.0641833	933	1866	0.243301
mir-1302-10	X	1.64421	934	0.0641833	934	1868	0.243041
mir-1302-11	X	1.64421	935	0.0641833	935	1870	0.242781
mir-1302-2	X	1.64421	936	0.0641833	936	1872	0.242521
mir-1302-4	X	1.64421	937	0.0641833	937	1874	0.242263
mir-1302-5	X	1.64421	938	0.0641833	938	1876	0.242004
mir-1302-6	X	1.64421	939	0.0641833	939	1878	0.241747
mir-1302-7	X	1.64421	940	0.0641833	940	1880	0.241489
mir-1302-8	X	1.64421	941	0.0641833	941	1882	0.241233
mir-1302-9	X	1.64421	942	0.0641833	942	1884	0.240977
mir-1321	X	1.64421	943	0.0641833	943	1886	0.240721
mir-1324	X	1.64421	944	0.0641833	944	1888	0.240466
mir-1470	X	1.64421	945	0.0641833	945	1890	0.240212
mir-1471	O	1.64421	946	0.0641833	946	1892	0.241015
mir-1972-2	X	1.64421	947	0.0641833	947	1894	0.24076
mir-1973	X	1.64421	948	0.0641833	948	1896	0.240506
mir-2052	X	1.64421	949	0.0641833	949	1898	0.240253
mir-2053	X	1.64421	950	0.0641833	950	1900	0.24
mir-2054	X	1.64421	951	0.0641833	951	1902	0.239748
mir-2909	X	1.64421	952	0.0641833	952	1904	0.239496
mir-302f	X	1.64421	953	0.0641833	953	1906	0.239244
mir-3119-1	X	1.64421	954	0.0641833	954	1908	0.238994
mir-3123	X	1.64421	955	0.0641833	955	1910	0.238743
mir-3134	X	1.64421	956	0.0641833	956	1912	0.238494
mir-3180-5	X	1.64421	957	0.0641833	957	1914	0.238245
mir-3182	X	1.64421	958	0.0641833	958	1916	0.237996
mir-3201	X	1.64421	959	0.0641833	959	1918	0.237748
mir-3649	X	1.64421	960	0.0641833	960	1920	0.2375
mir-3669	X	1.64421	961	0.0641833	961	1922	0.237253
mir-3670	X	1.64421	962	0.0641833	962	1924	0.237006
mir-3671	X	1.64421	963	0.0641833	963	1926	0.23676
mir-3672	X	1.64421	964	0.0641833	964	1928	0.236515
mir-3673	X	1.64421	965	0.0641833	965	1930	0.236269
mir-3686	X	1.64421	966	0.0641833	966	1932	0.236025
mir-3713	X	1.64421	967	0.0641833	967	1934	0.235781
mir-3714	X	1.64421	968	0.0641833	968	1936	0.235537
mir-3908	X	1.64421	969	0.0641833	969	1938	0.235294
mir-3910-1	X	1.64421	970	0.0641833	970	1940	0.235052
mir-3924	X	1.64421	971	0.0641833	971	1942	0.234809
mir-4251	X	1.64421	972	0.0641833	972	1944	0.234568
mir-4252	X	1.64421	973	0.0641833	973	1946	0.234327
mir-4253	X	1.64421	974	0.0641833	974	1948	0.234086
mir-4255	X	1.64421	975	0.0641833	975	1950	0.233846
mir-4256	X	1.64421	976	0.0641833	976	1952	0.233607
mir-4257	O	1.64421	977	0.0641833	977	1954	0.234391
mir-4260	X	1.64421	978	0.0641833	978	1956	0.234151
mir-4261	X	1.64421	979	0.0641833	979	1958	0.233912
mir-4264	X	1.64421	980	0.0641833	980	1960	0.233673
mir-4266	X	1.64421	981	0.0641833	981	1962	0.233435
mir-4267	X	1.64421	982	0.0641833	982	1964	0.233198
mir-4268	X	1.64421	983	0.0641833	983	1966	0.23296
mir-4269	X	1.64421	984	0.0641833	984	1968	0.232724
mir-4270	X	1.64421	985	0.0641833	985	1970	0.232487
mir-4271	X	1.64421	986	0.0641833	986	1972	0.232252
mir-4272	X	1.64421	987	0.0641833	987	1974	0.232016
mir-4274	X	1.64421	988	0.0641833	988	1976	0.231781
mir-4275	X	1.64421	989	0.0641833	989	1978	0.231547
mir-4276	X	1.64421	990	0.0641833	990	1980	0.231313
mir-4277	X	1.64421	991	0.0641833	991	1982	0.23108
mir-4278	X	1.64421	992	0.0641833	992	1984	0.230847
mir-4280	X	1.64421	993	0.0641833	993	1986	0.230614
mir-4282	X	1.64421	994	0.0641833	994	1988	0.230382
mir-4283-1	X	1.64421	995	0.0641833	995	1990	0.230151
mir-4283-2	X	1.64421	996	0.0641833	996	1992	0.22992
mir-4285	X	1.64421	997	0.0641833	997	1994	0.229689
mir-4287	X	1.64421	998	0.0641833	998	1996	0.229459
mir-4288	X	1.64421	999	0.0641833	999	1998	0.229229
mir-4289	X	1.64421	1000	0.0641833	1000	2000	0.229
mir-4290	X	1.64421	1001	0.0641833	1001	2002	0.228771
mir-4291	X	1.64421	1002	0.0641833	1002	2004	0.228543
mir-4293	X	1.64421	1003	0.0641833	1003	2006	0.228315
mir-4294	X	1.64421	1004	0.0641833	1004	2008	0.228088
mir-4297	X	1.64421	1005	0.0641833	1005	2010	0.227861
mir-4298	X	1.64421	1006	0.0641833	1006	2012	0.227634
mir-4299	X	1.64421	1007	0.0641833	1007	2014	0.227408
mir-4300	X	1.64421	1008	0.0641833	1008	2016	0.227183
mir-4301	X	1.64421	1009	0.0641833	1009	2018	0.226957
mir-4302	X	1.64421	1010	0.0641833	1010	2020	0.226733
mir-4303	X	1.64421	1011	0.0641833	1011	2022	0.226508
mir-4304	X	1.64421	1012	0.0641833	1012	2024	0.226285
mir-4305	X	1.64421	1013	0.0641833	1013	2026	0.226061
mir-4307	X	1.64421	1014	0.0641833	1014	2028	0.225838
mir-4308	X	1.64421	1015	0.0641833	1015	2030	0.225616
mir-4309	X	1.64421	1016	0.0641833	1016	2032	0.225394
mir-4311	X	1.64421	1017	0.0641833	1017	2034	0.225172
mir-4313	X	1.64421	1018	0.0641833	1018	2036	0.224951
mir-4314	X	1.64421	1019	0.0641833	1019	2038	0.22473
mir-4316	X	1.64421	1020	0.0641833	1020	2040	0.22451
mir-4317	X	1.64421	1021	0.0641833	1021	2042	0.22429
mir-4318	X	1.64421	1022	0.0641833	1022	2044	0.22407
mir-4323	X	1.64421	1023	0.0641833	1023	2046	0.223851
mir-4325	X	1.64421	1024	0.0641833	1024	2048	0.223633
mir-4327	X	1.64421	1025	0.0641833	1025	2050	0.223415
mir-4328	X	1.64421	1026	0.0641833	1026	2052	0.223197
mir-4329	X	1.64421	1027	0.0641833	1027	2054	0.22298
mir-4330	X	1.64421	1028	0.0641833	1028	2056	0.222763
mir-548aa-1	X	1.64421	1029	0.0641833	1029	2058	0.222546
mir-548aa-2	X	1.64421	1030	0.0641833	1030	2060	0.22233
mir-548f-2	X	1.64421	1031	0.0641833	1031	2062	0.222114
mir-548f-3	X	1.64421	1032	0.0641833	1032	2064	0.221899
mir-548g	X	1.64421	1033	0.0641833	1033	2066	0.221684
mir-548h-1	X	1.64421	1034	0.0641833	1034	2068	0.22147
mir-548h-2	X	1.64421	1035	0.0641833	1035	2070	0.221256
mir-548h-4	X	1.64421	1036	0.0641833	1036	2072	0.221042
mir-548i-1	X	1.64421	1037	0.0641833	1037	2074	0.220829
mir-548i-2	X	1.64421	1038	0.0641833	1038	2076	0.220617
mir-548i-3	X	1.64421	1039	0.0641833	1039	2078	0.220404
mir-548i-4	X	1.64421	1040	0.0641833	1040	2080	0.220192
mir-548m	X	1.64421	1041	0.0641833	1041	2082	0.219981
mir-548p	X	1.64421	1042	0.0641833	1042	2084	0.21977
mir-548z	X	1.64421	1043	0.0641833	1043	2086	0.219559
mir-711	X	1.64421	1044	0.0641833	1044	2088	0.219349
mir-759	X	1.64421	1045	0.0641833	1045	2090	0.219139
mir-764	X	1.64421	1046	0.0641833	1046	2092	0.218929

## Sheet: F2+F3
miRNA	HMDD	Q-statistics	RQ1	Q-statistics (Inverse ranking)	RQ2	RQ1+RQ2	Cumulative Ratio
mir-106b	O	0.000104194	2	1.99204	1	3	1
mir-93	O	2.74194e-05	1	1.98766	2	3	1
mir-17	O	0.000191936	3	1.98533	3	6	1
mir-92a-2	O	0.00112602	7	1.97301	5	12	1
mir-20a	O	0.000754947	4	1.96097	9	13	1
let-7i	O	0.0023142	12	1.97197	6	18	1
mir-30e	X	0.00080613	5	1.94609	13	18	0.857143
mir-505	O	0.00164516	8	1.95505	10	18	0.875
mir-30a	O	0.00357549	17	1.93735	15	32	0.888889
mir-146b	O	0.00625345	24	1.95492	11	35	0.9
mir-25	O	0.00664098	25	1.9355	16	41	0.909091
mir-18a	O	0.0034457	16	1.89945	29	45	0.916667
mir-24-2	O	0.00574711	21	1.91213	25	46	0.923077
mir-590	X	0.00493549	19	1.90585	27	46	0.857143
mir-200c	O	0.0109385	35	1.93304	17	52	0.866667
mir-92a-1	O	0.00306	14	1.88217	39	53	0.875
let-7d	O	0.00912335	31	1.91272	24	55	0.882353
mir-19a	O	0.00781453	28	1.89461	33	61	0.888889
mir-23a	O	0.00607797	23	1.88122	40	63	0.894737
mir-22	O	0.0228952	65	1.98288	4	69	0.9
mir-146a	O	0.0144866	42	1.89668	31	73	0.904762
mir-532	X	0.0189011	51	1.91728	23	74	0.863636
mir-9-1	O	0.00809969	29	1.84989	53	82	0.869565
mir-19b-1	O	0.00681463	26	1.84381	57	83	0.875
mir-9-2	O	0.00817646	30	1.8462	54	84	0.88
mir-101-1	O	0.0224268	64	1.92026	22	86	0.884615
mir-186	X	0.0206304	56	1.89478	32	88	0.851852
mir-141	O	0.0131778	37	1.85057	52	89	0.857143
mir-181a-2	O	0.000895243	6	1.7642	85	91	0.862069
mir-576	X	0.01615	44	1.86507	47	91	0.833333
mir-130b	X	0.0149454	43	1.8575	50	93	0.806452
mir-27a	O	0.00697549	27	1.81263	67	94	0.8125
let-7c	O	0.0183619	50	1.86809	45	95	0.818182
mir-378	X	0.0192429	53	1.87154	43	96	0.794118
mir-106a	X	0.00219355	11	1.75835	87	98	0.771429
mir-502	X	0.01326	38	1.84133	60	98	0.75
let-7b	O	0.0320917	85	1.93762	14	99	0.756757
mir-188	X	0.0101781	34	1.81382	66	100	0.736842
mir-16-2	O	0.00190976	10	1.74091	92	102	0.74359
mir-197	O	0.0310753	83	1.93083	19	102	0.75
mir-16-1	O	0.0032917	15	1.74753	90	105	0.756098
mir-142	X	0.0258839	72	1.88539	35	107	0.738095
mir-378c	X	0.0175045	47	1.83229	61	108	0.72093
mir-19b-2	O	0.0170695	46	1.82365	64	110	0.727273
mir-33a	X	0.013441	40	1.80523	70	110	0.711111
mir-98	X	0.0175338	49	1.82511	63	112	0.695652
mir-30c-2	O	0.00369751	18	1.73576	95	113	0.702128
mir-125b-1	O	0.012086	36	1.78624	78	114	0.708333
mir-29a	O	0.0281049	79	1.88461	36	115	0.714286
mir-155	O	0.0262276	74	1.87176	42	116	0.72
let-7a-2	O	0.0361205	96	1.92155	21	117	0.72549
mir-21	O	0.043999	112	1.9621	8	120	0.730769
mir-125b-2	O	0.00530428	20	1.71917	103	123	0.735849
let-7a-1	O	0.0357403	95	1.89898	30	125	0.740741
mir-28	X	0.0346526	91	1.89128	34	125	0.727273
mir-10b	O	0.0482124	119	1.96852	7	126	0.732143
mir-501	X	0.0255329	71	1.84464	56	127	0.719298
let-7a-3	O	0.0376413	101	1.89991	28	129	0.724138
mir-29c	O	0.0268984	75	1.84151	59	134	0.728814
mir-324	O	0.0254178	70	1.81878	65	135	0.733333
mir-148a	O	0.0481868	118	1.92186	20	138	0.737705
mir-199a-1	O	0.0327474	86	1.84568	55	141	0.741935
mir-877	X	0.0210581	58	1.76567	83	141	0.730159
mir-30d	O	0.0190693	52	1.73735	94	146	0.734375
mir-185	X	0.0260448	73	1.79108	75	148	0.723077
mir-199a-2	O	0.0390557	104	1.86488	48	152	0.727273
mir-455	X	0.0353326	93	1.81086	68	161	0.716418
mir-183	O	0.0733524	144	1.93183	18	162	0.720588
mir-15b	X	0.0100903	33	1.65642	130	163	0.710145
mir-301b	O	0.0195957	54	1.7062	110	164	0.714286
mir-103-2	X	0.0341061	88	1.79007	77	165	0.704225
mir-130a	X	0.0138194	41	1.66178	125	166	0.694444
mir-182	O	0.0667274	140	1.90618	26	166	0.69863
mir-375	O	0.0889705	160	1.95374	12	172	0.702703
mir-500b	X	0.0403833	106	1.80728	69	175	0.693333
mir-421	X	0.0343145	90	1.76017	86	176	0.684211
mir-9-3	O	0.00587323	22	1.57936	154	176	0.688312
mir-140	O	0.0309949	82	1.73534	96	178	0.692308
mir-30b	O	0.0167149	45	1.65382	133	178	0.696203
mir-362	X	0.0236373	67	1.70336	111	178	0.6875
mir-660	X	0.0491941	122	1.84317	58	180	0.679012
mir-30c-1	O	0.0016575	9	1.51834	176	185	0.682927
mir-548b	X	0.0204604	55	1.6545	132	187	0.674699
mir-26a-2	O	0.0416459	109	1.7796	80	189	0.678571
mir-151	X	0.0667772	141	1.86461	49	190	0.670588
mir-452	O	0.0481503	116	1.79062	76	192	0.674419
mir-100	O	0.0803717	149	1.86877	44	193	0.678161
mir-500a	X	0.0856582	155	1.88219	38	193	0.670455
mir-181c	X	0.00929152	32	1.56168	162	194	0.662921
mir-190b	X	0.0497498	124	1.7989	72	196	0.655556
mir-27b	O	0.0285454	80	1.67597	119	199	0.659341
mir-150	X	0.0536561	129	1.79909	71	200	0.652174
mir-3682	X	0.0375225	100	1.71878	104	204	0.645161
mir-32	X	0.02312	66	1.62267	142	208	0.638298
let-7g	O	0.0486237	120	1.73413	97	217	0.642105
mir-99a	X	0.0631743	138	1.78001	79	217	0.635417
mir-200b	O	0.0362594	97	1.66984	121	218	0.639175
mir-181a-1	O	0.0028146	13	1.4371	206	219	0.642857
mir-125a	O	0.0409189	107	1.68542	114	221	0.646465
mir-23b	O	0.0399939	105	1.68364	116	221	0.65
mir-181b-1	O	0.0382533	102	1.66637	123	225	0.653465
mir-18b	O	0.0274633	77	1.59523	149	226	0.656863
mir-135b	O	0.0245678	69	1.57035	159	228	0.660194
mir-769	X	0.0471851	113	1.68391	115	228	0.653846
mir-200a	O	0.0552556	131	1.72911	99	230	0.657143
mir-429	O	0.0302363	81	1.57738	155	236	0.660377
mir-99b	X	0.123903	199	1.88338	37	236	0.654206
mir-1307	X	0.110714	186	1.85728	51	237	0.648148
mir-671	X	0.0486968	121	1.68142	117	238	0.642202
mir-579	X	0.0481338	115	1.65877	126	241	0.636364
mir-223	O	0.061509	136	1.717	106	242	0.63964
mir-15a	O	0.0272567	76	1.54858	168	244	0.642857
mir-224	O	0.0840898	153	1.74656	91	244	0.646018
mir-29b-2	O	0.0481722	117	1.65679	128	245	0.649123
mir-138-2	X	0.0134314	39	1.43663	207	246	0.643478
mir-301a	O	0.035711	94	1.59006	152	246	0.646552
mir-143	O	0.11044	185	1.82898	62	247	0.649573
mir-3647	X	0.105172	177	1.79732	73	250	0.644068
mir-454	X	0.0279458	78	1.53205	173	251	0.638655
mir-338	O	0.0511536	127	1.65764	127	254	0.641667
mir-342	O	0.0738349	145	1.70248	112	257	0.644628
mir-138-1	X	0.0175096	48	1.4153	215	263	0.639344
mir-148b	O	0.0494043	123	1.63253	140	263	0.642276
mir-152	O	0.055389	132	1.65617	131	263	0.645161
mir-192	X	0.0866014	156	1.71122	108	264	0.64
mir-203	O	0.155934	224	1.8799	41	265	0.642857
mir-374a	O	0.109102	183	1.7718	82	265	0.645669
mir-942	X	0.095946	167	1.72934	98	265	0.640625
mir-107	O	0.0343017	89	1.51373	177	266	0.643411
mir-199b	O	0.152671	221	1.86536	46	267	0.646154
mir-934	X	0.100801	169	1.72493	101	270	0.641221
mir-545	X	0.0548059	130	1.6044	146	276	0.636364
mir-29b-1	O	0.0575131	134	1.62035	143	277	0.639098
mir-577	X	0.112994	189	1.73872	93	282	0.634328
mir-361	X	0.0892629	161	1.66983	122	283	0.62963
mir-149	O	0.0838686	152	1.64967	136	288	0.632353
mir-548d-2	X	0.0243996	68	1.39442	221	289	0.627737
mir-379	X	0.116083	192	1.72714	100	292	0.623188
mir-1301	X	0.140936	213	1.7791	81	294	0.618705
mir-210	O	0.150664	220	1.79588	74	294	0.621429
mir-511-2	X	0.10763	181	1.68026	118	299	0.617021
mir-582	X	0.0877421	157	1.61257	145	302	0.612676
mir-191	O	0.1445	216	1.74887	89	305	0.615385
mir-218-2	O	0.0337217	87	1.39189	224	311	0.618056
mir-335	O	0.0745223	146	1.54926	167	313	0.62069
mir-193b	O	0.0931528	163	1.59006	151	314	0.623288
mir-766	X	0.125398	201	1.70036	113	314	0.619048
mir-127	O	0.136181	210	1.71762	105	315	0.621622
mir-196a-1	O	0.129947	206	1.71071	109	315	0.624161
mir-96	O	0.0365226	99	1.40882	216	315	0.626667
mir-330	X	0.0423118	110	1.4338	208	318	0.622517
mir-374b	X	0.0964633	168	1.59252	150	318	0.618421
mir-939	X	0.102795	174	1.62005	144	318	0.614379
mir-616	X	0.0882905	158	1.5635	161	319	0.61039
mir-219-1	O	0.0313984	84	1.37278	237	321	0.612903
mir-10a	O	0.17446	234	1.75697	88	322	0.615385
mir-511-1	X	0.121565	196	1.65657	129	325	0.611465
mir-181b-2	O	0.0349977	92	1.37486	234	326	0.613924
mir-195	O	0.047463	114	1.40188	218	332	0.616352
mir-103-1	X	0.194123	253	1.76458	84	337	0.6125
mir-101-2	O	0.0425764	111	1.3863	227	338	0.614907
mir-1306	X	0.176082	236	1.72488	102	338	0.611111
mir-34a	O	0.0841392	154	1.47703	191	345	0.613497
mir-548d-1	X	0.036391	98	1.35249	247	345	0.609756
mir-212	X	0.0926776	162	1.49263	184	346	0.606061
mir-126	O	0.184639	240	1.71156	107	347	0.608434
mir-331	X	0.0811194	150	1.45177	198	348	0.60479
mir-584	O	0.14153	214	1.65282	134	348	0.607143
mir-31	O	0.0935605	164	1.48254	186	350	0.609467
mir-214	O	0.0555243	133	1.39979	219	352	0.611765
mir-337	X	0.0778491	148	1.43803	204	352	0.608187
mir-7-1	O	0.0687843	142	1.41844	214	356	0.610465
mir-128-1	O	0.116017	191	1.54668	169	360	0.612717
mir-26b	O	0.109288	184	1.50399	179	363	0.614943
mir-145	O	0.185006	242	1.66635	124	366	0.617143
mir-744	X	0.111067	187	1.50376	180	367	0.613636
mir-128-2	O	0.106321	178	1.47736	190	368	0.615819
mir-181d	X	0.0503055	125	1.35766	244	369	0.61236
mir-339	O	0.111522	188	1.49522	181	369	0.614525
mir-629	O	0.144599	217	1.58805	153	370	0.616667
mir-20b	O	0.0409463	108	1.30405	265	373	0.618785
mir-221	O	0.121441	195	1.49358	183	378	0.620879
mir-134	X	0.186437	245	1.65133	135	380	0.617486
mir-139	O	0.102549	173	1.42629	212	385	0.619565
mir-299	O	0.0604026	135	1.33807	252	387	0.621622
mir-424	X	0.0773593	147	1.36707	240	387	0.61828
let-7f-2	O	0.107473	180	1.43001	210	390	0.620321
mir-542	X	0.169326	231	1.56474	160	391	0.617021
mir-3922	X	0.165333	230	1.55915	163	393	0.613757
mir-33b	X	0.0640736	139	1.32194	257	396	0.610526
let-7e	O	0.157774	226	1.52595	174	400	0.612565
mir-24-1	O	0.0510709	126	1.27138	274	400	0.614583
mir-548s	X	0.162637	228	1.51842	175	403	0.611399
mir-497	O	0.0532009	128	1.25009	280	408	0.613402
mir-381	X	0.0953318	166	1.35842	243	409	0.610256
mir-196a-2	O	0.148657	218	1.47693	192	410	0.612245
mir-1271	X	0.108142	182	1.38091	230	412	0.609137
mir-2355	O	0.241934	293	1.67541	120	413	0.611111
mir-3934	X	0.21061	266	1.59704	148	414	0.60804
mir-409	O	0.122237	197	1.40298	217	414	0.61
mir-153-2	O	0.183984	239	1.50432	178	417	0.61194
mir-1468	X	0.226338	281	1.64941	137	418	0.608911
mir-3200	X	0.231551	285	1.64174	139	424	0.605911
mir-194-2	O	0.181363	238	1.48047	187	425	0.607843
mir-1296	X	0.234153	289	1.6437	138	427	0.604878
mir-92b	X	0.127445	203	1.39126	225	428	0.601942
mir-484	X	0.22111	275	1.55907	164	439	0.599034
mir-196b	X	0.228851	284	1.5746	156	440	0.596154
mir-105-2	X	0.100965	170	1.27194	272	442	0.593301
mir-937	X	0.201545	261	1.49425	182	443	0.590476
mir-222	O	0.156276	225	1.39798	220	445	0.592417
mir-570	X	0.174329	232	1.41914	213	445	0.589623
mir-218-1	O	0.0383118	103	1.06168	343	446	0.591549
mir-1277	X	0.23675	290	1.573	158	448	0.588785
mir-205	O	0.260009	309	1.62381	141	450	0.590698
mir-625	O	0.225716	279	1.53373	172	451	0.592593
mir-105-1	X	0.10368	175	1.25609	277	452	0.589862
mir-3680	X	0.200052	260	1.46252	193	453	0.587156
mir-574	X	0.199037	258	1.45298	195	453	0.584475
mir-651	X	0.19338	251	1.44307	202	453	0.581818
mir-194-1	O	0.203605	264	1.45216	197	461	0.58371
mir-654	X	0.136093	209	1.33247	254	463	0.581081
mir-3928	X	0.257399	308	1.57409	157	465	0.578475
mir-425	O	0.226126	280	1.48512	185	465	0.580357
let-7f-1	O	0.0950699	165	1.19189	302	467	0.582222
mir-345	O	0.203562	263	1.43782	205	468	0.584071
mir-132	O	0.186026	244	1.3899	226	470	0.585903
mir-615	X	0.12449	200	1.27161	273	473	0.583333
mir-940	X	0.223516	276	1.44223	203	479	0.580786
mir-1287	X	0.297994	336	1.60085	147	483	0.578261
mir-628	X	0.198961	257	1.38613	228	485	0.575758
mir-328	O	0.231551	286	1.44375	200	486	0.577586
mir-3170	X	0.275274	323	1.55602	166	489	0.575107
mir-320b-2	O	0.164569	229	1.3139	261	490	0.576923
mir-548a-3	X	0.0209704	57	0.849444	439	496	0.574468
mir-3136	X	0.267635	318	1.47955	188	506	0.572034
mir-363	X	0.134026	207	1.1998	299	506	0.56962
mir-137	O	0.0889211	159	1.04387	351	510	0.571429
mir-369	X	0.129919	205	1.18048	307	512	0.569038
mir-3074	X	0.322891	353	1.5573	165	518	0.566667
mir-767	X	0.162204	227	1.22342	291	518	0.564315
mir-3652	X	0.287933	331	1.47938	189	520	0.561983
mir-876	X	0.0629604	137	0.960776	389	526	0.559671
mir-4326	X	0.32536	356	1.53978	171	527	0.557377
mir-3677	X	0.337653	359	1.54185	170	529	0.555102
mir-340	O	0.224943	278	1.32315	256	534	0.556911
mir-187	O	0.264818	316	1.39203	223	539	0.558704
mir-135a-1	O	0.106886	179	1.02013	364	543	0.560484
mir-580	X	0.227969	283	1.31436	260	543	0.558233
mir-365-1	X	0.262052	312	1.37511	233	545	0.556
mir-495	O	0.155128	222	1.12293	326	548	0.557769
mir-7-2	O	0.102466	172	0.987729	376	548	0.559524
mir-365-2	X	0.268556	319	1.37683	231	550	0.557312
mir-154	X	0.184873	241	1.15613	310	551	0.555118
mir-1276	X	0.252258	303	1.34776	250	553	0.552941
mir-589	X	0.277983	325	1.38608	229	554	0.550781
mir-377	X	0.149372	219	1.08265	336	555	0.548638
mir-124-3	O	0.0214456	61	0.6911	495	556	0.550388
mir-326	O	0.217132	272	1.2277	287	559	0.552124
mir-382	X	0.262382	313	1.34945	248	561	0.55
mir-3940	X	0.342545	365	1.45292	196	561	0.547893
mir-2277	X	0.349855	369	1.45391	194	563	0.545802
mir-215	O	0.194078	252	1.14933	313	565	0.547529
mir-2116	X	0.327826	357	1.42781	211	568	0.545455
mir-124-2	O	0.0219575	62	0.67294	507	569	0.54717
mir-193a	O	0.260939	310	1.31745	259	569	0.548872
mir-124-1	O	0.0222134	63	0.670764	508	571	0.550562
mir-376c	O	0.181021	237	1.08651	334	571	0.552239
mir-935	X	0.252006	302	1.28301	269	571	0.550186
mir-34c	O	0.123488	198	0.991586	374	572	0.551852
mir-551a	X	0.243056	295	1.25588	278	573	0.549815
mir-486	O	0.261813	311	1.28981	268	579	0.551471
mir-592	X	0.195133	254	1.12878	325	579	0.549451
mir-503	X	0.253575	306	1.25747	276	582	0.547445
mir-411	O	0.205643	265	1.14342	318	583	0.549091
mir-652	X	0.323425	354	1.3766	232	586	0.547101
mir-760	X	0.264756	315	1.27547	271	586	0.545126
mir-153-1	O	0.19187	249	1.06654	341	590	0.546763
mir-559	X	0.239441	292	1.19401	301	593	0.544803
mir-3613	X	0.407151	396	1.44764	199	595	0.542857
mir-3619	X	0.198871	256	1.07107	339	595	0.540925
mir-136	X	0.287046	330	1.29943	266	596	0.539007
mir-588	X	0.211634	270	1.11873	328	598	0.537102
mir-627	X	0.231986	287	1.15199	312	599	0.535211
mir-423	O	0.324677	355	1.35456	245	600	0.536842
mir-874	O	0.299014	337	1.31328	263	600	0.538462
mir-320c-1	O	0.191073	248	1.0404	354	602	0.54007
mir-636	X	0.27534	324	1.25229	279	603	0.538194
mir-26a-1	O	0.117532	194	0.916905	415	609	0.539792
mir-1270-2	X	0.400104	391	1.39402	222	613	0.537931
mir-598	X	0.296853	334	1.24886	281	615	0.536082
mir-765	X	0.24638	299	1.14648	316	615	0.534247
mir-758	X	0.338081	360	1.3138	262	622	0.532423
mir-1254	X	0.395388	388	1.37409	235	623	0.530612
mir-95	X	0.224269	277	1.05274	347	624	0.528814
mir-450b	O	0.286538	328	1.20207	297	625	0.530405
mir-518a-1	X	0.0213099	60	0.512277	569	629	0.52862
mir-887	X	0.293788	333	1.20097	298	631	0.526846
mir-485	X	0.210638	267	1.01782	365	632	0.525084
mir-663	X	0.246873	301	1.08595	335	636	0.523333
mir-320a	O	0.416627	401	1.37403	236	637	0.524917
mir-3651	X	0.416495	400	1.36758	239	639	0.523179
mir-7-3	O	0.125597	202	0.84976	438	640	0.524752
mir-1270-1	X	0.421145	403	1.3717	238	641	0.523026
mir-3691	X	0.359551	374	1.27553	270	644	0.521311
mir-659	X	0.273064	321	1.12899	324	645	0.519608
mir-1304	X	0.425781	408	1.35314	246	654	0.517915
mir-320d-1	O	0.19546	255	0.940772	399	654	0.519481
mir-643	X	0.3134	345	1.1662	309	654	0.517799
mir-204	O	0.23392	288	1.00668	367	655	0.519355
mir-518a-2	X	0.0210924	59	0.467095	598	657	0.517685
mir-1274b	X	0.453288	417	1.36493	241	658	0.516026
mir-202	O	0.192852	250	0.923293	409	659	0.517572
mir-539	X	0.155532	223	0.848905	441	664	0.515924
mir-1226	X	0.455557	418	1.3478	249	667	0.514286
mir-520a	O	0.101121	171	0.687816	496	667	0.515823
mir-664	X	0.551751	466	1.4437	201	667	0.514196
mir-3664	X	0.44874	415	1.33377	253	668	0.512579
mir-3127	X	0.469091	427	1.3622	242	669	0.510972
mir-451	X	0.437146	412	1.31778	258	670	0.509375
mir-708	O	0.351699	371	1.19767	300	671	0.510903
mir-504	X	0.218425	273	0.937113	400	673	0.509317
mir-624	X	0.202158	262	0.920692	413	675	0.50774
mir-873	X	0.242673	294	0.976891	382	676	0.506173
mir-216b	X	0.174446	233	0.826655	446	679	0.504615
mir-410	X	0.3147	346	1.08786	333	679	0.503067
mir-147b	X	0.246467	300	0.967415	385	685	0.501529
mir-493	O	0.348398	368	1.14137	320	688	0.503049
mir-550a-1	X	0.484715	433	1.32514	255	688	0.50152
mir-3944	X	0.423465	406	1.23863	285	691	0.5
mir-519a-1	X	0.243244	296	0.945735	396	692	0.498489
mir-129-1	O	0.185234	243	0.802396	452	695	0.5
mir-509-2	X	0.211371	269	0.879059	426	695	0.498498
mir-597	X	0.30679	342	1.04024	356	698	0.497006
mir-551b	X	0.252264	304	0.946947	395	699	0.495522
mir-519a-2	X	0.211886	271	0.87498	429	700	0.494048
mir-129-2	O	0.190307	247	0.799045	454	701	0.495549
mir-891a	X	0.24485	298	0.934875	403	701	0.494083
mir-1245	X	0.493562	438	1.30982	264	702	0.492625
mir-432	X	0.341547	363	1.06942	340	703	0.491176
mir-509-1	X	0.220445	274	0.872688	430	704	0.489736
mir-144	X	0.340484	362	1.06159	344	706	0.488304
mir-508	X	0.297027	335	0.993136	371	706	0.48688
mir-548f-1	X	0.444178	414	1.21788	292	706	0.485465
mir-487b	X	0.350219	370	1.07923	337	707	0.484058
mir-370	X	0.384783	385	1.13073	323	708	0.482659
mir-509-3	X	0.227917	282	0.876907	427	709	0.481268
mir-561	X	0.322273	352	1.03021	359	711	0.479885
mir-885	X	0.301584	341	0.984256	377	718	0.47851
mir-889	X	0.423909	407	1.15224	311	718	0.477143
mir-449a	X	0.338772	361	1.03185	358	719	0.475783
mir-3199-1	X	0.489146	436	1.23147	286	722	0.474432
mir-487a	X	0.292854	332	0.957441	390	722	0.473088
mir-1915	O	0.402456	394	1.11666	329	723	0.474576
mir-3662	X	0.486932	435	1.22738	288	723	0.473239
mir-1292	X	0.506723	443	1.22521	290	733	0.47191
mir-3653	X	0.539051	459	1.26822	275	734	0.470588
mir-450a-1	O	0.391528	386	1.04659	349	735	0.472067
mir-3187	X	0.511081	448	1.22537	289	737	0.470752
mir-376a-1	X	0.25697	307	0.865921	431	738	0.469444
mir-449b	X	0.273805	322	0.916852	416	738	0.468144
mir-1180	X	0.56432	472	1.29515	267	739	0.466851
mir-450a-2	O	0.392828	387	1.04164	352	739	0.46832
mir-135a-2	O	0.136496	211	0.621082	529	740	0.46978
mir-3909	X	0.508904	445	1.20346	296	741	0.468493
mir-2110	X	0.541177	460	1.24284	282	742	0.467213
mir-320c-2	O	0.243281	297	0.831093	445	742	0.468665
mir-556	X	0.237057	291	0.796305	455	746	0.467391
mir-1227	X	0.466844	425	1.13792	322	747	0.466125
mir-550a-2	X	0.547532	464	1.24241	283	747	0.464865
mir-34b	O	0.199174	259	0.69722	490	749	0.466307
mir-1237	X	0.46234	423	1.12017	327	750	0.465054
mir-496	X	0.357735	373	0.983682	378	751	0.463807
mir-323	X	0.300868	339	0.914228	417	756	0.462567
mir-296	O	0.341838	364	0.948492	393	757	0.464
mir-376b	X	0.300334	338	0.888251	423	761	0.462766
mir-412	X	0.450468	416	1.05975	345	761	0.461538
mir-190	X	0.382599	384	0.983589	379	763	0.460317
mir-3622a	X	0.519753	450	1.14748	314	764	0.459103
mir-3150b	X	0.570556	473	1.21611	293	766	0.457895
mir-655	X	0.37943	382	0.963326	387	769	0.456693
mir-3145	X	0.482494	432	1.07363	338	770	0.455497
mir-488	O	0.253233	305	0.772084	465	770	0.456919
mir-3678	X	0.558052	469	1.18831	304	773	0.455729
mir-3130-1	O	0.580874	480	1.20586	295	775	0.457143
mir-3610	X	0.572627	474	1.18877	303	777	0.455959
mir-219-2	O	0.117062	193	0.477302	587	780	0.457364
mir-548o	X	0.560145	470	1.14394	317	787	0.456186
mir-320d-2	O	0.279146	326	0.772092	464	790	0.457584
mir-3687	X	0.582927	482	1.17805	308	790	0.45641
mir-573	X	0.308647	343	0.813764	448	791	0.455243
mir-1976	X	0.640868	500	1.21517	294	794	0.454082
mir-494	X	0.406904	395	0.936661	402	797	0.452926
mir-3605	X	0.599218	493	1.18074	306	799	0.451777
mir-491	X	0.378305	381	0.913751	418	799	0.450633
mir-3618	X	0.536921	458	1.06385	342	800	0.449495
mir-506	O	0.134364	208	0.472228	594	802	0.450882
mir-3173	X	0.584976	484	1.13837	321	805	0.449749
mir-641	X	0.397702	390	0.901023	420	810	0.448622
mir-3926-1	X	0.611283	496	1.14721	315	811	0.4475
mir-376a-2	X	0.286682	329	0.708325	483	812	0.446384
mir-581	X	0.321216	351	0.779195	462	813	0.445274
mir-543	X	0.37812	379	0.850698	436	815	0.444169
mir-549	X	0.300902	340	0.728144	475	815	0.443069
mir-3607	X	0.864287	609	1.43258	209	818	0.441975
mir-3941	X	0.591102	489	1.10654	330	819	0.440887
mir-383	O	0.376788	378	0.82131	447	825	0.44226
mir-521-1	X	0.336052	358	0.763707	468	826	0.441176
mir-1910	X	0.607276	495	1.10321	332	827	0.440098
mir-520d	O	0.128368	204	0.422749	626	830	0.441463
mir-639	X	0.437614	413	0.898532	421	834	0.440389
mir-802	X	0.346113	367	0.74164	471	838	0.43932
mir-3676	X	0.680906	520	1.14218	319	839	0.438257
mir-1914	X	0.597194	492	1.04733	348	840	0.437198
mir-380	X	0.361539	376	0.76843	466	842	0.436145
mir-4286	X	0.593136	490	1.04094	353	843	0.435096
mir-944	X	0.470106	429	0.910675	419	848	0.434053
mir-518e	X	0.320721	350	0.673603	506	856	0.433014
mir-520b	O	0.311233	344	0.660573	513	857	0.434368
mir-618	X	0.397605	389	0.759612	469	858	0.433333
mir-3065	X	0.873017	612	1.34382	251	863	0.432304
mir-431	X	0.531978	456	0.924094	408	864	0.43128
mir-3620	X	0.646686	503	1.02285	363	866	0.43026
mir-302c	O	0.10513	176	0.318211	691	867	0.431604
mir-516a-1	O	0.422022	404	0.773885	463	867	0.432941
mir-522	X	0.507451	444	0.879088	425	869	0.431925
mir-3199-2	X	0.677162	517	1.02693	361	878	0.430913
mir-516a-2	O	0.42723	409	0.757519	470	879	0.432243
mir-656	X	0.469596	428	0.802547	451	879	0.431235
mir-3176	X	0.673404	515	1.00518	368	883	0.430233
mir-1228	X	0.690201	529	1.04026	355	884	0.429234
mir-520e	X	0.267357	317	0.513198	567	884	0.428241
mir-541	X	0.418427	402	0.704744	485	887	0.427252
mir-302a	O	0.144336	215	0.335028	673	888	0.428571
mir-373	O	0.188417	246	0.381738	645	891	0.429885
mir-329-2	X	0.361033	375	0.644003	520	895	0.428899
mir-184	X	0.68513	524	0.99182	373	897	0.427918
mir-302d	O	0.139	212	0.322452	685	897	0.429224
mir-372	X	0.320551	349	0.538195	555	904	0.428246
mir-329-1	X	0.382253	383	0.629637	524	907	0.427273
mir-433	X	0.514768	449	0.785714	459	908	0.426304
mir-1255a	X	0.703061	539	0.996377	370	909	0.425339
mir-1236	X	0.619252	498	0.922043	412	910	0.424379
mir-3614	X	0.786416	580	1.10358	331	911	0.423423
mir-675	X	0.711851	549	1.02468	362	911	0.422472
mir-599	X	0.355502	372	0.588705	540	912	0.421525
mir-1229	X	0.710329	548	1.01003	366	914	0.420582
mir-302b	O	0.113151	190	0.268315	725	915	0.421875
mir-662	X	0.413073	398	0.650556	517	915	0.420935
mir-3654	X	0.684635	523	0.94789	394	917	0.42
mir-499	X	0.378207	380	0.593575	537	917	0.419069
mir-665	X	0.466897	426	0.695877	491	917	0.418142
mir-3157	X	0.701235	537	0.979991	381	918	0.417219
mir-3667	X	0.692049	531	0.953025	392	923	0.4163
mir-1250	X	0.693894	532	0.945284	397	929	0.415385
mir-3158-2	X	0.706702	544	0.964181	386	930	0.414474
mir-572	X	0.460405	421	0.664968	510	931	0.413567
mir-449c	X	0.528909	455	0.716414	479	934	0.412664
mir-521-2	X	0.401087	393	0.587259	541	934	0.411765
mir-1288	X	0.721121	556	0.981973	380	936	0.41087
mir-3140	X	0.695734	533	0.930395	405	938	0.409978
mir-3194	X	0.715741	552	0.96115	388	940	0.409091
mir-938	X	0.400839	392	0.56598	548	940	0.408207
mir-1249	X	0.773108	575	0.999346	369	944	0.407328
mir-3138	X	0.699405	535	0.922197	411	946	0.406452
mir-676	X	0.733546	563	0.972401	383	946	0.405579
mir-3186	O	0.656311	510	0.850369	437	947	0.406852
mir-3615	X	0.834235	596	1.03676	357	953	0.405983
mir-1909	X	0.682772	521	0.861951	433	954	0.405117
mir-211	X	0.320267	348	0.445825	610	958	0.404255
mir-1537	X	0.730014	561	0.941876	398	959	0.403397
mir-603	X	0.414126	399	0.518	563	962	0.402542
mir-1224	X	0.784765	579	0.967647	384	963	0.401691
mir-23c	X	0.4303	410	0.543919	553	963	0.400844
mir-1251	X	0.817083	589	0.990058	375	964	0.4
mir-3155	X	0.704883	540	0.888251	424	964	0.39916
mir-548e	X	0.744053	566	0.937109	401	967	0.398323
mir-3648	X	0.883036	619	1.04542	350	969	0.39749
mir-585	X	0.557081	467	0.677188	502	969	0.39666
mir-3174	X	0.742311	565	0.924873	407	972	0.395833
mir-3942	X	0.731782	562	0.922262	410	972	0.39501
mir-514-2	X	0.594564	491	0.708722	482	973	0.394191
mir-1266	X	0.973374	670	1.18676	305	975	0.393375
mir-3129	X	0.756145	569	0.929698	406	975	0.392562
mir-658	X	0.497344	440	0.599426	536	976	0.391753
mir-548a-1	X	0.0715098	143	0.104559	834	977	0.390947
mir-605	X	0.551686	465	0.65817	515	980	0.390144
mir-514-1	X	0.602483	494	0.6985	488	982	0.389344
mir-519d	O	0.269823	320	0.358382	663	983	0.390593
mir-892a	X	0.434615	411	0.503654	572	983	0.389796
mir-933	X	0.455895	419	0.516192	565	984	0.389002
mir-653	X	0.763475	571	0.918133	414	985	0.388211
mir-2115	X	0.797868	582	0.931227	404	986	0.387424
mir-518f	X	0.47488	431	0.528684	558	989	0.38664
mir-632	O	0.533393	457	0.613558	533	990	0.387879
mir-514-3	X	0.613041	497	0.692219	494	991	0.387097
mir-548k	X	0.757857	570	0.890906	422	992	0.386318
mir-642a	X	0.940652	652	1.05896	346	998	0.385542
mir-888	X	0.368299	377	0.427282	621	998	0.38477
mir-3164	X	0.712137	550	0.808194	449	999	0.384
mir-1269	X	1.05029	719	1.24074	284	1003	0.383234
mir-3115	X	0.726468	560	0.848554	443	1003	0.38247
mir-3913-1	X	0.905264	632	0.991911	372	1004	0.38171
mir-518d	X	0.282851	327	0.33225	677	1004	0.380952
mir-3911	X	0.764672	572	0.858426	435	1007	0.380198
mir-133a-1	O	0.657601	511	0.686671	497	1008	0.381423
mir-489	X	0.58009	478	0.600655	535	1013	0.380671
mir-507	X	0.26251	314	0.298945	701	1015	0.379921
mir-1295	X	0.809141	585	0.865137	432	1017	0.379175
mir-520c	O	0.345632	366	0.369175	653	1019	0.380392
mir-1291	X	0.810737	586	0.861095	434	1020	0.379648
mir-3917	X	0.824934	593	0.874986	428	1021	0.378906
mir-3926-2	X	0.799489	583	0.849042	440	1023	0.378168
mir-548q	X	0.791346	581	0.848658	442	1023	0.377432
mir-1248	X	0.909328	635	0.956535	391	1026	0.376699
mir-555	X	0.486546	434	0.469566	595	1029	0.375969
mir-607	X	0.580529	479	0.547245	552	1031	0.375242
mir-611	X	0.5014	441	0.475182	590	1031	0.374517
mir-614	X	0.503714	442	0.476768	589	1031	0.373796
mir-3193	X	0.815502	588	0.807249	450	1038	0.373077
mir-492	X	0.519828	451	0.474054	592	1043	0.372361
mir-3192	X	0.812329	587	0.787842	457	1044	0.371648
mir-518c	X	0.520833	452	0.468453	596	1048	0.370937
mir-206	O	0.490578	437	0.438315	615	1052	0.372137
mir-548j	X	0.838836	599	0.800208	453	1052	0.371429
mir-346	X	0.589334	486	0.504276	571	1057	0.370722
mir-3131	X	0.807541	584	0.728524	474	1058	0.370019
mir-483	X	0.655651	509	0.549797	551	1060	0.369318
mir-520f	X	0.584396	483	0.49428	577	1060	0.36862
mir-3150	X	0.843404	603	0.786628	458	1061	0.367925
mir-3684	X	0.840362	600	0.780868	461	1061	0.367232
mir-2113	X	0.776457	576	0.701233	487	1063	0.366541
mir-647	X	0.46544	424	0.388579	642	1066	0.365854
mir-525	X	0.527505	454	0.442372	613	1067	0.365169
mir-3939	X	0.832694	595	0.726126	476	1071	0.364486
mir-526b	X	0.690969	530	0.587142	542	1072	0.363806
mir-1243	X	0.826494	594	0.714237	480	1074	0.363128
mir-371	X	0.317385	347	0.263692	730	1077	0.362454
mir-1262	X	0.870122	611	0.767538	467	1078	0.361781
mir-515-2	O	0.456726	420	0.359382	661	1081	0.362963
mir-1-2	O	0.716046	553	0.619634	531	1084	0.36414
mir-3690	X	0.906622	633	0.789072	456	1089	0.363469
mir-3945	X	0.823372	592	0.683686	498	1090	0.362799
mir-512-2	X	0.648302	504	0.477171	588	1092	0.362132
mir-2276	X	0.885866	620	0.729438	473	1093	0.361468
mir-3143	X	0.875898	615	0.720741	478	1093	0.360806
mir-448	X	0.411803	397	0.306419	697	1094	0.360146
mir-3177	X	0.877333	616	0.709555	481	1097	0.359489
mir-548l	X	0.859872	608	0.698164	489	1097	0.358834
mir-1179	X	0.887275	621	0.725247	477	1098	0.358182
mir-519c	O	0.664626	512	0.472557	593	1105	0.359347
mir-515-1	O	0.473353	430	0.325028	683	1113	0.360507
mir-208b	X	0.510613	446	0.351438	668	1114	0.359855
mir-3188	X	0.901168	631	0.705775	484	1115	0.359206
mir-490	X	0.590431	488	0.421776	627	1115	0.358559
mir-3126	X	0.892876	624	0.694303	492	1116	0.357914
mir-1247	X	1.10663	761	1.03016	360	1121	0.357271
mir-1305	X	0.898418	628	0.693711	493	1121	0.356631
mir-3137	X	0.888681	622	0.681736	499	1121	0.355993
mir-518b	X	0.723141	557	0.50671	570	1127	0.355357
mir-552	X	0.783235	578	0.558732	550	1128	0.354724
mir-622	X	0.588433	485	0.377117	648	1133	0.354093
mir-512-1	X	0.678189	519	0.436407	616	1135	0.353464
mir-1260b	X	0.897038	626	0.661999	512	1138	0.352837
mir-1293	X	0.917356	639	0.679392	500	1139	0.352212
mir-943	X	0.627666	499	0.39222	641	1140	0.35159
mir-3178	X	0.920003	641	0.674093	505	1146	0.35097
mir-1185-1	X	0.923946	643	0.674883	504	1147	0.350352
mir-3190	X	0.925253	644	0.675614	503	1147	0.349736
mir-612	X	0.654312	508	0.404601	639	1147	0.349123
mir-122	O	0.545039	462	0.320725	688	1150	0.350263
mir-217	X	0.852401	606	0.579646	545	1151	0.34965
mir-875	X	0.461596	422	0.263994	729	1151	0.34904
mir-3198	X	0.912018	637	0.653656	516	1153	0.348432
mir-770	X	0.641804	501	0.370052	652	1153	0.347826
mir-1275	X	0.929152	647	0.667936	509	1156	0.347222
mir-325	X	0.546777	463	0.3147	693	1156	0.34662
mir-548a-2	X	0.0834427	151	0.0128981	1007	1158	0.346021
mir-661	O	0.582218	481	0.32622	680	1161	0.34715
mir-320e	O	0.931733	648	0.660093	514	1162	0.348276
mir-216a	X	0.850376	604	0.52537	559	1163	0.347676
mir-3938	X	0.874459	614	0.560204	549	1163	0.347079
mir-720	X	0.918681	640	0.634682	523	1163	0.346484
mir-3117	X	0.945668	655	0.664441	511	1166	0.34589
mir-3139	X	0.652298	506	0.359399	660	1166	0.345299
mir-519b	X	0.578791	477	0.32061	689	1166	0.34471
mir-1256	X	0.926556	645	0.640687	522	1167	0.344123
mir-2114	X	1.0356	707	0.784962	460	1167	0.343537
mir-3116-2	X	0.910675	636	0.61669	532	1168	0.342954
mir-3609	X	0.936851	649	0.644465	519	1168	0.342373
mir-1244-2	X	0.57765	476	0.311205	695	1171	0.341794
mir-631	X	0.589972	487	0.324563	684	1171	0.341216
mir-1286	X	0.916027	638	0.607667	534	1172	0.340641
mir-600	X	0.701098	536	0.408023	638	1174	0.340067
mir-3616	X	0.939389	651	0.626904	525	1176	0.339496
mir-3679	X	0.938122	650	0.621835	527	1177	0.338926
mir-384	X	0.174799	235	0.0128981	943	1178	0.338358
mir-133b	O	0.725969	559	0.424088	622	1181	0.339465
mir-544	X	0.495277	439	0.246497	742	1181	0.338898
mir-4306	O	0.677544	518	0.353776	667	1185	0.34
mir-524	X	0.541386	461	0.269132	724	1185	0.339434
mir-3161	X	0.967515	668	0.650534	518	1186	0.33887
mir-519e	O	0.524961	453	0.256558	734	1187	0.339967
mir-3912	X	1.0476	716	0.731339	472	1188	0.339404
mir-668	X	0.704978	541	0.363598	657	1198	0.338843
mir-591	X	0.577282	475	0.266619	726	1201	0.338284
mir-613	X	0.422112	405	0.151575	797	1202	0.337727
mir-3191	X	1.02791	702	0.677968	501	1203	0.337171
mir-367	O	0.211254	268	0.0128981	935	1203	0.338259
mir-374c	X	1.0013	683	0.642389	521	1204	0.337705
mir-1246	X	0.954305	659	0.568305	547	1206	0.337152
mir-593	X	0.563012	471	0.252843	736	1207	0.336601
mir-1185-2	X	0.96987	669	0.589376	539	1208	0.336052
mir-1908	X	0.960364	664	0.585905	544	1208	0.335505
mir-1193	X	0.686408	525	0.318597	690	1215	0.334959
mir-133a-2	O	0.708835	546	0.341191	672	1218	0.336039
mir-208a	X	0.684154	522	0.291591	704	1226	0.335494
mir-498	X	0.651408	505	0.273508	721	1226	0.334951
mir-1181	X	0.996982	681	0.574988	546	1227	0.33441
mir-1538	X	1.00555	687	0.586336	543	1230	0.333871
mir-323b	X	1.12966	786	0.846769	444	1230	0.333333
mir-517a	X	0.891353	623	0.446057	609	1232	0.332797
mir-3149	X	0.989292	677	0.532165	556	1233	0.332263
mir-517b	X	0.894316	625	0.446607	608	1233	0.331731
mir-617	X	0.670276	514	0.271847	722	1236	0.3312
mir-517c	X	0.77798	577	0.357774	664	1241	0.330671
mir-1278	X	0.995894	680	0.518126	562	1242	0.330144
mir-621	X	0.688249	528	0.277815	714	1242	0.329618
mir-1284	X	1.0485	718	0.621974	526	1244	0.329094
mir-1913	X	0.990401	678	0.514234	566	1244	0.328571
mir-3681	X	0.993708	679	0.512737	568	1247	0.328051
mir-3611	X	1.00661	688	0.522358	560	1248	0.327532
mir-3692	X	0.984817	675	0.503113	573	1248	0.327014
mir-3121	X	0.961565	666	0.487329	583	1249	0.326498
mir-1197	X	1.0087	689	0.518424	561	1250	0.325984
mir-578	X	0.836584	598	0.361909	659	1257	0.325472
mir-564	X	0.739307	564	0.312711	694	1258	0.324961
mir-548x	X	1.00343	685	0.498024	575	1260	0.324451
mir-520g	X	0.859039	607	0.367661	654	1261	0.323944
mir-3925	X	0.999146	682	0.481022	585	1267	0.323437
mir-1258	O	1.12637	782	0.702209	486	1268	0.324493
mir-3688	X	1.01491	692	0.494485	576	1268	0.323988
mir-610	X	0.713087	551	0.275205	717	1268	0.323484
mir-1283-2	X	1.0665	731	0.593036	538	1269	0.322981
mir-891b	X	0.687082	526	0.245824	743	1269	0.322481
mir-648	X	0.642568	502	0.199023	769	1271	0.321981
mir-523	X	0.821951	591	0.321284	687	1278	0.321484
mir-3180-4	X	1.01593	693	0.480159	586	1279	0.320988
mir-3617	X	1.01999	698	0.489601	581	1279	0.320493
mir-1294	X	1.05641	725	0.531459	557	1282	0.32
mir-520h	O	0.86474	610	0.33427	674	1284	0.321045
mir-563	X	0.674905	516	0.199023	768	1284	0.320552
mir-1234	X	1.02889	703	0.488065	582	1285	0.320061
mir-544b	X	0.705455	542	0.24491	744	1286	0.319572
mir-553	X	0.702395	538	0.229007	748	1286	0.319084
mir-1290	O	0.988179	676	0.445291	611	1287	0.320122
mir-516b-1	O	0.841075	601	0.321553	686	1287	0.321157
mir-1238	X	1.01389	691	0.46759	597	1288	0.320669
mir-1-1	O	0.664635	513	0.175665	779	1292	0.3217
mir-198	X	0.696811	534	0.215719	758	1292	0.321212
mir-548y	X	1.03749	709	0.486588	584	1293	0.320726
mir-4254	X	1.03082	704	0.475079	591	1295	0.320242
mir-3179-3	X	1.00975	690	0.449093	607	1297	0.319759
mir-3196	X	1.01898	696	0.464887	601	1297	0.319277
mir-516b-2	O	0.835964	597	0.302856	700	1297	0.320301
mir-1257	X	1.02099	699	0.459915	604	1303	0.31982
mir-1539	X	1.03275	706	0.466256	599	1305	0.31934
mir-3663	X	1.01695	694	0.444152	612	1306	0.318862
mir-586	X	0.71749	554	0.217189	755	1309	0.318386
mir-3927	X	1.04029	711	0.465444	600	1311	0.31791
mir-548t	X	1.07607	734	0.493419	578	1312	0.317437
mir-554	X	0.72448	558	0.21915	754	1312	0.316964
mir-1285-1	X	1.03655	708	0.458452	605	1313	0.316493
mir-147	X	0.709543	547	0.201469	767	1314	0.316024
mir-3116-1	X	1.02497	700	0.430194	618	1318	0.315556
mir-2278	X	1.04398	713	0.452239	606	1319	0.315089
mir-1253	X	1.00449	686	0.392719	640	1326	0.314623
mir-3929	X	1.04489	714	0.442183	614	1328	0.314159
mir-670	X	0.751179	568	0.212307	760	1328	0.313697
mir-922	O	0.746434	567	0.210901	761	1328	0.314706
mir-3179-1	X	1.03179	705	0.423054	625	1330	0.314244
mir-3935	X	1.02595	701	0.412898	635	1336	0.313783
mir-298	O	0.765706	573	0.203605	765	1338	0.314788
mir-1267	X	1.03936	710	0.418859	630	1340	0.314327
mir-1285-2	X	0.955524	661	0.32656	679	1340	0.313869
mir-1303	X	1.04214	712	0.421361	628	1340	0.313411
mir-3936	X	1.05555	724	0.434512	617	1341	0.312955
mir-3156-2	X	1.15026	816	0.621764	528	1344	0.3125
mir-1297	X	0.688119	527	0.126721	818	1345	0.312046
mir-3132	X	1.05728	727	0.428684	619	1346	0.311594
mir-3125	X	1.05381	723	0.423083	624	1347	0.311143
mir-3606	X	1.0458	715	0.412931	634	1349	0.310694
mir-602	X	0.767085	574	0.179701	775	1349	0.310245
mir-527	X	1.13994	796	0.543447	554	1350	0.309798
mir-548v	X	1.15186	820	0.621068	530	1350	0.309353
mir-1252	X	1.05813	728	0.424043	623	1351	0.308908
mir-3655	X	1.13012	787	0.517541	564	1351	0.308465
mir-378b	X	0.842912	602	0.221412	752	1354	0.308023
mir-3918	X	1.05293	722	0.417345	633	1355	0.307582
mir-3159	X	1.05117	720	0.408966	637	1357	0.307143
mir-1283-1	X	1.12392	780	0.4908	580	1360	0.306705
mir-3158-1	X	1.07135	732	0.420941	629	1361	0.306268
mir-300	X	0.51063	447	0.0128981	916	1363	0.305832
mir-422a	X	0.718555	555	0.139598	808	1363	0.305398
mir-3919	X	1.11487	770	0.461222	603	1373	0.304965
mir-1911	X	1.10415	759	0.427595	620	1379	0.304533
mir-3144	X	1.07914	735	0.383471	644	1379	0.304102
mir-3657	X	1.06403	730	0.377077	649	1379	0.303672
mir-3152	X	1.09768	751	0.412375	636	1387	0.303244
mir-3154	X	1.08656	742	0.378368	647	1389	0.302817
mir-626	X	0.819463	590	0.151356	799	1389	0.302391
mir-1225	X	1.08437	740	0.373311	650	1390	0.301966
mir-941-1	X	0.879733	617	0.182211	774	1391	0.301543
mir-3202-1	X	1.0814	736	0.362183	658	1394	0.30112
mir-510	O	0.88093	618	0.17617	778	1396	0.302098
mir-3166	X	1.088	743	0.364715	655	1398	0.301676
mir-3124	X	1.10352	758	0.379777	646	1404	0.301255
mir-103-1-as	X	0.705661	543	0.0760888	863	1406	0.300836
mir-3146	X	1.09013	744	0.358924	662	1406	0.300417
mir-3916	X	1.08511	741	0.35733	665	1406	0.3
mir-3923	X	1.15365	827	0.492443	579	1406	0.299584
mir-4284	X	1.08215	737	0.344623	670	1407	0.299169
mir-663b	X	1.07529	733	0.333667	675	1408	0.298755
mir-3914-1	X	1.09154	746	0.350754	669	1415	0.298343
mir-103-2-as	X	0.707595	545	0.0672378	873	1418	0.297931
mir-3156-1	X	1.15816	847	0.501261	574	1421	0.297521
mir-3920	X	1.13447	790	0.418338	631	1421	0.297111
mir-609	X	0.873121	613	0.13821	810	1423	0.296703
mir-3135	X	1.09362	749	0.328111	678	1427	0.296296
mir-514b	X	1.10031	754	0.333495	676	1430	0.29589
mir-892b	X	0.850566	605	0.113655	826	1431	0.295486
mir-3622b	X	1.12733	783	0.372602	651	1434	0.295082
mir-1302-3	X	1.10096	755	0.325896	681	1436	0.294679
mir-3910-2	X	1.14439	806	0.417667	632	1438	0.294278
mir-3184	X	1.09224	748	0.317071	692	1440	0.293878
mir-1260	X	1.09084	745	0.305284	698	1443	0.293478
mir-3183	X	1.11543	772	0.344139	671	1443	0.29308
mir-596	X	0.957851	663	0.171168	783	1446	0.292683
mir-604	X	0.897075	627	0.117638	822	1449	0.292287
mir-3167	X	0.944894	654	0.150682	800	1454	0.291892
mir-513c	X	1.13363	788	0.356227	666	1454	0.291498
mir-3650	X	1.11084	763	0.310283	696	1459	0.291105
mir-645	X	0.944653	653	0.141895	807	1460	0.290713
mir-3165	X	1.11025	762	0.30407	699	1461	0.290323
mir-3189	X	1.15142	818	0.386679	643	1461	0.289933
mir-4262	X	0.65321	507	0.0128981	955	1462	0.289544
mir-1244-3	X	0.95497	660	0.143722	804	1464	0.289157
mir-623	X	0.951495	658	0.138824	809	1467	0.28877
mir-630	X	0.950128	657	0.136558	811	1468	0.288385
mir-1281	X	1.11259	765	0.288584	706	1471	0.288
mir-4322	X	1.1054	760	0.278932	712	1472	0.287617
mir-1263	X	1.11143	764	0.282895	709	1473	0.287234
mir-3612	X	1.11374	768	0.289593	705	1473	0.286853
mir-3202-2	X	1.1357	792	0.325567	682	1474	0.286472
mir-3156-3	X	1.2368	875	0.463512	602	1477	0.286093
mir-548c	X	0.55725	468	0.0128981	1010	1478	0.285714
mir-650	X	0.981426	673	0.142932	805	1478	0.285337
mir-1323	O	1.15289	823	0.364066	656	1479	0.28628
mir-567	X	0.966356	667	0.13279	814	1481	0.285903
mir-3646	X	1.11872	774	0.284613	708	1482	0.285526
mir-1289-1	X	1.1254	781	0.294877	702	1483	0.285151
mir-4315-1	X	1.11317	767	0.274806	718	1485	0.284777
mir-657	X	0.922414	642	0.096551	844	1486	0.284404
mir-4321	X	1.1016	756	0.261627	731	1487	0.284031
mir-513b	X	1.12032	777	0.280638	710	1487	0.28366
mir-1322	X	1.1171	773	0.276382	716	1489	0.28329
mir-3689b	X	1.10224	757	0.257879	733	1490	0.28292
mir-3151	X	1.1292	785	0.279102	711	1496	0.282552
mir-3658	X	1.12291	778	0.273995	720	1498	0.282185
mir-3659	X	1.12341	779	0.274106	719	1498	0.281818
mir-3175	X	1.13405	789	0.27698	715	1504	0.281453
mir-548n	X	1.14207	801	0.278115	713	1514	0.281088
mir-640	X	0.948787	656	0.0765408	861	1517	0.280724
mir-3943	X	1.1369	793	0.265776	727	1520	0.280362
mir-936	X	1.01947	697	0.116472	824	1521	0.28
mir-644	X	0.981927	674	0.0900819	848	1522	0.279639
mir-550b-1	X	1.13845	794	0.25373	735	1529	0.279279
mir-562	X	0.961105	665	0.0754874	864	1529	0.27892
mir-571	X	0.977915	671	0.0773885	858	1529	0.278562
mir-1298	X	1.15484	829	0.294506	703	1532	0.278205
mir-3195	X	1.14173	800	0.251725	737	1537	0.277849
mir-3660	X	1.13529	791	0.240852	746	1537	0.277494
mir-550b-2	X	1.14031	798	0.248237	741	1539	0.277139
mir-1231	X	1.14275	802	0.250169	739	1541	0.276786
mir-3185	X	1.12781	784	0.216575	757	1541	0.276433
mir-3907	X	1.13883	795	0.228341	749	1544	0.276081
mir-3656	X	1.14977	815	0.258322	732	1547	0.275731
mir-302e	X	0.908556	634	0.0128981	917	1551	0.275381
mir-595	X	1.01705	695	0.0825708	856	1551	0.275032
mir-3937	X	1.14103	799	0.219383	753	1552	0.274684
mir-601	X	1.00211	684	0.070349	868	1552	0.274336
mir-1265	X	1.14309	803	0.225058	751	1554	0.27399
mir-3666	X	0.90014	629	0.0128981	933	1562	0.273644
mir-3120	X	1.14342	804	0.212511	759	1563	0.2733
mir-3661	X	1.14952	814	0.228129	750	1564	0.272956
mir-3128	X	1.15328	825	0.249796	740	1565	0.272613
mir-642b	X	1.15796	843	0.269703	723	1566	0.272271
mir-2117	X	1.15742	840	0.265507	728	1568	0.27193
mir-513a-1	O	1.14502	807	0.205958	762	1569	0.272841
mir-3168	X	1.1471	810	0.205077	763	1573	0.2725
mir-3130-2	O	1.14593	808	0.202684	766	1574	0.273408
mir-3181	X	1.15726	839	0.25043	738	1577	0.273067
mir-4279	X	1.14623	809	0.193279	770	1579	0.272727
mir-3148	X	1.15647	835	0.229906	747	1582	0.272388
mir-3160-1	X	1.15669	837	0.244654	745	1582	0.27205
mir-4320	X	1.14901	813	0.1842	773	1586	0.271712
mir-513a-2	O	1.15515	830	0.216708	756	1586	0.272615
mir-1274a	X	1.14407	805	0.168942	784	1589	0.272277
mir-320b-1	O	0.955791	662	0.0128981	931	1593	0.273177
mir-3685	X	1.1512	817	0.178423	776	1593	0.27284
mir-1264	X	1.15164	819	0.17566	780	1599	0.272503
mir-466	X	1.31537	892	0.287726	707	1599	0.272167
mir-3921	X	1.15689	838	0.204285	764	1602	0.271833
mir-718	O	1.15558	831	0.185426	772	1603	0.272727
mir-1273c	X	1.15249	822	0.172267	782	1604	0.272393
mir-606	X	1.11301	766	0.100035	840	1606	0.272059
mir-1182	X	1.14753	811	0.151575	796	1607	0.271726
mir-3179-2	X	1.15309	824	0.168048	785	1609	0.271394
mir-1206	X	1.14835	812	0.151356	798	1610	0.271062
mir-4295	X	0.90014	630	0.0128981	981	1611	0.270732
mir-3683	X	1.15229	821	0.153636	792	1613	0.270402
mir-3180-3	X	1.15347	826	0.162679	788	1614	0.270073
mir-3621	X	1.15401	828	0.162454	789	1617	0.269745
mir-637	X	1.08375	739	0.0611507	878	1617	0.269417
mir-635	X	1.1149	771	0.0911201	847	1618	0.269091
mir-583	X	1.10023	753	0.0722337	866	1619	0.268765
mir-638	O	1.09502	750	0.0688483	869	1619	0.269649
mir-3153	X	1.15572	832	0.162147	790	1622	0.269324
mir-3133	X	1.15787	842	0.167121	786	1628	0.268999
mir-1912	X	1.18733	860	0.191634	771	1631	0.268675
mir-3914-2	X	1.15599	833	0.144385	803	1636	0.268351
mir-3675	X	1.18151	858	0.174568	781	1639	0.268029
mir-3913-2	X	1.15811	846	0.152922	794	1640	0.267707
mir-297	X	1.05672	726	0.0128981	915	1641	0.267386
mir-3162	X	1.16986	854	0.165703	787	1641	0.267066
mir-4265	X	1.15658	836	0.141968	806	1642	0.266746
mir-4319	X	0.92881	646	0.0128981	1000	1646	0.266428
mir-1289-2	X	1.15611	834	0.133997	813	1647	0.26611
mir-3163	X	1.22807	870	0.176352	777	1647	0.265793
mir-3197	X	1.17569	856	0.159882	791	1647	0.265476
mir-526a-2	O	1.17278	855	0.152891	795	1650	0.26635
mir-921	X	1.11974	776	0.0658066	874	1650	0.266033
mir-4310	X	1.15821	850	0.148577	801	1651	0.265718
mir-1178	X	1.19897	861	0.152929	793	1654	0.265403
mir-3668	X	1.15781	841	0.128372	817	1658	0.265089
mir-1280	X	1.158	844	0.123365	820	1664	0.264775
mir-526a-1	O	1.1786	857	0.135591	812	1669	0.265643
mir-4315-2	X	1.21643	868	0.145679	802	1670	0.26533
mir-4273	X	1.15818	848	0.117428	823	1671	0.265018
mir-1205	X	1.15804	845	0.113114	827	1672	0.264706
mir-3147	X	1.16695	853	0.123307	821	1674	0.264395
mir-1825	X	1.18442	859	0.123863	819	1678	0.264085
mir-4324	X	1.16113	851	0.112915	828	1679	0.263775
mir-4292	X	1.1582	849	0.106572	831	1680	0.263466
mir-1827	X	1.23389	874	0.129557	816	1690	0.263158
mir-3915	X	1.26881	878	0.129655	815	1693	0.26285
mir-1244-1	X	1.16502	852	0.0984758	843	1695	0.262544
mir-548u	X	1.20188	862	0.100574	838	1700	0.262238
mir-1184-1	X	1.20624	864	0.0986481	841	1705	0.261932
mir-4296	X	1.21061	867	0.10009	839	1706	0.261628
mir-1184-2	X	1.20624	865	0.0986481	842	1707	0.261324
mir-1972-1	X	1.27463	881	0.108382	830	1711	0.261021
mir-761	X	0.980003	672	0.0128981	1040	1712	0.260718
mir-4263	X	1.22225	869	0.0914711	846	1715	0.260417
mir-1469	O	1.30082	886	0.105605	833	1719	0.261272
mir-548h-3	X	1.23098	872	0.0876324	851	1723	0.26097
mir-3122	X	1.34156	900	0.116156	825	1725	0.260669
mir-3169	X	1.33283	897	0.109979	829	1726	0.260369
mir-3689a	X	1.32119	893	0.103015	835	1728	0.260069
mir-1272	X	1.25717	876	0.0856088	853	1729	0.25977
mir-548w	X	1.295	884	0.0924801	845	1729	0.259472
mir-3180-1	X	1.26299	877	0.0830643	854	1731	0.259174
mir-4258	X	1.27172	879	0.0860311	852	1731	0.258877
mir-3171	X	1.3532	902	0.105612	832	1734	0.258581
mir-3180-2	X	1.33574	899	0.101415	837	1736	0.258286
mir-762	X	1.30664	887	0.0884733	850	1737	0.257991
mir-1203	X	1.2819	882	0.0765408	860	1742	0.257697
mir-2861	X	1.3241	894	0.088656	849	1743	0.257403
mir-566	X	1.04805	717	0.0128981	1026	1743	0.25711
mir-3160-2	X	1.37939	910	0.102686	836	1746	0.256818
mir-4281	X	1.29791	885	0.0747361	865	1750	0.256527
mir-4312	X	1.34447	901	0.0830643	855	1756	0.256236
mir-3142	X	1.31246	890	0.0714805	867	1757	0.255946
mir-646	X	1.05239	721	0.0128981	1036	1757	0.255656
mir-575	X	1.06104	729	0.0128981	1029	1758	0.255367
mir-3141	X	1.32992	896	0.0687898	870	1766	0.255079
mir-548f-5	X	1.32701	895	0.0677314	871	1766	0.254791
mir-587	X	1.08239	738	0.0128981	1030	1768	0.254505
mir-3665	X	1.38812	913	0.0798599	857	1770	0.254218
mir-557	X	1.09187	747	0.0128981	1024	1771	0.253933
mir-3674	X	1.39394	915	0.0770668	859	1774	0.253648
mir-4259	X	1.39685	916	0.0763045	862	1778	0.253363
mir-3119-2	X	1.36193	903	0.0598565	879	1782	0.25308
mir-1282	X	1.3823	911	0.0674298	872	1783	0.252796
mir-608	O	1.0992	752	0.0128981	1031	1783	0.253631
mir-1233-2	X	1.38521	912	0.0629312	876	1788	0.253348
mir-548f-4	X	1.39103	914	0.0615785	877	1791	0.253066
mir-1204	X	1.39976	917	0.0657188	875	1792	0.252784
mir-1183	X	1.64421	918	0.0128981	880	1798	0.252503
mir-1184-3	X	1.64421	919	0.0128981	881	1800	0.252222
mir-1200	X	1.64421	920	0.0128981	882	1802	0.251942
mir-1202	X	1.64421	921	0.0128981	883	1804	0.251663
mir-1207	X	1.64421	922	0.0128981	884	1806	0.251384
mir-649	X	1.11476	769	0.0128981	1037	1806	0.251106
mir-1208	X	1.64421	923	0.0128981	885	1808	0.250829
mir-1233-1	X	1.64421	924	0.0128981	886	1810	0.250552
mir-1255b-1	X	1.64421	925	0.0128981	887	1812	0.250276
mir-1255b-2	X	1.64421	926	0.0128981	888	1814	0.25
mir-1261	X	1.64421	927	0.0128981	889	1816	0.249725
mir-890	X	1.11887	775	0.0128981	1042	1817	0.249451
mir-1268	X	1.64421	928	0.0128981	890	1818	0.249177
mir-1273	X	1.64421	929	0.0128981	891	1820	0.248904
mir-1273d	X	1.64421	930	0.0128981	892	1822	0.248631
mir-3118-1	X	1.36889	904	0.0128981	919	1823	0.248359
mir-1279	X	1.64421	931	0.0128981	893	1824	0.248087
mir-3118-2	X	1.36889	905	0.0128981	920	1825	0.247817
mir-1299	X	1.64421	932	0.0128981	894	1826	0.247546
mir-3118-3	X	1.36889	906	0.0128981	921	1827	0.247277
mir-1302-1	X	1.64421	933	0.0128981	895	1828	0.247008
mir-3118-4	X	1.36889	907	0.0128981	922	1829	0.246739
mir-1302-10	X	1.64421	934	0.0128981	896	1830	0.246471
mir-3118-5	X	1.36889	908	0.0128981	923	1831	0.246204
mir-1302-11	X	1.64421	935	0.0128981	897	1832	0.245937
mir-634	X	1.14022	797	0.0128981	1035	1832	0.245671
mir-3118-6	X	1.36889	909	0.0128981	924	1833	0.245405
mir-1302-2	X	1.64421	936	0.0128981	898	1834	0.24514
mir-1302-4	X	1.64421	937	0.0128981	899	1836	0.244876
mir-1302-5	X	1.64421	938	0.0128981	900	1838	0.244612
mir-1302-6	X	1.64421	939	0.0128981	901	1840	0.244349
mir-1302-7	X	1.64421	940	0.0128981	902	1842	0.244086
mir-1302-8	X	1.64421	941	0.0128981	903	1844	0.243824
mir-1302-9	X	1.64421	942	0.0128981	904	1846	0.243562
mir-1321	X	1.64421	943	0.0128981	905	1848	0.243301
mir-1324	X	1.64421	944	0.0128981	906	1850	0.243041
mir-1470	X	1.64421	945	0.0128981	907	1852	0.242781
mir-1471	O	1.64421	946	0.0128981	908	1854	0.24359
mir-1972-2	X	1.64421	947	0.0128981	909	1856	0.24333
mir-1973	X	1.64421	948	0.0128981	910	1858	0.24307
mir-2052	X	1.64421	949	0.0128981	911	1860	0.242812
mir-2053	X	1.64421	950	0.0128981	912	1862	0.242553
mir-2054	X	1.64421	951	0.0128981	913	1864	0.242295
mir-2909	X	1.64421	952	0.0128981	914	1866	0.242038
mir-302f	X	1.64421	953	0.0128981	918	1871	0.241782
mir-3119-1	X	1.64421	954	0.0128981	925	1879	0.241525
mir-3123	X	1.64421	955	0.0128981	926	1881	0.24127
mir-3134	X	1.64421	956	0.0128981	927	1883	0.241015
mir-3180-5	X	1.64421	957	0.0128981	928	1885	0.24076
mir-3182	X	1.64421	958	0.0128981	929	1887	0.240506
mir-3201	X	1.64421	959	0.0128981	930	1889	0.240253
mir-3649	X	1.64421	960	0.0128981	932	1892	0.24
mir-3669	X	1.64421	961	0.0128981	934	1895	0.239748
mir-620	X	1.20565	863	0.0128981	1033	1896	0.239496
mir-3670	X	1.64421	962	0.0128981	936	1898	0.239244
mir-619	X	1.20849	866	0.0128981	1032	1898	0.238994
mir-3671	X	1.64421	963	0.0128981	937	1900	0.238743
mir-3672	X	1.64421	964	0.0128981	938	1902	0.238494
mir-3673	X	1.64421	965	0.0128981	939	1904	0.238245
mir-3686	X	1.64421	966	0.0128981	940	1906	0.237996
mir-568	X	1.27315	880	0.0128981	1027	1907	0.237748
mir-3713	X	1.64421	967	0.0128981	941	1908	0.2375
mir-3714	X	1.64421	968	0.0128981	942	1910	0.237253
mir-569	X	1.29483	883	0.0128981	1028	1911	0.237006
mir-3908	X	1.64421	969	0.0128981	944	1913	0.23676
mir-3910-1	X	1.64421	970	0.0128981	945	1915	0.236515
mir-924	X	1.22994	871	0.0128981	1044	1915	0.236269
mir-558	X	1.31509	891	0.0128981	1025	1916	0.236025
mir-920	X	1.2327	873	0.0128981	1043	1916	0.235781
mir-3924	X	1.64421	971	0.0128981	946	1917	0.235537
mir-4251	X	1.64421	972	0.0128981	947	1919	0.235294
mir-4252	X	1.64421	973	0.0128981	948	1921	0.235052
mir-4253	X	1.64421	974	0.0128981	949	1923	0.234809
mir-4255	X	1.64421	975	0.0128981	950	1925	0.234568
mir-4256	X	1.64421	976	0.0128981	951	1927	0.234327
mir-4257	O	1.64421	977	0.0128981	952	1929	0.235113
mir-4260	X	1.64421	978	0.0128981	953	1931	0.234872
mir-633	X	1.33321	898	0.0128981	1034	1932	0.234631
mir-4261	X	1.64421	979	0.0128981	954	1933	0.234391
mir-941-3	X	1.31175	888	0.0128981	1045	1933	0.234151
mir-941-4	X	1.31175	889	0.0128981	1046	1935	0.233912
mir-4264	X	1.64421	980	0.0128981	956	1936	0.233673
mir-4266	X	1.64421	981	0.0128981	957	1938	0.233435
mir-4267	X	1.64421	982	0.0128981	958	1940	0.233198
mir-4268	X	1.64421	983	0.0128981	959	1942	0.23296
mir-4269	X	1.64421	984	0.0128981	960	1944	0.232724
mir-4270	X	1.64421	985	0.0128981	961	1946	0.232487
mir-4271	X	1.64421	986	0.0128981	962	1948	0.232252
mir-4272	X	1.64421	987	0.0128981	963	1950	0.232016
mir-4274	X	1.64421	988	0.0128981	964	1952	0.231781
mir-4275	X	1.64421	989	0.0128981	965	1954	0.231547
mir-4276	X	1.64421	990	0.0128981	966	1956	0.231313
mir-4277	X	1.64421	991	0.0128981	967	1958	0.23108
mir-4278	X	1.64421	992	0.0128981	968	1960	0.230847
mir-4280	X	1.64421	993	0.0128981	969	1962	0.230614
mir-4282	X	1.64421	994	0.0128981	970	1964	0.230382
mir-4283-1	X	1.64421	995	0.0128981	971	1966	0.230151
mir-4283-2	X	1.64421	996	0.0128981	972	1968	0.22992
mir-4285	X	1.64421	997	0.0128981	973	1970	0.229689
mir-4287	X	1.64421	998	0.0128981	974	1972	0.229459
mir-4288	X	1.64421	999	0.0128981	975	1974	0.229229
mir-4289	X	1.64421	1000	0.0128981	976	1976	0.229
mir-4290	X	1.64421	1001	0.0128981	977	1978	0.228771
mir-4291	X	1.64421	1002	0.0128981	978	1980	0.228543
mir-4293	X	1.64421	1003	0.0128981	979	1982	0.228315
mir-4294	X	1.64421	1004	0.0128981	980	1984	0.228088
mir-4297	X	1.64421	1005	0.0128981	982	1987	0.227861
mir-4298	X	1.64421	1006	0.0128981	983	1989	0.227634
mir-4299	X	1.64421	1007	0.0128981	984	1991	0.227408
mir-4300	X	1.64421	1008	0.0128981	985	1993	0.227183
mir-4301	X	1.64421	1009	0.0128981	986	1995	0.226957
mir-4302	X	1.64421	1010	0.0128981	987	1997	0.226733
mir-4303	X	1.64421	1011	0.0128981	988	1999	0.226508
mir-4304	X	1.64421	1012	0.0128981	989	2001	0.226285
mir-4305	X	1.64421	1013	0.0128981	990	2003	0.226061
mir-4307	X	1.64421	1014	0.0128981	991	2005	0.225838
mir-4308	X	1.64421	1015	0.0128981	992	2007	0.225616
mir-4309	X	1.64421	1016	0.0128981	993	2009	0.225394
mir-4311	X	1.64421	1017	0.0128981	994	2011	0.225172
mir-4313	X	1.64421	1018	0.0128981	995	2013	0.224951
mir-4314	X	1.64421	1019	0.0128981	996	2015	0.22473
mir-4316	X	1.64421	1020	0.0128981	997	2017	0.22451
mir-4317	X	1.64421	1021	0.0128981	998	2019	0.22429
mir-4318	X	1.64421	1022	0.0128981	999	2021	0.22407
mir-4323	X	1.64421	1023	0.0128981	1001	2024	0.223851
mir-4325	X	1.64421	1024	0.0128981	1002	2026	0.223633
mir-4327	X	1.64421	1025	0.0128981	1003	2028	0.223415
mir-4328	X	1.64421	1026	0.0128981	1004	2030	0.223197
mir-4329	X	1.64421	1027	0.0128981	1005	2032	0.22298
mir-4330	X	1.64421	1028	0.0128981	1006	2034	0.222763
mir-548aa-1	X	1.64421	1029	0.0128981	1008	2037	0.222546
mir-548aa-2	X	1.64421	1030	0.0128981	1009	2039	0.22233
mir-548f-2	X	1.64421	1031	0.0128981	1011	2042	0.222114
mir-548f-3	X	1.64421	1032	0.0128981	1012	2044	0.221899
mir-548g	X	1.64421	1033	0.0128981	1013	2046	0.221684
mir-548h-1	X	1.64421	1034	0.0128981	1014	2048	0.22147
mir-548h-2	X	1.64421	1035	0.0128981	1015	2050	0.221256
mir-548h-4	X	1.64421	1036	0.0128981	1016	2052	0.221042
mir-548i-1	X	1.64421	1037	0.0128981	1017	2054	0.220829
mir-548i-2	X	1.64421	1038	0.0128981	1018	2056	0.220617
mir-548i-3	X	1.64421	1039	0.0128981	1019	2058	0.220404
mir-548i-4	X	1.64421	1040	0.0128981	1020	2060	0.220192
mir-548m	X	1.64421	1041	0.0128981	1021	2062	0.219981
mir-548p	X	1.64421	1042	0.0128981	1022	2064	0.21977
mir-548z	X	1.64421	1043	0.0128981	1023	2066	0.219559
mir-711	X	1.64421	1044	0.0128981	1038	2082	0.219349
mir-759	X	1.64421	1045	0.0128981	1039	2084	0.219139
mir-764	X	1.64421	1046	0.0128981	1041	2087	0.218929

## Sheet: F1+F2+F3
miRNA	HMDD	Q-statistics	RQ1	Q-statistics (Inverse ranking)	RQ2	RQ1+RQ2	Cumulative Ratio
mir-106b	O	9.36873e-05	2	11.9728	1	3	1
mir-93	O	1.10412e-05	1	11.9311	2	3	1
mir-17	O	0.000180905	5	11.9209	3	8	1
mir-30a	O	0.00017841	4	11.8191	5	9	1
mir-30e	X	0.000131309	3	11.7924	6	9	0.8
mir-181a-2	O	0.000737292	7	11.846	4	11	0.833333
mir-92a-2	O	0.000258025	6	11.7549	9	15	0.857143
mir-20a	O	0.00107594	9	11.7659	7	16	0.875
mir-22	O	0.001148	11	11.7631	8	19	0.888889
let-7i	O	0.00190191	14	11.6728	11	25	0.9
mir-21	O	0.000752272	8	11.3798	20	28	0.909091
mir-16-1	O	0.00227182	16	11.5676	13	29	0.916667
mir-25	O	0.0011296	10	11.4189	19	29	0.923077
mir-10b	O	0.00163826	13	11.4993	17	30	0.928571
mir-30c-2	O	0.00310755	22	11.6906	10	32	0.933333
mir-148a	O	0.0032194	23	11.6394	12	35	0.9375
mir-200c	O	0.00232995	17	11.4633	18	35	0.941176
mir-146b	O	0.00569075	30	11.5166	14	44	0.944444
mir-505	O	0.00284046	19	11.2667	27	46	0.947368
let-7b	O	0.00511144	26	11.3623	21	47	0.95
mir-106a	X	0.00630837	31	11.5062	16	47	0.904762
mir-16-2	O	0.00667031	32	11.5098	15	47	0.909091
mir-24-2	O	0.00252607	18	11.2093	29	47	0.913043
mir-9-1	O	0.00335774	24	11.3073	24	48	0.916667
mir-9-2	O	0.00349778	25	11.306	25	50	0.92
mir-101-1	O	0.0055305	29	11.3467	22	51	0.923077
let-7a-2	O	0.00732206	36	11.332	23	59	0.925926
mir-23a	O	0.0015968	12	10.9637	48	60	0.928571
mir-30d	O	0.00513232	27	11.1525	35	62	0.931034
let-7d	O	0.00674032	34	11.1847	30	64	0.933333
mir-182	O	0.00772707	38	11.2969	26	64	0.935484
mir-92a-1	O	0.00286896	21	10.9914	44	65	0.9375
mir-30c-1	O	0.00845374	40	11.2382	28	68	0.939394
mir-590	X	0.0100671	42	11.1757	32	74	0.911765
mir-125b-1	O	0.00727899	35	11.1058	41	76	0.914286
mir-27a	O	0.00285032	20	10.8279	56	76	0.916667
let-7a-3	O	0.0106644	45	11.1633	33	78	0.918919
let-7a-1	O	0.0105475	44	11.1369	37	81	0.921053
mir-183	O	0.014178	51	11.1582	34	85	0.923077
mir-181c	X	0.0112718	46	11.12	40	86	0.9
mir-181a-1	O	0.00196215	15	10.5425	72	87	0.902439
let-7c	O	0.00668698	33	10.8225	57	90	0.904762
mir-142	X	0.00964646	41	10.9562	49	90	0.883721
mir-143	O	0.0146275	52	11.1313	38	90	0.886364
mir-15b	X	0.00792227	39	10.8996	52	91	0.866667
mir-18a	O	0.00736774	37	10.8583	54	91	0.869565
mir-141	O	0.00546375	28	10.6553	65	93	0.87234
mir-30b	O	0.0171665	62	11.1814	31	93	0.875
mir-375	O	0.0155194	57	11.1487	36	93	0.877551
mir-532	X	0.0153227	55	11.1294	39	94	0.86
mir-19a	O	0.0141624	50	10.9792	45	95	0.862745
mir-28	X	0.0132031	48	10.9701	47	95	0.846154
mir-125b-2	O	0.0147788	53	11.0411	43	96	0.849057
mir-29a	O	0.0104212	43	10.8501	55	98	0.851852
mir-146a	O	0.016676	61	10.9703	46	107	0.854545
mir-19b-1	O	0.0214417	67	11.063	42	109	0.857143
mir-199a-2	O	0.0156193	58	10.8931	53	111	0.859649
mir-186	X	0.0220139	68	10.9492	50	118	0.844828
mir-199a-1	O	0.0153959	56	10.6732	63	119	0.847458
mir-29c	O	0.0132496	49	10.5352	73	122	0.85
mir-378	X	0.020348	64	10.782	59	123	0.836066
mir-9-3	O	0.0281467	77	10.9256	51	128	0.83871
mir-27b	O	0.0240581	71	10.8025	58	129	0.84127
mir-99b	X	0.0124992	47	10.3354	82	129	0.828125
mir-19b-2	O	0.0149363	54	10.3854	77	131	0.830769
mir-26a-2	O	0.0179477	63	10.5658	69	132	0.833333
mir-155	O	0.0246077	73	10.7662	60	133	0.835821
mir-125a	O	0.0205266	65	10.5597	70	135	0.838235
mir-130b	X	0.0232043	70	10.583	68	138	0.826087
mir-10a	O	0.0261355	74	10.628	66	140	0.828571
mir-98	X	0.0166675	60	10.3551	80	140	0.816901
mir-200b	O	0.0278482	75	10.6008	67	142	0.819444
mir-23b	O	0.024239	72	10.5451	71	143	0.821918
mir-151	X	0.0316522	84	10.6801	62	146	0.810811
mir-130a	X	0.0156671	59	10.0473	93	152	0.8
mir-33a	X	0.028369	78	10.4702	75	153	0.789474
mir-15a	O	0.0373679	93	10.6976	61	154	0.792208
mir-100	O	0.0373638	92	10.6561	64	156	0.794872
mir-502	X	0.0308772	82	10.3669	79	161	0.78481
mir-200a	O	0.0286339	79	10.227	85	164	0.7875
mir-576	X	0.0317137	85	10.351	81	166	0.777778
mir-188	X	0.0299549	81	10.1813	86	167	0.768293
mir-455	X	0.0320822	86	10.278	83	169	0.759036
mir-324	O	0.0320901	87	10.2774	84	171	0.761905
mir-501	X	0.0383893	96	10.4368	76	172	0.752941
mir-185	X	0.030906	83	10.0309	94	177	0.744186
mir-140	O	0.0207098	66	9.67891	115	181	0.747126
mir-150	X	0.0338727	90	10.1024	91	181	0.738636
mir-203	O	0.0561709	107	10.4737	74	181	0.741573
mir-197	O	0.0377922	94	10.1344	89	183	0.744444
mir-181b-1	O	0.029571	80	9.79685	106	186	0.747253
let-7g	O	0.0331639	89	9.85083	101	190	0.75
mir-199b	O	0.059514	112	10.3702	78	190	0.752688
let-7f-2	O	0.0325778	88	9.81417	103	191	0.755319
mir-99a	X	0.0385025	97	9.99289	96	193	0.747368
mir-218-2	O	0.0587021	109	10.1695	88	197	0.75
mir-103-1	X	0.0447435	101	9.80839	104	205	0.742268
mir-96	O	0.0552601	106	9.88406	99	205	0.744898
mir-29b-2	O	0.0364271	91	9.65292	116	207	0.747475
mir-301b	O	0.0800869	127	10.1714	87	214	0.75
mir-452	O	0.0751672	123	9.97756	97	220	0.752475
mir-29b-1	O	0.0488754	103	9.61948	118	221	0.754902
mir-195	O	0.0849206	131	10.0555	92	223	0.757282
mir-20b	O	0.0872464	134	10.1068	90	224	0.759615
mir-362	X	0.0635313	115	9.71694	110	225	0.752381
mir-126	O	0.0858926	132	9.95805	98	230	0.754717
mir-374a	O	0.0798011	126	9.8083	105	231	0.757009
mir-103-2	X	0.071147	121	9.69398	112	233	0.75
mir-148b	O	0.038167	95	9.14893	138	233	0.752294
mir-338	O	0.0397312	98	9.17421	136	234	0.754545
mir-330	X	0.053074	105	9.31574	131	236	0.747748
mir-101-2	O	0.0570275	108	9.32601	130	238	0.75
mir-138-2	X	0.0860205	133	9.79105	107	240	0.743363
mir-548b	X	0.0985019	145	10.0213	95	240	0.736842
mir-223	O	0.069361	119	9.46886	122	241	0.73913
mir-429	O	0.0221238	69	8.40681	172	241	0.741379
mir-26b	O	0.0651715	118	9.42462	125	243	0.74359
mir-877	X	0.0594507	111	9.30816	132	243	0.737288
mir-138-1	X	0.100146	147	9.85115	100	247	0.731092
mir-135b	O	0.0437509	100	8.99874	148	248	0.733333
mir-342	O	0.0636489	116	9.22817	134	250	0.735537
mir-769	X	0.0631265	114	9.16117	137	251	0.729508
mir-152	O	0.0494662	104	8.98585	149	253	0.731707
mir-192	X	0.0763822	125	9.37006	128	253	0.725806
mir-32	X	0.0397827	99	8.84135	155	254	0.72
let-7e	O	0.098723	146	9.6941	111	257	0.722222
mir-660	X	0.111847	156	9.84977	102	258	0.716535
mir-424	X	0.0963917	141	9.58623	119	260	0.710938
mir-107	O	0.0281422	76	7.95361	186	262	0.713178
mir-378c	X	0.0619348	113	8.98211	150	263	0.707692
mir-34a	O	0.0980913	143	9.51925	121	264	0.709924
mir-214	O	0.0823985	130	9.21449	135	265	0.712121
mir-361	X	0.0763101	124	9.08638	141	265	0.706767
mir-190b	X	0.112245	158	9.77942	108	266	0.701493
mir-181d	X	0.070045	120	9.02886	147	267	0.696296
mir-210	O	0.103269	153	9.68782	114	267	0.698529
mir-454	X	0.0649847	117	8.92154	151	268	0.693431
mir-379	X	0.0966339	142	9.33273	129	271	0.688406
mir-497	O	0.119776	163	9.77906	109	272	0.690647
mir-24-1	O	0.0803387	128	9.04706	145	273	0.692857
mir-149	O	0.0719863	122	8.91941	152	274	0.695035
mir-196a-1	O	0.100335	148	9.42395	126	274	0.697183
mir-181b-2	O	0.10315	152	9.46192	123	275	0.699301
mir-301a	O	0.0592	110	8.56468	165	275	0.701389
mir-191	O	0.0983297	144	9.30805	133	277	0.703448
mir-145	O	0.121989	166	9.68828	113	279	0.705479
mir-671	X	0.0940797	139	9.09219	140	279	0.70068
mir-219-1	O	0.119879	164	9.55299	120	284	0.702703
mir-127	O	0.101642	150	9.06595	142	292	0.704698
mir-18b	O	0.141952	176	9.63265	117	293	0.706667
mir-421	X	0.103068	151	9.03455	146	297	0.701987
mir-582	X	0.0919572	138	8.66655	160	298	0.697368
mir-224	O	0.140675	175	9.42553	124	299	0.699346
mir-205	O	0.134088	173	9.40021	127	300	0.701299
mir-7-1	O	0.0909085	137	8.51016	167	304	0.703226
mir-335	O	0.0811162	129	8.12502	180	309	0.705128
mir-193b	O	0.100762	149	8.56811	164	313	0.707006
mir-218-1	O	0.148101	177	9.09809	139	316	0.708861
mir-92b	X	0.132943	172	8.81012	156	328	0.704403
mir-548d-2	X	0.184809	188	9.04775	144	332	0.7
mir-374b	X	0.124898	170	8.45765	170	340	0.695652
let-7f-1	O	0.215161	198	9.05895	143	341	0.697531
mir-221	O	0.123144	167	8.23906	177	344	0.699387
mir-105-2	X	0.205369	196	8.88508	153	349	0.695122
mir-134	X	0.200555	191	8.64954	161	352	0.690909
mir-331	X	0.09586	140	7.41171	212	352	0.686747
mir-105-1	X	0.216402	199	8.84465	154	353	0.682635
mir-545	X	0.205143	195	8.67146	159	354	0.678571
mir-128-1	O	0.137442	174	8.10821	181	355	0.680473
mir-337	X	0.0877823	135	7.31392	220	355	0.676471
mir-33b	X	0.112188	157	7.78119	199	356	0.672515
mir-629	O	0.175388	181	8.34152	175	356	0.674419
mir-124-1	O	0.0894553	136	7.2622	222	358	0.676301
mir-339	O	0.132457	171	7.95017	187	358	0.678161
mir-542	X	0.197395	190	8.48764	168	358	0.674286
mir-425	O	0.239194	202	8.74328	158	360	0.676136
mir-584	O	0.203842	194	8.51823	166	360	0.677966
mir-1307	X	0.0460968	102	6.19034	260	362	0.674157
mir-744	X	0.121976	165	7.79022	198	363	0.670391
mir-128-2	O	0.118396	162	7.59915	205	367	0.672222
mir-124-3	O	0.109429	155	7.40399	213	368	0.674033
mir-934	X	0.270283	211	8.75882	157	368	0.67033
mir-616	X	0.180037	184	7.94841	188	372	0.666667
mir-577	X	0.273533	212	8.63927	162	374	0.663043
mir-124-2	O	0.108262	154	7.27466	221	375	0.664865
mir-222	O	0.175996	182	7.81179	196	378	0.666667
mir-548d-1	X	0.264623	210	8.46959	169	379	0.663102
mir-942	X	0.287678	217	8.5809	163	380	0.659574
mir-193a	O	0.25528	207	8.35606	174	381	0.661376
mir-548a-3	X	0.191476	189	7.87864	192	381	0.657895
mir-579	X	0.182178	186	7.82644	195	381	0.65445
mir-574	X	0.246973	205	8.1993	178	383	0.651042
mir-31	O	0.15282	178	7.53834	208	386	0.65285
mir-139	O	0.123923	168	7.33125	219	387	0.654639
mir-363	X	0.291394	218	8.42008	171	389	0.651282
mir-196a-2	O	0.20196	192	7.75145	201	393	0.653061
mir-381	X	0.124629	169	7.20492	224	393	0.649746
mir-132	O	0.217704	200	7.85593	194	394	0.651515
mir-212	X	0.202721	193	7.6409	203	396	0.648241
mir-194-2	O	0.247864	206	7.88139	191	397	0.65
mir-625	O	0.274599	213	8.01644	184	397	0.651741
mir-135a-1	O	0.287361	216	8.07033	183	399	0.653465
mir-766	X	0.332729	227	8.39116	173	400	0.650246
mir-299	O	0.182532	187	7.38047	216	403	0.651961
mir-196b	X	0.246788	204	7.77331	200	404	0.64878
mir-484	X	0.295396	220	7.99368	185	405	0.645631
mir-511-2	X	0.337051	229	8.31553	176	405	0.642512
mir-34c	O	0.330869	226	8.09306	182	408	0.644231
mir-194-1	O	0.286339	214	7.79138	197	411	0.645933
mir-409	O	0.172642	180	7.00873	232	412	0.647619
mir-500a	X	0.115915	161	6.28009	254	415	0.64455
mir-153-2	O	0.262068	209	7.56966	207	416	0.646226
mir-939	X	0.335967	228	7.92791	189	417	0.643192
mir-511-1	X	0.373277	241	8.17648	179	420	0.640187
mir-518a-1	X	0.113492	159	5.97054	267	426	0.637209
mir-369	X	0.24115	203	7.15351	225	428	0.634259
mir-26a-1	O	0.372362	239	7.89952	190	429	0.635945
mir-628	X	0.293455	219	7.36108	217	436	0.633028
mir-423	O	0.426487	246	7.86487	193	439	0.634703
mir-615	X	0.178297	183	6.21198	258	441	0.631818
mir-7-2	O	0.360209	235	7.5756	206	441	0.633484
mir-495	O	0.354036	232	7.48806	210	442	0.635135
mir-518a-2	X	0.115547	160	5.60028	283	443	0.632287
mir-1271	X	0.226888	201	6.86654	243	444	0.629464
mir-486	O	0.356673	234	7.41862	211	445	0.631111
mir-654	X	0.205539	197	6.52892	249	446	0.628319
mir-345	O	0.295545	221	7.11176	227	448	0.629956
mir-500b	X	0.163178	179	5.92485	270	449	0.627193
mir-137	O	0.44889	254	7.63768	204	458	0.628821
mir-320a	O	0.461347	256	7.65486	202	458	0.630435
mir-589	X	0.429195	247	7.38052	215	462	0.627706
mir-187	O	0.411691	245	7.34822	218	463	0.62931
mir-328	O	0.351785	231	6.93123	237	468	0.630901
mir-708	O	0.460953	255	7.39358	214	469	0.632479
mir-3682	X	0.181381	185	5.54062	286	471	0.629787
mir-7-3	O	0.372632	240	7.04034	231	471	0.631356
mir-876	X	0.49563	262	7.53011	209	471	0.628692
mir-320b-2	O	0.314091	222	6.33205	252	474	0.630252
mir-539	X	0.434485	250	7.12698	226	476	0.627615
mir-365-1	X	0.429516	248	7.04896	230	478	0.625
mir-365-2	X	0.436798	251	7.09394	229	480	0.622407
mir-767	X	0.261766	208	5.81346	277	485	0.619835
mir-520a	O	0.443964	252	6.91803	239	491	0.621399
mir-3647	X	0.329532	225	5.92738	269	494	0.618852
mir-937	X	0.533371	271	7.24458	223	494	0.616327
mir-136	X	0.488988	258	6.87208	242	500	0.613821
mir-340	O	0.399262	244	6.24335	256	500	0.615385
mir-326	O	0.366122	238	6.053	265	503	0.616935
mir-940	X	0.52125	269	6.97076	234	503	0.614458
mir-485	X	0.559895	278	7.11038	228	506	0.612
mir-382	X	0.472879	257	6.47934	250	507	0.609562
mir-1301	X	0.365279	237	5.87448	274	511	0.607143
mir-144	X	0.489808	259	6.29731	253	512	0.604743
mir-651	X	0.552392	276	6.92299	238	514	0.602362
mir-154	X	0.320139	223	5.34137	296	519	0.6
mir-451	X	0.624098	288	6.97739	233	521	0.597656
mir-519a-1	X	0.592064	282	6.90213	241	523	0.595331
mir-450b	O	0.507044	265	6.20312	259	524	0.596899
mir-652	X	0.588613	280	6.55634	247	527	0.594595
mir-2355	O	0.390435	243	5.50189	287	530	0.596154
mir-135a-2	O	0.520362	268	6.08567	263	531	0.597701
mir-204	O	0.600132	283	6.54254	248	531	0.599237
mir-215	O	0.350543	230	5.22083	303	533	0.60076
mir-129-1	O	0.681392	299	6.9509	235	534	0.602273
mir-509-2	X	0.65428	291	6.61758	244	535	0.6
mir-503	X	0.492168	261	5.79144	278	539	0.597744
mir-411	O	0.37826	242	5.26273	300	542	0.599251
mir-519a-2	X	0.697642	306	6.94679	236	542	0.597015
mir-129-2	O	0.695422	304	6.90291	240	544	0.598513
mir-1306	X	0.501411	264	5.66601	281	545	0.596296
mir-935	X	0.560424	279	6.01655	266	545	0.594096
mir-377	X	0.286412	215	4.78488	333	548	0.591912
mir-874	O	0.556798	277	5.9001	271	548	0.593407
mir-508	X	0.680002	298	6.38146	251	549	0.591241
mir-509-1	X	0.694956	303	6.58624	246	549	0.589091
mir-592	X	0.36328	236	5.08087	313	549	0.586957
mir-758	X	0.642224	290	6.13012	262	552	0.584838
mir-760	X	0.611924	287	5.93771	268	555	0.582734
mir-376c	O	0.325365	224	4.80811	332	556	0.584229
mir-570	X	0.674421	295	6.1831	261	556	0.582143
mir-509-3	X	0.720491	314	6.5896	245	559	0.580071
mir-1287	X	0.490546	260	5.22347	302	562	0.578014
mir-449a	X	0.630228	289	5.88318	273	562	0.575972
mir-598	X	0.603453	284	5.70537	280	564	0.573944
mir-219-2	O	0.514608	267	5.28003	299	566	0.575439
mir-493	O	0.674542	296	5.89541	272	568	0.576923
mir-34b	O	0.720249	313	6.22783	257	570	0.578397
mir-153-1	O	0.355747	233	4.65981	341	574	0.579861
mir-887	X	0.606279	286	5.47075	289	575	0.577855
mir-410	X	0.58963	281	5.3418	295	576	0.575862
mir-323	X	0.814134	323	6.27736	255	578	0.573883
mir-556	X	0.668111	293	5.54913	285	578	0.571918
mir-202	O	0.531125	270	5.08667	312	582	0.573379
mir-449b	X	0.776381	320	6.07195	264	584	0.571429
mir-627	X	0.551628	275	5.11018	311	586	0.569492
mir-376a-1	X	0.748497	318	5.86853	275	593	0.567568
mir-885	X	0.727514	315	5.61755	282	597	0.565657
mir-296	O	0.813365	322	5.83797	276	598	0.567114
mir-506	O	0.675988	297	5.24869	301	598	0.568562
mir-95	X	0.445225	253	4.57759	347	600	0.566667
mir-1468	X	0.708435	310	5.37773	292	602	0.564784
mir-1296	X	0.713802	312	5.359	293	605	0.562914
mir-3200	X	0.7304	316	5.34855	294	610	0.561056
mir-551a	X	0.792795	321	5.38696	291	612	0.559211
mir-659	X	0.658729	292	5.00989	320	612	0.557377
mir-432	X	0.701311	307	5.17483	306	613	0.555556
mir-624	X	0.546174	273	4.52839	349	622	0.553746
mir-580	X	0.891792	335	5.48763	288	623	0.551948
mir-551b	X	0.547152	274	4.46588	353	627	0.550162
mir-3677	X	0.703167	308	5.00031	321	629	0.548387
mir-3619	X	0.685021	301	4.85533	329	630	0.546624
mir-520d	O	0.697557	305	4.87438	326	631	0.548077
mir-491	X	0.924687	343	5.40145	290	633	0.546326
mir-3074	X	0.735307	317	5.05516	317	634	0.544586
mir-3934	X	0.875457	329	5.1396	307	636	0.542857
mir-320c-1	O	0.694204	302	4.68681	339	641	0.544304
mir-184	X	1.08641	365	5.75996	279	644	0.542587
mir-504	X	0.432249	249	3.84874	396	645	0.540881
mir-376a-2	X	0.976679	350	5.33962	297	647	0.539185
mir-3922	X	0.814408	324	4.94225	323	647	0.5375
mir-636	X	0.996073	351	5.29916	298	649	0.535826
mir-147b	X	0.533515	272	4.01374	384	656	0.534161
mir-765	X	0.952106	346	5.11409	310	656	0.532508
mir-4326	X	0.903885	338	4.98146	322	660	0.530864
mir-3928	X	0.965461	347	5.07617	314	661	0.529231
mir-520b	O	1.23745	377	5.55701	284	661	0.530675
mir-548s	X	0.845189	327	4.76437	336	663	0.529052
mir-1277	X	0.96562	348	5.05558	316	664	0.527439
mir-891a	X	0.513535	266	3.82641	398	664	0.525836
mir-370	X	0.881733	330	4.76734	335	665	0.524242
mir-643	X	0.968012	349	5.04186	318	667	0.522659
mir-663	X	0.904615	339	4.85914	328	667	0.521084
mir-450a-1	O	0.91646	341	4.85253	330	671	0.522523
mir-487b	X	0.822615	325	4.60085	346	671	0.520958
mir-3170	X	1.01802	353	5.012	319	672	0.519403
mir-450a-2	O	0.922213	342	4.82218	331	673	0.520833
mir-320d-1	O	0.605444	285	3.92606	389	674	0.522255
mir-3613	X	0.886623	333	4.65087	342	675	0.52071
mir-431	X	1.12833	367	5.13293	308	675	0.519174
mir-889	X	1.00079	352	4.92419	324	676	0.517647
mir-588	X	1.18051	373	5.21034	304	677	0.516129
mir-487a	X	0.668307	294	3.96445	388	682	0.51462
mir-664	X	0.911636	340	4.63581	343	683	0.51312
mir-516a-1	O	1.20078	375	5.12892	309	684	0.514535
mir-376b	X	0.709489	311	4.15796	376	687	0.513043
mir-675	X	1.31126	385	5.19907	305	690	0.511561
mir-190	X	0.903177	337	4.43151	354	691	0.510086
mir-559	X	1.02746	356	4.70489	337	693	0.508621
mir-516a-2	O	1.24241	379	5.07113	315	694	0.510029
mir-518e	X	1.06053	362	4.78299	334	696	0.508571
mir-520e	X	1.16775	370	4.86898	327	697	0.507123
mir-373	O	0.894706	336	4.25248	368	704	0.508523
mir-496	X	0.835396	326	4.10256	379	705	0.507082
mir-3680	X	1.05346	360	4.55064	348	708	0.50565
mir-320d-2	O	0.705325	309	3.8096	400	709	0.507042
mir-3136	X	1.23923	378	4.67572	340	718	0.505618
mir-3652	X	1.27236	381	4.69085	338	719	0.504202
mir-655	X	0.888552	334	3.96913	386	720	0.502793
mir-873	X	1.15236	369	4.47758	352	721	0.501393
mir-3127	X	1.07233	363	4.33532	359	722	0.5
mir-488	O	1.09639	366	4.40692	356	722	0.501385
mir-380	X	1.04095	359	4.26705	365	724	0.5
mir-302c	O	0.884121	331	3.86069	395	726	0.501377
mir-320c-2	O	0.886043	332	3.86188	394	726	0.502747
mir-372	X	1.41554	402	4.91313	325	727	0.50137
mir-412	X	1.14315	368	4.30405	364	732	0.5
mir-2277	X	1.34801	390	4.63041	344	734	0.498638
mir-1180	X	1.02883	357	4.09132	381	738	0.497283
mir-3940	X	1.36561	393	4.62017	345	738	0.495935
mir-3653	X	1.01886	354	3.99282	385	739	0.494595
mir-561	X	1.1703	371	4.22629	370	741	0.493261
mir-302a	O	1.02919	358	3.96853	387	745	0.494624
mir-597	X	1.3802	395	4.39599	357	752	0.493298
mir-1274b	X	1.37901	394	4.33325	361	755	0.491979
mir-3607	X	1.44231	405	4.51646	350	755	0.490667
mir-499	X	1.40274	399	4.38777	358	757	0.489362
mir-2116	X	1.46086	407	4.49983	351	758	0.488064
mir-494	X	1.02441	355	3.79583	403	758	0.486772
mir-216b	X	1.22194	376	4.01958	383	759	0.485488
mir-329-2	X	1.0738	364	3.83209	397	761	0.484211
mir-541	X	1.35291	391	4.21243	371	762	0.48294
mir-1270-2	X	1.52822	412	4.41332	355	767	0.481675
mir-211	X	1.31725	387	4.08348	382	769	0.480418
mir-302b	O	0.846362	328	3.40846	441	769	0.481771
mir-1276	X	1.39319	397	4.09459	380	777	0.480519
mir-1270-1	X	1.58264	418	4.33476	360	778	0.479275
mir-302d	O	1.17719	372	3.78745	406	778	0.48062
mir-329-1	X	1.18794	374	3.79435	404	778	0.479381
mir-550a-1	X	1.4511	406	4.18913	375	781	0.478149
mir-1226	X	1.54557	416	4.26125	366	782	0.476923
mir-543	X	0.931745	344	3.44428	438	782	0.475703
mir-3651	X	1.62742	422	4.31297	363	785	0.47449
mir-1254	X	1.64513	424	4.32329	362	786	0.473282
mir-1245	X	1.53176	413	4.13089	377	790	0.472081
mir-1976	X	1.34067	389	3.79736	402	791	0.470886
mir-383	O	0.940131	345	3.32225	448	793	0.472222
mir-1304	X	1.68088	427	4.25856	367	794	0.471033
mir-519d	O	1.5179	409	3.91186	390	799	0.472362
mir-944	X	1.27051	380	3.59939	423	803	0.471178
mir-3664	X	1.70899	430	4.19471	374	804	0.47
mir-581	X	0.774231	319	2.91659	485	804	0.468828
mir-3130-1	O	1.39066	396	3.76309	410	806	0.470149
mir-23c	X	1.78754	438	4.24257	369	807	0.468983
mir-3065	X	1.76608	437	4.20244	372	809	0.467822
mir-3605	X	1.35992	392	3.67243	417	809	0.466667
mir-550a-2	X	1.61047	420	3.88928	391	811	0.465517
mir-639	X	1.30411	383	3.52338	429	812	0.464373
mir-3150b	X	1.54001	415	3.79745	401	816	0.463235
mir-483	X	1.31125	384	3.45248	436	820	0.462103
mir-653	X	1.88334	443	4.12394	378	821	0.460976
mir-518f	X	2.01046	450	4.20119	373	823	0.459854
mir-2110	X	1.73801	433	3.88516	392	825	0.458738
mir-522	X	1.43128	403	3.55761	426	829	0.457627
mir-3691	X	1.89061	444	3.86783	393	837	0.456522
mir-507	X	1.39749	398	3.40202	442	840	0.455422
mir-520c	O	1.86239	442	3.81062	399	841	0.456731
mir-3676	X	1.53458	414	3.53166	428	842	0.455635
mir-641	X	1.52771	411	3.4765	431	842	0.454545
mir-1269	X	1.73774	432	3.67397	416	848	0.453461
mir-573	X	1.5214	410	3.43066	439	849	0.452381
mir-133a-1	O	1.63001	423	3.52185	430	853	0.453682
mir-433	X	1.40423	400	3.26994	453	853	0.452607
mir-618	X	1.05764	361	2.79153	499	860	0.451537
mir-449c	X	1.55936	417	3.3619	445	862	0.450472
mir-656	X	1.32748	388	3.01681	475	863	0.449412
mir-217	X	1.89088	445	3.60773	421	866	0.448357
mir-549	X	1.28163	382	2.93482	484	866	0.447307
mir-3610	X	2.01815	452	3.68138	415	867	0.446262
mir-1-2	O	1.74158	434	3.45807	434	868	0.447552
mir-206	O	1.89977	446	3.60193	422	868	0.448837
mir-3187	X	2.15708	462	3.78197	407	869	0.447796
mir-3199-1	X	2.17913	466	3.78852	405	871	0.446759
mir-3687	X	2.01248	451	3.64496	420	871	0.445727
mir-3944	X	2.12974	460	3.76195	411	871	0.4447
mir-1292	X	2.17238	464	3.77734	408	872	0.443678
mir-3926-1	X	1.97913	448	3.53949	427	875	0.442661
mir-518c	X	2.17128	463	3.75571	412	875	0.441648
mir-3662	X	2.20172	468	3.76886	409	877	0.440639
mir-489	X	2.06164	455	3.57178	425	880	0.439636
mir-521-1	X	1.43976	404	2.99495	477	881	0.438636
mir-548f-1	X	2.22153	469	3.69018	413	882	0.437642
mir-3678	X	2.1765	465	3.66552	418	883	0.436652
mir-514-2	X	1.67209	425	3.17673	458	883	0.435666
mir-3909	X	2.28461	472	3.68534	414	886	0.434685
mir-548a-1	X	0.501191	263	1.55372	627	890	0.433708
mir-514-1	X	1.71621	431	3.16165	460	891	0.432735
mir-526b	X	1.74937	436	3.20986	456	892	0.431767
mir-3614	X	2.02544	453	3.38473	443	896	0.430804
mir-518d	X	2.11436	459	3.45052	437	896	0.429844
mir-514-3	X	1.7456	435	3.14234	463	898	0.428889
mir-599	X	1.98726	449	3.29251	450	899	0.427938
mir-1266	X	2.36721	480	3.59739	424	904	0.426991
mir-525	X	2.40114	485	3.64718	419	904	0.426049
mir-802	X	1.58853	419	2.91169	487	906	0.42511
mir-665	X	1.31498	386	2.45702	524	910	0.424176
mir-371	X	1.8495	441	3.02249	474	915	0.423246
mir-3173	X	2.41415	486	3.47554	433	919	0.422319
mir-1228	X	2.13974	461	3.15879	462	923	0.421397
mir-515-2	O	2.39561	484	3.42561	440	924	0.422658
mir-605	X	1.69201	428	2.83516	497	925	0.421739
mir-548o	X	2.4874	494	3.47583	432	926	0.420824
mir-1915	O	2.29066	473	3.21732	455	928	0.422078
mir-1249	X	2.02779	454	3.01578	476	930	0.421166
mir-3622a	X	2.52014	499	3.45348	435	934	0.420259
mir-1227	X	2.47043	492	3.36461	444	936	0.419355
mir-3615	X	2.31064	474	3.14171	464	938	0.418455
mir-1229	X	2.24964	470	3.05005	471	941	0.417559
mir-520f	X	2.31452	475	3.10651	466	941	0.416667
mir-1237	X	2.49579	495	3.284	451	946	0.415778
mir-585	X	1.67404	426	2.51923	521	947	0.414894
mir-1224	X	2.10032	458	2.90264	490	948	0.414013
mir-512-2	X	2.4968	496	3.27724	452	948	0.413136
mir-1910	X	2.5576	503	3.34549	446	949	0.412262
mir-1251	X	2.26335	471	2.97962	480	951	0.411392
mir-3941	X	2.61246	506	3.34401	447	953	0.410526
mir-3648	X	2.52188	500	3.16128	461	961	0.409664
mir-515-1	O	2.5716	504	3.17064	459	963	0.410901
mir-2115	X	2.18272	467	2.77308	502	969	0.410042
mir-490	X	2.70622	520	3.32126	449	969	0.409186
mir-632	O	1.61528	421	2.20842	548	969	0.410417
mir-521-2	X	1.83345	439	2.39012	531	970	0.409563
mir-658	X	1.47003	408	1.99184	566	974	0.408714
mir-676	X	2.46197	491	2.91327	486	977	0.407867
mir-3145	X	2.64553	511	3.1008	467	978	0.407025
mir-642a	X	2.71602	521	3.18607	457	978	0.406186
mir-888	X	2.73352	524	3.25966	454	978	0.40535
mir-512-1	X	2.62635	509	3.03584	473	982	0.404517
mir-892a	X	2.36024	479	2.75564	504	983	0.403689
mir-572	X	2.0876	457	2.43544	527	984	0.402863
mir-3199-2	X	2.68683	516	3.08738	469	985	0.402041
mir-1288	X	2.61602	507	2.94074	483	990	0.401222
mir-1247	X	2.50757	498	2.86745	493	991	0.400407
mir-3618	X	2.8052	528	3.1081	465	993	0.399594
mir-1295	X	2.33503	477	2.53914	517	994	0.398785
mir-3917	X	2.35305	478	2.57376	516	994	0.39798
mir-3913-1	X	2.70303	518	2.96979	482	1000	0.397177
mir-662	X	2.43911	488	2.63067	512	1000	0.396378
mir-1914	X	2.90875	533	3.09421	468	1001	0.395582
mir-518b	X	2.63103	510	2.87851	491	1001	0.39479
mir-1255a	X	2.72725	523	2.98314	479	1002	0.394
mir-448	X	2.64991	513	2.90913	489	1002	0.393214
mir-519c	O	2.71677	522	2.97638	481	1003	0.394422
mir-4286	X	2.93582	537	3.06265	470	1007	0.393638
mir-3620	X	2.93945	538	3.03804	472	1010	0.392857
mir-3176	X	2.93401	536	2.98945	478	1014	0.392079
mir-122	O	2.78521	526	2.87325	492	1018	0.393281
mir-1248	X	2.77236	525	2.84672	495	1020	0.392505
mir-519b	X	2.45643	490	2.39334	530	1020	0.391732
mir-1291	X	2.55272	502	2.52367	520	1022	0.390963
mir-3157	X	2.94524	541	2.91038	488	1029	0.390196
mir-3129	X	2.79854	527	2.75459	505	1032	0.389432
mir-552	X	2.4991	497	2.27944	539	1036	0.388672
mir-548e	X	2.92447	535	2.77272	503	1038	0.387914
mir-3158-2	X	3.05007	545	2.84804	494	1039	0.38716
mir-943	X	2.31883	476	2.00906	563	1039	0.386408
mir-3194	X	2.99827	544	2.84486	496	1040	0.385659
mir-133b	O	2.98886	543	2.81747	498	1041	0.386847
mir-519e	O	2.64726	512	2.42456	529	1041	0.388031
mir-544	X	2.61793	508	2.37184	533	1041	0.387283
mir-938	X	2.39224	483	2.0936	558	1041	0.386538
mir-607	X	1.83889	440	1.75947	604	1044	0.385797
mir-611	X	2.37723	482	2.00414	564	1046	0.385057
mir-1537	X	3.05655	546	2.77746	501	1047	0.384321
mir-216a	X	2.68386	515	2.34304	535	1050	0.383588
mir-3667	X	3.21523	551	2.784	500	1051	0.382857
mir-770	X	2.48148	493	2.06959	559	1052	0.382129
mir-524	X	2.94521	540	2.58952	513	1053	0.381404
mir-346	X	1.92237	447	1.74137	607	1054	0.380682
mir-3174	X	3.10999	547	2.71789	508	1055	0.379962
mir-1250	X	3.25644	553	2.75254	507	1060	0.379245
mir-3654	X	3.26689	555	2.75389	506	1061	0.378531
mir-3942	X	3.23258	552	2.69472	509	1061	0.37782
mir-492	X	2.07891	456	1.75655	605	1061	0.377111
mir-875	X	2.98541	542	2.52392	519	1061	0.376404
mir-1262	X	2.69383	517	2.19685	550	1067	0.375701
mir-3690	X	2.89725	531	2.27005	540	1071	0.375
mir-548k	X	3.30963	557	2.58901	514	1071	0.374302
mir-3140	X	3.33574	562	2.69021	510	1072	0.373606
mir-3138	X	3.37117	564	2.65877	511	1075	0.372913
mir-1236	X	3.32838	561	2.57487	515	1076	0.372222
mir-3926-2	X	3.29591	556	2.45773	523	1079	0.371534
mir-612	X	2.36855	481	1.76693	599	1080	0.370849
mir-517a	X	2.89605	530	2.11405	554	1084	0.370166
mir-133a-2	O	3.41647	570	2.53317	518	1088	0.371324
mir-555	X	2.70311	519	1.96599	569	1088	0.370642
mir-517b	X	2.90155	532	2.09592	557	1089	0.369963
mir-603	X	2.66304	514	1.89187	579	1093	0.369287
mir-208b	X	3.38921	566	2.42716	528	1094	0.368613
mir-548q	X	3.41225	569	2.44616	526	1095	0.367942
mir-548j	X	3.31263	558	2.29635	538	1096	0.367273
mir-3155	X	3.52305	579	2.51809	522	1101	0.366606
mir-3911	X	3.53497	581	2.45665	525	1106	0.365942
mir-498	X	2.91514	534	1.93264	575	1109	0.36528
mir-323b	X	3.39576	567	2.22992	544	1111	0.364621
mir-933	X	2.94185	539	1.93491	574	1113	0.363964
mir-647	X	3.4671	575	2.26618	541	1116	0.363309
mir-3150	X	3.46035	574	2.24364	543	1117	0.362657
mir-614	X	2.45343	489	1.54384	629	1118	0.362007
mir-1909	X	3.59951	588	2.38071	532	1120	0.36136
mir-517c	X	3.50082	578	2.24661	542	1120	0.360714
mir-3186	O	3.57157	586	2.30294	536	1122	0.361854
mir-3193	X	3.59858	587	2.29703	537	1124	0.36121
mir-564	X	3.26579	554	1.95395	571	1125	0.360568
mir-3115	X	3.67497	594	2.37041	534	1128	0.359929
mir-520g	X	3.52716	580	2.20196	549	1129	0.359292
mir-3190	X	3.12935	548	1.87908	583	1131	0.358657
mir-4306	O	2.43103	487	1.37413	644	1131	0.359788
mir-3684	X	3.60008	589	2.21479	546	1135	0.359155
mir-548a-2	X	0.682815	300	0.214631	835	1135	0.358524
mir-600	X	2.54051	501	1.49392	634	1135	0.357895
mir-2276	X	3.49347	576	2.05409	560	1136	0.357268
mir-3117	X	3.20705	550	1.84073	591	1141	0.356643
mir-1179	X	3.54963	583	2.03796	561	1144	0.356021
mir-2114	X	3.70064	599	2.21662	545	1144	0.355401
mir-668	X	2.59453	505	1.41175	641	1146	0.354783
mir-544b	X	3.36754	563	1.87062	586	1149	0.354167
mir-1275	X	3.31831	560	1.85186	590	1150	0.353553
mir-3192	X	3.79286	603	2.20924	547	1150	0.352941
mir-3188	X	3.55152	584	1.97368	567	1151	0.352332
mir-3164	X	3.7872	601	2.18023	551	1152	0.351724
mir-593	X	3.72917	600	2.12043	553	1153	0.351119
mir-1185-1	X	3.42279	572	1.87394	584	1156	0.350515
mir-621	X	3.18442	549	1.73563	609	1158	0.349914
mir-3161	X	3.37728	565	1.79255	595	1160	0.349315
mir-516b-1	O	3.8595	609	2.15605	552	1161	0.350427
mir-520h	O	3.82976	606	2.10841	555	1161	0.351536
mir-1293	X	3.64138	593	1.8835	580	1173	0.350937
mir-3912	X	3.86352	611	2.03455	562	1173	0.35034
mir-3143	X	3.85966	610	2.00265	565	1175	0.349745
mir-516b-2	O	4.01039	620	2.10401	556	1176	0.350847
mir-622	X	3.31272	559	1.65009	617	1176	0.350254
mir-3139	X	2.81198	529	1.33726	648	1177	0.349662
mir-320e	O	3.55729	585	1.82194	594	1179	0.350759
mir-198	X	3.67609	596	1.86818	587	1183	0.350168
mir-891b	X	3.49831	577	1.75076	606	1183	0.34958
mir-613	X	3.42854	573	1.72529	611	1184	0.348993
mir-3178	X	3.68368	597	1.86458	588	1185	0.348409
mir-3177	X	3.96689	617	1.95632	570	1187	0.347826
mir-1-1	O	3.40681	568	1.5956	620	1188	0.348915
mir-1305	X	3.86954	612	1.91761	576	1188	0.348333
mir-3191	X	3.81007	604	1.87141	585	1189	0.347754
mir-578	X	3.4174	571	1.60414	618	1189	0.347176
mir-631	X	3.85076	608	1.88007	582	1190	0.3466
mir-3126	X	3.95029	616	1.91224	577	1193	0.346026
mir-3939	X	4.09341	625	1.96844	568	1193	0.345455
mir-325	X	4.0518	622	1.9444	573	1195	0.344884
mir-374c	X	3.64096	592	1.76133	603	1195	0.344316
mir-523	X	3.53672	582	1.66386	616	1198	0.34375
mir-3131	X	4.1118	627	1.94709	572	1199	0.343186
mir-617	X	3.78782	602	1.76155	602	1204	0.342623
mir-3609	X	3.82677	605	1.76237	601	1206	0.342062
mir-1243	X	4.15708	633	1.90916	578	1211	0.341503
mir-548l	X	4.16581	634	1.88333	581	1215	0.340946
mir-3137	X	4.12316	628	1.85201	589	1217	0.340391
mir-1181	X	3.62752	591	1.53759	630	1221	0.339837
mir-922	O	3.60791	590	1.50994	631	1221	0.340909
mir-1538	X	3.69647	598	1.57471	624	1222	0.340357
mir-670	X	4.13648	630	1.82736	592	1222	0.339806
mir-2113	X	4.14906	632	1.79155	596	1228	0.339257
mir-1258	O	4.18896	638	1.8255	593	1231	0.340323
mir-1284	X	4.01529	621	1.68108	614	1235	0.339775
mir-3198	X	4.16931	635	1.76442	600	1235	0.339228
mir-384	X	1.41035	401	0.208638	837	1238	0.338684
mir-1256	X	4.1332	629	1.7302	610	1239	0.338141
mir-1260b	X	4.22211	642	1.77865	597	1239	0.3376
mir-3616	X	4.10527	626	1.69048	613	1239	0.337061
mir-610	X	3.84918	607	1.50232	633	1240	0.336523
mir-3945	X	4.26156	643	1.77324	598	1241	0.335987
mir-1185-2	X	3.99274	619	1.57793	623	1242	0.335453
mir-3679	X	4.19744	639	1.66661	615	1254	0.334921
mir-1283-2	X	4.17974	636	1.57987	622	1258	0.33439
mir-602	X	3.93079	615	1.38525	643	1258	0.333861
mir-720	X	4.28248	646	1.69237	612	1258	0.333333
mir-1193	X	3.67559	595	1.21695	666	1261	0.332808
mir-367	O	1.69469	429	0.206197	839	1268	0.333858
mir-1294	X	4.14528	631	1.38722	642	1273	0.333333
mir-586	X	4.29871	648	1.55516	626	1274	0.33281
mir-591	X	4.50958	666	1.73863	608	1274	0.332288
mir-3116-2	X	4.44657	657	1.60276	619	1276	0.331768
mir-1908	X	4.30965	649	1.54708	628	1277	0.33125
mir-422a	X	4.08538	624	1.29659	653	1277	0.330733
mir-548y	X	3.99005	618	1.24494	662	1280	0.330218
mir-1234	X	4.0574	623	1.24934	659	1282	0.329705
mir-548v	X	4.28246	645	1.4552	639	1284	0.329193
mir-1286	X	4.47696	661	1.57172	625	1286	0.328682
mir-3156-2	X	4.32241	651	1.47407	636	1287	0.328173
mir-3611	X	4.27153	644	1.35386	646	1290	0.327666
mir-1197	X	4.28769	647	1.34083	647	1294	0.32716
mir-661	O	4.20478	640	1.28068	657	1297	0.328197
mir-378b	X	3.89873	614	1.06087	685	1299	0.327692
mir-3927	X	4.18304	637	1.17541	671	1308	0.327189
mir-1246	X	4.53951	671	1.46116	638	1309	0.326687
mir-548t	X	4.33659	653	1.26057	658	1311	0.326187
mir-3149	X	4.52526	669	1.36451	645	1314	0.325688
mir-1297	X	4.38923	656	1.24725	661	1317	0.325191
mir-147	X	4.6422	685	1.50834	632	1317	0.324695
mir-648	X	4.79641	703	1.58439	621	1324	0.324201
mir-1244-2	X	4.38578	655	1.18505	670	1325	0.323708
mir-1278	X	4.5896	675	1.31576	651	1326	0.323217
mir-208a	X	4.35426	654	1.1562	674	1328	0.322727
mir-3938	X	4.5969	676	1.30726	652	1328	0.322239
mir-4254	X	4.48498	662	1.19721	668	1330	0.321752
mir-3688	X	4.57245	673	1.24932	660	1333	0.321267
mir-3617	X	4.53344	670	1.23813	664	1334	0.320783
mir-553	X	4.76291	698	1.46917	637	1335	0.320301
mir-3936	X	4.32843	652	1.07549	684	1336	0.31982
mir-554	X	4.76891	699	1.4317	640	1339	0.31934
mir-1913	X	4.67961	687	1.28904	654	1341	0.318862
mir-3681	X	4.66355	686	1.28852	655	1341	0.318386
mir-527	X	4.70559	692	1.32604	649	1341	0.31791
mir-2278	X	4.50456	665	1.1263	679	1344	0.317437
mir-3158-1	X	4.31487	650	1.03273	694	1344	0.316964
mir-609	X	4.45761	658	1.03623	690	1348	0.316493
mir-3132	X	4.48817	663	1.05428	686	1349	0.316024
mir-1539	X	4.60289	678	1.16306	672	1350	0.315556
mir-3655	X	4.73066	694	1.28153	656	1350	0.315089
mir-548x	X	4.69604	689	1.24281	663	1352	0.314623
mir-941-1	X	4.51969	668	1.03898	689	1357	0.314159
mir-1285-1	X	4.63636	683	1.13728	676	1359	0.313697
mir-298	O	4.8553	711	1.32296	650	1361	0.314706
mir-3180-4	X	4.72347	693	1.18942	669	1362	0.314244
mir-1283-1	X	4.73599	696	1.21557	667	1363	0.313783
mir-3919	X	4.70004	691	1.13934	675	1366	0.313324
mir-3692	X	4.77904	702	1.2311	665	1367	0.312865
mir-1252	X	4.60022	677	1.03622	691	1368	0.312409
mir-563	X	4.97871	733	1.48506	635	1368	0.311953
mir-1911	X	4.62862	682	1.04562	687	1369	0.311499
mir-3156-1	X	4.56001	672	1.01898	699	1371	0.311047
mir-3929	X	4.69154	688	1.08485	683	1371	0.310595
mir-3152	X	4.57346	674	1.00168	702	1376	0.310145
mir-3154	X	4.46933	659	0.898387	719	1378	0.309696
mir-3925	X	4.83541	706	1.16144	673	1379	0.309249
mir-596	X	4.62697	681	1.0099	700	1381	0.308802
mir-3196	X	4.82049	705	1.1294	678	1383	0.308357
mir-1238	X	4.83778	707	1.13117	677	1384	0.307914
mir-103-1-as	X	4.47597	660	0.846409	726	1386	0.307471
mir-3923	X	4.815	704	1.10772	682	1386	0.30703
mir-1225	X	4.5133	667	0.882494	720	1387	0.30659
mir-1257	X	4.84019	708	1.11189	681	1389	0.306152
mir-3121	X	4.85428	710	1.12328	680	1390	0.305714
mir-3144	X	4.60802	680	0.912505	717	1397	0.305278
mir-3125	X	4.77179	700	1.02217	698	1398	0.304843
mir-892b	X	4.74223	697	1.00087	703	1400	0.30441
mir-3124	X	4.64129	684	0.900511	718	1402	0.303977
mir-3166	X	4.60473	679	0.85527	723	1402	0.303546
mir-103-2-as	X	4.50294	664	0.757449	741	1405	0.303116
mir-3179-3	X	4.94022	722	1.04335	688	1410	0.302687
mir-510	O	4.86428	715	1.02295	697	1412	0.303672
mir-3156-3	X	4.85536	712	1.00203	701	1413	0.303244
mir-3663	X	4.94262	724	1.03588	692	1416	0.302817
mir-3146	X	4.69663	690	0.836202	727	1417	0.302391
mir-3918	X	4.86137	714	0.9954	704	1418	0.301966
mir-3920	X	4.90896	720	0.989778	706	1426	0.301543
mir-1303	X	4.94258	723	0.988965	707	1430	0.30112
mir-623	X	4.90134	719	0.970367	711	1430	0.300699
mir-1290	O	4.95383	725	0.987291	708	1433	0.301676
mir-3116-1	X	4.97613	732	0.991444	705	1437	0.301255
mir-3622b	X	4.88229	716	0.86754	721	1437	0.300836
mir-3183	X	4.77244	701	0.790179	737	1438	0.300417
mir-1267	X	4.97363	731	0.972211	710	1441	0.3
mir-3159	X	4.95493	727	0.955243	714	1441	0.299584
mir-3606	X	4.96961	729	0.960478	713	1442	0.299169
mir-3650	X	4.7333	695	0.689527	747	1442	0.298755
mir-3179-1	X	4.98493	735	0.974477	709	1444	0.298343
mir-3910-2	X	4.98393	734	0.965081	712	1446	0.297931
mir-3914-1	X	4.88376	717	0.804881	736	1453	0.297521
mir-514b	X	4.85906	713	0.756094	742	1455	0.297111
mir-567	X	4.96907	728	0.832462	728	1456	0.296703
mir-3935	X	5.02855	742	0.918718	715	1457	0.296296
mir-300	X	3.89425	613	0.184889	845	1458	0.29589
mir-513c	X	4.9539	726	0.814647	733	1459	0.295486
mir-630	X	5.15838	766	1.03191	695	1461	0.295082
mir-3916	X	4.97354	730	0.815445	732	1462	0.294679
mir-3202-1	X	4.9892	737	0.826499	730	1467	0.294278
mir-3657	X	5.05687	747	0.847232	725	1472	0.293878
mir-3189	X	5.07148	750	0.855017	724	1474	0.293478
mir-1289-1	X	4.888	718	0.642801	757	1475	0.29308
mir-1253	X	5.03076	743	0.789942	738	1481	0.292683
mir-3202-2	X	4.99095	738	0.725815	744	1482	0.292287
mir-1302-3	X	5.00734	739	0.725254	745	1484	0.291892
mir-3151	X	4.93203	721	0.596462	767	1488	0.291498
mir-548c	X	4.21396	641	0.181338	847	1488	0.291105
mir-650	X	5.31194	801	1.03364	693	1494	0.290713
mir-657	X	5.12294	761	0.812933	734	1495	0.290323
mir-1323	O	5.11204	757	0.78905	739	1496	0.291275
mir-3165	X	5.05619	746	0.660708	752	1498	0.290885
mir-4284	X	5.11329	758	0.752636	743	1501	0.290495
mir-3135	X	5.11682	759	0.713024	746	1505	0.290107
mir-3175	X	4.98694	736	0.589277	769	1505	0.28972
mir-3646	X	5.07086	749	0.606395	764	1513	0.289333
mir-3659	X	5.04971	745	0.578847	771	1516	0.288948
mir-3943	X	5.02085	741	0.55674	775	1516	0.288564
mir-663b	X	5.16831	767	0.687474	749	1516	0.288181
mir-513b	X	5.07588	751	0.595168	768	1519	0.287798
mir-604	X	5.37413	804	0.913829	716	1520	0.287417
mir-548n	X	5.07661	752	0.588235	770	1522	0.287037
mir-3184	X	5.17789	772	0.661372	751	1523	0.286658
mir-3612	X	5.14712	765	0.610066	760	1525	0.28628
mir-550b-1	X	5.04006	744	0.522544	781	1525	0.285903
mir-626	X	5.85998	829	1.03004	696	1525	0.285526
mir-3658	X	5.08533	754	0.576384	772	1526	0.285151
mir-3660	X	5.01805	740	0.486738	790	1530	0.284777
mir-1281	X	5.17238	769	0.601744	766	1535	0.284404
mir-3195	X	5.07821	753	0.515865	782	1535	0.284031
mir-550b-2	X	5.06216	748	0.506746	788	1536	0.28366
mir-936	X	5.64286	816	0.860588	722	1538	0.28329
mir-1260	X	5.20582	776	0.606498	763	1539	0.28292
mir-1298	X	5.20049	775	0.603545	765	1540	0.282552
mir-1231	X	5.09031	755	0.511128	786	1541	0.282185
mir-3167	X	5.50484	813	0.830701	729	1542	0.281818
mir-1322	X	5.19808	774	0.564896	774	1548	0.281453
mir-3656	X	5.1685	768	0.526524	780	1548	0.281088
mir-1263	X	5.21183	778	0.57321	773	1551	0.280724
mir-1244-3	X	5.6452	817	0.807954	735	1552	0.280362
mir-1265	X	5.09663	756	0.442302	797	1553	0.28
mir-4315-1	X	5.22975	780	0.544218	776	1556	0.279639
mir-645	X	5.76171	825	0.823549	731	1556	0.279279
mir-3907	X	5.12678	762	0.450537	795	1557	0.27892
mir-4262	X	4.85148	709	0.173791	850	1559	0.278562
mir-4322	X	5.23357	781	0.536275	778	1559	0.278205
mir-3120	X	5.12032	760	0.407925	802	1562	0.277849
mir-3128	X	5.21045	777	0.497626	789	1566	0.277494
mir-642b	X	5.24178	783	0.514246	783	1566	0.277139
mir-3661	X	5.17298	771	0.44764	796	1567	0.276786
mir-2117	X	5.24266	784	0.513962	784	1568	0.276433
mir-3130-2	O	5.14246	763	0.381333	805	1568	0.277354
mir-3168	X	5.14594	764	0.387705	804	1568	0.277001
mir-571	X	5.59772	815	0.657638	754	1569	0.27665
mir-3937	X	5.18878	773	0.423732	799	1572	0.276299
mir-513a-1	O	5.17238	770	0.389528	803	1573	0.277215
mir-1285-2	X	6.05224	837	0.770817	740	1577	0.276865
mir-595	X	5.81511	827	0.669541	750	1577	0.276515
mir-3160-1	X	5.24875	786	0.471452	794	1580	0.276166
mir-3181	X	5.25106	787	0.480548	793	1580	0.275819
mir-513a-2	O	5.24164	782	0.410199	801	1583	0.27673
mir-562	X	5.88372	831	0.646107	755	1586	0.276382
mir-3148	X	5.25264	789	0.437478	798	1587	0.276035
mir-640	X	6.00674	835	0.659424	753	1588	0.275689
mir-644	X	6.12689	841	0.689388	748	1589	0.275344
mir-606	X	5.98687	834	0.645112	756	1590	0.275
mir-601	X	5.87823	830	0.606713	762	1592	0.274657
mir-1273c	X	5.22119	779	0.301478	815	1594	0.274314
mir-3685	X	5.24322	785	0.316179	812	1597	0.273973
mir-466	X	6.10306	839	0.631	758	1597	0.273632
mir-718	O	5.25195	788	0.332554	809	1597	0.274534
mir-3921	X	5.26481	793	0.374377	806	1599	0.274194
mir-635	X	6.16678	843	0.626049	759	1602	0.273854
mir-4279	X	5.27843	796	0.342692	807	1603	0.273515
mir-4321	X	5.6483	819	0.51181	785	1604	0.273177
mir-1264	X	5.25779	791	0.308205	814	1605	0.27284
mir-4320	X	5.27807	795	0.323293	811	1606	0.272503
mir-3689b	X	5.72538	822	0.508714	787	1609	0.272167
mir-3179-2	X	5.26439	792	0.2892	819	1611	0.271833
mir-3153	X	5.25507	790	0.275604	822	1612	0.271499
mir-1244-1	X	6.34477	854	0.608918	761	1615	0.271166
mir-3133	X	5.28219	797	0.283215	820	1617	0.270833
mir-3621	X	5.27255	794	0.274949	823	1617	0.270502
mir-1912	X	5.47844	812	0.337939	808	1620	0.270171
mir-583	X	6.24444	846	0.54307	777	1623	0.269841
mir-3162	X	5.3659	803	0.276759	821	1624	0.269512
mir-3180-3	X	5.28665	799	0.269974	825	1624	0.269184
mir-3675	X	5.44358	809	0.298448	816	1625	0.268856
mir-3913-2	X	5.28622	798	0.249628	828	1626	0.26853
mir-638	O	6.25461	847	0.528481	779	1626	0.269417
mir-4310	X	5.28771	800	0.238787	830	1630	0.269091
mir-3185	X	5.88695	832	0.416959	800	1632	0.268765
mir-3197	X	5.40622	806	0.264839	826	1632	0.26844
mir-526a-2	O	5.38702	805	0.249009	829	1634	0.269324
mir-637	X	6.20761	844	0.484128	791	1635	0.268999
mir-3163	X	5.75809	824	0.312938	813	1637	0.268675
mir-1178	X	5.5657	814	0.252707	827	1641	0.268351
mir-4265	X	5.40755	807	0.225226	834	1641	0.268029
mir-921	X	6.28781	850	0.48298	792	1642	0.267707
mir-526a-1	O	5.42769	808	0.211351	836	1644	0.268585
mir-3147	X	5.34819	802	0.183642	846	1648	0.268263
mir-3914-2	X	5.64603	818	0.234753	832	1650	0.267943
mir-3668	X	5.44777	810	0.1955	841	1651	0.267622
mir-4315-2	X	5.68565	821	0.238585	831	1652	0.267303
mir-1825	X	5.46776	811	0.185593	843	1654	0.266985
mir-1280	X	5.74673	823	0.187298	842	1665	0.266667
mir-1827	X	5.80626	826	0.202874	840	1666	0.26635
mir-3683	X	6.21843	845	0.273721	824	1669	0.266033
mir-1274a	X	6.5019	863	0.327065	810	1673	0.265718
mir-3915	X	6.04511	836	0.207833	838	1674	0.265403
mir-4296	X	5.65526	820	0.163629	856	1676	0.265089
mir-4324	X	5.84786	828	0.165572	853	1681	0.264775
mir-4273	X	5.90626	833	0.175254	849	1682	0.264463
mir-1289-2	X	6.38222	858	0.228209	833	1691	0.264151
mir-1972-1	X	6.09505	838	0.164972	854	1692	0.26384
mir-1206	X	6.79599	876	0.293244	818	1694	0.263529
mir-1182	X	6.85361	881	0.296937	817	1698	0.26322
mir-548u	X	6.13076	842	0.1636	857	1699	0.262911
mir-1469	O	6.28099	849	0.164264	855	1704	0.263775
mir-4258	X	6.10319	840	0.157478	868	1708	0.263466
mir-1184-1	X	6.28834	851	0.162878	859	1710	0.263158
mir-3122	X	6.54378	866	0.18547	844	1710	0.26285
mir-1184-2	X	6.28834	852	0.162878	860	1712	0.262544
mir-548w	X	6.26837	848	0.160709	864	1712	0.262238
mir-3169	X	6.48428	861	0.167281	852	1713	0.261932
mir-3689a	X	6.42777	860	0.16347	858	1718	0.261628
mir-1205	X	6.66344	872	0.180684	848	1720	0.261324
mir-1272	X	6.34116	853	0.157189	869	1722	0.261021
mir-762	X	6.35899	857	0.158756	866	1723	0.260718
mir-3180-2	X	6.53226	865	0.162831	861	1726	0.260417
mir-2861	X	6.48621	862	0.158735	867	1729	0.260116
mir-3666	X	6.35641	855	0.152594	874	1729	0.259815
mir-3171	X	6.63041	868	0.162632	862	1730	0.259516
mir-4292	X	6.84301	879	0.167994	851	1730	0.259217
mir-4295	X	6.35641	856	0.152594	875	1731	0.258918
mir-302e	X	6.40404	859	0.151818	876	1735	0.258621
mir-4263	X	6.76963	875	0.159315	865	1740	0.258324
mir-3160-2	X	6.81438	878	0.161156	863	1741	0.258028
mir-3180-1	X	6.64694	870	0.155437	871	1741	0.257732
mir-4312	X	6.64694	871	0.155437	872	1743	0.257437
mir-4319	X	6.51762	864	0.149931	880	1744	0.257143
mir-3141	X	6.55142	867	0.144033	885	1752	0.256849
mir-3142	X	6.64096	869	0.146575	883	1752	0.256556
mir-320b-1	O	6.6666	873	0.147378	882	1755	0.257403
mir-4281	X	6.70483	874	0.149386	881	1755	0.25711
mir-548h-3	X	6.9886	885	0.156894	870	1755	0.256818
mir-3665	X	6.97716	884	0.152826	873	1757	0.256527
mir-761	X	6.79801	877	0.145048	884	1761	0.256236
mir-3674	X	7.02904	887	0.150803	877	1764	0.255946
mir-548f-5	X	6.84836	880	0.142953	886	1766	0.255656
mir-1203	X	7.0631	890	0.150347	878	1768	0.255367
mir-4259	X	7.05305	889	0.150198	879	1768	0.255079
mir-1282	X	6.96253	883	0.142609	887	1770	0.254791
mir-1233-2	X	6.99115	886	0.137841	890	1776	0.254505
mir-3119-2	X	6.90004	882	0.134278	896	1778	0.254218
mir-1204	X	7.10195	891	0.140789	888	1779	0.253933
mir-566	X	7.15538	892	0.138278	889	1781	0.253648
mir-548f-4	X	7.03893	888	0.136294	894	1782	0.253363
mir-646	X	7.17757	893	0.137834	891	1784	0.25308
mir-297	X	7.19962	894	0.13739	892	1786	0.252796
mir-575	X	7.22152	895	0.136947	893	1788	0.252514
mir-587	X	7.32881	896	0.134727	895	1791	0.252232
mir-557	X	7.3759	897	0.133728	897	1794	0.251951
mir-608	O	7.41201	898	0.132951	898	1796	0.252784
mir-649	X	7.48793	899	0.131287	899	1798	0.252503
mir-890	X	7.50783	900	0.130843	900	1800	0.252222
mir-634	X	7.61003	901	0.128512	901	1802	0.251942
mir-620	X	7.91091	902	0.121077	902	1804	0.251663
mir-619	X	7.92351	903	0.120744	903	1806	0.251384
mir-924	X	8.01769	904	0.118191	904	1808	0.251106
mir-920	X	8.02967	905	0.117858	905	1810	0.250829
mir-568	X	8.20085	906	0.112864	906	1812	0.250552
mir-569	X	8.28929	907	0.11009	907	1814	0.250276
mir-941-3	X	8.35672	908	0.10787	908	1816	0.25
mir-941-4	X	8.35672	909	0.10787	909	1818	0.249725
mir-558	X	8.36986	910	0.107426	910	1820	0.249451
mir-633	X	8.44009	911	0.104985	911	1822	0.249177
mir-3118-1	X	8.57328	912	0.099991	912	1824	0.248904
mir-3118-2	X	8.57328	913	0.099991	913	1826	0.248631
mir-3118-3	X	8.57328	914	0.099991	914	1828	0.248359
mir-3118-4	X	8.57328	915	0.099991	915	1830	0.248087
mir-3118-5	X	8.57328	916	0.099991	916	1832	0.247817
mir-3118-6	X	8.57328	917	0.099991	917	1834	0.247546
mir-1183	X	9.31524	918	0.0432813	918	1836	0.247277
mir-1184-3	X	9.31524	919	0.0432813	919	1838	0.247008
mir-1200	X	9.31524	920	0.0432813	920	1840	0.246739
mir-1202	X	9.31524	921	0.0432813	921	1842	0.246471
mir-1207	X	9.31524	922	0.0432813	922	1844	0.246204
mir-1208	X	9.31524	923	0.0432813	923	1846	0.245937
mir-1233-1	X	9.31524	924	0.0432813	924	1848	0.245671
mir-1255b-1	X	9.31524	925	0.0432813	925	1850	0.245405
mir-1255b-2	X	9.31524	926	0.0432813	926	1852	0.24514
mir-1261	X	9.31524	927	0.0432813	927	1854	0.244876
mir-1268	X	9.31524	928	0.0432813	928	1856	0.244612
mir-1273	X	9.31524	929	0.0432813	929	1858	0.244349
mir-1273d	X	9.31524	930	0.0432813	930	1860	0.244086
mir-1279	X	9.31524	931	0.0432813	931	1862	0.243824
mir-1299	X	9.31524	932	0.0432813	932	1864	0.243562
mir-1302-1	X	9.31524	933	0.0432813	933	1866	0.243301
mir-1302-10	X	9.31524	934	0.0432813	934	1868	0.243041
mir-1302-11	X	9.31524	935	0.0432813	935	1870	0.242781
mir-1302-2	X	9.31524	936	0.0432813	936	1872	0.242521
mir-1302-4	X	9.31524	937	0.0432813	937	1874	0.242263
mir-1302-5	X	9.31524	938	0.0432813	938	1876	0.242004
mir-1302-6	X	9.31524	939	0.0432813	939	1878	0.241747
mir-1302-7	X	9.31524	940	0.0432813	940	1880	0.241489
mir-1302-8	X	9.31524	941	0.0432813	941	1882	0.241233
mir-1302-9	X	9.31524	942	0.0432813	942	1884	0.240977
mir-1321	X	9.31524	943	0.0432813	943	1886	0.240721
mir-1324	X	9.31524	944	0.0432813	944	1888	0.240466
mir-1470	X	9.31524	945	0.0432813	945	1890	0.240212
mir-1471	O	9.31524	946	0.0432813	946	1892	0.241015
mir-1972-2	X	9.31524	947	0.0432813	947	1894	0.24076
mir-1973	X	9.31524	948	0.0432813	948	1896	0.240506
mir-2052	X	9.31524	949	0.0432813	949	1898	0.240253
mir-2053	X	9.31524	950	0.0432813	950	1900	0.24
mir-2054	X	9.31524	951	0.0432813	951	1902	0.239748
mir-2909	X	9.31524	952	0.0432813	952	1904	0.239496
mir-302f	X	9.31524	953	0.0432813	953	1906	0.239244
mir-3119-1	X	9.31524	954	0.0432813	954	1908	0.238994
mir-3123	X	9.31524	955	0.0432813	955	1910	0.238743
mir-3134	X	9.31524	956	0.0432813	956	1912	0.238494
mir-3180-5	X	9.31524	957	0.0432813	957	1914	0.238245
mir-3182	X	9.31524	958	0.0432813	958	1916	0.237996
mir-3201	X	9.31524	959	0.0432813	959	1918	0.237748
mir-3649	X	9.31524	960	0.0432813	960	1920	0.2375
mir-3669	X	9.31524	961	0.0432813	961	1922	0.237253
mir-3670	X	9.31524	962	0.0432813	962	1924	0.237006
mir-3671	X	9.31524	963	0.0432813	963	1926	0.23676
mir-3672	X	9.31524	964	0.0432813	964	1928	0.236515
mir-3673	X	9.31524	965	0.0432813	965	1930	0.236269
mir-3686	X	9.31524	966	0.0432813	966	1932	0.236025
mir-3713	X	9.31524	967	0.0432813	967	1934	0.235781
mir-3714	X	9.31524	968	0.0432813	968	1936	0.235537
mir-3908	X	9.31524	969	0.0432813	969	1938	0.235294
mir-3910-1	X	9.31524	970	0.0432813	970	1940	0.235052
mir-3924	X	9.31524	971	0.0432813	971	1942	0.234809
mir-4251	X	9.31524	972	0.0432813	972	1944	0.234568
mir-4252	X	9.31524	973	0.0432813	973	1946	0.234327
mir-4253	X	9.31524	974	0.0432813	974	1948	0.234086
mir-4255	X	9.31524	975	0.0432813	975	1950	0.233846
mir-4256	X	9.31524	976	0.0432813	976	1952	0.233607
mir-4257	O	9.31524	977	0.0432813	977	1954	0.234391
mir-4260	X	9.31524	978	0.0432813	978	1956	0.234151
mir-4261	X	9.31524	979	0.0432813	979	1958	0.233912
mir-4264	X	9.31524	980	0.0432813	980	1960	0.233673
mir-4266	X	9.31524	981	0.0432813	981	1962	0.233435
mir-4267	X	9.31524	982	0.0432813	982	1964	0.233198
mir-4268	X	9.31524	983	0.0432813	983	1966	0.23296
mir-4269	X	9.31524	984	0.0432813	984	1968	0.232724
mir-4270	X	9.31524	985	0.0432813	985	1970	0.232487
mir-4271	X	9.31524	986	0.0432813	986	1972	0.232252
mir-4272	X	9.31524	987	0.0432813	987	1974	0.232016
mir-4274	X	9.31524	988	0.0432813	988	1976	0.231781
mir-4275	X	9.31524	989	0.0432813	989	1978	0.231547
mir-4276	X	9.31524	990	0.0432813	990	1980	0.231313
mir-4277	X	9.31524	991	0.0432813	991	1982	0.23108
mir-4278	X	9.31524	992	0.0432813	992	1984	0.230847
mir-4280	X	9.31524	993	0.0432813	993	1986	0.230614
mir-4282	X	9.31524	994	0.0432813	994	1988	0.230382
mir-4283-1	X	9.31524	995	0.0432813	995	1990	0.230151
mir-4283-2	X	9.31524	996	0.0432813	996	1992	0.22992
mir-4285	X	9.31524	997	0.0432813	997	1994	0.229689
mir-4287	X	9.31524	998	0.0432813	998	1996	0.229459
mir-4288	X	9.31524	999	0.0432813	999	1998	0.229229
mir-4289	X	9.31524	1000	0.0432813	1000	2000	0.229
mir-4290	X	9.31524	1001	0.0432813	1001	2002	0.228771
mir-4291	X	9.31524	1002	0.0432813	1002	2004	0.228543
mir-4293	X	9.31524	1003	0.0432813	1003	2006	0.228315
mir-4294	X	9.31524	1004	0.0432813	1004	2008	0.228088
mir-4297	X	9.31524	1005	0.0432813	1005	2010	0.227861
mir-4298	X	9.31524	1006	0.0432813	1006	2012	0.227634
mir-4299	X	9.31524	1007	0.0432813	1007	2014	0.227408
mir-4300	X	9.31524	1008	0.0432813	1008	2016	0.227183
mir-4301	X	9.31524	1009	0.0432813	1009	2018	0.226957
mir-4302	X	9.31524	1010	0.0432813	1010	2020	0.226733
mir-4303	X	9.31524	1011	0.0432813	1011	2022	0.226508
mir-4304	X	9.31524	1012	0.0432813	1012	2024	0.226285
mir-4305	X	9.31524	1013	0.0432813	1013	2026	0.226061
mir-4307	X	9.31524	1014	0.0432813	1014	2028	0.225838
mir-4308	X	9.31524	1015	0.0432813	1015	2030	0.225616
mir-4309	X	9.31524	1016	0.0432813	1016	2032	0.225394
mir-4311	X	9.31524	1017	0.0432813	1017	2034	0.225172
mir-4313	X	9.31524	1018	0.0432813	1018	2036	0.224951
mir-4314	X	9.31524	1019	0.0432813	1019	2038	0.22473
mir-4316	X	9.31524	1020	0.0432813	1020	2040	0.22451
mir-4317	X	9.31524	1021	0.0432813	1021	2042	0.22429
mir-4318	X	9.31524	1022	0.0432813	1022	2044	0.22407
mir-4323	X	9.31524	1023	0.0432813	1023	2046	0.223851
mir-4325	X	9.31524	1024	0.0432813	1024	2048	0.223633
mir-4327	X	9.31524	1025	0.0432813	1025	2050	0.223415
mir-4328	X	9.31524	1026	0.0432813	1026	2052	0.223197
mir-4329	X	9.31524	1027	0.0432813	1027	2054	0.22298
mir-4330	X	9.31524	1028	0.0432813	1028	2056	0.222763
mir-548aa-1	X	9.31524	1029	0.0432813	1029	2058	0.222546
mir-548aa-2	X	9.31524	1030	0.0432813	1030	2060	0.22233
mir-548f-2	X	9.31524	1031	0.0432813	1031	2062	0.222114
mir-548f-3	X	9.31524	1032	0.0432813	1032	2064	0.221899
mir-548g	X	9.31524	1033	0.0432813	1033	2066	0.221684
mir-548h-1	X	9.31524	1034	0.0432813	1034	2068	0.22147
mir-548h-2	X	9.31524	1035	0.0432813	1035	2070	0.221256
mir-548h-4	X	9.31524	1036	0.0432813	1036	2072	0.221042
mir-548i-1	X	9.31524	1037	0.0432813	1037	2074	0.220829
mir-548i-2	X	9.31524	1038	0.0432813	1038	2076	0.220617
mir-548i-3	X	9.31524	1039	0.0432813	1039	2078	0.220404
mir-548i-4	X	9.31524	1040	0.0432813	1040	2080	0.220192
mir-548m	X	9.31524	1041	0.0432813	1041	2082	0.219981
mir-548p	X	9.31524	1042	0.0432813	1042	2084	0.21977
mir-548z	X	9.31524	1043	0.0432813	1043	2086	0.219559
mir-711	X	9.31524	1044	0.0432813	1044	2088	0.219349
mir-759	X	9.31524	1045	0.0432813	1045	2090	0.219139
mir-764	X	9.31524	1046	0.0432813	1046	2092	0.218929
