# Supplementary material for: Prioritizing cancer-related microRNAs by integrating microRNA and mRNA datasets
Source: Sci Rep. 2016 Oct 13;6:35350. doi: 10.1038/srep35350 (PMC5062133; doi:10.1038/srep35350)
Supplement: Supplementary Table 8 [file srep35350-s9.xls]

## Sheet: All Evidence
miRTarBase ID	miRNA	Species (miRNA)	Target Gene	Target Gene (Entrez Gene ID)	Species (Target Gene)	Experiments	Support Type	References (PMID)
MIRT000131	miR-222-3p	Homo sapiens	CDKN1B	1027	Homo sapiens	Luciferase reporter assay//Western blot//Western blot;Other//Northern blot	Functional MTI	17569667
MIRT000131	miR-222-3p	Homo sapiens	CDKN1B	1027	Homo sapiens	Luciferase reporter assay	Functional MTI	17627278
MIRT000131	miR-222-3p	Homo sapiens	CDKN1B	1027	Homo sapiens	Western blot//Reporter assay	Functional MTI	17721077
MIRT000131	miR-222-3p	Homo sapiens	CDKN1B	1027	Homo sapiens	Luciferase reporter assay//Reporter assay	Functional MTI	17914108
MIRT000131	miR-222-3p	Homo sapiens	CDKN1B	1027	Homo sapiens	Luciferase reporter assay	Functional MTI	18246122
MIRT000131	miR-222-3p	Homo sapiens	CDKN1B	1027	Homo sapiens	Luciferase reporter assay//Western blot//Reporter assay	Functional MTI	18413744
MIRT000131	miR-222-3p	Homo sapiens	CDKN1B	1027	Homo sapiens	Luciferase reporter assay//qRT-PCR//Western blot	Functional MTI	18417445
MIRT000131	miR-222-3p	Homo sapiens	CDKN1B	1027	Homo sapiens	qRT-PCR//Western blot	Functional MTI	18708351
MIRT000131	miR-222-3p	Homo sapiens	CDKN1B	1027	Homo sapiens	Luciferase reporter assay	Functional MTI	18983236
MIRT000131	miR-222-3p	Homo sapiens	CDKN1B	1027	Homo sapiens	Western blot//Northern blot	Functional MTI	19107213
MIRT000131	miR-222-3p	Homo sapiens	CDKN1B	1027	Homo sapiens	Luciferase reporter assay	Functional MTI	19150885
MIRT000131	miR-222-3p	Homo sapiens	CDKN1B	1027	Homo sapiens	qRT-PCR//Luciferase reporter assay//Western blot	Functional MTI	19153141
MIRT000131	miR-222-3p	Homo sapiens	CDKN1B	1027	Homo sapiens	Immunohistochemistry//In situ hybridization//Luciferase reporter assay//Northern blot//Western blot//Reporter assay;Western blot	Functional MTI	19424584
MIRT000131	miR-222-3p	Homo sapiens	CDKN1B	1027	Homo sapiens	Luciferase reporter assay//Western blot	Functional MTI	19859555
MIRT000131	miR-222-3p	Homo sapiens	CDKN1B	1027	Homo sapiens	Northern blot//qRT-PCR//Western blot	Functional MTI	20018759
MIRT000131	miR-222-3p	Homo sapiens	CDKN1B	1027	Homo sapiens	Immunofluorescence//Luciferase reporter assay//Western blot	Functional MTI	24137356
MIRT000131	miR-222-3p	Homo sapiens	CDKN1B	1027	Homo sapiens	immunohistochemistry//Microarray//qRT-PCR	Functional MTI (Weak)	20012062
MIRT000131	miR-222-3p	Homo sapiens	CDKN1B	1027	Homo sapiens	PAR-CLIP	Functional MTI (Weak)	20371350
MIRT000131	miR-222-3p	Homo sapiens	CDKN1B	1027	Homo sapiens	PAR-CLIP	Functional MTI (Weak)	21572407
MIRT000131	miR-222-3p	Homo sapiens	CDKN1B	1027	Homo sapiens	PAR-CLIP	Functional MTI (Weak)	22012620
MIRT000131	miR-222-3p	Homo sapiens	CDKN1B	1027	Homo sapiens	PAR-CLIP	Functional MTI (Weak)	23446348
MIRT000131	miR-222-3p	Homo sapiens	CDKN1B	1027	Homo sapiens	qRT-PCR	Functional MTI (Weak)	23447020
MIRT000131	miR-222-3p	Homo sapiens	CDKN1B	1027	Homo sapiens	PAR-CLIP	Functional MTI (Weak)	23592263
MIRT000157	miR-21-5p	Homo sapiens	CDC25A	993	Homo sapiens	Luciferase reporter assay	Functional MTI	23496142
MIRT000157	miR-21-5p	Homo sapiens	CDC25A	993	Homo sapiens	Microarray	Functional MTI (Weak)	18591254
MIRT000157	miR-21-5p	Homo sapiens	CDC25A	993	Homo sapiens	Microarray//Northern blot//qRT-PCR	Functional MTI (Weak)	19826040
MIRT000157	miR-21-5p	Homo sapiens	CDC25A	993	Homo sapiens	HITS-CLIP	Functional MTI (Weak)	22473208
MIRT000276	miR-15b-5p	Homo sapiens	CCNE1	898	Homo sapiens	Luciferase reporter assay	Functional MTI	18794849
MIRT000276	miR-15b-5p	Homo sapiens	CCNE1	898	Homo sapiens	Luciferase reporter assay//qRT-PCR//Western blot	Functional MTI	19135980
MIRT000276	miR-15b-5p	Homo sapiens	CCNE1	898	Homo sapiens	PAR-CLIP	Functional MTI (Weak)	20371350
MIRT000276	miR-15b-5p	Homo sapiens	CCNE1	898	Homo sapiens	PAR-CLIP	Functional MTI (Weak)	21572407
MIRT000276	miR-15b-5p	Homo sapiens	CCNE1	898	Homo sapiens	HITS-CLIP	Functional MTI (Weak)	22473208
MIRT000276	miR-15b-5p	Homo sapiens	CCNE1	898	Homo sapiens	qRT-PCR//Western blot	Non-Functional MTI	22045185
MIRT000347	miR-125b-5p	Homo sapiens	EIF4EBP1	1978	Homo sapiens	Immunoblot//Immunohistochemistry//In situ hybridization//Luciferase reporter assay//Microarray//qRT-PCR	Functional MTI	22071331
MIRT000347	miR-125b-5p	Homo sapiens	EIF4EBP1	1978	Homo sapiens	Microarray//qRT-PCR	Functional MTI (Weak)	17891175
MIRT000374	miR-106a-5p	Homo sapiens	E2F1	1869	Homo sapiens	Immunohistochemistry//Microarray//Western blot	Functional MTI	20643754
MIRT000374	miR-106a-5p	Homo sapiens	E2F1	1869	Homo sapiens	Luciferase reporter assay//Western blot	Functional MTI	21656380
MIRT000374	miR-106a-5p	Homo sapiens	E2F1	1869	Homo sapiens	qRT-PCR	Functional MTI (Weak)	18521848
MIRT000415	let-7a-5p	Homo sapiens	CDK6	1021	Homo sapiens	Luciferase reporter assay//Western blot//	Functional MTI	24383407
MIRT000415	let-7a-5p	Homo sapiens	CDK6	1021	Homo sapiens	CLASH	Functional MTI (Weak)	23622248
MIRT000433	miR-222-3p	Homo sapiens	FOXO3	2309	Homo sapiens	qRT-PCR//ChIP//Luciferase reporter assay//Western blot//Northern blot	Functional MTI	20388878
MIRT000577	miR-93-5p	Homo sapiens	CDKN1A	1026	Homo sapiens	Luciferase reporter assay//Microarray//Western blot	Functional MTI	18328430
MIRT000577	miR-93-5p	Homo sapiens	CDKN1A	1026	Homo sapiens	qRT-PCR//Luciferase reporter assay//Western blot	Functional MTI	19153141
MIRT000577	miR-93-5p	Homo sapiens	CDKN1A	1026	Homo sapiens	qRT-PCR//Luciferase reporter assay//Western blot	Functional MTI	20190813
MIRT000577	miR-93-5p	Homo sapiens	CDKN1A	1026	Homo sapiens	HITS-CLIP	Functional MTI (Weak)	22473208
MIRT000600	miR-17-5p	Homo sapiens	CDKN1A	1026	Homo sapiens	qRT-PCR//Luciferase reporter assay//Western blot//Reporter assay	Functional MTI	18212054
MIRT000600	miR-17-5p	Homo sapiens	CDKN1A	1026	Homo sapiens	qRT-PCR//Western blot//Northern blot//Luciferase reporter assay	Functional MTI	18493594
MIRT000600	miR-17-5p	Homo sapiens	CDKN1A	1026	Homo sapiens	Luciferase reporter assay//qRT-PCR;Other	Functional MTI	18941111
MIRT000600	miR-17-5p	Homo sapiens	CDKN1A	1026	Homo sapiens	qRT-PCR//Luciferase reporter assay//Western blot	Functional MTI	20190813
MIRT000600	miR-17-5p	Homo sapiens	CDKN1A	1026	Homo sapiens	Luciferase reporter assay//Western blot	Functional MTI	20227518
MIRT000600	miR-17-5p	Homo sapiens	CDKN1A	1026	Homo sapiens	Luciferase reporter assay	Functional MTI	21283765
MIRT000600	miR-17-5p	Homo sapiens	CDKN1A	1026	Homo sapiens	Luciferase reporter assay//qRT-PCR//Western blot	Functional MTI	23333058
MIRT000600	miR-17-5p	Homo sapiens	CDKN1A	1026	Homo sapiens	Luciferase reporter assay//qRT-PCR//Western blot	Functional MTI	24989082
MIRT000600	miR-17-5p	Homo sapiens	CDKN1A	1026	Homo sapiens	HITS-CLIP	Functional MTI (Weak)	22473208
MIRT000672	miR-21-5p	Homo sapiens	SPRY2	10253	Homo sapiens	Luciferase reporter assay	Functional MTI	18508928
MIRT000672	miR-21-5p	Homo sapiens	SPRY2	10253	Homo sapiens	Luciferase reporter assay//qRT-PCR	Functional MTI	21278789
MIRT000672	miR-21-5p	Homo sapiens	SPRY2	10253	Homo sapiens	Luciferase reporter assay	Functional MTI	23239100
MIRT000682	miR-29a-3p	Homo sapiens	CDK6	1021	Homo sapiens	qRT-PCR//Western blot	Functional MTI	19850741
MIRT000682	miR-29a-3p	Homo sapiens	CDK6	1021	Homo sapiens	Luciferase reporter assay//qRT-PCR//Western blot//Reporter assay;Western blot;qRT-PCR	Functional MTI	20086245
MIRT000682	miR-29a-3p	Homo sapiens	CDK6	1021	Homo sapiens	Luciferase reporter assay//Western blot	Functional MTI	22493297
MIRT000682	miR-29a-3p	Homo sapiens	CDK6	1021	Homo sapiens	Luciferase reporter assay//qRT-PCR//Western blot	Functional MTI	23245396
MIRT000682	miR-29a-3p	Homo sapiens	CDK6	1021	Homo sapiens	qRT-PCR//Western blot	Functional MTI	25778081
MIRT000682	miR-29a-3p	Homo sapiens	CDK6	1021	Homo sapiens	qRT-PCR//Western blot	Functional MTI	25889078
MIRT000682	miR-29a-3p	Homo sapiens	CDK6	1021	Homo sapiens	HITS-CLIP	Functional MTI (Weak)	23313552
MIRT000751	miR-34a-5p	Homo sapiens	CDC25C	995	Homo sapiens	Microarray	Functional MTI (Weak)	19461653
MIRT000759	miR-34a-5p	Homo sapiens	MET	4233	Homo sapiens	Luciferase reporter assay	Functional MTI	18834857
MIRT000759	miR-34a-5p	Homo sapiens	MET	4233	Homo sapiens	qRT-PCR//Western blot	Functional MTI	19006648
MIRT000759	miR-34a-5p	Homo sapiens	MET	4233	Homo sapiens	Luciferase reporter assay//Western blot//Northern blot	Functional MTI	19029026
MIRT000759	miR-34a-5p	Homo sapiens	MET	4233	Homo sapiens	Luciferase reporter assay	Functional MTI	19461653
MIRT000759	miR-34a-5p	Homo sapiens	MET	4233	Homo sapiens	Luciferase reporter assay//qRT-PCR//Western blot	Functional MTI	19773441
MIRT000759	miR-34a-5p	Homo sapiens	MET	4233	Homo sapiens	qRT-PCR//Western blot	Functional MTI	20309880
MIRT000759	miR-34a-5p	Homo sapiens	MET	4233	Homo sapiens	Luciferase reporter assay	Functional MTI	22159222
MIRT000759	miR-34a-5p	Homo sapiens	MET	4233	Homo sapiens	Luciferase reporter assay//qRT-PCR//Western blot	Functional MTI	22457788
MIRT000759	miR-34a-5p	Homo sapiens	MET	4233	Homo sapiens	Immunofluorescence//qRT-PCR//Western blot	Functional MTI	23970470
MIRT000759	miR-34a-5p	Homo sapiens	MET	4233	Homo sapiens	ELISA//Luciferase reporter assay//qRT-PCR	Functional MTI	24983493
MIRT000759	miR-34a-5p	Homo sapiens	MET	4233	Homo sapiens	qRT-PCR	Functional MTI (Weak)	21240262
MIRT000763	miR-34a-5p	Homo sapiens	CDK4	1019	Homo sapiens	Luciferase reporter assay//Western blot//Microarray	Functional MTI	17914404
MIRT000763	miR-34a-5p	Homo sapiens	CDK4	1019	Homo sapiens	Luciferase reporter assay	Functional MTI	19461653
MIRT000763	miR-34a-5p	Homo sapiens	CDK4	1019	Homo sapiens	Western blot	Functional MTI	21128241
MIRT000763	miR-34a-5p	Homo sapiens	CDK4	1019	Homo sapiens	qRT-PCR	Functional MTI (Weak)	21240262
MIRT000763	miR-34a-5p	Homo sapiens	CDK4	1019	Homo sapiens	qRT-PCR	Functional MTI (Weak)	24504520
MIRT001011	miR-34a-5p	Homo sapiens	CDC25A	993	Homo sapiens	Western blot	Non-Functional MTI	18406353
MIRT001012	miR-34a-5p	Homo sapiens	CDK6	1021	Homo sapiens	Luciferase reporter assay//Western blot//Microarray	Functional MTI	17914404
MIRT001012	miR-34a-5p	Homo sapiens	CDK6	1021	Homo sapiens	qRT-PCR//Luciferase reporter assay//Western blot//Reporter assay	Functional MTI	18406353
MIRT001012	miR-34a-5p	Homo sapiens	CDK6	1021	Homo sapiens	Luciferase reporter assay	Functional MTI	19461653
MIRT001012	miR-34a-5p	Homo sapiens	CDK6	1021	Homo sapiens	qRT-PCR//Western blot//Luciferase reporter assay	Functional MTI	19584398
MIRT001012	miR-34a-5p	Homo sapiens	CDK6	1021	Homo sapiens	Luciferase reporter assay//qRT-PCR//Western blot	Functional MTI	19773441
MIRT001012	miR-34a-5p	Homo sapiens	CDK6	1021	Homo sapiens	Western blot;Other	Functional MTI	21240262
MIRT001012	miR-34a-5p	Homo sapiens	CDK6	1021	Homo sapiens	qRT-PCR//Western blot	Functional MTI	23035210
MIRT001012	miR-34a-5p	Homo sapiens	CDK6	1021	Homo sapiens	PAR-CLIP	Functional MTI (Weak)	23592263
MIRT001013	miR-34a-5p	Homo sapiens	CCND1	595	Homo sapiens	qRT-PCR//Luciferase reporter assay//Western blot//Reporter assay	Functional MTI	18406353
MIRT001013	miR-34a-5p	Homo sapiens	CCND1	595	Homo sapiens	Luciferase reporter assay	Functional MTI	19461653
MIRT001013	miR-34a-5p	Homo sapiens	CCND1	595	Homo sapiens	qRT-PCR//Western blot	Functional MTI	20309880
MIRT001013	miR-34a-5p	Homo sapiens	CCND1	595	Homo sapiens	Sequencing	Functional MTI (Weak)	20371350
MIRT001191	miR-21-5p	Homo sapiens	E2F1	1869	Homo sapiens	qRT-PCR//Western blot	Functional MTI	19906824
MIRT001191	miR-21-5p	Homo sapiens	E2F1	1869	Homo sapiens	Luciferase reporter assay	Non-Functional MTI	19528081
MIRT001223	miR-106a-5p	Homo sapiens	CDKN1A	1026	Homo sapiens	qRT-PCR//Luciferase reporter assay//Western blot//Reporter assay;Other	Functional MTI	18212054
MIRT001223	miR-106a-5p	Homo sapiens	CDKN1A	1026	Homo sapiens	Luciferase reporter assay//Western blot	Functional MTI	19782699
MIRT001223	miR-106a-5p	Homo sapiens	CDKN1A	1026	Homo sapiens	qRT-PCR//Luciferase reporter assay//Western blot	Functional MTI	20190813
MIRT001223	miR-106a-5p	Homo sapiens	CDKN1A	1026	Homo sapiens	qRT-PCR//Luciferase reporter assay//Western blot//Microarray	Functional MTI	20385818
MIRT001223	miR-106a-5p	Homo sapiens	CDKN1A	1026	Homo sapiens	Microarray	Functional MTI (Weak)	23807165
MIRT001760	miR-30a-3p	Homo sapiens	CDK6	1021	Homo sapiens	Luciferase reporter assay//qRT-PCR//Western blot//Western blot;qRT-PCR	Functional MTI	16239240
MIRT001840	miR-106a-5p	Homo sapiens	RB1	5925	Homo sapiens	Luciferase reporter assay//Microarray//Western blot//Reporter assay	Functional MTI	16461460
MIRT001840	miR-106a-5p	Homo sapiens	RB1	5925	Homo sapiens	Immunohistochemistry//Microarray//Western blot	Functional MTI	20643754
MIRT001840	miR-106a-5p	Homo sapiens	RB1	5925	Homo sapiens	Luciferase reporter assay//qRT-PCR//Western blot	Functional MTI	20889678
MIRT001840	miR-106a-5p	Homo sapiens	RB1	5925	Homo sapiens	Immunohistochemistry//qRT-PCR	Functional MTI (Weak)	18996365
MIRT001840	miR-106a-5p	Homo sapiens	RB1	5925	Homo sapiens	Microarray//immunohistochemistry	Functional MTI (Weak)	19175831
MIRT001840	miR-106a-5p	Homo sapiens	RB1	5925	Homo sapiens	PAR-CLIP	Functional MTI (Weak)	21572407
MIRT001840	miR-106a-5p	Homo sapiens	RB1	5925	Homo sapiens	Microarray	Functional MTI (Weak)	23807165
MIRT001854	let-7a-5p	Homo sapiens	NRAS	4893	Homo sapiens	Luciferase reporter assay//Microarray	Functional MTI	15766527
MIRT001854	let-7a-5p	Homo sapiens	NRAS	4893	Homo sapiens	Western blot	Functional MTI	19110058
MIRT001855	let-7a-5p	Homo sapiens	KRAS	3845	Homo sapiens	Luciferase reporter assay//Microarray	Functional MTI	15766527
MIRT001855	let-7a-5p	Homo sapiens	KRAS	3845	Homo sapiens	qRT-PCR//Western blot	Functional MTI	16651716
MIRT001855	let-7a-5p	Homo sapiens	KRAS	3845	Homo sapiens	Western blot	Functional MTI	20033209
MIRT002406	miR-21-5p	Homo sapiens	CDK6	1021	Homo sapiens	Sequencing	Functional MTI (Weak)	20371350
MIRT002472	miR-93-5p	Homo sapiens	E2F1	1869	Homo sapiens	Luciferase reporter assay//Microarray//Western blot	Functional MTI	18328430
MIRT002472	miR-93-5p	Homo sapiens	E2F1	1869	Homo sapiens	Luciferase reporter assay//Western blot	Functional MTI	19486339
MIRT002472	miR-93-5p	Homo sapiens	E2F1	1869	Homo sapiens	Sequencing	Functional MTI (Weak)	20371350
MIRT002472	miR-93-5p	Homo sapiens	E2F1	1869	Homo sapiens	HITS-CLIP	Functional MTI (Weak)	22473208
MIRT002935	miR-17-5p	Homo sapiens	E2F1	1869	Homo sapiens	Luciferase reporter assay//Northern blot//Western blot//Reporter assay	Functional MTI	15944709
MIRT002935	miR-17-5p	Homo sapiens	E2F1	1869	Homo sapiens	Northern blot//qRT-PCR//Western blot	Functional MTI	16940181
MIRT002935	miR-17-5p	Homo sapiens	E2F1	1869	Homo sapiens	Western blot	Functional MTI	18836483
MIRT002935	miR-17-5p	Homo sapiens	E2F1	1869	Homo sapiens	Luciferase reporter assay	Functional MTI	21283765
MIRT002935	miR-17-5p	Homo sapiens	E2F1	1869	Homo sapiens	qRT-PCR	Functional MTI (Weak)	18521848
MIRT002935	miR-17-5p	Homo sapiens	E2F1	1869	Homo sapiens	HITS-CLIP	Functional MTI (Weak)	22473208
MIRT002935	miR-17-5p	Homo sapiens	E2F1	1869	Homo sapiens	qRT-PCR	Functional MTI (Weak)	24901013
MIRT002938	miR-125b-5p	Homo sapiens	ERBB3	2065	Homo sapiens	Luciferase reporter assay//Northern blot//qRT-PCR//Western blot	Functional MTI	17110380
MIRT002938	miR-125b-5p	Homo sapiens	ERBB3	2065	Homo sapiens	Immunoblot//Immunohistochemistry//Luciferase reporter assay//qRT-PCR	Functional MTI	23146892
MIRT002938	miR-125b-5p	Homo sapiens	ERBB3	2065	Homo sapiens	Western blot//qRT-PCR	Functional MTI	23519125
MIRT002939	miR-125b-5p	Homo sapiens	ERBB2	2064	Homo sapiens	Luciferase reporter assay//Northern blot//qRT-PCR//Western blot	Functional MTI	17110380
MIRT002939	miR-125b-5p	Homo sapiens	ERBB2	2064	Homo sapiens	Western blot	Functional MTI	19825990
MIRT002939	miR-125b-5p	Homo sapiens	ERBB2	2064	Homo sapiens	Luciferase reporter assay//Microarray//Western blot	Functional MTI	20864407
MIRT002939	miR-125b-5p	Homo sapiens	ERBB2	2064	Homo sapiens	Luciferase reporter assay//Western blot	Functional MTI	22460089
MIRT003300	miR-9-5p	Homo sapiens	FOXO1	2308	Homo sapiens	Immunohistochemistry//Northern blot//qRT-PCR//Western blot	Functional MTI	20028871
MIRT003300	miR-9-5p	Homo sapiens	FOXO1	2308	Homo sapiens	Luciferase reporter assay	Functional MTI	23509296
MIRT003904	let-7a-5p	Homo sapiens	E2F1	1869	Homo sapiens	Western blot	Non-Functional MTI	19110058
MIRT003913	miR-15b-5p	Homo sapiens	CCND1	595	Homo sapiens	Luciferase reporter assay//QRTPCR//Western blot	Functional MTI	24995320
MIRT003913	miR-15b-5p	Homo sapiens	CCND1	595	Homo sapiens	PAR-CLIP	Functional MTI (Weak)	24398324
MIRT003913	miR-15b-5p	Homo sapiens	CCND1	595	Homo sapiens	qRT-PCR//Western blot	Non-Functional MTI	19135980
MIRT004103	miR-29a-3p	Homo sapiens	PIK3R1	5295	Homo sapiens	Luciferase reporter assay//Northern blot//qRT-PCR//Western blot	Functional MTI	20943204
MIRT004318	miR-21-5p	Homo sapiens	ERBB2	2064	Homo sapiens	qRT-PCR//Western blot	Functional MTI	19419954
MIRT004363	miR-125b-5p	Homo sapiens	AKT1	207	Homo sapiens	qRT-PCR//Western blot	Functional MTI	18649363
MIRT004403	miR-34a-5p	Homo sapiens	MDM4	4194	Homo sapiens	Luciferase reporter assay//qRT-PCR//Western blot	Functional MTI	22870278
MIRT004403	miR-34a-5p	Homo sapiens	MDM4	4194	Homo sapiens	Immunohistochemistry//Luciferase reporter assay//qRT-PCR//Western blot	Functional MTI	24532687
MIRT004403	miR-34a-5p	Homo sapiens	MDM4	4194	Homo sapiens	Microarray	Functional MTI (Weak)	19461653
MIRT004403	miR-34a-5p	Homo sapiens	MDM4	4194	Homo sapiens	PAR-CLIP	Functional MTI (Weak)	23592263
MIRT004418	miR-125b-5p	Homo sapiens	RAF1	5894	Homo sapiens	Western blot//Western blot;Other	Functional MTI	19825990
MIRT004471	let-7a-5p	Homo sapiens	HRAS	3265	Homo sapiens	Luciferase reporter assay	Functional MTI	18083101
MIRT004471	let-7a-5p	Homo sapiens	HRAS	3265	Homo sapiens	Immunoblot//qRT-PCR//Western blot	Functional MTI	21252116
MIRT004471	let-7a-5p	Homo sapiens	HRAS	3265	Homo sapiens	Luciferase reporter assay	Functional MTI	24092860
MIRT004483	miR-34a-5p	Homo sapiens	MAP2K1	5604	Homo sapiens	qRT-PCR//Luciferase reporter assay//Western blot//Northern blot	Functional MTI	20299489
MIRT004554	miR-181a-5p	Homo sapiens	CDKN1B	1027	Homo sapiens	Luciferase reporter assay//Western blot//Reporter assay;Western blot;qRT-PCR	Functional MTI	19273599
MIRT004554	miR-181a-5p	Homo sapiens	CDKN1B	1027	Homo sapiens	CLASH	Functional MTI (Weak)	23622248
MIRT004821	miR-34a-5p	Homo sapiens	E2F1	1869	Homo sapiens	Immunoblot//Immunohistochemistry//qRT-PCR	Functional MTI (Weak)	17875987
MIRT004821	miR-34a-5p	Homo sapiens	E2F1	1869	Homo sapiens	Western blot	Non-Functional MTI	21128241
MIRT005167	miR-30a-5p	Homo sapiens	MET	4233	Homo sapiens	pSILAC//Proteomics;Other	Functional MTI (Weak)	18668040
MIRT005287	miR-17-5p	Homo sapiens	CCND1	595	Homo sapiens	Luciferase reporter assay//qRT-PCR//Western blot	Functional MTI	18695042
MIRT005287	miR-17-5p	Homo sapiens	CCND1	595	Homo sapiens	Luciferase reporter assay	Functional MTI	21283765
MIRT005287	miR-17-5p	Homo sapiens	CCND1	595	Homo sapiens	PAR-CLIP	Functional MTI (Weak)	20371350
MIRT005287	miR-17-5p	Homo sapiens	CCND1	595	Homo sapiens	PAR-CLIP//HITS-CLIP	Functional MTI (Weak)	21572407
MIRT005287	miR-17-5p	Homo sapiens	CCND1	595	Homo sapiens	PAR-CLIP	Functional MTI (Weak)	22012620
MIRT005287	miR-17-5p	Homo sapiens	CCND1	595	Homo sapiens	PAR-CLIP	Functional MTI (Weak)	23446348
MIRT005287	miR-17-5p	Homo sapiens	CCND1	595	Homo sapiens	PAR-CLIP	Functional MTI (Weak)	23592263
MIRT005287	miR-17-5p	Homo sapiens	CCND1	595	Homo sapiens	PAR-CLIP	Functional MTI (Weak)	24398324
MIRT005430	miR-21-5p	Homo sapiens	MSH6	2956	Homo sapiens	Luciferase reporter assay//Northern blot//qRT-PCR//Western blot	Functional MTI	21078976
MIRT005478	let-7a-5p	Homo sapiens	CCND2	894	Homo sapiens	Luciferase reporter assay//qRT-PCR//Western blot	Functional MTI	20418948
MIRT005575	miR-181a-5p	Homo sapiens	DDIT4	54541	Homo sapiens	Immunoblot//Luciferase reporter assay//qRT-PCR	Functional MTI	21274007
MIRT005575	miR-181a-5p	Homo sapiens	DDIT4	54541	Homo sapiens	PAR-CLIP	Functional MTI (Weak)	21572407
MIRT005576	miR-181a-5p	Homo sapiens	ATM	472	Homo sapiens	Immunoblot//Luciferase reporter assay//qRT-PCR	Functional MTI	21274007
MIRT005576	miR-181a-5p	Homo sapiens	ATM	472	Homo sapiens	Luciferase reporter assay//Western blot	Functional MTI	23656790
MIRT005576	miR-181a-5p	Homo sapiens	ATM	472	Homo sapiens	Flow//Luciferase reporter assay//qRT-PCR//Western blot	Functional MTI	24531888
MIRT005576	miR-181a-5p	Homo sapiens	ATM	472	Homo sapiens	PAR-CLIP	Functional MTI (Weak)	20371350
MIRT005576	miR-181a-5p	Homo sapiens	ATM	472	Homo sapiens	HITS-CLIP	Functional MTI (Weak)	22473208
MIRT005577	miR-181a-5p	Homo sapiens	HIPK2	28996	Homo sapiens	Immunoblot//Luciferase reporter assay//qRT-PCR	Functional MTI	21274007
MIRT005848	miR-17-5p	Homo sapiens	CCND2	894	Homo sapiens	Luciferase reporter assay	Functional MTI	21283765
MIRT005848	miR-17-5p	Homo sapiens	CCND2	894	Homo sapiens	CLASH	Functional MTI (Weak)	23622248
MIRT005850	miR-17-5p	Homo sapiens	RB1	5925	Homo sapiens	Luciferase reporter assay	Functional MTI	21283765
MIRT005850	miR-17-5p	Homo sapiens	RB1	5925	Homo sapiens	PAR-CLIP	Functional MTI (Weak)	21572407
MIRT005880	miR-181a-5p	Homo sapiens	HRAS	3265	Homo sapiens	Luciferase reporter assay//qRT-PCR//Western blot//Reporter assay	Functional MTI	21167132
MIRT006210	miR-22-3p	Homo sapiens	ERBB3	2065	Homo sapiens	Luciferase reporter assay//qRT-PCR//Western blot	Functional MTI	22484852
MIRT006212	miR-34a-5p	Homo sapiens	PDGFRA	5156	Homo sapiens	Immunoblot//Luciferase reporter assay//Microarray//qRT-PCR	Functional MTI	22479456
MIRT006212	miR-34a-5p	Homo sapiens	PDGFRA	5156	Homo sapiens	In situ hybridization//Luciferase reporter assay//qRT-PCR//Western blot	Functional MTI	23805317
MIRT006212	miR-34a-5p	Homo sapiens	PDGFRA	5156	Homo sapiens	Luciferase reporter assay//qRT-PCR//Western blot	Functional MTI	24837198
MIRT006430	miR-125b-5p	Homo sapiens	RPS6KA1	6195	Homo sapiens	Luciferase reporter assay//ELISA//GFP reporter assay//Immunoblot//Immunoprecipitaion//qRT-PCR//Western blot	Functional MTI	21643012
MIRT006548	miR-181d-5p	Homo sapiens	HRAS	3265	Homo sapiens	FACS//Immunohistochemistry//Luciferase reporter assay//qRT-PCR//Western blot	Functional MTI	22207524
MIRT007097	miR-30a-5p	Homo sapiens	PIK3CD	5293	Homo sapiens	Luciferase reporter assay//qRT-PCR//Western blot	Functional MTI	23486085
MIRT007136	miR-30c-5p	Homo sapiens	PIK3R2	5296	Homo sapiens	qRT-PCR	Functional MTI (Weak)	23418453
MIRT007326	miR-9-5p	Homo sapiens	FOXO3	2309	Homo sapiens	Luciferase reporter assay	Functional MTI	23509296
MIRT007372	miR-9-5p	Homo sapiens	CCND1	595	Homo sapiens	Luciferase reporter assay	Functional MTI	23383271
MIRT021346	miR-9-5p	Homo sapiens	EP300	2033	Homo sapiens	Microarray	Functional MTI (Weak)	17612493
MIRT021357	miR-9-5p	Homo sapiens	MDM4	4194	Homo sapiens	Microarray	Functional MTI (Weak)	17612493
MIRT025117	miR-181a-5p	Homo sapiens	SPRY2	10253	Homo sapiens	Sequencing	Functional MTI (Weak)	20371350
MIRT025120	miR-181a-5p	Homo sapiens	MAP2K1	5604	Homo sapiens	Luciferase reporter assay//Microarray//qRT-PCR//Western blot	Functional MTI	23911747
MIRT025120	miR-181a-5p	Homo sapiens	MAP2K1	5604	Homo sapiens	Sequencing	Functional MTI (Weak)	20371350
MIRT025201	miR-181a-5p	Homo sapiens	KRAS	3845	Homo sapiens	Luciferase reporter assay//qRT-PCR//Western blot	Functional MTI	23752186
MIRT025201	miR-181a-5p	Homo sapiens	KRAS	3845	Homo sapiens	Sequencing	Functional MTI (Weak)	20371350
MIRT025255	miR-34a-5p	Homo sapiens	GRB2	2885	Homo sapiens	Sequencing	Functional MTI (Weak)	20371350
MIRT025369	miR-34a-5p	Homo sapiens	PLCG1	5335	Homo sapiens	Proteomics	Functional MTI (Weak)	21566225
MIRT025585	miR-34a-5p	Homo sapiens	CDKN2C	1031	Homo sapiens	Reporter assay;qRT-PCR	Functional MTI	21128241
MIRT027965	miR-93-5p	Homo sapiens	GRB2	2885	Homo sapiens	Sequencing	Functional MTI (Weak)	20371350
MIRT028002	miR-93-5p	Homo sapiens	CCND1	595	Homo sapiens	Sequencing//PAR-CLIP	Functional MTI (Weak)	20371350
MIRT028002	miR-93-5p	Homo sapiens	CCND1	595	Homo sapiens	PAR-CLIP//HITS-CLIP	Functional MTI (Weak)	21572407
MIRT028002	miR-93-5p	Homo sapiens	CCND1	595	Homo sapiens	PAR-CLIP	Functional MTI (Weak)	22012620
MIRT028002	miR-93-5p	Homo sapiens	CCND1	595	Homo sapiens	PAR-CLIP	Functional MTI (Weak)	23446348
MIRT028002	miR-93-5p	Homo sapiens	CCND1	595	Homo sapiens	PAR-CLIP	Functional MTI (Weak)	23592263
MIRT028002	miR-93-5p	Homo sapiens	CCND1	595	Homo sapiens	PAR-CLIP	Functional MTI (Weak)	24398324
MIRT028033	miR-93-5p	Homo sapiens	RB1	5925	Homo sapiens	Sequencing	Functional MTI (Weak)	20371350
MIRT028033	miR-93-5p	Homo sapiens	RB1	5925	Homo sapiens	PAR-CLIP	Functional MTI (Weak)	21572407
MIRT028122	miR-93-5p	Homo sapiens	STK11	6794	Homo sapiens	Sequencing	Functional MTI (Weak)	20371350
MIRT028452	miR-30a-5p	Homo sapiens	MAPK1	5594	Homo sapiens	Proteomics	Functional MTI (Weak)	18668040
MIRT028534	miR-30a-5p	Homo sapiens	PRKAA1	5562	Homo sapiens	Proteomics	Functional MTI (Weak)	18668040
MIRT028606	miR-30a-5p	Homo sapiens	IGF1R	3480	Homo sapiens	Proteomics	Functional MTI (Weak)	18668040
MIRT030654	miR-22-3p	Homo sapiens	CDK6	1021	Homo sapiens	Sequencing	Functional MTI (Weak)	20371350
MIRT030738	miR-21-5p	Homo sapiens	RB1	5925	Homo sapiens	Microarray	Functional MTI (Weak)	18591254
MIRT030817	miR-21-5p	Homo sapiens	MDM4	4194	Homo sapiens	Microarray	Functional MTI (Weak)	18591254
MIRT030833	miR-21-5p	Homo sapiens	PRKAB2	5565	Homo sapiens	Microarray	Functional MTI (Weak)	18591254
MIRT030860	miR-21-5p	Homo sapiens	PIK3R1	5295	Homo sapiens	Microarray	Functional MTI (Weak)	18591254
MIRT030886	miR-21-5p	Homo sapiens	BRCA1	672	Homo sapiens	Microarray	Functional MTI (Weak)	18591254
MIRT031019	miR-21-5p	Homo sapiens	AKT2	208	Homo sapiens	Western blot;Other	Functional MTI	20048743
MIRT031364	miR-17-5p	Homo sapiens	GAB1	2549	Homo sapiens	HITS-CLIP	Functional MTI (Weak)	22473208
MIRT032092	let-7f-5p	Homo sapiens	CCND1	595	Homo sapiens	Luciferase reporter assay	Functional MTI	22894925
MIRT032092	let-7f-5p	Homo sapiens	CCND1	595	Homo sapiens	qRT-PCR	Functional MTI (Weak)	19956384
MIRT032092	let-7f-5p	Homo sapiens	CCND1	595	Homo sapiens	PAR-CLIP	Functional MTI (Weak)	23592263
MIRT032095	let-7f-5p	Homo sapiens	CDKN1A	1026	Homo sapiens	qRT-PCR	Functional MTI (Weak)	19956384
MIRT032095	let-7f-5p	Homo sapiens	CDKN1A	1026	Homo sapiens	PAR-CLIP	Functional MTI (Weak)	21572407
MIRT032506	let-7a-5p	Homo sapiens	CDKN1A	1026	Homo sapiens	Western blot	Functional MTI	19818775
MIRT032506	let-7a-5p	Homo sapiens	CDKN1A	1026	Homo sapiens	PAR-CLIP	Functional MTI (Weak)	21572407
MIRT038788	miR-93-3p	Homo sapiens	MAP2K1	5604	Homo sapiens	CLASH	Functional MTI (Weak)	23622248
MIRT041177	miR-181d-5p	Homo sapiens	GAB1	2549	Homo sapiens	CLASH	Functional MTI (Weak)	23622248
MIRT041181	miR-181d-5p	Homo sapiens	EP300	2033	Homo sapiens	CLASH	Functional MTI (Weak)	23622248
MIRT045919	miR-125b-5p	Homo sapiens	CCNE1	898	Homo sapiens	CLASH	Functional MTI (Weak)	23622248
MIRT046412	miR-15b-5p	Homo sapiens	CDK4	1019	Homo sapiens	CLASH	Functional MTI (Weak)	23622248
MIRT046445	miR-15b-5p	Homo sapiens	MAPK1	5594	Homo sapiens	CLASH	Functional MTI (Weak)	23622248
MIRT046799	miR-222-3p	Homo sapiens	HIPK2	28996	Homo sapiens	CLASH	Functional MTI (Weak)	23622248
MIRT047335	miR-181a-5p	Homo sapiens	BRCA1	672	Homo sapiens	CLASH	Functional MTI (Weak)	23622248
MIRT047346	miR-34a-5p	Homo sapiens	IGF1R	3480	Homo sapiens	CLASH	Functional MTI (Weak)	23622248
MIRT047369	miR-34a-5p	Homo sapiens	MAPK3	5595	Homo sapiens	CLASH	Functional MTI (Weak)	23622248
MIRT047852	miR-30c-5p	Homo sapiens	PRKAB2	5565	Homo sapiens	CLASH	Functional MTI (Weak)	23622248
MIRT047918	miR-30c-5p	Homo sapiens	MAP2K1	5604	Homo sapiens	CLASH	Functional MTI (Weak)	23622248
MIRT047948	miR-30c-5p	Homo sapiens	EP300	2033	Homo sapiens	CLASH	Functional MTI (Weak)	23622248
MIRT048786	miR-93-5p	Homo sapiens	PRKCI	5584	Homo sapiens	CLASH	Functional MTI (Weak)	23622248
MIRT048832	miR-93-5p	Homo sapiens	PIK3R2	5296	Homo sapiens	CLASH	Functional MTI (Weak)	23622248
MIRT049923	miR-30a-3p	Homo sapiens	EP300	2033	Homo sapiens	CLASH	Functional MTI (Weak)	23622248
MIRT050756	miR-17-3p	Homo sapiens	PRKCA	5578	Homo sapiens	CLASH	Functional MTI (Weak)	23622248
MIRT050817	miR-17-5p	Homo sapiens	STK11	6794	Homo sapiens	CLASH	Functional MTI (Weak)	23622248
MIRT050866	miR-17-5p	Homo sapiens	CBL	867	Homo sapiens	CLASH	Functional MTI (Weak)	23622248
MIRT051003	miR-17-5p	Homo sapiens	PDPK1	5170	Homo sapiens	PAR-CLIP	Functional MTI (Weak)	23446348
MIRT051003	miR-17-5p	Homo sapiens	PDPK1	5170	Homo sapiens	CLASH	Functional MTI (Weak)	23622248
MIRT052505	let-7a-5p	Homo sapiens	PIK3R1	5295	Homo sapiens	CLASH	Functional MTI (Weak)	23622248
MIRT052555	let-7a-5p	Homo sapiens	CDC25B	994	Homo sapiens	CLASH	Functional MTI (Weak)	23622248
MIRT052909	miR-15b-5p	Homo sapiens	FOXO1	2308	Homo sapiens	Luciferase reporter assay//qRT-PCR//Western blot	Functional MTI	24862853
MIRT053086	miR-125b-2-3p	Homo sapiens	IGF1R	3480	Homo sapiens	Luciferase reporter assay//qRT-PCR//Western blot	Functional MTI	23503464
MIRT053230	miR-106a-5p	Homo sapiens	CCND1	595	Homo sapiens	qRT-PCR//Western blot	Functional MTI	23836497
MIRT053230	miR-106a-5p	Homo sapiens	CCND1	595	Homo sapiens	PAR-CLIP	Functional MTI (Weak)	20371350
MIRT053230	miR-106a-5p	Homo sapiens	CCND1	595	Homo sapiens	PAR-CLIP//HITS-CLIP	Functional MTI (Weak)	21572407
MIRT053230	miR-106a-5p	Homo sapiens	CCND1	595	Homo sapiens	PAR-CLIP	Functional MTI (Weak)	22012620
MIRT053230	miR-106a-5p	Homo sapiens	CCND1	595	Homo sapiens	PAR-CLIP	Functional MTI (Weak)	23446348
MIRT053230	miR-106a-5p	Homo sapiens	CCND1	595	Homo sapiens	PAR-CLIP	Functional MTI (Weak)	23592263
MIRT053230	miR-106a-5p	Homo sapiens	CCND1	595	Homo sapiens	PAR-CLIP	Functional MTI (Weak)	24398324
MIRT053296	miR-106a-5p	Homo sapiens	ATM	472	Homo sapiens	Luciferase reporter assay//qRT-PCR//Western blot	Functional MTI	23857602
MIRT053319	miR-22-3p	Homo sapiens	CDKN1A	1026	Homo sapiens	Luciferase reporter assay//qRT-PCR//Western blot	Functional MTI	23582783
MIRT053319	miR-22-3p	Homo sapiens	CDKN1A	1026	Homo sapiens	PAR-CLIP	Functional MTI (Weak)	21572407
MIRT053579	miR-29a-3p	Homo sapiens	CCND2	894	Homo sapiens	Flow//Luciferase reporter assay//qRT-PCR//Western blot//Cell proliferation//apoptosis//cell cycle assays	Functional MTI	24076586
MIRT053579	miR-29a-3p	Homo sapiens	CCND2	894	Homo sapiens	Immunofluorescence//Immunohistochemistry//Luciferase reporter assay//Northern blot//qRT-PCR//Western blot	Functional MTI	24130168
MIRT053579	miR-29a-3p	Homo sapiens	CCND2	894	Homo sapiens	PAR-CLIP	Functional MTI (Weak)	23592263
MIRT053592	miR-34a-5p	Homo sapiens	SRC	6714	Homo sapiens	Immunoblot//Immunoprecipitaion//Luciferase reporter assay//qRT-PCR	Functional MTI	23533633
MIRT053592	miR-34a-5p	Homo sapiens	SRC	6714	Homo sapiens	Luciferase reporter assay//qRT-PCR//Western blot	Functional MTI	23790975
MIRT053605	miR-30c-5p	Homo sapiens	DDIT4	54541	Homo sapiens	Microarray//qRT-PCR//Western blot	Functional MTI	23144934
MIRT053622	miR-125b-5p	Homo sapiens	PIK3CD	5293	Homo sapiens	Luciferase reporter assay//qRT-PCR//Western blot	Functional MTI	23160634
MIRT053622	miR-125b-5p	Homo sapiens	PIK3CD	5293	Homo sapiens	Luciferase reporter assay//qRT-PCR//Western blot	Functional MTI	24517182
MIRT053627	let-7f-5p	Homo sapiens	PDGFB	5155	Homo sapiens	Microarray	Functional MTI (Weak)	22942087
MIRT053679	miR-181a-5p	Homo sapiens	PDGFRA	5156	Homo sapiens	Microarray	Functional MTI (Weak)	22942087
MIRT053794	miR-9-5p	Homo sapiens	NF1	4763	Homo sapiens	Luciferase reporter assay//qRT-PCR//Western blot	Functional MTI	23185366
MIRT054191	miR-29a-3p	Homo sapiens	AKT2	208	Homo sapiens	Flow//Luciferase reporter assay//qRT-PCR//Western blot//Cell proliferation//apoptosis//cell cycle assays	Functional MTI	24076586
MIRT054191	miR-29a-3p	Homo sapiens	AKT2	208	Homo sapiens	Immunofluorescence//Immunohistochemistry//Luciferase reporter assay//Northern blot//qRT-PCR//Western blot	Functional MTI	25428377
MIRT054309	miR-29a-3p	Homo sapiens	CDK2	1017	Homo sapiens	qRT-PCR//Western blot	Functional MTI	25778081
MIRT054309	miR-29a-3p	Homo sapiens	CDK2	1017	Homo sapiens	qRT-PCR//Western blot	Functional MTI	25889078
MIRT054810	miR-34a-5p	Homo sapiens	RICTOR	253260	Homo sapiens	Flow cytometry//Luciferase reporter assay//QRTPCR//Western blot	Functional MTI	24944883
MIRT054878	miR-29a-3p	Homo sapiens	FOXO3	2309	Homo sapiens	Luciferase reporter assay//qRT-PCR//Western blot	Functional MTI	24467486
MIRT054891	miR-30c-5p	Homo sapiens	CCND2	894	Homo sapiens	Luciferase reporter assay//Western blot	Functional MTI	23318178
MIRT057095	miR-181d-5p	Homo sapiens	DDIT4	54541	Homo sapiens	PAR-CLIP	Functional MTI (Weak)	21572407
MIRT064687	miR-15b-5p	Homo sapiens	CCND2	894	Homo sapiens	PAR-CLIP	Functional MTI (Weak)	20371350
MIRT064687	miR-15b-5p	Homo sapiens	CCND2	894	Homo sapiens	PAR-CLIP	Functional MTI (Weak)	21572407
MIRT073635	let-7a-2-3p	Homo sapiens	IGF1R	3480	Homo sapiens	PAR-CLIP	Functional MTI (Weak)	21572407
MIRT073668	let-7a-5p	Homo sapiens	IGF1R	3480	Homo sapiens	PAR-CLIP	Functional MTI (Weak)	21572407
MIRT073668	let-7a-5p	Homo sapiens	IGF1R	3480	Homo sapiens	PAR-CLIP	Functional MTI (Weak)	23446348
MIRT073668	let-7a-5p	Homo sapiens	IGF1R	3480	Homo sapiens	PAR-CLIP	Functional MTI (Weak)	23592263
MIRT073668	let-7a-5p	Homo sapiens	IGF1R	3480	Homo sapiens	PAR-CLIP	Functional MTI (Weak)	24398324
MIRT073669	let-7f-5p	Homo sapiens	IGF1R	3480	Homo sapiens	PAR-CLIP	Functional MTI (Weak)	21572407
MIRT073669	let-7f-5p	Homo sapiens	IGF1R	3480	Homo sapiens	PAR-CLIP	Functional MTI (Weak)	23446348
MIRT073669	let-7f-5p	Homo sapiens	IGF1R	3480	Homo sapiens	PAR-CLIP	Functional MTI (Weak)	23592263
MIRT073669	let-7f-5p	Homo sapiens	IGF1R	3480	Homo sapiens	PAR-CLIP	Functional MTI (Weak)	24398324
MIRT078284	miR-15b-5p	Homo sapiens	RPS6KB1	6198	Homo sapiens	PAR-CLIP	Functional MTI (Weak)	24398324
MIRT112239	let-7a-5p	Homo sapiens	MDM4	4194	Homo sapiens	PAR-CLIP	Functional MTI (Weak)	23592263
MIRT112239	let-7a-5p	Homo sapiens	MDM4	4194	Homo sapiens	PAR-CLIP	Functional MTI (Weak)	24398324
MIRT112243	let-7f-5p	Homo sapiens	MDM4	4194	Homo sapiens	PAR-CLIP	Functional MTI (Weak)	23592263
MIRT112243	let-7f-5p	Homo sapiens	MDM4	4194	Homo sapiens	PAR-CLIP	Functional MTI (Weak)	24398324
MIRT120263	let-7a-3p	Homo sapiens	GSK3B	2932	Homo sapiens	PAR-CLIP	Functional MTI (Weak)	20371350
MIRT120265	let-7f-1-3p	Homo sapiens	GSK3B	2932	Homo sapiens	PAR-CLIP	Functional MTI (Weak)	20371350
MIRT120266	let-7f-2-3p	Homo sapiens	GSK3B	2932	Homo sapiens	PAR-CLIP	Functional MTI (Weak)	20371350
MIRT120266	let-7f-2-3p	Homo sapiens	GSK3B	2932	Homo sapiens	PAR-CLIP	Functional MTI (Weak)	21572407
MIRT128556	miR-181d-5p	Homo sapiens	ATM	472	Homo sapiens	PAR-CLIP	Functional MTI (Weak)	20371350
MIRT128556	miR-181d-5p	Homo sapiens	ATM	472	Homo sapiens	HITS-CLIP	Functional MTI (Weak)	22473208
MIRT163257	miR-15b-5p	Homo sapiens	PRKCD	5580	Homo sapiens	HITS-CLIP	Functional MTI (Weak)	22473208
MIRT163342	miR-181a-5p	Homo sapiens	PRKCD	5580	Homo sapiens	Flow//Luciferase reporter assay//Microarray//qRT-PCR//Western blot	Functional MTI	22847611
MIRT163342	miR-181a-5p	Homo sapiens	PRKCD	5580	Homo sapiens	Luciferase reporter assay	Functional MTI	24183997
MIRT163342	miR-181a-5p	Homo sapiens	PRKCD	5580	Homo sapiens	HITS-CLIP	Functional MTI (Weak)	22473208
MIRT163351	miR-181d-5p	Homo sapiens	PRKCD	5580	Homo sapiens	HITS-CLIP	Functional MTI (Weak)	22473208
MIRT164200	miR-93-5p	Homo sapiens	GAB1	2549	Homo sapiens	HITS-CLIP	Functional MTI (Weak)	22473208
MIRT164233	miR-30a-5p	Homo sapiens	GAB1	2549	Homo sapiens	HITS-CLIP	Functional MTI (Weak)	22473208
MIRT164234	miR-30c-5p	Homo sapiens	GAB1	2549	Homo sapiens	HITS-CLIP	Functional MTI (Weak)	22473208
MIRT168682	miR-15b-5p	Homo sapiens	CDKN1A	1026	Homo sapiens	HITS-CLIP	Functional MTI (Weak)	22473208
MIRT217307	miR-21-5p	Homo sapiens	FOXO3	2309	Homo sapiens	PAR-CLIP	Functional MTI (Weak)	20371350
MIRT245557	miR-22-3p	Homo sapiens	DDIT4	54541	Homo sapiens	PAR-CLIP	Functional MTI (Weak)	21572407
MIRT245557	miR-22-3p	Homo sapiens	DDIT4	54541	Homo sapiens	PAR-CLIP	Functional MTI (Weak)	23592263
MIRT245558	miR-222-5p	Homo sapiens	DDIT4	54541	Homo sapiens	PAR-CLIP	Functional MTI (Weak)	20371350
MIRT282629	miR-34a-3p	Homo sapiens	IGF1R	3480	Homo sapiens	PAR-CLIP	Functional MTI (Weak)	20371350
MIRT314053	miR-15b-5p	Homo sapiens	PIK3R1	5295	Homo sapiens	PAR-CLIP//HITS-CLIP	Functional MTI (Weak)	21572407
MIRT314053	miR-15b-5p	Homo sapiens	PIK3R1	5295	Homo sapiens	HITS-CLIP	Functional MTI (Weak)	23313552
MIRT314053	miR-15b-5p	Homo sapiens	PIK3R1	5295	Homo sapiens	PAR-CLIP	Functional MTI (Weak)	23446348
MIRT314053	miR-15b-5p	Homo sapiens	PIK3R1	5295	Homo sapiens	HITS-CLIP	Functional MTI (Weak)	23824327
MIRT363767	miR-93-3p	Homo sapiens	EIF4EBP1	1978	Homo sapiens	PAR-CLIP	Functional MTI (Weak)	20371350
MIRT437932	miR-17-5p	Homo sapiens	MDM2	4193	Homo sapiens	In situ hybridization//Western blot//Luciferase reporter assay	Functional MTI	23391506
MIRT437932	miR-17-5p	Homo sapiens	MDM2	4193	Homo sapiens	PAR-CLIP	Functional MTI (Weak)	20371350
MIRT437932	miR-17-5p	Homo sapiens	MDM2	4193	Homo sapiens	PAR-CLIP	Functional MTI (Weak)	23446348
MIRT438346	miR-29a-3p	Homo sapiens	CCND1	595	Homo sapiens	qRT-PCR//Western blot	Functional MTI	25889078
MIRT438347	miR-29a-3p	Homo sapiens	CDK4	1019	Homo sapiens	qRT-PCR//Western blot	Functional MTI	25889078
MIRT438483	miR-21-5p	Homo sapiens	IGF1R	3480	Homo sapiens	Luciferase reporter assay	Functional MTI	24161401
MIRT438679	miR-29a-3p	Homo sapiens	IGF1	3479	Homo sapiens	Luciferase reporter assay//qRT-PCR//Western blot	Functional MTI	23960076
MIRT438857	miR-181a-5p	Homo sapiens	MAPK1	5594	Homo sapiens	Luciferase reporter assay//Microarray//qRT-PCR//Western blot	Functional MTI	23911747
MIRT473419	miR-17-3p	Homo sapiens	MDM4	4194	Homo sapiens	PAR-CLIP	Functional MTI (Weak)	23592263
MIRT479454	miR-15b-5p	Homo sapiens	CDK6	1021	Homo sapiens	PAR-CLIP	Functional MTI (Weak)	23592263
MIRT479631	miR-15b-5p	Homo sapiens	CDC25A	993	Homo sapiens	HITS-CLIP	Functional MTI (Weak)	22473208
MIRT479631	miR-15b-5p	Homo sapiens	CDC25A	993	Homo sapiens	PAR-CLIP	Functional MTI (Weak)	23592263
MIRT479749	let-7a-5p	Homo sapiens	CCND1	595	Homo sapiens	PAR-CLIP	Functional MTI (Weak)	23592263
MIRT479799	miR-21-3p	Homo sapiens	CCND1	595	Homo sapiens	PAR-CLIP	Functional MTI (Weak)	23592263
MIRT482118	miR-15b-5p	Homo sapiens	AKT3	10000	Homo sapiens	PAR-CLIP	Functional MTI (Weak)	21572407
MIRT482118	miR-15b-5p	Homo sapiens	AKT3	10000	Homo sapiens	PAR-CLIP	Functional MTI (Weak)	23592263
MIRT486467	miR-222-3p	Homo sapiens	MDM2	4193	Homo sapiens	PAR-CLIP	Functional MTI (Weak)	20371350
MIRT486467	miR-222-3p	Homo sapiens	MDM2	4193	Homo sapiens	PAR-CLIP//HITS-CLIP	Functional MTI (Weak)	21572407
MIRT486467	miR-222-3p	Homo sapiens	MDM2	4193	Homo sapiens	PAR-CLIP	Functional MTI (Weak)	23446348
MIRT486467	miR-222-3p	Homo sapiens	MDM2	4193	Homo sapiens	PAR-CLIP	Functional MTI (Weak)	23592263
MIRT486467	miR-222-3p	Homo sapiens	MDM2	4193	Homo sapiens	PAR-CLIP	Functional MTI (Weak)	24398324
MIRT492781	miR-106a-5p	Homo sapiens	PDGFB	5155	Homo sapiens	PAR-CLIP	Functional MTI (Weak)	23592263
MIRT492782	miR-17-5p	Homo sapiens	PDGFB	5155	Homo sapiens	PAR-CLIP	Functional MTI (Weak)	23592263
MIRT492785	miR-93-5p	Homo sapiens	PDGFB	5155	Homo sapiens	PAR-CLIP	Functional MTI (Weak)	23592263
MIRT493256	miR-30a-3p	Homo sapiens	MDM4	4194	Homo sapiens	PAR-CLIP	Functional MTI (Weak)	23592263
MIRT494310	miR-30a-3p	Homo sapiens	CDKN1B	1027	Homo sapiens	PAR-CLIP	Functional MTI (Weak)	21572407
MIRT494310	miR-30a-3p	Homo sapiens	CDKN1B	1027	Homo sapiens	PAR-CLIP	Functional MTI (Weak)	23592263
MIRT499404	let-7f-5p	Homo sapiens	PLCG2	5336	Homo sapiens	PAR-CLIP	Functional MTI (Weak)	23446348
MIRT499404	let-7f-5p	Homo sapiens	PLCG2	5336	Homo sapiens	PAR-CLIP	Functional MTI (Weak)	24398324
MIRT499409	let-7a-5p	Homo sapiens	PLCG2	5336	Homo sapiens	PAR-CLIP	Functional MTI (Weak)	23446348
MIRT499409	let-7a-5p	Homo sapiens	PLCG2	5336	Homo sapiens	PAR-CLIP	Functional MTI (Weak)	24398324
MIRT503558	miR-93-5p	Homo sapiens	MDM2	4193	Homo sapiens	PAR-CLIP	Functional MTI (Weak)	20371350
MIRT503558	miR-93-5p	Homo sapiens	MDM2	4193	Homo sapiens	PAR-CLIP	Functional MTI (Weak)	23446348
MIRT503564	miR-106a-5p	Homo sapiens	MDM2	4193	Homo sapiens	PAR-CLIP	Functional MTI (Weak)	20371350
MIRT503564	miR-106a-5p	Homo sapiens	MDM2	4193	Homo sapiens	PAR-CLIP	Functional MTI (Weak)	23446348
MIRT506278	miR-93-5p	Homo sapiens	PDPK1	5170	Homo sapiens	PAR-CLIP	Functional MTI (Weak)	23446348
MIRT506284	miR-106a-5p	Homo sapiens	PDPK1	5170	Homo sapiens	PAR-CLIP	Functional MTI (Weak)	23446348
MIRT506658	miR-106a-5p	Homo sapiens	MAPK1	5594	Homo sapiens	PAR-CLIP	Functional MTI (Weak)	21572407
MIRT506658	miR-106a-5p	Homo sapiens	MAPK1	5594	Homo sapiens	PAR-CLIP	Functional MTI (Weak)	23446348
MIRT506662	miR-93-5p	Homo sapiens	MAPK1	5594	Homo sapiens	PAR-CLIP	Functional MTI (Weak)	21572407
MIRT506662	miR-93-5p	Homo sapiens	MAPK1	5594	Homo sapiens	HITS-CLIP	Functional MTI (Weak)	22473208
MIRT506662	miR-93-5p	Homo sapiens	MAPK1	5594	Homo sapiens	PAR-CLIP	Functional MTI (Weak)	23446348
MIRT506663	miR-17-5p	Homo sapiens	MAPK1	5594	Homo sapiens	PAR-CLIP	Functional MTI (Weak)	21572407
MIRT506663	miR-17-5p	Homo sapiens	MAPK1	5594	Homo sapiens	HITS-CLIP	Functional MTI (Weak)	22473208
MIRT506663	miR-17-5p	Homo sapiens	MAPK1	5594	Homo sapiens	PAR-CLIP	Functional MTI (Weak)	23446348
MIRT507789	miR-34a-5p	Homo sapiens	CDKN1B	1027	Homo sapiens	PAR-CLIP	Functional MTI (Weak)	23446348
MIRT514919	miR-29a-3p	Homo sapiens	MDM2	4193	Homo sapiens	PAR-CLIP	Functional MTI (Weak)	21572407
MIRT514919	miR-29a-3p	Homo sapiens	MDM2	4193	Homo sapiens	PAR-CLIP	Functional MTI (Weak)	22012620
MIRT514919	miR-29a-3p	Homo sapiens	MDM2	4193	Homo sapiens	PAR-CLIP	Functional MTI (Weak)	23446348
MIRT541367	let-7f-2-3p	Homo sapiens	CDKN1B	1027	Homo sapiens	PAR-CLIP	Functional MTI (Weak)	21572407
MIRT541369	let-7f-1-3p	Homo sapiens	CDKN1B	1027	Homo sapiens	PAR-CLIP	Functional MTI (Weak)	21572407
MIRT541371	let-7a-3p	Homo sapiens	CDKN1B	1027	Homo sapiens	PAR-CLIP	Functional MTI (Weak)	21572407
MIRT544034	miR-125b-2-3p	Homo sapiens	ERRFI1	54206	Homo sapiens	PAR-CLIP	Functional MTI (Weak)	21572407
MIRT548017	miR-15b-5p	Homo sapiens	GRB2	2885	Homo sapiens	PAR-CLIP	Functional MTI (Weak)	20371350
MIRT548017	miR-15b-5p	Homo sapiens	GRB2	2885	Homo sapiens	PAR-CLIP	Functional MTI (Weak)	21572407
MIRT555228	miR-15b-5p	Homo sapiens	PRKAA1	5562	Homo sapiens	PAR-CLIP	Functional MTI (Weak)	20371350
MIRT555228	miR-15b-5p	Homo sapiens	PRKAA1	5562	Homo sapiens	PAR-CLIP	Functional MTI (Weak)	21572407
MIRT562519	miR-222-3p	Homo sapiens	CDK6	1021	Homo sapiens	PAR-CLIP	Functional MTI (Weak)	20371350
MIRT562673	miR-222-3p	Homo sapiens	AKT3	10000	Homo sapiens	PAR-CLIP	Functional MTI (Weak)	20371350
MIRT566992	miR-30a-3p	Homo sapiens	KRAS	3845	Homo sapiens	PAR-CLIP	Functional MTI (Weak)	20371350
MIRT573528	let-7f-2-3p	Homo sapiens	MDM2	4193	Homo sapiens	PAR-CLIP	Functional MTI (Weak)	20371350
MIRT573532	let-7f-1-3p	Homo sapiens	MDM2	4193	Homo sapiens	PAR-CLIP	Functional MTI (Weak)	20371350
MIRT573534	let-7a-3p	Homo sapiens	MDM2	4193	Homo sapiens	PAR-CLIP	Functional MTI (Weak)	20371350
MIRT608171	miR-22-5p	Homo sapiens	ERBB2	2064	Homo sapiens	HITS-CLIP	Functional MTI (Weak)	24906430
MIRT608974	miR-93-5p	Homo sapiens	PRKCB	5579	Homo sapiens	HITS-CLIP	Functional MTI (Weak)	24906430
MIRT608979	miR-17-5p	Homo sapiens	PRKCB	5579	Homo sapiens	HITS-CLIP	Functional MTI (Weak)	24906430
MIRT608981	miR-106a-5p	Homo sapiens	PRKCB	5579	Homo sapiens	HITS-CLIP	Functional MTI (Weak)	24906430
MIRT623574	let-7f-2-3p	Homo sapiens	IRS1	3667	Homo sapiens	HITS-CLIP	Functional MTI (Weak)	23824327
MIRT632830	miR-30c-2-3p	Homo sapiens	IGF1	3479	Homo sapiens	HITS-CLIP	Functional MTI (Weak)	23824327
MIRT632831	miR-30c-1-3p	Homo sapiens	IGF1	3479	Homo sapiens	HITS-CLIP	Functional MTI (Weak)	23824327
MIRT632958	miR-125b-5p	Homo sapiens	EIF4E	1977	Homo sapiens	HITS-CLIP	Functional MTI (Weak)	23824327
MIRT636646	miR-106a-3p	Homo sapiens	CDK4	1019	Homo sapiens	HITS-CLIP	Functional MTI (Weak)	23824327
MIRT656131	let-7f-2-3p	Homo sapiens	MSH6	2956	Homo sapiens	HITS-CLIP	Functional MTI (Weak)	23824327
MIRT656134	let-7f-1-3p	Homo sapiens	MSH6	2956	Homo sapiens	HITS-CLIP	Functional MTI (Weak)	23824327
MIRT656136	let-7a-3p	Homo sapiens	MSH6	2956	Homo sapiens	HITS-CLIP	Functional MTI (Weak)	23824327
MIRT702756	miR-125b-1-3p	Homo sapiens	IGF1R	3480	Homo sapiens	HITS-CLIP	Functional MTI (Weak)	23313552
MIRT727522	miR-15b-5p	Homo sapiens	GSK3B	2932	Homo sapiens	HITS-CLIP	Functional MTI (Weak)	22473208
MIRT728269	miR-30c-5p	Homo sapiens	ATM	472	Homo sapiens	HITS-CLIP	Functional MTI (Weak)	22473208
MIRT728270	miR-30a-5p	Homo sapiens	ATM	472	Homo sapiens	HITS-CLIP	Functional MTI (Weak)	22473208

## Sheet: Strong Evidence
miRTarBase ID	miRNA	Species (miRNA)	Target Gene	Target Gene (Entrez Gene ID)	Species (Target Gene)	Experiments	Support Type	References (PMID)
MIRT000131	miR-222-3p	Homo sapiens	CDKN1B	1027	Homo sapiens	Luciferase reporter assay//Western blot//Western blot;Other	Functional MTI	17569667
MIRT000131	miR-222-3p	Homo sapiens	CDKN1B	1027	Homo sapiens	Luciferase reporter assay//Western blot	Functional MTI	18413744
MIRT000131	miR-222-3p	Homo sapiens	CDKN1B	1027	Homo sapiens	qRT-PCR//Luciferase reporter assay//Western blot	Functional MTI	19153141
MIRT000131	miR-222-3p	Homo sapiens	CDKN1B	1027	Homo sapiens	Western blot//Northern blot	Functional MTI	19107213
MIRT000131	miR-222-3p	Homo sapiens	CDKN1B	1027	Homo sapiens	Luciferase reporter assay//Western blot	Functional MTI	19859555
MIRT000131	miR-222-3p	Homo sapiens	CDKN1B	1027	Homo sapiens	Luciferase reporter assay//qRT-PCR//Western blot	Functional MTI	18417445
MIRT000131	miR-222-3p	Homo sapiens	CDKN1B	1027	Homo sapiens	Northern blot//qRT-PCR//Western blot	Functional MTI	20018759
MIRT000131	miR-222-3p	Homo sapiens	CDKN1B	1027	Homo sapiens	Immunohistochemistry//In situ hybridization//Luciferase reporter assay//Northern blot//Western blot//Reporter assay;Western blot	Functional MTI	19424584
MIRT000131	miR-222-3p	Homo sapiens	CDKN1B	1027	Homo sapiens	Western blot	Functional MTI	17721077
MIRT000131	miR-222-3p	Homo sapiens	CDKN1B	1027	Homo sapiens	qRT-PCR//Western blot	Functional MTI	18708351
MIRT000131	miR-222-3p	Homo sapiens	CDKN1B	1027	Homo sapiens	Immunofluorescence//Luciferase reporter assay//Western blot	Functional MTI	24137356
MIRT003904	let-7a-5p	Homo sapiens	E2F1	1869	Homo sapiens	Western blot	Non-Functional MTI	19110058
MIRT001854	let-7a-5p	Homo sapiens	NRAS	4893	Homo sapiens	Western blot	Functional MTI	19110058
MIRT000276	miR-15b-5p	Homo sapiens	CCNE1	898	Homo sapiens	Luciferase reporter assay//qRT-PCR//Western blot	Functional MTI	19135980
MIRT000276	miR-15b-5p	Homo sapiens	CCNE1	898	Homo sapiens	qRT-PCR//Western blot	Non-Functional MTI	22045185
MIRT003913	miR-15b-5p	Homo sapiens	CCND1	595	Homo sapiens	qRT-PCR//Western blot	Non-Functional MTI	19135980
MIRT003913	miR-15b-5p	Homo sapiens	CCND1	595	Homo sapiens	Luciferase reporter assay//QRTPCR//Western blot	Functional MTI	24995320
MIRT001223	miR-106a-5p	Homo sapiens	CDKN1A	1026	Homo sapiens	qRT-PCR//Luciferase reporter assay//Western blot	Functional MTI	18212054
MIRT001223	miR-106a-5p	Homo sapiens	CDKN1A	1026	Homo sapiens	Luciferase reporter assay//Western blot	Functional MTI	19782699
MIRT001223	miR-106a-5p	Homo sapiens	CDKN1A	1026	Homo sapiens	qRT-PCR//Luciferase reporter assay//Western blot	Functional MTI	20190813
MIRT001223	miR-106a-5p	Homo sapiens	CDKN1A	1026	Homo sapiens	qRT-PCR//Luciferase reporter assay//Western blot//Microarray	Functional MTI	20385818
MIRT002472	miR-93-5p	Homo sapiens	E2F1	1869	Homo sapiens	Luciferase reporter assay//Western blot	Functional MTI	19486339
MIRT002472	miR-93-5p	Homo sapiens	E2F1	1869	Homo sapiens	Luciferase reporter assay//Microarray//Western blot	Functional MTI	18328430
MIRT000600	miR-17-5p	Homo sapiens	CDKN1A	1026	Homo sapiens	qRT-PCR//Luciferase reporter assay//Western blot	Functional MTI	18212054
MIRT000600	miR-17-5p	Homo sapiens	CDKN1A	1026	Homo sapiens	qRT-PCR//Western blot//Northern blot	Functional MTI	18493594
MIRT000600	miR-17-5p	Homo sapiens	CDKN1A	1026	Homo sapiens	qRT-PCR//Luciferase reporter assay//Western blot	Functional MTI	20190813
MIRT000600	miR-17-5p	Homo sapiens	CDKN1A	1026	Homo sapiens	Luciferase reporter assay//Western blot	Functional MTI	20227518
MIRT000600	miR-17-5p	Homo sapiens	CDKN1A	1026	Homo sapiens	Luciferase reporter assay//qRT-PCR//Western blot	Functional MTI	23333058
MIRT000600	miR-17-5p	Homo sapiens	CDKN1A	1026	Homo sapiens	Luciferase reporter assay//qRT-PCR//Western blot	Functional MTI	24989082
MIRT000577	miR-93-5p	Homo sapiens	CDKN1A	1026	Homo sapiens	Luciferase reporter assay//Microarray//Western blot	Functional MTI	18328430
MIRT000577	miR-93-5p	Homo sapiens	CDKN1A	1026	Homo sapiens	qRT-PCR//Luciferase reporter assay//Western blot	Functional MTI	19153141
MIRT000577	miR-93-5p	Homo sapiens	CDKN1A	1026	Homo sapiens	qRT-PCR//Luciferase reporter assay//Western blot	Functional MTI	20190813
MIRT004103	miR-29a-3p	Homo sapiens	PIK3R1	5295	Homo sapiens	Luciferase reporter assay//Northern blot//qRT-PCR//Western blot	Functional MTI	20943204
MIRT001191	miR-21-5p	Homo sapiens	E2F1	1869	Homo sapiens	qRT-PCR//Western blot	Functional MTI	19906824
MIRT004318	miR-21-5p	Homo sapiens	ERBB2	2064	Homo sapiens	qRT-PCR//Western blot	Functional MTI	19419954
MIRT001013	miR-34a-5p	Homo sapiens	CCND1	595	Homo sapiens	qRT-PCR//Luciferase reporter assay//Western blot	Functional MTI	18406353
MIRT001013	miR-34a-5p	Homo sapiens	CCND1	595	Homo sapiens	qRT-PCR//Western blot	Functional MTI	20309880
MIRT001012	miR-34a-5p	Homo sapiens	CDK6	1021	Homo sapiens	qRT-PCR//Luciferase reporter assay//Western blot	Functional MTI	18406353
MIRT001012	miR-34a-5p	Homo sapiens	CDK6	1021	Homo sapiens	qRT-PCR//Western blot//Luciferase reporter assay	Functional MTI	19584398
MIRT001012	miR-34a-5p	Homo sapiens	CDK6	1021	Homo sapiens	Luciferase reporter assay//Western blot//Microarray	Functional MTI	17914404
MIRT001012	miR-34a-5p	Homo sapiens	CDK6	1021	Homo sapiens	Luciferase reporter assay//qRT-PCR//Western blot	Functional MTI	19773441
MIRT001012	miR-34a-5p	Homo sapiens	CDK6	1021	Homo sapiens	Western blot;Other	Functional MTI	21240262
MIRT001012	miR-34a-5p	Homo sapiens	CDK6	1021	Homo sapiens	qRT-PCR//Western blot	Functional MTI	23035210
MIRT001011	miR-34a-5p	Homo sapiens	CDC25A	993	Homo sapiens	Western blot	Non-Functional MTI	18406353
MIRT004363	miR-125b-5p	Homo sapiens	AKT1	207	Homo sapiens	qRT-PCR//Western blot	Functional MTI	18649363
MIRT000763	miR-34a-5p	Homo sapiens	CDK4	1019	Homo sapiens	Luciferase reporter assay//Western blot//Microarray	Functional MTI	17914404
MIRT000763	miR-34a-5p	Homo sapiens	CDK4	1019	Homo sapiens	Western blot	Functional MTI	21128241
MIRT004418	miR-125b-5p	Homo sapiens	RAF1	5894	Homo sapiens	Western blot//Western blot;Other	Functional MTI	19825990
MIRT002939	miR-125b-5p	Homo sapiens	ERBB2	2064	Homo sapiens	Western blot	Functional MTI	19825990
MIRT002939	miR-125b-5p	Homo sapiens	ERBB2	2064	Homo sapiens	Luciferase reporter assay//Northern blot//qRT-PCR//Western blot	Functional MTI	17110380
MIRT002939	miR-125b-5p	Homo sapiens	ERBB2	2064	Homo sapiens	Luciferase reporter assay//Microarray//Western blot	Functional MTI	20864407
MIRT002939	miR-125b-5p	Homo sapiens	ERBB2	2064	Homo sapiens	Luciferase reporter assay//Western blot	Functional MTI	22460089
MIRT000682	miR-29a-3p	Homo sapiens	CDK6	1021	Homo sapiens	qRT-PCR//Western blot	Functional MTI	19850741
MIRT000682	miR-29a-3p	Homo sapiens	CDK6	1021	Homo sapiens	Luciferase reporter assay//qRT-PCR//Western blot//Reporter assay;Western blot;qRT-PCR	Functional MTI	20086245
MIRT000682	miR-29a-3p	Homo sapiens	CDK6	1021	Homo sapiens	Luciferase reporter assay//Western blot	Functional MTI	22493297
MIRT000682	miR-29a-3p	Homo sapiens	CDK6	1021	Homo sapiens	Luciferase reporter assay//qRT-PCR//Western blot	Functional MTI	23245396
MIRT000682	miR-29a-3p	Homo sapiens	CDK6	1021	Homo sapiens	qRT-PCR//Western blot	Functional MTI	25778081
MIRT000682	miR-29a-3p	Homo sapiens	CDK6	1021	Homo sapiens	qRT-PCR//Western blot	Functional MTI	25889078
MIRT000759	miR-34a-5p	Homo sapiens	MET	4233	Homo sapiens	qRT-PCR//Western blot	Functional MTI	19006648
MIRT000759	miR-34a-5p	Homo sapiens	MET	4233	Homo sapiens	Luciferase reporter assay//Western blot//Northern blot	Functional MTI	19029026
MIRT000759	miR-34a-5p	Homo sapiens	MET	4233	Homo sapiens	qRT-PCR//Western blot	Functional MTI	20309880
MIRT000759	miR-34a-5p	Homo sapiens	MET	4233	Homo sapiens	Luciferase reporter assay//qRT-PCR//Western blot	Functional MTI	19773441
MIRT000759	miR-34a-5p	Homo sapiens	MET	4233	Homo sapiens	Luciferase reporter assay//qRT-PCR//Western blot	Functional MTI	22457788
MIRT000759	miR-34a-5p	Homo sapiens	MET	4233	Homo sapiens	Immunofluorescence//qRT-PCR//Western blot	Functional MTI	23970470
MIRT004483	miR-34a-5p	Homo sapiens	MAP2K1	5604	Homo sapiens	qRT-PCR//Luciferase reporter assay//Western blot//Northern blot	Functional MTI	20299489
MIRT000433	miR-222-3p	Homo sapiens	FOXO3	2309	Homo sapiens	qRT-PCR//ChIP//Luciferase reporter assay//Western blot//Northern blot	Functional MTI	20388878
MIRT004554	miR-181a-5p	Homo sapiens	CDKN1B	1027	Homo sapiens	Luciferase reporter assay//Western blot//Reporter assay;Western blot;qRT-PCR	Functional MTI	19273599
MIRT001855	let-7a-5p	Homo sapiens	KRAS	3845	Homo sapiens	Western blot	Functional MTI	20033209
MIRT001855	let-7a-5p	Homo sapiens	KRAS	3845	Homo sapiens	qRT-PCR//Western blot	Functional MTI	16651716
MIRT003300	miR-9-5p	Homo sapiens	FOXO1	2308	Homo sapiens	Immunohistochemistry//Northern blot//qRT-PCR//Western blot	Functional MTI	20028871
MIRT001840	miR-106a-5p	Homo sapiens	RB1	5925	Homo sapiens	Immunohistochemistry//Microarray//Western blot	Functional MTI	20643754
MIRT001840	miR-106a-5p	Homo sapiens	RB1	5925	Homo sapiens	Luciferase reporter assay//Microarray//Western blot	Functional MTI	16461460
MIRT001840	miR-106a-5p	Homo sapiens	RB1	5925	Homo sapiens	Luciferase reporter assay//qRT-PCR//Western blot	Functional MTI	20889678
MIRT000374	miR-106a-5p	Homo sapiens	E2F1	1869	Homo sapiens	Immunohistochemistry//Microarray//Western blot	Functional MTI	20643754
MIRT000374	miR-106a-5p	Homo sapiens	E2F1	1869	Homo sapiens	Luciferase reporter assay//Western blot	Functional MTI	21656380
MIRT001760	miR-30a-3p	Homo sapiens	CDK6	1021	Homo sapiens	Luciferase reporter assay//qRT-PCR//Western blot//Western blot;qRT-PCR	Functional MTI	16239240
MIRT005287	miR-17-5p	Homo sapiens	CCND1	595	Homo sapiens	Luciferase reporter assay//qRT-PCR//Western blot	Functional MTI	18695042
MIRT002935	miR-17-5p	Homo sapiens	E2F1	1869	Homo sapiens	Western blot	Functional MTI	18836483
MIRT002935	miR-17-5p	Homo sapiens	E2F1	1869	Homo sapiens	Luciferase reporter assay//Northern blot//Western blot	Functional MTI	15944709
MIRT002935	miR-17-5p	Homo sapiens	E2F1	1869	Homo sapiens	Northern blot//qRT-PCR//Western blot	Functional MTI	16940181
MIRT002938	miR-125b-5p	Homo sapiens	ERBB3	2065	Homo sapiens	Luciferase reporter assay//Northern blot//qRT-PCR//Western blot	Functional MTI	17110380
MIRT002938	miR-125b-5p	Homo sapiens	ERBB3	2065	Homo sapiens	Western blot//qRT-PCR	Functional MTI	23519125
MIRT005430	miR-21-5p	Homo sapiens	MSH6	2956	Homo sapiens	Luciferase reporter assay//Northern blot//qRT-PCR//Western blot	Functional MTI	21078976
MIRT005478	let-7a-5p	Homo sapiens	CCND2	894	Homo sapiens	Luciferase reporter assay//qRT-PCR//Western blot	Functional MTI	20418948
MIRT005880	miR-181a-5p	Homo sapiens	HRAS	3265	Homo sapiens	Luciferase reporter assay//qRT-PCR//Western blot	Functional MTI	21167132
MIRT004471	let-7a-5p	Homo sapiens	HRAS	3265	Homo sapiens	Immunoblot//qRT-PCR//Western blot	Functional MTI	21252116
MIRT006210	miR-22-3p	Homo sapiens	ERBB3	2065	Homo sapiens	Luciferase reporter assay//qRT-PCR//Western blot	Functional MTI	22484852
MIRT006430	miR-125b-5p	Homo sapiens	RPS6KA1	6195	Homo sapiens	ELISA//GFP reporter assay//Immunoblot//Immunoprecipitaion//Luciferase reporter assay//qRT-PCR//Western blot	Functional MTI	21643012
MIRT006548	miR-181d-5p	Homo sapiens	HRAS	3265	Homo sapiens	FACS//Immunohistochemistry//Luciferase reporter assay//qRT-PCR//Western blot	Functional MTI	22207524
MIRT007097	miR-30a-5p	Homo sapiens	PIK3CD	5293	Homo sapiens	Luciferase reporter assay//qRT-PCR//Western blot	Functional MTI	23486085
MIRT004821	miR-34a-5p	Homo sapiens	E2F1	1869	Homo sapiens	Western blot	Non-Functional MTI	21128241
MIRT031019	miR-21-5p	Homo sapiens	AKT2	208	Homo sapiens	Western blot;Other	Functional MTI	20048743
MIRT032506	let-7a-5p	Homo sapiens	CDKN1A	1026	Homo sapiens	Western blot	Functional MTI	19818775
MIRT052909	miR-15b-5p	Homo sapiens	FOXO1	2308	Homo sapiens	Luciferase reporter assay//qRT-PCR//Western blot	Functional MTI	24862853
MIRT053086	miR-125b-2-3p	Homo sapiens	IGF1R	3480	Homo sapiens	Luciferase reporter assay//qRT-PCR//Western blot	Functional MTI	23503464
MIRT005576	miR-181a-5p	Homo sapiens	ATM	472	Homo sapiens	Luciferase reporter assay//Western blot	Functional MTI	23656790
MIRT005576	miR-181a-5p	Homo sapiens	ATM	472	Homo sapiens	Flow//Luciferase reporter assay//qRT-PCR//Western blot	Functional MTI	24531888
MIRT053230	miR-106a-5p	Homo sapiens	CCND1	595	Homo sapiens	qRT-PCR//Western blot	Functional MTI	23836497
MIRT053296	miR-106a-5p	Homo sapiens	ATM	472	Homo sapiens	Luciferase reporter assay//qRT-PCR//Western blot	Functional MTI	23857602
MIRT053319	miR-22-3p	Homo sapiens	CDKN1A	1026	Homo sapiens	Luciferase reporter assay//qRT-PCR//Western blot	Functional MTI	23582783
MIRT006212	miR-34a-5p	Homo sapiens	PDGFRA	5156	Homo sapiens	In situ hybridization//Luciferase reporter assay//qRT-PCR//Western blot	Functional MTI	23805317
MIRT006212	miR-34a-5p	Homo sapiens	PDGFRA	5156	Homo sapiens	Luciferase reporter assay//qRT-PCR//Western blot	Functional MTI	24837198
MIRT053579	miR-29a-3p	Homo sapiens	CCND2	894	Homo sapiens	Immunofluorescence//Immunohistochemistry//Luciferase reporter assay//Northern blot//qRT-PCR//Western blot	Functional MTI	24130168
MIRT053579	miR-29a-3p	Homo sapiens	CCND2	894	Homo sapiens	Flow//Luciferase reporter assay//qRT-PCR//Western blot//Cell proliferation//apoptosis//cell cycle assays	Functional MTI	24076586
MIRT053592	miR-34a-5p	Homo sapiens	SRC	6714	Homo sapiens	Luciferase reporter assay//qRT-PCR//Western blot	Functional MTI	23790975
MIRT053605	miR-30c-5p	Homo sapiens	DDIT4	54541	Homo sapiens	Microarray//qRT-PCR//Western blot	Functional MTI	23144934
MIRT053622	miR-125b-5p	Homo sapiens	PIK3CD	5293	Homo sapiens	Luciferase reporter assay//qRT-PCR//Western blot	Functional MTI	23160634
MIRT053622	miR-125b-5p	Homo sapiens	PIK3CD	5293	Homo sapiens	Luciferase reporter assay//qRT-PCR//Western blot	Functional MTI	24517182
MIRT053794	miR-9-5p	Homo sapiens	NF1	4763	Homo sapiens	Luciferase reporter assay//qRT-PCR//Western blot	Functional MTI	23185366
MIRT054191	miR-29a-3p	Homo sapiens	AKT2	208	Homo sapiens	Immunofluorescence//Immunohistochemistry//Luciferase reporter assay//Northern blot//qRT-PCR//Western blot	Functional MTI	25428377
MIRT054191	miR-29a-3p	Homo sapiens	AKT2	208	Homo sapiens	Flow//Luciferase reporter assay//qRT-PCR//Western blot//Cell proliferation//apoptosis//cell cycle assays	Functional MTI	24076586
MIRT054309	miR-29a-3p	Homo sapiens	CDK2	1017	Homo sapiens	qRT-PCR//Western blot	Functional MTI	25778081
MIRT054309	miR-29a-3p	Homo sapiens	CDK2	1017	Homo sapiens	qRT-PCR//Western blot	Functional MTI	25889078
MIRT004403	miR-34a-5p	Homo sapiens	MDM4	4194	Homo sapiens	Luciferase reporter assay//qRT-PCR//Western blot	Functional MTI	22870278
MIRT004403	miR-34a-5p	Homo sapiens	MDM4	4194	Homo sapiens	Immunohistochemistry//Luciferase reporter assay//qRT-PCR//Western blot	Functional MTI	24532687
MIRT025201	miR-181a-5p	Homo sapiens	KRAS	3845	Homo sapiens	Luciferase reporter assay//qRT-PCR//Western blot	Functional MTI	23752186
MIRT054810	miR-34a-5p	Homo sapiens	RICTOR	253260	Homo sapiens	Flow cytometry//Luciferase reporter assay//QRTPCR//Western blot	Functional MTI	24944883
MIRT054878	miR-29a-3p	Homo sapiens	FOXO3	2309	Homo sapiens	Luciferase reporter assay//qRT-PCR//Western blot	Functional MTI	24467486
MIRT054891	miR-30c-5p	Homo sapiens	CCND2	894	Homo sapiens	Luciferase reporter assay//Western blot	Functional MTI	23318178
MIRT437932	miR-17-5p	Homo sapiens	MDM2	4193	Homo sapiens	In situ hybridization//Western blot//Luciferase reporter assay	Functional MTI	23391506
MIRT000415	let-7a-5p	Homo sapiens	CDK6	1021	Homo sapiens	Luciferase reporter assay//Western blot//	Functional MTI	24383407
MIRT438346	miR-29a-3p	Homo sapiens	CCND1	595	Homo sapiens	qRT-PCR//Western blot	Functional MTI	25889078
MIRT438347	miR-29a-3p	Homo sapiens	CDK4	1019	Homo sapiens	qRT-PCR//Western blot	Functional MTI	25889078
MIRT438679	miR-29a-3p	Homo sapiens	IGF1	3479	Homo sapiens	Luciferase reporter assay//qRT-PCR//Western blot	Functional MTI	23960076
MIRT438857	miR-181a-5p	Homo sapiens	MAPK1	5594	Homo sapiens	Luciferase reporter assay//Microarray//qRT-PCR//Western blot	Functional MTI	23911747
MIRT025120	miR-181a-5p	Homo sapiens	MAP2K1	5604	Homo sapiens	Luciferase reporter assay//Microarray//qRT-PCR//Western blot	Functional MTI	23911747
MIRT163342	miR-181a-5p	Homo sapiens	PRKCD	5580	Homo sapiens	Flow//Luciferase reporter assay//Microarray//qRT-PCR//Western blot	Functional MTI	22847611
MIRT000131	miR-222-3p	Homo sapiens	CDKN1B	1027	Homo sapiens	Luciferase reporter assay//Reporter assay	Functional MTI	17914108
MIRT000131	miR-222-3p	Homo sapiens	CDKN1B	1027	Homo sapiens	Luciferase reporter assay//Western blot//Reporter assay	Functional MTI	18413744
MIRT000131	miR-222-3p	Homo sapiens	CDKN1B	1027	Homo sapiens	Luciferase reporter assay	Functional MTI	19150885
MIRT000131	miR-222-3p	Homo sapiens	CDKN1B	1027	Homo sapiens	Luciferase reporter assay	Functional MTI	18983236
MIRT000131	miR-222-3p	Homo sapiens	CDKN1B	1027	Homo sapiens	Luciferase reporter assay	Functional MTI	18246122
MIRT000131	miR-222-3p	Homo sapiens	CDKN1B	1027	Homo sapiens	Western blot//Reporter assay	Functional MTI	17721077
MIRT000131	miR-222-3p	Homo sapiens	CDKN1B	1027	Homo sapiens	Luciferase reporter assay	Functional MTI	17627278
MIRT001854	let-7a-5p	Homo sapiens	NRAS	4893	Homo sapiens	Luciferase reporter assay//Microarray	Functional MTI	15766527
MIRT000276	miR-15b-5p	Homo sapiens	CCNE1	898	Homo sapiens	Luciferase reporter assay	Functional MTI	18794849
MIRT001223	miR-106a-5p	Homo sapiens	CDKN1A	1026	Homo sapiens	qRT-PCR//Luciferase reporter assay//Western blot//Reporter assay;Other	Functional MTI	18212054
MIRT000600	miR-17-5p	Homo sapiens	CDKN1A	1026	Homo sapiens	qRT-PCR//Luciferase reporter assay//Western blot//Reporter assay	Functional MTI	18212054
MIRT000600	miR-17-5p	Homo sapiens	CDKN1A	1026	Homo sapiens	qRT-PCR//Western blot//Northern blot//Luciferase reporter assay	Functional MTI	18493594
MIRT000600	miR-17-5p	Homo sapiens	CDKN1A	1026	Homo sapiens	Luciferase reporter assay	Functional MTI	18941111
MIRT000600	miR-17-5p	Homo sapiens	CDKN1A	1026	Homo sapiens	Luciferase reporter assay	Functional MTI	21283765
MIRT001191	miR-21-5p	Homo sapiens	E2F1	1869	Homo sapiens	Luciferase reporter assay	Non-Functional MTI	19528081
MIRT001013	miR-34a-5p	Homo sapiens	CCND1	595	Homo sapiens	qRT-PCR//Luciferase reporter assay//Western blot//Reporter assay	Functional MTI	18406353
MIRT001013	miR-34a-5p	Homo sapiens	CCND1	595	Homo sapiens	Luciferase reporter assay	Functional MTI	19461653
MIRT001012	miR-34a-5p	Homo sapiens	CDK6	1021	Homo sapiens	qRT-PCR//Luciferase reporter assay//Western blot//Reporter assay	Functional MTI	18406353
MIRT001012	miR-34a-5p	Homo sapiens	CDK6	1021	Homo sapiens	Luciferase reporter assay	Functional MTI	19461653
MIRT000763	miR-34a-5p	Homo sapiens	CDK4	1019	Homo sapiens	Luciferase reporter assay	Functional MTI	19461653
MIRT000759	miR-34a-5p	Homo sapiens	MET	4233	Homo sapiens	Luciferase reporter assay	Functional MTI	19461653
MIRT000759	miR-34a-5p	Homo sapiens	MET	4233	Homo sapiens	Luciferase reporter assay	Functional MTI	18834857
MIRT000759	miR-34a-5p	Homo sapiens	MET	4233	Homo sapiens	Luciferase reporter assay	Functional MTI	22159222
MIRT000759	miR-34a-5p	Homo sapiens	MET	4233	Homo sapiens	ELISA//Luciferase reporter assay//qRT-PCR	Functional MTI	24983493
MIRT001855	let-7a-5p	Homo sapiens	KRAS	3845	Homo sapiens	Luciferase reporter assay//Microarray	Functional MTI	15766527
MIRT004471	let-7a-5p	Homo sapiens	HRAS	3265	Homo sapiens	Luciferase reporter assay	Functional MTI	18083101
MIRT004471	let-7a-5p	Homo sapiens	HRAS	3265	Homo sapiens	Luciferase reporter assay	Functional MTI	24092860
MIRT000672	miR-21-5p	Homo sapiens	SPRY2	10253	Homo sapiens	Luciferase reporter assay	Functional MTI	18508928
MIRT000672	miR-21-5p	Homo sapiens	SPRY2	10253	Homo sapiens	Luciferase reporter assay//qRT-PCR	Functional MTI	21278789
MIRT000672	miR-21-5p	Homo sapiens	SPRY2	10253	Homo sapiens	Luciferase reporter assay	Functional MTI	23239100
MIRT003300	miR-9-5p	Homo sapiens	FOXO1	2308	Homo sapiens	Luciferase reporter assay	Functional MTI	23509296
MIRT001840	miR-106a-5p	Homo sapiens	RB1	5925	Homo sapiens	Luciferase reporter assay//Microarray//Western blot//Reporter assay	Functional MTI	16461460
MIRT005287	miR-17-5p	Homo sapiens	CCND1	595	Homo sapiens	Luciferase reporter assay	Functional MTI	21283765
MIRT002935	miR-17-5p	Homo sapiens	E2F1	1869	Homo sapiens	Luciferase reporter assay//Northern blot//Western blot//Reporter assay	Functional MTI	15944709
MIRT002935	miR-17-5p	Homo sapiens	E2F1	1869	Homo sapiens	Luciferase reporter assay	Functional MTI	21283765
MIRT002938	miR-125b-5p	Homo sapiens	ERBB3	2065	Homo sapiens	Immunoblot//Immunohistochemistry//Luciferase reporter assay//qRT-PCR	Functional MTI	23146892
MIRT005575	miR-181a-5p	Homo sapiens	DDIT4	54541	Homo sapiens	Immunoblot//Luciferase reporter assay//qRT-PCR	Functional MTI	21274007
MIRT005576	miR-181a-5p	Homo sapiens	ATM	472	Homo sapiens	Immunoblot//Luciferase reporter assay//qRT-PCR	Functional MTI	21274007
MIRT005577	miR-181a-5p	Homo sapiens	HIPK2	28996	Homo sapiens	Immunoblot//Luciferase reporter assay//qRT-PCR	Functional MTI	21274007
MIRT005848	miR-17-5p	Homo sapiens	CCND2	894	Homo sapiens	Luciferase reporter assay	Functional MTI	21283765
MIRT005850	miR-17-5p	Homo sapiens	RB1	5925	Homo sapiens	Luciferase reporter assay	Functional MTI	21283765
MIRT005880	miR-181a-5p	Homo sapiens	HRAS	3265	Homo sapiens	Luciferase reporter assay//qRT-PCR//Western blot//Reporter assay	Functional MTI	21167132
MIRT006212	miR-34a-5p	Homo sapiens	PDGFRA	5156	Homo sapiens	Immunoblot//Luciferase reporter assay//Microarray//qRT-PCR	Functional MTI	22479456
MIRT006430	miR-125b-5p	Homo sapiens	RPS6KA1	6195	Homo sapiens	Luciferase reporter assay//ELISA//GFP reporter assay//Immunoblot//Immunoprecipitaion//qRT-PCR//Western blot	Functional MTI	21643012
MIRT000157	miR-21-5p	Homo sapiens	CDC25A	993	Homo sapiens	Luciferase reporter assay	Functional MTI	23496142
MIRT007326	miR-9-5p	Homo sapiens	FOXO3	2309	Homo sapiens	Luciferase reporter assay	Functional MTI	23509296
MIRT007372	miR-9-5p	Homo sapiens	CCND1	595	Homo sapiens	Luciferase reporter assay	Functional MTI	23383271
MIRT025585	miR-34a-5p	Homo sapiens	CDKN2C	1031	Homo sapiens	Reporter assay;qRT-PCR	Functional MTI	21128241
MIRT000347	miR-125b-5p	Homo sapiens	EIF4EBP1	1978	Homo sapiens	Immunoblot//Immunohistochemistry//In situ hybridization//Luciferase reporter assay//Microarray//qRT-PCR	Functional MTI	22071331
MIRT053592	miR-34a-5p	Homo sapiens	SRC	6714	Homo sapiens	Immunoblot//Immunoprecipitaion//Luciferase reporter assay//qRT-PCR	Functional MTI	23533633
MIRT032092	let-7f-5p	Homo sapiens	CCND1	595	Homo sapiens	Luciferase reporter assay	Functional MTI	22894925
MIRT163342	miR-181a-5p	Homo sapiens	PRKCD	5580	Homo sapiens	Luciferase reporter assay	Functional MTI	24183997
MIRT438483	miR-21-5p	Homo sapiens	IGF1R	3480	Homo sapiens	Luciferase reporter assay	Functional MTI	24161401
MIRT000131	miR-222-3p	Homo sapiens	CDKN1B	1027	Homo sapiens	Luciferase reporter assay//Western blot	Functional MTI	17569667
MIRT000131	miR-222-3p	Homo sapiens	CDKN1B	1027	Homo sapiens	Reporter assay	Functional MTI	17721077
MIRT000600	miR-17-5p	Homo sapiens	CDKN1A	1026	Homo sapiens	Luciferase reporter assay	Functional MTI	18493594
MIRT001760	miR-30a-3p	Homo sapiens	CDK6	1021	Homo sapiens	Luciferase reporter assay//qRT-PCR//Western blot	Functional MTI	16239240
