# Supplementary material for: Prioritizing cancer-related microRNAs by integrating microRNA and mRNA datasets
Source: Sci Rep. 2016 Oct 13;6:35350. doi: 10.1038/srep35350 (PMC5062133; doi:10.1038/srep35350)
Supplement: Supplementary Table 9 [file srep35350-s10.xls]

## Sheet: All Evidence
miRTarBase ID	miRNA	Species (miRNA)	Target Gene	Target Gene (Entrez Gene ID)	Species (Target Gene)	Experiments	Support Type	References (PMID)
MIRT000002	miR-20a-5p	Homo sapiens	HIF1A	3091	Homo sapiens	Luciferase reporter assay//Western blot//Northern blot//qRT-PCR	Functional MTI	18632605
MIRT000002	miR-20a-5p	Homo sapiens	HIF1A	3091	Homo sapiens	Luciferase reporter assay//qRT-PCR//Western blot	Functional MTI	23911400
MIRT000002	miR-20a-5p	Homo sapiens	HIF1A	3091	Homo sapiens	HITS-CLIP	Functional MTI (Weak)	22473208
MIRT000117	miR-24-3p	Homo sapiens	CDK4	1019	Homo sapiens	Luciferase reporter assay//Microarray//qRT-PCR//Western blot//Reporter assay;Western blot;qRT-PCR;Other	Functional MTI	19748357
MIRT000121	miR-24-3p	Homo sapiens	MYC	4609	Homo sapiens	Luciferase reporter assay//Microarray//qRT-PCR//Western blot//Reporter assay;qRT-PCR;Microarray;Other	Functional MTI	19748357
MIRT000122	miR-24-3p	Homo sapiens	E2F2	1870	Homo sapiens	Luciferase reporter assay//Microarray//qRT-PCR//Western blot//Western blot;qRT-PCR;Microarray;Other	Functional MTI	19748357
MIRT000157	miR-21-5p	Homo sapiens	CDC25A	993	Homo sapiens	Luciferase reporter assay	Functional MTI	23496142
MIRT000157	miR-21-5p	Homo sapiens	CDC25A	993	Homo sapiens	Microarray	Functional MTI (Weak)	18591254
MIRT000157	miR-21-5p	Homo sapiens	CDC25A	993	Homo sapiens	Microarray//Northern blot//qRT-PCR	Functional MTI (Weak)	19826040
MIRT000157	miR-21-5p	Homo sapiens	CDC25A	993	Homo sapiens	HITS-CLIP	Functional MTI (Weak)	22473208
MIRT000159	miR-21-5p	Homo sapiens	BCL2	596	Homo sapiens	Luciferase reporter assay	Functional MTI	17072344
MIRT000159	miR-21-5p	Homo sapiens	BCL2	596	Homo sapiens	Western blot;Other	Functional MTI	20048743
MIRT000159	miR-21-5p	Homo sapiens	BCL2	596	Homo sapiens	Luciferase reporter assay//Western blot	Functional MTI	21376256
MIRT000159	miR-21-5p	Homo sapiens	BCL2	596	Homo sapiens	Western blot	Functional MTI	21468550
MIRT000159	miR-21-5p	Homo sapiens	BCL2	596	Homo sapiens	Luciferase reporter assay	Functional MTI	22710123
MIRT000159	miR-21-5p	Homo sapiens	BCL2	596	Homo sapiens	ChIP-seq//Immunofluorescence//Western blot	Functional MTI	24606718
MIRT000159	miR-21-5p	Homo sapiens	BCL2	596	Homo sapiens	qRT-PCR//Western blot	Non-Functional MTI	22528454
MIRT000179	miR-20a-5p	Homo sapiens	CCND1	595	Homo sapiens	Luciferase reporter assay//qRT-PCR//Western blot	Functional MTI	18695042
MIRT000179	miR-20a-5p	Homo sapiens	CCND1	595	Homo sapiens	Luciferase reporter assay	Functional MTI	21283765
MIRT000179	miR-20a-5p	Homo sapiens	CCND1	595	Homo sapiens	qRT-PCR//Western blot	Functional MTI	23836497
MIRT000179	miR-20a-5p	Homo sapiens	CCND1	595	Homo sapiens	PAR-CLIP	Functional MTI (Weak)	20371350
MIRT000179	miR-20a-5p	Homo sapiens	CCND1	595	Homo sapiens	PAR-CLIP//HITS-CLIP	Functional MTI (Weak)	21572407
MIRT000179	miR-20a-5p	Homo sapiens	CCND1	595	Homo sapiens	PAR-CLIP	Functional MTI (Weak)	22012620
MIRT000179	miR-20a-5p	Homo sapiens	CCND1	595	Homo sapiens	PAR-CLIP	Functional MTI (Weak)	23446348
MIRT000179	miR-20a-5p	Homo sapiens	CCND1	595	Homo sapiens	PAR-CLIP	Functional MTI (Weak)	23592263
MIRT000179	miR-20a-5p	Homo sapiens	CCND1	595	Homo sapiens	PAR-CLIP	Functional MTI (Weak)	24398324
MIRT000180	miR-20a-5p	Homo sapiens	E2F1	1869	Homo sapiens	Luciferase reporter assay//Northern blot//Western blot//Reporter assay	Functional MTI	15944709
MIRT000180	miR-20a-5p	Homo sapiens	E2F1	1869	Homo sapiens	Western blot	Functional MTI	18025036
MIRT000180	miR-20a-5p	Homo sapiens	E2F1	1869	Homo sapiens	Western blot	Functional MTI	18836483
MIRT000180	miR-20a-5p	Homo sapiens	E2F1	1869	Homo sapiens	Western blot	Functional MTI	19110058
MIRT000180	miR-20a-5p	Homo sapiens	E2F1	1869	Homo sapiens	Luciferase reporter assay	Functional MTI	21283765
MIRT000180	miR-20a-5p	Homo sapiens	E2F1	1869	Homo sapiens	Immunofluorescence//Luciferase reporter assay//Microarray//qRT-PCR//Western blot	Functional MTI	23868977
MIRT000180	miR-20a-5p	Homo sapiens	E2F1	1869	Homo sapiens	HITS-CLIP	Functional MTI (Weak)	22473208
MIRT000245	miR-181a-5p	Homo sapiens	CDX2	1045	Homo sapiens	Luciferase reporter assay	Functional MTI	19585654
MIRT000270	miR-16-5p	Homo sapiens	HMGA1	3159	Homo sapiens	Luciferase reporter assay//qRT-PCR//Western blot	Functional MTI	19250063
MIRT000270	miR-16-5p	Homo sapiens	HMGA1	3159	Homo sapiens	Luciferase reporter assay//qRT-PCR//Western blot	Functional MTI	22139073
MIRT000270	miR-16-5p	Homo sapiens	HMGA1	3159	Homo sapiens	HITS-CLIP	Functional MTI (Weak)	22473208
MIRT000349	miR-125b-5p	Homo sapiens	HMGA1	3159	Homo sapiens	Luciferase reporter assay	Functional MTI	17563749
MIRT000499	miR-17-5p	Homo sapiens	PTEN	5728	Homo sapiens	Luciferase reporter assay//Western blot	Functional MTI	20227518
MIRT000499	miR-17-5p	Homo sapiens	PTEN	5728	Homo sapiens	Luciferase reporter assay	Functional MTI	20388916
MIRT000499	miR-17-5p	Homo sapiens	PTEN	5728	Homo sapiens	Luciferase reporter assay	Functional MTI	21283765
MIRT000499	miR-17-5p	Homo sapiens	PTEN	5728	Homo sapiens	Western blot//Luciferase reporter assay	Functional MTI	23391506
MIRT000499	miR-17-5p	Homo sapiens	PTEN	5728	Homo sapiens	Luciferase reporter assay	Functional MTI	23418359
MIRT000499	miR-17-5p	Homo sapiens	PTEN	5728	Homo sapiens	Luciferase reporter assay	Functional MTI	24220575
MIRT000499	miR-17-5p	Homo sapiens	PTEN	5728	Homo sapiens	Luciferase reporter assay//qRT-PCR//Western blot	Functional MTI	24462867
MIRT000499	miR-17-5p	Homo sapiens	PTEN	5728	Homo sapiens	Luciferase reporter assay//Western blot//qRT-PCR	Functional MTI	24912422
MIRT000499	miR-17-5p	Homo sapiens	PTEN	5728	Homo sapiens	HITS-CLIP	Functional MTI (Weak)	22473208
MIRT000499	miR-17-5p	Homo sapiens	PTEN	5728	Homo sapiens	qRT-PCR	Functional MTI (Weak)	23433743
MIRT000499	miR-17-5p	Homo sapiens	PTEN	5728	Homo sapiens	qRT-PCR	Functional MTI (Weak)	24901013
MIRT000499	miR-17-5p	Homo sapiens	PTEN	5728	Homo sapiens	Luciferase reporter assay//qRT-PCR//Western blot	Non-Functional MTI	20008935
MIRT000535	miR-125b-5p	Homo sapiens	TP53	7157	Homo sapiens	In situ hybridization//Luciferase reporter assay//qRT-PCR//Western blot//Reporter assay;qRT-PCR;Other	Functional MTI	19293287
MIRT000535	miR-125b-5p	Homo sapiens	TP53	7157	Homo sapiens	Luciferase reporter assay//Western blot	Functional MTI	20216554
MIRT000535	miR-125b-5p	Homo sapiens	TP53	7157	Homo sapiens	Luciferase reporter assay//qRT-PCR//Western blot	Functional MTI	21935352
MIRT000535	miR-125b-5p	Homo sapiens	TP53	7157	Homo sapiens	Luciferase reporter assay//Western blot	Functional MTI	22331826
MIRT000535	miR-125b-5p	Homo sapiens	TP53	7157	Homo sapiens	Luciferase reporter assay	Functional MTI	23497288
MIRT000536	miR-16-5p	Homo sapiens	ACVR2A	92	Homo sapiens	Luciferase reporter assay//Western blot	Functional MTI	20216554
MIRT000536	miR-16-5p	Homo sapiens	ACVR2A	92	Homo sapiens	PAR-CLIP	Functional MTI (Weak)	20371350
MIRT000577	miR-93-5p	Homo sapiens	CDKN1A	1026	Homo sapiens	Luciferase reporter assay//Microarray//Western blot	Functional MTI	18328430
MIRT000577	miR-93-5p	Homo sapiens	CDKN1A	1026	Homo sapiens	qRT-PCR//Luciferase reporter assay//Western blot	Functional MTI	19153141
MIRT000577	miR-93-5p	Homo sapiens	CDKN1A	1026	Homo sapiens	qRT-PCR//Luciferase reporter assay//Western blot	Functional MTI	20190813
MIRT000577	miR-93-5p	Homo sapiens	CDKN1A	1026	Homo sapiens	HITS-CLIP	Functional MTI (Weak)	22473208
MIRT000597	miR-20a-5p	Homo sapiens	CDKN1A	1026	Homo sapiens	Luciferase reporter assay//qRT-PCR;Other	Functional MTI	18941111
MIRT000597	miR-20a-5p	Homo sapiens	CDKN1A	1026	Homo sapiens	qRT-PCR//Luciferase reporter assay//Western blot	Functional MTI	20190813
MIRT000597	miR-20a-5p	Homo sapiens	CDKN1A	1026	Homo sapiens	Luciferase reporter assay	Functional MTI	21283765
MIRT000597	miR-20a-5p	Homo sapiens	CDKN1A	1026	Homo sapiens	Luciferase reporter assay//qRT-PCR//Western blot	Functional MTI	23333058
MIRT000597	miR-20a-5p	Homo sapiens	CDKN1A	1026	Homo sapiens	HITS-CLIP	Functional MTI (Weak)	22473208
MIRT000600	miR-17-5p	Homo sapiens	CDKN1A	1026	Homo sapiens	qRT-PCR//Luciferase reporter assay//Western blot//Reporter assay	Functional MTI	18212054
MIRT000600	miR-17-5p	Homo sapiens	CDKN1A	1026	Homo sapiens	qRT-PCR//Western blot//Northern blot//Luciferase reporter assay	Functional MTI	18493594
MIRT000600	miR-17-5p	Homo sapiens	CDKN1A	1026	Homo sapiens	Luciferase reporter assay//qRT-PCR;Other	Functional MTI	18941111
MIRT000600	miR-17-5p	Homo sapiens	CDKN1A	1026	Homo sapiens	qRT-PCR//Luciferase reporter assay//Western blot	Functional MTI	20190813
MIRT000600	miR-17-5p	Homo sapiens	CDKN1A	1026	Homo sapiens	Luciferase reporter assay//Western blot	Functional MTI	20227518
MIRT000600	miR-17-5p	Homo sapiens	CDKN1A	1026	Homo sapiens	Luciferase reporter assay	Functional MTI	21283765
MIRT000600	miR-17-5p	Homo sapiens	CDKN1A	1026	Homo sapiens	Luciferase reporter assay//qRT-PCR//Western blot	Functional MTI	23333058
MIRT000600	miR-17-5p	Homo sapiens	CDKN1A	1026	Homo sapiens	Luciferase reporter assay//qRT-PCR//Western blot	Functional MTI	24989082
MIRT000600	miR-17-5p	Homo sapiens	CDKN1A	1026	Homo sapiens	HITS-CLIP	Functional MTI (Weak)	22473208
MIRT000879	miR-16-5p	Homo sapiens	MSH2	4436	Homo sapiens	Microarray	Functional MTI (Weak)	18362358
MIRT000957	miR-16-1-3p	Homo sapiens	CCND1	595	Homo sapiens	qRT-PCR//GFP reporter assay//Western blot	Functional MTI	18483394
MIRT001121	miR-21-5p	Homo sapiens	E2F2	1870	Homo sapiens	Northern blot//qRT-PCR//ChIP	Functional MTI (Weak)	19528081
MIRT001190	miR-21-5p	Homo sapiens	PTEN	5728	Homo sapiens	Northern blot//qRT-PCR//Western blot//Reporter assay	Functional MTI	16762633
MIRT001190	miR-21-5p	Homo sapiens	PTEN	5728	Homo sapiens	Immunocytochemistry//Luciferase reporter assay//Northern blot//qRT-PCR//Western blot//Microarray//Reporter assay	Functional MTI	17681183
MIRT001190	miR-21-5p	Homo sapiens	PTEN	5728	Homo sapiens	Luciferase reporter assay//qRT-PCR//Western blot	Functional MTI	18850008
MIRT001190	miR-21-5p	Homo sapiens	PTEN	5728	Homo sapiens	Luciferase reporter assay	Functional MTI	19072831
MIRT001190	miR-21-5p	Homo sapiens	PTEN	5728	Homo sapiens	Luciferase reporter assay	Functional MTI	19253296
MIRT001190	miR-21-5p	Homo sapiens	PTEN	5728	Homo sapiens	GFP reporter assay//Northern blot//qRT-PCR//Western blot//ASO assay	Functional MTI	19641183
MIRT001190	miR-21-5p	Homo sapiens	PTEN	5728	Homo sapiens	Western blot	Functional MTI	19672202
MIRT001190	miR-21-5p	Homo sapiens	PTEN	5728	Homo sapiens	qRT-PCR//Western blot	Functional MTI	19906824
MIRT001190	miR-21-5p	Homo sapiens	PTEN	5728	Homo sapiens	Luciferase reporter assay//Western blot//Reporter assay;Western blot;Microarray	Functional MTI	20048743
MIRT001190	miR-21-5p	Homo sapiens	PTEN	5728	Homo sapiens	Western blot	Functional MTI	20216554
MIRT001190	miR-21-5p	Homo sapiens	PTEN	5728	Homo sapiens	qRT-PCR//Luciferase reporter assay//Western blot	Functional MTI	20223231
MIRT001190	miR-21-5p	Homo sapiens	PTEN	5728	Homo sapiens	Luciferase reporter assay//qRT-PCR	Functional MTI	20797623
MIRT001190	miR-21-5p	Homo sapiens	PTEN	5728	Homo sapiens	qRT-PCR//Western blot	Functional MTI	20813833
MIRT001190	miR-21-5p	Homo sapiens	PTEN	5728	Homo sapiens	Immunohistochemistry//qRT-PCR//Western blot	Functional MTI	20978511
MIRT001190	miR-21-5p	Homo sapiens	PTEN	5728	Homo sapiens	Luciferase reporter assay//Microarray//Northern blot//qRT-PCR//Western blot	Functional MTI	21187093
MIRT001190	miR-21-5p	Homo sapiens	PTEN	5728	Homo sapiens	Western blot	Functional MTI	21544242
MIRT001190	miR-21-5p	Homo sapiens	PTEN	5728	Homo sapiens	Luciferase reporter assay//qRT-PCR//Western blot	Functional MTI	21820606
MIRT001190	miR-21-5p	Homo sapiens	PTEN	5728	Homo sapiens	Luciferase reporter assay//Western blot	Functional MTI	22267008
MIRT001190	miR-21-5p	Homo sapiens	PTEN	5728	Homo sapiens	qRT-PCR//Western blot	Functional MTI	22761812
MIRT001190	miR-21-5p	Homo sapiens	PTEN	5728	Homo sapiens	Immunohistochemistry//Luciferase reporter assay//qRT-PCR//Western blot	Functional MTI	22770403
MIRT001190	miR-21-5p	Homo sapiens	PTEN	5728	Homo sapiens	Luciferase reporter assay//Western blot	Functional MTI	22879939
MIRT001190	miR-21-5p	Homo sapiens	PTEN	5728	Homo sapiens	qRT-PCR//Western blot	Functional MTI	22956257
MIRT001190	miR-21-5p	Homo sapiens	PTEN	5728	Homo sapiens	Luciferase reporter assay	Functional MTI	22956424
MIRT001190	miR-21-5p	Homo sapiens	PTEN	5728	Homo sapiens	Immunohistochemistry//Luciferase reporter assay//qRT-PCR//Western blot	Functional MTI	23174819
MIRT001190	miR-21-5p	Homo sapiens	PTEN	5728	Homo sapiens	Luciferase reporter assay	Functional MTI	23226804
MIRT001190	miR-21-5p	Homo sapiens	PTEN	5728	Homo sapiens	Luciferase reporter assay	Functional MTI	23275230
MIRT001190	miR-21-5p	Homo sapiens	PTEN	5728	Homo sapiens	qRT-PCR//Western blot	Functional MTI	23446999
MIRT001190	miR-21-5p	Homo sapiens	PTEN	5728	Homo sapiens	qRT-PCR//Western blot	Functional MTI	23466500
MIRT001190	miR-21-5p	Homo sapiens	PTEN	5728	Homo sapiens	Flow//Luciferase reporter assay//qRT-PCR//Western blot	Functional MTI	23548551
MIRT001190	miR-21-5p	Homo sapiens	PTEN	5728	Homo sapiens	qRT-PCR//Western blot	Functional MTI	23643356
MIRT001190	miR-21-5p	Homo sapiens	PTEN	5728	Homo sapiens	Luciferase reporter assay//Western blot	Functional MTI	23708209
MIRT001190	miR-21-5p	Homo sapiens	PTEN	5728	Homo sapiens	Immunofluorescence//Immunohistochemistry//qRT-PCR//Western blot	Functional MTI	23811941
MIRT001190	miR-21-5p	Homo sapiens	PTEN	5728	Homo sapiens	Luciferase reporter assay//qRT-PCR//Western blot	Functional MTI	23981302
MIRT001190	miR-21-5p	Homo sapiens	PTEN	5728	Homo sapiens	Luciferase reporter assay//qRT-PCR//Western blot	Functional MTI	24154840
MIRT001190	miR-21-5p	Homo sapiens	PTEN	5728	Homo sapiens	Luciferase reporter assay	Functional MTI	24161401
MIRT001190	miR-21-5p	Homo sapiens	PTEN	5728	Homo sapiens	Luciferase reporter assay//	Functional MTI	24356956
MIRT001190	miR-21-5p	Homo sapiens	PTEN	5728	Homo sapiens	qRT-PCR//Western blot	Functional MTI	24468088
MIRT001190	miR-21-5p	Homo sapiens	PTEN	5728	Homo sapiens	Luciferase reporter assay//qRT-PCR//Western blot	Functional MTI	24603539
MIRT001190	miR-21-5p	Homo sapiens	PTEN	5728	Homo sapiens	qRT-PCR//Western blot	Functional MTI	24659669
MIRT001190	miR-21-5p	Homo sapiens	PTEN	5728	Homo sapiens	Immunocytochemistry//Luciferase reporter assay//qRT-PCR//Western blot	Functional MTI	24817011
MIRT001190	miR-21-5p	Homo sapiens	PTEN	5728	Homo sapiens	Microarray//immunohistochemistry	Functional MTI (Weak)	19175831
MIRT001190	miR-21-5p	Homo sapiens	PTEN	5728	Homo sapiens	ELISA//Immunoblot//qRT-PCR	Functional MTI (Weak)	22678116
MIRT001190	miR-21-5p	Homo sapiens	PTEN	5728	Homo sapiens	Immunohistochemistry	Non-Functional MTI (Weak)	19473551
MIRT001191	miR-21-5p	Homo sapiens	E2F1	1869	Homo sapiens	qRT-PCR//Western blot	Functional MTI	19906824
MIRT001191	miR-21-5p	Homo sapiens	E2F1	1869	Homo sapiens	Luciferase reporter assay	Non-Functional MTI	19528081
MIRT001225	miR-16-5p	Homo sapiens	CCND1	595	Homo sapiens	Western blot//Luciferase reporter assay	Functional MTI	18483394
MIRT001225	miR-16-5p	Homo sapiens	CCND1	595	Homo sapiens	qRT-PCR//flow//Western blot//Luciferase reporter assay	Functional MTI	18701644
MIRT001225	miR-16-5p	Homo sapiens	CCND1	595	Homo sapiens	Luciferase reporter assay	Functional MTI	18931683
MIRT001225	miR-16-5p	Homo sapiens	CCND1	595	Homo sapiens	Luciferase reporter assay	Functional MTI	19549910
MIRT001225	miR-16-5p	Homo sapiens	CCND1	595	Homo sapiens	qRT-PCR//Luciferase reporter assay//Western blot	Functional MTI	19591824
MIRT001225	miR-16-5p	Homo sapiens	CCND1	595	Homo sapiens	Western blot	Functional MTI	24148817
MIRT001225	miR-16-5p	Homo sapiens	CCND1	595	Homo sapiens	PAR-CLIP	Functional MTI (Weak)	24398324
MIRT001470	miR-16-5p	Homo sapiens	EGFR	1956	Homo sapiens	pSILAC//Proteomics;Other	Functional MTI (Weak)	18668040
MIRT001582	let-7b-5p	Homo sapiens	TYMS	7298	Homo sapiens	pSILAC//Proteomics;Other	Functional MTI (Weak)	18668040
MIRT001625	let-7b-5p	Homo sapiens	HMGA1	3159	Homo sapiens	Luciferase reporter assay//Microarray//qRT-PCR//Western blot	Functional MTI	23798998
MIRT001625	let-7b-5p	Homo sapiens	HMGA1	3159	Homo sapiens	pSILAC//Proteomics;Other	Functional MTI (Weak)	18668040
MIRT001625	let-7b-5p	Homo sapiens	HMGA1	3159	Homo sapiens	HITS-CLIP	Functional MTI (Weak)	23313552
MIRT001625	let-7b-5p	Homo sapiens	HMGA1	3159	Homo sapiens	PAR-CLIP	Functional MTI (Weak)	23592263
MIRT001625	let-7b-5p	Homo sapiens	HMGA1	3159	Homo sapiens	CLASH	Functional MTI (Weak)	23622248
MIRT001800	miR-16-5p	Homo sapiens	BCL2	596	Homo sapiens	Luciferase reporter assay//qRT-PCR//Western blot	Functional MTI	16166262
MIRT001800	miR-16-5p	Homo sapiens	BCL2	596	Homo sapiens	Luciferase reporter assay	Functional MTI	17351108
MIRT001800	miR-16-5p	Homo sapiens	BCL2	596	Homo sapiens	Luciferase reporter assay	Functional MTI	17707831
MIRT001800	miR-16-5p	Homo sapiens	BCL2	596	Homo sapiens	Luciferase reporter assay	Functional MTI	17877811
MIRT001800	miR-16-5p	Homo sapiens	BCL2	596	Homo sapiens	Luciferase reporter assay//qRT-PCR//Western blot//Reporter assay	Functional MTI	18449891
MIRT001800	miR-16-5p	Homo sapiens	BCL2	596	Homo sapiens	Luciferase reporter assay//Western blot	Functional MTI	19269153
MIRT001800	miR-16-5p	Homo sapiens	BCL2	596	Homo sapiens	Western blot	Functional MTI	19903841
MIRT001800	miR-16-5p	Homo sapiens	BCL2	596	Homo sapiens	Immunohistochemistry//Microarray//Western blot	Functional MTI	20643754
MIRT001800	miR-16-5p	Homo sapiens	BCL2	596	Homo sapiens	Western blot	Functional MTI	20876285
MIRT001800	miR-16-5p	Homo sapiens	BCL2	596	Homo sapiens	Luciferase reporter assay//qRT-PCR//Western blot	Functional MTI	23907579
MIRT001800	miR-16-5p	Homo sapiens	BCL2	596	Homo sapiens	Western blot	Functional MTI	24148817
MIRT001800	miR-16-5p	Homo sapiens	BCL2	596	Homo sapiens	qRT-PCR//proteomics analysis	Functional MTI (Weak)	18362358
MIRT001800	miR-16-5p	Homo sapiens	BCL2	596	Homo sapiens	Sequencing	Functional MTI (Weak)	20371350
MIRT001800	miR-16-5p	Homo sapiens	BCL2	596	Homo sapiens	HITS-CLIP	Functional MTI (Weak)	22473208
MIRT001922	miR-29c-3p	Homo sapiens	SPARC	6678	Homo sapiens	Luciferase reporter assay//Reporter assay;Other	Functional MTI	18390668
MIRT001922	miR-29c-3p	Homo sapiens	SPARC	6678	Homo sapiens	Luciferase reporter assay	Functional MTI	22745231
MIRT001922	miR-29c-3p	Homo sapiens	SPARC	6678	Homo sapiens	Immunohistochemistry//qRT-PCR	Functional MTI (Weak)	21038317
MIRT002296	let-7b-5p	Homo sapiens	CDC25A	993	Homo sapiens	Luciferase reporter assay//Microarray//Western blot	Functional MTI	17699775
MIRT002296	let-7b-5p	Homo sapiens	CDC25A	993	Homo sapiens	Immunohistochemistry//qRT-PCR	Functional MTI (Weak)	19966857
MIRT002394	miR-125b-5p	Homo sapiens	BAK1	578	Homo sapiens	Luciferase reporter assay//qRT-PCR//Western blot	Functional MTI	18056640
MIRT002394	miR-125b-5p	Homo sapiens	BAK1	578	Homo sapiens	Luciferase reporter assay//qRT-PCR//Western blot	Functional MTI	21823019
MIRT002394	miR-125b-5p	Homo sapiens	BAK1	578	Homo sapiens	Luciferase reporter assay	Functional MTI	23497288
MIRT002394	miR-125b-5p	Homo sapiens	BAK1	578	Homo sapiens	Luciferase reporter assay//	Functional MTI	23928699
MIRT002472	miR-93-5p	Homo sapiens	E2F1	1869	Homo sapiens	Luciferase reporter assay//Microarray//Western blot	Functional MTI	18328430
MIRT002472	miR-93-5p	Homo sapiens	E2F1	1869	Homo sapiens	Luciferase reporter assay//Western blot	Functional MTI	19486339
MIRT002472	miR-93-5p	Homo sapiens	E2F1	1869	Homo sapiens	Sequencing	Functional MTI (Weak)	20371350
MIRT002472	miR-93-5p	Homo sapiens	E2F1	1869	Homo sapiens	HITS-CLIP	Functional MTI (Weak)	22473208
MIRT002484	let-7b-5p	Homo sapiens	CCND1	595	Homo sapiens	Immunoblot//Immunofluorescence//Luciferase reporter assay//qRT-PCR//Reporter assay;Other	Functional MTI	18379589
MIRT002484	let-7b-5p	Homo sapiens	CCND1	595	Homo sapiens	immunoblot//Luciferase reporter assay//Northern blot//Western blot	Functional MTI	20133835
MIRT002484	let-7b-5p	Homo sapiens	CCND1	595	Homo sapiens	Immunoblot//Microarray//qRT-PCR//Western blot//Annexin V-FITC	Functional MTI	23806108
MIRT002484	let-7b-5p	Homo sapiens	CCND1	595	Homo sapiens	PAR-CLIP	Functional MTI (Weak)	23592263
MIRT002935	miR-17-5p	Homo sapiens	E2F1	1869	Homo sapiens	Luciferase reporter assay//Northern blot//Western blot//Reporter assay	Functional MTI	15944709
MIRT002935	miR-17-5p	Homo sapiens	E2F1	1869	Homo sapiens	Northern blot//qRT-PCR//Western blot	Functional MTI	16940181
MIRT002935	miR-17-5p	Homo sapiens	E2F1	1869	Homo sapiens	Western blot	Functional MTI	18836483
MIRT002935	miR-17-5p	Homo sapiens	E2F1	1869	Homo sapiens	Luciferase reporter assay	Functional MTI	21283765
MIRT002935	miR-17-5p	Homo sapiens	E2F1	1869	Homo sapiens	qRT-PCR	Functional MTI (Weak)	18521848
MIRT002935	miR-17-5p	Homo sapiens	E2F1	1869	Homo sapiens	HITS-CLIP	Functional MTI (Weak)	22473208
MIRT002935	miR-17-5p	Homo sapiens	E2F1	1869	Homo sapiens	qRT-PCR	Functional MTI (Weak)	24901013
MIRT002938	miR-125b-5p	Homo sapiens	ERBB3	2065	Homo sapiens	Luciferase reporter assay//Northern blot//qRT-PCR//Western blot	Functional MTI	17110380
MIRT002938	miR-125b-5p	Homo sapiens	ERBB3	2065	Homo sapiens	Immunoblot//Immunohistochemistry//Luciferase reporter assay//qRT-PCR	Functional MTI	23146892
MIRT002938	miR-125b-5p	Homo sapiens	ERBB3	2065	Homo sapiens	Western blot//qRT-PCR	Functional MTI	23519125
MIRT002939	miR-125b-5p	Homo sapiens	ERBB2	2064	Homo sapiens	Luciferase reporter assay//Northern blot//qRT-PCR//Western blot	Functional MTI	17110380
MIRT002939	miR-125b-5p	Homo sapiens	ERBB2	2064	Homo sapiens	Western blot	Functional MTI	19825990
MIRT002939	miR-125b-5p	Homo sapiens	ERBB2	2064	Homo sapiens	Luciferase reporter assay//Microarray//Western blot	Functional MTI	20864407
MIRT002939	miR-125b-5p	Homo sapiens	ERBB2	2064	Homo sapiens	Luciferase reporter assay//Western blot	Functional MTI	22460089
MIRT003011	miR-20a-5p	Homo sapiens	BCL2	596	Homo sapiens	Luciferase reporter assay	Functional MTI	19666108
MIRT003014	miR-17-5p	Homo sapiens	BCL2	596	Homo sapiens	Luciferase reporter assay	Functional MTI	19666108
MIRT003014	miR-17-5p	Homo sapiens	BCL2	596	Homo sapiens	Luciferase reporter assay//qRT-PCR//Western blot	Functional MTI	24280866
MIRT003025	miR-29c-3p	Homo sapiens	DNMT3B	1789	Homo sapiens	Luciferase reporter assay//Western blot//qRT-PCR//Reporter assay;Other	Functional MTI	17890317
MIRT003026	miR-29b-3p	Homo sapiens	DNMT3B	1789	Homo sapiens	Luciferase reporter assay//Western blot//qRT-PCR//Reporter assay;Other	Functional MTI	17890317
MIRT003026	miR-29b-3p	Homo sapiens	DNMT3B	1789	Homo sapiens	Luciferase reporter assay	Functional MTI	18996365
MIRT003026	miR-29b-3p	Homo sapiens	DNMT3B	1789	Homo sapiens	Luciferase reporter assay	Functional MTI	19211935
MIRT003026	miR-29b-3p	Homo sapiens	DNMT3B	1789	Homo sapiens	qRT-PCR//Western blot	Functional MTI	21266537
MIRT003026	miR-29b-3p	Homo sapiens	DNMT3B	1789	Homo sapiens	Immunohistochemistry//Luciferase reporter assay//qRT-PCR//Western blot	Functional MTI	23100393
MIRT003026	miR-29b-3p	Homo sapiens	DNMT3B	1789	Homo sapiens	qRT-PCR//Western blot	Functional MTI	23179556
MIRT003027	miR-29a-3p	Homo sapiens	DNMT3B	1789	Homo sapiens	Luciferase reporter assay//Western blot//qRT-PCR//Reporter assay;Other	Functional MTI	17890317
MIRT003027	miR-29a-3p	Homo sapiens	DNMT3B	1789	Homo sapiens	ChIP-seq//qRT-PCR//Western blot	Functional MTI	23789939
MIRT003289	miR-29c-3p	Homo sapiens	BCL2	596	Homo sapiens	Luciferase reporter assay//qRT-PCR//Western blot	Functional MTI	20041405
MIRT003289	miR-29c-3p	Homo sapiens	BCL2	596	Homo sapiens	Luciferase reporter assay	Functional MTI	23894561
MIRT003290	miR-29b-3p	Homo sapiens	BCL2	596	Homo sapiens	Luciferase reporter assay//qRT-PCR//Western blot	Functional MTI	20041405
MIRT003290	miR-29b-3p	Homo sapiens	BCL2	596	Homo sapiens	Luciferase reporter assay	Functional MTI	23894561
MIRT003290	miR-29b-3p	Homo sapiens	BCL2	596	Homo sapiens	qRT-PCR	Functional MTI (Weak)	25006537
MIRT003291	miR-29a-3p	Homo sapiens	BCL2	596	Homo sapiens	Luciferase reporter assay//qRT-PCR//Western blot	Functional MTI	20041405
MIRT003291	miR-29a-3p	Homo sapiens	BCL2	596	Homo sapiens	qRT-PCR	Functional MTI (Weak)	25006537
MIRT003328	miR-16-5p	Homo sapiens	BRCA1	672	Homo sapiens	Luciferase reporter assay	Functional MTI	19144710
MIRT003369	miR-20a-5p	Homo sapiens	PTEN	5728	Homo sapiens	Luciferase reporter assay	Functional MTI	21283765
MIRT003369	miR-20a-5p	Homo sapiens	PTEN	5728	Homo sapiens	HITS-CLIP	Functional MTI (Weak)	22473208
MIRT003369	miR-20a-5p	Homo sapiens	PTEN	5728	Homo sapiens	Luciferase reporter assay//qRT-PCR//Western blot	Non-Functional MTI	20008935
MIRT003501	miR-181a-5p	Homo sapiens	BCL2	596	Homo sapiens	Luciferase reporter assay//qRT-PCR//Western blot//Reporter assay;Western blot;Other	Functional MTI	20162574
MIRT003501	miR-181a-5p	Homo sapiens	BCL2	596	Homo sapiens	Immunoblot//Luciferase reporter assay//qRT-PCR//Western blot	Functional MTI	21958558
MIRT003501	miR-181a-5p	Homo sapiens	BCL2	596	Homo sapiens	Luciferase reporter assay//qRT-PCR//Western blot	Functional MTI	22209977
MIRT003501	miR-181a-5p	Homo sapiens	BCL2	596	Homo sapiens	Luciferase reporter assay	Functional MTI	22285729
MIRT003501	miR-181a-5p	Homo sapiens	BCL2	596	Homo sapiens	Luciferase reporter assay	Functional MTI	22610076
MIRT003501	miR-181a-5p	Homo sapiens	BCL2	596	Homo sapiens	Immunoblot//qRT-PCR//Western blot	Functional MTI	24002437
MIRT003501	miR-181a-5p	Homo sapiens	BCL2	596	Homo sapiens	Luciferase reporter assay//qRT-PCR//Western blot	Functional MTI	24335172
MIRT003567	miR-21-5p	Homo sapiens	SERPINB5	5268	Homo sapiens	Luciferase reporter assay//Western blot	Functional MTI	18270520
MIRT003567	miR-21-5p	Homo sapiens	SERPINB5	5268	Homo sapiens	Luciferase reporter assay	Functional MTI	19253296
MIRT003567	miR-21-5p	Homo sapiens	SERPINB5	5268	Homo sapiens	Reporter assay	Functional MTI	20693317
MIRT003567	miR-21-5p	Homo sapiens	SERPINB5	5268	Homo sapiens	Reporter assay;Western blot;qRT-PCR	Functional MTI	21636785
MIRT003661	miR-29b-3p	Homo sapiens	DNMT1	1786	Homo sapiens	qRT-PCR//Western blot	Functional MTI	23179556
MIRT003661	miR-29b-3p	Homo sapiens	DNMT1	1786	Homo sapiens	immunoblot//Luciferase reporter assay//qRT-PCR	Non-Functional MTI	19211935
MIRT003813	miR-29b-3p	Homo sapiens	VEGFA	7422	Homo sapiens	Luciferase reporter assay//qRT-PCR	Functional MTI	23354167
MIRT003813	miR-29b-3p	Homo sapiens	VEGFA	7422	Homo sapiens	PAR-CLIP	Functional MTI (Weak)	20371350
MIRT003813	miR-29b-3p	Homo sapiens	VEGFA	7422	Homo sapiens	PAR-CLIP	Functional MTI (Weak)	21572407
MIRT003813	miR-29b-3p	Homo sapiens	VEGFA	7422	Homo sapiens	PAR-CLIP	Functional MTI (Weak)	23592263
MIRT003813	miR-29b-3p	Homo sapiens	VEGFA	7422	Homo sapiens	ELISA//Luciferase reporter assay	Non-Functional MTI	18320040
MIRT003830	miR-24-3p	Homo sapiens	ACVR1B	91	Homo sapiens	Western blot//Luciferase reporter assay//Reporter assay;Other	Functional MTI	17906079
MIRT003830	miR-24-3p	Homo sapiens	ACVR1B	91	Homo sapiens	PAR-CLIP	Functional MTI (Weak)	20371350
MIRT003830	miR-24-3p	Homo sapiens	ACVR1B	91	Homo sapiens	PAR-CLIP	Functional MTI (Weak)	23592263
MIRT003833	let-7b-5p	Homo sapiens	E2F5	1875	Homo sapiens	Microarray	Functional MTI (Weak)	17699775
MIRT003890	miR-16-5p	Homo sapiens	VEGFA	7422	Homo sapiens	ELISA//Luciferase reporter assay	Functional MTI	18320040
MIRT003890	miR-16-5p	Homo sapiens	VEGFA	7422	Homo sapiens	Luciferase reporter assay//Western blot	Functional MTI	19144909
MIRT003890	miR-16-5p	Homo sapiens	VEGFA	7422	Homo sapiens	Luciferase reporter assay//qRT-PCR//Western blot	Functional MTI	21885851
MIRT003890	miR-16-5p	Homo sapiens	VEGFA	7422	Homo sapiens	Luciferase reporter assay	Functional MTI	23083510
MIRT003890	miR-16-5p	Homo sapiens	VEGFA	7422	Homo sapiens	Luciferase reporter assay//qRT-PCR//Western blot	Functional MTI	23104180
MIRT003890	miR-16-5p	Homo sapiens	VEGFA	7422	Homo sapiens	Luciferase reporter assay	Functional MTI	23233752
MIRT003890	miR-16-5p	Homo sapiens	VEGFA	7422	Homo sapiens	PAR-CLIP	Functional MTI (Weak)	20371350
MIRT003890	miR-16-5p	Homo sapiens	VEGFA	7422	Homo sapiens	PAR-CLIP//HITS-CLIP	Functional MTI (Weak)	21572407
MIRT003890	miR-16-5p	Homo sapiens	VEGFA	7422	Homo sapiens	PAR-CLIP	Functional MTI (Weak)	22012620
MIRT003890	miR-16-5p	Homo sapiens	VEGFA	7422	Homo sapiens	HITS-CLIP	Functional MTI (Weak)	22473208
MIRT003890	miR-16-5p	Homo sapiens	VEGFA	7422	Homo sapiens	PAR-CLIP	Functional MTI (Weak)	23446348
MIRT003890	miR-16-5p	Homo sapiens	VEGFA	7422	Homo sapiens	PAR-CLIP	Functional MTI (Weak)	23592263
MIRT003890	miR-16-5p	Homo sapiens	VEGFA	7422	Homo sapiens	PAR-CLIP	Functional MTI (Weak)	24398324
MIRT003890	miR-16-5p	Homo sapiens	VEGFA	7422	Homo sapiens	Luciferase reporter assay//Reporter assay	Non-Functional MTI	15131085
MIRT004055	miR-93-5p	Homo sapiens	VEGFA	7422	Homo sapiens	ELISA//Luciferase reporter assay	Functional MTI	18320040
MIRT004271	miR-17-5p	Homo sapiens	VEGFA	7422	Homo sapiens	ELISA//Luciferase reporter assay	Functional MTI	18320040
MIRT004306	miR-21-5p	Homo sapiens	NCOA3	8202	Homo sapiens	Luciferase reporter assay	Non-Functional MTI	19528081
MIRT004307	miR-21-5p	Homo sapiens	MYC	4609	Homo sapiens	Northern blot//qRT-PCR//ChIP	Functional MTI (Weak)	19528081
MIRT004307	miR-21-5p	Homo sapiens	MYC	4609	Homo sapiens	TRAP	Functional MTI (Weak)	24510096
MIRT004312	miR-29b-3p	Homo sapiens	NCOA3	8202	Homo sapiens	Western blot	Functional MTI	19706389
MIRT004318	miR-21-5p	Homo sapiens	ERBB2	2064	Homo sapiens	qRT-PCR//Western blot	Functional MTI	19419954
MIRT004362	miR-24-3p	Homo sapiens	CDKN2A	1029	Homo sapiens	qRT-PCR//Western blot//Reporter assay;Other	Functional MTI	18365017
MIRT004363	miR-125b-5p	Homo sapiens	AKT1	207	Homo sapiens	qRT-PCR//Western blot	Functional MTI	18649363
MIRT004418	miR-125b-5p	Homo sapiens	RAF1	5894	Homo sapiens	Western blot//Western blot;Other	Functional MTI	19825990
MIRT004450	miR-20a-5p	Homo sapiens	VEGFA	7422	Homo sapiens	ELISA//Luciferase reporter assay	Functional MTI	18320040
MIRT004554	miR-181a-5p	Homo sapiens	CDKN1B	1027	Homo sapiens	Luciferase reporter assay//Western blot//Reporter assay;Western blot;qRT-PCR	Functional MTI	19273599
MIRT004554	miR-181a-5p	Homo sapiens	CDKN1B	1027	Homo sapiens	CLASH	Functional MTI (Weak)	23622248
MIRT004575	miR-130a-3p	Homo sapiens	CSF1	1435	Homo sapiens	Luciferase reporter assay//Reporter assay	Functional MTI	14697198
MIRT004575	miR-130a-3p	Homo sapiens	CSF1	1435	Homo sapiens	Luciferase reporter assay//Western blot	Functional MTI	18823650
MIRT004588	miR-17-5p	Homo sapiens	HIF1A	3091	Homo sapiens	Luciferase reporter assay//qRT-PCR//Western blot	Functional MTI	23911400
MIRT004588	miR-17-5p	Homo sapiens	HIF1A	3091	Homo sapiens	Luciferase reporter assay//Microarray//qRT-PCR//Western blot	Functional MTI	24252850
MIRT004588	miR-17-5p	Homo sapiens	HIF1A	3091	Homo sapiens	HITS-CLIP	Functional MTI (Weak)	22473208
MIRT004709	miR-125b-5p	Homo sapiens	CDKN2A	1029	Homo sapiens	Western blot	Functional MTI	20347935
MIRT004709	miR-125b-5p	Homo sapiens	CDKN2A	1029	Homo sapiens	Immunoprecipitation//Luciferase reporter assay//Western blot	Functional MTI	23585871
MIRT004836	miR-24-3p	Homo sapiens	BRCA1	672	Homo sapiens	Luciferase reporter assay//Microarray//qRT-PCR//Western blot	Functional MTI	19748357
MIRT004836	miR-24-3p	Homo sapiens	BRCA1	672	Homo sapiens	Reporter assay;Western blot;qRT-PCR	Functional MTI	20018894
MIRT004955	let-7b-5p	Homo sapiens	PDGFRA	5156	Homo sapiens	qRT-PCR	Functional MTI (Weak)	17942906
MIRT004955	let-7b-5p	Homo sapiens	PDGFRA	5156	Homo sapiens	Luciferase reporter assay//Microarray//qRT-PCR	Non-Functional MTI	22995917
MIRT005006	miR-125b-5p	Homo sapiens	STAT3	6774	Homo sapiens	Microarray	Functional MTI (Weak)	17891175
MIRT005042	let-7b-5p	Homo sapiens	DLC1	10395	Homo sapiens	Microarray	Functional MTI (Weak)	17699775
MIRT005051	let-7b-5p	Homo sapiens	AURKA	6790	Homo sapiens	Microarray	Functional MTI (Weak)	17699775
MIRT005051	let-7b-5p	Homo sapiens	AURKA	6790	Homo sapiens	Proteomics	Functional MTI (Weak)	18668040
MIRT005063	miR-24-3p	Homo sapiens	CDKN1B	1027	Homo sapiens	Luciferase reporter assay//qRT-PCR//Western blot	Functional MTI	20816961
MIRT005063	miR-24-3p	Homo sapiens	CDKN1B	1027	Homo sapiens	Flow//Luciferase reporter assay//qRT-PCR//Western blot	Functional MTI	23553486
MIRT005063	miR-24-3p	Homo sapiens	CDKN1B	1027	Homo sapiens	Microarray	Functional MTI (Weak)	19748357
MIRT005063	miR-24-3p	Homo sapiens	CDKN1B	1027	Homo sapiens	Sequencing	Functional MTI (Weak)	20371350
MIRT005063	miR-24-3p	Homo sapiens	CDKN1B	1027	Homo sapiens	Luciferase reporter assay	Non-Functional MTI	17627278
MIRT005287	miR-17-5p	Homo sapiens	CCND1	595	Homo sapiens	Luciferase reporter assay//qRT-PCR//Western blot	Functional MTI	18695042
MIRT005287	miR-17-5p	Homo sapiens	CCND1	595	Homo sapiens	Luciferase reporter assay	Functional MTI	21283765
MIRT005287	miR-17-5p	Homo sapiens	CCND1	595	Homo sapiens	PAR-CLIP	Functional MTI (Weak)	20371350
MIRT005287	miR-17-5p	Homo sapiens	CCND1	595	Homo sapiens	PAR-CLIP//HITS-CLIP	Functional MTI (Weak)	21572407
MIRT005287	miR-17-5p	Homo sapiens	CCND1	595	Homo sapiens	PAR-CLIP	Functional MTI (Weak)	22012620
MIRT005287	miR-17-5p	Homo sapiens	CCND1	595	Homo sapiens	PAR-CLIP	Functional MTI (Weak)	23446348
MIRT005287	miR-17-5p	Homo sapiens	CCND1	595	Homo sapiens	PAR-CLIP	Functional MTI (Weak)	23592263
MIRT005287	miR-17-5p	Homo sapiens	CCND1	595	Homo sapiens	PAR-CLIP	Functional MTI (Weak)	24398324
MIRT005288	miR-17-5p	Homo sapiens	MYC	4609	Homo sapiens	Western blot	Functional MTI	18695042
MIRT005288	miR-17-5p	Homo sapiens	MYC	4609	Homo sapiens	CLASH	Functional MTI (Weak)	23622248
MIRT005289	miR-20a-5p	Homo sapiens	MYC	4609	Homo sapiens	Western blot	Functional MTI	18695042
MIRT005289	miR-20a-5p	Homo sapiens	MYC	4609	Homo sapiens	qRT-PCR	Functional MTI (WeaK)	24955218
MIRT005408	miR-17-5p	Homo sapiens	NCOA3	8202	Homo sapiens	Luciferase reporter assay//Northern blot//qRT-PCR//Western blot//Northern blot;Western blot;qRT-PCR	Functional MTI	16940181
MIRT005408	miR-17-5p	Homo sapiens	NCOA3	8202	Homo sapiens	Immunohistochemistry//qRT-PCR//Western blot	Functional MTI	23436804
MIRT005408	miR-17-5p	Homo sapiens	NCOA3	8202	Homo sapiens	HITS-CLIP	Functional MTI (Weak)	22473208
MIRT005429	miR-21-5p	Homo sapiens	MSH2	4436	Homo sapiens	Luciferase reporter assay//qRT-PCR//Western blot	Functional MTI	21047769
MIRT005429	miR-21-5p	Homo sapiens	MSH2	4436	Homo sapiens	Luciferase reporter assay//Northern blot//qRT-PCR//Western blot	Functional MTI	21078976
MIRT005429	miR-21-5p	Homo sapiens	MSH2	4436	Homo sapiens	Luciferase reporter assay//qRT-PCR//Western blot	Functional MTI	22806311
MIRT005429	miR-21-5p	Homo sapiens	MSH2	4436	Homo sapiens	Immunoblot//Luciferase reporter assay	Functional MTI	23861444
MIRT005429	miR-21-5p	Homo sapiens	MSH2	4436	Homo sapiens	Microarray	Functional MTI (Weak)	18591254
MIRT005430	miR-21-5p	Homo sapiens	MSH6	2956	Homo sapiens	Luciferase reporter assay//Northern blot//qRT-PCR//Western blot	Functional MTI	21078976
MIRT005486	miR-29b-3p	Homo sapiens	GRN	2896	Homo sapiens	ELISA//Luciferase reporter assay//qRT-PCR//Western blot//Reporter assay;Western blot;Other	Functional MTI	20479936
MIRT005503	miR-125b-5p	Homo sapiens	E2F3	1871	Homo sapiens	Immunohistochemistry//Luciferase reporter assay//Northern blot//qRT-PCR//Western blot//Reporter assay;Other	Functional MTI	20549700
MIRT005503	miR-125b-5p	Homo sapiens	E2F3	1871	Homo sapiens	Immunohistochemistry//qRT-PCR//Western blot	Functional MTI	22523546
MIRT005570	miR-29b-3p	Homo sapiens	MMP2	4313	Homo sapiens	Luciferase reporter assay//qRT-PCR//Western blot	Functional MTI	20657750
MIRT005570	miR-29b-3p	Homo sapiens	MMP2	4313	Homo sapiens	Luciferase reporter assay	Functional MTI	22745231
MIRT005570	miR-29b-3p	Homo sapiens	MMP2	4313	Homo sapiens	Western blot	Functional MTI	23254643
MIRT005570	miR-29b-3p	Homo sapiens	MMP2	4313	Homo sapiens	Luciferase reporter assay//qRT-PCR	Functional MTI	23354167
MIRT005570	miR-29b-3p	Homo sapiens	MMP2	4313	Homo sapiens	Immunofluorescence//Immunohistochemistry//Luciferase reporter assay//Northern blot//qRT-PCR//Western blot	Functional MTI	24130168
MIRT005570	miR-29b-3p	Homo sapiens	MMP2	4313	Homo sapiens	Western blot	Functional MTI	24130681
MIRT005570	miR-29b-3p	Homo sapiens	MMP2	4313	Homo sapiens	Western blot	Functional MTI	24147037
MIRT005570	miR-29b-3p	Homo sapiens	MMP2	4313	Homo sapiens	Microarray	Functional MTI (Weak)	22942087
MIRT005576	miR-181a-5p	Homo sapiens	ATM	472	Homo sapiens	Immunoblot//Luciferase reporter assay//qRT-PCR	Functional MTI	21274007
MIRT005576	miR-181a-5p	Homo sapiens	ATM	472	Homo sapiens	Luciferase reporter assay//Western blot	Functional MTI	23656790
MIRT005576	miR-181a-5p	Homo sapiens	ATM	472	Homo sapiens	Flow//Luciferase reporter assay//qRT-PCR//Western blot	Functional MTI	24531888
MIRT005576	miR-181a-5p	Homo sapiens	ATM	472	Homo sapiens	PAR-CLIP	Functional MTI (Weak)	20371350
MIRT005576	miR-181a-5p	Homo sapiens	ATM	472	Homo sapiens	HITS-CLIP	Functional MTI (Weak)	22473208
MIRT005629	miR-17-5p	Homo sapiens	SMAD4	4089	Homo sapiens	Luciferase reporter assay	Functional MTI	24220575
MIRT005629	miR-17-5p	Homo sapiens	SMAD4	4089	Homo sapiens	PAR-CLIP	Functional MTI (Weak)	20371350
MIRT005629	miR-17-5p	Homo sapiens	SMAD4	4089	Homo sapiens	PAR-CLIP	Functional MTI (Weak)	21572407
MIRT005629	miR-17-5p	Homo sapiens	SMAD4	4089	Homo sapiens	PAR-CLIP	Functional MTI (Weak)	23446348
MIRT005629	miR-17-5p	Homo sapiens	SMAD4	4089	Homo sapiens	Luciferase reporter assay//Microarray	Non-Functional MTI	20940405
MIRT005631	miR-20a-5p	Homo sapiens	SMAD4	4089	Homo sapiens	PAR-CLIP	Functional MTI (Weak)	20371350
MIRT005631	miR-20a-5p	Homo sapiens	SMAD4	4089	Homo sapiens	PAR-CLIP	Functional MTI (Weak)	21572407
MIRT005631	miR-20a-5p	Homo sapiens	SMAD4	4089	Homo sapiens	PAR-CLIP	Functional MTI (Weak)	23446348
MIRT005631	miR-20a-5p	Homo sapiens	SMAD4	4089	Homo sapiens	Microarray	Non-Functional MTI (Weak)	20940405
MIRT005738	miR-125b-5p	Homo sapiens	IGF2	3481	Homo sapiens	Luciferase reporter assay//Northern blot//Western blot	Functional MTI	21200031
MIRT005745	miR-17-3p	Homo sapiens	SOD2	6648	Homo sapiens	Luciferase reporter assay//Quantitative proteomic approach//Western blot	Functional MTI	21203553
MIRT005764	miR-16-5p	Homo sapiens	TP53	7157	Homo sapiens	Immunoblot//Luciferase reporter assay	Functional MTI	21205967
MIRT005779	miR-22-3p	Homo sapiens	ACVR1C	130399	Homo sapiens	Luciferase reporter assay//Western blot//Reporter assay;Western blot	Non-Functional MTI	21224400
MIRT005807	miR-21-5p	Homo sapiens	EGFR	1956	Homo sapiens	Western blot;Other	Functional MTI	20048743
MIRT005807	miR-21-5p	Homo sapiens	EGFR	1956	Homo sapiens	Luciferase reporter assay//Microarray//Western blot	Functional MTI	20864407
MIRT005849	miR-17-5p	Homo sapiens	E2F3	1871	Homo sapiens	HITS-CLIP	Functional MTI (Weak)	22473208
MIRT005849	miR-17-5p	Homo sapiens	E2F3	1871	Homo sapiens	Luciferase reporter assay	Non-Functional MTI	21283765
MIRT005855	miR-20a-5p	Homo sapiens	E2F3	1871	Homo sapiens	HITS-CLIP	Functional MTI (Weak)	22473208
MIRT005855	miR-20a-5p	Homo sapiens	E2F3	1871	Homo sapiens	Luciferase reporter assay	Non-Functional MTI	21283765
MIRT005880	miR-181a-5p	Homo sapiens	HRAS	3265	Homo sapiens	Luciferase reporter assay//qRT-PCR//Western blot//Reporter assay	Functional MTI	21167132
MIRT005953	miR-21-5p	Homo sapiens	PLAT	5327	Homo sapiens	Luciferase reporter assay//Microarray//qRT-PCR	Functional MTI	21131358
MIRT005957	miR-130a-3p	Homo sapiens	PPARG	5468	Homo sapiens	GFP reporter assay//qRT-PCR//Western blot	Functional MTI	21135128
MIRT005957	miR-130a-3p	Homo sapiens	PPARG	5468	Homo sapiens	Microarray	Functional MTI (Weak)	22942087
MIRT005971	miR-30c-5p	Homo sapiens	SERPINE1	5054	Homo sapiens	Luciferase reporter assay	Functional MTI	21175428
MIRT005971	miR-30c-5p	Homo sapiens	SERPINE1	5054	Homo sapiens	PAR-CLIP	Functional MTI (Weak)	22012620
MIRT006057	let-7b-5p	Homo sapiens	HRAS	3265	Homo sapiens	Immunoblot//qRT-PCR//Western blot	Functional MTI	21252116
MIRT006098	miR-29b-3p	Homo sapiens	PTEN	5728	Homo sapiens	Immunoblot//Immunofluorescence//qRT-PCR//Western blot//Western blot;Microarray;Other	Functional MTI	21359530
MIRT006098	miR-29b-3p	Homo sapiens	PTEN	5728	Homo sapiens	qRT-PCR//Western blot	Functional MTI	23179556
MIRT006175	miR-29a-3p	Homo sapiens	SPARC	6678	Homo sapiens	Luciferase reporter assay//Microarray//Northern blot//qRT-PCR//Western blot	Functional MTI	21880628
MIRT006175	miR-29a-3p	Homo sapiens	SPARC	6678	Homo sapiens	Luciferase reporter assay	Functional MTI	22745231
MIRT006175	miR-29a-3p	Homo sapiens	SPARC	6678	Homo sapiens	Luciferase reporter assay//qRT-PCR//Western blot	Functional MTI	23023935
MIRT006175	miR-29a-3p	Homo sapiens	SPARC	6678	Homo sapiens	qRT-PCR	Functional MTI (Weak)	22864815
MIRT006180	miR-20a-5p	Homo sapiens	KIT	3815	Homo sapiens	Luciferase reporter assay//Microarray//Northern blot//qRT-PCR//Western blot	Functional MTI	21880628
MIRT006210	miR-22-3p	Homo sapiens	ERBB3	2065	Homo sapiens	Luciferase reporter assay//qRT-PCR//Western blot	Functional MTI	22484852
MIRT006216	miR-93-5p	Homo sapiens	PTEN	5728	Homo sapiens	GFP reporter assay//qRT-PCR//Western blot	Functional MTI	22465665
MIRT006216	miR-93-5p	Homo sapiens	PTEN	5728	Homo sapiens	HITS-CLIP	Functional MTI (Weak)	22473208
MIRT006253	miR-125b-5p	Homo sapiens	BCL2	596	Homo sapiens	Luciferase reporter assay//Western blot	Functional MTI	22293115
MIRT006357	miR-27a-3p	Homo sapiens	FBXW7	55294	Homo sapiens	Luciferase reporter assay//Western blot	Functional MTI	21460851
MIRT006357	miR-27a-3p	Homo sapiens	FBXW7	55294	Homo sapiens	Sequencing	Functional MTI (Weak)	20371350
MIRT006387	miR-125b-5p	Homo sapiens	ETS1	2113	Homo sapiens	Immunoblot//Luciferase reporter assay	Functional MTI	21444677
MIRT006387	miR-125b-5p	Homo sapiens	ETS1	2113	Homo sapiens		Functional MTI (Weak)	24486760
MIRT006488	miR-29b-3p	Homo sapiens	CDC42	998	Homo sapiens	Luciferase reporter assay//Western blot	Functional MTI	19079265
MIRT006488	miR-29b-3p	Homo sapiens	CDC42	998	Homo sapiens	qRT-PCR//Western blot	Functional MTI	20507733
MIRT006489	miR-29c-3p	Homo sapiens	CDC42	998	Homo sapiens	Luciferase reporter assay//Western blot	Functional MTI	19079265
MIRT006489	miR-29c-3p	Homo sapiens	CDC42	998	Homo sapiens	qRT-PCR//Western blot	Functional MTI	20507733
MIRT006490	miR-29a-3p	Homo sapiens	CDC42	998	Homo sapiens	Luciferase reporter assay//Western blot	Functional MTI	19079265
MIRT006490	miR-29a-3p	Homo sapiens	CDC42	998	Homo sapiens	qRT-PCR//Western blot	Functional MTI	20507733
MIRT006490	miR-29a-3p	Homo sapiens	CDC42	998	Homo sapiens	Luciferase reporter assay	Functional MTI	24085298
MIRT006745	miR-22-3p	Homo sapiens	PTEN	5728	Homo sapiens	Luciferase reporter assay	Functional MTI	20388916
MIRT006751	miR-16-5p	Homo sapiens	AXIN2	8313	Homo sapiens	Luciferase reporter assay	Functional MTI	21501592
MIRT006751	miR-16-5p	Homo sapiens	AXIN2	8313	Homo sapiens	Sequencing//PAR-CLIP	Functional MTI (Weak)	20371350
MIRT006751	miR-16-5p	Homo sapiens	AXIN2	8313	Homo sapiens	PAR-CLIP//HITS-CLIP	Functional MTI (Weak)	21572407
MIRT006751	miR-16-5p	Homo sapiens	AXIN2	8313	Homo sapiens	PAR-CLIP	Functional MTI (Weak)	23446348
MIRT006753	miR-29b-3p	Homo sapiens	GSK3B	2932	Homo sapiens	Luciferase reporter assay	Functional MTI	21501592
MIRT006754	miR-20a-5p	Homo sapiens	PPARG	5468	Homo sapiens	Luciferase reporter assay	Functional MTI	21743293
MIRT006772	miR-20a-5p	Homo sapiens	MAP2K3	5606	Homo sapiens	Luciferase reporter assay	Functional MTI	22696064
MIRT006790	miR-142-3p	Homo sapiens	IL6	3569	Homo sapiens	ELISA//Immunoblot//Microarray//qRT-PCR	Functional MTI (Weak)	21474672
MIRT006794	miR-16-5p	Homo sapiens	KDR	3791	Homo sapiens	Luciferase reporter assay//qRT-PCR//Western blot	Functional MTI	21885851
MIRT006810	miR-125b-5p	Homo sapiens	SMAD4	4089	Homo sapiens	Luciferase reporter assay//Western blot	Functional MTI	22357933
MIRT006939	miR-181a-5p	Homo sapiens	KLF6	1316	Homo sapiens	Luciferase reporter assay//qRT-PCR//Western blot	Functional MTI	22581522
MIRT006939	miR-181a-5p	Homo sapiens	KLF6	1316	Homo sapiens	Luciferase reporter assay//qRT-PCR//Western blot	Functional MTI	25182666
MIRT006974	miR-125b-5p	Homo sapiens	E2F2	1870	Homo sapiens	Luciferase reporter assay//qRT-PCR//Western blot	Functional MTI	22999819
MIRT006977	miR-24-2-5p	Homo sapiens	BCL2	596	Homo sapiens	Luciferase reporter assay	Functional MTI	21463514
MIRT006989	miR-21-5p	Homo sapiens	FASLG	356	Homo sapiens	Reporter assay;Western blot;Other	Functional MTI	20371612
MIRT006989	miR-21-5p	Homo sapiens	FASLG	356	Homo sapiens	Luciferase reporter assay//Western blot	Functional MTI	21820586
MIRT006989	miR-21-5p	Homo sapiens	FASLG	356	Homo sapiens	Luciferase reporter assay//qRT-PCR//Western blot	Functional MTI	23177026
MIRT006989	miR-21-5p	Homo sapiens	FASLG	356	Homo sapiens	Luciferase reporter assay//Western blot	Functional MTI	23504349
MIRT006989	miR-21-5p	Homo sapiens	FASLG	356	Homo sapiens	Luciferase reporter assay//qRT-PCR//Western blot	Functional MTI	24821435
MIRT006989	miR-21-5p	Homo sapiens	FASLG	356	Homo sapiens	Luciferase reporter assay	Functional MTI	25118289
MIRT007028	miR-29a-3p	Homo sapiens	PTEN	5728	Homo sapiens	Luciferase reporter assay//Reporter assay	Functional MTI	21573166
MIRT007028	miR-29a-3p	Homo sapiens	PTEN	5728	Homo sapiens	Luciferase reporter assay	Functional MTI	23426367
MIRT007028	miR-29a-3p	Homo sapiens	PTEN	5728	Homo sapiens	Microarray//qRT-PCR//Western blot	Functional MTI	23994196
MIRT007133	miR-30c-5p	Homo sapiens	ITGB3	3690	Homo sapiens	qRT-PCR	Functional MTI (Weak)	23418453
MIRT007144	miR-130a-3p	Homo sapiens	SMAD4	4089	Homo sapiens	Luciferase reporter assay	Functional MTI	23393589
MIRT007144	miR-130a-3p	Homo sapiens	SMAD4	4089	Homo sapiens	PAR-CLIP	Functional MTI (Weak)	20371350
MIRT007144	miR-130a-3p	Homo sapiens	SMAD4	4089	Homo sapiens	PAR-CLIP	Functional MTI (Weak)	21572407
MIRT007144	miR-130a-3p	Homo sapiens	SMAD4	4089	Homo sapiens	Microarray	Functional MTI (Weak)	22942087
MIRT007144	miR-130a-3p	Homo sapiens	SMAD4	4089	Homo sapiens	qRT-PCR	Functional MTI (Weak)	23418453
MIRT007144	miR-130a-3p	Homo sapiens	SMAD4	4089	Homo sapiens	PAR-CLIP	Functional MTI (Weak)	23446348
MIRT007360	miR-27a-3p	Homo sapiens	EGFR	1956	Homo sapiens	Luciferase reporter assay	Functional MTI	23559009
MIRT007360	miR-27a-3p	Homo sapiens	EGFR	1956	Homo sapiens	Luciferase reporter assay//qRT-PCR//Western blot	Functional MTI	23650389
MIRT020389	miR-29c-3p	Homo sapiens	VEGFA	7422	Homo sapiens	Sequencing//PAR-CLIP	Functional MTI (Weak)	20371350
MIRT020389	miR-29c-3p	Homo sapiens	VEGFA	7422	Homo sapiens	PAR-CLIP	Functional MTI (Weak)	21572407
MIRT020389	miR-29c-3p	Homo sapiens	VEGFA	7422	Homo sapiens	PAR-CLIP	Functional MTI (Weak)	23592263
MIRT020413	miR-29c-3p	Homo sapiens	BACH2	60468	Homo sapiens	Sequencing	Functional MTI (Weak)	20371350
MIRT022112	miR-125b-5p	Homo sapiens	EPO	2056	Homo sapiens	Luciferase reporter assay	Functional MTI	24165569
MIRT022114	miR-125b-5p	Homo sapiens	MUC1	4582	Homo sapiens	Reporter assay;Western blot	Functional MTI	20729973
MIRT025041	miR-181a-5p	Homo sapiens	CD46	4179	Homo sapiens	Microarray	Functional MTI (Weak)	17612493
MIRT025081	miR-181a-5p	Homo sapiens	PLA2G4C	8605	Homo sapiens	Microarray	Functional MTI (Weak)	17612493
MIRT025120	miR-181a-5p	Homo sapiens	MAP2K1	5604	Homo sapiens	Luciferase reporter assay//Microarray//qRT-PCR//Western blot	Functional MTI	23911747
MIRT025120	miR-181a-5p	Homo sapiens	MAP2K1	5604	Homo sapiens	Sequencing	Functional MTI (Weak)	20371350
MIRT025144	miR-181a-5p	Homo sapiens	EPHA5	2044	Homo sapiens	Microarray	Functional MTI (Weak)	17612493
MIRT025201	miR-181a-5p	Homo sapiens	KRAS	3845	Homo sapiens	Luciferase reporter assay//qRT-PCR//Western blot	Functional MTI	23752186
MIRT025201	miR-181a-5p	Homo sapiens	KRAS	3845	Homo sapiens	Sequencing	Functional MTI (Weak)	20371350
MIRT028002	miR-93-5p	Homo sapiens	CCND1	595	Homo sapiens	Sequencing//PAR-CLIP	Functional MTI (Weak)	20371350
MIRT028002	miR-93-5p	Homo sapiens	CCND1	595	Homo sapiens	PAR-CLIP//HITS-CLIP	Functional MTI (Weak)	21572407
MIRT028002	miR-93-5p	Homo sapiens	CCND1	595	Homo sapiens	PAR-CLIP	Functional MTI (Weak)	22012620
MIRT028002	miR-93-5p	Homo sapiens	CCND1	595	Homo sapiens	PAR-CLIP	Functional MTI (Weak)	23446348
MIRT028002	miR-93-5p	Homo sapiens	CCND1	595	Homo sapiens	PAR-CLIP	Functional MTI (Weak)	23592263
MIRT028002	miR-93-5p	Homo sapiens	CCND1	595	Homo sapiens	PAR-CLIP	Functional MTI (Weak)	24398324
MIRT028004	miR-93-5p	Homo sapiens	SMAD4	4089	Homo sapiens	Sequencing//PAR-CLIP	Functional MTI (Weak)	20371350
MIRT028004	miR-93-5p	Homo sapiens	SMAD4	4089	Homo sapiens	PAR-CLIP	Functional MTI (Weak)	21572407
MIRT028004	miR-93-5p	Homo sapiens	SMAD4	4089	Homo sapiens	PAR-CLIP	Functional MTI (Weak)	23446348
MIRT028018	miR-93-5p	Homo sapiens	CD46	4179	Homo sapiens	Sequencing	Functional MTI (Weak)	20371350
MIRT028050	miR-93-5p	Homo sapiens	ARID4B	51742	Homo sapiens	Sequencing	Functional MTI (Weak)	20371350
MIRT028050	miR-93-5p	Homo sapiens	ARID4B	51742	Homo sapiens	PAR-CLIP	Functional MTI (Weak)	21572407
MIRT028050	miR-93-5p	Homo sapiens	ARID4B	51742	Homo sapiens	HITS-CLIP	Functional MTI (Weak)	22473208
MIRT028050	miR-93-5p	Homo sapiens	ARID4B	51742	Homo sapiens	PAR-CLIP	Functional MTI (Weak)	23592263
MIRT028088	miR-93-5p	Homo sapiens	B2M	567	Homo sapiens	Sequencing//PAR-CLIP	Functional MTI (Weak)	20371350
MIRT028088	miR-93-5p	Homo sapiens	B2M	567	Homo sapiens	PAR-CLIP	Functional MTI (Weak)	21572407
MIRT028088	miR-93-5p	Homo sapiens	B2M	567	Homo sapiens	PAR-CLIP	Functional MTI (Weak)	23446348
MIRT028088	miR-93-5p	Homo sapiens	B2M	567	Homo sapiens	PAR-CLIP	Functional MTI (Weak)	23592263
MIRT028088	miR-93-5p	Homo sapiens	B2M	567	Homo sapiens	PAR-CLIP	Functional MTI (Weak)	24398324
MIRT028122	miR-93-5p	Homo sapiens	STK11	6794	Homo sapiens	Sequencing	Functional MTI (Weak)	20371350
MIRT028178	miR-93-5p	Homo sapiens	STAT3	6774	Homo sapiens	Sequencing	Functional MTI (Weak)	20371350
MIRT028178	miR-93-5p	Homo sapiens	STAT3	6774	Homo sapiens	HITS-CLIP	Functional MTI (Weak)	22473208
MIRT028744	miR-27a-3p	Homo sapiens	TP53	7157	Homo sapiens	qRT-PCR	Non-Functional MTI (Weak)	20542001
MIRT030549	miR-24-3p	Homo sapiens	CD34	947	Homo sapiens	qRT-PCR	Functional MTI (Weak)	19748357
MIRT030551	miR-24-3p	Homo sapiens	E2F3	1871	Homo sapiens	qRT-PCR;Microarray	Functional MTI (Weak)	19748357
MIRT030589	miR-24-3p	Homo sapiens	ERBB3	2065	Homo sapiens	Microarray	Functional MTI (Weak)	19748357
MIRT030589	miR-24-3p	Homo sapiens	ERBB3	2065	Homo sapiens	HITS-CLIP	Functional MTI (Weak)	23824327
MIRT030606	miR-24-3p	Homo sapiens	CSK	1445	Homo sapiens	Microarray	Functional MTI (Weak)	19748357
MIRT030626	miR-24-3p	Homo sapiens	E2F1	1869	Homo sapiens	qRT-PCR	Functional MTI (Weak)	19748357
MIRT030635	miR-22-3p	Homo sapiens	PRKACA	5566	Homo sapiens	Sequencing	Functional MTI (Weak)	20371350
MIRT030639	miR-22-3p	Homo sapiens	TBX3	6926	Homo sapiens	Sequencing	Functional MTI (Weak)	20371350
MIRT030648	miR-22-3p	Homo sapiens	E2F2	1870	Homo sapiens	Sequencing	Functional MTI (Weak)	20371350
MIRT030669	miR-21-5p	Homo sapiens	PPAP2A	8611	Homo sapiens	Microarray	Functional MTI (Weak)	18591254
MIRT030709	miR-21-5p	Homo sapiens	CD47	961	Homo sapiens	Microarray	Functional MTI (Weak)	18591254
MIRT030710	miR-21-5p	Homo sapiens	LATS1	9113	Homo sapiens	Microarray	Functional MTI (Weak)	18591254
MIRT030716	miR-21-5p	Homo sapiens	MMP2	4313	Homo sapiens	qRT-PCR	Functional MTI (Weak)	19435867
MIRT030717	miR-21-5p	Homo sapiens	VEGFA	7422	Homo sapiens	Western blot;qRT-PCR	Functional MTI	21544242
MIRT030717	miR-21-5p	Homo sapiens	VEGFA	7422	Homo sapiens	qRT-PCR	Functional MTI (Weak)	19435867
MIRT030742	miR-21-5p	Homo sapiens	UTRN	7402	Homo sapiens	Microarray	Functional MTI (Weak)	18591254
MIRT030767	miR-21-5p	Homo sapiens	MAP3K2	10746	Homo sapiens	Microarray	Functional MTI (Weak)	18591254
MIRT030810	miR-21-5p	Homo sapiens	MUC1	4582	Homo sapiens	Microarray	Functional MTI (Weak)	18591254
MIRT030836	miR-21-5p	Homo sapiens	ARMCX3	51566	Homo sapiens	Microarray	Functional MTI (Weak)	18591254
MIRT030871	miR-21-5p	Homo sapiens	MMP9	4318	Homo sapiens	qRT-PCR	Functional MTI (Weak)	19435867
MIRT030886	miR-21-5p	Homo sapiens	BRCA1	672	Homo sapiens	Microarray	Functional MTI (Weak)	18591254
MIRT030914	miR-21-5p	Homo sapiens	TOP2A	7153	Homo sapiens	Microarray	Functional MTI (Weak)	18591254
MIRT030918	miR-21-5p	Homo sapiens	PTK2	5747	Homo sapiens	Microarray	Functional MTI (Weak)	18591254
MIRT030986	miR-21-5p	Homo sapiens	HOXA9	3205	Homo sapiens	Microarray	Functional MTI (Weak)	18591254
MIRT030986	miR-21-5p	Homo sapiens	HOXA9	3205	Homo sapiens	ChIP-seq	Functional MTI (Weak)	24334453
MIRT031001	miR-21-5p	Homo sapiens	RSF1	51773	Homo sapiens	Microarray	Functional MTI (Weak)	18591254
MIRT031009	miR-21-5p	Homo sapiens	MAP3K1	4214	Homo sapiens	Microarray	Functional MTI (Weak)	18591254
MIRT031019	miR-21-5p	Homo sapiens	AKT2	208	Homo sapiens	Western blot;Other	Functional MTI	20048743
MIRT031073	miR-21-5p	Homo sapiens	FILIP1L	11259	Homo sapiens	Microarray	Functional MTI (Weak)	18591254
MIRT031073	miR-21-5p	Homo sapiens	FILIP1L	11259	Homo sapiens	Microarray	Functional MTI (Weak)	20371350
MIRT031079	miR-21-5p	Homo sapiens	STAT3	6774	Homo sapiens	Western blot;Other	Functional MTI	20048743
MIRT031079	miR-21-5p	Homo sapiens	STAT3	6774	Homo sapiens	Microarray	Functional MTI (Weak)	18591254
MIRT031079	miR-21-5p	Homo sapiens	STAT3	6774	Homo sapiens	ELISA//qRT-PCR//Western blot	Non-Functional MTI	23998932
MIRT031370	miR-17-5p	Homo sapiens	MMP2	4313	Homo sapiens	Western blot	Functional MTI	20209605
MIRT031409	miR-16-5p	Homo sapiens	CD44	960	Homo sapiens	Proteomics	Functional MTI (Weak)	18668040
MIRT031441	miR-16-5p	Homo sapiens	RPS6KB1	6198	Homo sapiens	Luciferase reporter assay//qRT-PCR	Functional MTI	25261849
MIRT031441	miR-16-5p	Homo sapiens	RPS6KB1	6198	Homo sapiens	Sequencing	Functional MTI (Weak)	20371350
MIRT031441	miR-16-5p	Homo sapiens	RPS6KB1	6198	Homo sapiens	PAR-CLIP	Functional MTI (Weak)	24398324
MIRT031451	miR-16-5p	Homo sapiens	CDC25A	993	Homo sapiens	Sequencing	Functional MTI (Weak)	20371350
MIRT031451	miR-16-5p	Homo sapiens	CDC25A	993	Homo sapiens	HITS-CLIP	Functional MTI (Weak)	22473208
MIRT031451	miR-16-5p	Homo sapiens	CDC25A	993	Homo sapiens	PAR-CLIP	Functional MTI (Weak)	23592263
MIRT031514	miR-16-5p	Homo sapiens	LATS1	9113	Homo sapiens	Sequencing	Functional MTI (Weak)	20371350
MIRT031529	miR-16-5p	Homo sapiens	MKI67	4288	Homo sapiens	Proteomics	Functional MTI (Weak)	18668040
MIRT031536	miR-16-5p	Homo sapiens	SERPINB5	5268	Homo sapiens	Proteomics	Functional MTI (Weak)	18668040
MIRT031603	miR-16-5p	Homo sapiens	EPHA2	1969	Homo sapiens	Proteomics	Functional MTI (Weak)	18668040
MIRT031606	miR-16-5p	Homo sapiens	PLAUR	5329	Homo sapiens	Proteomics	Functional MTI (Weak)	18668040
MIRT031615	miR-16-5p	Homo sapiens	CDC20	991	Homo sapiens	Proteomics	Functional MTI (Weak)	18668040
MIRT031648	miR-16-5p	Homo sapiens	MTHFR	4524	Homo sapiens	Sequencing	Functional MTI (Weak)	20371350
MIRT031648	miR-16-5p	Homo sapiens	MTHFR	4524	Homo sapiens	PAR-CLIP	Functional MTI (Weak)	21572407
MIRT031664	miR-16-5p	Homo sapiens	TUBB3	10381	Homo sapiens	Proteomics	Functional MTI (Weak)	18668040
MIRT031670	miR-16-5p	Homo sapiens	TNFRSF10A	8797	Homo sapiens	Proteomics	Functional MTI (Weak)	18668040
MIRT031679	miR-16-5p	Homo sapiens	COMT	1312	Homo sapiens	Proteomics	Functional MTI (Weak)	18668040
MIRT031679	miR-16-5p	Homo sapiens	COMT	1312	Homo sapiens	CLASH	Functional MTI (Weak)	23622248
MIRT031683	miR-16-5p	Homo sapiens	DNAJC15	29103	Homo sapiens	Proteomics	Functional MTI (Weak)	18668040
MIRT031720	miR-16-5p	Homo sapiens	DLC1	10395	Homo sapiens	Sequencing	Functional MTI (Weak)	20371350
MIRT031803	miR-16-5p	Homo sapiens	CDKN2A	1029	Homo sapiens	Proteomics	Functional MTI (Weak)	18668040
MIRT031854	miR-16-5p	Homo sapiens	TFAP2A	7020	Homo sapiens	Sequencing//PAR-CLIP	Functional MTI (Weak)	20371350
MIRT031854	miR-16-5p	Homo sapiens	TFAP2A	7020	Homo sapiens	PAR-CLIP	Functional MTI (Weak)	21572407
MIRT031854	miR-16-5p	Homo sapiens	TFAP2A	7020	Homo sapiens	PAR-CLIP	Functional MTI (Weak)	23446348
MIRT031854	miR-16-5p	Homo sapiens	TFAP2A	7020	Homo sapiens	PAR-CLIP	Functional MTI (Weak)	23592263
MIRT032006	miR-16-5p	Homo sapiens	FBXW7	55294	Homo sapiens	Sequencing	Functional MTI (Weak)	20371350
MIRT032028	miR-16-5p	Homo sapiens	HTRA1	5654	Homo sapiens	Proteomics	Functional MTI (Weak)	18668040
MIRT032215	let-7b-5p	Homo sapiens	MPG	4350	Homo sapiens	Proteomics	Functional MTI (Weak)	18668040
MIRT038783	miR-93-3p	Homo sapiens	EPHB4	2050	Homo sapiens	CLASH	Functional MTI (Weak)	23622248
MIRT038788	miR-93-3p	Homo sapiens	MAP2K1	5604	Homo sapiens	CLASH	Functional MTI (Weak)	23622248
MIRT038837	miR-93-3p	Homo sapiens	CDC42	998	Homo sapiens	CLASH	Functional MTI (Weak)	23622248
MIRT038870	miR-93-3p	Homo sapiens	CDC20	991	Homo sapiens	CLASH	Functional MTI (Weak)	23622248
MIRT045894	miR-125b-5p	Homo sapiens	ADM	133	Homo sapiens	CLASH	Functional MTI (Weak)	23622248
MIRT045899	miR-125b-5p	Homo sapiens	SHMT1	6470	Homo sapiens	CLASH	Functional MTI (Weak)	23622248
MIRT045942	miR-125b-5p	Homo sapiens	MAP3K2	10746	Homo sapiens	CLASH	Functional MTI (Weak)	23622248
MIRT045958	miR-125b-5p	Homo sapiens	BACH1	571	Homo sapiens	CLASH	Functional MTI (Weak)	23622248
MIRT046121	miR-30b-5p	Homo sapiens	CSF1	1435	Homo sapiens	CLASH	Functional MTI (Weak)	23622248
MIRT046163	miR-30b-5p	Homo sapiens	DNMT1	1786	Homo sapiens	qRT-PCR//Western blot	Functional MTI	24913034
MIRT046163	miR-30b-5p	Homo sapiens	DNMT1	1786	Homo sapiens	CLASH	Functional MTI (Weak)	23622248
MIRT047335	miR-181a-5p	Homo sapiens	BRCA1	672	Homo sapiens	CLASH	Functional MTI (Weak)	23622248
MIRT047838	miR-30c-5p	Homo sapiens	E2F3	1871	Homo sapiens	CLASH	Functional MTI (Weak)	23622248
MIRT047860	miR-30c-5p	Homo sapiens	CSF1	1435	Homo sapiens	CLASH	Functional MTI (Weak)	23622248
MIRT047874	miR-30c-5p	Homo sapiens	CDH1	999	Homo sapiens	CLASH	Functional MTI (Weak)	23622248
MIRT047908	miR-30c-5p	Homo sapiens	ETS1	2113	Homo sapiens	CLASH	Functional MTI (Weak)	23622248
MIRT047918	miR-30c-5p	Homo sapiens	MAP2K1	5604	Homo sapiens	CLASH	Functional MTI (Weak)	23622248
MIRT047920	miR-30c-5p	Homo sapiens	HMGA1	3159	Homo sapiens	CLASH	Functional MTI (Weak)	23622248
MIRT048014	miR-30c-5p	Homo sapiens	DLC1	10395	Homo sapiens	CLASH	Functional MTI (Weak)	23622248
MIRT048360	miR-29b-3p	Homo sapiens	CLDN1	9076	Homo sapiens	CLASH	Functional MTI (Weak)	23622248
MIRT048383	miR-29b-3p	Homo sapiens	MKI67	4288	Homo sapiens	CLASH	Functional MTI (Weak)	23622248
MIRT048777	miR-93-5p	Homo sapiens	DNMT3B	1789	Homo sapiens	CLASH	Functional MTI (Weak)	23622248
MIRT048786	miR-93-5p	Homo sapiens	PRKCI	5584	Homo sapiens	CLASH	Functional MTI (Weak)	23622248
MIRT048815	miR-93-5p	Homo sapiens	FASN	2194	Homo sapiens	CLASH	Functional MTI (Weak)	23622248
MIRT048838	miR-93-5p	Homo sapiens	MAD2L1	4085	Homo sapiens	CLASH	Functional MTI (Weak)	23622248
MIRT048842	miR-93-5p	Homo sapiens	IGF2	3481	Homo sapiens	CLASH	Functional MTI (Weak)	23622248
MIRT048846	miR-93-5p	Homo sapiens	MAP3K4	4216	Homo sapiens	CLASH	Functional MTI (Weak)	23622248
MIRT048882	miR-93-5p	Homo sapiens	MPG	4350	Homo sapiens	CLASH	Functional MTI (Weak)	23622248
MIRT050033	miR-27a-3p	Homo sapiens	ATP7B	540	Homo sapiens	CLASH	Functional MTI (Weak)	23622248
MIRT050520	miR-20a-5p	Homo sapiens	PSD3	23362	Homo sapiens	CLASH	Functional MTI (Weak)	23622248
MIRT050541	miR-20a-5p	Homo sapiens	DLC1	10395	Homo sapiens	CLASH	Functional MTI (Weak)	23622248
MIRT050559	miR-20a-5p	Homo sapiens	STAT3	6774	Homo sapiens	Luciferase reporter assay//Microarray//Northern blot//qRT-PCR//Western blot	Functional MTI	23059786
MIRT050559	miR-20a-5p	Homo sapiens	STAT3	6774	Homo sapiens	qRT-PCR//Western blot	Functional MTI	23836497
MIRT050559	miR-20a-5p	Homo sapiens	STAT3	6774	Homo sapiens	HITS-CLIP	Functional MTI (Weak)	22473208
MIRT050559	miR-20a-5p	Homo sapiens	STAT3	6774	Homo sapiens	CLASH	Functional MTI (Weak)	23622248
MIRT050569	miR-20a-5p	Homo sapiens	BACH1	571	Homo sapiens	CLASH	Functional MTI (Weak)	23622248
MIRT050588	miR-20a-5p	Homo sapiens	NCOA3	8202	Homo sapiens	HITS-CLIP	Functional MTI (Weak)	22473208
MIRT050588	miR-20a-5p	Homo sapiens	NCOA3	8202	Homo sapiens	CLASH	Functional MTI (Weak)	23622248
MIRT050594	miR-20a-5p	Homo sapiens	SELENBP1	8991	Homo sapiens	CLASH	Functional MTI (Weak)	23622248
MIRT050768	miR-17-3p	Homo sapiens	ARID4B	51742	Homo sapiens	CLASH	Functional MTI (Weak)	23622248
MIRT050813	miR-17-5p	Homo sapiens	MEN1	4221	Homo sapiens	CLASH	Functional MTI (Weak)	23622248
MIRT050817	miR-17-5p	Homo sapiens	STK11	6794	Homo sapiens	CLASH	Functional MTI (Weak)	23622248
MIRT050819	miR-17-5p	Homo sapiens	ATF3	467	Homo sapiens	CLASH	Functional MTI (Weak)	23622248
MIRT050826	miR-17-5p	Homo sapiens	PSD3	23362	Homo sapiens	CLASH	Functional MTI (Weak)	23622248
MIRT050839	miR-17-5p	Homo sapiens	PIK3CA	5290	Homo sapiens	CLASH	Functional MTI (Weak)	23622248
MIRT050921	miR-17-5p	Homo sapiens	FASN	2194	Homo sapiens	CLASH	Functional MTI (Weak)	23622248
MIRT050957	miR-17-5p	Homo sapiens	NBR1	4077	Homo sapiens	CLASH	Functional MTI (Weak)	23622248
MIRT050973	miR-17-5p	Homo sapiens	TNFRSF10B	8795	Homo sapiens	PAR-CLIP	Functional MTI (Weak)	21572407
MIRT050973	miR-17-5p	Homo sapiens	TNFRSF10B	8795	Homo sapiens	PAR-CLIP	Functional MTI (Weak)	22012620
MIRT050973	miR-17-5p	Homo sapiens	TNFRSF10B	8795	Homo sapiens	CLASH	Functional MTI (Weak)	23622248
MIRT050977	miR-17-5p	Homo sapiens	ERCC2	2068	Homo sapiens	CLASH	Functional MTI (Weak)	23622248
MIRT051009	miR-17-5p	Homo sapiens	TMSB10	9168	Homo sapiens	CLASH	Functional MTI (Weak)	23622248
MIRT051037	miR-17-5p	Homo sapiens	MKI67	4288	Homo sapiens	CLASH	Functional MTI (Weak)	23622248
MIRT051038	miR-17-5p	Homo sapiens	MAP3K8	1326	Homo sapiens	CLASH	Functional MTI (Weak)	23622248
MIRT051060	miR-16-5p	Homo sapiens	AKAP13	11214	Homo sapiens	CLASH	Functional MTI (Weak)	23622248
MIRT051187	miR-16-5p	Homo sapiens	E2F3	1871	Homo sapiens	HITS-CLIP	Functional MTI (Weak)	22473208
MIRT051187	miR-16-5p	Homo sapiens	E2F3	1871	Homo sapiens	CLASH	Functional MTI (Weak)	23622248
MIRT051213	miR-16-5p	Homo sapiens	ARMCX2	9823	Homo sapiens	CLASH	Functional MTI (Weak)	23622248
MIRT051277	miR-16-5p	Homo sapiens	CTSD	1509	Homo sapiens	CLASH	Functional MTI (Weak)	23622248
MIRT051918	let-7b-5p	Homo sapiens	E2F3	1871	Homo sapiens	CLASH	Functional MTI (Weak)	23622248
MIRT051929	let-7b-5p	Homo sapiens	CD99	4267	Homo sapiens	CLASH	Functional MTI (Weak)	23622248
MIRT051936	let-7b-5p	Homo sapiens	HIF1A	3091	Homo sapiens	CLASH	Functional MTI (Weak)	23622248
MIRT052016	let-7b-5p	Homo sapiens	AR	367	Homo sapiens	CLASH	Functional MTI (Weak)	23622248
MIRT052112	let-7b-5p	Homo sapiens	AMPH	273	Homo sapiens	CLASH	Functional MTI (Weak)	23622248
MIRT052171	let-7b-5p	Homo sapiens	ERCC1	2067	Homo sapiens	CLASH	Functional MTI (Weak)	23622248
MIRT052198	let-7b-5p	Homo sapiens	MSN	4478	Homo sapiens	CLASH	Functional MTI (Weak)	23622248
MIRT052217	let-7b-5p	Homo sapiens	MYC	4609	Homo sapiens	CLASH	Functional MTI (Weak)	23622248
MIRT052217	let-7b-5p	Homo sapiens	MYC	4609	Homo sapiens	TRAP	Functional MTI (Weak)	24510096
MIRT052220	let-7b-5p	Homo sapiens	PSD3	23362	Homo sapiens	CLASH	Functional MTI (Weak)	23622248
MIRT052224	let-7b-5p	Homo sapiens	UTRN	7402	Homo sapiens	CLASH	Functional MTI (Weak)	23622248
MIRT052280	let-7b-5p	Homo sapiens	MAPK1	5594	Homo sapiens	CLASH	Functional MTI (Weak)	23622248
MIRT053007	miR-20a-5p	Homo sapiens	GJA1	2697	Homo sapiens	Luciferase reporter assay//qRT-PCR//Western blot	Functional MTI	22785209
MIRT053084	miR-17-3p	Homo sapiens	KDR	3791	Homo sapiens	Luciferase reporter assay//qRT-PCR//Western blot	Functional MTI	23258273
MIRT053089	miR-16-5p	Homo sapiens	RAF1	5894	Homo sapiens	Luciferase reporter assay//Western blot	Functional MTI	23507142
MIRT053090	miR-16-5p	Homo sapiens	KRAS	3845	Homo sapiens	Luciferase reporter assay//Western blot	Functional MTI	23507142
MIRT053121	miR-142-3p	Homo sapiens	HMGA1	3159	Homo sapiens	Luciferase reporter assay//qRT-PCR//Western blot	Functional MTI	24803022
MIRT053121	miR-142-3p	Homo sapiens	HMGA1	3159	Homo sapiens	HITS-CLIP	Functional MTI (Weak)	22473208
MIRT053126	miR-125b-5p	Homo sapiens	EIF5A2	56648	Homo sapiens	Luciferase reporter assay//qRT-PCR//Western blot	Functional MTI	24811246
MIRT053132	miR-130a-3p	Homo sapiens	GJA1	2697	Homo sapiens	Immunofluorescence//In situ hybridization//Luciferase reporter assay//Western blot	Functional MTI	24819345
MIRT053202	miR-17-5p	Homo sapiens	BMP2	650	Homo sapiens	Flow//Luciferase reporter assay//qRT-PCR//Western blot	Functional MTI	23399447
MIRT053202	miR-17-5p	Homo sapiens	BMP2	650	Homo sapiens	PAR-CLIP	Functional MTI (Weak)	23592263
MIRT053208	miR-20a-5p	Homo sapiens	MAP3K5	4217	Homo sapiens	Luciferase reporter assay//qRT-PCR//Western blot	Functional MTI	23087182
MIRT053245	miR-29c-3p	Homo sapiens	MMP2	4313	Homo sapiens	Luciferase reporter assay	Functional MTI	22745231
MIRT053245	miR-29c-3p	Homo sapiens	MMP2	4313	Homo sapiens	qRT-PCR//Western blot	Functional MTI	23175151
MIRT053245	miR-29c-3p	Homo sapiens	MMP2	4313	Homo sapiens	Luciferase reporter assay//qRT-PCR//Western blot	Functional MTI	23936390
MIRT053245	miR-29c-3p	Homo sapiens	MMP2	4313	Homo sapiens	Immunofluorescence//Immunohistochemistry//Luciferase reporter assay//Northern blot//qRT-PCR//Western blot	Functional MTI	24130168
MIRT053319	miR-22-3p	Homo sapiens	CDKN1A	1026	Homo sapiens	Luciferase reporter assay//qRT-PCR//Western blot	Functional MTI	23582783
MIRT053319	miR-22-3p	Homo sapiens	CDKN1A	1026	Homo sapiens	PAR-CLIP	Functional MTI (Weak)	21572407
MIRT053476	miR-27a-3p	Homo sapiens	CCND1	595	Homo sapiens	Luciferase reporter assay//qRT-PCR//Western blot	Functional MTI	21569481
MIRT053580	miR-29a-3p	Homo sapiens	MMP2	4313	Homo sapiens	Luciferase reporter assay	Functional MTI	22745231
MIRT053580	miR-29a-3p	Homo sapiens	MMP2	4313	Homo sapiens	Immunofluorescence//Immunohistochemistry//Luciferase reporter assay//Northern blot//qRT-PCR//Western blot	Functional MTI	24130168
MIRT053580	miR-29a-3p	Homo sapiens	MMP2	4313	Homo sapiens	Flow//Luciferase reporter assay//qRT-PCR//Western blot	Functional MTI	24210072
MIRT053585	miR-29a-3p	Homo sapiens	VEGFA	7422	Homo sapiens	Luciferase reporter assay//qRT-PCR//Western blot	Functional MTI	24209632
MIRT053585	miR-29a-3p	Homo sapiens	VEGFA	7422	Homo sapiens	PAR-CLIP	Functional MTI (Weak)	20371350
MIRT053585	miR-29a-3p	Homo sapiens	VEGFA	7422	Homo sapiens	PAR-CLIP	Functional MTI (Weak)	21572407
MIRT053585	miR-29a-3p	Homo sapiens	VEGFA	7422	Homo sapiens	PAR-CLIP	Functional MTI (Weak)	23592263
MIRT053594	miR-29c-3p	Homo sapiens	PTEN	5728	Homo sapiens	Immunoblot//Luciferase reporter assay//qRT-PCR	Functional MTI	23143395
MIRT053634	miR-93-5p	Homo sapiens	DAB2	1601	Homo sapiens	Flow//Luciferase reporter assay//Microarray//qRT-PCR//Western blot//colony formation	Functional MTI	24037530
MIRT053637	miR-130a-3p	Homo sapiens	PDGFRA	5156	Homo sapiens	Microarray	Functional MTI (Weak)	22942087
MIRT053679	miR-181a-5p	Homo sapiens	PDGFRA	5156	Homo sapiens	Microarray	Functional MTI (Weak)	22942087
MIRT053682	miR-181a-5p	Homo sapiens	MAP3K3	4215	Homo sapiens	HITS-CLIP	Functional MTI (Weak)	22473208
MIRT053682	miR-181a-5p	Homo sapiens	MAP3K3	4215	Homo sapiens	Microarray	Functional MTI (Weak)	22942087
MIRT053689	miR-181a-5p	Homo sapiens	CDH13	1012	Homo sapiens	Microarray	Functional MTI (Weak)	22942087
MIRT053694	miR-181a-5p	Homo sapiens	MMP14	4323	Homo sapiens	Microarray	Functional MTI (Weak)	22942087
MIRT054119	miR-30b-5p	Homo sapiens	BECN1	8678	Homo sapiens	GFP reporter assay//Luciferase reporter assay//qRT-PCR//Western blot	Functional MTI	22647547
MIRT054119	miR-30b-5p	Homo sapiens	BECN1	8678	Homo sapiens	HITS-CLIP	Functional MTI (Weak)	22473208
MIRT054139	miR-30b-5p	Homo sapiens	SERPINE1	5054	Homo sapiens	GFP reporter assay//Luciferase reporter assay//Northern blot//qRT-PCR//Western blot	Functional MTI	25170877
MIRT054139	miR-30b-5p	Homo sapiens	SERPINE1	5054	Homo sapiens	PAR-CLIP	Functional MTI (Weak)	22012620
MIRT054191	miR-29a-3p	Homo sapiens	AKT2	208	Homo sapiens	Flow//Luciferase reporter assay//qRT-PCR//Western blot//Cell proliferation//apoptosis//cell cycle assays	Functional MTI	24076586
MIRT054191	miR-29a-3p	Homo sapiens	AKT2	208	Homo sapiens	Immunofluorescence//Immunohistochemistry//Luciferase reporter assay//Northern blot//qRT-PCR//Western blot	Functional MTI	25428377
MIRT054192	miR-29b-3p	Homo sapiens	AKT2	208	Homo sapiens	Immunofluorescence//Immunohistochemistry//Luciferase reporter assay//Northern blot//qRT-PCR//Western blot	Functional MTI	25428377
MIRT054193	miR-29c-3p	Homo sapiens	AKT2	208	Homo sapiens	Immunofluorescence//Immunohistochemistry//Luciferase reporter assay//Northern blot//qRT-PCR//Western blot	Functional MTI	25428377
MIRT054288	miR-24-3p	Homo sapiens	MEN1	4221	Homo sapiens	Luciferase reporter assay//Northern blot//qRT-PCR//Western blot	Functional MTI	22761894
MIRT054288	miR-24-3p	Homo sapiens	MEN1	4221	Homo sapiens	PAR-CLIP	Functional MTI (Weak)	23592263
MIRT054309	miR-29a-3p	Homo sapiens	CDK2	1017	Homo sapiens	qRT-PCR//Western blot	Functional MTI	25778081
MIRT054309	miR-29a-3p	Homo sapiens	CDK2	1017	Homo sapiens	qRT-PCR//Western blot	Functional MTI	25889078
MIRT054422	miR-181a-5p	Homo sapiens	E2F5	1875	Homo sapiens	Immunohistochemistry//Luciferase reporter assay//qRT-PCR//Western blot	Functional MTI	24529171
MIRT054442	miR-27a-3p	Homo sapiens	MAP2K4	6416	Homo sapiens	Luciferase reporter assay//Western blot	Functional MTI	24556602
MIRT054499	miR-27a-3p	Homo sapiens	PPARG	5468	Homo sapiens	Luciferase reporter assay//qRT-PCR//Western blot	Functional MTI	24244514
MIRT054762	miR-130a-3p	Homo sapiens	TNF	7124	Homo sapiens	Luciferase reporter assay//qRT-PCR//Western blotting	Functional MTI	24885472
MIRT054903	miR-17-5p	Homo sapiens	STAT3	6774	Homo sapiens	Luciferase reporter assay//Microarray//Northern blot//qRT-PCR//Western blot	Functional MTI	23059786
MIRT054903	miR-17-5p	Homo sapiens	STAT3	6774	Homo sapiens	Immunoblot//Luciferase reporter assay	Functional MTI	25594054
MIRT054903	miR-17-5p	Homo sapiens	STAT3	6774	Homo sapiens	HITS-CLIP	Functional MTI (Weak)	22473208
MIRT060553	miR-142-5p	Homo sapiens	CCND1	595	Homo sapiens	PAR-CLIP	Functional MTI (Weak)	20371350
MIRT060553	miR-142-5p	Homo sapiens	CCND1	595	Homo sapiens	PAR-CLIP//HITS-CLIP	Functional MTI (Weak)	21572407
MIRT060553	miR-142-5p	Homo sapiens	CCND1	595	Homo sapiens	PAR-CLIP	Functional MTI (Weak)	22012620
MIRT060553	miR-142-5p	Homo sapiens	CCND1	595	Homo sapiens	PAR-CLIP	Functional MTI (Weak)	23446348
MIRT060553	miR-142-5p	Homo sapiens	CCND1	595	Homo sapiens	PAR-CLIP	Functional MTI (Weak)	23592263
MIRT060553	miR-142-5p	Homo sapiens	CCND1	595	Homo sapiens	PAR-CLIP	Functional MTI (Weak)	24398324
MIRT065669	miR-17-5p	Homo sapiens	ACVR1B	91	Homo sapiens	PAR-CLIP	Functional MTI (Weak)	20371350
MIRT065669	miR-17-5p	Homo sapiens	ACVR1B	91	Homo sapiens	PAR-CLIP	Functional MTI (Weak)	21572407
MIRT065669	miR-17-5p	Homo sapiens	ACVR1B	91	Homo sapiens	PAR-CLIP	Functional MTI (Weak)	23446348
MIRT065670	miR-20a-5p	Homo sapiens	ACVR1B	91	Homo sapiens	PAR-CLIP	Functional MTI (Weak)	20371350
MIRT065670	miR-20a-5p	Homo sapiens	ACVR1B	91	Homo sapiens	PAR-CLIP	Functional MTI (Weak)	21572407
MIRT065670	miR-20a-5p	Homo sapiens	ACVR1B	91	Homo sapiens	PAR-CLIP	Functional MTI (Weak)	23446348
MIRT065671	miR-93-5p	Homo sapiens	ACVR1B	91	Homo sapiens	PAR-CLIP	Functional MTI (Weak)	20371350
MIRT065671	miR-93-5p	Homo sapiens	ACVR1B	91	Homo sapiens	PAR-CLIP	Functional MTI (Weak)	21572407
MIRT065671	miR-93-5p	Homo sapiens	ACVR1B	91	Homo sapiens	PAR-CLIP	Functional MTI (Weak)	23446348
MIRT070742	miR-93-5p	Homo sapiens	HIF1A	3091	Homo sapiens	HITS-CLIP	Functional MTI (Weak)	22473208
MIRT070742	miR-93-5p	Homo sapiens	HIF1A	3091	Homo sapiens	Microarray//qRT-PCR	Functional MTI (Weak)	22815788
MIRT072246	miR-17-5p	Homo sapiens	B2M	567	Homo sapiens	PAR-CLIP	Functional MTI (Weak)	20371350
MIRT072246	miR-17-5p	Homo sapiens	B2M	567	Homo sapiens	PAR-CLIP	Functional MTI (Weak)	21572407
MIRT072246	miR-17-5p	Homo sapiens	B2M	567	Homo sapiens	PAR-CLIP	Functional MTI (Weak)	23446348
MIRT072246	miR-17-5p	Homo sapiens	B2M	567	Homo sapiens	PAR-CLIP	Functional MTI (Weak)	23592263
MIRT072246	miR-17-5p	Homo sapiens	B2M	567	Homo sapiens	PAR-CLIP	Functional MTI (Weak)	24398324
MIRT072247	miR-20a-5p	Homo sapiens	B2M	567	Homo sapiens	PAR-CLIP	Functional MTI (Weak)	20371350
MIRT072247	miR-20a-5p	Homo sapiens	B2M	567	Homo sapiens	PAR-CLIP	Functional MTI (Weak)	21572407
MIRT072247	miR-20a-5p	Homo sapiens	B2M	567	Homo sapiens	PAR-CLIP	Functional MTI (Weak)	23446348
MIRT072247	miR-20a-5p	Homo sapiens	B2M	567	Homo sapiens	PAR-CLIP	Functional MTI (Weak)	23592263
MIRT072247	miR-20a-5p	Homo sapiens	B2M	567	Homo sapiens	PAR-CLIP	Functional MTI (Weak)	24398324
MIRT072249	miR-142-5p	Homo sapiens	B2M	567	Homo sapiens	PAR-CLIP	Functional MTI (Weak)	20371350
MIRT072249	miR-142-5p	Homo sapiens	B2M	567	Homo sapiens	PAR-CLIP	Functional MTI (Weak)	21572407
MIRT072249	miR-142-5p	Homo sapiens	B2M	567	Homo sapiens	PAR-CLIP	Functional MTI (Weak)	23446348
MIRT072249	miR-142-5p	Homo sapiens	B2M	567	Homo sapiens	PAR-CLIP	Functional MTI (Weak)	23592263
MIRT072249	miR-142-5p	Homo sapiens	B2M	567	Homo sapiens	PAR-CLIP	Functional MTI (Weak)	24398324
MIRT076343	miR-21-5p	Homo sapiens	MAP2K3	5606	Homo sapiens	Immunohistochemistry//Luciferase reporter assay//Western blot	Functional MTI	24112539
MIRT084973	let-7b-5p	Homo sapiens	BACH1	571	Homo sapiens	PAR-CLIP	Functional MTI (Weak)	20371350
MIRT084981	miR-142-3p	Homo sapiens	BACH1	571	Homo sapiens	PAR-CLIP	Functional MTI (Weak)	20371350
MIRT088831	miR-142-5p	Homo sapiens	MSH6	2956	Homo sapiens	PAR-CLIP	Functional MTI (Weak)	20371350
MIRT091882	miR-29b-1-5p	Homo sapiens	ACVR2B	93	Homo sapiens	PAR-CLIP	Functional MTI (Weak)	20371350
MIRT091882	miR-29b-1-5p	Homo sapiens	ACVR2B	93	Homo sapiens	PAR-CLIP	Functional MTI (Weak)	24398324
MIRT105099	miR-30e-3p	Homo sapiens	MYC	4609	Homo sapiens	PAR-CLIP	Functional MTI (Weak)	20371350
MIRT105099	miR-30e-3p	Homo sapiens	MYC	4609	Homo sapiens	PAR-CLIP//HITS-CLIP	Functional MTI (Weak)	21572407
MIRT105099	miR-30e-3p	Homo sapiens	MYC	4609	Homo sapiens	PAR-CLIP	Functional MTI (Weak)	24398324
MIRT105124	miR-16-2-3p	Homo sapiens	MYC	4609	Homo sapiens	PAR-CLIP	Functional MTI (Weak)	23592263
MIRT120264	let-7b-3p	Homo sapiens	GSK3B	2932	Homo sapiens	PAR-CLIP	Functional MTI (Weak)	20371350
MIRT133821	miR-20a-3p	Homo sapiens	CDC42	998	Homo sapiens	HITS-CLIP	Functional MTI (Weak)	23313552
MIRT145596	miR-17-5p	Homo sapiens	LASP1	3927	Homo sapiens	HITS-CLIP	Functional MTI (Weak)	22473208
MIRT145596	miR-17-5p	Homo sapiens	LASP1	3927	Homo sapiens	PAR-CLIP	Functional MTI (Weak)	23592263
MIRT145597	miR-20a-5p	Homo sapiens	LASP1	3927	Homo sapiens	HITS-CLIP	Functional MTI (Weak)	22473208
MIRT145597	miR-20a-5p	Homo sapiens	LASP1	3927	Homo sapiens	PAR-CLIP	Functional MTI (Weak)	23592263
MIRT145598	miR-93-5p	Homo sapiens	LASP1	3927	Homo sapiens	HITS-CLIP	Functional MTI (Weak)	22473208
MIRT145598	miR-93-5p	Homo sapiens	LASP1	3927	Homo sapiens	PAR-CLIP	Functional MTI (Weak)	23592263
MIRT147117	miR-17-5p	Homo sapiens	MAP3K3	4215	Homo sapiens	HITS-CLIP	Functional MTI (Weak)	22473208
MIRT147118	miR-20a-5p	Homo sapiens	MAP3K3	4215	Homo sapiens	HITS-CLIP	Functional MTI (Weak)	22473208
MIRT147119	miR-93-5p	Homo sapiens	MAP3K3	4215	Homo sapiens	HITS-CLIP	Functional MTI (Weak)	22473208
MIRT153614	miR-93-5p	Homo sapiens	NCOA3	8202	Homo sapiens	HITS-CLIP	Functional MTI (Weak)	22473208
MIRT153844	let-7b-5p	Homo sapiens	NCOA3	8202	Homo sapiens	PAR-CLIP	Functional MTI (Weak)	24398324
MIRT153852	miR-181a-5p	Homo sapiens	NCOA3	8202	Homo sapiens	HITS-CLIP	Functional MTI (Weak)	22473208
MIRT168681	miR-16-5p	Homo sapiens	CDKN1A	1026	Homo sapiens	HITS-CLIP	Functional MTI (Weak)	22473208
MIRT173111	miR-17-5p	Homo sapiens	E2F5	1875	Homo sapiens	HITS-CLIP	Functional MTI (Weak)	22473208
MIRT173112	miR-20a-5p	Homo sapiens	E2F5	1875	Homo sapiens	HITS-CLIP	Functional MTI (Weak)	22473208
MIRT173113	miR-93-5p	Homo sapiens	E2F5	1875	Homo sapiens	HITS-CLIP	Functional MTI (Weak)	22473208
MIRT192760	miR-16-2-3p	Homo sapiens	B2M	567	Homo sapiens	PAR-CLIP	Functional MTI (Weak)	23592263
MIRT218812	let-7b-5p	Homo sapiens	CDKN1A	1026	Homo sapiens	PAR-CLIP	Functional MTI (Weak)	21572407
MIRT220117	miR-17-5p	Homo sapiens	CAV1	857	Homo sapiens	PAR-CLIP	Functional MTI (Weak)	20371350
MIRT220118	miR-20a-5p	Homo sapiens	CAV1	857	Homo sapiens	PAR-CLIP	Functional MTI (Weak)	20371350
MIRT220120	miR-93-5p	Homo sapiens	CAV1	857	Homo sapiens	PAR-CLIP	Functional MTI (Weak)	20371350
MIRT244066	let-7b-5p	Homo sapiens	EDN1	1906	Homo sapiens	PAR-CLIP	Functional MTI (Weak)	23592263
MIRT244076	miR-130a-3p	Homo sapiens	EDN1	1906	Homo sapiens	PAR-CLIP	Functional MTI (Weak)	23592263
MIRT244163	miR-93-5p	Homo sapiens	E2F3	1871	Homo sapiens	HITS-CLIP	Functional MTI (Weak)	22473208
MIRT244295	miR-30e-5p	Homo sapiens	SERPINE1	5054	Homo sapiens	PAR-CLIP	Functional MTI (Weak)	22012620
MIRT281791	miR-142-5p	Homo sapiens	MAP2K1	5604	Homo sapiens	PAR-CLIP	Functional MTI (Weak)	20371350
MIRT437365	miR-30c-5p	Homo sapiens	CASP3	836	Homo sapiens	Luciferase reporter assay//Microarray//Northern blot//qRT-PCR//Western blot	Functional MTI	22964638
MIRT437365	miR-30c-5p	Homo sapiens	CASP3	836	Homo sapiens	HITS-CLIP	Functional MTI (Weak)	22473208
MIRT437399	miR-181a-5p	Homo sapiens	ABCG2	9429	Homo sapiens	Luciferase reporter assay//Microarray//qRT-PCR//Western blot	Functional MTI	23780685
MIRT437402	miR-22-3p	Homo sapiens	LGALS1	3956	Homo sapiens	Immunofluorescence//qRT-PCR//Western blot	Functional MTI	24496460
MIRT437403	miR-22-3p	Homo sapiens	HIF1A	3091	Homo sapiens	Immunofluorescence//qRT-PCR//Western blot	Functional MTI	24496460
MIRT437410	miR-29a-3p	Homo sapiens	DNMT1	1786	Homo sapiens	ChIP-seq//qRT-PCR//Western blot	Functional MTI	23789939
MIRT437493	miR-30b-5p	Homo sapiens	TP53	7157	Homo sapiens	Luciferase reporter assay//qRT-PCR//Western blot	Functional MTI	24029422
MIRT437494	miR-30c-5p	Homo sapiens	TP53	7157	Homo sapiens	Luciferase reporter assay//qRT-PCR//Western blot	Functional MTI	24029422
MIRT437495	miR-30e-5p	Homo sapiens	TP53	7157	Homo sapiens	Luciferase reporter assay//qRT-PCR//Western blot	Functional MTI	24029422
MIRT437500	miR-24-3p	Homo sapiens	MMP14	4323	Homo sapiens	Luciferase reporter assay	Functional MTI	24990232
MIRT437554	miR-29b-3p	Homo sapiens	SPARC	6678	Homo sapiens	Luciferase reporter assay	Functional MTI	22745231
MIRT437826	miR-24-3p	Homo sapiens	AGPAT2	10555	Homo sapiens	GFP reporter assay	Functional MTI	23578572
MIRT437871	miR-142-3p	Homo sapiens	ABCG2	9429	Homo sapiens	Luciferase reporter assay//Western blot	Functional MTI	23619912
MIRT437916	miR-21-5p	Homo sapiens	HIF1A	3091	Homo sapiens	ChIP-seq	Functional MTI (Weak)	23726431
MIRT437924	miR-181a-5p	Homo sapiens	TERT	7015	Homo sapiens	GFP reporter assay//Luciferase reporter assay//qRT-PCR	Functional MTI	25444904
MIRT437932	miR-17-5p	Homo sapiens	MDM2	4193	Homo sapiens	In situ hybridization//Western blot//Luciferase reporter assay	Functional MTI	23391506
MIRT437932	miR-17-5p	Homo sapiens	MDM2	4193	Homo sapiens	PAR-CLIP	Functional MTI (Weak)	20371350
MIRT437932	miR-17-5p	Homo sapiens	MDM2	4193	Homo sapiens	PAR-CLIP	Functional MTI (Weak)	23446348
MIRT437977	let-7b-5p	Homo sapiens	AKT2	208	Homo sapiens	Luciferase reporter assay//qRT-PCR//Western blot	Functional MTI	25288334
MIRT437994	miR-27a-3p	Homo sapiens	DPYD	1806	Homo sapiens	Luciferase reporter assay	Functional MTI	24401318
MIRT438036	miR-93-5p	Homo sapiens	WNT2B	7482	Homo sapiens	qRT-PCR	Functional MTI (Weak)	24367666
MIRT438037	miR-93-5p	Homo sapiens	MYC	4609	Homo sapiens	qRT-PCR	Functional MTI (Weak)	24367666
MIRT438037	miR-93-5p	Homo sapiens	MYC	4609	Homo sapiens	qRT-PCR	Functional MTI (WeaK)	24955218
MIRT438059	miR-27a-5p	Homo sapiens	AKT1	207	Homo sapiens	In situ hybridization//qRT-PCR	Functional MTI (Weak)	23963114
MIRT438152	miR-125b-5p	Homo sapiens	EPOR	2057	Homo sapiens	Luciferase reporter assay	Functional MTI	24165569
MIRT438156	miR-27a-3p	Homo sapiens	KRAS	3845	Homo sapiens	Luciferase reporter assay	Functional MTI	24154848
MIRT438196	miR-30b-5p	Homo sapiens	BCL2	596	Homo sapiens	Luciferase reporter assay	Functional MTI	24178239
MIRT438217	miR-181a-5p	Homo sapiens	STAT3	6774	Homo sapiens	qRT-PCR//Western blot	Functional MTI	24329418
MIRT438232	miR-22-3p	Homo sapiens	CSF1R	1436	Homo sapiens	Luciferase reporter assay//qRT-PCR	Functional MTI	24198819
MIRT438331	miR-142-3p	Homo sapiens	HOXA9	3205	Homo sapiens	Luciferase reporter assay	Functional MTI	24057258
MIRT438346	miR-29a-3p	Homo sapiens	CCND1	595	Homo sapiens	qRT-PCR//Western blot	Functional MTI	25889078
MIRT438347	miR-29a-3p	Homo sapiens	CDK4	1019	Homo sapiens	qRT-PCR//Western blot	Functional MTI	25889078
MIRT438427	miR-24-3p	Homo sapiens	CCND1	595	Homo sapiens	Luciferase reporter assay//Microarray//qRT-PCR//Western blot	Functional MTI	23174883
MIRT438438	miR-21-5p	Homo sapiens	TNFRSF10B	8795	Homo sapiens	Luciferase reporter assay	Functional MTI	25118289
MIRT438438	miR-21-5p	Homo sapiens	TNFRSF10B	8795	Homo sapiens	HITS-CLIP	Functional MTI (Weak)	22473208
MIRT438585	miR-30e-3p	Homo sapiens	ATF3	467	Homo sapiens	Immunohistochemistry//Microarray//qRT-PCR	Functional MTI (Weak)	23787480
MIRT438635	let-7b-5p	Homo sapiens	TNFRSF10B	8795	Homo sapiens	qRT-PCR//Western blot	Functional MTI	24120475
MIRT438748	miR-130a-3p	Homo sapiens	IL18	3606	Homo sapiens	ELISA//Luciferase reporter assay//qRT-PCR	Functional MTI	24801815
MIRT438791	miR-20a-5p	Homo sapiens	TP53	7157	Homo sapiens	qRT-PCR	Functional MTI (WeaK)	24955218
MIRT438795	miR-17-5p	Homo sapiens	TP53	7157	Homo sapiens	qRT-PCR	Functional MTI (WeaK)	24955218
MIRT438806	miR-20a-5p	Homo sapiens	DNMT1	1786	Homo sapiens	Luciferase reporter assay	Functional MTI	23306545
MIRT438810	miR-17-5p	Homo sapiens	DNMT1	1786	Homo sapiens	Luciferase reporter assay	Functional MTI	23306545
MIRT438857	miR-181a-5p	Homo sapiens	MAPK1	5594	Homo sapiens	Luciferase reporter assay//Microarray//qRT-PCR//Western blot	Functional MTI	23911747
MIRT438912	miR-29b-3p	Homo sapiens	PDGFRA	5156	Homo sapiens	Luciferase reporter assay//qRT-PCR	Functional MTI	23354167
MIRT438916	miR-29b-3p	Homo sapiens	MMP9	4318	Homo sapiens	Luciferase reporter assay//qRT-PCR	Functional MTI	23354167
MIRT439099	miR-30c-5p	Homo sapiens	MYC	4609	Homo sapiens	TRAP	Functional MTI (Weak)	24510096
MIRT439105	miR-16-5p	Homo sapiens	MYC	4609	Homo sapiens	TRAP	Functional MTI (Weak)	24510096
MIRT439566	miR-20a-5p	Homo sapiens	SOD2	6648	Homo sapiens	PAR-CLIP	Functional MTI (Weak)	22012620
MIRT439566	miR-20a-5p	Homo sapiens	SOD2	6648	Homo sapiens	HITS-CLIP	Functional MTI (Weak)	22473208
MIRT440278	miR-20a-5p	Homo sapiens	MAPK1	5594	Homo sapiens	PAR-CLIP	Functional MTI (Weak)	21572407
MIRT440278	miR-20a-5p	Homo sapiens	MAPK1	5594	Homo sapiens	HITS-CLIP	Functional MTI (Weak)	22473208
MIRT440278	miR-20a-5p	Homo sapiens	MAPK1	5594	Homo sapiens	PAR-CLIP	Functional MTI (Weak)	23446348
MIRT440284	miR-20a-5p	Homo sapiens	MAP3K2	10746	Homo sapiens	HITS-CLIP	Functional MTI (Weak)	22473208
MIRT440284	miR-20a-5p	Homo sapiens	MAP3K2	10746	Homo sapiens	PAR-CLIP	Functional MTI (Weak)	23592263
MIRT440729	miR-20a-5p	Homo sapiens	EIF5A2	56648	Homo sapiens	HITS-CLIP	Functional MTI (Weak)	22473208
MIRT440755	miR-20a-5p	Homo sapiens	E2F2	1870	Homo sapiens	HITS-CLIP	Functional MTI (Weak)	22473208
MIRT440976	miR-20a-5p	Homo sapiens	CD47	961	Homo sapiens	HITS-CLIP	Functional MTI (Weak)	22473208
MIRT441088	miR-20a-5p	Homo sapiens	C11orf30	56946	Homo sapiens	PAR-CLIP	Functional MTI (Weak)	20371350
MIRT441088	miR-20a-5p	Homo sapiens	C11orf30	56946	Homo sapiens	PAR-CLIP	Functional MTI (Weak)	21572407
MIRT441088	miR-20a-5p	Homo sapiens	C11orf30	56946	Homo sapiens	PAR-CLIP	Functional MTI (Weak)	22012620
MIRT441088	miR-20a-5p	Homo sapiens	C11orf30	56946	Homo sapiens	HITS-CLIP	Functional MTI (Weak)	22473208
MIRT441088	miR-20a-5p	Homo sapiens	C11orf30	56946	Homo sapiens	PAR-CLIP	Functional MTI (Weak)	24398324
MIRT441189	miR-20a-5p	Homo sapiens	ARID4B	51742	Homo sapiens	PAR-CLIP	Functional MTI (Weak)	21572407
MIRT441189	miR-20a-5p	Homo sapiens	ARID4B	51742	Homo sapiens	HITS-CLIP	Functional MTI (Weak)	22473208
MIRT441189	miR-20a-5p	Homo sapiens	ARID4B	51742	Homo sapiens	PAR-CLIP	Functional MTI (Weak)	23592263
MIRT444286	miR-16-2-3p	Homo sapiens	ABCG2	9429	Homo sapiens	PAR-CLIP	Functional MTI (Weak)	22100165
MIRT447015	miR-181a-5p	Homo sapiens	RSF1	51773	Homo sapiens	PAR-CLIP	Functional MTI (Weak)	22100165
MIRT448651	miR-30e-5p	Homo sapiens	NCOA3	8202	Homo sapiens	PAR-CLIP	Functional MTI (Weak)	22100165
MIRT448652	miR-30c-5p	Homo sapiens	NCOA3	8202	Homo sapiens	PAR-CLIP	Functional MTI (Weak)	22100165
MIRT448653	miR-30b-5p	Homo sapiens	NCOA3	8202	Homo sapiens	PAR-CLIP	Functional MTI (Weak)	22100165
MIRT460337	miR-181a-2-3p	Homo sapiens	CAMK4	814	Homo sapiens	PAR-CLIP	Functional MTI (Weak)	20371350
MIRT460337	miR-181a-2-3p	Homo sapiens	CAMK4	814	Homo sapiens	PAR-CLIP	Functional MTI (Weak)	22012620
MIRT460337	miR-181a-2-3p	Homo sapiens	CAMK4	814	Homo sapiens	PAR-CLIP	Functional MTI (Weak)	23592263
MIRT460405	miR-30c-2-3p	Homo sapiens	TNFRSF10B	8795	Homo sapiens	PAR-CLIP	Functional MTI (Weak)	23592263
MIRT460406	miR-30c-1-3p	Homo sapiens	TNFRSF10B	8795	Homo sapiens	PAR-CLIP	Functional MTI (Weak)	23592263
MIRT460424	miR-130a-3p	Homo sapiens	TNFRSF10B	8795	Homo sapiens	PAR-CLIP	Functional MTI (Weak)	23446348
MIRT460424	miR-130a-3p	Homo sapiens	TNFRSF10B	8795	Homo sapiens	PAR-CLIP	Functional MTI (Weak)	23592263
MIRT472910	miR-30b-3p	Homo sapiens	MSN	4478	Homo sapiens	PAR-CLIP	Functional MTI (Weak)	23592263
MIRT473695	miR-30b-5p	Homo sapiens	MAPK8	5599	Homo sapiens	PAR-CLIP	Functional MTI (Weak)	21572407
MIRT473695	miR-30b-5p	Homo sapiens	MAPK8	5599	Homo sapiens	PAR-CLIP	Functional MTI (Weak)	23592263
MIRT473696	miR-30e-5p	Homo sapiens	MAPK8	5599	Homo sapiens	PAR-CLIP	Functional MTI (Weak)	21572407
MIRT473696	miR-30e-5p	Homo sapiens	MAPK8	5599	Homo sapiens	PAR-CLIP	Functional MTI (Weak)	23592263
MIRT473697	miR-30c-5p	Homo sapiens	MAPK8	5599	Homo sapiens	PAR-CLIP	Functional MTI (Weak)	21572407
MIRT473697	miR-30c-5p	Homo sapiens	MAPK8	5599	Homo sapiens	PAR-CLIP	Functional MTI (Weak)	23592263
MIRT473810	miR-93-5p	Homo sapiens	MAP3K2	10746	Homo sapiens	HITS-CLIP	Functional MTI (Weak)	22473208
MIRT473810	miR-93-5p	Homo sapiens	MAP3K2	10746	Homo sapiens	PAR-CLIP	Functional MTI (Weak)	23592263
MIRT473811	miR-17-5p	Homo sapiens	MAP3K2	10746	Homo sapiens	HITS-CLIP	Functional MTI (Weak)	22473208
MIRT473811	miR-17-5p	Homo sapiens	MAP3K2	10746	Homo sapiens	PAR-CLIP	Functional MTI (Weak)	23592263
MIRT473831	let-7b-5p	Homo sapiens	MAP2K7	5609	Homo sapiens	PAR-CLIP	Functional MTI (Weak)	23592263
MIRT474378	miR-30c-2-3p	Homo sapiens	KLK10	5655	Homo sapiens	PAR-CLIP	Functional MTI (Weak)	23592263
MIRT474379	miR-30c-1-3p	Homo sapiens	KLK10	5655	Homo sapiens	PAR-CLIP	Functional MTI (Weak)	23592263
MIRT474595	miR-93-5p	Homo sapiens	KLF6	1316	Homo sapiens	PAR-CLIP	Functional MTI (Weak)	23592263
MIRT474598	miR-20a-5p	Homo sapiens	KLF6	1316	Homo sapiens	PAR-CLIP	Functional MTI (Weak)	23592263
MIRT474600	miR-17-5p	Homo sapiens	KLF6	1316	Homo sapiens	PAR-CLIP	Functional MTI (Weak)	23592263
MIRT477297	miR-30b-3p	Homo sapiens	EPHB2	2048	Homo sapiens	PAR-CLIP	Functional MTI (Weak)	23592263
MIRT477798	miR-16-1-3p	Homo sapiens	E2F2	1870	Homo sapiens	PAR-CLIP	Functional MTI (Weak)	23592263
MIRT478510	miR-27a-3p	Homo sapiens	CYP1B1	1545	Homo sapiens	PAR-CLIP	Functional MTI (Weak)	23592263
MIRT479611	miR-16-2-3p	Homo sapiens	CDC25A	993	Homo sapiens	PAR-CLIP	Functional MTI (Weak)	23592263
MIRT479799	miR-21-3p	Homo sapiens	CCND1	595	Homo sapiens	PAR-CLIP	Functional MTI (Weak)	23592263
MIRT480783	miR-93-5p	Homo sapiens	BMP2	650	Homo sapiens	PAR-CLIP	Functional MTI (Weak)	23592263
MIRT480786	miR-20a-5p	Homo sapiens	BMP2	650	Homo sapiens	PAR-CLIP	Functional MTI (Weak)	23592263
MIRT485441	miR-130a-3p	Homo sapiens	KLF6	1316	Homo sapiens	PAR-CLIP	Functional MTI (Weak)	23592263
MIRT485818	miR-17-5p	Homo sapiens	ARID4B	51742	Homo sapiens	PAR-CLIP	Functional MTI (Weak)	21572407
MIRT485818	miR-17-5p	Homo sapiens	ARID4B	51742	Homo sapiens	HITS-CLIP	Functional MTI (Weak)	22473208
MIRT485818	miR-17-5p	Homo sapiens	ARID4B	51742	Homo sapiens	PAR-CLIP	Functional MTI (Weak)	23592263
MIRT494308	miR-30e-3p	Homo sapiens	CDKN1B	1027	Homo sapiens	PAR-CLIP	Functional MTI (Weak)	21572407
MIRT494308	miR-30e-3p	Homo sapiens	CDKN1B	1027	Homo sapiens	PAR-CLIP	Functional MTI (Weak)	23592263
MIRT494317	miR-142-3p	Homo sapiens	CDKN1B	1027	Homo sapiens	PAR-CLIP	Functional MTI (Weak)	23592263
MIRT494548	miR-30b-3p	Homo sapiens	BAK1	578	Homo sapiens	PAR-CLIP	Functional MTI (Weak)	23592263
MIRT494551	miR-30c-2-3p	Homo sapiens	BAK1	578	Homo sapiens	PAR-CLIP	Functional MTI (Weak)	23592263
MIRT494552	miR-30c-1-3p	Homo sapiens	BAK1	578	Homo sapiens	PAR-CLIP	Functional MTI (Weak)	23592263
MIRT494556	miR-142-3p	Homo sapiens	BAK1	578	Homo sapiens	PAR-CLIP	Functional MTI (Weak)	23592263
MIRT498201	let-7b-3p	Homo sapiens	ACVR2B	93	Homo sapiens	PAR-CLIP	Functional MTI (Weak)	22291592
MIRT501987	miR-130a-3p	Homo sapiens	MAPK1	5594	Homo sapiens	PAR-CLIP	Functional MTI (Weak)	20371350
MIRT501987	miR-130a-3p	Homo sapiens	MAPK1	5594	Homo sapiens	PAR-CLIP	Functional MTI (Weak)	21572407
MIRT501987	miR-130a-3p	Homo sapiens	MAPK1	5594	Homo sapiens	PAR-CLIP	Functional MTI (Weak)	22012620
MIRT501987	miR-130a-3p	Homo sapiens	MAPK1	5594	Homo sapiens	PAR-CLIP	Functional MTI (Weak)	23446348
MIRT501987	miR-130a-3p	Homo sapiens	MAPK1	5594	Homo sapiens	PAR-CLIP	Functional MTI (Weak)	24398324
MIRT502762	miR-130a-3p	Homo sapiens	CLIP1	6249	Homo sapiens	PAR-CLIP	Functional MTI (Weak)	20371350
MIRT502762	miR-130a-3p	Homo sapiens	CLIP1	6249	Homo sapiens	PAR-CLIP	Functional MTI (Weak)	21572407
MIRT502762	miR-130a-3p	Homo sapiens	CLIP1	6249	Homo sapiens	PAR-CLIP	Functional MTI (Weak)	23446348
MIRT502762	miR-130a-3p	Homo sapiens	CLIP1	6249	Homo sapiens	PAR-CLIP	Functional MTI (Weak)	24398324
MIRT502863	miR-27a-3p	Homo sapiens	CHEK2	11200	Homo sapiens	PAR-CLIP	Functional MTI (Weak)	20371350
MIRT502863	miR-27a-3p	Homo sapiens	CHEK2	11200	Homo sapiens	PAR-CLIP	Functional MTI (Weak)	21572407
MIRT502863	miR-27a-3p	Homo sapiens	CHEK2	11200	Homo sapiens	PAR-CLIP	Functional MTI (Weak)	24398324
MIRT503077	miR-93-5p	Homo sapiens	C11orf30	56946	Homo sapiens	PAR-CLIP	Functional MTI (Weak)	20371350
MIRT503077	miR-93-5p	Homo sapiens	C11orf30	56946	Homo sapiens	PAR-CLIP	Functional MTI (Weak)	21572407
MIRT503077	miR-93-5p	Homo sapiens	C11orf30	56946	Homo sapiens	PAR-CLIP	Functional MTI (Weak)	22012620
MIRT503077	miR-93-5p	Homo sapiens	C11orf30	56946	Homo sapiens	HITS-CLIP	Functional MTI (Weak)	22473208
MIRT503077	miR-93-5p	Homo sapiens	C11orf30	56946	Homo sapiens	PAR-CLIP	Functional MTI (Weak)	24398324
MIRT503082	miR-17-5p	Homo sapiens	C11orf30	56946	Homo sapiens	PAR-CLIP	Functional MTI (Weak)	20371350
MIRT503082	miR-17-5p	Homo sapiens	C11orf30	56946	Homo sapiens	PAR-CLIP	Functional MTI (Weak)	21572407
MIRT503082	miR-17-5p	Homo sapiens	C11orf30	56946	Homo sapiens	PAR-CLIP	Functional MTI (Weak)	22012620
MIRT503082	miR-17-5p	Homo sapiens	C11orf30	56946	Homo sapiens	HITS-CLIP	Functional MTI (Weak)	22473208
MIRT503082	miR-17-5p	Homo sapiens	C11orf30	56946	Homo sapiens	PAR-CLIP	Functional MTI (Weak)	24398324
MIRT503558	miR-93-5p	Homo sapiens	MDM2	4193	Homo sapiens	PAR-CLIP	Functional MTI (Weak)	20371350
MIRT503558	miR-93-5p	Homo sapiens	MDM2	4193	Homo sapiens	PAR-CLIP	Functional MTI (Weak)	23446348
MIRT503562	miR-20a-5p	Homo sapiens	MDM2	4193	Homo sapiens	PAR-CLIP	Functional MTI (Weak)	20371350
MIRT503562	miR-20a-5p	Homo sapiens	MDM2	4193	Homo sapiens	PAR-CLIP	Functional MTI (Weak)	23446348
MIRT506656	miR-142-5p	Homo sapiens	MAPK1	5594	Homo sapiens	PAR-CLIP	Functional MTI (Weak)	21572407
MIRT506656	miR-142-5p	Homo sapiens	MAPK1	5594	Homo sapiens	PAR-CLIP	Functional MTI (Weak)	23446348
MIRT506662	miR-93-5p	Homo sapiens	MAPK1	5594	Homo sapiens	PAR-CLIP	Functional MTI (Weak)	21572407
MIRT506662	miR-93-5p	Homo sapiens	MAPK1	5594	Homo sapiens	HITS-CLIP	Functional MTI (Weak)	22473208
MIRT506662	miR-93-5p	Homo sapiens	MAPK1	5594	Homo sapiens	PAR-CLIP	Functional MTI (Weak)	23446348
MIRT506663	miR-17-5p	Homo sapiens	MAPK1	5594	Homo sapiens	PAR-CLIP	Functional MTI (Weak)	21572407
MIRT506663	miR-17-5p	Homo sapiens	MAPK1	5594	Homo sapiens	HITS-CLIP	Functional MTI (Weak)	22473208
MIRT506663	miR-17-5p	Homo sapiens	MAPK1	5594	Homo sapiens	PAR-CLIP	Functional MTI (Weak)	23446348
MIRT510138	miR-30b-3p	Homo sapiens	PDGFRA	5156	Homo sapiens	HITS-CLIP	Functional MTI (Weak)	23313552
MIRT510138	miR-30b-3p	Homo sapiens	PDGFRA	5156	Homo sapiens	PAR-CLIP	Functional MTI (Weak)	23446348
MIRT514917	miR-29c-3p	Homo sapiens	MDM2	4193	Homo sapiens	PAR-CLIP	Functional MTI (Weak)	21572407
MIRT514917	miR-29c-3p	Homo sapiens	MDM2	4193	Homo sapiens	PAR-CLIP	Functional MTI (Weak)	22012620
MIRT514917	miR-29c-3p	Homo sapiens	MDM2	4193	Homo sapiens	PAR-CLIP	Functional MTI (Weak)	23446348
MIRT514918	miR-29b-3p	Homo sapiens	MDM2	4193	Homo sapiens	PAR-CLIP	Functional MTI (Weak)	21572407
MIRT514918	miR-29b-3p	Homo sapiens	MDM2	4193	Homo sapiens	PAR-CLIP	Functional MTI (Weak)	22012620
MIRT514918	miR-29b-3p	Homo sapiens	MDM2	4193	Homo sapiens	PAR-CLIP	Functional MTI (Weak)	23446348
MIRT514919	miR-29a-3p	Homo sapiens	MDM2	4193	Homo sapiens	PAR-CLIP	Functional MTI (Weak)	21572407
MIRT514919	miR-29a-3p	Homo sapiens	MDM2	4193	Homo sapiens	PAR-CLIP	Functional MTI (Weak)	22012620
MIRT514919	miR-29a-3p	Homo sapiens	MDM2	4193	Homo sapiens	PAR-CLIP	Functional MTI (Weak)	23446348
MIRT524299	miR-142-3p	Homo sapiens	CTNNB1	1499	Homo sapiens	PAR-CLIP	Functional MTI (Weak)	20371350
MIRT524299	miR-142-3p	Homo sapiens	CTNNB1	1499	Homo sapiens	PAR-CLIP	Functional MTI (Weak)	23446348
MIRT525730	let-7b-5p	Homo sapiens	SOD2	6648	Homo sapiens	PAR-CLIP	Functional MTI (Weak)	22012620
MIRT525744	miR-125b-1-3p	Homo sapiens	SOD2	6648	Homo sapiens	PAR-CLIP	Functional MTI (Weak)	22012620
MIRT525759	miR-142-5p	Homo sapiens	SOD2	6648	Homo sapiens	PAR-CLIP	Functional MTI (Weak)	22012620
MIRT525762	miR-93-5p	Homo sapiens	SOD2	6648	Homo sapiens	PAR-CLIP	Functional MTI (Weak)	22012620
MIRT525762	miR-93-5p	Homo sapiens	SOD2	6648	Homo sapiens	HITS-CLIP	Functional MTI (Weak)	22473208
MIRT525766	miR-17-5p	Homo sapiens	SOD2	6648	Homo sapiens	PAR-CLIP	Functional MTI (Weak)	22012620
MIRT525766	miR-17-5p	Homo sapiens	SOD2	6648	Homo sapiens	HITS-CLIP	Functional MTI (Weak)	22473208
MIRT526191	miR-181a-2-3p	Homo sapiens	ABCG2	9429	Homo sapiens	PAR-CLIP	Functional MTI (Weak)	22012620
MIRT528870	miR-24-3p	Homo sapiens	ATF3	467	Homo sapiens	PAR-CLIP	Functional MTI (Weak)	22012620
MIRT531476	miR-93-5p	Homo sapiens	TNFRSF10B	8795	Homo sapiens	PAR-CLIP	Functional MTI (Weak)	21572407
MIRT531476	miR-93-5p	Homo sapiens	TNFRSF10B	8795	Homo sapiens	PAR-CLIP	Functional MTI (Weak)	22012620
MIRT531480	miR-20a-5p	Homo sapiens	TNFRSF10B	8795	Homo sapiens	PAR-CLIP	Functional MTI (Weak)	21572407
MIRT531480	miR-20a-5p	Homo sapiens	TNFRSF10B	8795	Homo sapiens	PAR-CLIP	Functional MTI (Weak)	22012620
MIRT541370	let-7b-3p	Homo sapiens	CDKN1B	1027	Homo sapiens	PAR-CLIP	Functional MTI (Weak)	21572407
MIRT548283	miR-16-5p	Homo sapiens	FASN	2194	Homo sapiens	PAR-CLIP	Functional MTI (Weak)	20371350
MIRT548283	miR-16-5p	Homo sapiens	FASN	2194	Homo sapiens	PAR-CLIP	Functional MTI (Weak)	21572407
MIRT548895	miR-130a-3p	Homo sapiens	CHEK2	11200	Homo sapiens	PAR-CLIP	Functional MTI (Weak)	20371350
MIRT548895	miR-130a-3p	Homo sapiens	CHEK2	11200	Homo sapiens	PAR-CLIP	Functional MTI (Weak)	21572407
MIRT556184	miR-93-5p	Homo sapiens	MCC	4163	Homo sapiens	PAR-CLIP	Functional MTI (Weak)	21572407
MIRT556188	miR-20a-5p	Homo sapiens	MCC	4163	Homo sapiens	PAR-CLIP	Functional MTI (Weak)	21572407
MIRT556191	miR-17-5p	Homo sapiens	MCC	4163	Homo sapiens	PAR-CLIP	Functional MTI (Weak)	21572407
MIRT556195	miR-130a-3p	Homo sapiens	MCC	4163	Homo sapiens	PAR-CLIP	Functional MTI (Weak)	21572407
MIRT556780	miR-142-5p	Homo sapiens	KLF6	1316	Homo sapiens	PAR-CLIP	Functional MTI (Weak)	21572407
MIRT557095	miR-16-2-3p	Homo sapiens	HOXA9	3205	Homo sapiens	PAR-CLIP	Functional MTI (Weak)	21572407
MIRT558181	miR-27a-3p	Homo sapiens	EIF5A2	56648	Homo sapiens	PAR-CLIP	Functional MTI (Weak)	21572407
MIRT558245	miR-21-5p	Homo sapiens	E2F3	1871	Homo sapiens	PAR-CLIP	Functional MTI (Weak)	21572407
MIRT559280	miR-24-3p	Homo sapiens	AURKA	6790	Homo sapiens	PAR-CLIP	Functional MTI (Weak)	21572407
MIRT561187	miR-142-5p	Homo sapiens	TNFRSF10A	8797	Homo sapiens	PAR-CLIP	Functional MTI (Weak)	20371350
MIRT566990	miR-30e-3p	Homo sapiens	KRAS	3845	Homo sapiens	PAR-CLIP	Functional MTI (Weak)	20371350
MIRT567757	miR-142-5p	Homo sapiens	DLC1	10395	Homo sapiens	PAR-CLIP	Functional MTI (Weak)	20371350
MIRT567771	miR-130a-3p	Homo sapiens	DLC1	10395	Homo sapiens	PAR-CLIP	Functional MTI (Weak)	20371350
MIRT573533	let-7b-3p	Homo sapiens	MDM2	4193	Homo sapiens	PAR-CLIP	Functional MTI (Weak)	20371350
MIRT608171	miR-22-5p	Homo sapiens	ERBB2	2064	Homo sapiens	HITS-CLIP	Functional MTI (Weak)	24906430
MIRT610201	let-7b-3p	Homo sapiens	CD99	4267	Homo sapiens	HITS-CLIP	Functional MTI (Weak)	19536157
MIRT610201	let-7b-3p	Homo sapiens	CD99	4267	Homo sapiens	HITS-CLIP	Functional MTI (Weak)	23824327
MIRT613091	miR-181a-5p	Homo sapiens	ETS1	2113	Homo sapiens	HITS-CLIP	Functional MTI (Weak)	23313552
MIRT613091	miR-181a-5p	Homo sapiens	ETS1	2113	Homo sapiens	HITS-CLIP	Functional MTI (Weak)	23824327
MIRT624687	miR-16-2-3p	Homo sapiens	AR	367	Homo sapiens	HITS-CLIP	Functional MTI (Weak)	23824327
MIRT628365	miR-30e-3p	Homo sapiens	CAMK4	814	Homo sapiens	HITS-CLIP	Functional MTI (Weak)	23824327
MIRT636666	miR-130a-3p	Homo sapiens	CDK4	1019	Homo sapiens	HITS-CLIP	Functional MTI (Weak)	23824327
MIRT642823	miR-130a-5p	Homo sapiens	SOD2	6648	Homo sapiens	HITS-CLIP	Functional MTI (Weak)	23824327
MIRT645478	miR-30c-2-3p	Homo sapiens	AR	367	Homo sapiens	HITS-CLIP	Functional MTI (Weak)	23824327
MIRT645480	miR-30c-1-3p	Homo sapiens	AR	367	Homo sapiens	HITS-CLIP	Functional MTI (Weak)	23824327
MIRT646444	miR-24-3p	Homo sapiens	XRCC2	7516	Homo sapiens	HITS-CLIP	Functional MTI (Weak)	23824327
MIRT653372	miR-27a-3p	Homo sapiens	SMAD4	4089	Homo sapiens	HITS-CLIP	Functional MTI (Weak)	23824327
MIRT656135	let-7b-3p	Homo sapiens	MSH6	2956	Homo sapiens	HITS-CLIP	Functional MTI (Weak)	23824327
MIRT677964	miR-30b-3p	Homo sapiens	ITGB3	3690	Homo sapiens	HITS-CLIP	Functional MTI (Weak)	23824327
MIRT677967	miR-30c-2-3p	Homo sapiens	ITGB3	3690	Homo sapiens	HITS-CLIP	Functional MTI (Weak)	23824327
MIRT677968	miR-30c-1-3p	Homo sapiens	ITGB3	3690	Homo sapiens	HITS-CLIP	Functional MTI (Weak)	23824327
MIRT677977	miR-24-3p	Homo sapiens	ITGB3	3690	Homo sapiens	HITS-CLIP	Functional MTI (Weak)	23824327
MIRT681090	miR-24-3p	Homo sapiens	GSTO2	119391	Homo sapiens	HITS-CLIP	Functional MTI (Weak)	23706177
MIRT681094	miR-17-3p	Homo sapiens	GSTO2	119391	Homo sapiens	HITS-CLIP	Functional MTI (Weak)	23706177
MIRT684007	miR-30b-3p	Homo sapiens	FOLR1	2348	Homo sapiens	HITS-CLIP	Functional MTI (Weak)	23313552
MIRT684010	miR-30c-2-3p	Homo sapiens	FOLR1	2348	Homo sapiens	HITS-CLIP	Functional MTI (Weak)	23313552
MIRT684011	miR-30c-1-3p	Homo sapiens	FOLR1	2348	Homo sapiens	HITS-CLIP	Functional MTI (Weak)	23313552
MIRT684044	miR-29b-1-5p	Homo sapiens	FOLR1	2348	Homo sapiens	HITS-CLIP	Functional MTI (Weak)	23313552
MIRT685531	miR-93-5p	Homo sapiens	MSH3	4437	Homo sapiens	HITS-CLIP	Functional MTI (Weak)	23313552
MIRT685535	miR-20a-5p	Homo sapiens	MSH3	4437	Homo sapiens	HITS-CLIP	Functional MTI (Weak)	23313552
MIRT685536	miR-17-5p	Homo sapiens	MSH3	4437	Homo sapiens	HITS-CLIP	Functional MTI (Weak)	23313552
MIRT689889	miR-30c-2-3p	Homo sapiens	SOD2	6648	Homo sapiens	HITS-CLIP	Functional MTI (Weak)	23313552
MIRT689890	miR-30c-1-3p	Homo sapiens	SOD2	6648	Homo sapiens	HITS-CLIP	Functional MTI (Weak)	23313552
MIRT698175	miR-125b-5p	Homo sapiens	TNFRSF10B	8795	Homo sapiens	HITS-CLIP	Functional MTI (Weak)	23313552
MIRT699417	miR-22-3p	Homo sapiens	SLC2A1	6513	Homo sapiens	HITS-CLIP	Functional MTI (Weak)	23313552
MIRT702403	miR-29b-2-5p	Homo sapiens	KITLG	4254	Homo sapiens	HITS-CLIP	Functional MTI (Weak)	23313552
MIRT702413	miR-29b-1-5p	Homo sapiens	KITLG	4254	Homo sapiens	HITS-CLIP	Functional MTI (Weak)	23313552
MIRT702414	miR-16-1-3p	Homo sapiens	KITLG	4254	Homo sapiens	HITS-CLIP	Functional MTI (Weak)	23313552
MIRT704845	miR-21-3p	Homo sapiens	CDC42	998	Homo sapiens	HITS-CLIP	Functional MTI (Weak)	23313552
MIRT705876	miR-29b-2-5p	Homo sapiens	ADM	133	Homo sapiens	HITS-CLIP	Functional MTI (Weak)	23313552
MIRT708049	miR-142-5p	Homo sapiens	MCAM	4162	Homo sapiens	HITS-CLIP	Functional MTI (Weak)	21572407
MIRT711435	miR-29b-2-5p	Homo sapiens	DLC1	10395	Homo sapiens	HITS-CLIP	Functional MTI (Weak)	19536157
MIRT715012	miR-181a-2-3p	Homo sapiens	CYP1B1	1545	Homo sapiens	HITS-CLIP	Functional MTI (Weak)	19536157
MIRT717701	miR-125b-5p	Homo sapiens	PTGS1	5742	Homo sapiens	HITS-CLIP	Functional MTI (Weak)	19536157
MIRT721058	miR-17-3p	Homo sapiens	DCC	1630	Homo sapiens	HITS-CLIP	Functional MTI (Weak)	19536157
MIRT724935	miR-29b-2-5p	Homo sapiens	MMP2	4313	Homo sapiens	HITS-CLIP	Functional MTI (Weak)	19536157
MIRT726261	miR-30e-5p	Homo sapiens	TNFRSF10B	8795	Homo sapiens	HITS-CLIP	Functional MTI (Weak)	22473208
MIRT726262	miR-30c-5p	Homo sapiens	TNFRSF10B	8795	Homo sapiens	HITS-CLIP	Functional MTI (Weak)	22473208
MIRT726264	miR-30b-5p	Homo sapiens	TNFRSF10B	8795	Homo sapiens	HITS-CLIP	Functional MTI (Weak)	22473208
MIRT726271	miR-27a-3p	Homo sapiens	TMSB10	9168	Homo sapiens	HITS-CLIP	Functional MTI (Weak)	22473208
MIRT727520	miR-16-5p	Homo sapiens	GSK3B	2932	Homo sapiens	HITS-CLIP	Functional MTI (Weak)	22473208
MIRT727781	miR-93-5p	Homo sapiens	EIF5A2	56648	Homo sapiens	HITS-CLIP	Functional MTI (Weak)	22473208
MIRT727784	miR-17-5p	Homo sapiens	EIF5A2	56648	Homo sapiens	HITS-CLIP	Functional MTI (Weak)	22473208
MIRT727821	miR-93-5p	Homo sapiens	E2F2	1870	Homo sapiens	HITS-CLIP	Functional MTI (Weak)	22473208
MIRT727822	miR-17-5p	Homo sapiens	E2F2	1870	Homo sapiens	HITS-CLIP	Functional MTI (Weak)	22473208
MIRT728024	miR-93-5p	Homo sapiens	CD47	961	Homo sapiens	HITS-CLIP	Functional MTI (Weak)	22473208
MIRT728026	miR-17-5p	Homo sapiens	CD47	961	Homo sapiens	HITS-CLIP	Functional MTI (Weak)	22473208
MIRT728048	miR-30e-5p	Homo sapiens	CASP3	836	Homo sapiens	HITS-CLIP	Functional MTI (Weak)	22473208
MIRT728050	miR-30b-5p	Homo sapiens	CASP3	836	Homo sapiens	HITS-CLIP	Functional MTI (Weak)	22473208
MIRT728166	miR-181a-5p	Homo sapiens	C11orf30	56946	Homo sapiens	HITS-CLIP	Functional MTI (Weak)	22473208
MIRT728206	miR-30e-5p	Homo sapiens	BECN1	8678	Homo sapiens	HITS-CLIP	Functional MTI (Weak)	22473208
MIRT728207	miR-30c-5p	Homo sapiens	BECN1	8678	Homo sapiens	HITS-CLIP	Functional MTI (Weak)	22473208
MIRT728266	miR-30e-5p	Homo sapiens	ATM	472	Homo sapiens	HITS-CLIP	Functional MTI (Weak)	22473208
MIRT728268	miR-30b-5p	Homo sapiens	ATM	472	Homo sapiens	HITS-CLIP	Functional MTI (Weak)	22473208
MIRT728269	miR-30c-5p	Homo sapiens	ATM	472	Homo sapiens	HITS-CLIP	Functional MTI (Weak)	22473208

## Sheet: Strong Evidence
miRTarBase ID	miRNA	Species (miRNA)	Target Gene	Target Gene (Entrez Gene ID)	Species (Target Gene)	Experiments	Support Type	References (PMID)
MIRT003027	miR-29a-3p	Homo sapiens	DNMT3B	1789	Homo sapiens	Luciferase reporter assay//Western blot//qRT-PCR	Functional MTI	17890317
MIRT003027	miR-29a-3p	Homo sapiens	DNMT3B	1789	Homo sapiens	ChIP-seq//qRT-PCR//Western blot	Functional MTI	23789939
MIRT003026	miR-29b-3p	Homo sapiens	DNMT3B	1789	Homo sapiens	Luciferase reporter assay//Western blot//qRT-PCR	Functional MTI	17890317
MIRT003026	miR-29b-3p	Homo sapiens	DNMT3B	1789	Homo sapiens	qRT-PCR//Western blot	Functional MTI	21266537
MIRT003026	miR-29b-3p	Homo sapiens	DNMT3B	1789	Homo sapiens	qRT-PCR//Western blot	Functional MTI	23179556
MIRT003026	miR-29b-3p	Homo sapiens	DNMT3B	1789	Homo sapiens	Immunohistochemistry//Luciferase reporter assay//qRT-PCR//Western blot	Functional MTI	23100393
MIRT003025	miR-29c-3p	Homo sapiens	DNMT3B	1789	Homo sapiens	Luciferase reporter assay//Western blot//qRT-PCR	Functional MTI	17890317
MIRT000270	miR-16-5p	Homo sapiens	HMGA1	3159	Homo sapiens	Luciferase reporter assay//qRT-PCR//Western blot	Functional MTI	19250063
MIRT000270	miR-16-5p	Homo sapiens	HMGA1	3159	Homo sapiens	Luciferase reporter assay//qRT-PCR//Western blot	Functional MTI	22139073
MIRT001190	miR-21-5p	Homo sapiens	PTEN	5728	Homo sapiens	Western blot	Functional MTI	19672202
MIRT001190	miR-21-5p	Homo sapiens	PTEN	5728	Homo sapiens	qRT-PCR//Western blot	Functional MTI	19906824
MIRT001190	miR-21-5p	Homo sapiens	PTEN	5728	Homo sapiens	Luciferase reporter assay//qRT-PCR//Western blot	Functional MTI	18850008
MIRT001190	miR-21-5p	Homo sapiens	PTEN	5728	Homo sapiens	Western blot	Functional MTI	20216554
MIRT001190	miR-21-5p	Homo sapiens	PTEN	5728	Homo sapiens	qRT-PCR//Luciferase reporter assay//Western blot	Functional MTI	20223231
MIRT001190	miR-21-5p	Homo sapiens	PTEN	5728	Homo sapiens	Luciferase reporter assay//Western blot//Reporter assay;Western blot;Microarray	Functional MTI	20048743
MIRT001190	miR-21-5p	Homo sapiens	PTEN	5728	Homo sapiens	qRT-PCR//Western blot	Functional MTI	20813833
MIRT001190	miR-21-5p	Homo sapiens	PTEN	5728	Homo sapiens	GFP reporter assay//Northern blot//qRT-PCR//Western blot//ASO assay	Functional MTI	19641183
MIRT001190	miR-21-5p	Homo sapiens	PTEN	5728	Homo sapiens	Immunocytochemistry//Luciferase reporter assay//Northern blot//qRT-PCR//Western blot//Microarray	Functional MTI	17681183
MIRT001190	miR-21-5p	Homo sapiens	PTEN	5728	Homo sapiens	Northern blot//qRT-PCR//Western blot	Functional MTI	16762633
MIRT001190	miR-21-5p	Homo sapiens	PTEN	5728	Homo sapiens	Immunohistochemistry//qRT-PCR//Western blot	Functional MTI	20978511
MIRT001190	miR-21-5p	Homo sapiens	PTEN	5728	Homo sapiens	Luciferase reporter assay//Microarray//Northern blot//qRT-PCR//Western blot	Functional MTI	21187093
MIRT001190	miR-21-5p	Homo sapiens	PTEN	5728	Homo sapiens	Luciferase reporter assay//qRT-PCR//Western blot	Functional MTI	21820606
MIRT001190	miR-21-5p	Homo sapiens	PTEN	5728	Homo sapiens	Luciferase reporter assay//Western blot	Functional MTI	22267008
MIRT001190	miR-21-5p	Homo sapiens	PTEN	5728	Homo sapiens	qRT-PCR//Western blot	Functional MTI	22761812
MIRT001190	miR-21-5p	Homo sapiens	PTEN	5728	Homo sapiens	Immunohistochemistry//Luciferase reporter assay//qRT-PCR//Western blot	Functional MTI	22770403
MIRT001190	miR-21-5p	Homo sapiens	PTEN	5728	Homo sapiens	Luciferase reporter assay//Western blot	Functional MTI	22879939
MIRT001190	miR-21-5p	Homo sapiens	PTEN	5728	Homo sapiens	Western blot	Functional MTI	21544242
MIRT001190	miR-21-5p	Homo sapiens	PTEN	5728	Homo sapiens	Immunocytochemistry//Luciferase reporter assay//qRT-PCR//Western blot	Functional MTI	24817011
MIRT001190	miR-21-5p	Homo sapiens	PTEN	5728	Homo sapiens	Flow//Luciferase reporter assay//qRT-PCR//Western blot	Functional MTI	23548551
MIRT001190	miR-21-5p	Homo sapiens	PTEN	5728	Homo sapiens	Immunohistochemistry//Luciferase reporter assay//qRT-PCR//Western blot	Functional MTI	23174819
MIRT001190	miR-21-5p	Homo sapiens	PTEN	5728	Homo sapiens	qRT-PCR//Western blot	Functional MTI	23466500
MIRT001190	miR-21-5p	Homo sapiens	PTEN	5728	Homo sapiens	Luciferase reporter assay//qRT-PCR//Western blot	Functional MTI	24154840
MIRT001190	miR-21-5p	Homo sapiens	PTEN	5728	Homo sapiens	qRT-PCR//Western blot	Functional MTI	24659669
MIRT001190	miR-21-5p	Homo sapiens	PTEN	5728	Homo sapiens	qRT-PCR//Western blot	Functional MTI	22956257
MIRT001190	miR-21-5p	Homo sapiens	PTEN	5728	Homo sapiens	Luciferase reporter assay//qRT-PCR//Western blot	Functional MTI	24603539
MIRT001190	miR-21-5p	Homo sapiens	PTEN	5728	Homo sapiens	qRT-PCR//Western blot	Functional MTI	24468088
MIRT001190	miR-21-5p	Homo sapiens	PTEN	5728	Homo sapiens	Immunofluorescence//Immunohistochemistry//qRT-PCR//Western blot	Functional MTI	23811941
MIRT001190	miR-21-5p	Homo sapiens	PTEN	5728	Homo sapiens	Luciferase reporter assay//qRT-PCR//Western blot	Functional MTI	23981302
MIRT001190	miR-21-5p	Homo sapiens	PTEN	5728	Homo sapiens	qRT-PCR//Western blot	Functional MTI	23643356
MIRT001190	miR-21-5p	Homo sapiens	PTEN	5728	Homo sapiens	qRT-PCR//Western blot	Functional MTI	23446999
MIRT001190	miR-21-5p	Homo sapiens	PTEN	5728	Homo sapiens	Luciferase reporter assay//Western blot	Functional MTI	23708209
MIRT001225	miR-16-5p	Homo sapiens	CCND1	595	Homo sapiens	Western blot	Functional MTI	18483394
MIRT001225	miR-16-5p	Homo sapiens	CCND1	595	Homo sapiens	qRT-PCR//Luciferase reporter assay//Western blot	Functional MTI	19591824
MIRT001225	miR-16-5p	Homo sapiens	CCND1	595	Homo sapiens	qRT-PCR//flow//Western blot//Luciferase reporter assay	Functional MTI	18701644
MIRT001225	miR-16-5p	Homo sapiens	CCND1	595	Homo sapiens	Western blot	Functional MTI	24148817
MIRT003830	miR-24-3p	Homo sapiens	ACVR1B	91	Homo sapiens	Western blot//Luciferase reporter assay	Functional MTI	17906079
MIRT000180	miR-20a-5p	Homo sapiens	E2F1	1869	Homo sapiens	Western blot	Functional MTI	19110058
MIRT000180	miR-20a-5p	Homo sapiens	E2F1	1869	Homo sapiens	Western blot	Functional MTI	18025036
MIRT000180	miR-20a-5p	Homo sapiens	E2F1	1869	Homo sapiens	Western blot	Functional MTI	18836483
MIRT000180	miR-20a-5p	Homo sapiens	E2F1	1869	Homo sapiens	Luciferase reporter assay//Northern blot//Western blot	Functional MTI	15944709
MIRT000180	miR-20a-5p	Homo sapiens	E2F1	1869	Homo sapiens	Immunofluorescence//Luciferase reporter assay//Microarray//qRT-PCR//Western blot	Functional MTI	23868977
MIRT002394	miR-125b-5p	Homo sapiens	BAK1	578	Homo sapiens	Luciferase reporter assay//qRT-PCR//Western blot	Functional MTI	18056640
MIRT002394	miR-125b-5p	Homo sapiens	BAK1	578	Homo sapiens	Luciferase reporter assay//qRT-PCR//Western blot	Functional MTI	21823019
MIRT002472	miR-93-5p	Homo sapiens	E2F1	1869	Homo sapiens	Luciferase reporter assay//Western blot	Functional MTI	19486339
MIRT002472	miR-93-5p	Homo sapiens	E2F1	1869	Homo sapiens	Luciferase reporter assay//Microarray//Western blot	Functional MTI	18328430
MIRT000600	miR-17-5p	Homo sapiens	CDKN1A	1026	Homo sapiens	qRT-PCR//Luciferase reporter assay//Western blot	Functional MTI	18212054
MIRT000600	miR-17-5p	Homo sapiens	CDKN1A	1026	Homo sapiens	qRT-PCR//Western blot//Northern blot	Functional MTI	18493594
MIRT000600	miR-17-5p	Homo sapiens	CDKN1A	1026	Homo sapiens	qRT-PCR//Luciferase reporter assay//Western blot	Functional MTI	20190813
MIRT000600	miR-17-5p	Homo sapiens	CDKN1A	1026	Homo sapiens	Luciferase reporter assay//Western blot	Functional MTI	20227518
MIRT000600	miR-17-5p	Homo sapiens	CDKN1A	1026	Homo sapiens	Luciferase reporter assay//qRT-PCR//Western blot	Functional MTI	23333058
MIRT000600	miR-17-5p	Homo sapiens	CDKN1A	1026	Homo sapiens	Luciferase reporter assay//qRT-PCR//Western blot	Functional MTI	24989082
MIRT000577	miR-93-5p	Homo sapiens	CDKN1A	1026	Homo sapiens	Luciferase reporter assay//Microarray//Western blot	Functional MTI	18328430
MIRT000577	miR-93-5p	Homo sapiens	CDKN1A	1026	Homo sapiens	qRT-PCR//Luciferase reporter assay//Western blot	Functional MTI	19153141
MIRT000577	miR-93-5p	Homo sapiens	CDKN1A	1026	Homo sapiens	qRT-PCR//Luciferase reporter assay//Western blot	Functional MTI	20190813
MIRT001191	miR-21-5p	Homo sapiens	E2F1	1869	Homo sapiens	qRT-PCR//Western blot	Functional MTI	19906824
MIRT004312	miR-29b-3p	Homo sapiens	NCOA3	8202	Homo sapiens	Western blot	Functional MTI	19706389
MIRT004318	miR-21-5p	Homo sapiens	ERBB2	2064	Homo sapiens	qRT-PCR//Western blot	Functional MTI	19419954
MIRT001800	miR-16-5p	Homo sapiens	BCL2	596	Homo sapiens	Luciferase reporter assay//qRT-PCR//Western blot	Functional MTI	18449891
MIRT001800	miR-16-5p	Homo sapiens	BCL2	596	Homo sapiens	Immunohistochemistry//Microarray//Western blot	Functional MTI	20643754
MIRT001800	miR-16-5p	Homo sapiens	BCL2	596	Homo sapiens	Western blot	Functional MTI	20876285
MIRT001800	miR-16-5p	Homo sapiens	BCL2	596	Homo sapiens	Luciferase reporter assay//Western blot	Functional MTI	19269153
MIRT001800	miR-16-5p	Homo sapiens	BCL2	596	Homo sapiens	Luciferase reporter assay//qRT-PCR//Western blot	Functional MTI	16166262
MIRT001800	miR-16-5p	Homo sapiens	BCL2	596	Homo sapiens	Western blot	Functional MTI	19903841
MIRT001800	miR-16-5p	Homo sapiens	BCL2	596	Homo sapiens	Luciferase reporter assay//qRT-PCR//Western blot	Functional MTI	23907579
MIRT001800	miR-16-5p	Homo sapiens	BCL2	596	Homo sapiens	Western blot	Functional MTI	24148817
MIRT003567	miR-21-5p	Homo sapiens	SERPINB5	5268	Homo sapiens	Luciferase reporter assay//Western blot	Functional MTI	18270520
MIRT003567	miR-21-5p	Homo sapiens	SERPINB5	5268	Homo sapiens	Reporter assay;Western blot;qRT-PCR	Functional MTI	21636785
MIRT000957	miR-16-1-3p	Homo sapiens	CCND1	595	Homo sapiens	qRT-PCR//GFP reporter assay//Western blot	Functional MTI	18483394
MIRT004362	miR-24-3p	Homo sapiens	CDKN2A	1029	Homo sapiens	qRT-PCR//Western blot	Functional MTI	18365017
MIRT004363	miR-125b-5p	Homo sapiens	AKT1	207	Homo sapiens	qRT-PCR//Western blot	Functional MTI	18649363
MIRT004418	miR-125b-5p	Homo sapiens	RAF1	5894	Homo sapiens	Western blot//Western blot;Other	Functional MTI	19825990
MIRT002939	miR-125b-5p	Homo sapiens	ERBB2	2064	Homo sapiens	Western blot	Functional MTI	19825990
MIRT002939	miR-125b-5p	Homo sapiens	ERBB2	2064	Homo sapiens	Luciferase reporter assay//Northern blot//qRT-PCR//Western blot	Functional MTI	17110380
MIRT002939	miR-125b-5p	Homo sapiens	ERBB2	2064	Homo sapiens	Luciferase reporter assay//Microarray//Western blot	Functional MTI	20864407
MIRT002939	miR-125b-5p	Homo sapiens	ERBB2	2064	Homo sapiens	Luciferase reporter assay//Western blot	Functional MTI	22460089
MIRT000597	miR-20a-5p	Homo sapiens	CDKN1A	1026	Homo sapiens	qRT-PCR//Luciferase reporter assay//Western blot	Functional MTI	20190813
MIRT000597	miR-20a-5p	Homo sapiens	CDKN1A	1026	Homo sapiens	Luciferase reporter assay//qRT-PCR//Western blot	Functional MTI	23333058
MIRT000536	miR-16-5p	Homo sapiens	ACVR2A	92	Homo sapiens	Luciferase reporter assay//Western blot	Functional MTI	20216554
MIRT000535	miR-125b-5p	Homo sapiens	TP53	7157	Homo sapiens	Luciferase reporter assay//Western blot	Functional MTI	20216554
MIRT000535	miR-125b-5p	Homo sapiens	TP53	7157	Homo sapiens	In situ hybridization//Luciferase reporter assay//qRT-PCR//Western blot	Functional MTI	19293287
MIRT000535	miR-125b-5p	Homo sapiens	TP53	7157	Homo sapiens	Luciferase reporter assay//qRT-PCR//Western blot	Functional MTI	21935352
MIRT000535	miR-125b-5p	Homo sapiens	TP53	7157	Homo sapiens	Luciferase reporter assay//Western blot	Functional MTI	22331826
MIRT000499	miR-17-5p	Homo sapiens	PTEN	5728	Homo sapiens	Luciferase reporter assay//Western blot	Functional MTI	20227518
MIRT000499	miR-17-5p	Homo sapiens	PTEN	5728	Homo sapiens	Luciferase reporter assay//qRT-PCR//Western blot	Non-Functional MTI	20008935
MIRT000499	miR-17-5p	Homo sapiens	PTEN	5728	Homo sapiens	Luciferase reporter assay//Western blot//qRT-PCR	Functional MTI	24912422
MIRT000499	miR-17-5p	Homo sapiens	PTEN	5728	Homo sapiens	Luciferase reporter assay//qRT-PCR//Western blot	Functional MTI	24462867
MIRT000499	miR-17-5p	Homo sapiens	PTEN	5728	Homo sapiens	Western blot//Luciferase reporter assay	Functional MTI	23391506
MIRT000002	miR-20a-5p	Homo sapiens	HIF1A	3091	Homo sapiens	Luciferase reporter assay//Western blot//Northern blot//qRT-PCR	Functional MTI	18632605
MIRT000002	miR-20a-5p	Homo sapiens	HIF1A	3091	Homo sapiens	Luciferase reporter assay//qRT-PCR//Western blot	Functional MTI	23911400
MIRT004554	miR-181a-5p	Homo sapiens	CDKN1B	1027	Homo sapiens	Luciferase reporter assay//Western blot//Reporter assay;Western blot;qRT-PCR	Functional MTI	19273599
MIRT004575	miR-130a-3p	Homo sapiens	CSF1	1435	Homo sapiens	Luciferase reporter assay//Western blot	Functional MTI	18823650
MIRT003501	miR-181a-5p	Homo sapiens	BCL2	596	Homo sapiens	Luciferase reporter assay//qRT-PCR//Western blot//Reporter assay;Western blot;Other	Functional MTI	20162574
MIRT003501	miR-181a-5p	Homo sapiens	BCL2	596	Homo sapiens	Luciferase reporter assay//qRT-PCR//Western blot	Functional MTI	22209977
MIRT003501	miR-181a-5p	Homo sapiens	BCL2	596	Homo sapiens	Immunoblot//Luciferase reporter assay//qRT-PCR//Western blot	Functional MTI	21958558
MIRT003501	miR-181a-5p	Homo sapiens	BCL2	596	Homo sapiens	Luciferase reporter assay//qRT-PCR//Western blot	Functional MTI	24335172
MIRT003501	miR-181a-5p	Homo sapiens	BCL2	596	Homo sapiens	Immunoblot//qRT-PCR//Western blot	Functional MTI	24002437
MIRT003890	miR-16-5p	Homo sapiens	VEGFA	7422	Homo sapiens	Luciferase reporter assay//Western blot	Functional MTI	19144909
MIRT003890	miR-16-5p	Homo sapiens	VEGFA	7422	Homo sapiens	Luciferase reporter assay//qRT-PCR//Western blot	Functional MTI	21885851
MIRT003890	miR-16-5p	Homo sapiens	VEGFA	7422	Homo sapiens	Luciferase reporter assay//qRT-PCR//Western blot	Functional MTI	23104180
MIRT002484	let-7b-5p	Homo sapiens	CCND1	595	Homo sapiens	immunoblot//Luciferase reporter assay//Northern blot//Western blot	Functional MTI	20133835
MIRT002484	let-7b-5p	Homo sapiens	CCND1	595	Homo sapiens	Immunoblot//Microarray//qRT-PCR//Western blot//Annexin V-FITC	Functional MTI	23806108
MIRT003369	miR-20a-5p	Homo sapiens	PTEN	5728	Homo sapiens	Luciferase reporter assay//qRT-PCR//Western blot	Non-Functional MTI	20008935
MIRT003291	miR-29a-3p	Homo sapiens	BCL2	596	Homo sapiens	Luciferase reporter assay//qRT-PCR//Western blot	Functional MTI	20041405
MIRT003290	miR-29b-3p	Homo sapiens	BCL2	596	Homo sapiens	Luciferase reporter assay//qRT-PCR//Western blot	Functional MTI	20041405
MIRT003289	miR-29c-3p	Homo sapiens	BCL2	596	Homo sapiens	Luciferase reporter assay//qRT-PCR//Western blot	Functional MTI	20041405
MIRT004709	miR-125b-5p	Homo sapiens	CDKN2A	1029	Homo sapiens	Western blot	Functional MTI	20347935
MIRT004709	miR-125b-5p	Homo sapiens	CDKN2A	1029	Homo sapiens	Immunoprecipitation//Luciferase reporter assay//Western blot	Functional MTI	23585871
MIRT000121	miR-24-3p	Homo sapiens	MYC	4609	Homo sapiens	Luciferase reporter assay//Microarray//qRT-PCR//Western blot	Functional MTI	19748357
MIRT000122	miR-24-3p	Homo sapiens	E2F2	1870	Homo sapiens	Luciferase reporter assay//Microarray//qRT-PCR//Western blot//Western blot;qRT-PCR;Microarray;Other	Functional MTI	19748357
MIRT004836	miR-24-3p	Homo sapiens	BRCA1	672	Homo sapiens	Luciferase reporter assay//Microarray//qRT-PCR//Western blot	Functional MTI	19748357
MIRT004836	miR-24-3p	Homo sapiens	BRCA1	672	Homo sapiens	Reporter assay;Western blot;qRT-PCR	Functional MTI	20018894
MIRT000117	miR-24-3p	Homo sapiens	CDK4	1019	Homo sapiens	Luciferase reporter assay//Microarray//qRT-PCR//Western blot//Reporter assay;Western blot;qRT-PCR;Other	Functional MTI	19748357
MIRT002296	let-7b-5p	Homo sapiens	CDC25A	993	Homo sapiens	Luciferase reporter assay//Microarray//Western blot	Functional MTI	17699775
MIRT005287	miR-17-5p	Homo sapiens	CCND1	595	Homo sapiens	Luciferase reporter assay//qRT-PCR//Western blot	Functional MTI	18695042
MIRT000179	miR-20a-5p	Homo sapiens	CCND1	595	Homo sapiens	Luciferase reporter assay//qRT-PCR//Western blot	Functional MTI	18695042
MIRT000179	miR-20a-5p	Homo sapiens	CCND1	595	Homo sapiens	qRT-PCR//Western blot	Functional MTI	23836497
MIRT005288	miR-17-5p	Homo sapiens	MYC	4609	Homo sapiens	Western blot	Functional MTI	18695042
MIRT005289	miR-20a-5p	Homo sapiens	MYC	4609	Homo sapiens	Western blot	Functional MTI	18695042
MIRT002935	miR-17-5p	Homo sapiens	E2F1	1869	Homo sapiens	Western blot	Functional MTI	18836483
MIRT002935	miR-17-5p	Homo sapiens	E2F1	1869	Homo sapiens	Luciferase reporter assay//Northern blot//Western blot	Functional MTI	15944709
MIRT002935	miR-17-5p	Homo sapiens	E2F1	1869	Homo sapiens	Northern blot//qRT-PCR//Western blot	Functional MTI	16940181
MIRT005408	miR-17-5p	Homo sapiens	NCOA3	8202	Homo sapiens	Luciferase reporter assay//Northern blot//qRT-PCR//Western blot//Northern blot;Western blot;qRT-PCR	Functional MTI	16940181
MIRT005408	miR-17-5p	Homo sapiens	NCOA3	8202	Homo sapiens	Immunohistochemistry//qRT-PCR//Western blot	Functional MTI	23436804
MIRT002938	miR-125b-5p	Homo sapiens	ERBB3	2065	Homo sapiens	Luciferase reporter assay//Northern blot//qRT-PCR//Western blot	Functional MTI	17110380
MIRT002938	miR-125b-5p	Homo sapiens	ERBB3	2065	Homo sapiens	Western blot//qRT-PCR	Functional MTI	23519125
MIRT005429	miR-21-5p	Homo sapiens	MSH2	4436	Homo sapiens	Luciferase reporter assay//Northern blot//qRT-PCR//Western blot	Functional MTI	21078976
MIRT005429	miR-21-5p	Homo sapiens	MSH2	4436	Homo sapiens	Luciferase reporter assay//qRT-PCR//Western blot	Functional MTI	21047769
MIRT005429	miR-21-5p	Homo sapiens	MSH2	4436	Homo sapiens	Luciferase reporter assay//qRT-PCR//Western blot	Functional MTI	22806311
MIRT005430	miR-21-5p	Homo sapiens	MSH6	2956	Homo sapiens	Luciferase reporter assay//Northern blot//qRT-PCR//Western blot	Functional MTI	21078976
MIRT005486	miR-29b-3p	Homo sapiens	GRN	2896	Homo sapiens	ELISA//Luciferase reporter assay//qRT-PCR//Western blot//Reporter assay;Western blot;Other	Functional MTI	20479936
MIRT005503	miR-125b-5p	Homo sapiens	E2F3	1871	Homo sapiens	Immunohistochemistry//Luciferase reporter assay//Northern blot//qRT-PCR//Western blot	Functional MTI	20549700
MIRT005503	miR-125b-5p	Homo sapiens	E2F3	1871	Homo sapiens	Immunohistochemistry//qRT-PCR//Western blot	Functional MTI	22523546
MIRT005570	miR-29b-3p	Homo sapiens	MMP2	4313	Homo sapiens	Luciferase reporter assay//qRT-PCR//Western blot	Functional MTI	20657750
MIRT005570	miR-29b-3p	Homo sapiens	MMP2	4313	Homo sapiens	Western blot	Functional MTI	23254643
MIRT005570	miR-29b-3p	Homo sapiens	MMP2	4313	Homo sapiens	Western blot	Functional MTI	24130681
MIRT005570	miR-29b-3p	Homo sapiens	MMP2	4313	Homo sapiens	Immunofluorescence//Immunohistochemistry//Luciferase reporter assay//Northern blot//qRT-PCR//Western blot	Functional MTI	24130168
MIRT005570	miR-29b-3p	Homo sapiens	MMP2	4313	Homo sapiens	Western blot	Functional MTI	24147037
MIRT005738	miR-125b-5p	Homo sapiens	IGF2	3481	Homo sapiens	Luciferase reporter assay//Northern blot//Western blot	Functional MTI	21200031
MIRT005745	miR-17-3p	Homo sapiens	SOD2	6648	Homo sapiens	Luciferase reporter assay//Quantitative proteomic approach//Western blot	Functional MTI	21203553
MIRT005063	miR-24-3p	Homo sapiens	CDKN1B	1027	Homo sapiens	Luciferase reporter assay//qRT-PCR//Western blot	Functional MTI	20816961
MIRT005063	miR-24-3p	Homo sapiens	CDKN1B	1027	Homo sapiens	Flow//Luciferase reporter assay//qRT-PCR//Western blot	Functional MTI	23553486
MIRT005779	miR-22-3p	Homo sapiens	ACVR1C	130399	Homo sapiens	Luciferase reporter assay//Western blot//Reporter assay;Western blot	Non-Functional MTI	21224400
MIRT005807	miR-21-5p	Homo sapiens	EGFR	1956	Homo sapiens	Luciferase reporter assay//Microarray//Western blot	Functional MTI	20864407
MIRT005807	miR-21-5p	Homo sapiens	EGFR	1956	Homo sapiens	Western blot;Other	Functional MTI	20048743
MIRT005880	miR-181a-5p	Homo sapiens	HRAS	3265	Homo sapiens	Luciferase reporter assay//qRT-PCR//Western blot	Functional MTI	21167132
MIRT005957	miR-130a-3p	Homo sapiens	PPARG	5468	Homo sapiens	GFP reporter assay//qRT-PCR//Western blot	Functional MTI	21135128
MIRT006057	let-7b-5p	Homo sapiens	HRAS	3265	Homo sapiens	Immunoblot//qRT-PCR//Western blot	Functional MTI	21252116
MIRT000159	miR-21-5p	Homo sapiens	BCL2	596	Homo sapiens	Luciferase reporter assay//Western blot	Functional MTI	21376256
MIRT000159	miR-21-5p	Homo sapiens	BCL2	596	Homo sapiens	qRT-PCR//Western blot	Non-Functional MTI	22528454
MIRT000159	miR-21-5p	Homo sapiens	BCL2	596	Homo sapiens	Western blot	Functional MTI	21468550
MIRT000159	miR-21-5p	Homo sapiens	BCL2	596	Homo sapiens	Western blot;Other	Functional MTI	20048743
MIRT000159	miR-21-5p	Homo sapiens	BCL2	596	Homo sapiens	ChIP-seq//Immunofluorescence//Western blot	Functional MTI	24606718
MIRT006098	miR-29b-3p	Homo sapiens	PTEN	5728	Homo sapiens	Immunoblot//Immunofluorescence//qRT-PCR//Western blot//Western blot;Microarray;Other	Functional MTI	21359530
MIRT006098	miR-29b-3p	Homo sapiens	PTEN	5728	Homo sapiens	qRT-PCR//Western blot	Functional MTI	23179556
MIRT006175	miR-29a-3p	Homo sapiens	SPARC	6678	Homo sapiens	Luciferase reporter assay//Microarray//Northern blot//qRT-PCR//Western blot	Functional MTI	21880628
MIRT006175	miR-29a-3p	Homo sapiens	SPARC	6678	Homo sapiens	Luciferase reporter assay//qRT-PCR//Western blot	Functional MTI	23023935
MIRT006180	miR-20a-5p	Homo sapiens	KIT	3815	Homo sapiens	Luciferase reporter assay//Microarray//Northern blot//qRT-PCR//Western blot	Functional MTI	21880628
MIRT006210	miR-22-3p	Homo sapiens	ERBB3	2065	Homo sapiens	Luciferase reporter assay//qRT-PCR//Western blot	Functional MTI	22484852
MIRT006216	miR-93-5p	Homo sapiens	PTEN	5728	Homo sapiens	GFP reporter assay//qRT-PCR//Western blot	Functional MTI	22465665
MIRT006253	miR-125b-5p	Homo sapiens	BCL2	596	Homo sapiens	Luciferase reporter assay//Western blot	Functional MTI	22293115
MIRT006357	miR-27a-3p	Homo sapiens	FBXW7	55294	Homo sapiens	Luciferase reporter assay//Western blot	Functional MTI	21460851
MIRT006488	miR-29b-3p	Homo sapiens	CDC42	998	Homo sapiens	Luciferase reporter assay//Western blot	Functional MTI	19079265
MIRT006488	miR-29b-3p	Homo sapiens	CDC42	998	Homo sapiens	qRT-PCR//Western blot	Functional MTI	20507733
MIRT006489	miR-29c-3p	Homo sapiens	CDC42	998	Homo sapiens	Luciferase reporter assay//Western blot	Functional MTI	19079265
MIRT006489	miR-29c-3p	Homo sapiens	CDC42	998	Homo sapiens	qRT-PCR//Western blot	Functional MTI	20507733
MIRT006490	miR-29a-3p	Homo sapiens	CDC42	998	Homo sapiens	Luciferase reporter assay//Western blot	Functional MTI	19079265
MIRT006490	miR-29a-3p	Homo sapiens	CDC42	998	Homo sapiens	qRT-PCR//Western blot	Functional MTI	20507733
MIRT006794	miR-16-5p	Homo sapiens	KDR	3791	Homo sapiens	Luciferase reporter assay//qRT-PCR//Western blot	Functional MTI	21885851
MIRT006810	miR-125b-5p	Homo sapiens	SMAD4	4089	Homo sapiens	Luciferase reporter assay//Western blot	Functional MTI	22357933
MIRT006939	miR-181a-5p	Homo sapiens	KLF6	1316	Homo sapiens	Luciferase reporter assay//qRT-PCR//Western blot	Functional MTI	22581522
MIRT006939	miR-181a-5p	Homo sapiens	KLF6	1316	Homo sapiens	Luciferase reporter assay//qRT-PCR//Western blot	Functional MTI	25182666
MIRT006974	miR-125b-5p	Homo sapiens	E2F2	1870	Homo sapiens	Luciferase reporter assay//qRT-PCR//Western blot	Functional MTI	22999819
MIRT006989	miR-21-5p	Homo sapiens	FASLG	356	Homo sapiens	Luciferase reporter assay//Western blot	Functional MTI	21820586
MIRT006989	miR-21-5p	Homo sapiens	FASLG	356	Homo sapiens	Luciferase reporter assay//qRT-PCR//Western blot	Functional MTI	23177026
MIRT006989	miR-21-5p	Homo sapiens	FASLG	356	Homo sapiens	Reporter assay;Western blot;Other	Functional MTI	20371612
MIRT006989	miR-21-5p	Homo sapiens	FASLG	356	Homo sapiens	Luciferase reporter assay//Western blot	Functional MTI	23504349
MIRT006989	miR-21-5p	Homo sapiens	FASLG	356	Homo sapiens	Luciferase reporter assay//qRT-PCR//Western blot	Functional MTI	24821435
MIRT022114	miR-125b-5p	Homo sapiens	MUC1	4582	Homo sapiens	Reporter assay;Western blot	Functional MTI	20729973
MIRT030717	miR-21-5p	Homo sapiens	VEGFA	7422	Homo sapiens	Western blot;qRT-PCR	Functional MTI	21544242
MIRT031019	miR-21-5p	Homo sapiens	AKT2	208	Homo sapiens	Western blot;Other	Functional MTI	20048743
MIRT031079	miR-21-5p	Homo sapiens	STAT3	6774	Homo sapiens	Western blot;Other	Functional MTI	20048743
MIRT031079	miR-21-5p	Homo sapiens	STAT3	6774	Homo sapiens	ELISA//qRT-PCR//Western blot	Non-Functional MTI	23998932
MIRT031370	miR-17-5p	Homo sapiens	MMP2	4313	Homo sapiens	Western blot	Functional MTI	20209605
MIRT053007	miR-20a-5p	Homo sapiens	GJA1	2697	Homo sapiens	Luciferase reporter assay//qRT-PCR//Western blot	Functional MTI	22785209
MIRT053084	miR-17-3p	Homo sapiens	KDR	3791	Homo sapiens	Luciferase reporter assay//qRT-PCR//Western blot	Functional MTI	23258273
MIRT053089	miR-16-5p	Homo sapiens	RAF1	5894	Homo sapiens	Luciferase reporter assay//Western blot	Functional MTI	23507142
MIRT053090	miR-16-5p	Homo sapiens	KRAS	3845	Homo sapiens	Luciferase reporter assay//Western blot	Functional MTI	23507142
MIRT053121	miR-142-3p	Homo sapiens	HMGA1	3159	Homo sapiens	Luciferase reporter assay//qRT-PCR//Western blot	Functional MTI	24803022
MIRT053126	miR-125b-5p	Homo sapiens	EIF5A2	56648	Homo sapiens	Luciferase reporter assay//qRT-PCR//Western blot	Functional MTI	24811246
MIRT053132	miR-130a-3p	Homo sapiens	GJA1	2697	Homo sapiens	Immunofluorescence//In situ hybridization//Luciferase reporter assay//Western blot	Functional MTI	24819345
MIRT007360	miR-27a-3p	Homo sapiens	EGFR	1956	Homo sapiens	Luciferase reporter assay//qRT-PCR//Western blot	Functional MTI	23650389
MIRT005576	miR-181a-5p	Homo sapiens	ATM	472	Homo sapiens	Luciferase reporter assay//Western blot	Functional MTI	23656790
MIRT005576	miR-181a-5p	Homo sapiens	ATM	472	Homo sapiens	Flow//Luciferase reporter assay//qRT-PCR//Western blot	Functional MTI	24531888
MIRT053202	miR-17-5p	Homo sapiens	BMP2	650	Homo sapiens	Flow//Luciferase reporter assay//qRT-PCR//Western blot	Functional MTI	23399447
MIRT053208	miR-20a-5p	Homo sapiens	MAP3K5	4217	Homo sapiens	Luciferase reporter assay//qRT-PCR//Western blot	Functional MTI	23087182
MIRT050559	miR-20a-5p	Homo sapiens	STAT3	6774	Homo sapiens	qRT-PCR//Western blot	Functional MTI	23836497
MIRT050559	miR-20a-5p	Homo sapiens	STAT3	6774	Homo sapiens	Luciferase reporter assay//Microarray//Northern blot//qRT-PCR//Western blot	Functional MTI	23059786
MIRT053245	miR-29c-3p	Homo sapiens	MMP2	4313	Homo sapiens	qRT-PCR//Western blot	Functional MTI	23175151
MIRT053245	miR-29c-3p	Homo sapiens	MMP2	4313	Homo sapiens	Immunofluorescence//Immunohistochemistry//Luciferase reporter assay//Northern blot//qRT-PCR//Western blot	Functional MTI	24130168
MIRT053245	miR-29c-3p	Homo sapiens	MMP2	4313	Homo sapiens	Luciferase reporter assay//qRT-PCR//Western blot	Functional MTI	23936390
MIRT003014	miR-17-5p	Homo sapiens	BCL2	596	Homo sapiens	Luciferase reporter assay//qRT-PCR//Western blot	Functional MTI	24280866
MIRT053319	miR-22-3p	Homo sapiens	CDKN1A	1026	Homo sapiens	Luciferase reporter assay//qRT-PCR//Western blot	Functional MTI	23582783
MIRT001625	let-7b-5p	Homo sapiens	HMGA1	3159	Homo sapiens	Luciferase reporter assay//Microarray//qRT-PCR//Western blot	Functional MTI	23798998
MIRT053476	miR-27a-3p	Homo sapiens	CCND1	595	Homo sapiens	Luciferase reporter assay//qRT-PCR//Western blot	Functional MTI	21569481
MIRT053580	miR-29a-3p	Homo sapiens	MMP2	4313	Homo sapiens	Immunofluorescence//Immunohistochemistry//Luciferase reporter assay//Northern blot//qRT-PCR//Western blot	Functional MTI	24130168
MIRT053580	miR-29a-3p	Homo sapiens	MMP2	4313	Homo sapiens	Flow//Luciferase reporter assay//qRT-PCR//Western blot	Functional MTI	24210072
MIRT053585	miR-29a-3p	Homo sapiens	VEGFA	7422	Homo sapiens	Luciferase reporter assay//qRT-PCR//Western blot	Functional MTI	24209632
MIRT053634	miR-93-5p	Homo sapiens	DAB2	1601	Homo sapiens	Flow//Luciferase reporter assay//Microarray//qRT-PCR//Western blot//colony formation	Functional MTI	24037530
MIRT046163	miR-30b-5p	Homo sapiens	DNMT1	1786	Homo sapiens	qRT-PCR//Western blot	Functional MTI	24913034
MIRT003661	miR-29b-3p	Homo sapiens	DNMT1	1786	Homo sapiens	qRT-PCR//Western blot	Functional MTI	23179556
MIRT054119	miR-30b-5p	Homo sapiens	BECN1	8678	Homo sapiens	GFP reporter assay//Luciferase reporter assay//qRT-PCR//Western blot	Functional MTI	22647547
MIRT054139	miR-30b-5p	Homo sapiens	SERPINE1	5054	Homo sapiens	GFP reporter assay//Luciferase reporter assay//Northern blot//qRT-PCR//Western blot	Functional MTI	25170877
MIRT054191	miR-29a-3p	Homo sapiens	AKT2	208	Homo sapiens	Immunofluorescence//Immunohistochemistry//Luciferase reporter assay//Northern blot//qRT-PCR//Western blot	Functional MTI	25428377
MIRT054191	miR-29a-3p	Homo sapiens	AKT2	208	Homo sapiens	Flow//Luciferase reporter assay//qRT-PCR//Western blot//Cell proliferation//apoptosis//cell cycle assays	Functional MTI	24076586
MIRT054192	miR-29b-3p	Homo sapiens	AKT2	208	Homo sapiens	Immunofluorescence//Immunohistochemistry//Luciferase reporter assay//Northern blot//qRT-PCR//Western blot	Functional MTI	25428377
MIRT054193	miR-29c-3p	Homo sapiens	AKT2	208	Homo sapiens	Immunofluorescence//Immunohistochemistry//Luciferase reporter assay//Northern blot//qRT-PCR//Western blot	Functional MTI	25428377
MIRT054288	miR-24-3p	Homo sapiens	MEN1	4221	Homo sapiens	Luciferase reporter assay//Northern blot//qRT-PCR//Western blot	Functional MTI	22761894
MIRT054309	miR-29a-3p	Homo sapiens	CDK2	1017	Homo sapiens	qRT-PCR//Western blot	Functional MTI	25778081
MIRT054309	miR-29a-3p	Homo sapiens	CDK2	1017	Homo sapiens	qRT-PCR//Western blot	Functional MTI	25889078
MIRT054422	miR-181a-5p	Homo sapiens	E2F5	1875	Homo sapiens	Immunohistochemistry//Luciferase reporter assay//qRT-PCR//Western blot	Functional MTI	24529171
MIRT054442	miR-27a-3p	Homo sapiens	MAP2K4	6416	Homo sapiens	Luciferase reporter assay//Western blot	Functional MTI	24556602
MIRT054499	miR-27a-3p	Homo sapiens	PPARG	5468	Homo sapiens	Luciferase reporter assay//qRT-PCR//Western blot	Functional MTI	24244514
MIRT004588	miR-17-5p	Homo sapiens	HIF1A	3091	Homo sapiens	Luciferase reporter assay//Microarray//qRT-PCR//Western blot	Functional MTI	24252850
MIRT004588	miR-17-5p	Homo sapiens	HIF1A	3091	Homo sapiens	Luciferase reporter assay//qRT-PCR//Western blot	Functional MTI	23911400
MIRT025201	miR-181a-5p	Homo sapiens	KRAS	3845	Homo sapiens	Luciferase reporter assay//qRT-PCR//Western blot	Functional MTI	23752186
MIRT054762	miR-130a-3p	Homo sapiens	TNF	7124	Homo sapiens	Luciferase reporter assay//qRT-PCR//Western blotting	Functional MTI	24885472
MIRT437932	miR-17-5p	Homo sapiens	MDM2	4193	Homo sapiens	In situ hybridization//Western blot//Luciferase reporter assay	Functional MTI	23391506
MIRT437977	let-7b-5p	Homo sapiens	AKT2	208	Homo sapiens	Luciferase reporter assay//qRT-PCR//Western blot	Functional MTI	25288334
MIRT438217	miR-181a-5p	Homo sapiens	STAT3	6774	Homo sapiens	qRT-PCR//Western blot	Functional MTI	24329418
MIRT438346	miR-29a-3p	Homo sapiens	CCND1	595	Homo sapiens	qRT-PCR//Western blot	Functional MTI	25889078
MIRT438347	miR-29a-3p	Homo sapiens	CDK4	1019	Homo sapiens	qRT-PCR//Western blot	Functional MTI	25889078
MIRT438427	miR-24-3p	Homo sapiens	CCND1	595	Homo sapiens	Luciferase reporter assay//Microarray//qRT-PCR//Western blot	Functional MTI	23174883
MIRT054903	miR-17-5p	Homo sapiens	STAT3	6774	Homo sapiens	Luciferase reporter assay//Microarray//Northern blot//qRT-PCR//Western blot	Functional MTI	23059786
MIRT438635	let-7b-5p	Homo sapiens	TNFRSF10B	8795	Homo sapiens	qRT-PCR//Western blot	Functional MTI	24120475
MIRT007028	miR-29a-3p	Homo sapiens	PTEN	5728	Homo sapiens	Microarray//qRT-PCR//Western blot	Functional MTI	23994196
MIRT438857	miR-181a-5p	Homo sapiens	MAPK1	5594	Homo sapiens	Luciferase reporter assay//Microarray//qRT-PCR//Western blot	Functional MTI	23911747
MIRT025120	miR-181a-5p	Homo sapiens	MAP2K1	5604	Homo sapiens	Luciferase reporter assay//Microarray//qRT-PCR//Western blot	Functional MTI	23911747
MIRT437365	miR-30c-5p	Homo sapiens	CASP3	836	Homo sapiens	Luciferase reporter assay//Microarray//Northern blot//qRT-PCR//Western blot	Functional MTI	22964638
MIRT437399	miR-181a-5p	Homo sapiens	ABCG2	9429	Homo sapiens	Luciferase reporter assay//Microarray//qRT-PCR//Western blot	Functional MTI	23780685
MIRT437402	miR-22-3p	Homo sapiens	LGALS1	3956	Homo sapiens	Immunofluorescence//qRT-PCR//Western blot	Functional MTI	24496460
MIRT437403	miR-22-3p	Homo sapiens	HIF1A	3091	Homo sapiens	Immunofluorescence//qRT-PCR//Western blot	Functional MTI	24496460
MIRT437410	miR-29a-3p	Homo sapiens	DNMT1	1786	Homo sapiens	ChIP-seq//qRT-PCR//Western blot	Functional MTI	23789939
MIRT076343	miR-21-5p	Homo sapiens	MAP2K3	5606	Homo sapiens	Immunohistochemistry//Luciferase reporter assay//Western blot	Functional MTI	24112539
MIRT437493	miR-30b-5p	Homo sapiens	TP53	7157	Homo sapiens	Luciferase reporter assay//qRT-PCR//Western blot	Functional MTI	24029422
MIRT437494	miR-30c-5p	Homo sapiens	TP53	7157	Homo sapiens	Luciferase reporter assay//qRT-PCR//Western blot	Functional MTI	24029422
MIRT437495	miR-30e-5p	Homo sapiens	TP53	7157	Homo sapiens	Luciferase reporter assay//qRT-PCR//Western blot	Functional MTI	24029422
MIRT437871	miR-142-3p	Homo sapiens	ABCG2	9429	Homo sapiens	Luciferase reporter assay//Western blot	Functional MTI	23619912
MIRT003328	miR-16-5p	Homo sapiens	BRCA1	672	Homo sapiens	Luciferase reporter assay	Functional MTI	19144710
MIRT003027	miR-29a-3p	Homo sapiens	DNMT3B	1789	Homo sapiens	Luciferase reporter assay//Western blot//qRT-PCR//Reporter assay;Other	Functional MTI	17890317
MIRT003026	miR-29b-3p	Homo sapiens	DNMT3B	1789	Homo sapiens	Luciferase reporter assay//Western blot//qRT-PCR//Reporter assay;Other	Functional MTI	17890317
MIRT003026	miR-29b-3p	Homo sapiens	DNMT3B	1789	Homo sapiens	Luciferase reporter assay	Functional MTI	18996365
MIRT003026	miR-29b-3p	Homo sapiens	DNMT3B	1789	Homo sapiens	Luciferase reporter assay	Functional MTI	19211935
MIRT003025	miR-29c-3p	Homo sapiens	DNMT3B	1789	Homo sapiens	Luciferase reporter assay//Western blot//qRT-PCR//Reporter assay;Other	Functional MTI	17890317
MIRT003014	miR-17-5p	Homo sapiens	BCL2	596	Homo sapiens	Luciferase reporter assay	Functional MTI	19666108
MIRT003011	miR-20a-5p	Homo sapiens	BCL2	596	Homo sapiens	Luciferase reporter assay	Functional MTI	19666108
MIRT001800	miR-16-5p	Homo sapiens	BCL2	596	Homo sapiens	Luciferase reporter assay	Functional MTI	17877811
MIRT001800	miR-16-5p	Homo sapiens	BCL2	596	Homo sapiens	Luciferase reporter assay//qRT-PCR//Western blot//Reporter assay	Functional MTI	18449891
MIRT001800	miR-16-5p	Homo sapiens	BCL2	596	Homo sapiens	Luciferase reporter assay	Functional MTI	17351108
MIRT001800	miR-16-5p	Homo sapiens	BCL2	596	Homo sapiens	Luciferase reporter assay	Functional MTI	17707831
MIRT001190	miR-21-5p	Homo sapiens	PTEN	5728	Homo sapiens	Luciferase reporter assay	Functional MTI	19072831
MIRT001190	miR-21-5p	Homo sapiens	PTEN	5728	Homo sapiens	Luciferase reporter assay	Functional MTI	19253296
MIRT001190	miR-21-5p	Homo sapiens	PTEN	5728	Homo sapiens	Immunocytochemistry//Luciferase reporter assay//Northern blot//qRT-PCR//Western blot//Microarray//Reporter assay	Functional MTI	17681183
MIRT001190	miR-21-5p	Homo sapiens	PTEN	5728	Homo sapiens	Northern blot//qRT-PCR//Western blot//Reporter assay	Functional MTI	16762633
MIRT001190	miR-21-5p	Homo sapiens	PTEN	5728	Homo sapiens	Luciferase reporter assay//qRT-PCR	Functional MTI	20797623
MIRT001190	miR-21-5p	Homo sapiens	PTEN	5728	Homo sapiens	Luciferase reporter assay	Functional MTI	22956424
MIRT001190	miR-21-5p	Homo sapiens	PTEN	5728	Homo sapiens	Luciferase reporter assay	Functional MTI	23226804
MIRT001190	miR-21-5p	Homo sapiens	PTEN	5728	Homo sapiens	Luciferase reporter assay//	Functional MTI	24356956
MIRT001190	miR-21-5p	Homo sapiens	PTEN	5728	Homo sapiens	Luciferase reporter assay	Functional MTI	24161401
MIRT001190	miR-21-5p	Homo sapiens	PTEN	5728	Homo sapiens	Luciferase reporter assay	Functional MTI	23275230
MIRT001225	miR-16-5p	Homo sapiens	CCND1	595	Homo sapiens	Western blot//Luciferase reporter assay	Functional MTI	18483394
MIRT001225	miR-16-5p	Homo sapiens	CCND1	595	Homo sapiens	Luciferase reporter assay	Functional MTI	18931683
MIRT001225	miR-16-5p	Homo sapiens	CCND1	595	Homo sapiens	Luciferase reporter assay	Functional MTI	19549910
MIRT003813	miR-29b-3p	Homo sapiens	VEGFA	7422	Homo sapiens	ELISA//Luciferase reporter assay	Non-Functional MTI	18320040
MIRT003813	miR-29b-3p	Homo sapiens	VEGFA	7422	Homo sapiens	Luciferase reporter assay//qRT-PCR	Functional MTI	23354167
MIRT003830	miR-24-3p	Homo sapiens	ACVR1B	91	Homo sapiens	Western blot//Luciferase reporter assay//Reporter assay;Other	Functional MTI	17906079
MIRT004575	miR-130a-3p	Homo sapiens	CSF1	1435	Homo sapiens	Luciferase reporter assay//Reporter assay	Functional MTI	14697198
MIRT003890	miR-16-5p	Homo sapiens	VEGFA	7422	Homo sapiens	Luciferase reporter assay//Reporter assay	Non-Functional MTI	15131085
MIRT003890	miR-16-5p	Homo sapiens	VEGFA	7422	Homo sapiens	ELISA//Luciferase reporter assay	Functional MTI	18320040
MIRT003890	miR-16-5p	Homo sapiens	VEGFA	7422	Homo sapiens	Luciferase reporter assay	Functional MTI	23083510
MIRT003890	miR-16-5p	Homo sapiens	VEGFA	7422	Homo sapiens	Luciferase reporter assay	Functional MTI	23233752
MIRT000180	miR-20a-5p	Homo sapiens	E2F1	1869	Homo sapiens	Luciferase reporter assay//Northern blot//Western blot//Reporter assay	Functional MTI	15944709
MIRT000180	miR-20a-5p	Homo sapiens	E2F1	1869	Homo sapiens	Luciferase reporter assay	Functional MTI	21283765
MIRT002394	miR-125b-5p	Homo sapiens	BAK1	578	Homo sapiens	Luciferase reporter assay	Functional MTI	23497288
MIRT002394	miR-125b-5p	Homo sapiens	BAK1	578	Homo sapiens	Luciferase reporter assay//	Functional MTI	23928699
MIRT002484	let-7b-5p	Homo sapiens	CCND1	595	Homo sapiens	Immunoblot//Immunofluorescence//Luciferase reporter assay//qRT-PCR//Reporter assay;Other	Functional MTI	18379589
MIRT001922	miR-29c-3p	Homo sapiens	SPARC	6678	Homo sapiens	Luciferase reporter assay//Reporter assay;Other	Functional MTI	18390668
MIRT001922	miR-29c-3p	Homo sapiens	SPARC	6678	Homo sapiens	Luciferase reporter assay	Functional MTI	22745231
MIRT004055	miR-93-5p	Homo sapiens	VEGFA	7422	Homo sapiens	ELISA//Luciferase reporter assay	Functional MTI	18320040
MIRT000600	miR-17-5p	Homo sapiens	CDKN1A	1026	Homo sapiens	qRT-PCR//Luciferase reporter assay//Western blot//Reporter assay	Functional MTI	18212054
MIRT000600	miR-17-5p	Homo sapiens	CDKN1A	1026	Homo sapiens	qRT-PCR//Western blot//Northern blot//Luciferase reporter assay	Functional MTI	18493594
MIRT000600	miR-17-5p	Homo sapiens	CDKN1A	1026	Homo sapiens	Luciferase reporter assay	Functional MTI	18941111
MIRT000600	miR-17-5p	Homo sapiens	CDKN1A	1026	Homo sapiens	Luciferase reporter assay	Functional MTI	21283765
MIRT004271	miR-17-5p	Homo sapiens	VEGFA	7422	Homo sapiens	ELISA//Luciferase reporter assay	Functional MTI	18320040
MIRT001191	miR-21-5p	Homo sapiens	E2F1	1869	Homo sapiens	Luciferase reporter assay	Non-Functional MTI	19528081
MIRT004306	miR-21-5p	Homo sapiens	NCOA3	8202	Homo sapiens	Luciferase reporter assay	Non-Functional MTI	19528081
MIRT003567	miR-21-5p	Homo sapiens	SERPINB5	5268	Homo sapiens	Luciferase reporter assay	Functional MTI	19253296
MIRT003567	miR-21-5p	Homo sapiens	SERPINB5	5268	Homo sapiens	Reporter assay	Functional MTI	20693317
MIRT004362	miR-24-3p	Homo sapiens	CDKN2A	1029	Homo sapiens	qRT-PCR//Western blot//Reporter assay;Other	Functional MTI	18365017
MIRT000597	miR-20a-5p	Homo sapiens	CDKN1A	1026	Homo sapiens	Luciferase reporter assay	Functional MTI	18941111
MIRT000597	miR-20a-5p	Homo sapiens	CDKN1A	1026	Homo sapiens	Luciferase reporter assay	Functional MTI	21283765
MIRT000535	miR-125b-5p	Homo sapiens	TP53	7157	Homo sapiens	In situ hybridization//Luciferase reporter assay//qRT-PCR//Western blot//Reporter assay;qRT-PCR;Other	Functional MTI	19293287
MIRT000535	miR-125b-5p	Homo sapiens	TP53	7157	Homo sapiens	Luciferase reporter assay	Functional MTI	23497288
MIRT000159	miR-21-5p	Homo sapiens	BCL2	596	Homo sapiens	Luciferase reporter assay	Functional MTI	17072344
MIRT000159	miR-21-5p	Homo sapiens	BCL2	596	Homo sapiens	Luciferase reporter assay	Functional MTI	22710123
MIRT004450	miR-20a-5p	Homo sapiens	VEGFA	7422	Homo sapiens	ELISA//Luciferase reporter assay	Functional MTI	18320040
MIRT000245	miR-181a-5p	Homo sapiens	CDX2	1045	Homo sapiens	Luciferase reporter assay	Functional MTI	19585654
MIRT000349	miR-125b-5p	Homo sapiens	HMGA1	3159	Homo sapiens	Luciferase reporter assay	Functional MTI	17563749
MIRT000499	miR-17-5p	Homo sapiens	PTEN	5728	Homo sapiens	Luciferase reporter assay	Functional MTI	21283765
MIRT000499	miR-17-5p	Homo sapiens	PTEN	5728	Homo sapiens	Luciferase reporter assay	Functional MTI	20388916
MIRT000499	miR-17-5p	Homo sapiens	PTEN	5728	Homo sapiens	Luciferase reporter assay	Functional MTI	23418359
MIRT000499	miR-17-5p	Homo sapiens	PTEN	5728	Homo sapiens	Luciferase reporter assay	Functional MTI	24220575
MIRT003661	miR-29b-3p	Homo sapiens	DNMT1	1786	Homo sapiens	immunoblot//Luciferase reporter assay//qRT-PCR	Non-Functional MTI	19211935
MIRT003501	miR-181a-5p	Homo sapiens	BCL2	596	Homo sapiens	Luciferase reporter assay	Functional MTI	22285729
MIRT003501	miR-181a-5p	Homo sapiens	BCL2	596	Homo sapiens	Luciferase reporter assay	Functional MTI	22610076
MIRT003369	miR-20a-5p	Homo sapiens	PTEN	5728	Homo sapiens	Luciferase reporter assay	Functional MTI	21283765
MIRT003290	miR-29b-3p	Homo sapiens	BCL2	596	Homo sapiens	Luciferase reporter assay	Functional MTI	23894561
MIRT003289	miR-29c-3p	Homo sapiens	BCL2	596	Homo sapiens	Luciferase reporter assay	Functional MTI	23894561
MIRT000121	miR-24-3p	Homo sapiens	MYC	4609	Homo sapiens	Luciferase reporter assay//Microarray//qRT-PCR//Western blot//Reporter assay;qRT-PCR;Microarray;Other	Functional MTI	19748357
MIRT005063	miR-24-3p	Homo sapiens	CDKN1B	1027	Homo sapiens	Luciferase reporter assay	Non-Functional MTI	17627278
MIRT005287	miR-17-5p	Homo sapiens	CCND1	595	Homo sapiens	Luciferase reporter assay	Functional MTI	21283765
MIRT000179	miR-20a-5p	Homo sapiens	CCND1	595	Homo sapiens	Luciferase reporter assay	Functional MTI	21283765
MIRT002935	miR-17-5p	Homo sapiens	E2F1	1869	Homo sapiens	Luciferase reporter assay//Northern blot//Western blot//Reporter assay	Functional MTI	15944709
MIRT002935	miR-17-5p	Homo sapiens	E2F1	1869	Homo sapiens	Luciferase reporter assay	Functional MTI	21283765
MIRT002938	miR-125b-5p	Homo sapiens	ERBB3	2065	Homo sapiens	Immunoblot//Immunohistochemistry//Luciferase reporter assay//qRT-PCR	Functional MTI	23146892
MIRT005429	miR-21-5p	Homo sapiens	MSH2	4436	Homo sapiens	Immunoblot//Luciferase reporter assay	Functional MTI	23861444
MIRT005503	miR-125b-5p	Homo sapiens	E2F3	1871	Homo sapiens	Immunohistochemistry//Luciferase reporter assay//Northern blot//qRT-PCR//Western blot//Reporter assay;Other	Functional MTI	20549700
MIRT005570	miR-29b-3p	Homo sapiens	MMP2	4313	Homo sapiens	Luciferase reporter assay//qRT-PCR	Functional MTI	23354167
MIRT005570	miR-29b-3p	Homo sapiens	MMP2	4313	Homo sapiens	Luciferase reporter assay	Functional MTI	22745231
MIRT005576	miR-181a-5p	Homo sapiens	ATM	472	Homo sapiens	Immunoblot//Luciferase reporter assay//qRT-PCR	Functional MTI	21274007
MIRT005629	miR-17-5p	Homo sapiens	SMAD4	4089	Homo sapiens	Luciferase reporter assay//Microarray	Non-Functional MTI	20940405
MIRT005629	miR-17-5p	Homo sapiens	SMAD4	4089	Homo sapiens	Luciferase reporter assay	Functional MTI	24220575
MIRT005764	miR-16-5p	Homo sapiens	TP53	7157	Homo sapiens	Immunoblot//Luciferase reporter assay	Functional MTI	21205967
MIRT005849	miR-17-5p	Homo sapiens	E2F3	1871	Homo sapiens	Luciferase reporter assay	Non-Functional MTI	21283765
MIRT005855	miR-20a-5p	Homo sapiens	E2F3	1871	Homo sapiens	Luciferase reporter assay	Non-Functional MTI	21283765
MIRT005880	miR-181a-5p	Homo sapiens	HRAS	3265	Homo sapiens	Luciferase reporter assay//qRT-PCR//Western blot//Reporter assay	Functional MTI	21167132
MIRT005953	miR-21-5p	Homo sapiens	PLAT	5327	Homo sapiens	Luciferase reporter assay//Microarray//qRT-PCR	Functional MTI	21131358
MIRT005971	miR-30c-5p	Homo sapiens	SERPINE1	5054	Homo sapiens	Luciferase reporter assay	Functional MTI	21175428
MIRT006175	miR-29a-3p	Homo sapiens	SPARC	6678	Homo sapiens	Luciferase reporter assay	Functional MTI	22745231
MIRT006387	miR-125b-5p	Homo sapiens	ETS1	2113	Homo sapiens	Immunoblot//Luciferase reporter assay	Functional MTI	21444677
MIRT006490	miR-29a-3p	Homo sapiens	CDC42	998	Homo sapiens	Luciferase reporter assay	Functional MTI	24085298
MIRT006745	miR-22-3p	Homo sapiens	PTEN	5728	Homo sapiens	Luciferase reporter assay	Functional MTI	20388916
MIRT006751	miR-16-5p	Homo sapiens	AXIN2	8313	Homo sapiens	Luciferase reporter assay	Functional MTI	21501592
MIRT006753	miR-29b-3p	Homo sapiens	GSK3B	2932	Homo sapiens	Luciferase reporter assay	Functional MTI	21501592
MIRT006754	miR-20a-5p	Homo sapiens	PPARG	5468	Homo sapiens	Luciferase reporter assay	Functional MTI	21743293
MIRT006772	miR-20a-5p	Homo sapiens	MAP2K3	5606	Homo sapiens	Luciferase reporter assay	Functional MTI	22696064
MIRT006977	miR-24-2-5p	Homo sapiens	BCL2	596	Homo sapiens	Luciferase reporter assay	Functional MTI	21463514
MIRT006989	miR-21-5p	Homo sapiens	FASLG	356	Homo sapiens	Luciferase reporter assay	Functional MTI	25118289
MIRT007028	miR-29a-3p	Homo sapiens	PTEN	5728	Homo sapiens	Luciferase reporter assay//Reporter assay	Functional MTI	21573166
MIRT007028	miR-29a-3p	Homo sapiens	PTEN	5728	Homo sapiens	Luciferase reporter assay	Functional MTI	23426367
MIRT007144	miR-130a-3p	Homo sapiens	SMAD4	4089	Homo sapiens	Luciferase reporter assay	Functional MTI	23393589
MIRT000157	miR-21-5p	Homo sapiens	CDC25A	993	Homo sapiens	Luciferase reporter assay	Functional MTI	23496142
MIRT007360	miR-27a-3p	Homo sapiens	EGFR	1956	Homo sapiens	Luciferase reporter assay	Functional MTI	23559009
MIRT053245	miR-29c-3p	Homo sapiens	MMP2	4313	Homo sapiens	Luciferase reporter assay	Functional MTI	22745231
MIRT053580	miR-29a-3p	Homo sapiens	MMP2	4313	Homo sapiens	Luciferase reporter assay	Functional MTI	22745231
MIRT053594	miR-29c-3p	Homo sapiens	PTEN	5728	Homo sapiens	Immunoblot//Luciferase reporter assay//qRT-PCR	Functional MTI	23143395
MIRT004955	let-7b-5p	Homo sapiens	PDGFRA	5156	Homo sapiens	Luciferase reporter assay//Microarray//qRT-PCR	Non-Functional MTI	22995917
MIRT054903	miR-17-5p	Homo sapiens	STAT3	6774	Homo sapiens	Immunoblot//Luciferase reporter assay	Functional MTI	25594054
MIRT437994	miR-27a-3p	Homo sapiens	DPYD	1806	Homo sapiens	Luciferase reporter assay	Functional MTI	24401318
MIRT438152	miR-125b-5p	Homo sapiens	EPOR	2057	Homo sapiens	Luciferase reporter assay	Functional MTI	24165569
MIRT022112	miR-125b-5p	Homo sapiens	EPO	2056	Homo sapiens	Luciferase reporter assay	Functional MTI	24165569
MIRT438156	miR-27a-3p	Homo sapiens	KRAS	3845	Homo sapiens	Luciferase reporter assay	Functional MTI	24154848
MIRT438196	miR-30b-5p	Homo sapiens	BCL2	596	Homo sapiens	Luciferase reporter assay	Functional MTI	24178239
MIRT438232	miR-22-3p	Homo sapiens	CSF1R	1436	Homo sapiens	Luciferase reporter assay//qRT-PCR	Functional MTI	24198819
MIRT031441	miR-16-5p	Homo sapiens	RPS6KB1	6198	Homo sapiens	Luciferase reporter assay//qRT-PCR	Functional MTI	25261849
MIRT438331	miR-142-3p	Homo sapiens	HOXA9	3205	Homo sapiens	Luciferase reporter assay	Functional MTI	24057258
MIRT438438	miR-21-5p	Homo sapiens	TNFRSF10B	8795	Homo sapiens	Luciferase reporter assay	Functional MTI	25118289
MIRT438748	miR-130a-3p	Homo sapiens	IL18	3606	Homo sapiens	ELISA//Luciferase reporter assay//qRT-PCR	Functional MTI	24801815
MIRT438806	miR-20a-5p	Homo sapiens	DNMT1	1786	Homo sapiens	Luciferase reporter assay	Functional MTI	23306545
MIRT438810	miR-17-5p	Homo sapiens	DNMT1	1786	Homo sapiens	Luciferase reporter assay	Functional MTI	23306545
MIRT438912	miR-29b-3p	Homo sapiens	PDGFRA	5156	Homo sapiens	Luciferase reporter assay//qRT-PCR	Functional MTI	23354167
MIRT438916	miR-29b-3p	Homo sapiens	MMP9	4318	Homo sapiens	Luciferase reporter assay//qRT-PCR	Functional MTI	23354167
MIRT437500	miR-24-3p	Homo sapiens	MMP14	4323	Homo sapiens	Luciferase reporter assay	Functional MTI	24990232
MIRT437554	miR-29b-3p	Homo sapiens	SPARC	6678	Homo sapiens	Luciferase reporter assay	Functional MTI	22745231
MIRT437826	miR-24-3p	Homo sapiens	AGPAT2	10555	Homo sapiens	GFP reporter assay	Functional MTI	23578572
MIRT437924	miR-181a-5p	Homo sapiens	TERT	7015	Homo sapiens	GFP reporter assay//Luciferase reporter assay//qRT-PCR	Functional MTI	25444904
MIRT001190	miR-21-5p	Homo sapiens	PTEN	5728	Homo sapiens	Reporter assay	Functional MTI	16762633
MIRT000600	miR-17-5p	Homo sapiens	CDKN1A	1026	Homo sapiens	Luciferase reporter assay	Functional MTI	18493594
MIRT001225	miR-16-5p	Homo sapiens	CCND1	595	Homo sapiens	qRT-PCR//flow//Luciferase reporter assay//Western blot	Functional MTI	18701644
MIRT001225	miR-16-5p	Homo sapiens	CCND1	595	Homo sapiens	Luciferase reporter assay	Functional MTI	18483394
MIRT000122	miR-24-3p	Homo sapiens	E2F2	1870	Homo sapiens	Luciferase reporter assay//Microarray//qRT-PCR//Western blot	Functional MTI	19748357
MIRT005408	miR-17-5p	Homo sapiens	NCOA3	8202	Homo sapiens	Luciferase reporter assay//Northern blot//qRT-PCR//Western blot	Functional MTI	16940181
MIRT004362	miR-24-3p	Homo sapiens	CDKN2A	1029	Homo sapiens	Reporter assay;Other	Functional MTI	18365017
