# Supplementary material for: Prioritizing cancer-related microRNAs by integrating microRNA and mRNA datasets
Source: Sci Rep. 2016 Oct 13;6:35350. doi: 10.1038/srep35350 (PMC5062133; doi:10.1038/srep35350)
Supplement: Supplementary Table 10 [file srep35350-s11.xls]

## Sheet: kegg_result
# of gene in function	# of GBM genes	# of common gene	Description	p-value	related_gene	adjusted_p-value
44	98	6	KEGG_INOSITOL_PHOSPHATE_METABOLISM	1.36884e-06	PIK3C3,PIK3CB,PIK3CD,PIK3CG,PLCG1,PLCG2	5.0921e-06
236	98	24	KEGG_MAPK_SIGNALING_PATHWAY	0	AKT1,AKT2,AKT3,BRAF,CDC25B,EGF,GRB2,HRAS,KRAS,MAP2K1,MAP2K2,MAPK1,MAPK3,NF1,NRAS,PDGFA,PDGFB,PDGFRA,PRKCA,PRKCB,PRKCG,RAF1,RPS6KA1,SOS1	0
80	98	38	KEGG_ERBB_SIGNALING_PATHWAY	0	AKT1,AKT2,AKT3,ARAF,BRAF,CBL,CDKN1A,CDKN1B,EGF,EIF4EBP1,ERBB2,ERBB3,GAB1,GRB2,GSK3B,HRAS,KRAS,MAP2K1,MAP2K2,MAPK1,MAPK3,NRAS,PIK3CB,PIK3CD,PIK3CG,PIK3R1,PIK3R2,PLCG1,PLCG2,PRKCA,PRKCB,PRKCG,RAF1,RPS6KB1,SHC1,SHC2,SOS1,SRC	0
156	98	8	KEGG_CALCIUM_SIGNALING_PATHWAY	3.88906e-05	ERBB2,ERBB3,PDGFRA,PLCG1,PLCG2,PRKCA,PRKCB,PRKCG	0.000133957
218	98	6	KEGG_CYTOKINE_CYTOKINE_RECEPTOR_INTERACTION	0.00869332	EGF,HGF,MET,PDGFA,PDGFB,PDGFRA	0.0265075
156	98	25	KEGG_CHEMOKINE_SIGNALING_PATHWAY	0	AKT1,AKT2,AKT3,BRAF,FOXO3,GRB2,GSK3B,HRAS,KRAS,MAP2K1,MAPK1,MAPK3,NRAS,PIK3CB,PIK3CD,PIK3CG,PIK3R1,PIK3R2,PRKCB,PRKCD,PRKCZ,RAF1,SHC1,SHC2,SOS1	0
64	98	11	KEGG_PHOSPHATIDYLINOSITOL_SIGNALING_SYSTEM	3.04079e-12	PIK3C3,PIK3CB,PIK3CD,PIK3CG,PIK3R1,PIK3R2,PLCG1,PLCG2,PRKCA,PRKCB,PRKCG	1.34664e-11
105	98	21	KEGG_CELL_CYCLE	0	ATM,CCND1,CCND2,CCNE1,CDC25A,CDC25B,CDC25C,CDK2,CDK4,CDK6,CDKN1A,CDKN1B,CDKN2B,CDKN2C,CDKN2D,CHEK2,E2F1,EP300,GSK3B,MDM2,RB1	0
92	98	9	KEGG_OOCYTE_MEIOSIS	5.36756e-08	CCNE1,CDC25C,CDK2,IGF1,IGF1R,MAP2K1,MAPK1,MAPK3,RPS6KA1	2.03748e-07
59	98	12	KEGG_P53_SIGNALING_PATHWAY	3.45279e-14	ATM,CCND1,CCND2,CCNE1,CDK2,CDK4,CDK6,CDKN1A,CHEK2,IGF1,MDM2,MDM4	1.78394e-13
25	98	4	KEGG_REGULATION_OF_AUTOPHAGY	4.57579e-05	PIK3C3,PIK3R4,PRKAA1,PRKAA2	0.000154745
145	98	11	KEGG_ENDOCYTOSIS	2.41056e-08	CBL,EGF,ERBB3,HRAS,IGF1R,MDM2,MET,PDGFRA,PRKCI,PRKCZ,SRC	9.34094e-08
45	98	24	KEGG_MTOR_SIGNALING_PATHWAY	0	AKT1,AKT2,AKT3,BRAF,DDIT4,EIF4E,EIF4EBP1,IGF1,MAPK1,MAPK3,PDPK1,PIK3CB,PIK3CD,PIK3CG,PIK3R1,PIK3R2,PRKAA1,PRKAA2,RHEB,RICTOR,RPS6KA1,RPS6KB1,STK11,TSC1	0
79	98	9	KEGG_APOPTOSIS	1.38698e-08	AKT1,AKT2,AKT3,ATM,PIK3CB,PIK3CD,PIK3CG,PIK3R1,PIK3R2	5.4889e-08
101	98	13	KEGG_VASCULAR_SMOOTH_MUSCLE_CONTRACTION	1.37401e-12	ARAF,BRAF,MAP2K1,MAP2K2,MAPK1,MAPK3,PRKCA,PRKCB,PRKCD,PRKCG,PRKCH,PRKCQ,RAF1	6.23332e-12
132	98	7	KEGG_WNT_SIGNALING_PATHWAY	9.79696e-05	CCND1,CCND2,EP300,GSK3B,PRKCA,PRKCB,PRKCG	0.000325399
18	98	6	KEGG_DORSO_VENTRAL_AXIS_FORMATION	4.26953e-09	GRB2,KRAS,MAP2K1,MAPK1,MAPK3,SOS1	1.76474e-08
78	98	5	KEGG_TGF_BETA_SIGNALING_PATHWAY	0.00042522	CDKN2B,EP300,MAPK1,MAPK3,RPS6KB1	0.00134052
110	98	7	KEGG_AXON_GUIDANCE	3.05922e-05	GSK3B,HRAS,KRAS,MAPK1,MAPK3,MET,NRAS	0.000109426
69	98	23	KEGG_VEGF_SIGNALING_PATHWAY	0	AKT1,AKT2,AKT3,HRAS,KRAS,MAP2K1,MAP2K2,MAPK1,MAPK3,NRAS,PIK3CB,PIK3CD,PIK3CG,PIK3R1,PIK3R2,PLCG1,PLCG2,PRKCA,PRKCB,PRKCG,RAF1,SHC2,SRC	0
182	98	35	KEGG_FOCAL_ADHESION	0	AKT1,AKT2,AKT3,BRAF,CCND1,CCND2,EGF,ERBB2,GRB2,GSK3B,HGF,HRAS,IGF1,IGF1R,MAP2K1,MAPK1,MAPK3,MET,PDGFA,PDGFB,PDGFRA,PDPK1,PIK3CB,PIK3CD,PIK3CG,PIK3R1,PIK3R2,PRKCA,PRKCB,PRKCG,RAF1,SHC1,SHC2,SOS1,SRC	0
71	98	7	KEGG_ADHERENS_JUNCTION	1.65491e-06	EP300,ERBB2,IGF1R,MAPK1,MAPK3,MET,SRC	6.03555e-06
113	98	16	KEGG_TIGHT_JUNCTION	6.66134e-16	AKT1,AKT2,AKT3,CDK4,HRAS,KRAS,NRAS,PRKCA,PRKCB,PRKCD,PRKCG,PRKCH,PRKCI,PRKCQ,PRKCZ,SRC	3.64414e-15
76	98	18	KEGG_GAP_JUNCTION	0	EGF,GRB2,HRAS,KRAS,MAP2K1,MAP2K2,MAPK1,MAPK3,NRAS,PDGFA,PDGFB,PDGFRA,PRKCA,PRKCB,PRKCG,RAF1,SOS1,SRC	0
90	98	12	KEGG_TOLL_LIKE_RECEPTOR_SIGNALING_PATHWAY	6.87161e-12	AKT1,AKT2,AKT3,MAP2K1,MAP2K2,MAPK1,MAPK3,PIK3CB,PIK3CD,PIK3CG,PIK3R1,PIK3R2	2.97237e-11
128	98	15	KEGG_JAK_STAT_SIGNALING_PATHWAY	9.40359e-14	AKT1,AKT2,AKT3,CBL,CCND1,CCND2,EP300,GRB2,PIK3CB,PIK3CD,PIK3CG,PIK3R1,PIK3R2,SOS1,SPRY2	4.72721e-13
108	98	24	KEGG_NATURAL_KILLER_CELL_MEDIATED_CYTOTOXICITY	0	ARAF,BRAF,GRB2,HRAS,KRAS,MAP2K1,MAP2K2,MAPK1,MAPK3,NRAS,PIK3CB,PIK3CD,PIK3CG,PIK3R1,PIK3R2,PLCG1,PLCG2,PRKCA,PRKCB,PRKCG,RAF1,SHC1,SHC2,SOS1	0
103	98	23	KEGG_T_CELL_RECEPTOR_SIGNALING_PATHWAY	0	AKT1,AKT2,AKT3,CBL,CDK4,GRB2,GSK3B,HRAS,KRAS,MAP2K1,MAP2K2,MAPK1,MAPK3,NRAS,PIK3CB,PIK3CD,PIK3CG,PIK3R1,PIK3R2,PLCG1,PRKCQ,RAF1,SOS1	0
68	98	21	KEGG_B_CELL_RECEPTOR_SIGNALING_PATHWAY	0	AKT1,AKT2,AKT3,GRB2,GSK3B,HRAS,KRAS,MAP2K1,MAP2K2,MAPK1,MAPK3,NRAS,PIK3CB,PIK3CD,PIK3CG,PIK3R1,PIK3R2,PLCG2,PRKCB,RAF1,SOS1	0
72	98	23	KEGG_FC_EPSILON_RI_SIGNALING_PATHWAY	0	AKT1,AKT2,AKT3,GRB2,HRAS,KRAS,MAP2K1,MAP2K2,MAPK1,MAPK3,NRAS,PIK3CB,PIK3CD,PIK3CG,PIK3R1,PIK3R2,PLCG1,PLCG2,PRKCA,PRKCB,PRKCD,RAF1,SOS1	0
84	98	19	KEGG_FC_GAMMA_R_MEDIATED_PHAGOCYTOSIS	0	AKT1,AKT2,AKT3,MAP2K1,MAPK1,MAPK3,PIK3CB,PIK3CD,PIK3CG,PIK3R1,PIK3R2,PLCG1,PLCG2,PRKCA,PRKCB,PRKCD,PRKCG,RAF1,RPS6KB1	0
99	98	10	KEGG_LEUKOCYTE_TRANSENDOTHELIAL_MIGRATION	6.84204e-09	PIK3CB,PIK3CD,PIK3CG,PIK3R1,PIK3R2,PLCG1,PLCG2,PRKCA,PRKCB,PRKCG	2.76656e-08
65	98	15	KEGG_LONG_TERM_POTENTIATION	0	ARAF,BRAF,EP300,HRAS,KRAS,MAP2K1,MAP2K2,MAPK1,MAPK3,NRAS,PRKCA,PRKCB,PRKCG,RAF1,RPS6KA1	0
116	98	29	KEGG_NEUROTROPHIN_SIGNALING_PATHWAY	0	AKT1,AKT2,AKT3,BRAF,FOXO3,GAB1,GRB2,GSK3B,HRAS,IRS1,KRAS,MAP2K1,MAP2K2,MAPK1,MAPK3,NRAS,PIK3CB,PIK3CD,PIK3CG,PIK3R1,PIK3R2,PLCG1,PLCG2,PRKCD,RAF1,RPS6KA1,SHC1,SHC2,SOS1	0
64	98	15	KEGG_LONG_TERM_DEPRESSION	0	ARAF,BRAF,HRAS,IGF1,IGF1R,KRAS,MAP2K1,MAP2K2,MAPK1,MAPK3,NRAS,PRKCA,PRKCB,PRKCG,RAF1	0
181	98	20	KEGG_REGULATION_OF_ACTIN_CYTOSKELETON	0	ARAF,BRAF,EGF,HRAS,KRAS,MAP2K1,MAP2K2,MAPK1,MAPK3,NRAS,PDGFA,PDGFB,PDGFRA,PIK3CB,PIK3CD,PIK3CG,PIK3R1,PIK3R2,RAF1,SOS1	0
124	98	38	KEGG_INSULIN_SIGNALING_PATHWAY	0	AKT1,AKT2,AKT3,ARAF,BRAF,CBL,EIF4E,EIF4EBP1,FOXO1,GRB2,GSK3B,HRAS,IRS1,KRAS,MAP2K1,MAP2K2,MAPK1,MAPK3,NRAS,PDPK1,PIK3CB,PIK3CD,PIK3CG,PIK3R1,PIK3R2,PRKAA1,PRKAA2,PRKAB1,PRKAB2,PRKCI,PRKCZ,RAF1,RHEB,RPS6KB1,SHC1,SHC2,SOS1,TSC1	0
90	98	14	KEGG_GNRH_SIGNALING_PATHWAY	1.16573e-14	GRB2,HRAS,KRAS,MAP2K1,MAP2K2,MAPK1,MAPK3,NRAS,PRKCA,PRKCB,PRKCD,RAF1,SOS1,SRC	6.19504e-14
73	98	22	KEGG_PROGESTERONE_MEDIATED_OOCYTE_MATURATION	0	AKT1,AKT2,AKT3,ARAF,BRAF,CDC25A,CDC25B,CDC25C,CDK2,IGF1,IGF1R,KRAS,MAP2K1,MAPK1,MAPK3,PIK3CB,PIK3CD,PIK3CG,PIK3R1,PIK3R2,RAF1,RPS6KA1	0
88	98	13	KEGG_MELANOGENESIS	2.20268e-13	EP300,GSK3B,HRAS,KRAS,MAP2K1,MAP2K2,MAPK1,MAPK3,NRAS,PRKCA,PRKCB,PRKCG,RAF1	1.07816e-12
63	98	10	KEGG_ADIPOCYTOKINE_SIGNALING_PATHWAY	7.13873e-11	AKT1,AKT2,AKT3,IRS1,PRKAA1,PRKAA2,PRKAB1,PRKAB2,PRKCQ,STK11	3.01774e-10
42	98	10	KEGG_TYPE_II_DIABETES_MELLITUS	9.45577e-13	IRS1,MAPK1,MAPK3,PIK3CB,PIK3CD,PIK3CG,PIK3R1,PIK3R2,PRKCD,PRKCZ	4.39693e-12
37	98	14	KEGG_ALDOSTERONE_REGULATED_SODIUM_REABSORPTION	0	IGF1,IRS1,KRAS,MAPK1,MAPK3,PDPK1,PIK3CB,PIK3CD,PIK3CG,PIK3R1,PIK3R2,PRKCA,PRKCB,PRKCG	0
34	98	4	KEGG_PRION_DISEASES	0.000158598	MAP2K1,MAP2K2,MAPK1,MAPK3	0.000517529
47	98	5	KEGG_VIBRIO_CHOLERAE_INFECTION	3.76931e-05	PLCG1,PLCG2,PRKCA,PRKCB,PRKCG	0.000132282
61	98	4	KEGG_EPITHELIAL_CELL_SIGNALING_IN_HELICOBACTER_PYLORI_INFECTION	0.00150909	MET,PLCG1,PLCG2,SRC	0.00467817
63	98	3	KEGG_LEISHMANIA_INFECTION	0.0145911	MAPK1,MAPK3,PRKCB	0.0437733
61	98	18	KEGG_COLORECTAL_CANCER	0	AKT1,AKT2,AKT3,ARAF,BRAF,CCND1,GSK3B,KRAS,MAP2K1,MAPK1,MAPK3,MSH6,PIK3CB,PIK3CD,PIK3CG,PIK3R1,PIK3R2,RAF1	0
66	98	25	KEGG_RENAL_CELL_CARCINOMA	0	AKT1,AKT2,AKT3,ARAF,BRAF,EP300,GAB1,GRB2,HGF,HRAS,KRAS,MAP2K1,MAP2K2,MAPK1,MAPK3,MET,NRAS,PDGFB,PIK3CB,PIK3CD,PIK3CG,PIK3R1,PIK3R2,RAF1,SOS1	0
70	98	23	KEGG_PANCREATIC_CANCER	0	AKT1,AKT2,AKT3,ARAF,BRAF,BRCA2,CCND1,CDK4,CDK6,E2F1,EGF,ERBB2,KRAS,MAP2K1,MAPK1,MAPK3,PIK3CB,PIK3CD,PIK3CG,PIK3R1,PIK3R2,RAF1,RB1	0
50	98	26	KEGG_ENDOMETRIAL_CANCER	0	AKT1,AKT2,AKT3,ARAF,BRAF,CCND1,EGF,ERBB2,FOXO3,GRB2,GSK3B,HRAS,KRAS,MAP2K1,MAP2K2,MAPK1,MAPK3,NRAS,PDPK1,PIK3CB,PIK3CD,PIK3CG,PIK3R1,PIK3R2,RAF1,SOS1	0
59	98	40	KEGG_GLIOMA	0	AKT1,AKT2,AKT3,ARAF,BRAF,CCND1,CDK4,CDK6,CDKN1A,E2F1,EGF,GRB2,HRAS,IGF1,IGF1R,KRAS,MAP2K1,MAP2K2,MAPK1,MAPK3,MDM2,NRAS,PDGFA,PDGFB,PDGFRA,PIK3CB,PIK3CD,PIK3CG,PIK3R1,PIK3R2,PLCG1,PLCG2,PRKCA,PRKCB,PRKCG,RAF1,RB1,SHC1,SHC2,SOS1	0
85	98	39	KEGG_PROSTATE_CANCER	0	AKT1,AKT2,AKT3,ARAF,BRAF,CCND1,CCNE1,CDK2,CDKN1A,CDKN1B,E2F1,EGF,EP300,ERBB2,FOXO1,GRB2,GSK3B,HRAS,IGF1,IGF1R,KRAS,MAP2K1,MAP2K2,MAPK1,MAPK3,MDM2,NRAS,PDGFA,PDGFB,PDGFRA,PDPK1,PIK3CB,PIK3CD,PIK3CG,PIK3R1,PIK3R2,RAF1,RB1,SOS1	0
29	98	9	KEGG_THYROID_CANCER	9.42579e-13	BRAF,CCND1,HRAS,KRAS,MAP2K1,MAP2K2,MAPK1,MAPK3,NRAS	4.39693e-12
66	98	33	KEGG_MELANOMA	0	AKT1,AKT2,AKT3,ARAF,BRAF,CCND1,CDK4,CDK6,CDKN1A,E2F1,EGF,HGF,HRAS,IGF1,IGF1R,KRAS,MAP2K1,MAP2K2,MAPK1,MAPK3,MDM2,MET,NRAS,PDGFA,PDGFB,PDGFRA,PIK3CB,PIK3CD,PIK3CG,PIK3R1,PIK3R2,RAF1,RB1	0
41	98	18	KEGG_BLADDER_CANCER	0	ARAF,BRAF,CCND1,CDK4,CDKN1A,E2F1,EGF,ERBB2,HRAS,KRAS,MAP2K1,MAP2K2,MAPK1,MAPK3,MDM2,NRAS,RAF1,RB1	0
70	98	31	KEGG_CHRONIC_MYELOID_LEUKEMIA	0	AKT1,AKT2,AKT3,ARAF,BRAF,CBL,CCND1,CDK4,CDK6,CDKN1A,CDKN1B,E2F1,GRB2,HRAS,KRAS,MAP2K1,MAP2K2,MAPK1,MAPK3,MDM2,NRAS,PIK3CB,PIK3CD,PIK3CG,PIK3R1,PIK3R2,RAF1,RB1,SHC1,SHC2,SOS1	0
55	98	23	KEGG_ACUTE_MYELOID_LEUKEMIA	0	AKT1,AKT2,AKT3,ARAF,BRAF,CCND1,EIF4EBP1,GRB2,HRAS,KRAS,MAP2K1,MAP2K2,MAPK1,MAPK3,NRAS,PIK3CB,PIK3CD,PIK3CG,PIK3R1,PIK3R2,RAF1,RPS6KB1,SOS1	0
81	98	17	KEGG_SMALL_CELL_LUNG_CANCER	0	AKT1,AKT2,AKT3,CCND1,CCNE1,CDK2,CDK4,CDK6,CDKN1B,CDKN2B,E2F1,PIK3CB,PIK3CD,PIK3CG,PIK3R1,PIK3R2,RB1	0
51	98	34	KEGG_NON_SMALL_CELL_LUNG_CANCER	0	AKT1,AKT2,AKT3,ARAF,BRAF,CCND1,CDK4,CDK6,E2F1,EGF,ERBB2,FOXO3,GRB2,HRAS,KRAS,MAP2K1,MAP2K2,MAPK1,MAPK3,NRAS,PDPK1,PIK3CB,PIK3CD,PIK3CG,PIK3R1,PIK3R2,PLCG1,PLCG2,PRKCA,PRKCB,PRKCG,RAF1,RB1,SOS1	0
76	98	5	KEGG_HYPERTROPHIC_CARDIOMYOPATHY_HCM	0.000376915	IGF1,PRKAA1,PRKAA2,PRKAB1,PRKAB2	0.00120873
