# Supplementary material for: Prioritizing cancer-related microRNAs by integrating microRNA and mRNA datasets
Source: Sci Rep. 2016 Oct 13;6:35350. doi: 10.1038/srep35350 (PMC5062133; doi:10.1038/srep35350)
Supplement: Supplementary Table 11 [file srep35350-s12.xls]

## Sheet: Sheet1
# of gene in function	# of OVC genes	# of common gene	Description	p-value	related_gene	adjusted_p-value
15	379	3	KEGG_ONE_CARBON_POOL_BY_FOLATE	0.010618	MTHFR,SHMT1,TYMS	0.0274299
45	379	6	KEGG_METABOLISM_OF_XENOBIOTICS_BY_CYTOCHROME_P450	0.00269472	CYP1B1,CYP3A4,EPHX1,GSTM1,GSTO2,GSTP1	0.00808416
41	379	5	KEGG_NUCLEOTIDE_EXCISION_REPAIR	0.00888167	ERCC1,ERCC2,ERCC3,ERCC5,XPA	0.0232675
23	379	4	KEGG_MISMATCH_REPAIR	0.00532088	MLH1,MSH2,MSH3,MSH6	0.0145542
236	379	34	KEGG_MAPK_SIGNALING_PATHWAY	8.21565e-14	AKT1,AKT2,BRAF,CASP3,CDC25B,CDC42,DUSP3,EGF,EGFR,FASLG,GADD45A,HRAS,HSPB1,KRAS,MAP2K1,MAP2K3,MAP2K4,MAP2K7,MAP3K1,MAP3K2,MAP3K3,MAP3K4,MAP3K5,MAP3K8,MAPK1,MAPK3,MAPK8,MYC,NTRK2,PDGFRA,PRKACA,RAF1,TNF,TP53	9.55069e-13
80	379	25	KEGG_ERBB_SIGNALING_PATHWAY	0	AKT1,AKT2,BAD,BRAF,CDKN1A,CDKN1B,EGF,EGFR,ERBB2,ERBB3,ERBB4,GSK3B,HRAS,KRAS,MAP2K1,MAP2K4,MAP2K7,MAPK1,MAPK3,MAPK8,MYC,PIK3CA,PTK2,RAF1,RPS6KB1	0
218	379	32	KEGG_CYTOKINE_CYTOKINE_RECEPTOR_INTERACTION	2.70228e-13	ACVR1B,ACVR2A,ACVR2B,AMH,BMP2,CD40,CSF1,CSF1R,CSF2,CSF3,CSF3R,CXCL1,CXCL12,CXCR4,EGF,EGFR,EPO,EPOR,FASLG,FLT1,HGF,IL18,IL6,KDR,KIT,KITLG,PDGFRA,TNF,TNFRSF10A,TNFRSF10B,TNFSF10,VEGFA	2.95662e-12
156	379	20	KEGG_CHEMOKINE_SIGNALING_PATHWAY	9.19293e-08	AKT1,AKT2,BRAF,CDC42,CSK,CXCL1,CXCL12,CXCR4,GSK3B,HRAS,KRAS,MAP2K1,MAPK1,MAPK3,PIK3CA,PRKACA,PTK2,RAF1,ROCK1,STAT3	5.18147e-07
105	379	29	KEGG_CELL_CYCLE	0	ATM,ATR,CCND1,CDC20,CDC25A,CDC25B,CDC25C,CDK2,CDK4,CDKN1A,CDKN1B,CDKN1C,CDKN2A,CDKN2B,CDKN2C,CDKN2D,CHEK2,E2F1,E2F2,E2F3,E2F4,E2F5,GADD45A,GSK3B,MAD2L1,MDM2,MYC,SMAD4,TP53	0
92	379	11	KEGG_OOCYTE_MEIOSIS	0.000141821	AR,AURKA,CDC20,CDC25C,CDK2,MAD2L1,MAP2K1,MAPK1,MAPK3,PPP2R5D,PRKACA	0.000507283
59	379	19	KEGG_P53_SIGNALING_PATHWAY	8.21565e-15	ATM,ATR,BAX,CASP3,CCND1,CD82,CDK2,CDK4,CDKN1A,CDKN2A,CHEK2,GADD45A,IGFBP3,MDM2,PTEN,SERPINB5,SERPINE1,TNFRSF10B,TP53	1.09151e-13
145	379	16	KEGG_ENDOCYTOSIS	1.28745e-05	CDC42,CSF1R,CXCR4,DAB2,EGF,EGFR,ERBB3,ERBB4,FLT1,HRAS,KDR,KIT,MDM2,PDGFRA,PRKCI,PSD3	5.70155e-05
45	379	10	KEGG_MTOR_SIGNALING_PATHWAY	1.01003e-06	AKT1,AKT2,BRAF,HIF1A,MAPK1,MAPK3,PIK3CA,RPS6KB1,STK11,VEGFA	5.21847e-06
79	379	18	KEGG_APOPTOSIS	2.92344e-11	AKT1,AKT2,ATM,BAD,BAX,BCL2,BCL2L1,BIRC2,CASP3,CFLAR,FASLG,PIK3CA,PRKACA,TNF,TNFRSF10A,TNFRSF10B,TNFSF10,TP53	2.36417e-10
101	379	9	KEGG_VASCULAR_SMOOTH_MUSCLE_CONTRACTION	0.00449752	AGTR1,BRAF,EDNRA,MAP2K1,MAPK1,MAPK3,PRKACA,RAF1,ROCK1	0.0124857
132	379	13	KEGG_WNT_SIGNALING_PATHWAY	0.000263686	AXIN2,CCND1,CTNNB1,GSK3B,MAPK8,MMP7,MYC,PPP2R5D,PRKACA,ROCK1,SMAD4,TP53,WNT2B	0.000875813
18	379	6	KEGG_DORSO_VENTRAL_AXIS_FORMATION	1.25798e-05	EGFR,ETS1,KRAS,MAP2K1,MAPK1,MAPK3	5.70155e-05
45	379	5	KEGG_HEDGEHOG_SIGNALING_PATHWAY	0.0130777	BMP2,BMP4,GSK3B,PRKACA,WNT2B	0.0333212
78	379	18	KEGG_TGF_BETA_SIGNALING_PATHWAY	2.32339e-11	ACVR1C,ACVR2A,ACVR2B,AMH,BMP2,BMP4,CDKN2B,E2F4,E2F5,LTBP1,MAPK1,MAPK3,MYC,ROCK1,RPS6KB1,SMAD4,THBS3,TNF	1.96432e-10
110	379	17	KEGG_AXON_GUIDANCE	5.42659e-08	CDC42,CXCL12,CXCR4,DCC,EPHA1,EPHA2,EPHA5,EPHB2,EPHB4,GSK3B,HRAS,KRAS,MAPK1,MAPK3,PTK2,ROCK1,SEMA3B	3.36448e-07
69	379	15	KEGG_VEGF_SIGNALING_PATHWAY	2.6931e-09	AKT1,AKT2,BAD,CDC42,HRAS,HSPB1,KDR,KRAS,MAP2K1,MAPK1,MAPK3,PIK3CA,PTK2,RAF1,VEGFA	1.85525e-08
182	379	33	KEGG_FOCAL_ADHESION	2.22045e-16	AKT1,AKT2,BAD,BCL2,BIRC2,BRAF,CAV1,CCND1,CDC42,CTNNB1,EGF,EGFR,ERBB2,FLT1,FN1,GSK3B,HGF,HRAS,ILK,ITGB3,KDR,MAP2K1,MAPK1,MAPK3,MAPK8,PDGFRA,PIK3CA,PTEN,PTK2,RAF1,ROCK1,THBS3,VEGFA	3.17695e-15
116	379	13	KEGG_CELL_ADHESION_MOLECULES_CAMS	7.08498e-05	CD34,CD40,CD80,CD86,CD99,CDH1,CLDN1,CLDN3,CLDN4,HLA-DQA1,HLA-DRB1,NEO1,SDC1	0.000258393
71	379	11	KEGG_ADHERENS_JUNCTION	1.2194e-05	CDC42,CDH1,CTNNA1,CTNNB1,EGFR,ERBB2,INSR,MAPK1,MAPK3,MLLT4,SMAD4	5.67021e-05
113	379	14	KEGG_TIGHT_JUNCTION	1.19111e-05	AKT1,AKT2,CDC42,CDK4,CLDN1,CLDN3,CLDN4,CTNNA1,CTNNB1,HRAS,KRAS,MLLT4,PRKCI,PTEN	5.67021e-05
76	379	13	KEGG_GAP_JUNCTION	6.13033e-07	EGF,EGFR,GJA1,HRAS,KRAS,MAP2K1,MAP3K2,MAPK1,MAPK3,PDGFRA,PRKACA,RAF1,TUBB3	3.25783e-06
90	379	16	KEGG_TOLL_LIKE_RECEPTOR_SIGNALING_PATHWAY	1.73214e-08	AKT1,AKT2,CD40,CD80,CD86,IL6,MAP2K1,MAP2K3,MAP2K4,MAP2K7,MAP3K8,MAPK1,MAPK3,MAPK8,PIK3CA,TNF	1.11096e-07
52	379	8	KEGG_NOD_LIKE_RECEPTOR_SIGNALING_PATHWAY	0.000200126	BIRC2,CXCL1,IL18,IL6,MAPK1,MAPK3,MAPK8,TNF	0.000676788
128	379	14	KEGG_JAK_STAT_SIGNALING_PATHWAY	4.92713e-05	AKT1,AKT2,BCL2L1,CCND1,CSF2,CSF3,CSF3R,EPO,EPOR,IL13RA2,IL6,MYC,PIK3CA,STAT3	0.000191077
78	379	17	KEGG_HEMATOPOIETIC_CELL_LINEAGE	2.2155e-10	CD34,CD44,CD9,CSF1,CSF1R,CSF2,CSF3,CSF3R,EPO,EPOR,HLA-DRB1,IL6,ITGB3,KIT,KITLG,MS4A1,TNF	1.64833e-09
108	379	15	KEGG_NATURAL_KILLER_CELL_MEDIATED_CYTOTOXICITY	1.3598e-06	BRAF,CASP3,CSF2,FASLG,HRAS,KRAS,MAP2K1,MAPK1,MAPK3,PIK3CA,RAF1,TNF,TNFRSF10A,TNFRSF10B,TNFSF10	6.83575e-06
103	379	16	KEGG_T_CELL_RECEPTOR_SIGNALING_PATHWAY	1.24716e-07	AKT1,AKT2,CDC42,CDK4,CSF2,GSK3B,HRAS,KRAS,MAP2K1,MAP2K7,MAP3K8,MAPK1,MAPK3,PIK3CA,RAF1,TNF	6.82269e-07
68	379	10	KEGG_B_CELL_RECEPTOR_SIGNALING_PATHWAY	4.83151e-05	AKT1,AKT2,GSK3B,HRAS,KRAS,MAP2K1,MAPK1,MAPK3,PIK3CA,RAF1	0.000191077
72	379	15	KEGG_FC_EPSILON_RI_SIGNALING_PATHWAY	5.03633e-09	AKT1,AKT2,CSF2,HRAS,KRAS,MAP2K1,MAP2K3,MAP2K4,MAP2K7,MAPK1,MAPK3,MAPK8,PIK3CA,RAF1,TNF	3.34556e-08
84	379	11	KEGG_FC_GAMMA_R_MEDIATED_PHAGOCYTOSIS	6.13521e-05	AKT1,AKT2,AMPH,CDC42,MAP2K1,MAPK1,MAPK3,PIK3CA,PPAP2A,RAF1,RPS6KB1	0.00022823
99	379	16	KEGG_LEUKOCYTE_TRANSENDOTHELIAL_MIGRATION	7.04336e-08	CD99,CDC42,CLDN1,CLDN3,CLDN4,CTNNA1,CTNNB1,CXCL12,CXCR4,MLLT4,MMP2,MMP9,MSN,PIK3CA,PTK2,ROCK1	4.09395e-07
39	379	8	KEGG_INTESTINAL_IMMUNE_NETWORK_FOR_IGA_PRODUCTION	2.33811e-05	CD40,CD80,CD86,CXCL12,CXCR4,HLA-DQA1,HLA-DRB1,IL6	9.66419e-05
65	379	9	KEGG_LONG_TERM_POTENTIATION	0.000185306	BRAF,CAMK4,HRAS,KRAS,MAP2K1,MAPK1,MAPK3,PRKACA,RAF1	0.000638277
116	379	25	KEGG_NEUROTROPHIN_SIGNALING_PATHWAY	1.5099e-14	AKT1,AKT2,BAD,BAX,BCL2,BRAF,CAMK4,CDC42,CSK,FASLG,GSK3B,HRAS,KRAS,MAP2K1,MAP2K7,MAP3K1,MAP3K3,MAP3K5,MAPK1,MAPK3,MAPK8,NTRK2,PIK3CA,RAF1,TP53	1.87228e-13
64	379	7	KEGG_LONG_TERM_DEPRESSION	0.0038422	BRAF,HRAS,KRAS,MAP2K1,MAPK1,MAPK3,RAF1	0.0109946
181	379	18	KEGG_REGULATION_OF_ACTIN_CYTOSKELETON	1.59577e-05	BRAF,CDC42,CSK,EGF,EGFR,FN1,HRAS,ITGB3,KRAS,MAP2K1,MAPK1,MAPK3,MSN,PDGFRA,PIK3CA,PTK2,RAF1,ROCK1	6.90263e-05
124	379	18	KEGG_INSULIN_SIGNALING_PATHWAY	5.95741e-08	AKT1,AKT2,BAD,BRAF,FASN,GSK3B,HRAS,INSR,KRAS,MAP2K1,MAPK1,MAPK3,MAPK8,PIK3CA,PRKACA,PRKCI,RAF1,RPS6KB1	3.57444e-07
90	379	20	KEGG_GNRH_SIGNALING_PATHWAY	3.751e-12	CDC42,EGFR,GNRH1,HRAS,KRAS,MAP2K1,MAP2K3,MAP2K4,MAP2K7,MAP3K1,MAP3K2,MAP3K3,MAP3K4,MAPK1,MAPK3,MAPK8,MMP14,MMP2,PRKACA,RAF1	3.67203e-11
73	379	16	KEGG_PROGESTERONE_MEDIATED_OOCYTE_MATURATION	6.93535e-10	AKT1,AKT2,BRAF,CDC25A,CDC25B,CDC25C,CDK2,KRAS,MAD2L1,MAP2K1,MAPK1,MAPK3,MAPK8,PIK3CA,PRKACA,RAF1	4.96144e-09
88	379	13	KEGG_MELANOGENESIS	3.4244e-06	CTNNB1,EDN1,GSK3B,HRAS,KIT,KITLG,KRAS,MAP2K1,MAPK1,MAPK3,PRKACA,RAF1,WNT2B	1.67615e-05
63	379	7	KEGG_ADIPOCYTOKINE_SIGNALING_PATHWAY	0.0035147	AKT1,AKT2,MAPK8,SLC2A1,STAT3,STK11,TNF	0.0102146
42	379	6	KEGG_TYPE_II_DIABETES_MELLITUS	0.00187835	INSR,MAPK1,MAPK3,MAPK8,PIK3CA,TNF	0.00572744
39	379	6	KEGG_TYPE_I_DIABETES_MELLITUS	0.00126458	CD80,CD86,FASLG,HLA-DQA1,HLA-DRB1,TNF	0.00398664
37	379	5	KEGG_ALDOSTERONE_REGULATED_SODIUM_REABSORPTION	0.00572217	INSR,KRAS,MAPK1,MAPK3,PIK3CA	0.015425
50	379	9	KEGG_AMYOTROPHIC_LATERAL_SCLEROSIS_ALS	2.20143e-05	BAD,BAX,BCL2,BCL2L1,CASP3,MAP2K3,MAP3K5,TNF,TP53	9.30605e-05
34	379	6	KEGG_PRION_DISEASES	0.000595068	BAX,IL6,MAP2K1,MAPK1,MAPK3,PRKACA	0.00190832
61	379	7	KEGG_EPITHELIAL_CELL_SIGNALING_IN_HELICOBACTER_PYLORI_INFECTION	0.00292383	CASP3,CDC42,CSK,CXCL1,EGFR,MAP2K4,MAPK8	0.00863225
49	379	6	KEGG_PATHOGENIC_ESCHERICHIA_COLI_INFECTION	0.0041644	CDC42,CDH1,CLDN1,CTNNB1,ROCK1,TUBB3	0.011736
301	379	74	KEGG_PATHWAYS_IN_CANCER	0	AKT1,AKT2,AR,AXIN2,BAD,BAX,BCL2,BCL2L1,BIRC2,BMP2,BMP4,BRAF,BRCA2,CASP3,CCND1,CDC42,CDH1,CDK2,CDK4,CDKN1A,CDKN1B,CDKN2A,CDKN2B,CSF1R,CSF3R,CTNNA1,CTNNB1,DCC,E2F1,E2F2,E2F3,EGF,EGFR,ERBB2,ETS1,FASLG,FN1,GSK3B,GSTP1,HGF,HIF1A,HRAS,IL6,KIT,KITLG,KLK3,KRAS,MAP2K1,MAPK1,MAPK3,MAPK8,MDM2,MLH1,MMP1,MMP2,MMP9,MSH2,MSH3,MSH6,MYC,PAX8,PDGFRA,PIK3CA,PPARG,PTEN,PTK2,RAF1,RASSF1,SLC2A1,SMAD4,STAT3,TP53,VEGFA,…	0
61	379	26	KEGG_COLORECTAL_CANCER	0	AKT1,AKT2,AXIN2,BAD,BAX,BCL2,BRAF,CASP3,CCND1,CTNNB1,DCC,GSK3B,KRAS,MAP2K1,MAPK1,MAPK3,MAPK8,MLH1,MSH2,MSH3,MSH6,MYC,PIK3CA,RAF1,SMAD4,TP53	0
66	379	16	KEGG_RENAL_CELL_CARCINOMA	1.37644e-10	AKT1,AKT2,BRAF,CDC42,ETS1,HGF,HIF1A,HRAS,KRAS,MAP2K1,MAPK1,MAPK3,PIK3CA,RAF1,SLC2A1,VEGFA	1.06674e-09
70	379	27	KEGG_PANCREATIC_CANCER	0	AKT1,AKT2,BAD,BCL2L1,BRAF,BRCA2,CCND1,CDC42,CDK4,CDKN2A,E2F1,E2F2,E2F3,EGF,EGFR,ERBB2,KRAS,MAP2K1,MAPK1,MAPK3,MAPK8,PIK3CA,RAF1,SMAD4,STAT3,TP53,VEGFA	0
50	379	25	KEGG_ENDOMETRIAL_CANCER	0	AKT1,AKT2,AXIN2,BAD,BRAF,CCND1,CDH1,CTNNA1,CTNNB1,EGF,EGFR,ERBB2,GSK3B,HRAS,ILK,KRAS,MAP2K1,MAPK1,MAPK3,MLH1,MYC,PIK3CA,PTEN,RAF1,TP53	0
59	379	23	KEGG_GLIOMA	0	AKT1,AKT2,BRAF,CCND1,CDK4,CDKN1A,CDKN2A,E2F1,E2F2,E2F3,EGF,EGFR,HRAS,KRAS,MAP2K1,MAPK1,MAPK3,MDM2,PDGFRA,PIK3CA,PTEN,RAF1,TP53	0
85	379	31	KEGG_PROSTATE_CANCER	0	AKT1,AKT2,AR,BAD,BCL2,BRAF,CCND1,CDK2,CDKN1A,CDKN1B,CTNNB1,E2F1,E2F2,E2F3,EGF,EGFR,ERBB2,GSK3B,GSTP1,HRAS,KLK3,KRAS,MAP2K1,MAPK1,MAPK3,MDM2,PDGFRA,PIK3CA,PTEN,RAF1,TP53	0
29	379	13	KEGG_THYROID_CANCER	1.04294e-12	BRAF,CCND1,CDH1,CTNNB1,HRAS,KRAS,MAP2K1,MAPK1,MAPK3,MYC,PAX8,PPARG,TP53	1.07771e-11
46	379	7	KEGG_BASAL_CELL_CARCINOMA	0.000536835	AXIN2,BMP2,BMP4,CTNNB1,GSK3B,TP53,WNT2B	0.00175178
66	379	26	KEGG_MELANOMA	0	AKT1,AKT2,BAD,BRAF,CCND1,CDH1,CDK4,CDKN1A,CDKN2A,E2F1,E2F2,E2F3,EGF,EGFR,HGF,HRAS,KRAS,MAP2K1,MAPK1,MAPK3,MDM2,PDGFRA,PIK3CA,PTEN,RAF1,TP53	0
41	379	26	KEGG_BLADDER_CANCER	0	BRAF,CCND1,CDH1,CDK4,CDKN1A,CDKN2A,E2F1,E2F2,E2F3,EGF,EGFR,ERBB2,HRAS,KRAS,MAP2K1,MAPK1,MAPK3,MDM2,MMP1,MMP2,MMP9,MYC,RAF1,RASSF1,TP53,VEGFA	0
70	379	24	KEGG_CHRONIC_MYELOID_LEUKEMIA	0	AKT1,AKT2,BAD,BCL2L1,BRAF,CCND1,CDK4,CDKN1A,CDKN1B,CDKN2A,E2F1,E2F2,E2F3,HRAS,KRAS,MAP2K1,MAPK1,MAPK3,MDM2,MYC,PIK3CA,RAF1,SMAD4,TP53	0
55	379	16	KEGG_ACUTE_MYELOID_LEUKEMIA	6.56963e-12	AKT1,AKT2,BAD,BRAF,CCND1,HRAS,KIT,KRAS,MAP2K1,MAPK1,MAPK3,MYC,PIK3CA,RAF1,RPS6KB1,STAT3	5.81882e-11
81	379	19	KEGG_SMALL_CELL_LUNG_CANCER	4.68792e-12	AKT1,AKT2,BCL2,BCL2L1,BIRC2,CCND1,CDK2,CDK4,CDKN1B,CDKN2B,E2F1,E2F2,E2F3,FN1,MYC,PIK3CA,PTEN,PTK2,TP53	4.35976e-11
51	379	22	KEGG_NON_SMALL_CELL_LUNG_CANCER	0	AKT1,AKT2,BAD,BRAF,CCND1,CDK4,CDKN2A,E2F1,E2F2,E2F3,EGF,EGFR,ERBB2,HRAS,KRAS,MAP2K1,MAPK1,MAPK3,PIK3CA,RAF1,RASSF1,TP53	0
25	379	4	KEGG_ASTHMA	0.00723471	CD40,HLA-DQA1,HLA-DRB1,TNF	0.0192237
42	379	6	KEGG_AUTOIMMUNE_THYROID_DISEASE	0.00187835	CD40,CD80,CD86,FASLG,HLA-DQA1,HLA-DRB1	0.00572744
33	379	7	KEGG_ALLOGRAFT_REJECTION	6.09101e-05	CD40,CD80,CD86,FASLG,HLA-DQA1,HLA-DRB1,TNF	0.00022823
32	379	7	KEGG_GRAFT_VERSUS_HOST_DISEASE	4.93102e-05	CD80,CD86,FASLG,HLA-DQA1,HLA-DRB1,IL6,TNF	0.000191077
65	379	9	KEGG_VIRAL_MYOCARDITIS	0.000185306	CASP3,CAV1,CCND1,CD40,CD80,CD86,CXADR,HLA-DQA1,HLA-DRB1	0.000638277
