# Supplementary material for: Prioritizing cancer-related microRNAs by integrating microRNA and mRNA datasets
Source: Sci Rep. 2016 Oct 13;6:35350. doi: 10.1038/srep35350 (PMC5062133; doi:10.1038/srep35350)
Supplement: Supplementary Table 12 [file srep35350-s13.xls]

## Sheet: kegg_result_union
miRNA	# of genes in pathway	# of related genes	# of common gene	Description	related_gene	p-value	adjusted_p-value
miR-22	108	1657	28	KEGG_LYSOSOME	AP3B2,ARSA,CD63,CTSB,CTSC,CTSD,CTSH,CTSL1,CTSS,CTSZ,DNASE2,FUCA1,GM2A,GNS,HEXA,HEXB,LAMP2,LAPTM4B,LAPTM5,MAN2B1,MANBA,NAGA,NPC1,NPC2,SLC11A1,TCIRG1,TPP1,AP3B1	0.000545408	0.0227585
miR-22	65	1657	20	KEGG_COMPLEMENT_AND_COAGULATION_CASCADES	BDKRB2,C1QA,C1QB,C1S,C2,C3,C3AR1,C5AR1,CD59,CFB,CFD,CFH,CFI,F13A1,PLAU,PLAUR,SERPINA1,SERPINE1,SERPING1,THBD	0.000308041	0.0190985
miR-22	78	1657	22	KEGG_HEMATOPOIETIC_CELL_LINEAGE	ANPEP,CD14,CD1D,CD33,CD37,CD4,CD44,CD59,CSF1R,CSF3R,FCGR1A,HLA-DRA,HLA-DRB1,IL1R1,IL1R2,IL2RA,IL4R,IL6,ITGA3,ITGA5,ITGAM,TFRC	0.000611788	0.0227585
miR-22	84	1657	26	KEGG_FC_GAMMA_R_MEDIATED_PHAGOCYTOSIS	ARPC1B,CRKL,DOCK2,FCGR1A,FCGR2A,FCGR2B,GSN,HCK,LYN,MARCKS,MARCKSL1,MYO10,NCF1,PIK3R2,PIK3R3,PIP4K2B,PLA2G6,PLCG2,PTPRC,RAF1,SPHK1,SYK,VAV1,WAS,WASF1,ARPC5	3.6687e-05	0.00341189
miR-22	39	1657	13	KEGG_INTESTINAL_IMMUNE_NETWORK_FOR_IGA_PRODUCTION	CD86,CXCR4,HLA-DMA,HLA-DMB,HLA-DPB1,HLA-DQB1,HLA-DRA,HLA-DRB1,IL10,IL15,IL15RA,IL6,LTBR	0.00150571	0.046677
miR-22	63	1657	22	KEGG_LEISHMANIA_INFECTION	C3,CYBA,FCGR1A,FCGR2A,FCGR3B,HLA-DMA,HLA-DMB,HLA-DPB1,HLA-DQB1,HLA-DRA,HLA-DRB1,IL10,IRAK4,ITGAM,ITGB1,ITGB2,MARCKSL1,NCF1,NCF2,NCF4,PTPN6,TLR2	1.78207e-05	0.00331464
miR-9*	108	1140	22	KEGG_LYSOSOME	ACP5,AP3S1,CTSB,CTSC,CTSK,CTSL1,CTSZ,FUCA1,GLA,GLB1,GNS,HEXB,IGF2R,M6PR,MAN2B1,MANBA,NAGA,NPC2,SLC11A1,TCIRG1,AP3B1,IDS	0.000424228	0.0197266
miR-9*	110	1140	22	KEGG_AXON_GUIDANCE	CXCL12,CXCR4,FES,ITGB1,NRP1,PAK1,PLXNB1,RAC2,RHOD,RND1,SEMA3C,SEMA3F,SLIT1,SLIT2,SLIT3,SRGAP3,UNC5C,EFNA1,GNAI1,PPP3R1,NFATC3,NFAT5	0.00055321	0.0205794
miR-9*	182	1140	34	KEGG_FOCAL_ADHESION	CAV1,CAV2,CCND2,COL1A1,COL1A2,COL3A1,COL5A1,COL5A2,COL6A1,COL6A2,COL6A3,FLNB,FN1,HGF,IBSP,IGF1,ITGA4,ITGA5,ITGB1,ITGB5,LAMB1,LAMC1,MYL9,MYLK,PAK1,RAC2,SHC1,SHC3,THBS1,VCL,VEGFC,CCND1,CRK,VEGFA	8.45632e-05	0.00786438
miR-9*	78	1140	20	KEGG_ECM_RECEPTOR_INTERACTION	COL1A1,COL1A2,COL3A1,COL5A1,COL5A2,COL6A1,COL6A2,COL6A3,FN1,IBSP,ITGA4,ITGA5,ITGB1,ITGB5,LAMB1,LAMC1,SDC1,SDC2,SDC3,THBS1	2.67507e-05	0.00497562
miR-9*	65	1140	16	KEGG_COMPLEMENT_AND_COAGULATION_CASCADES	BDKRB2,C1S,C2,C5AR1,CFB,CFD,CFH,CFI,CR1,F13A1,MASP1,PLAU,PLAUR,SERPINE1,THBD,F2	0.000278914	0.0172927
miR-181a	236	1044	42	KEGG_MAPK_SIGNALING_PATHWAY	CACNG4,CD14,DUSP8,FAS,FGF12,FGF9,FLNA,GADD45G,HSPB1,IL1R1,MAP3K8,MAPK8IP3,MAPT,NF1,PLA2G6,RAC2,RAPGEF2,RRAS,STMN1,TAOK3,TGFBR2,TNFRSF1A,RELB,ARRB2,DUSP5,DUSP6,HRAS,IL1A,KRAS,MAP2K1,MAP3K3,MAP4K4,MAPK1,MAPK14,NLK,PDGFRA,PPP3CA,PPP3CB,RPS6KA3,TGFBR1,ELK4,FOS	5.16515e-06	0.000960718
miR-181a	218	1044	37	KEGG_CYTOKINE_CYTOKINE_RECEPTOR_INTERACTION	CCL2,CCL20,CCL7,CCR5,CLCF1,CSF2RB,CXCL14,CXCR4,FAS,HGF,IFNGR2,IL10RA,IL10RB,IL13RA1,IL15,IL15RA,IL1R1,IL2RA,IL4R,IL7R,LIF,LTBR,TGFBR2,TNFRSF10B,TNFRSF11B,TNFRSF12A,TNFRSF1A,TNFRSF1B,TNFSF4,BMPR2,CCL22,IFNG,IL1A,PDGFRA,PRLR,TGFBR1,TNFRSF13B	5.38892e-05	0.00348233
miR-181a	156	1044	25	KEGG_CHEMOKINE_SIGNALING_PATHWAY	CCL2,CCL20,CCL7,CCR5,CXCL14,CXCR4,ELMO1,GNG4,GRK4,GSK3B,PIK3R1,PLCB1,RAC2,SHC1,SHC3,ADRBK1,ARRB2,CCL22,GNAI3,HRAS,KRAS,MAP2K1,MAPK1,PRKCD,STAT3	0.00192537	0.0275296
miR-181a	59	1044	13	KEGG_P53_SIGNALING_PATHWAY	BAI1,CASP8,FAS,GADD45G,RPRM,SERPINE1,SIAH1,STEAP3,THBS1,TNFRSF10B,ATM,CCNG1,PMAIP1	0.0013548	0.0251993
miR-181a	108	1044	20	KEGG_LYSOSOME	CD164,CTSB,CTSC,CTSL1,CTSS,CTSZ,FUCA1,GLB1,GNS,GUSB,HEXB,MAN2B1,NAGA,NPC2,SLC11A1,TCIRG1,AP3M2,IDS,LAPTM4B,SORT1	0.00088674	0.0206167
miR-181a	79	1044	15	KEGG_APOPTOSIS	BIRC3,CASP7,CASP8,CSF2RB,FAS,IL1R1,PIK3R1,TNFRSF10B,TNFRSF1A,TRADD,ATM,BCL2,IL1A,PPP3CA,PPP3CB	0.00291105	0.0331417
miR-181a	132	1044	24	KEGG_WNT_SIGNALING_PATHWAY	APC2,CSNK1E,CXXC4,DKK1,DKK2,FZD1,FZD7,GSK3B,LRP6,MMP7,PLCB1,RAC2,SIAH1,FOSL1,CSNK1A1,NLK,PPP2R5E,PPP3CA,PPP3CB,TBL1XR1,WIF1,WNT16,WNT2,SMAD2	0.000377867	0.0117139
miR-181a	18	1044	6	KEGG_DORSO_VENTRAL_AXIS_FORMATION	NOTCH1,KRAS,MAP2K1,MAPK1,NOTCH2,ETS1	0.00312308	0.0331417
miR-181a	110	1044	23	KEGG_AXON_GUIDANCE	CXCR4,DCC,EFNB2,EPHB1,EPHB4,FES,GSK3B,NRP1,PAK3,PAK7,PLXNB1,PLXNB3,RAC2,RHOD,SLIT3,SRGAP3,EPHA5,GNAI3,HRAS,KRAS,MAPK1,PPP3CA,PPP3CB	5.61667e-05	0.00348233
miR-181a	182	1044	31	KEGG_FOCAL_ADHESION	ACTN1,BIRC3,COL1A1,COL1A2,COL3A1,COL5A1,COL6A1,COL6A2,COL6A3,FLNA,GSK3B,HGF,ITGA3,ITGA5,LAMB1,MYL9,PAK3,PAK7,PIK3R1,RAC2,SHC1,SHC3,THBS1,VCL,BCL2,HRAS,LAMA3,MAP2K1,MAPK1,MYLK,PDGFRA	0.000197983	0.0092062
miR-181a	78	1044	15	KEGG_ECM_RECEPTOR_INTERACTION	CD44,COL1A1,COL1A2,COL3A1,COL5A1,COL6A1,COL6A2,COL6A3,ITGA3,ITGA5,LAMB1,SDC1,SDC2,THBS1,LAMA3	0.00255844	0.0317247
miR-181a	65	1044	15	KEGG_COMPLEMENT_AND_COAGULATION_CASCADES	BDKRB2,C1S,C2,C5AR1,CFB,CFI,F13A1,PLAU,PLAUR,SERPINA1,SERPINE1,SERPING1,THBD,C8A,CD46	0.000351673	0.0117139
miR-181a	52	1044	12	KEGG_NOD_LIKE_RECEPTOR_SIGNALING_PATHWAY	BIRC3,CASP1,CASP8,CCL2,CCL7,NOD2,PYCARD,TNFAIP3,TRIP6,HSP90B1,MAPK1,MAPK14	0.00134083	0.0251993
miR-181a	128	1044	21	KEGG_JAK_STAT_SIGNALING_PATHWAY	CLCF1,CSF2RB,IFNGR2,IL10RA,IL10RB,IL13RA1,IL15,IL15RA,IL2RA,IL4R,IL7R,LIF,PIK3R1,SOCS3,STAT5A,STAT6,IFNG,PRLR,PTPN11,SPRY2,STAT3	0.00320726	0.0331417
miR-181a	68	1044	13	KEGG_B_CELL_RECEPTOR_SIGNALING_PATHWAY	CD72,FCGR2B,GSK3B,LILRB3,PIK3R1,RAC2,HRAS,KRAS,MAP2K1,MAPK1,PPP3CA,PPP3CB,FOS	0.00507675	0.0472138
miR-181a	84	1044	16	KEGG_FC_GAMMA_R_MEDIATED_PHAGOCYTOSIS	ARPC1B,DNM3,FCGR2A,FCGR2B,MARCKSL1,MYO10,PIK3R1,PLA2G6,PTPRC,RAC2,WASF1,ARF6,MAP2K1,MAPK1,PPAP2B,PRKCD	0.00207212	0.0275296
miR-181a	181	1044	28	KEGG_REGULATION_OF_ACTIN_CYTOSKELETON	ACTN1,APC2,ARHGEF7,ARPC1B,BDKRB2,CD14,CYFIP2,FGF12,FGF9,IQGAP1,ITGA3,ITGA5,ITGAM,MYL9,PAK3,PAK7,PIK3R1,RAC2,RRAS,VCL,WASF1,ENAH,HRAS,KRAS,MAP2K1,MAPK1,MYLK,PDGFRA	0.00184002	0.0275296
miR-181a	63	1044	14	KEGG_LEISHMANIA_INFECTION	FCGR2A,HLA-DQB1,IFNGR2,ITGAM,MARCKSL1,NCF2,NCF4,TLR2,IFNG,IL1A,MAPK1,MAPK14,PTGS2,FOS	0.000820736	0.0206167
miR-181a	301	1044	40	KEGG_PATHWAYS_IN_CANCER	APC2,BIRC3,CASP8,CDKN1B,DCC,FAS,FGF12,FGF9,FZD1,FZD7,GSK3B,HGF,ITGA3,LAMB1,PIK3R1,PML,RAC2,TGFBR2,TRAF4,SPI1,RUNX1,STAT5A,BCL2,CCDC6,HRAS,HSP90B1,KRAS,LAMA3,MAP2K1,MAPK1,PDGFRA,PTGS2,RALA,TGFBR1,WNT16,WNT2,ETS1,SMAD2,STAT3,FOS	0.00424369	0.0415435
miR-181a	61	1044	13	KEGG_COLORECTAL_CANCER	APC2,DCC,GSK3B,PIK3R1,RAC2,TGFBR2,BCL2,KRAS,MAP2K1,MAPK1,TGFBR1,SMAD2,FOS	0.00186941	0.0275296
miR-21	13	1660	7	KEGG_OTHER_GLYCAN_DEGRADATION	FUCA1,GBA,GLB1,HEXA,HEXB,MAN2B1,MANBA	0.000748041	0.00448825
miR-21	13	1660	8	KEGG_GLYCOSPHINGOLIPID_BIOSYNTHESIS_GLOBO_SERIES	FUT9,GLA,HEXA,HEXB,NAGA,ST3GAL1,B3GALNT1,FUT2	8.64902e-05	0.000670299
miR-21	236	1660	62	KEGG_MAPK_SIGNALING_PATHWAY	CACNA2D2,CACNB4,CACNG2,CD14,DUSP1,DUSP3,DUSP5,DUSP8,FAS,FGF9,FLNA,GADD45A,GADD45B,GADD45G,GNG12,HSPA6,HSPB1,IL1A,IL1B,IL1R1,IL1R2,MAP2K3,MAP3K8,MAPK8IP2,MAPK8IP3,MAPKAPK2,MAPT,NF1,PLA2G2A,PLA2G6,RAC2,RPS6KA1,RPS6KA5,RRAS,STMN1,TGFB1,TGFBR2,TNFRSF1A,ZAK,RELB,FOS,JUN,AKT2,CDC42,DAXX,DUSP10,EGFR,FASLG,FGF12,MAP3K1,MAP3K2,MEF2C,MKNK2,NTF3,RASA1,RASGRP1,RASGRP3,RPS6KA3,TGFB2,MYC,NFKB1,ATF2	2.19639e-07	5.10661e-06
miR-21	80	1660	19	KEGG_ERBB_SIGNALING_PATHWAY	CAMK2G,CDKN1A,CDKN1B,ERBB4,HBEGF,NRG2,PAK3,PAK7,PIK3CD,PIK3CG,PIK3R1,PLCG2,SHC1,JUN,AKT2,EGFR,ERBB2,PTK2,MYC	0.0110925	0.0468911
miR-21	218	1660	65	KEGG_CYTOKINE_CYTOKINE_RECEPTOR_INTERACTION	ACVR2B,CCL2,CCL20,CCL7,CCR1,CCR5,CLCF1,CSF1,CSF1R,CSF2RB,CSF3R,CXCL14,CXCL2,CXCL3,CXCL6,CXCR4,FAS,IFNAR1,IFNGR2,IL10,IL10RA,IL10RB,IL11RA,IL13RA1,IL15,IL15RA,IL17RA,IL18,IL1A,IL1B,IL1R1,IL1R2,IL1RAP,IL21R,IL2RA,IL4R,IL6,IL6R,IL7R,IL8,KIT,LIF,LTBR,OSMR,TGFB1,TGFBR2,TNFRSF10B,TNFRSF10C,TNFRSF11A,TNFRSF12A,TNFRSF1A,TNFRSF1B,TNFSF4,BMPR2,CCL1,CCR7,CXCL10,EGFR,FASLG,GDF5,IL12A,LIFR,TGFB2,TNFRSF11B,VEG…	4.70681e-10	4.37734e-08
miR-21	156	1660	41	KEGG_CHEMOKINE_SIGNALING_PATHWAY	ADCY1,CCL2,CCL20,CCL7,CCR1,CCR5,CXCL14,CXCL2,CXCL3,CXCL6,CXCR4,DOCK2,FGR,GNG12,GNG4,HCK,IL8,LYN,NCF1,PIK3CD,PIK3CG,PIK3R1,PLCB1,PRKCD,PXN,RAC2,SHC1,VAV1,WAS,STAT3,AKT2,CCL1,CCR7,CDC42,CXCL10,ELMO1,ITK,PTK2,TIAM1,FOXO3,NFKB1	2.37221e-05	0.000232227
miR-21	59	1660	20	KEGG_P53_SIGNALING_PATHWAY	CASP8,CDKN1A,FAS,GADD45A,GADD45B,GADD45G,IGFBP3,SERPINE1,STEAP3,THBS1,TNFRSF10B,APAF1,CCND1,CCNG1,CDK6,CYCS,MDM4,PTEN,SERPINB5,SESN1	7.07554e-05	0.000572196
miR-21	108	1660	34	KEGG_LYSOSOME	ACP2,AP1B1,ARSA,CD63,CTSA,CTSB,CTSC,CTSD,CTSL1,CTSS,CTSZ,DNASE2,FUCA1,GAA,GBA,GLA,GLB1,GM2A,GNS,GUSB,HEXA,HEXB,LAMP2,LAPTM5,M6PR,MAN2B1,MANBA,NAGA,NPC1,NPC2,SLC11A1,TCIRG1,TPP1,SLC17A5	1.68041e-06	2.80566e-05
miR-21	79	1660	26	KEGG_APOPTOSIS	BIRC3,CASP7,CASP8,CSF2RB,ENDOD1,FADD,FAS,IL1A,IL1B,IL1R1,IL1RAP,PIK3CD,PIK3CG,PIK3R1,TNFRSF10B,TNFRSF10C,TNFRSF1A,TRADD,AKT2,APAF1,BCL2,CYCS,FASLG,IRAK1,MYD88,NFKB1	1.12422e-05	0.000139403
miR-21	69	1660	17	KEGG_VEGF_SIGNALING_PATHWAY	HSPB1,MAPKAPK2,PIK3CD,PIK3CG,PIK3R1,PLA2G2A,PLA2G6,PLCG2,PTGS2,PXN,RAC2,SPHK1,AKT2,CDC42,PTK2,VEGFA,NFAT5	0.010938	0.0468911
miR-21	182	1660	55	KEGG_FOCAL_ADHESION	ACTN1,BIRC3,CAV1,CAV2,COL1A1,COL1A2,COL3A1,COL5A1,COL5A2,COL6A1,COL6A2,COL6A3,FLNA,FN1,IBSP,ITGA3,ITGA5,ITGB1,ITGB3,ITGB5,LAMA4,LAMB1,LAMC1,MYL9,MYLK,PAK3,PAK7,PIK3CD,PIK3CG,PIK3R1,PXN,RAC2,RELN,SHC1,SPP1,THBS1,TNC,VASP,VAV1,VCL,ZYX,JUN,AKT2,BCL2,CCND1,CDC42,COL4A1,EGFR,ERBB2,IGF1R,ITGB8,PDGFD,PTEN,PTK2,VEGFA	6.02394e-09	2.80113e-07
miR-21	78	1660	30	KEGG_ECM_RECEPTOR_INTERACTION	CD44,CD47,COL1A1,COL1A2,COL3A1,COL5A1,COL5A2,COL6A1,COL6A2,COL6A3,FN1,IBSP,ITGA3,ITGA5,ITGB1,ITGB3,ITGB5,LAMA4,LAMB1,LAMC1,RELN,SDC1,SDC2,SDC4,SPP1,THBS1,TNC,COL4A1,GP5,ITGB8	4.93e-08	1.5283e-06
miR-21	116	1660	27	KEGG_CELL_ADHESION_MOLECULES_CAMS	CD4,CD86,HLA-B,HLA-C,HLA-DMA,HLA-DMB,HLA-DPA1,HLA-DPB1,HLA-DQB1,HLA-DRA,HLA-DRB1,HLA-E,ICAM1,ICOSLG,ITGAM,ITGB1,ITGB2,NCAM1,NRXN1,NRXN2,PTPRC,SDC1,SDC2,SDC4,GLG1,ITGB8,NCAM2	0.00379803	0.0176608
miR-21	65	1660	23	KEGG_COMPLEMENT_AND_COAGULATION_CASCADES	A2M,BDKRB2,C1QA,C1QB,C1S,C2,C3,C3AR1,C5AR1,CD59,CFB,CFD,CFI,CR1,F13A1,PLAT,PLAU,PLAUR,PROS1,SERPINA1,SERPINE1,SERPING1,THBD	9.26409e-06	0.00012308
miR-21	67	1660	19	KEGG_ANTIGEN_PROCESSING_AND_PRESENTATION	CD4,CD74,CTSB,CTSL1,CTSS,HLA-B,HLA-C,HLA-DMA,HLA-DMB,HLA-DPA1,HLA-DPB1,HLA-DQB1,HLA-DRA,HLA-DRB1,HLA-E,HSPA5,HSPA6,IFI30,TAPBP	0.00133736	0.00753783
miR-21	90	1660	28	KEGG_TOLL_LIKE_RECEPTOR_SIGNALING_PATHWAY	CASP8,CD14,CD86,FADD,IFNAR1,IKBKE,IL1B,IL6,IL8,LY96,MAP2K3,MAP3K8,PIK3CD,PIK3CG,PIK3R1,SPP1,TLR1,TLR2,TLR5,FOS,JUN,AKT2,CXCL10,IL12A,IRAK1,MYD88,TLR4,NFKB1	1.73648e-05	0.000189991
miR-21	52	1660	17	KEGG_NOD_LIKE_RECEPTOR_SIGNALING_PATHWAY	BIRC3,CARD9,CASP1,CASP8,CCL2,CCL7,CXCL2,HSP90B1,IL18,IL1B,IL6,IL8,NLRP3,NOD2,PYCARD,TNFAIP3,NFKB1	0.000396467	0.00254286
miR-21	128	1660	36	KEGG_JAK_STAT_SIGNALING_PATHWAY	CLCF1,CREBBP,CSF2RB,CSF3R,IFNAR1,IFNGR2,IL10,IL10RA,IL10RB,IL11RA,IL13RA1,IL15,IL15RA,IL21R,IL2RA,IL4R,IL6,IL6R,IL7R,LIF,OSMR,PIK3CD,PIK3CG,PIK3R1,PTPN6,SOCS3,STAT3,AKT2,CCND1,IL12A,LIFR,SOCS5,SPRY2,SPRY4,MYC,PIAS3	1.49957e-05	0.000174325
miR-21	78	1660	31	KEGG_HEMATOPOIETIC_CELL_LINEAGE	ANPEP,CD14,CD1D,CD33,CD37,CD4,CD44,CD59,CR1,CSF1,CSF1R,CSF3R,FCGR1A,HLA-DRA,HLA-DRB1,IL11RA,IL1A,IL1B,IL1R1,IL1R2,IL2RA,IL4R,IL6,IL6R,IL7R,ITGA3,ITGA5,ITGAM,ITGB3,KIT,GP5	1.18482e-08	4.40753e-07
miR-21	108	1660	26	KEGG_NATURAL_KILLER_CELL_MEDIATED_CYTOTOXICITY	FAS,FCER1G,FCGR3B,HLA-B,HLA-C,HLA-E,ICAM1,IFNAR1,IFNGR2,ITGB2,LCP2,PIK3CD,PIK3CG,PIK3R1,PLCG2,PRF1,PTPN6,RAC2,SHC1,SYK,TNFRSF10B,TNFRSF10C,TYROBP,VAV1,FASLG,NFAT5	0.00273377	0.0133811
miR-21	68	1660	19	KEGG_B_CELL_RECEPTOR_SIGNALING_PATHWAY	BTK,FCGR2B,LILRB3,LYN,PIK3CD,PIK3CG,PIK3R1,PLCG2,PTPN6,RAC2,SYK,VAV1,FOS,JUN,AKT2,MALT1,RASGRP3,NFAT5,NFKB1	0.00162047	0.00886491
miR-21	84	1660	34	KEGG_FC_GAMMA_R_MEDIATED_PHAGOCYTOSIS	ARPC1B,ARPC2,DOCK2,FCGR1A,FCGR2A,FCGR2B,FCGR2C,GSN,HCK,LYN,MARCKSL1,MYO10,NCF1,PIK3CD,PIK3CG,PIK3R1,PLA2G6,PLCG2,PRKCD,PTPRC,RAC2,SCIN,SPHK1,SYK,VASP,VAV1,WAS,WASF3,AKT2,CDC42,MARCKS,PLD1,PPAP2A,PRKCE	1.32443e-09	8.21146e-08
miR-21	99	1660	29	KEGG_LEUKOCYTE_TRANSENDOTHELIAL_MIGRATION	ACTN1,CXCR4,CYBA,CYBB,ICAM1,ITGAM,ITGB1,ITGB2,MMP9,MSN,MYL9,NCF1,NCF2,NCF4,PIK3CD,PIK3CG,PIK3R1,PLCG2,PXN,RAC2,RAPGEF4,SIPA1,VASP,VAV1,VCL,CDC42,ITK,MMP2,PTK2	4.36342e-05	0.000368907
miR-21	39	1660	16	KEGG_INTESTINAL_IMMUNE_NETWORK_FOR_IGA_PRODUCTION	CD86,CXCR4,HLA-DMA,HLA-DMB,HLA-DPA1,HLA-DPB1,HLA-DQB1,HLA-DRA,HLA-DRB1,ICOSLG,IL10,IL15,IL15RA,IL6,LTBR,TGFB1	2.58318e-05	0.000240236
miR-21	11	1660	6	KEGG_CIRCADIAN_RHYTHM_MAMMAL	CRY2,CSNK1D,PER2,PER3,ARNTL,CLOCK	0.00168726	0.0089666
miR-21	116	1660	28	KEGG_NEUROTROPHIN_SIGNALING_PATHWAY	ARHGDIB,CAMK2G,MAPKAPK2,NTRK3,PIK3CD,PIK3CG,PIK3R1,PLCG2,PRKCD,RPS6KA1,RPS6KA5,SH2B1,SH2B3,SHC1,JUN,AKT2,BCL2,CALM1,CDC42,FASLG,FRS2,IRAK1,IRS4,MAP3K1,NTF3,RPS6KA3,FOXO3,NFKB1	0.00184128	0.00951327
miR-21	181	1660	46	KEGG_REGULATION_OF_ACTIN_CYTOSKELETON	ACTN1,ARHGEF7,ARPC1B,ARPC2,BDKRB2,CD14,FGF9,FN1,GNG12,GSN,IQGAP1,ITGA3,ITGA5,ITGAM,ITGB1,ITGB2,ITGB3,ITGB5,MSN,MYH9,MYL9,MYLK,NCKAP1L,PAK3,PAK7,PFN1,PIK3CD,PIK3CG,PIK3R1,PXN,RAC2,RRAS,SCIN,VAV1,VCL,WAS,APC,ARHGEF12,CDC42,EGFR,ENAH,FGF12,ITGB8,PDGFD,PTK2,TIAM1	1.98501e-05	0.000205118
miR-21	39	1660	18	KEGG_TYPE_I_DIABETES_MELLITUS	CD86,FAS,GAD2,HLA-B,HLA-C,HLA-DMA,HLA-DMB,HLA-DPA1,HLA-DPB1,HLA-DQB1,HLA-DRA,HLA-DRB1,HLA-E,IL1A,IL1B,PRF1,FASLG,IL12A	1.02602e-06	1.9084e-05
miR-21	63	1660	37	KEGG_LEISHMANIA_INFECTION	C3,CR1,CYBA,FCGR1A,FCGR2A,FCGR2C,FCGR3B,HLA-DMA,HLA-DMB,HLA-DPA1,HLA-DPB1,HLA-DQB1,HLA-DRA,HLA-DRB1,IFNGR2,IL10,IL1A,IL1B,ITGAM,ITGB1,ITGB2,MARCKSL1,NCF1,NCF2,NCF4,PTGS2,PTPN6,TGFB1,TLR2,FOS,JUN,IL12A,IRAK1,MYD88,TGFB2,TLR4,NFKB1	1.11022e-16	2.06501e-14
miR-21	301	1660	71	KEGG_PATHWAYS_IN_CANCER	BIRC3,CASP8,CDKN1A,CDKN1B,CREBBP,CSF1R,CSF3R,FADD,FAS,FGF9,FN1,FZD7,HSP90B1,IL6,IL8,ITGA3,ITGB1,KIT,LAMA4,LAMB1,LAMC1,MMP9,PIK3CD,PIK3CG,PIK3R1,PLCG2,PML,PTCH1,PTGS2,RAC2,TGFB1,TGFBR2,MITF,SPI1,TCF7L1,RUNX1,STAT3,FOS,JUN,AKT2,APC,APPL1,BCL2,CCND1,CDC42,CDK6,COL4A1,CYCS,EGFR,ERBB2,FASLG,FGF12,IGF1R,MMP2,MSH2,MSH6,PLD1,PTEN,PTK2,RB1,SKP2,TGFB2,VEGFA,WNT5A,HIF1A,MYC,E2F2,E2F1,E2F3,NFKB1,PIAS3	2.4731e-06	3.53844e-05
miR-21	61	1660	19	KEGG_COLORECTAL_CANCER	PIK3CD,PIK3CG,PIK3R1,RAC2,TGFB1,TGFBR2,TCF7L1,FOS,JUN,AKT2,APC,APPL1,BCL2,CCND1,CYCS,MSH2,MSH6,TGFB2,MYC	0.000371888	0.0024704
miR-21	70	1660	21	KEGG_PANCREATIC_CANCER	PIK3CD,PIK3CG,PIK3R1,RAC2,TGFB1,TGFBR2,STAT3,AKT2,CCND1,CDC42,CDK6,EGFR,ERBB2,PLD1,RB1,TGFB2,VEGFA,E2F2,E2F1,E2F3,NFKB1	0.000332642	0.00229153
miR-21	59	1660	18	KEGG_GLIOMA	CAMK2G,CDKN1A,PIK3CD,PIK3CG,PIK3R1,PLCG2,SHC1,AKT2,CALM1,CCND1,CDK6,EGFR,IGF1R,PTEN,RB1,E2F2,E2F1,E2F3	0.000694121	0.00430355
miR-21	85	1660	21	KEGG_PROSTATE_CANCER	CDKN1A,CDKN1B,CREBBP,HSP90B1,PIK3CD,PIK3CG,PIK3R1,TCF7L1,AKT2,BCL2,CCND1,EGFR,ERBB2,IGF1R,PDGFD,PTEN,RB1,E2F2,E2F1,E2F3,NFKB1	0.00485593	0.0220294
miR-21	66	1660	18	KEGG_MELANOMA	CDKN1A,FGF9,PIK3CD,PIK3CG,PIK3R1,MITF,AKT2,CCND1,CDK6,EGFR,FGF12,IGF1R,PDGFD,PTEN,RB1,E2F2,E2F1,E2F3	0.00284736	0.0135797
miR-21	41	1660	15	KEGG_BLADDER_CANCER	CDKN1A,IL8,MMP9,RPS6KA5,THBS1,CCND1,EGFR,ERBB2,MMP2,RB1,VEGFA,MYC,E2F2,E2F1,E2F3	0.000214887	0.00159876
miR-21	70	1660	19	KEGG_CHRONIC_MYELOID_LEUKEMIA	CDKN1A,CDKN1B,PIK3CD,PIK3CG,PIK3R1,SHC1,TGFB1,TGFBR2,RUNX1,AKT2,CCND1,CDK6,RB1,TGFB2,MYC,E2F2,E2F1,E2F3,NFKB1	0.00234065	0.0117665
miR-21	81	1660	29	KEGG_SMALL_CELL_LUNG_CANCER	BIRC3,CDKN1B,FN1,ITGA3,ITGB1,LAMA4,LAMB1,LAMC1,PIK3CD,PIK3CG,PIK3R1,PTGS2,AKT2,APAF1,BCL2,CCND1,CDK6,COL4A1,CYCS,PTEN,PTK2,RB1,SKP2,MYC,E2F2,E2F1,E2F3,NFKB1,PIAS3	4.94086e-07	1.02111e-05
miR-21	51	1660	14	KEGG_NON_SMALL_CELL_LUNG_CANCER	PIK3CD,PIK3CG,PIK3R1,PLCG2,AKT2,CCND1,CDK6,EGFR,ERBB2,RB1,E2F2,E2F1,E2F3,FOXO3	0.00754251	0.0334025
miR-21	25	1660	10	KEGG_ASTHMA	FCER1G,HLA-DMA,HLA-DMB,HLA-DPA1,HLA-DPB1,HLA-DQB1,HLA-DRA,HLA-DRB1,IL10,RNASE3	0.00109351	0.00635605
miR-21	42	1660	15	KEGG_AUTOIMMUNE_THYROID_DISEASE	CD86,FAS,HLA-B,HLA-C,HLA-DMA,HLA-DMB,HLA-DPA1,HLA-DPB1,HLA-DQB1,HLA-DRA,HLA-DRB1,HLA-E,IL10,PRF1,FASLG	0.00029211	0.00208971
miR-21	33	1660	16	KEGG_ALLOGRAFT_REJECTION	CD86,FAS,HLA-B,HLA-C,HLA-DMA,HLA-DMB,HLA-DPA1,HLA-DPB1,HLA-DQB1,HLA-DRA,HLA-DRB1,HLA-E,IL10,PRF1,FASLG,IL12A	1.8101e-06	2.80566e-05
miR-21	32	1660	17	KEGG_GRAFT_VERSUS_HOST_DISEASE	CD86,FAS,HLA-B,HLA-C,HLA-DMA,HLA-DMB,HLA-DPA1,HLA-DPB1,HLA-DQB1,HLA-DRA,HLA-DRB1,HLA-E,IL1A,IL1B,IL6,PRF1,FASLG	1.56498e-07	4.15838e-06
miR-21	65	1660	22	KEGG_VIRAL_MYOCARDITIS	CASP8,CAV1,CD86,HLA-B,HLA-C,HLA-DMA,HLA-DMB,HLA-DPA1,HLA-DPB1,HLA-DQB1,HLA-DRA,HLA-DRB1,HLA-E,ICAM1,ITGB2,MYH9,PRF1,RAC2,CCND1,CYCS,DMD,SGCB	3.20725e-05	0.000284071
miR-93	72	1751	24	KEGG_PYRIMIDINE_METABOLISM	CTPS,DPYD,DTYMK,DUT,POLA1,POLA2,POLD1,POLD3,POLE,POLE2,POLR2B,PRIM1,RRM1,RRM2,TK1,TYMS,DHODH,ENTPD4,ITPA,NME6,POLR1B,POLR2A,POLR3F,POLR3G	4.64953e-05	0.00123545
miR-93	32	1751	22	KEGG_DNA_REPLICATION	FEN1,MCM2,MCM3,MCM4,MCM6,MCM7,PCNA,POLA1,POLA2,POLD1,POLD3,POLE,POLE2,PRIM1,RFC2,RFC3,RFC4,RFC5,RNASEH2A,MCM5,RNASEH1,RPA2	4.95726e-12	4.61025e-10
miR-93	87	1751	25	KEGG_SPLICEOSOME	DHX15,EIF4A3,HNRNPA1,HNRNPU,LSM2,LSM3,LSM4,LSM7,NCBP1,PPIH,RBMX,SF3B3,SNRPA,SNRPC,SNRPD1,SNRPF,CDC5L,ACIN1,DDX46,DDX5,HSPA8,PRPF4,PRPF8,PUF60,SF3B2	0.000461372	0.00612965
miR-93	31	1751	12	KEGG_BASE_EXCISION_REPAIR	FEN1,LIG3,NEIL3,PARP1,PCNA,POLD1,POLD3,POLE,POLE2,HMGB1,MPG,NTHL1	0.000823514	0.0102116
miR-93	23	1751	12	KEGG_MISMATCH_REPAIR	EXO1,MSH2,MSH6,PCNA,POLD1,POLD3,RFC2,RFC3,RFC4,RFC5,MSH3,RPA2	2.43852e-05	0.000852597
miR-93	80	1751	21	KEGG_ERBB_SIGNALING_PATHWAY	GSK3B,PAK7,PIK3R3,PLCG2,RAF1,SHC1,STAT5A,CDKN1A,CRK,EIF4EBP1,EREG,GAB1,GRB2,MAP2K1,MAPK1,MAPK9,PAK6,PIK3R2,MYC,STAT5B,JUN	0.00426329	0.0417354
miR-93	105	1751	52	KEGG_CELL_CYCLE	BUB1,BUB1B,CCNA2,CCNB1,CCNB2,CCNE2,CDC20,CDC25A,CDC25C,CDC6,CDC7,CDK4,CHEK1,DBF4,ESPL1,GADD45G,GSK3B,HDAC2,MAD2L1,MCM2,MCM3,MCM4,MCM6,MCM7,PCNA,PLK1,PTTG1,RAD21,SKP2,SMC1A,SMC3,TGFB3,TTK,YWHAQ,E2F1,E2F3,TFDP2,E2F5,ANAPC5,CCND1,CDC16,CDKN1A,MCM5,MDM2,PKMYT1,RB1,TGFB1,WEE1,YWHAZ,MYC,E2F2,SMAD4	0	0
miR-93	92	1751	25	KEGG_OOCYTE_MEIOSIS	AURKA,BUB1,CCNB1,CCNB2,CCNE2,CDC20,CDC25C,ESPL1,FBXO5,ITPR1,MAD2L1,PLK1,PTTG1,SMC1A,SMC3,YWHAQ,ANAPC5,CDC16,MAP2K1,MAPK1,PKMYT1,PPP3R1,PRKACB,SLK,YWHAZ	0.00113352	0.0131772
miR-93	59	1751	20	KEGG_P53_SIGNALING_PATHWAY	CASP8,CCNB1,CCNB2,CCNE2,CCNG2,CDK4,CHEK1,FAS,GADD45G,GTSE1,PPM1D,RRM2,STEAP3,CCND1,CDKN1A,CYCS,MDM2,PTEN,TNFRSF10B,ZMAT3	0.000150512	0.00254501
miR-93	105	1751	30	KEGG_UBIQUITIN_MEDIATED_PROTEOLYSIS	BRCA1,CDC20,CDC34,DET1,SKP2,SOCS3,TCEB2,TRIM37,UBE2C,UBE2E3,UBE2I,UBE2N,UBE2S,ANAPC5,CDC16,CUL2,HUWE1,ITCH,MDM2,SMURF2,TCEB1,TRIM32,UBE2J1,UBE2L3,UBE2M,UBE2O,UBE2Q1,UBE3B,UBOX5,UBR5	0.000146591	0.00254501
miR-93	73	1751	20	KEGG_PROGESTERONE_MEDIATED_OOCYTE_MATURATION	BUB1,CCNA2,CCNB1,CCNB2,CDC25A,CDC25C,MAD2L1,PIK3R3,PLK1,RAF1,ANAPC5,CDC16,HSP90AB1,MAP2K1,MAPK1,MAPK9,PDE3B,PIK3R2,PKMYT1,PRKACB	0.00306584	0.0316803
miR-93	301	1751	72	KEGG_PATHWAYS_IN_CANCER	BIRC5,BRCA2,CASP8,CCNE2,CDK4,CSF1R,CSF3R,FAS,GSK3B,HDAC2,LAMA2,MSH2,MSH6,PDGFRA,PIK3R3,PLCG2,RAC3,RAD51,RAF1,SKP2,TCEB2,TGFB3,TGFBR2,TRAF4,E2F1,E2F3,SPI1,TCF7L1,STAT5A,BMP2,CCDC6,CCND1,CDC42,CDKN1A,CRK,CUL2,CYCS,DAPK3,DVL3,EGLN3,FZD9,GRB2,HSP90AB1,IL8,ITGA2,ITGB1,JAK1,LAMA4,LAMC1,MAP2K1,MAPK1,MAPK9,MDM2,MSH3,NCOA4,PDGFB,PIK3R2,PTEN,RB1,TCEB1,TGFB1,VEGFA,WNT2B,HIF1A,MYC,E2F2,TCF7L2,SMAD4,STAT3,STA…	8.5292e-06	0.000528811
miR-93	61	1751	22	KEGG_COLORECTAL_CANCER	BIRC5,GSK3B,MSH2,MSH6,PIK3R3,RAC3,RAF1,TGFB3,TGFBR2,TCF7L1,CCND1,CYCS,MAP2K1,MAPK1,MAPK9,MSH3,PIK3R2,TGFB1,MYC,TCF7L2,SMAD4,JUN	2.39878e-05	0.000852597
miR-93	66	1751	21	KEGG_RENAL_CELL_CARCINOMA	PAK7,PIK3R3,RAF1,TCEB2,TGFB3,CDC42,CRK,CUL2,EGLN3,GAB1,GRB2,MAP2K1,MAPK1,PAK6,PDGFB,PIK3R2,TCEB1,TGFB1,VEGFA,HIF1A,JUN	0.000284209	0.00440524
miR-93	70	1751	23	KEGG_PANCREATIC_CANCER	BRCA2,CDK4,PIK3R3,RAC3,RAD51,RAF1,TGFB3,TGFBR2,E2F1,E2F3,CCND1,CDC42,JAK1,MAP2K1,MAPK1,MAPK9,PIK3R2,RB1,TGFB1,VEGFA,E2F2,SMAD4,STAT3	8.55772e-05	0.00198967
miR-93	59	1751	19	KEGG_GLIOMA	CDK4,PDGFRA,PIK3R3,PLCG2,RAF1,SHC1,E2F1,E2F3,CCND1,CDKN1A,GRB2,MAP2K1,MAPK1,MDM2,PDGFB,PIK3R2,PTEN,RB1,E2F2	0.000460318	0.00612965
miR-93	85	1751	23	KEGG_PROSTATE_CANCER	CCNE2,GSK3B,PDGFRA,PIK3R3,RAF1,E2F1,E2F3,TCF7L1,CCND1,CDKN1A,GRB2,HSP90AB1,MAP2K1,MAPK1,MDM2,PDGFB,PDPK1,PIK3R2,PTEN,RB1,E2F2,TCF7L2,CREB1	0.00186582	0.0204142
miR-93	41	1751	16	KEGG_BLADDER_CANCER	CDK4,RAF1,E2F1,E2F3,CCND1,CDKN1A,DAPK3,IL8,MAP2K1,MAPK1,MDM2,RB1,RPS6KA5,VEGFA,MYC,E2F2	0.000103677	0.00214266
miR-93	70	1751	24	KEGG_CHRONIC_MYELOID_LEUKEMIA	CDK4,HDAC2,PIK3R3,RAF1,SHC1,TGFB3,TGFBR2,E2F1,E2F3,STAT5A,CCND1,CDKN1A,CRK,GRB2,MAP2K1,MAPK1,MDM2,PIK3R2,RB1,TGFB1,MYC,E2F2,SMAD4,STAT5B	2.75031e-05	0.000852597
miR-34a	72	1845	24	KEGG_PYRIMIDINE_METABOLISM	CTPS,DCTD,DPYD,NME5,POLD4,POLE,POLR2B,POLR2F,POLR2L,POLR3D,PRIM1,TK2,UPP1,CAD,DTYMK,DUT,NT5C2,NT5E,POLD1,POLR2A,RRM2,TXNRD1,TYMS,UCK2	0.000108841	0.000964019
miR-34a	13	1845	7	KEGG_OTHER_GLYCAN_DEGRADATION	FUCA1,GLB1,HEXA,HEXB,MAN2B1,MAN2B2,MANBA	0.00143252	0.0080742
miR-34a	21	1845	10	KEGG_GLYCOSAMINOGLYCAN_DEGRADATION	GALNS,GLB1,GNS,GUSB,HEXA,HEXB,IDS,IDUA,SGSH,SPAM1	0.000482664	0.00332502
miR-34a	13	1845	6	KEGG_GLYCOSPHINGOLIPID_BIOSYNTHESIS_GANGLIO_SERIES	B3GALT4,B4GALNT1,GLB1,HEXA,HEXB,SLC33A1	0.00833659	0.0344579
miR-34a	32	1845	12	KEGG_DNA_REPLICATION	MCM7,POLD4,POLE,PRIM1,RFC5,FEN1,MCM2,MCM3,MCM4,MCM5,MCM6,POLD1	0.00182556	0.00998687
miR-34a	80	1845	21	KEGG_ERBB_SIGNALING_PATHWAY	CAMK2B,CDKN1A,ERBB2,HBEGF,MAPK8,PAK3,PAK7,PIK3CG,PIK3R2,PIK3R3,PLCG2,SHC1,STAT5A,AREG,CDKN1B,GRB2,MAP2K1,MAPK3,PLCG1,SRC,MYC	0.00783344	0.0338842
miR-34a	218	1845	54	KEGG_CYTOKINE_CYTOKINE_RECEPTOR_INTERACTION	ACVR2B,AMH,CCL2,CCR1,CCR5,CLCF1,CSF1R,CSF2RB,CSF3R,CXCL14,CXCR4,FAS,IFNGR2,IL10RA,IL13RA1,IL15,IL15RA,IL17RA,IL18,IL1R1,IL1RAP,IL4R,IL6R,IL6ST,IL7R,LIF,LTBR,OSMR,PDGFA,PDGFC,PDGFRA,TGFB1,TGFB3,TGFBR2,TNFRSF10B,TNFRSF10C,TNFRSF11B,TNFRSF12A,TNFRSF14,TNFRSF1A,TNFRSF1B,TNFSF12,TNFSF4,BMP7,BMPR1A,CCL22,CXCL9,IFNB1,INHBB,KIT,MET,PDGFRB,TNFSF15,VEGFA	0.00016613	0.00134349
miR-34a	105	1845	49	KEGG_CELL_CYCLE	BUB1,BUB1B,BUB3,CCNA2,CCNE2,CDC20,CDC25A,CDC25C,CDC7,CDKN1A,DBF4,ESPL1,GADD45A,GADD45B,GADD45G,HDAC2,MAD2L1,MCM7,PKMYT1,PLK1,RAD21,TGFB1,TGFB3,TTK,E2F1,E2F3,TFDP2,ZBTB17,ANAPC5,CCND1,CCND3,CDC23,CDK4,CDK6,CDKN1B,CDKN2A,CDKN2C,HDAC1,MCM2,MCM3,MCM4,MCM5,MCM6,SFN,STAG2,MYC,E2F5,SMAD4,TP53	2.39808e-14	2.23022e-12
miR-34a	59	1845	28	KEGG_P53_SIGNALING_PATHWAY	BAX,CASP8,CCNE2,CCNG1,CD82,CDKN1A,DDB2,FAS,GADD45A,GADD45B,GADD45G,GTSE1,IGFBP3,RPRM,SERPINE1,STEAP3,TNFRSF10B,ZMAT3,CCND1,CCND3,CDK4,CDK6,CDKN2A,MDM4,PTEN,RRM2,SFN,TP53	5.43651e-09	3.37063e-07
miR-34a	108	1845	38	KEGG_LYSOSOME	ACP2,ARSA,CD164,CD63,CTSA,CTSB,CTSC,CTSD,CTSL1,CTSS,CTSZ,DNASE2,FUCA1,GAA,GALC,GALNS,GLB1,GM2A,GNS,GUSB,HEXA,HEXB,IDS,IDUA,LAMP1,LAMP2,LAPTM4B,LAPTM5,MAN2B1,MANBA,NAGA,NPC2,SGSH,SLC11A1,TCIRG1,TPP1,CLTB,SORT1	2.59453e-07	9.65164e-06
miR-34a	145	1845	34	KEGG_ENDOCYTOSIS	CCR5,CHMP2A,CSF1R,CXCR4,DNM3,EHD2,EHD4,HLA-A,HLA-B,HLA-C,HLA-E,HLA-F,HLA-G,HSPA6,PDGFRA,RAB31,RUFY1,SH3GL2,SH3GLB1,AP2A2,AP2B1,AP2M1,ARF6,CLTB,EHD1,HSPA1A,IGF1R,KIT,MET,SRC,STAM2,TFRC,VPS37B,VPS45	0.00631411	0.0279625
miR-34a	79	1845	24	KEGG_APOPTOSIS	BAX,BCL2L1,BIRC3,CAPN2,CASP7,CASP8,CFLAR,CSF2RB,ENDOD1,FAS,IL1R1,IL1RAP,MYD88,PIK3CG,PIK3R2,PIK3R3,TNFRSF10B,TNFRSF10C,TNFRSF1A,TRADD,BCL2,CAPN1,PPP3R1,TP53	0.000527131	0.00338091
miR-34a	182	1845	54	KEGG_FOCAL_ADHESION	ACTN1,ACTN4,BIRC3,CAPN2,COL11A2,COL5A2,ERBB2,FLNA,ILK,ITGA2,ITGA3,ITGA5,ITGA7,ITGB5,LAMA2,LAMB2,LAMC1,MAPK8,MYL9,PAK3,PAK7,PARVA,PDGFA,PDGFC,PDGFD,PDGFRA,PIK3CG,PIK3R2,PIK3R3,PXN,RAC2,SHC1,TNC,VASP,VAV1,VAV3,ZYX,ACTG1,BCL2,CCND1,CCND3,CTNNB1,GRB2,IGF1R,ITGA6,ITGB3,MAP2K1,MAPK3,MET,PDGFRB,PTEN,SRC,VCL,VEGFA	5.86756e-07	1.81894e-05
miR-34a	116	1845	28	KEGG_CELL_ADHESION_MOLECULES_CAMS	CD4,CD58,CD86,F11R,HLA-A,HLA-B,HLA-C,HLA-DMA,HLA-DMB,HLA-DPA1,HLA-DPB1,HLA-DQB1,HLA-DRA,HLA-DRB1,HLA-E,HLA-F,HLA-G,ICAM1,ICAM3,ITGAM,ITGB2,PTPRC,PVRL2,SDC2,SDC4,SELPLG,ITGA6,L1CAM	0.00830794	0.0344579
miR-34a	71	1845	24	KEGG_ADHERENS_JUNCTION	ACTN1,ACTN4,CTNNA1,CTNNA3,ERBB2,IQGAP1,PTPN6,PVRL2,RAC2,TGFBR2,WAS,WASF1,LEF1,TCF7L1,ACTG1,CTNNB1,IGF1R,MAP3K7,MAPK3,MET,SRC,VCL,SMAD4,SNAI1	8.47112e-05	0.000787814
miR-34a	65	1845	22	KEGG_COMPLEMENT_AND_COAGULATION_CASCADES	C1QA,C1QB,C1S,C2,C3,C3AR1,C5AR1,CD59,CFD,CFH,CFI,F13A1,F3,F8,PLAT,PLAU,PLAUR,PROS1,SERPINA1,SERPINE1,SERPING1,THBD	0.000161641	0.00134349
miR-34a	67	1845	25	KEGG_ANTIGEN_PROCESSING_AND_PRESENTATION	CD4,CD74,CTSB,CTSL1,CTSS,HLA-A,HLA-B,HLA-C,HLA-DMA,HLA-DMB,HLA-DPA1,HLA-DPB1,HLA-DQB1,HLA-DRA,HLA-DRB1,HLA-E,HLA-F,HLA-G,HSPA5,HSPA6,IFI30,KLRC3,TAP1,TAPBP,HSPA1A	8.69445e-06	0.000124398
miR-34a	128	1845	32	KEGG_JAK_STAT_SIGNALING_PATHWAY	BCL2L1,CLCF1,CSF2RB,CSF3R,IFNGR2,IL10RA,IL13RA1,IL15,IL15RA,IL4R,IL6R,IL6ST,IL7R,LIF,OSMR,PIK3CG,PIK3R2,PIK3R3,PTPN6,SPRED2,SPRY1,SPRY2,SPRY4,STAT5A,STAT3,CCND1,CCND3,GRB2,IFNB1,STAM2,MYC,STAT1	0.00282552	0.0138302
miR-34a	78	1845	23	KEGG_HEMATOPOIETIC_CELL_LINEAGE	CD14,CD33,CD37,CD4,CD44,CD59,CSF1R,CSF3R,FCGR1A,HLA-DRA,HLA-DRB1,IL1R1,IL4R,IL6R,IL7R,ITGA2,ITGA3,ITGA5,ITGAM,ITGA6,ITGB3,KIT,TFRC	0.00107777	0.00626455
miR-34a	108	1845	35	KEGG_NATURAL_KILLER_CELL_MEDIATED_CYTOTOXICITY	FAS,FCER1G,FCGR3B,HLA-A,HLA-B,HLA-C,HLA-E,HLA-G,ICAM1,IFNGR2,ITGB2,KLRC3,LCP2,PIK3CG,PIK3R2,PIK3R3,PLCG2,PTK2B,PTPN6,RAC2,SHC1,SYK,TNFRSF10B,TNFRSF10C,TYROBP,VAV1,VAV3,GRB2,IFNB1,MAP2K1,MAPK3,PLCG1,PPP3R1,ULBP2,ZAP70	6.55572e-06	0.000121936
miR-34a	68	1845	20	KEGG_B_CELL_RECEPTOR_SIGNALING_PATHWAY	BLNK,BTK,CD81,FCGR2B,IFITM1,LILRB3,LYN,PIK3CG,PIK3R2,PIK3R3,PLCG2,PTPN6,RAC2,SYK,VAV1,VAV3,GRB2,MAP2K1,MAPK3,PPP3R1	0.00229662	0.0118659
miR-34a	72	1845	22	KEGG_FC_EPSILON_RI_SIGNALING_PATHWAY	BTK,FCER1G,LCP2,LYN,MAP2K3,MAPK8,PIK3CG,PIK3R2,PIK3R3,PLA2G2A,PLA2G5,PLCG2,PRKCD,RAC2,SYK,VAV1,VAV3,GRB2,MAP2K1,MAPK3,PLA2G2D,PLCG1	0.000812064	0.00494288
miR-34a	84	1845	29	KEGG_FC_GAMMA_R_MEDIATED_PHAGOCYTOSIS	ARPC1B,DNM3,DOCK2,FCGR1A,FCGR2A,FCGR2B,GSN,HCK,LYN,MARCKSL1,NCF1,PIK3CG,PIK3R2,PIK3R3,PLCG2,PRKCD,PTPRC,RAC2,SYK,VASP,VAV1,VAV3,WAS,WASF1,ARF6,CFL1,MAP2K1,MAPK3,PLCG1	1.01387e-05	0.000134699
miR-34a	99	1845	31	KEGG_LEUKOCYTE_TRANSENDOTHELIAL_MIGRATION	ACTN1,ACTN4,CTNNA1,CTNNA3,CXCR4,CYBA,CYBB,F11R,ICAM1,ITGAM,ITGB2,MSN,MYL9,NCF1,NCF2,NCF4,PIK3CG,PIK3R2,PIK3R3,PLCG2,PTK2B,PXN,RAC2,SIPA1,VASP,VAV1,VAV3,ACTG1,CTNNB1,PLCG1,VCL	4.60129e-05	0.000475467
miR-34a	39	1845	13	KEGG_INTESTINAL_IMMUNE_NETWORK_FOR_IGA_PRODUCTION	CD86,CXCR4,HLA-DMA,HLA-DMB,HLA-DPA1,HLA-DPB1,HLA-DQB1,HLA-DRA,HLA-DRB1,IL15,IL15RA,LTBR,TGFB1	0.00400466	0.0186217
miR-34a	181	1845	53	KEGG_REGULATION_OF_ACTIN_CYTOSKELETON	ACTN1,ACTN4,ARPC1B,CD14,CYFIP1,ENAH,FGD1,FGF1,FGF12,FGF9,GNA12,GNG12,GSN,IQGAP1,ITGA2,ITGA3,ITGA5,ITGA7,ITGAM,ITGAX,ITGB2,ITGB5,MSN,MYH9,MYL9,NCKAP1L,PAK3,PAK7,PDGFA,PDGFC,PDGFD,PDGFRA,PFN2,PIK3CG,PIK3R2,PIK3R3,PXN,RAC2,RRAS,SLC9A1,SSH3,VAV1,VAV3,WAS,WASF1,ACTG1,CFL1,ITGA6,ITGB3,MAP2K1,MAPK3,PDGFRB,VCL	1.16698e-06	3.10084e-05
miR-34a	39	1845	15	KEGG_TYPE_I_DIABETES_MELLITUS	CD86,FAS,HLA-A,HLA-B,HLA-C,HLA-DMA,HLA-DMB,HLA-DPA1,HLA-DPB1,HLA-DQB1,HLA-DRA,HLA-DRB1,HLA-E,HLA-F,HLA-G	0.000369843	0.0026458
miR-34a	34	1845	11	KEGG_PRION_DISEASES	BAX,C1QA,C1QB,HSPA5,LAMC1,PRNP,EGR1,HSPA1A,MAP2K1,MAPK3,NOTCH1	0.0100609	0.040681
miR-34a	63	1845	27	KEGG_LEISHMANIA_INFECTION	C3,CYBA,FCGR1A,FCGR2A,FCGR3B,HLA-DMA,HLA-DMB,HLA-DPA1,HLA-DPB1,HLA-DQB1,HLA-DRA,HLA-DRB1,IFNGR2,ITGAM,ITGB2,MARCKSL1,MYD88,NCF1,NCF2,NCF4,PTPN6,TGFB1,TGFB3,TLR2,MAP3K7,MAPK3,STAT1	1.46069e-07	6.79219e-06
miR-34a	301	1845	75	KEGG_PATHWAYS_IN_CANCER	BAX,BCL2L1,BIRC3,BIRC5,BRCA2,CASP8,CCNE2,CDKN1A,CSF1R,CSF3R,CTNNA1,CTNNA3,EPAS1,ERBB2,FAS,FGF1,FGF12,FGF9,FZD7,HDAC2,ITGA2,ITGA3,LAMA2,LAMB2,LAMC1,MAPK8,PDGFA,PDGFRA,PIK3CG,PIK3R2,PIK3R3,PLCG2,PML,PTCH1,RAC2,RAD51,RALB,TGFB1,TGFB3,TGFBR2,CEBPA,E2F1,E2F3,SPI1,LEF1,TCF7L1,RUNX1,STAT5A,STAT3,BCL2,CCND1,CDK4,CDK6,CDKN1B,CDKN2A,CTNNB1,FH,GRB2,HDAC1,IGF1R,ITGA6,KIT,MAP2K1,MAPK3,MET,PDGFRB,PLCG1,PTEN,VE…	7.8663e-06	0.000124398
miR-34a	61	1845	20	KEGG_COLORECTAL_CANCER	BAX,BIRC5,MAPK8,PIK3CG,PIK3R2,PIK3R3,RAC2,TGFB1,TGFB3,TGFBR2,LEF1,TCF7L1,BCL2,CCND1,CTNNB1,MAP2K1,MAPK3,MYC,SMAD4,TP53	0.000508023	0.00337472
miR-34a	70	1845	26	KEGG_PANCREATIC_CANCER	BCL2L1,BRCA2,ERBB2,MAPK8,PIK3CG,PIK3R2,PIK3R3,RAC2,RAD51,RALB,TGFB1,TGFB3,TGFBR2,E2F1,E2F3,STAT3,CCND1,CDK4,CDK6,CDKN2A,MAP2K1,MAPK3,VEGFA,SMAD4,TP53,STAT1	6.36838e-06	0.000121936
miR-34a	50	1845	17	KEGG_ENDOMETRIAL_CANCER	CTNNA1,CTNNA3,ERBB2,ILK,PIK3CG,PIK3R2,PIK3R3,LEF1,TCF7L1,CCND1,CTNNB1,GRB2,MAP2K1,MAPK3,PTEN,MYC,TP53	0.000823813	0.00494288
miR-34a	59	1845	23	KEGG_GLIOMA	CAMK2B,CDKN1A,PDGFA,PDGFRA,PIK3CG,PIK3R2,PIK3R3,PLCG2,SHC1,E2F1,E2F3,CCND1,CDK4,CDK6,CDKN2A,GRB2,IGF1R,MAP2K1,MAPK3,PDGFRB,PLCG1,PTEN,TP53	8.47765e-06	0.000124398
miR-34a	85	1845	26	KEGG_PROSTATE_CANCER	CCNE2,CDKN1A,ERBB2,PDGFA,PDGFC,PDGFD,PDGFRA,PIK3CG,PIK3R2,PIK3R3,E2F1,E2F3,LEF1,TCF7L1,BCL2,CCND1,CDKN1B,CTNNB1,GRB2,IGF1R,MAP2K1,MAPK3,PDGFRB,PTEN,AR,TP53	0.000278987	0.00207566
miR-34a	66	1845	24	KEGG_MELANOMA	CDKN1A,FGF1,FGF12,FGF9,PDGFA,PDGFC,PDGFD,PDGFRA,PIK3CG,PIK3R2,PIK3R3,E2F1,E2F3,CCND1,CDK4,CDK6,CDKN2A,IGF1R,MAP2K1,MAPK3,MET,PDGFRB,PTEN,TP53	2.16674e-05	0.000268676
miR-34a	70	1845	26	KEGG_CHRONIC_MYELOID_LEUKEMIA	BCL2L1,CDKN1A,HDAC2,PIK3CG,PIK3R2,PIK3R3,SHC1,TGFB1,TGFB3,TGFBR2,E2F1,E2F3,RUNX1,STAT5A,CCND1,CDK4,CDK6,CDKN1B,CDKN2A,GRB2,HDAC1,MAP2K1,MAPK3,MYC,SMAD4,TP53	6.36838e-06	0.000121936
miR-34a	55	1845	17	KEGG_ACUTE_MYELOID_LEUKEMIA	PIK3CG,PIK3R2,PIK3R3,PML,CEBPA,SPI1,LEF1,TCF7L1,RUNX1,STAT5A,STAT3,CCND1,GRB2,KIT,MAP2K1,MAPK3,MYC	0.002679	0.0134674
miR-34a	81	1845	22	KEGG_SMALL_CELL_LUNG_CANCER	BCL2L1,BIRC3,CCNE2,ITGA2,ITGA3,LAMA2,LAMB2,LAMC1,PIK3CG,PIK3R2,PIK3R3,E2F1,E2F3,BCL2,CCND1,CDK4,CDK6,CDKN1B,ITGA6,PTEN,MYC,TP53	0.00425244	0.0192916
miR-34a	51	1845	16	KEGG_NON_SMALL_CELL_LUNG_CANCER	ERBB2,PIK3CG,PIK3R2,PIK3R3,PLCG2,E2F1,E2F3,CCND1,CDK4,CDK6,CDKN2A,GRB2,MAP2K1,MAPK3,PLCG1,TP53	0.00298935	0.0142569
miR-34a	42	1845	16	KEGG_AUTOIMMUNE_THYROID_DISEASE	CD86,FAS,HLA-A,HLA-B,HLA-C,HLA-DMA,HLA-DMB,HLA-DPA1,HLA-DPB1,HLA-DQB1,HLA-DRA,HLA-DRB1,HLA-E,HLA-F,HLA-G,TSHR	0.000270253	0.00207566
miR-34a	97	1845	54	KEGG_SYSTEMIC_LUPUS_ERYTHEMATOSUS	ACTN1,ACTN4,C1QA,C1QB,C1S,C2,C3,CD86,FCGR1A,FCGR2A,FCGR2B,FCGR3B,H2AFY2,H2AFZ,H3F3A,HIST1H4C,HIST3H2A,HLA-DMA,HLA-DMB,HLA-DPA1,HLA-DPB1,HLA-DQB1,HLA-DRA,HLA-DRB1,TRIM21,H3F3B,HIST1H2AB,HIST1H2AC,HIST1H2AE,HIST1H2AG,HIST1H2AK,HIST1H2AL,HIST1H2AM,HIST1H2BB,HIST1H2BE,HIST1H2BJ,HIST1H2BO,HIST1H3A,HIST1H3B,HIST1H3C,HIST1H3D,HIST1H3E,HIST1H3F,HIST1H3G,HIST1H3H,HIST1H3I,HIST1H4A,HIST1H4B,HIST1H4E,HIST1H…	0	0
miR-34a	33	1845	15	KEGG_ALLOGRAFT_REJECTION	CD86,FAS,HLA-A,HLA-B,HLA-C,HLA-DMA,HLA-DMB,HLA-DPA1,HLA-DPB1,HLA-DQB1,HLA-DRA,HLA-DRB1,HLA-E,HLA-F,HLA-G	3.7868e-05	0.00041432
miR-34a	32	1845	15	KEGG_GRAFT_VERSUS_HOST_DISEASE	CD86,FAS,HLA-A,HLA-B,HLA-C,HLA-DMA,HLA-DMB,HLA-DPA1,HLA-DPB1,HLA-DQB1,HLA-DRA,HLA-DRB1,HLA-E,HLA-F,HLA-G	2.40459e-05	0.000279533
miR-34a	67	1845	20	KEGG_ARRHYTHMOGENIC_RIGHT_VENTRICULAR_CARDIOMYOPATHY_ARVC	ACTN1,ACTN4,CTNNA1,CTNNA3,GJA1,ITGA2,ITGA3,ITGA5,ITGA7,ITGB5,LAMA2,LMNA,LEF1,TCF7L1,ACTG1,CTNNB1,DSP,ITGA6,ITGB3,PKP2	0.00188797	0.0100332
miR-34a	65	1845	23	KEGG_VIRAL_MYOCARDITIS	CASP8,CD86,HLA-A,HLA-B,HLA-C,HLA-DMA,HLA-DMB,HLA-DPA1,HLA-DPB1,HLA-DQB1,HLA-DRA,HLA-DRB1,HLA-E,HLA-F,HLA-G,ICAM1,ITGB2,LAMA2,MYH9,RAC2,ACTG1,CCND1,EIF4G1	5.26751e-05	0.000515661
miR-9	218	1329	46	KEGG_CYTOKINE_CYTOKINE_RECEPTOR_INTERACTION	BMP7,CCL18,CCL2,CCL20,CCL5,CCL7,CCR1,CCR2,CCR5,CLCF1,CSF2RB,CSF3R,CXCL12,CXCL14,CXCL5,CXCL6,CXCR4,FAS,HGF,IFNGR2,IL10,IL10RA,IL10RB,IL13RA1,IL15,IL15RA,IL18R1,IL18RAP,IL1R1,IL1R2,IL2RA,IL4R,IL6,IL7R,IL8,INHBA,LTBR,PPBP,TGFBR2,TNFRSF11A,TNFRSF1B,TNFSF10,TNFSF4,CCL19,IL5,VEGFA	1.01461e-05	0.00188717
miR-9	156	1329	31	KEGG_CHEMOKINE_SIGNALING_PATHWAY	CCL18,CCL2,CCL20,CCL5,CCL7,CCR1,CCR2,CCR5,CRKL,CXCL12,CXCL14,CXCL5,CXCL6,CXCR4,DOCK2,FGR,GNG4,HCK,IL8,PLCB1,PPBP,RAC2,SHC1,SHC3,WAS,CCL19,CRK,GNAI1,PLCB4,FOXO3,NFKB1	0.000800016	0.0212576
miR-9	108	1329	25	KEGG_LYSOSOME	ACP5,AP3B2,AP3S1,CTSB,CTSC,CTSH,CTSK,CTSL1,CTSS,CTSZ,FUCA1,GNS,GUSB,HEXA,HEXB,LAPTM4B,MAN2B1,MANBA,NAGA,NPC2,SLC11A1,TCIRG1,AP3B1,IDS,IGF2R	0.000234804	0.00873472
miR-9	182	1329	34	KEGG_FOCAL_ADHESION	CAV1,CAV2,CCND2,COL1A1,COL1A2,COL3A1,COL5A1,COL5A2,COL6A1,COL6A2,COL6A3,CRKL,FN1,HGF,IBSP,IGF1,ITGA4,ITGA5,ITGB1,ITGB5,LAMA2,LAMB1,MAPK10,MYL9,MYLK,RAC2,SHC1,SHC3,THBS1,VCL,CCND1,CRK,FLNB,VEGFA	0.00142598	0.0294702
miR-9	78	1329	21	KEGG_ECM_RECEPTOR_INTERACTION	COL1A1,COL1A2,COL3A1,COL5A1,COL5A2,COL6A1,COL6A2,COL6A3,DAG1,FN1,IBSP,ITGA4,ITGA5,ITGB1,ITGB5,LAMA2,LAMB1,SDC1,SDC2,SDC3,THBS1	7.55408e-05	0.00351265
miR-9	65	1329	19	KEGG_COMPLEMENT_AND_COAGULATION_CASCADES	BDKRB2,C1QA,C1S,C2,C3AR1,C5AR1,CFB,CFD,CFH,CFI,CR1,F13A1,PLAU,PLAUR,SERPINA1,SERPINE1,SERPING1,THBD,F2	4.84246e-05	0.00351265
miR-9	78	1329	21	KEGG_HEMATOPOIETIC_CELL_LINEAGE	ANPEP,CD14,CD1D,CD2,CD33,CD4,CR1,CSF3R,IL1R1,IL1R2,IL2RA,IL4R,IL6,IL7R,ITGA4,ITGA5,ITGAM,MME,CD34,IL5,TFRC	7.55408e-05	0.00351265
miR-9	84	1329	20	KEGG_FC_GAMMA_R_MEDIATED_PHAGOCYTOSIS	ARPC1B,CRKL,DOCK2,FCGR2A,FCGR2B,GSN,HCK,MARCKSL1,MYO10,PIP4K2B,PLA2G6,PLCG2,PTPRC,RAC2,SPHK1,SYK,WAS,WASF3,CRK,PPAP2A	0.00065209	0.0202148
miR-9	63	1329	16	KEGG_LEISHMANIA_INFECTION	CR1,FCGR2A,IFNGR2,IL10,ITGA4,ITGAM,ITGB1,ITGB2,MARCKSL1,NCF2,NCF4,PTGS2,PTPN6,TLR2,JAK1,NFKB1	0.00105321	0.0244871
miR-29a	72	1260	19	KEGG_PYRIMIDINE_METABOLISM	CTPS,DPYD,POLA1,POLA2,POLD1,POLD3,POLD4,POLE,POLE2,POLR2B,POLR2L,POLR3D,PRIM1,RRM1,TK1,TK2,TYMS,UPP1,ENTPD1	0.000107704	0.00182117
miR-29a	32	1260	21	KEGG_DNA_REPLICATION	FEN1,LIG1,MCM2,MCM3,MCM4,MCM5,MCM6,MCM7,PCNA,POLA1,POLA2,POLD1,POLD3,POLD4,POLE,POLE2,PRIM1,RFC3,RFC4,RFC5,RNASEH2A	9.21485e-14	8.56981e-12
miR-29a	87	1260	22	KEGG_SPLICEOSOME	CHERP,CTNNBL1,DDX46,DDX5,DHX15,HNRNPA1,HNRNPU,PRPF40A,RBM25,RBM8A,RBMX,SF3B1,SF3B3,SNRPA,SNRPD1,SNRPD3,SNRPF,TCERG1,THOC1,TXNL4A,U2AF1,CDC5L	6.41436e-05	0.00149134
miR-29a	31	1260	16	KEGG_BASE_EXCISION_REPAIR	FEN1,LIG1,LIG3,NEIL3,PARP1,PARP2,PARP3,PCNA,POLD1,POLD3,POLD4,POLE,POLE2,TDG,HMGB1,POLL	1.22952e-08	5.71727e-07
miR-29a	23	1260	11	KEGG_MISMATCH_REPAIR	EXO1,LIG1,MSH2,MSH6,PCNA,POLD1,POLD3,POLD4,RFC3,RFC4,RFC5	6.4759e-06	0.000200753
miR-29a	105	1260	46	KEGG_CELL_CYCLE	BUB1,BUB1B,BUB3,CCNA2,CCNB1,CCNB2,CCNE2,CDC20,CDC25A,CDC25C,CDC6,CDC7,CDK2,CHEK1,CHEK2,DBF4,ESPL1,GADD45G,GSK3B,HDAC2,MAD2L1,MCM2,MCM3,MCM4,MCM5,MCM6,MCM7,PCNA,PLK1,PRKDC,PTTG1,RAD21,SKP2,SMC1A,SMC3,TTK,E2F1,E2F3,ABL1,CCND1,CCND2,CDC23,CDK4,CDK6,MDM2,TGFB3	0	0
miR-29a	92	1260	23	KEGG_OOCYTE_MEIOSIS	AURKA,BUB1,CCNB1,CCNB2,CCNE2,CDC20,CDC25C,CDK2,CPEB1,ESPL1,FBXO5,MAD2L1,PLK1,PPP1CC,PTTG1,REC8,SMC1A,SMC3,CALM3,CDC23,IGF1,PPP3CB,RPS6KA3	5.34946e-05	0.00142143
miR-29a	59	1260	24	KEGG_P53_SIGNALING_PATHWAY	CCNB1,CCNB2,CCNE2,CCNG2,CDK2,CHEK1,CHEK2,FAS,GADD45G,GTSE1,PPM1D,SERPINE1,STEAP3,TSC2,BBC3,CASP8,CCND1,CCND2,CDK4,CDK6,IGF1,MDM2,PMAIP1,PTEN	1.39488e-09	8.64826e-08
miR-29a	84	1260	20	KEGG_FC_GAMMA_R_MEDIATED_PHAGOCYTOSIS	ARPC1B,DOCK2,FCGR1A,FCGR2A,FCGR2B,HCK,LYN,MARCKSL1,NCF1,PIK3CG,PIK3R2,PIK3R3,PTPRC,RAF1,WAS,WASF1,AKT2,CDC42,CRKL,PIK3R1	0.000325868	0.00415062
miR-29a	73	1260	19	KEGG_PROGESTERONE_MEDIATED_OOCYTE_MATURATION	BUB1,CCNA2,CCNB1,CCNB2,CDC25A,CDC25C,CDK2,CPEB1,MAD2L1,PIK3CG,PIK3R2,PIK3R3,PLK1,RAF1,AKT2,CDC23,IGF1,PIK3R1,RPS6KA3	0.000131535	0.00203879
miR-29a	63	1260	16	KEGG_LEISHMANIA_INFECTION	C3,FCGR1A,FCGR2A,HLA-DMA,HLA-DMB,HLA-DRA,HLA-DRB1,ITGAM,ITGB2,MARCKSL1,NCF1,NCF4,PTPN6,TLR2,TGFB3,FOS	0.000588067	0.00683628
miR-29a	301	1260	53	KEGG_PATHWAYS_IN_CANCER	BCL2L1,BIRC3,BIRC5,BRCA2,CCNE2,CDK2,CSF1R,DVL2,FAS,FGF9,GSK3B,HDAC2,ITGA3,MSH2,MSH6,PDGFRA,PGF,PIK3CG,PIK3R2,PIK3R3,RAD51,RAF1,SKP2,TPR,TRAF4,E2F1,E2F3,SPI1,TCF7L1,PIAS4,ABL1,AKT2,BCL2,CASP8,CCND1,CDC42,CDK4,CDK6,COL4A1,COL4A2,CRKL,IGF1,ITGA6,LAMC2,MDM2,MMP2,PDGFRB,PIK3R1,PTEN,RET,TGFB3,VEGFA,FOS	9.71639e-05	0.00180725
miR-29a	61	1260	15	KEGG_COLORECTAL_CANCER	BIRC5,GSK3B,MSH2,MSH6,PIK3CG,PIK3R2,PIK3R3,RAF1,TCF7L1,AKT2,BCL2,CCND1,PIK3R1,TGFB3,FOS	0.00123654	0.0121051
miR-29a	70	1260	18	KEGG_PANCREATIC_CANCER	BCL2L1,BRCA2,PGF,PIK3CG,PIK3R2,PIK3R3,RAD51,RAF1,E2F1,E2F3,AKT2,CCND1,CDC42,CDK4,CDK6,PIK3R1,TGFB3,VEGFA	0.000231235	0.00330844
miR-29a	59	1260	17	KEGG_GLIOMA	PDGFRA,PIK3CG,PIK3R2,PIK3R3,RAF1,E2F1,E2F3,AKT2,CALM3,CCND1,CDK4,CDK6,IGF1,MDM2,PDGFRB,PIK3R1,PTEN	7.48762e-05	0.00154744
miR-29a	85	1260	19	KEGG_PROSTATE_CANCER	CCNE2,CDK2,GSK3B,PDGFRA,PIK3CG,PIK3R2,PIK3R3,RAF1,E2F1,E2F3,TCF7L1,AKT2,BCL2,CCND1,IGF1,MDM2,PDGFRB,PIK3R1,PTEN	0.00104249	0.0107724
miR-29a	66	1260	17	KEGG_MELANOMA	FGF9,PDGFRA,PIK3CG,PIK3R2,PIK3R3,RAF1,E2F1,E2F3,AKT2,CCND1,CDK4,CDK6,IGF1,MDM2,PDGFRB,PIK3R1,PTEN	0.000334728	0.00415062
miR-29a	70	1260	17	KEGG_CHRONIC_MYELOID_LEUKEMIA	BCL2L1,HDAC2,PIK3CG,PIK3R2,PIK3R3,RAF1,E2F1,E2F3,ABL1,AKT2,CCND1,CDK4,CDK6,CRKL,MDM2,PIK3R1,TGFB3	0.000700545	0.00766478
miR-29a	81	1260	24	KEGG_SMALL_CELL_LUNG_CANCER	BCL2L1,BIRC3,CCNE2,CDK2,ITGA3,PIK3CG,PIK3R2,PIK3R3,SKP2,TRAF4,E2F1,E2F3,PIAS4,AKT2,BCL2,CCND1,CDK4,CDK6,COL4A1,COL4A2,ITGA6,LAMC2,PIK3R1,PTEN	1.53256e-06	5.70111e-05
miR-30a-5p	18	916	6	KEGG_PROTEIN_EXPORT	SEC61B,HSPA5,SEC11A,SEC61A2,SPCS3,SRPR	0.00159567	0.0247328
miR-30a-5p	80	916	17	KEGG_ERBB_SIGNALING_PATHWAY	CBLB,PAK3,PAK7,ABL1,CDKN1B,CRK,EGFR,GAB1,HBEGF,KRAS,MAPK1,MAPK8,PIK3CD,SOS2,TGFA,MYC,JUN	8.63294e-05	0.00802863
miR-30a-5p	105	916	25	KEGG_CELL_CYCLE	BUB1B,BUB3,CDC25A,CDC7,CHEK2,ESPL1,HDAC2,PLK1,E2F3,ABL1,ANAPC5,ATM,CDC20,CDK6,CDKN1B,DBF4,EP300,HDAC1,PCNA,YWHAE,YWHAH,YWHAZ,MYC,TFDP1,TP53	2.09769e-07	3.9017e-05
miR-30a-5p	92	916	17	KEGG_OOCYTE_MEIOSIS	ESPL1,PLK1,PPP2R5A,REC8,ANAPC5,CDC20,IGF1R,MAPK1,PPP1CC,PPP2R1B,PPP2R5C,PPP3CA,PPP3CB,PPP3R1,YWHAE,YWHAH,YWHAZ	0.000505257	0.015663
miR-30a-5p	59	916	13	KEGG_P53_SIGNALING_PATHWAY	CHEK2,GTSE1,ATM,BAX,CASP3,CDK6,MDM4,RRM2,SERPINB5,SERPINE1,THBS1,TNFRSF10B,TP53	0.00039554	0.0147141
miR-30a-5p	79	916	14	KEGG_APOPTOSIS	ATM,BAX,BCL2L1,CAPN2,CASP3,IL1A,PIK3CD,PPP3CA,PPP3CB,PPP3R1,PRKAR1A,TNFRSF10B,TNFRSF10D,TP53	0.00232106	0.033209
miR-30a-5p	132	916	19	KEGG_WNT_SIGNALING_PATHWAY	PLCB4,PPP2R5A,WNT7A,CTNNB1,EP300,FZD6,MAPK8,PPP2R1B,PPP2R5C,PPP3CA,PPP3CB,PPP3R1,ROCK2,WNT4,WNT5A,MYC,TP53,NFAT5,JUN	0.00514786	0.0428533
miR-30a-5p	18	916	6	KEGG_DORSO_VENTRAL_AXIS_FORMATION	EGFR,KRAS,MAPK1,NOTCH1,SOS2,ETV6	0.00159567	0.0247328
miR-30a-5p	110	916	17	KEGG_AXON_GUIDANCE	CXCL12,GNAI1,PAK3,PAK7,SEMA4C,ABL1,GNAI2,KRAS,MAPK1,MET,PLXNA1,PPP3CA,PPP3CB,PPP3R1,ROCK2,SEMA6A,NFAT5	0.00381283	0.0378803
miR-30a-5p	182	916	27	KEGG_FOCAL_ADHESION	COL11A1,COL1A1,ITGB8,PAK3,PAK7,PDGFRA,TNXB,VAV3,CAPN2,CRK,CTNNB1,EGFR,IGF1R,ITGA2,ITGA5,ITGA6,ITGB4,MAPK1,MAPK8,MET,PIK3CD,PPP1CC,PPP1R12A,ROCK2,SOS2,THBS1,JUN	0.000601436	0.015981
miR-30a-5p	76	916	14	KEGG_GAP_JUNCTION	GJA1,GNAI1,PDGFRA,PLCB4,TUBB,EGFR,GNAI2,KRAS,MAPK1,SOS2,TUBA1A,TUBA1B,TUBB2A,TUBB3	0.00158546	0.0247328
miR-30a-5p	116	916	18	KEGG_NEUROTROPHIN_SIGNALING_PATHWAY	ABL1,BAX,BDNF,CAMK4,CRK,FRS2,GAB1,KIDINS220,KRAS,MAPK1,MAPK8,PIK3CD,SOS2,YWHAE,YWHAH,YWHAZ,TP53,JUN	0.00282799	0.0375719
miR-30a-5p	181	916	24	KEGG_REGULATION_OF_ACTIN_CYTOSKELETON	FGF1,FGFR3,ITGB8,PAK3,PAK7,PDGFRA,PIP4K2A,VAV3,ARPC5,CRK,EGFR,GNA13,ITGA2,ITGA5,ITGA6,ITGB4,KRAS,MAPK1,NCKAP1,PIK3CD,PPP1CC,PPP1R12A,ROCK2,SOS2	0.00529907	0.0428533
miR-30a-5p	50	916	11	KEGG_AMYOTROPHIC_LATERAL_SCLEROSIS_ALS	SLC1A2,BAX,BCL2L1,CASP3,CAT,DERL1,MAP2K3,PPP3CA,PPP3CB,PPP3R1,TP53	0.00110509	0.0228386
miR-30a-5p	49	916	12	KEGG_PATHOGENIC_ESCHERICHIA_COLI_INFECTION	TUBB,ABL1,ARPC5,CDH1,CTNNB1,NCL,ROCK2,TUBA1A,TUBA1B,TUBB2A,TUBB3,YWHAZ	0.000231347	0.0107576
miR-30a-5p	301	916	39	KEGG_PATHWAYS_IN_CANCER	CBLB,FGF1,FGFR3,HDAC2,PDGFRA,WNT7A,E2F3,ABL1,BAX,BCL2L1,CASP3,CDH1,CDK6,CDKN1B,CRK,CTNNB1,EGFR,EP300,FZD6,HDAC1,IGF1R,ITGA2,ITGA6,JAK1,JUP,KRAS,MAPK1,MAPK8,MET,MLH1,PIK3CD,SOS2,TGFA,TPR,WNT4,WNT5A,MYC,TP53,JUN	0.000715776	0.0166418
miR-30a-5p	61	916	11	KEGG_COLORECTAL_CANCER	BAX,CASP3,CTNNB1,KRAS,MAPK1,MAPK8,MLH1,PIK3CD,MYC,TP53,JUN	0.00575384	0.0445923
miR-30a-5p	66	916	12	KEGG_RENAL_CELL_CARCINOMA	PAK3,PAK7,CRK,EP300,GAB1,KRAS,MAPK1,MET,PIK3CD,SOS2,TGFA,JUN	0.00373716	0.0378803
miR-30a-5p	50	916	10	KEGG_ENDOMETRIAL_CANCER	CDH1,CTNNB1,EGFR,KRAS,MAPK1,MLH1,PIK3CD,SOS2,MYC,TP53	0.00386949	0.0378803
miR-30a-5p	59	916	11	KEGG_GLIOMA	PDGFRA,E2F3,CDK6,EGFR,IGF1R,KRAS,MAPK1,PIK3CD,SOS2,TGFA,TP53	0.00442447	0.0411476
miR-30a-5p	29	916	7	KEGG_THYROID_CANCER	CDH1,CTNNB1,KRAS,MAPK1,TPR,MYC,TP53	0.00509767	0.0428533
miR-30a-5p	66	916	12	KEGG_MELANOMA	FGF1,PDGFRA,E2F3,CDH1,CDK6,EGFR,IGF1R,KRAS,MAPK1,MET,PIK3CD,TP53	0.00373716	0.0378803
miR-30a-5p	41	916	9	KEGG_BLADDER_CANCER	FGFR3,E2F3,CDH1,EGFR,KRAS,MAPK1,THBS1,MYC,TP53	0.0031254	0.0378803
miR-30a-5p	70	916	15	KEGG_CHRONIC_MYELOID_LEUKEMIA	CBLB,HDAC2,E2F3,ABL1,BCL2L1,CDK6,CDKN1B,CRK,HDAC1,KRAS,MAPK1,PIK3CD,SOS2,MYC,TP53	0.000201165	0.0107576
miR-181a*	236	1246	40	KEGG_MAPK_SIGNALING_PATHWAY	CACNG4,CD14,DUSP1,EGF,FAS,FGF9,GADD45A,GADD45B,GADD45G,HSPB1,IL1R1,IL1R2,MAP2K6,MAP3K8,PDGFRA,PLA2G2A,PLA2G5,RAF1,RRAS,STMN1,TGFB1,TNFRSF1A,ARRB2,DUSP5,DUSP6,HRAS,IL1A,KRAS,MAP2K1,MAP3K3,MAP4K4,MAPK1,MAPK14,NLK,PPP3CA,PPP3CB,RPS6KA3,TGFBR1,ELK4,FOS	0.00115175	0.0142817
miR-181a*	218	1246	37	KEGG_CYTOKINE_CYTOKINE_RECEPTOR_INTERACTION	ACVR2A,ACVR2B,CCL2,CCL7,CCR1,CCR5,CLCF1,CSF1,CSF1R,CXCL14,CXCL2,CXCL3,EGF,FAS,IL10RA,IL13RA1,IL15,IL1R1,IL1R2,IL4R,IL8,LIF,PDGFRA,TGFB1,TNFRSF11B,TNFRSF12A,TNFRSF14,TNFRSF1A,TNFRSF1B,TNFSF12,BMPR2,CCL22,IFNG,IL1A,PRLR,TGFBR1,TNFRSF13B	0.0016872	0.0181686
miR-181a*	156	1246	28	KEGG_CHEMOKINE_SIGNALING_PATHWAY	CCL2,CCL7,CCR1,CCR5,CXCL14,CXCL2,CXCL3,GNG4,HCK,IL8,LYN,NFKBIA,PIK3R2,PIK3R3,PLCB4,RAF1,VAV1,WAS,ADRBK1,ARRB2,CCL22,GNAI3,HRAS,KRAS,MAP2K1,MAPK1,PRKCD,STAT3	0.00258383	0.0240296
miR-181a*	105	1246	28	KEGG_CELL_CYCLE	BUB1,BUB1B,CCNB2,CCND1,CDC25A,CDC25C,CDC7,CDK4,CDKN1A,ESPL1,GADD45A,GADD45B,GADD45G,HDAC2,MAD2L1,MCM7,PLK1,RAD21,SMC3,TGFB1,TTK,E2F3,ATM,CDKN1B,STAG1,STAG2,E2F5,SMAD2	1.77639e-06	0.000110136
miR-181a*	59	1246	16	KEGG_P53_SIGNALING_PATHWAY	CCNB2,CCND1,CCNG2,CDK4,CDKN1A,DDB2,FAS,GADD45A,GADD45B,GADD45G,SERPINE1,SIAH1,STEAP3,ATM,CCNG1,PMAIP1	0.000231402	0.00559
miR-181a*	108	1246	20	KEGG_LYSOSOME	ARSA,CD63,CTSB,CTSH,CTSL1,CTSS,CTSZ,HEXA,HEXB,LAMP2,LAPTM4B,LAPTM5,NPC2,SLC11A1,TCIRG1,TPP1,AP3M2,GNS,IDS,SORT1	0.00699398	0.0417412
miR-181a*	18	1246	6	KEGG_DORSO_VENTRAL_AXIS_FORMATION	KRAS,MAP2K1,MAPK1,NOTCH1,NOTCH2,ETS1	0.00753054	0.0424449
miR-181a*	65	1246	17	KEGG_COMPLEMENT_AND_COAGULATION_CASCADES	BDKRB2,C1QA,C1S,C2,C3,C3AR1,C5AR1,CFB,CFI,F13A1,PLAU,PLAUR,SERPINA1,SERPINE1,SERPING1,C8A,CD46	0.00024043	0.00559
miR-181a*	67	1246	22	KEGG_ANTIGEN_PROCESSING_AND_PRESENTATION	CD4,CD74,CIITA,CTSB,CTSL1,CTSS,HLA-A,HLA-B,HLA-C,HLA-DMA,HLA-DRA,HLA-E,HLA-F,HLA-G,IFI30,KLRC3,KLRC4,PSME1,PSME2,TAP1,TAPBP,NFYB	4.91032e-07	6.24109e-05
miR-181a*	52	1246	14	KEGG_NOD_LIKE_RECEPTOR_SIGNALING_PATHWAY	BIRC3,CARD9,CASP1,CCL2,CCL7,CXCL2,IL8,NFKBIA,NOD2,TNFAIP3,TRIP6,HSP90B1,MAPK1,MAPK14	0.000607534	0.00881775
miR-181a*	78	1246	16	KEGG_HEMATOPOIETIC_CELL_LINEAGE	CD14,CD33,CD4,CD44,CSF1,CSF1R,FCGR1A,HLA-DRA,IL1R1,IL1R2,IL4R,ITGA3,ITGA5,ITGAM,IL1A,TFRC	0.00554435	0.03758
miR-181a*	108	1246	26	KEGG_NATURAL_KILLER_CELL_MEDIATED_CYTOTOXICITY	FAS,FCER1G,FCGR3B,HLA-A,HLA-B,HLA-C,HLA-E,HLA-G,ICAM1,ITGB2,KLRC3,KLRK1,LCP2,PIK3R2,PIK3R3,RAF1,SYK,VAV1,HRAS,IFNG,KRAS,MAP2K1,MAPK1,PPP3CA,PPP3CB,PTPN11	2.98569e-05	0.00112486
miR-181a*	103	1246	21	KEGG_T_CELL_RECEPTOR_SIGNALING_PATHWAY	CD4,CDK4,LCP2,MAP3K8,NFKBIA,PAK3,PAK7,PIK3R2,PIK3R3,PTPRC,RAF1,VAV1,HRAS,IFNG,KRAS,MAP2K1,MAPK1,MAPK14,PPP3CA,PPP3CB,FOS	0.00175493	0.0181686
miR-181a*	68	1246	15	KEGG_B_CELL_RECEPTOR_SIGNALING_PATHWAY	FCGR2B,LYN,NFKBIA,PIK3R2,PIK3R3,RAF1,SYK,VAV1,HRAS,KRAS,MAP2K1,MAPK1,PPP3CA,PPP3CB,FOS	0.00348408	0.0259215
miR-181a*	72	1246	17	KEGG_FC_EPSILON_RI_SIGNALING_PATHWAY	FCER1G,LCP2,LYN,MAP2K6,PIK3R2,PIK3R3,PLA2G2A,PLA2G5,RAF1,SYK,VAV1,HRAS,KRAS,MAP2K1,MAPK1,MAPK14,PRKCD	0.000869526	0.0115523
miR-181a*	84	1246	22	KEGG_FC_GAMMA_R_MEDIATED_PHAGOCYTOSIS	ARPC1B,DNM3,FCGR1A,FCGR2A,FCGR2B,FCGR2C,HCK,LYN,MARCKSL1,PIK3R2,PIK3R3,PTPRC,RAF1,SYK,VAV1,WAS,WASF1,ARF6,MAP2K1,MAPK1,PPAP2B,PRKCD	3.0238e-05	0.00112486
miR-181a*	181	1246	31	KEGG_REGULATION_OF_ACTIN_CYTOSKELETON	ACTN1,ARPC1B,BDKRB2,CD14,EGF,FGD1,FGF9,IQGAP1,ITGA3,ITGA5,ITGAM,ITGB2,ITGB4,MSN,MYL9,PAK3,PAK7,PDGFRA,PIK3R2,PIK3R3,RAF1,RRAS,VAV1,WAS,WASF1,ENAH,HRAS,KRAS,MAP2K1,MAPK1,MYLK	0.00333554	0.0258505
miR-181a*	73	1246	16	KEGG_PROGESTERONE_MEDIATED_OOCYTE_MATURATION	BUB1,CCNB2,CDC25A,CDC25C,MAD2L1,PIK3R2,PIK3R3,PLK1,RAF1,GNAI3,KRAS,MAP2K1,MAPK1,MAPK14,RPS6KA3,PGR	0.00277973	0.0245362
miR-181a*	39	1246	12	KEGG_TYPE_I_DIABETES_MELLITUS	CD86,FAS,HLA-A,HLA-B,HLA-C,HLA-DMA,HLA-DRA,HLA-E,HLA-F,HLA-G,IFNG,IL1A	0.000391627	0.00662206
miR-181a*	63	1246	21	KEGG_LEISHMANIA_INFECTION	C3,FCGR1A,FCGR2A,FCGR2C,FCGR3B,HLA-DMA,HLA-DRA,ITGAM,ITGB2,MARCKSL1,NCF2,NCF4,NFKBIA,TGFB1,TLR2,IFNG,IL1A,MAPK1,MAPK14,PTGS2,FOS	6.71085e-07	6.24109e-05
miR-181a*	301	1246	45	KEGG_PATHWAYS_IN_CANCER	BIRC3,CCND1,CDK4,CDKN1A,CSF1R,DCC,EGF,FAS,FGF9,FZD7,HDAC2,IL8,ITGA3,NFKBIA,PDGFRA,PIK3R2,PIK3R3,PTCH1,RAD51,RAF1,RUNX1T1,TGFB1,TRAF4,E2F3,SPI1,TCF7L1,RARB,BCL2,CCDC6,CDKN1B,HRAS,HSP90B1,KRAS,LAMA3,MAP2K1,MAPK1,PTGS2,RALA,TGFBR1,WNT16,WNT2,ETS1,SMAD2,STAT3,FOS	0.00718128	0.0417412
miR-181a*	61	1246	14	KEGG_COLORECTAL_CANCER	CCND1,DCC,PIK3R2,PIK3R3,RAF1,TGFB1,TCF7L1,BCL2,KRAS,MAP2K1,MAPK1,TGFBR1,SMAD2,FOS	0.00319771	0.0258505
miR-181a*	70	1246	16	KEGG_PANCREATIC_CANCER	CCND1,CDK4,EGF,PIK3R2,PIK3R3,RAD51,RAF1,TGFB1,E2F3,KRAS,MAP2K1,MAPK1,RALA,TGFBR1,SMAD2,STAT3	0.00175826	0.0181686
miR-181a*	59	1246	13	KEGG_GLIOMA	CCND1,CDK4,CDKN1A,EGF,PDGFRA,PIK3R2,PIK3R3,RAF1,E2F3,HRAS,KRAS,MAP2K1,MAPK1	0.00637675	0.0408992
miR-181a*	85	1246	17	KEGG_PROSTATE_CANCER	CCND1,CDKN1A,EGF,NFKBIA,PDGFRA,PIK3R2,PIK3R3,RAF1,E2F3,TCF7L1,BCL2,CDKN1B,HRAS,HSP90B1,KRAS,MAP2K1,MAPK1	0.0056572	0.03758
miR-181a*	66	1246	14	KEGG_MELANOMA	CCND1,CDK4,CDKN1A,EGF,FGF9,PDGFRA,PIK3R2,PIK3R3,RAF1,E2F3,HRAS,KRAS,MAP2K1,MAPK1	0.00675158	0.0417412
miR-181a*	41	1246	11	KEGG_BLADDER_CANCER	CCND1,CDK4,CDKN1A,EGF,IL8,RAF1,E2F3,HRAS,KRAS,MAP2K1,MAPK1	0.00235852	0.0230886
miR-181a*	70	1246	17	KEGG_CHRONIC_MYELOID_LEUKEMIA	CCND1,CDK4,CDKN1A,HDAC2,NFKBIA,PIK3R2,PIK3R3,RAF1,TGFB1,E2F3,CDKN1B,HRAS,KRAS,MAP2K1,MAPK1,PTPN11,TGFBR1	0.000616294	0.00881775
miR-181a*	51	1246	12	KEGG_NON_SMALL_CELL_LUNG_CANCER	CCND1,CDK4,EGF,PIK3R2,PIK3R3,RAF1,E2F3,RARB,HRAS,KRAS,MAP2K1,MAPK1	0.00495805	0.0354691
miR-181a*	42	1246	11	KEGG_AUTOIMMUNE_THYROID_DISEASE	CD86,FAS,HLA-A,HLA-B,HLA-C,HLA-DMA,HLA-DRA,HLA-E,HLA-F,HLA-G,TSHR	0.00290213	0.0245362
miR-181a*	97	1246	22	KEGG_SYSTEMIC_LUPUS_ERYTHEMATOSUS	ACTN1,C1QA,C1S,C2,C3,CD86,FCGR1A,FCGR2A,FCGR2B,FCGR2C,FCGR3B,H2AFY2,H3F3A,HIST1H4C,HLA-DMA,HLA-DRA,SNRPD1,C8A,H2AFY,H3F3B,HIST1H3D,IFNG	0.000299531	0.005826
miR-181a*	33	1246	11	KEGG_ALLOGRAFT_REJECTION	CD86,FAS,HLA-A,HLA-B,HLA-C,HLA-DMA,HLA-DRA,HLA-E,HLA-F,HLA-G,IFNG	0.000313226	0.005826
miR-181a*	32	1246	12	KEGG_GRAFT_VERSUS_HOST_DISEASE	CD86,FAS,HLA-A,HLA-B,HLA-C,HLA-DMA,HLA-DRA,HLA-E,HLA-F,HLA-G,IFNG,IL1A	4.48738e-05	0.00139109
miR-125b	80	510	10	KEGG_ERBB_SIGNALING_PATHWAY	CAMK2G,ERBB4,SHC1,ABL1,AKT1,EIF4EBP1,ERBB2,ERBB3,PIK3CD,RAF1	0.00194959	0.0329658
miR-125b	182	510	20	KEGG_FOCAL_ADHESION	COL11A2,COL1A1,COL1A2,COL3A1,COL5A1,COL5A2,COL6A3,ITGA4,LAMB1,SHC1,THBS1,AKT1,BCL2,ERBB2,IGF1R,PIK3CD,PPP1CA,RAF1,VAV3,VCL	8.86468e-05	0.00824415
miR-125b	78	510	11	KEGG_ECM_RECEPTOR_INTERACTION	COL11A2,COL1A1,COL1A2,COL3A1,COL5A1,COL5A2,COL6A3,ITGA4,LAMB1,SDC1,THBS1	0.000419205	0.0140329
miR-125b	116	510	14	KEGG_NEUROTROPHIN_SIGNALING_PATHWAY	CAMK2G,NTRK2,SHC1,ABL1,AKT1,BCL2,IRS4,MAPK14,NTRK3,PIK3CD,RAF1,RPS6KA1,SORT1,TP53	0.000381892	0.0140329
miR-125b	124	510	13	KEGG_INSULIN_SIGNALING_PATHWAY	PPARGC1A,SHC1,AKT1,EIF4E,EIF4EBP1,EXOC7,HK2,IRS4,MKNK2,PIK3CD,PPP1CA,PRKAG1,RAF1	0.00226332	0.0350815
miR-125b	301	510	26	KEGG_PATHWAYS_IN_CANCER	APC2,FZD1,LAMB1,AR,ABL1,AKT1,BCL2,CCNE1,CDKN2A,CREBBP,ERBB2,FGFR2,FZD4,IGF1R,PIK3CD,RAF1,SMO,CEBPA,E2F2,E2F3,ETS1,SMAD4,TP53,STAT3,GLI1,PIAS3	0.000452675	0.0140329
miR-125b	70	510	10	KEGG_PANCREATIC_CANCER	AKT1,CDKN2A,ERBB2,PIK3CD,RAF1,E2F2,E2F3,SMAD4,TP53,STAT3	0.000684806	0.0159217
miR-125b	59	510	10	KEGG_GLIOMA	CAMK2G,SHC1,AKT1,CDKN2A,IGF1R,PIK3CD,RAF1,E2F2,E2F3,TP53	0.000164477	0.0101976
miR-125b	85	510	13	KEGG_PROSTATE_CANCER	AR,AKT1,BCL2,CCNE1,CREBBP,ERBB2,FGFR2,IGF1R,PIK3CD,RAF1,E2F2,E2F3,TP53	5.46044e-05	0.00824415
miR-125b	41	510	7	KEGG_BLADDER_CANCER	THBS1,CDKN2A,ERBB2,RAF1,E2F2,E2F3,TP53	0.00150638	0.0280186
miR-125b	70	510	10	KEGG_CHRONIC_MYELOID_LEUKEMIA	SHC1,ABL1,AKT1,CDKN2A,PIK3CD,RAF1,E2F2,E2F3,SMAD4,TP53	0.000684806	0.0159217
miR-125b	51	510	8	KEGG_NON_SMALL_CELL_LUNG_CANCER	AKT1,CDKN2A,ERBB2,PIK3CD,RAF1,E2F2,E2F3,TP53	0.00125087	0.0258512
miR-30c	78	897	16	KEGG_ECM_RECEPTOR_INTERACTION	COL11A1,COL1A1,COL1A2,COL3A1,COL5A1,COL6A1,COL6A2,COL6A3,ITGB1,LAMB1,SDC1,THBS1,GP5,ITGA3,ITGA4,ITGB3	0.000167856	0.0312212
miR-222	21	1795	10	KEGG_GLYCOSAMINOGLYCAN_DEGRADATION	GALNS,GLB1,GNS,GUSB,HEXA,HEXB,HS3ST3A1,IDS,IDUA,SGSH	0.000384231	0.00893338
miR-222	80	1795	21	KEGG_ERBB_SIGNALING_PATHWAY	ABL2,CDKN1A,CDKN1B,EGF,ERBB2,ERBB3,GSK3B,HBEGF,MAPK8,PAK3,PAK7,PIK3CG,PIK3R2,PIK3R3,RAF1,SHC1,SRC,AKT3,TGFA,MYC,STAT5A	0.00571078	0.0442586
miR-222	105	1795	32	KEGG_CELL_CYCLE	BUB3,CCNE2,CDC25A,CDC7,CDKN1A,CDKN1B,ESPL1,GADD45A,GADD45B,GADD45G,GSK3B,HDAC2,MCM7,PKMYT1,RAD21,SMC3,TGFB1,TGFB3,TTK,E2F1,E2F3,TFDP2,ZBTB17,CDC27,CDK6,CDKN1C,MCM3,MDM2,PCNA,MYC,E2F2,TP53	3.65017e-05	0.00135786
miR-222	59	1795	23	KEGG_P53_SIGNALING_PATHWAY	CASP8,CASP9,CCNE2,CCNG2,CDKN1A,DDB2,FAS,GADD45A,GADD45B,GADD45G,IGFBP3,PPM1D,RPRM,SERPINE1,SIAH1,STEAP3,THBS1,TNFRSF10B,BBC3,CDK6,MDM2,PTEN,TP53	5.29607e-06	0.000328356
miR-222	108	1795	41	KEGG_LYSOSOME	ABCB9,ACP2,ARSA,CD164,CD63,CTSA,CTSB,CTSC,CTSD,CTSL1,CTSS,CTSZ,DNASE2,FUCA1,GALC,GALNS,GLB1,GNS,GUSB,HEXA,HEXB,IDS,IDUA,LAMP2,LAPTM4A,LAPTM4B,LAPTM5,MANBA,NAGA,NPC1,NPC2,SGSH,SLC11A1,SMPD1,TCIRG1,TPP1,AP1B1,ENTPD4,GGA3,SCARB2,SORT1	3.15771e-09	5.87335e-07
miR-222	79	1795	23	KEGG_APOPTOSIS	BCL2L1,BIRC3,CASP7,CASP8,CASP9,CFLAR,DFFB,ENDOD1,FAS,IL1R1,IL1RAP,PIK3CG,PIK3R2,PIK3R3,PRKX,TNFRSF10B,TNFRSF10C,TNFRSF1A,TRADD,AKT3,IRAK1,TNFSF10,TP53	0.000890237	0.0150531
miR-222	182	1795	52	KEGG_FOCAL_ADHESION	ACTN1,BIRC3,CAV1,COL11A1,COL11A2,COL5A1,COL5A2,COL6A1,COL6A2,COL6A3,EGF,ERBB2,GSK3B,ILK,ITGA3,ITGA5,ITGA7,ITGB1,ITGB5,LAMA2,LAMB1,LAMB2,LAMC1,MAPK8,MYL9,PAK3,PAK7,PARVA,PARVB,PDGFA,PDGFD,PDGFRA,PIK3CG,PIK3R2,PIK3R3,PXN,RAF1,SHC1,SPP1,SRC,THBS1,TNC,VASP,VAV3,ZYX,ACTB,ACTG1,AKT3,FLNA,PTEN,TLN1,VCL	1.42617e-06	0.000132634
miR-222	78	1795	24	KEGG_ECM_RECEPTOR_INTERACTION	CD44,COL11A1,COL11A2,COL5A1,COL5A2,COL6A1,COL6A2,COL6A3,ITGA3,ITGA5,ITGA7,ITGB1,ITGB5,LAMA2,LAMB1,LAMB2,LAMC1,SDC2,SDC4,SPP1,THBS1,TNC,DAG1,SV2A	0.00028216	0.0074974
miR-222	65	1795	19	KEGG_COMPLEMENT_AND_COAGULATION_CASCADES	BDKRB2,C1QA,C1QB,C1S,C2,C3,C3AR1,C5AR1,CD59,CFI,F13A1,F3,PLAU,PLAUR,PROS1,SERPINA1,SERPINE1,SERPING1,THBD	0.00229415	0.0223696
miR-222	67	1795	21	KEGG_ANTIGEN_PROCESSING_AND_PRESENTATION	CD74,CTSB,CTSL1,CTSS,HLA-A,HLA-B,HLA-C,HLA-DMA,HLA-DPB1,HLA-DRA,HLA-E,HLA-F,HLA-G,HSPA5,HSPA6,IFI30,KLRC3,TAP1,TAPBP,CANX,HSP90AA1	0.000503819	0.00937104
miR-222	84	1795	22	KEGG_FC_GAMMA_R_MEDIATED_PHAGOCYTOSIS	ARPC1B,DNM3,FCGR1A,FCGR2A,FCGR2B,HCK,LYN,MARCKS,MARCKSL1,PIK3CG,PIK3R2,PIK3R3,PLA2G6,PTPRC,RAF1,SYK,VASP,VAV3,WAS,WASF1,AKT3,PIP5K1A	0.00487903	0.0394565
miR-222	181	1795	42	KEGG_REGULATION_OF_ACTIN_CYTOSKELETON	ACTN1,ARHGEF7,ARPC1B,BDKRB2,CD14,CYFIP1,EGF,ENAH,FGF12,FGF9,IQGAP1,ITGA3,ITGA5,ITGA7,ITGAM,ITGB1,ITGB2,ITGB5,MSN,MYH9,MYL9,PAK3,PAK7,PDGFA,PDGFD,PDGFRA,PFN2,PIK3CG,PIK3R2,PIK3R3,PXN,RAF1,RRAS,VAV3,WAS,WASF1,ACTB,ACTG1,FGF2,PFN1,PIP5K1A,VCL	0.00190052	0.0201201
miR-222	301	1795	63	KEGG_PATHWAYS_IN_CANCER	BCL2L1,BIRC3,BMP2,CASP8,CASP9,CCNE2,CDKN1A,CDKN1B,CSF1R,CTBP2,EGF,ERBB2,FAS,FGF12,FGF9,FZD1,FZD7,GSK3B,HDAC2,IL8,ITGA3,ITGB1,KIT,LAMA2,LAMB1,LAMB2,LAMC1,MAPK8,PDGFA,PDGFRA,PIK3CG,PIK3R2,PIK3R3,PML,PTCH1,RAF1,RALB,RUNX1T1,TGFB1,TGFB3,TGFBR2,E2F1,E2F3,SPI1,LEF1,TCF7L1,RUNX1,AKT3,CDK6,FGF2,HSP90AA1,KITLG,MDM2,MMP1,PTEN,TCEB2,TGFA,MYC,E2F2,ETS1,TP53,STAT5A,FOS	0.0027443	0.0243067
miR-222	70	1795	20	KEGG_PANCREATIC_CANCER	BCL2L1,CASP9,EGF,ERBB2,MAPK8,PIK3CG,PIK3R2,PIK3R3,RAF1,RALB,TGFB1,TGFB3,TGFBR2,E2F1,E2F3,AKT3,CDK6,TGFA,E2F2,TP53	0.00240534	0.0223696
miR-222	50	1795	16	KEGG_ENDOMETRIAL_CANCER	CASP9,EGF,ERBB2,GSK3B,ILK,PIK3CG,PIK3R2,PIK3R3,RAF1,LEF1,TCF7L1,AKT3,PTEN,MYC,FOXO3,TP53	0.00178298	0.0201201
miR-222	59	1795	18	KEGG_GLIOMA	CDKN1A,EGF,PDGFA,PDGFRA,PIK3CG,PIK3R2,PIK3R3,RAF1,SHC1,E2F1,E2F3,AKT3,CDK6,MDM2,PTEN,TGFA,E2F2,TP53	0.00174715	0.0201201
miR-222	85	1795	25	KEGG_PROSTATE_CANCER	CASP9,CCNE2,CDKN1A,CDKN1B,EGF,ERBB2,GSK3B,PDGFA,PDGFD,PDGFRA,PIK3CG,PIK3R2,PIK3R3,RAF1,E2F1,E2F3,LEF1,TCF7L1,AKT3,HSP90AA1,MDM2,PTEN,TGFA,E2F2,TP53	0.000458663	0.00937104
miR-222	66	1795	20	KEGG_MELANOMA	CDKN1A,EGF,FGF12,FGF9,PDGFA,PDGFD,PDGFRA,PIK3CG,PIK3R2,PIK3R3,RAF1,E2F1,E2F3,AKT3,CDK6,FGF2,MDM2,PTEN,E2F2,TP53	0.00109208	0.0169273
miR-222	41	1795	14	KEGG_BLADDER_CANCER	CDKN1A,EGF,ERBB2,IL8,RAF1,RPS6KA5,THBS1,E2F1,E2F3,MDM2,MMP1,MYC,E2F2,TP53	0.00169792	0.0201201
miR-222	70	1795	23	KEGG_CHRONIC_MYELOID_LEUKEMIA	BCL2L1,CDKN1A,CDKN1B,CTBP2,HDAC2,PIK3CG,PIK3R2,PIK3R3,RAF1,SHC1,TGFB1,TGFB3,TGFBR2,E2F1,E2F3,RUNX1,AKT3,CDK6,MDM2,MYC,E2F2,TP53,STAT5A	0.000125924	0.00390365
miR-222	81	1795	22	KEGG_SMALL_CELL_LUNG_CANCER	BCL2L1,BIRC3,CASP9,CCNE2,CDKN1B,ITGA3,ITGB1,LAMA2,LAMB1,LAMB2,LAMC1,PIK3CG,PIK3R2,PIK3R3,E2F1,E2F3,AKT3,CDK6,PTEN,MYC,E2F2,TP53	0.00302002	0.0255329
miR-222	51	1795	15	KEGG_NON_SMALL_CELL_LUNG_CANCER	CASP9,EGF,ERBB2,PIK3CG,PIK3R2,PIK3R3,RAF1,E2F1,E2F3,AKT3,CDK6,TGFA,E2F2,FOXO3,TP53	0.00599671	0.0446155
miR-222	42	1795	13	KEGG_AUTOIMMUNE_THYROID_DISEASE	CD86,FAS,HLA-A,HLA-B,HLA-C,HLA-DMA,HLA-DPB1,HLA-DRA,HLA-E,HLA-F,HLA-G,PRF1,TSHR	0.00639669	0.045761
miR-222	33	1795	12	KEGG_ALLOGRAFT_REJECTION	CD86,FAS,HLA-A,HLA-B,HLA-C,HLA-DMA,HLA-DPB1,HLA-DRA,HLA-E,HLA-F,HLA-G,PRF1	0.00194711	0.0201201
miR-222	32	1795	12	KEGG_GRAFT_VERSUS_HOST_DISEASE	CD86,FAS,HLA-A,HLA-B,HLA-C,HLA-DMA,HLA-DPB1,HLA-DRA,HLA-E,HLA-F,HLA-G,PRF1	0.0014306	0.0201201
miR-222	65	1795	23	KEGG_VIRAL_MYOCARDITIS	ABL2,CASP8,CASP9,CAV1,CD86,HLA-A,HLA-B,HLA-C,HLA-DMA,HLA-DPB1,HLA-DRA,HLA-E,HLA-F,HLA-G,ICAM1,ITGB2,LAMA2,MYH7,MYH9,PRF1,ACTB,ACTG1,DAG1	3.38053e-05	0.00135786
miR-17-5p	72	1804	25	KEGG_PYRIMIDINE_METABOLISM	CTPS,DPYD,DUT,POLA1,POLA2,POLD1,POLD3,POLD4,POLE,POLE2,POLR2B,PRIM1,RRM1,TYMS,UPP1,DHODH,ENTPD4,NME6,POLR1B,POLR1D,POLR2A,POLR3F,POLR3G,RRM2,TXNRD2	2.47225e-05	0.000510933
miR-17-5p	32	1804	21	KEGG_DNA_REPLICATION	FEN1,LIG1,MCM2,MCM3,MCM4,MCM7,PCNA,POLA1,POLA2,POLD1,POLD3,POLD4,POLE,POLE2,PRIM1,RFC3,RFC4,RFC5,RNASEH2A,RNASEH1,RPA2	1.06066e-10	9.86415e-09
miR-17-5p	31	1804	13	KEGG_BASE_EXCISION_REPAIR	APEX1,FEN1,LIG1,NEIL3,PARP2,PCNA,POLD1,POLD3,POLD4,POLE,POLE2,TDG,HMGB1	0.000266751	0.00451051
miR-17-5p	23	1804	12	KEGG_MISMATCH_REPAIR	EXO1,LIG1,MSH6,PCNA,POLD1,POLD3,POLD4,RFC3,RFC4,RFC5,MSH3,RPA2	3.31739e-05	0.000617035
miR-17-5p	105	1804	51	KEGG_CELL_CYCLE	BUB1,BUB1B,BUB3,CCNA2,CCNB1,CCNB2,CCNE2,CDC20,CDC25A,CDC25C,CDC7,CDK4,CHEK1,DBF4,ESPL1,GADD45G,GSK3B,HDAC2,MAD2L1,MCM2,MCM3,MCM4,MCM7,PCNA,PLK1,PTTG1,RAD21,SKP2,SMC1A,SMC3,TGFB3,TTK,E2F1,E2F3,TFDP2,CCND1,CCND2,CDKN1A,MDM2,PKMYT1,RB1,RBL2,TGFB1,WEE1,YWHAZ,MYC,E2F2,E2F5,SMAD4,SMAD3,TP53	3.33067e-16	6.19504e-14
miR-17-5p	59	1804	27	KEGG_P53_SIGNALING_PATHWAY	CASP8,CCNB1,CCNB2,CCNE2,CCNG2,CDK4,CHEK1,FAS,GADD45G,GTSE1,PPM1D,RPRM,STEAP3,CCND1,CCND2,CCNG1,CDKN1A,CYCS,MDM2,MDM4,PTEN,RRM2,THBS1,TNFRSF10B,TSC2,ZMAT3,TP53	1.65746e-08	1.02762e-06
miR-17-5p	79	1804	23	KEGG_APOPTOSIS	CASP8,DFFB,ENDOD1,FAS,IL1R1,IRAK3,PIK3R2,PIK3R3,TNFRSF1A,TNFSF10,TRADD,BCL2,CAPN1,CYCS,IRAK1,IRAK4,MAP3K14,PIK3CA,PPP3R1,PRKACB,PRKAR1A,TNFRSF10B,TP53	0.000954846	0.0136616
miR-17-5p	78	1804	21	KEGG_TGF_BETA_SIGNALING_PATHWAY	ACVR2B,AMH,LTBP1,TGFB3,BMP2,BMP8B,BMPR2,MAPK1,PPP2R1A,RBL2,SMURF1,TGFB1,TGFBR2,THBS1,ZFYVE9,MYC,E2F5,SMAD5,SMAD6,SMAD4,SMAD3	0.00440965	0.0455664
miR-17-5p	11	1804	6	KEGG_CIRCADIAN_RHYTHM_MAMMAL	CSNK1E,NR1D1,CRY2,PER1,CLOCK,NPAS2	0.00262558	0.0322258
miR-17-5p	301	1804	73	KEGG_PATHWAYS_IN_CANCER	BIRC5,BRCA2,CASP8,CCNE2,CDK4,CRKL,CSF1R,CSF3R,DCC,EGF,FAS,FGF1,FGF9,FZD7,GSK3B,HDAC2,LAMA2,MSH6,PIK3R2,PIK3R3,RAC3,RAD51,RAF1,SKP2,TGFB3,TRAF4,E2F1,E2F3,SPI1,TCF7L1,STAT5A,BCL2,BMP2,CBL,CCDC6,CCND1,CDKN1A,CRK,CYCS,DAPK3,DVL3,EGLN3,EPAS1,FZD9,HSP90AA1,ITGA2,ITGB1,JAK1,LAMC1,MAPK1,MAPK9,MDM2,MMP2,MSH3,PDGFB,PIK3CA,PRKCA,PTEN,RB1,TCEB1,TGFB1,TGFBR2,VEGFA,WNT10B,HIF1A,MYC,E2F2,TCF7L2,SMAD4,SMAD3,TP53…	1.27599e-05	0.00032925
miR-17-5p	61	1804	24	KEGG_COLORECTAL_CANCER	BIRC5,DCC,GSK3B,MSH6,PIK3R2,PIK3R3,RAC3,RAF1,TGFB3,TCF7L1,BCL2,CCND1,CYCS,MAPK1,MAPK9,MSH3,PIK3CA,TGFB1,TGFBR2,MYC,TCF7L2,SMAD4,SMAD3,TP53	2.99737e-06	0.000111502
miR-17-5p	66	1804	19	KEGG_RENAL_CELL_CARCINOMA	CRKL,PAK3,PAK7,PIK3R2,PIK3R3,RAF1,TGFB3,CRK,EGLN3,EPAS1,GAB1,MAPK1,PAK6,PDGFB,PIK3CA,TCEB1,TGFB1,VEGFA,HIF1A	0.00294536	0.0322258
miR-17-5p	70	1804	25	KEGG_PANCREATIC_CANCER	BRCA2,CDK4,EGF,PIK3R2,PIK3R3,RAC3,RAD51,RAF1,TGFB3,E2F1,E2F3,CCND1,JAK1,MAPK1,MAPK9,PIK3CA,RB1,TGFB1,TGFBR2,VEGFA,E2F2,SMAD4,SMAD3,TP53,STAT3	1.41613e-05	0.00032925
miR-17-5p	59	1804	19	KEGG_GLIOMA	CDK4,EGF,PIK3R2,PIK3R3,RAF1,SHC1,E2F1,E2F3,CCND1,CDKN1A,MAPK1,MDM2,PDGFB,PIK3CA,PRKCA,PTEN,RB1,E2F2,TP53	0.000672674	0.0104264
miR-17-5p	85	1804	24	KEGG_PROSTATE_CANCER	CCNE2,EGF,GSK3B,PIK3R2,PIK3R3,RAF1,E2F1,E2F3,TCF7L1,BCL2,CCND1,CDKN1A,HSP90AA1,MAPK1,MDM2,PDGFB,PDPK1,PIK3CA,PTEN,RB1,E2F2,TCF7L2,TP53,CREB1	0.0012024	0.0159747
miR-17-5p	66	1804	19	KEGG_MELANOMA	CDK4,EGF,FGF1,FGF9,PIK3R2,PIK3R3,RAF1,E2F1,E2F3,CCND1,CDKN1A,MAPK1,MDM2,PDGFB,PIK3CA,PTEN,RB1,E2F2,TP53	0.00294536	0.0322258
miR-17-5p	41	1804	18	KEGG_BLADDER_CANCER	CDK4,EGF,RAF1,E2F1,E2F3,CCND1,CDKN1A,DAPK3,MAPK1,MDM2,MMP2,RB1,RPS6KA5,THBS1,VEGFA,MYC,E2F2,TP53	8.44666e-06	0.000261847
miR-17-5p	70	1804	27	KEGG_CHRONIC_MYELOID_LEUKEMIA	CDK4,CRKL,HDAC2,PIK3R2,PIK3R3,RAF1,SHC1,TGFB3,E2F1,E2F3,STAT5A,CBL,CCND1,CDKN1A,CRK,MAPK1,MDM2,PIK3CA,RB1,TGFB1,TGFBR2,MYC,E2F2,SMAD4,SMAD3,TP53,RUNX1	1.16195e-06	5.40307e-05
miR-106a	72	1229	18	KEGG_PYRIMIDINE_METABOLISM	CTPS,DPYD,POLA1,POLA2,POLD4,POLE,POLR2B,PRIM1,RRM1,TYMS,UPP1,DHODH,ENTPD4,NME6,POLR1B,POLR2D,POLR3F,RRM2	0.000247818	0.00470189
miR-106a	32	1229	15	KEGG_DNA_REPLICATION	FEN1,MCM2,MCM7,PCNA,POLA1,POLA2,POLD4,POLE,PRIM1,RFC3,RFC4,RFC5,RNASEH2A,RFC2,RNASEH1	1.31879e-07	8.17651e-06
miR-106a	23	1229	9	KEGG_MISMATCH_REPAIR	EXO1,MSH6,PCNA,POLD4,RFC3,RFC4,RFC5,MSH3,RFC2	0.00025279	0.00470189
miR-106a	105	1229	42	KEGG_CELL_CYCLE	BUB1,BUB1B,CCNA2,CCNB1,CCNB2,CCNE2,CDC20,CDC25A,CDC25C,CDC7,CDK4,CHEK1,DBF4,ESPL1,GADD45G,HDAC2,MAD2L1,MCM2,MCM7,PCNA,PLK1,PTTG1,RAD21,SKP2,SMC1A,SMC3,TGFB3,TTK,E2F1,E2F3,ATM,BUB3,CCND1,CDKN1A,MDM2,RB1,RBL2,WEE1,YWHAZ,SMAD4,SMAD2,TP53	7.77156e-16	1.44551e-13
miR-106a	92	1229	20	KEGG_OOCYTE_MEIOSIS	AURKA,BUB1,CCNB1,CCNB2,CCNE2,CDC20,CDC25C,ESPL1,FBXO5,ITPR1,MAD2L1,PLK1,PTTG1,SMC1A,SMC3,CALM2,MAPK1,PPP2R1A,PRKACB,YWHAZ	0.000825059	0.0127884
miR-106a	59	1229	23	KEGG_P53_SIGNALING_PATHWAY	CASP8,CCNB1,CCNB2,CCNE2,CCNG2,CDK4,CHEK1,FAS,GADD45G,GTSE1,PPM1D,RPRM,STEAP3,ATM,CCND1,CDKN1A,CYCS,MDM2,PTEN,RRM2,TNFRSF10B,ZMAT3,TP53	5.06651e-09	4.71186e-07
miR-106a	108	1229	21	KEGG_LYSOSOME	CD63,CTSB,CTSL1,CTSZ,DNASE2,FUCA1,GAA,HEXB,LAMP2,LAPTM4B,MANBA,NAGA,NPC2,SLC11A1,TCIRG1,ENTPD4,GNPTAB,GNS,IGF2R,LAPTM4A,M6PR	0.00272447	0.0389809
miR-106a	301	1229	50	KEGG_PATHWAYS_IN_CANCER	BIRC5,CASP8,CCNE2,CDK4,CSF3R,DCC,EGF,FAS,HDAC2,LAMA2,MSH6,PIK3R2,RAC3,RAD51,RAF1,SKP2,TGFB3,TRAF4,E2F1,E2F3,SPI1,STAT5A,BMP2,CCDC6,CCND1,CDKN1A,CRK,CYCS,EGLN3,FZD9,ITGA2,ITGB1,MAPK1,MAPK9,MDM2,MSH3,PDGFB,PTEN,RB1,TCEB1,TFG,TGFBR2,VEGFA,HIF1A,TCF7L2,SMAD4,SMAD2,TP53,RUNX1,STAT3	0.000351534	0.00594412
miR-106a	61	1229	17	KEGG_COLORECTAL_CANCER	BIRC5,DCC,MSH6,PIK3R2,RAC3,RAF1,TGFB3,CCND1,CYCS,MAPK1,MAPK9,MSH3,TGFBR2,TCF7L2,SMAD4,SMAD2,TP53	8.67984e-05	0.00269075
miR-106a	70	1229	19	KEGG_PANCREATIC_CANCER	CDK4,EGF,PIK3R2,RAC3,RAD51,RAF1,TGFB3,E2F1,E2F3,CCND1,MAPK1,MAPK9,RB1,TGFBR2,VEGFA,SMAD4,SMAD2,TP53,STAT3	5.06064e-05	0.00188256
miR-106a	59	1229	16	KEGG_GLIOMA	CDK4,EGF,PIK3R2,RAF1,SHC1,E2F1,E2F3,CALM2,CCND1,CDKN1A,MAPK1,MDM2,PDGFB,PTEN,RB1,TP53	0.000197358	0.00458857
miR-106a	41	1229	13	KEGG_BLADDER_CANCER	CDK4,EGF,RAF1,E2F1,E2F3,CCND1,CDKN1A,MAPK1,MDM2,RB1,RPS6KA5,VEGFA,TP53	0.000140086	0.00372228
miR-106a	70	1229	19	KEGG_CHRONIC_MYELOID_LEUKEMIA	CDK4,HDAC2,PIK3R2,RAF1,SHC1,TGFB3,E2F1,E2F3,STAT5A,CCND1,CDKN1A,CRK,MAPK1,MDM2,RB1,TGFBR2,SMAD4,TP53,RUNX1	5.06064e-05	0.00188256
miR-181d	13	1347	7	KEGG_OTHER_GLYCAN_DEGRADATION	FUCA1,GBA,GLB1,HEXA,HEXB,MAN2B1,MANBA	0.00020103	0.00441852
miR-181d	218	1347	47	KEGG_CYTOKINE_CYTOKINE_RECEPTOR_INTERACTION	CCL18,CCL2,CCL5,CCL7,CCR1,CCR2,CCR5,CSF1R,CSF2RB,CSF3R,CXCL12,CXCL14,CXCL5,CXCL6,CXCR4,FAS,HGF,IL10,IL10RA,IL10RB,IL13RA1,IL15,IL15RA,IL17RA,IL18RAP,IL1R1,IL1R2,IL21R,IL2RA,IL2RB,IL4R,IL6,IL7R,INHBA,LTBR,TGFB1,TGFBR2,TNFRSF10B,TNFRSF11A,TNFRSF14,TNFRSF1B,TNFSF10,TNFSF4,VEGFC,BMPR2,CCL22,IL1A	6.3792e-06	0.000530064
miR-181d	156	1347	33	KEGG_CHEMOKINE_SIGNALING_PATHWAY	CCL18,CCL2,CCL5,CCL7,CCR1,CCR2,CCR5,CRKL,CXCL12,CXCL14,CXCL5,CXCL6,CXCR4,DOCK2,GNG4,GRK4,HCK,NCF1,PIK3CD,PIK3R2,PRKCD,RAC2,RAF1,SHC1,SHC2,SHC3,VAV1,WAS,STAT5B,ADRBK1,ARRB2,CCL22,HRAS	0.000213799	0.00441852
miR-181d	59	1347	15	KEGG_P53_SIGNALING_PATHWAY	BAI1,CASP8,CCND2,FAS,GADD45G,IGF1,PMAIP1,PPM1D,SERPINE1,SIAH1,STEAP3,THBS1,TNFRSF10B,ATM,CCNG1	0.00169168	0.0314653
miR-181d	108	1347	28	KEGG_LYSOSOME	ACP5,AP3B2,AP3S1,CTSA,CTSB,CTSC,CTSH,CTSL1,CTSS,CTSW,CTSZ,FUCA1,GBA,GLB1,GNS,GUSB,HEXA,HEXB,LAPTM4B,M6PR,MAN2B1,MANBA,NAGA,NPC2,SLC11A1,TCIRG1,AP3M2,SORT1	1.44382e-05	0.000671377
miR-181d	182	1347	33	KEGG_FOCAL_ADHESION	ACTN2,CCND2,COL1A1,COL1A2,COL3A1,COL5A1,COL5A2,COL6A2,COL6A3,CRKL,HGF,IGF1,ITGA5,ITGB1,ITGB3,ITGB5,LAMA2,LAMB1,MYL9,MYLK,PIK3CD,PIK3R2,RAC2,RAF1,SHC1,SHC2,SHC3,THBS1,THBS3,VAV1,VEGFC,BCL2,HRAS	0.00339993	0.0486452
miR-181d	78	1347	18	KEGG_ECM_RECEPTOR_INTERACTION	AGRN,COL1A1,COL1A2,COL3A1,COL5A1,COL5A2,COL6A2,COL6A3,ITGA5,ITGB1,ITGB3,ITGB5,LAMA2,LAMB1,SDC1,SDC2,THBS1,THBS3	0.00202801	0.0342918
miR-181d	65	1347	19	KEGG_COMPLEMENT_AND_COAGULATION_CASCADES	BDKRB2,C1QA,C1S,C2,C3AR1,C5AR1,C7,CFB,CFD,CFH,CFI,CR1,F13A1,PLAU,PLAUR,SERPINA1,SERPINE1,SERPING1,THBD	5.82963e-05	0.00180718
miR-181d	52	1347	13	KEGG_NOD_LIKE_RECEPTOR_SIGNALING_PATHWAY	CASP1,CASP8,CCL2,CCL5,CCL7,IL6,NLRP3,NOD1,NOD2,PYCARD,TNFAIP3,HSP90AB1,HSP90B1	0.00394043	0.0488614
miR-181d	78	1347	23	KEGG_HEMATOPOIETIC_CELL_LINEAGE	ANPEP,CD14,CD1D,CD2,CD33,CD37,CD3D,CD3G,CD4,CR1,CSF1R,CSF3R,IL1R1,IL1R2,IL2RA,IL4R,IL6,IL7R,ITGA5,ITGAM,ITGB3,IL1A,TFRC	8.54943e-06	0.000530064
miR-181d	108	1347	22	KEGG_NATURAL_KILLER_CELL_MEDIATED_CYTOTOXICITY	FAS,FCER1G,ICAM1,ITGB2,KLRC3,LCP2,PIK3CD,PIK3R2,PLCG2,PTPN11,PTPN6,RAC2,RAF1,SHC1,SHC2,SHC3,SYK,TNFRSF10B,TNFSF10,TYROBP,VAV1,HRAS	0.0037256	0.0488614
miR-181d	84	1347	25	KEGG_FC_GAMMA_R_MEDIATED_PHAGOCYTOSIS	ARPC1B,CRKL,DOCK2,FCGR2A,FCGR2B,GSN,HCK,MARCKSL1,MYO10,NCF1,PIK3CD,PIK3R2,PIP4K2B,PLCG2,PRKCD,PTPRC,RAC2,RAF1,SPHK1,SYK,VAV1,WAS,WASF1,ARF6,PPAP2B	2.91423e-06	0.000530064
miR-181d	99	1347	21	KEGG_LEUKOCYTE_TRANSENDOTHELIAL_MIGRATION	ACTN2,CXCL12,CXCR4,CYBB,ICAM1,ITGAM,ITGB1,ITGB2,MYL9,NCF1,NCF2,NCF4,PIK3CD,PIK3R2,PLCG2,PTPN11,RAC2,RAPGEF4,RHOH,VAV1,VCAM1	0.00273903	0.042455
miR-181d	39	1347	13	KEGG_INTESTINAL_IMMUNE_NETWORK_FOR_IGA_PRODUCTION	CD86,CXCL12,CXCR4,HLA-DMA,HLA-DMB,HLA-DOA,HLA-DQB1,IL10,IL15,IL15RA,IL6,LTBR,TGFB1	0.00020058	0.00441852
miR-181d	63	1347	19	KEGG_LEISHMANIA_INFECTION	CR1,FCGR2A,HLA-DMA,HLA-DMB,HLA-DOA,HLA-DQB1,IL10,ITGAM,ITGB1,ITGB2,MARCKSL1,NCF1,NCF2,NCF4,PTGS2,PTPN6,TGFB1,TLR2,IL1A	3.6096e-05	0.00134277
miR-15b	72	888	15	KEGG_PYRIMIDINE_METABOLISM	CTPS,DTYMK,POLA1,POLA2,POLD3,POLE2,POLR2D,PRIM1,RRM1,RRM2,TK1,TYMS,UMPS,ENTPD1,ENTPD6	0.00019906	0.00364524
miR-15b	32	888	20	KEGG_DNA_REPLICATION	FEN1,MCM2,MCM3,MCM4,MCM5,MCM6,MCM7,PCNA,POLA1,POLA2,POLD3,POLE2,PRIM1,RFC2,RFC3,RFC4,RFC5,RNASEH2A,RPA1,RPA3	1.77636e-15	1.65201e-13
miR-15b	87	888	19	KEGG_SPLICEOSOME	DHX15,EIF4A3,LSM3,LSM4,MAGOH,NCBP1,NCBP2,PPIH,PRPF4,SNRPA,SNRPA1,SNRPB,SNRPD1,TXNL4A,DDX5,HNRNPA1,HSPA8,SF3B3,SNRPB2	1.45233e-05	0.000337666
miR-15b	41	888	10	KEGG_NUCLEOTIDE_EXCISION_REPAIR	PCNA,POLD3,POLE2,RAD23B,RFC2,RFC3,RFC4,RFC5,RPA1,RPA3	0.000617329	0.00765488
miR-15b	23	888	11	KEGG_MISMATCH_REPAIR	EXO1,MSH2,MSH6,PCNA,POLD3,RFC2,RFC3,RFC4,RFC5,RPA1,RPA3	1.95581e-07	7.2756e-06
miR-15b	25	888	7	KEGG_HOMOLOGOUS_RECOMBINATION	BLM,POLD3,RAD51,RAD51C,RAD54B,RPA1,RPA3	0.00171316	0.0159323
miR-15b	80	888	14	KEGG_ERBB_SIGNALING_PATHWAY	EIF4EBP1,RAF1,ABL2,AKT3,CDKN1A,CRK,CRKL,GRB2,GSK3B,MAP2K4,MAPK1,PAK2,PIK3R1,RPS6KB1	0.00196514	0.0166144
miR-15b	105	888	45	KEGG_CELL_CYCLE	BUB1,BUB1B,CCNA2,CCNB1,CCNB2,CDC20,CDC23,CDC25A,CDC25B,CDC6,CDC7,CDK2,CHEK1,DBF4,ESPL1,HDAC2,MAD2L1,MCM2,MCM3,MCM4,MCM5,MCM6,MCM7,PCNA,PLK1,PTTG1,SMC1A,STAG1,TTK,WEE1,E2F1,ANAPC13,CCND1,CCND2,CCNE1,CCNE2,CDC27,CDK4,CDK6,CDKN1A,GSK3B,YWHAH,YWHAQ,E2F3,SMAD3	0	0
miR-15b	92	888	27	KEGG_OOCYTE_MEIOSIS	ADCY2,AURKA,BUB1,CCNB1,CCNB2,CDC20,CDC23,CDK2,ESPL1,FBXO5,MAD2L1,PLK1,PTTG1,SMC1A,ANAPC13,BTRC,CCNE1,CCNE2,CDC27,ITPR1,MAPK1,PPP1CB,PPP1CC,PPP2R5C,RPS6KA3,YWHAH,YWHAQ	2.45143e-10	1.51989e-08
miR-15b	59	888	17	KEGG_P53_SIGNALING_PATHWAY	CASP3,CCNB1,CCNB2,CDK2,CHEK1,GTSE1,PPM1D,RRM2,CCND1,CCND2,CCNE1,CCNE2,CDK4,CDK6,CDKN1A,PMAIP1,ZMAT3	6.99241e-07	2.16765e-05
miR-15b	105	888	19	KEGG_UBIQUITIN_MEDIATED_PROTEOLYSIS	BRCA1,CDC20,CDC23,FBXO2,UBE2C,UBE2I,UBE2S,ANAPC13,BTRC,CDC27,CUL2,CUL3,PPIL2,SMURF1,UBE2H,UBE2Q1,UBE3B,UBE3C,UBE4A	0.000215579	0.00364524
miR-15b	45	888	10	KEGG_MTOR_SIGNALING_PATHWAY	EIF4E2,EIF4EBP1,AKT3,MAPK1,PIK3R1,PRKAA1,RPS6,RPS6KA3,RPS6KB1,VEGFA	0.0013426	0.0146897
miR-15b	124	888	21	KEGG_INSULIN_SIGNALING_PATHWAY	EIF4E2,EIF4EBP1,RAF1,AKT3,CRK,CRKL,FASN,FLOT2,GRB2,GSK3B,MAPK1,PHKA1,PIK3R1,PPP1CB,PPP1CC,PRKAA1,PRKAR2A,PTPRF,RPS6,RPS6KB1,FOXO1	0.00026812	0.00383618
miR-15b	73	888	20	KEGG_PROGESTERONE_MEDIATED_OOCYTE_MATURATION	ADCY2,BUB1,CCNA2,CCNB1,CCNB2,CDC23,CDC25A,CDC25B,CDK2,GNAI3,MAD2L1,PLK1,RAF1,AKT3,ANAPC13,CDC27,HSP90AB1,MAPK1,PIK3R1,RPS6KA3	1.8443e-07	7.2756e-06
miR-15b	301	888	45	KEGG_PATHWAYS_IN_CANCER	BIRC5,CASP3,CDK2,CKS1B,HDAC2,LAMC1,MSH2,MSH6,RAD51,RAF1,TFG,WNT10B,E2F1,AKT3,BCL2,CCND1,CCNE1,CCNE2,CDK4,CDK6,CDKN1A,CRK,CRKL,CUL2,FADD,FGF2,FGF5,FZD6,FZD9,GRB2,GSK3B,HSP90AB1,ITGA2,ITGA6,JAK1,MAPK1,PIK3R1,RUNX1T1,TPM3,VEGFA,E2F3,FOXO1,SMAD3,RARB,ZBTB16	3.90044e-06	0.00010364
miR-15b	61	888	12	KEGG_COLORECTAL_CANCER	BIRC5,CASP3,MSH2,MSH6,RAF1,AKT3,BCL2,CCND1,GSK3B,MAPK1,PIK3R1,SMAD3	0.00144013	0.0148814
miR-15b	70	888	13	KEGG_PANCREATIC_CANCER	RAD51,RAF1,E2F1,AKT3,CCND1,CDK4,CDK6,JAK1,MAPK1,PIK3R1,VEGFA,E2F3,SMAD3	0.00161505	0.0158105
miR-15b	59	888	11	KEGG_GLIOMA	RAF1,E2F1,AKT3,CCND1,CDK4,CDK6,CDKN1A,GRB2,MAPK1,PIK3R1,E2F3	0.00349123	0.027057
miR-15b	85	888	16	KEGG_PROSTATE_CANCER	CDK2,RAF1,E2F1,AKT3,BCL2,CCND1,CCNE1,CCNE2,CDKN1A,GRB2,GSK3B,HSP90AB1,MAPK1,PIK3R1,E2F3,FOXO1	0.000420154	0.00558205
miR-15b	66	888	12	KEGG_MELANOMA	RAF1,E2F1,AKT3,CCND1,CDK4,CDK6,CDKN1A,FGF2,FGF5,MAPK1,PIK3R1,E2F3	0.00289882	0.0234426
miR-15b	70	888	15	KEGG_CHRONIC_MYELOID_LEUKEMIA	HDAC2,RAF1,E2F1,AKT3,CCND1,CDK4,CDK6,CDKN1A,CRK,CRKL,GRB2,MAPK1,PIK3R1,E2F3,SMAD3	0.000142782	0.00295083
miR-15b	55	888	11	KEGG_ACUTE_MYELOID_LEUKEMIA	EIF4EBP1,RAF1,AKT3,CCND1,GRB2,MAPK1,PIK3R1,PIM1,RPS6KB1,RUNX1T1,ZBTB16	0.00195416	0.0166144
miR-15b	81	888	16	KEGG_SMALL_CELL_LUNG_CANCER	CDK2,CKS1B,LAMC1,E2F1,AKT3,BCL2,CCND1,CCNE1,CCNE2,CDK4,CDK6,ITGA2,ITGA6,PIK3R1,E2F3,RARB	0.000236825	0.00367078
miR-15b	51	888	11	KEGG_NON_SMALL_CELL_LUNG_CANCER	RAF1,E2F1,AKT3,CCND1,CDK4,CDK6,GRB2,MAPK1,PIK3R1,E2F3,RARB	0.00101915	0.0118476
miR-17-3p	72	1885	22	KEGG_PYRIMIDINE_METABOLISM	CTPS,DPYD,NME5,POLA1,POLA2,POLD1,POLD4,POLE,POLE2,POLR2B,PRIM1,UPP1,DHODH,ENTPD4,NME6,POLR1B,POLR1D,POLR2A,POLR3F,POLR3G,RRM2,TXNRD2	0.0010881	0.0119051
miR-17-3p	32	1885	20	KEGG_DNA_REPLICATION	FEN1,LIG1,MCM2,MCM3,MCM6,MCM7,POLA1,POLA2,POLD1,POLD4,POLE,POLE2,PRIM1,RFC3,RFC4,RFC5,RNASEH2A,RNASEH2B,RNASEH1,RPA2	2.38449e-09	2.21757e-07
miR-17-3p	31	1885	11	KEGG_BASE_EXCISION_REPAIR	APEX1,FEN1,LIG1,LIG3,PARP2,POLD1,POLD4,POLE,POLE2,TDG,HMGB1	0.00545573	0.0461258
miR-17-3p	23	1885	10	KEGG_MISMATCH_REPAIR	EXO1,LIG1,MSH6,POLD1,POLD4,RFC3,RFC4,RFC5,MSH3,RPA2	0.00138449	0.0143064
miR-17-3p	105	1885	48	KEGG_CELL_CYCLE	ANAPC5,BUB1,BUB1B,BUB3,CCNA2,CCNB2,CDC20,CDC25A,CDC25C,CDC6,CDC7,CDK4,CDKN1A,CHEK1,CHEK2,DBF4,ESPL1,GADD45B,GADD45G,HDAC2,MAD2L1,MCM2,MCM3,MCM6,MCM7,RAD21,SKP2,SMC3,TGFB1,TTK,E2F1,E2F3,SMAD4,ZBTB17,CCND1,CCND2,MDM2,PKMYT1,PTTG1,RB1,RBL2,WEE1,YWHAZ,MYC,E2F2,E2F5,SMAD3,TP53	2.68341e-13	4.99114e-11
miR-17-3p	59	1885	25	KEGG_P53_SIGNALING_PATHWAY	CCNB2,CDK4,CDKN1A,CHEK1,CHEK2,FAS,GADD45B,GADD45G,GTSE1,PPM1D,SERPINE1,STEAP3,CCND1,CCND2,CCNG1,CYCS,MDM2,MDM4,PTEN,RRM2,THBS1,TNFRSF10B,TSC2,ZMAT3,TP53	8.27644e-07	3.13451e-05
miR-17-3p	65	1885	19	KEGG_COMPLEMENT_AND_COAGULATION_CASCADES	BDKRB2,C1QA,C1QB,C1S,C2,C3,C3AR1,C5AR1,CD59,CFB,CFI,F13A1,F3,F8,PLAUR,SERPINA1,SERPINE1,SERPING1,F2R	0.00402974	0.035692
miR-17-3p	67	1885	28	KEGG_ANTIGEN_PROCESSING_AND_PRESENTATION	B2M,CD4,CD74,CTSB,CTSL1,CTSS,HLA-A,HLA-B,HLA-C,HLA-DMA,HLA-DMB,HLA-DPA1,HLA-DPB1,HLA-DQB1,HLA-DRA,HLA-DRB1,HLA-E,HLA-F,HLA-G,IFI30,RFXAP,TAPBP,CANX,HSP90AA1,HSPA8,KLRD1,RFXANK,CREB1	2.60114e-07	1.61271e-05
miR-17-3p	108	1885	29	KEGG_NATURAL_KILLER_CELL_MEDIATED_CYTOTOXICITY	FAS,FCER1G,FCGR3B,HLA-A,HLA-B,HLA-C,HLA-E,HLA-G,ITGB2,LCP2,PIK3R3,PLCG2,PTPN6,RAF1,SYK,TNFRSF10C,TYROBP,VAV1,ICAM1,IFNAR1,IFNAR2,KLRD1,MAPK1,MICB,PIK3CA,PPP3R1,PRKCA,TNFRSF10B,NFAT5	0.00192154	0.0178703
miR-17-3p	84	1885	25	KEGG_FC_GAMMA_R_MEDIATED_PHAGOCYTOSIS	ARPC1B,DOCK2,FCGR1A,FCGR2A,FCGR2B,FCGR2C,HCK,LYN,MARCKSL1,PIK3R3,PLCG2,PTPRC,RAF1,SYK,VAV1,WAS,ARPC2,CRK,CRKL,DNM1L,LIMK1,MAPK1,PIK3CA,PRKCA,WASL	0.000792518	0.00921303
miR-17-3p	39	1885	17	KEGG_TYPE_I_DIABETES_MELLITUS	CD86,FAS,HLA-A,HLA-B,HLA-C,HLA-DMA,HLA-DMB,HLA-DPA1,HLA-DPB1,HLA-DQB1,HLA-DRA,HLA-DRB1,HLA-E,HLA-F,HLA-G,CD28,CPE	3.03873e-05	0.000706505
miR-17-3p	63	1885	26	KEGG_LEISHMANIA_INFECTION	C3,CYBA,FCGR1A,FCGR2A,FCGR2C,FCGR3B,HLA-DMA,HLA-DMB,HLA-DPA1,HLA-DPB1,HLA-DQB1,HLA-DRA,HLA-DRB1,ITGAM,ITGB2,MARCKSL1,NCF2,PTPN6,TGFB1,TLR2,IRAK1,IRAK4,ITGB1,JAK1,MAPK1,MAPK14	9.27245e-07	3.13451e-05
miR-17-3p	301	1885	69	KEGG_PATHWAYS_IN_CANCER	BIRC3,BIRC5,BRCA2,CBLB,CDK4,CDKN1A,CSF1R,CSF3R,DVL2,FAS,FGF1,FGF9,HDAC2,ITGA3,MSH6,PIK3R3,PLCG2,PTCH1,RAD51,RAF1,RUNX1T1,SKP2,TGFB1,E2F1,E2F3,SPI1,TCF7L1,SMAD4,BCL2,BMP2,CBL,CCDC6,CCND1,CRK,CRKL,CYCS,DAPK3,DCC,DVL3,EGLN3,EPAS1,FZD9,HSP90AA1,ITGA2,ITGB1,JAK1,LAMC1,MAPK1,MAPK9,MDM2,MMP2,MSH3,PDGFB,PIK3CA,PRKCA,PTEN,RB1,TCEB1,TGFBR2,VEGFA,WNT10B,HIF1A,MYC,E2F2,TCF7L2,SMAD3,TP53,RUNX1,STAT3	0.000520856	0.00691994
miR-17-3p	61	1885	20	KEGG_COLORECTAL_CANCER	BIRC5,MSH6,PIK3R3,RAF1,TGFB1,TCF7L1,SMAD4,BCL2,CCND1,CYCS,DCC,MAPK1,MAPK9,MSH3,PIK3CA,TGFBR2,MYC,TCF7L2,SMAD3,TP53	0.000673864	0.00835592
miR-17-3p	70	1885	21	KEGG_PANCREATIC_CANCER	BRCA2,CDK4,PIK3R3,RAD51,RAF1,TGFB1,E2F1,E2F3,SMAD4,CCND1,JAK1,MAPK1,MAPK9,PIK3CA,RB1,TGFBR2,VEGFA,E2F2,SMAD3,TP53,STAT3	0.00180658	0.0176855
miR-17-3p	41	1885	17	KEGG_BLADDER_CANCER	CDK4,CDKN1A,RAF1,E2F1,E2F3,CCND1,DAPK3,MAPK1,MDM2,MMP2,RB1,RPS6KA5,THBS1,VEGFA,MYC,E2F2,TP53	6.60208e-05	0.00136443
miR-17-3p	70	1885	24	KEGG_CHRONIC_MYELOID_LEUKEMIA	CBLB,CDK4,CDKN1A,HDAC2,PIK3R3,RAF1,TGFB1,E2F1,E2F3,SMAD4,CBL,CCND1,CRK,CRKL,MAPK1,MDM2,PIK3CA,RB1,TGFBR2,MYC,E2F2,SMAD3,TP53,RUNX1	9.27869e-05	0.00156894
miR-17-3p	42	1885	16	KEGG_AUTOIMMUNE_THYROID_DISEASE	CD86,FAS,HLA-A,HLA-B,HLA-C,HLA-DMA,HLA-DMB,HLA-DPA1,HLA-DPB1,HLA-DQB1,HLA-DRA,HLA-DRB1,HLA-E,HLA-F,HLA-G,CD28	0.000347468	0.00497147
miR-17-3p	97	1885	30	KEGG_SYSTEMIC_LUPUS_ERYTHEMATOSUS	C1QA,C1QB,C1S,C2,C3,CD86,FCGR1A,FCGR2A,FCGR2B,FCGR2C,FCGR3B,H2AFY2,H3F3A,HIST1H4C,HLA-DMA,HLA-DMB,HLA-DPA1,HLA-DPB1,HLA-DQB1,HLA-DRA,HLA-DRB1,SNRPD1,CD28,H2AFV,HIST1H2AM,HIST1H2BD,HIST1H2BG,HIST1H2BJ,HIST1H2BK,HIST3H2A	0.000116808	0.00181053
miR-17-3p	33	1885	16	KEGG_ALLOGRAFT_REJECTION	CD86,FAS,HLA-A,HLA-B,HLA-C,HLA-DMA,HLA-DMB,HLA-DPA1,HLA-DPB1,HLA-DQB1,HLA-DRA,HLA-DRB1,HLA-E,HLA-F,HLA-G,CD28	9.9e-06	0.000263057
miR-17-3p	32	1885	17	KEGG_GRAFT_VERSUS_HOST_DISEASE	CD86,FAS,HLA-A,HLA-B,HLA-C,HLA-DMA,HLA-DMB,HLA-DPA1,HLA-DPB1,HLA-DQB1,HLA-DRA,HLA-DRB1,HLA-E,HLA-F,HLA-G,CD28,KLRD1	1.01113e-06	3.13451e-05
miR-17-3p	65	1885	23	KEGG_VIRAL_MYOCARDITIS	CD86,HLA-A,HLA-B,HLA-C,HLA-DMA,HLA-DMB,HLA-DPA1,HLA-DPB1,HLA-DQB1,HLA-DRA,HLA-DRB1,HLA-E,HLA-F,HLA-G,ITGB2,CAV1,CCND1,CD28,CYCS,EIF4G2,EIF4G3,ICAM1,MYH9	7.41491e-05	0.00137917
let-7f	105	337	14	KEGG_CELL_CYCLE	ATR,CCNB2,CCND1,CDKN1A,CDKN1B,ESPL1,GSK3B,HDAC2,MDM2,SMC1A,WEE1,YWHAQ,YWHAZ,MYC	1.26798e-06	0.000235844
let-7f	59	337	10	KEGG_P53_SIGNALING_PATHWAY	ATR,CCNB2,CCND1,CCNG1,CDKN1A,MDM2,MDM4,PMAIP1,RRM2,THBS1	4.78733e-06	0.000445222
let-7f	301	337	20	KEGG_PATHWAYS_IN_CANCER	CCND1,CDKN1A,CDKN1B,DVL3,FZD4,FZD5,FZD9,GSK3B,HDAC2,IGF1R,ITGA3,MDM2,MSH6,PDGFB,PLCG2,STK4,TGFBR1,TGFBR2,MAX,MYC	0.00031272	0.0193886
let-7f	59	337	7	KEGG_GLIOMA	CALM1,CCND1,CDKN1A,IGF1R,MDM2,PDGFB,PLCG2	0.00123445	0.0459215
let-7f	70	337	8	KEGG_CHRONIC_MYELOID_LEUKEMIA	CCND1,CDKN1A,CDKN1B,HDAC2,MDM2,TGFBR1,TGFBR2,MYC	0.000721268	0.0335389
let-7a	73	520	12	KEGG_RIBOSOME	RPL30,RPL35A,RPL4,RPL9,RPS10,RPS13,RPS15A,RPS16,RPS24,RPS3,RPS3A,RPS4X	6.13586e-05	0.00114127
let-7a	80	520	12	KEGG_ERBB_SIGNALING_PATHWAY	CDKN1A,CDKN1B,EGFR,GSK3B,HRAS,KRAS,MAP2K7,NRAS,PAK1,PIK3R1,PLCG2,MYC	0.000152801	0.00258372
let-7a	105	520	20	KEGG_CELL_CYCLE	CCNB1,CCNB2,CCND1,CCND2,CDC25B,CDC7,CDK6,CDKN1A,CDKN1B,ESPL1,GSK3B,MDM2,RAD21,SMC1A,SMC3,WEE1,YWHAZ,MYC,E2F2,E2F1	1.81957e-08	1.6922e-06
let-7a	59	520	17	KEGG_P53_SIGNALING_PATHWAY	CASP3,CASP8,CASP9,CCNB1,CCNB2,CCND1,CCND2,CCNG1,CDK6,CDKN1A,MDM2,MDM4,PMAIP1,RRM2,SESN1,THBS1,TNFRSF10B	2.5073e-10	4.66358e-08
let-7a	182	520	16	KEGG_FOCAL_ADHESION	ACTB,BCL2,CCND1,CCND2,EGFR,FYN,GSK3B,HRAS,IGF1R,ITGA3,ITGB3,PAK1,PIK3R1,THBS1,VAV2,VCL	0.00548192	0.0443321
let-7a	71	520	9	KEGG_ADHERENS_JUNCTION	ACP1,ACTB,CSNK2A1,EGFR,FYN,IGF1R,PTPRF,VCL,WASL	0.00334176	0.0310784
let-7a	103	520	11	KEGG_T_CELL_RECEPTOR_SIGNALING_PATHWAY	FYN,GSK3B,HRAS,KRAS,MAP2K7,MAPK11,NRAS,PAK1,PIK3R1,VAV2,NFKB1	0.00481623	0.0407191
let-7a	68	520	9	KEGG_B_CELL_RECEPTOR_SIGNALING_PATHWAY	GSK3B,HRAS,KRAS,LYN,NRAS,PIK3R1,PLCG2,VAV2,NFKB1	0.00247821	0.0256082
let-7a	72	520	10	KEGG_FC_EPSILON_RI_SIGNALING_PATHWAY	FYN,HRAS,KRAS,LYN,MAP2K7,MAPK11,NRAS,PIK3R1,PLCG2,VAV2	0.000995509	0.0115728
let-7a	116	520	14	KEGG_NEUROTROPHIN_SIGNALING_PATHWAY	IRAK3,BCL2,CALM2,GSK3B,HRAS,KRAS,MAP2K7,MAP3K1,MAPK11,NRAS,PIK3R1,PLCG2,YWHAZ,NFKB1	0.000463966	0.00575318
let-7a	88	520	10	KEGG_MELANOGENESIS	CALM2,DVL3,EDN1,FZD5,FZD9,GSK3B,HRAS,KRAS,NRAS,CREB1	0.00453653	0.0401807
let-7a	61	520	10	KEGG_EPITHELIAL_CELL_SIGNALING_IN_HELICOBACTER_PYLORI_INFECTION	ATP6V1B2,ATP6V1F,ATP6V1G1,CASP3,EGFR,LYN,MAPK11,PAK1,PLCG2,NFKB1	0.000255917	0.00340004
let-7a	301	520	29	KEGG_PATHWAYS_IN_CANCER	BCL2,CASP3,CASP8,CASP9,CCND1,CDK6,CDKN1A,CDKN1B,DVL3,EGFR,FZD5,FZD9,GSK3B,HRAS,IGF1R,IL6,ITGA3,KRAS,MDM2,MSH6,NRAS,PIK3R1,PLCG2,STK4,MYC,E2F2,E2F1,NFKB1,PIAS1	4.41425e-05	0.000912279
let-7a	61	520	9	KEGG_COLORECTAL_CANCER	BCL2,CASP3,CASP9,CCND1,GSK3B,KRAS,MSH6,PIK3R1,MYC	0.00113855	0.0124571
let-7a	70	520	9	KEGG_PANCREATIC_CANCER	CASP9,CCND1,CDK6,EGFR,KRAS,PIK3R1,E2F2,E2F1,NFKB1	0.00303109	0.0296728
let-7a	50	520	9	KEGG_ENDOMETRIAL_CANCER	CASP9,CCND1,EGFR,GSK3B,HRAS,KRAS,NRAS,PIK3R1,MYC	0.000250558	0.00340004
let-7a	59	520	14	KEGG_GLIOMA	CALM2,CCND1,CDK6,CDKN1A,EGFR,HRAS,IGF1R,KRAS,MDM2,NRAS,PIK3R1,PLCG2,E2F2,E2F1	1.45863e-07	6.78264e-06
let-7a	85	520	17	KEGG_PROSTATE_CANCER	BCL2,CASP9,CCND1,CDKN1A,CDKN1B,EGFR,GSK3B,HRAS,IGF1R,KRAS,MDM2,NRAS,PIK3R1,E2F2,E2F1,NFKB1,CREB1	1.01559e-07	6.29664e-06
let-7a	66	520	12	KEGG_MELANOMA	CCND1,CDK6,CDKN1A,EGFR,HRAS,IGF1R,KRAS,MDM2,NRAS,PIK3R1,E2F2,E2F1	2.16295e-05	0.000502886
let-7a	41	520	11	KEGG_BLADDER_CANCER	CCND1,CDKN1A,EGFR,HRAS,KRAS,MDM2,NRAS,THBS1,MYC,E2F2,E2F1	8.51231e-07	3.16658e-05
let-7a	70	520	13	KEGG_CHRONIC_MYELOID_LEUKEMIA	CCND1,CDK6,CDKN1A,CDKN1B,HRAS,KRAS,MDM2,NRAS,PIK3R1,MYC,E2F2,E2F1,NFKB1	7.73544e-06	0.000205542
let-7a	81	520	12	KEGG_SMALL_CELL_LUNG_CANCER	BCL2,CASP9,CCND1,CDK6,CDKN1B,ITGA3,PIK3R1,MYC,E2F2,E2F1,NFKB1,PIAS1	0.000172485	0.00267352
let-7a	51	520	12	KEGG_NON_SMALL_CELL_LUNG_CANCER	CASP9,CCND1,CDK6,EGFR,HRAS,KRAS,NRAS,PIK3R1,PLCG2,STK4,E2F2,E2F1	1.25941e-06	3.90418e-05
