# Supplementary material for: Prioritizing cancer-related microRNAs by integrating microRNA and mRNA datasets
Source: Sci Rep. 2016 Oct 13;6:35350. doi: 10.1038/srep35350 (PMC5062133; doi:10.1038/srep35350)
Supplement: Supplementary Table 13 [file srep35350-s14.xls]

## Sheet: kegg_result_union
miRNA	# of gene in function	# of related genes	# of common gene	Description	related_gene	p-value	adjusted_p-value
let-7b	128	1943	34	KEGG_PURINE_METABOLISM	ADA,ADCY9,AMPD3,DGUOK,NME7,NPR1,NT5E,PAPSS2,PFAS,POLR1C,POLR3B,ADCY1,APRT,ENTPD4,ENTPD6,IMPDH1,IMPDH2,NME4,NME6,PAPSS1,POLA2,POLD2,POLR1B,POLR2A,POLR2C,POLR2D,POLR2H,POLR2L,POLR3D,POLR3G,PRIM1,PRPS1,RRM1,RRM2	0.00172401	0.0291515
let-7b	72	1943	26	KEGG_PYRIMIDINE_METABOLISM	CAD,DPYD,NME7,NT5E,POLR1C,POLR3B,UCK2,DCTD,ENTPD4,ENTPD6,NME4,NME6,POLA2,POLD2,POLR1B,POLR2A,POLR2C,POLR2D,POLR2H,POLR2L,POLR3D,POLR3G,PRIM1,RRM1,RRM2,TYMS	2.93659e-05	0.00182069
let-7b	22	1943	10	KEGG_RNA_POLYMERASE	POLR1C,POLR3B,POLR1B,POLR2A,POLR2C,POLR2D,POLR2H,POLR2L,POLR3D,POLR3G	0.0011597	0.0239671
let-7b	105	1943	41	KEGG_CELL_CYCLE	ANAPC5,BUB1,CCND2,CDC7,CDK4,CHEK1,CHEK2,DBF4,ESPL1,GADD45B,HDAC2,MCM7,SFN,SKP2,YWHAE,TFDP2,E2F5,ABL1,ANAPC1,CCNA1,CCNA2,CCNB1,CCNB2,CCND1,CCND3,CDC25A,CDK6,CDKN1A,CDKN1B,CUL1,EP300,GSK3B,MCM4,MDM2,PLK1,PTTG1,SMC1A,WEE1,YWHAZ,MYC,E2F3	1.27464e-08	2.37083e-06
let-7b	59	1943	23	KEGG_P53_SIGNALING_PATHWAY	CCND2,CD82,CDK4,CHEK1,CHEK2,FAS,GADD45B,SFN,STEAP3,THBS1,ZMAT3,CCNB1,CCNB2,CCND1,CCND3,CCNG1,CDK6,CDKN1A,MDM2,MDM4,PMAIP1,RRM2,TNFRSF10B	2.02643e-05	0.00182069
let-7b	182	1943	49	KEGG_FOCAL_ADHESION	ACTN1,AKT2,BIRC3,CAPN2,CAV2,CCND2,COL1A1,COL1A2,COL2A1,COL4A6,COL5A1,COL5A2,COL5A3,COL6A1,COL6A2,COL6A3,FLNA,FN1,ITGA3,ITGA5,ITGB4,ITGB7,LAMC2,MYLK,PDGFRA,PDGFRB,RAC2,THBS1,THBS2,THBS4,TNC,VASP,ACTB,ACTG1,ACTN4,CCND1,CCND3,COL3A1,CRKL,DIAPH1,GSK3B,HRAS,IGF1R,ITGB5,MAPK1,PAK1,PARVB,TLN1,VCL	0.000134588	0.00500667
let-7b	78	1943	24	KEGG_ECM_RECEPTOR_INTERACTION	CD44,COL1A1,COL1A2,COL2A1,COL4A6,COL5A1,COL5A2,COL5A3,COL6A1,COL6A2,COL6A3,FN1,ITGA3,ITGA5,ITGB4,ITGB7,LAMC2,SDC4,THBS1,THBS2,THBS4,TNC,COL3A1,ITGB5	0.000919474	0.0239671
let-7b	71	1943	22	KEGG_ADHERENS_JUNCTION	ACP1,ACTN1,IQGAP1,RAC2,SSX2IP,TGFBR2,WAS,WASF1,LEF1,TCF7L1,SNAI2,ACTB,ACTG1,ACTN4,CSNK2A1,EP300,IGF1R,MAPK1,TGFBR1,TJP1,VCL,WASL	0.00133334	0.0248002
let-7b	67	1943	20	KEGG_ANTIGEN_PROCESSING_AND_PRESENTATION	B2M,CD74,CTSB,HLA-B,HLA-C,HLA-DMA,HLA-DPA1,HLA-DPB1,HLA-DQB1,HLA-DRA,HLA-DRB1,HLA-E,HLA-F,HLA-G,TAPBP,NFYA,HSP90AA1,HSPA8,PSME3,CREB1	0.00352418	0.0436998
let-7b	11	1943	8	KEGG_CIRCADIAN_RHYTHM_MAMMAL	CRY1,PER2,ARNTL,NPAS2,NR1D1,CRY2,CSNK1D,PER1	4.71969e-05	0.00219465
let-7b	47	1943	16	KEGG_VIBRIO_CHOLERAE_INFECTION	ADCY9,ATP6AP1,ATP6V0A2,KDELR3,SEC61A2,TCIRG1,ACTB,ACTG1,ATP6V0A1,ATP6V1F,ATP6V1G1,ERO1L,GNAS,KDELR1,PLCG2,TJP1	0.00200349	0.0310542
let-7b	49	1943	17	KEGG_PATHOGENIC_ESCHERICHIA_COLI_INFECTION	ARPC1B,CD14,TLR4,TLR5,TUBA4A,TUBB,TUBB2B,WAS,ABL1,ACTB,ACTG1,OCLN,TUBA1B,TUBA1C,TUBB2A,WASL,YWHAZ	0.0011549	0.0239671
let-7b	70	1943	21	KEGG_CHRONIC_MYELOID_LEUKEMIA	AKT2,CDK4,HDAC2,NRAS,TGFBR2,RUNX1,ABL1,CCND1,CDK6,CDKN1A,CDKN1B,CRKL,CTBP2,HRAS,MAP2K2,MAPK1,MDM2,NFKBIA,TGFBR1,MYC,E2F3	0.00264593	0.0378572
let-7b	33	1943	12	KEGG_ALLOGRAFT_REJECTION	FAS,HLA-B,HLA-C,HLA-DMA,HLA-DPA1,HLA-DPB1,HLA-DQB1,HLA-DRA,HLA-DRB1,HLA-E,HLA-F,HLA-G	0.003855	0.0448144
let-7b	32	1943	12	KEGG_GRAFT_VERSUS_HOST_DISEASE	FAS,HLA-B,HLA-C,HLA-DMA,HLA-DPA1,HLA-DPB1,HLA-DQB1,HLA-DRA,HLA-DRB1,HLA-E,HLA-F,HLA-G	0.00286786	0.0381016
let-7b	65	1943	21	KEGG_VIRAL_MYOCARDITIS	CD55,HLA-B,HLA-C,HLA-DMA,HLA-DPA1,HLA-DPB1,HLA-DQB1,HLA-DRA,HLA-DRB1,HLA-E,HLA-F,HLA-G,ITGB2,MYH9,RAC2,ABL1,ACTB,ACTG1,CCND1,DMD,EIF4G2	0.000936081	0.0239671
miR-30c	105	900	20	KEGG_CELL_CYCLE	CCNA2,CCNE2,CDKN1A,CREBBP,SFN,YWHAZ,ATM,BUB1,CCND2,CDC14B,CDC7,DBF4,EP300,MCM7,YWHAE,MYC,E2F3,TFDP2,TFDP1,TP53	8.52728e-05	0.0158607
miR-21	13	1400	6	KEGG_GLYCOSPHINGOLIPID_BIOSYNTHESIS_GLOBO_SERIES	GLA,NAGA,ST3GAL1,ST3GAL2,B3GALNT1,FUT2	0.00202974	0.00920809
miR-21	236	1400	41	KEGG_MAPK_SIGNALING_PATHWAY	CACNA2D2,CD14,DUSP10,DUSP5,DUSP9,FGF17,FGFR1,GADD45B,GRB2,IL1B,MAP3K5,MAPK8IP1,MEF2C,RAC2,RAP1A,RRAS,TGFB1,TNF,TNFRSF1A,AKT2,CDC42,DAXX,DUSP8,EGFR,FAS,FASLG,FGF12,MAP2K3,MAP3K1,MAP3K2,MKNK2,NTF3,RASA1,RASGRP1,RASGRP3,RPS6KA3,TGFB2,TGFBR2,MYC,NFKB1,ATF2	0.00536515	0.0226799
miR-21	218	1400	56	KEGG_CYTOKINE_CYTOKINE_RECEPTOR_INTERACTION	ACVR1B,ACVR2B,BMP7,BMPR1A,CCL11,CCL2,CCL20,CCL4,CCL5,CCR1,CCR5,CSF1,CSF1R,CSF2RB,CXCL1,CXCL10,CXCL11,CXCL12,CXCL9,IFNAR2,IFNGR1,IL10RA,IL13RA1,IL15,IL15RA,IL1B,IL21R,IL2RA,IL2RB,IL2RG,IL4R,IL7R,IL8,INHBA,LTB,OSMR,TGFB1,TNF,TNFRSF1A,TNFRSF1B,TNFRSF21,TNFSF10,BMPR2,CCL1,CCR7,EGFR,FAS,FASLG,GDF5,IL12A,LIFR,TGFB2,TGFBR2,TNFRSF10B,TNFRSF11B,VEGFA	5.43923e-09	1.68616e-07
miR-21	156	1400	43	KEGG_CHEMOKINE_SIGNALING_PATHWAY	ADCY8,CCL11,CCL2,CCL20,CCL4,CCL5,CCR1,CCR5,CXCL1,CXCL10,CXCL11,CXCL12,CXCL9,DOCK2,ELMO1,FGR,GNG3,GNGT1,GRB2,HCK,IL8,LYN,NCF1,NFKBIA,PIK3CG,PIK3R2,PLCB4,RAC2,RAP1A,VAV1,VAV3,WAS,STAT3,AKT2,CCL1,CCR7,CDC42,ITK,PIK3R1,PTK2,TIAM1,FOXO3,NFKB1	3.62245e-08	7.4864e-07
miR-21	59	1400	16	KEGG_P53_SIGNALING_PATHWAY	CCND2,GADD45B,SERPINE1,SFN,THBS1,APAF1,CCND1,CCNG1,CDK6,CYCS,FAS,MDM4,PTEN,SERPINB5,SESN1,TNFRSF10B	0.00085816	0.00443383
miR-21	145	1400	28	KEGG_ENDOCYTOSIS	CCR5,CLTB,CLTC,CSF1R,DAB2,FAM125B,HLA-A,HLA-B,HLA-C,HLA-E,HLA-F,HLA-G,IL2RA,IL2RB,IL2RG,LDLR,PIP5K1B,RAB11FIP2,RAB31,SH3GLB1,SMURF2,TFRC,CDC42,EGFR,IGF1R,PLD1,RAB22A,WWP1	0.00460035	0.0198992
miR-21	79	1400	20	KEGG_APOPTOSIS	BCL2,BIRC3,CSF2RB,IL1B,MYD88,NFKBIA,PIK3CG,PIK3R2,TNF,TNFRSF1A,TNFSF10,AKT2,APAF1,CYCS,FAS,FASLG,IRAK1,PIK3R1,TNFRSF10B,NFKB1	0.000546646	0.00317738
miR-21	78	1400	22	KEGG_TGF_BETA_SIGNALING_PATHWAY	ACVR2B,BMP7,BMPR1A,DCN,INHBA,LEFTY2,SMURF2,TGFB1,THBS1,THBS2,THBS4,TNF,ZFYVE9,BMPR2,GDF5,TGFB2,TGFBR2,ZFYVE16,MYC,SMAD7,SMAD1,SP1	5.2369e-05	0.000423506
miR-21	182	1400	46	KEGG_FOCAL_ADHESION	ACTB,ACTG1,BCL2,BIRC3,CCND2,COL11A1,COL1A1,COL1A2,COL3A1,COL4A6,COL5A1,COL5A2,COL5A3,COL6A2,COL6A3,FN1,GRB2,ITGA3,ITGA5,ITGAV,LAMA4,LAMC2,PIK3CG,PIK3R2,RAC2,RAP1A,SPP1,THBS1,THBS2,THBS4,TNC,VAV1,VAV3,AKT2,CCND1,CDC42,COL4A1,EGFR,ERBB2,IGF1R,ITGB8,PDGFD,PIK3R1,PTEN,PTK2,VEGFA	2.09622e-07	2.78498e-06
miR-21	78	1400	26	KEGG_ECM_RECEPTOR_INTERACTION	CD44,CD47,COL11A1,COL1A1,COL1A2,COL3A1,COL4A6,COL5A1,COL5A2,COL5A3,COL6A2,COL6A3,FN1,ITGA3,ITGA5,ITGAV,LAMA4,LAMC2,SPP1,THBS1,THBS2,THBS4,TNC,COL4A1,GP5,ITGB8	3.36562e-07	4.17337e-06
miR-21	116	1400	34	KEGG_CELL_ADHESION_MOLECULES_CAMS	CD2,CD4,CD58,CD86,CDH3,CLDN10,HLA-A,HLA-B,HLA-C,HLA-DMA,HLA-DMB,HLA-DPA1,HLA-DPB1,HLA-DQA1,HLA-DQB1,HLA-DRA,HLA-DRB1,HLA-E,HLA-F,HLA-G,ICAM1,ITGAL,ITGAM,ITGAV,ITGB2,NCAM1,PTPRC,SELL,SELPLG,VCAM1,VCAN,GLG1,ITGB8,NCAM2	1.95137e-07	2.78498e-06
miR-21	65	1400	19	KEGG_COMPLEMENT_AND_COAGULATION_CASCADES	A2M,BDKRB2,C1QA,C1QB,C1S,C2,C3,C3AR1,C5AR1,CD55,CFB,CFD,CFH,F13A1,PLAU,PLAUR,SERPINA1,SERPINE1,PLAT	9.8661e-05	0.000764622
miR-21	67	1400	25	KEGG_ANTIGEN_PROCESSING_AND_PRESENTATION	B2M,CD4,CD74,CTSB,CTSL1,CTSS,HLA-A,HLA-B,HLA-C,HLA-DMA,HLA-DMB,HLA-DPA1,HLA-DPB1,HLA-DQA1,HLA-DQB1,HLA-DRA,HLA-DRB1,HLA-E,HLA-F,HLA-G,IFI30,PSME2,TAP1,TAP2,TAPBP	4.53365e-08	7.68638e-07
miR-21	90	1400	31	KEGG_TOLL_LIKE_RECEPTOR_SIGNALING_PATHWAY	CCL4,CCL5,CD14,CD86,CTSK,CXCL10,CXCL11,CXCL9,IFNAR2,IKBKE,IL1B,IL8,LY96,MYD88,NFKBIA,PIK3CG,PIK3R2,SPP1,TICAM1,TLR1,TLR2,TLR4,TLR7,TNF,IRF7,AKT2,IL12A,IRAK1,MAP2K3,PIK3R1,NFKB1	1.05269e-08	2.4475e-07
miR-21	52	1400	14	KEGG_NOD_LIKE_RECEPTOR_SIGNALING_PATHWAY	BIRC3,CASP1,CCL11,CCL2,CCL5,CXCL1,IL1B,IL8,NFKBIA,NLRP3,PYCARD,TNF,TNFAIP3,NFKB1	0.00191237	0.00889253
miR-21	42	1400	11	KEGG_CYTOSOLIC_DNA_SENSING_PATHWAY	CASP1,CCL4,CCL5,CXCL10,IKBKE,IL1B,NFKBIA,POLR3B,PYCARD,IRF7,NFKB1	0.00710354	0.028723
miR-21	128	1400	29	KEGG_JAK_STAT_SIGNALING_PATHWAY	CCND2,CSF2RB,GRB2,IFNAR2,IFNGR1,IL10RA,IL13RA1,IL15,IL15RA,IL21R,IL2RA,IL2RB,IL2RG,IL4R,IL7R,OSMR,PIK3CG,PIK3R2,SPRY4,STAT3,AKT2,CCND1,IL12A,LIFR,PIK3R1,SOCS5,SPRY2,MYC,PIAS3	0.000285966	0.00196265
miR-21	78	1400	25	KEGG_HEMATOPOIETIC_CELL_LINEAGE	CD14,CD1A,CD1C,CD2,CD33,CD37,CD3D,CD4,CD44,CD55,CSF1,CSF1R,FCGR1A,HLA-DRA,HLA-DRB1,IL1B,IL2RA,IL4R,IL7R,ITGA3,ITGA5,ITGAM,TFRC,TNF,GP5	1.29592e-06	1.5065e-05
miR-21	108	1400	35	KEGG_NATURAL_KILLER_CELL_MEDIATED_CYTOTOXICITY	CD247,CD48,FCER1G,FCGR3B,GRB2,GZMB,HLA-A,HLA-B,HLA-C,HLA-E,HLA-G,ICAM1,IFNAR2,IFNGR1,ITGAL,ITGB2,KLRK1,LCP2,MICB,PIK3CG,PIK3R2,PLCG1,PRF1,RAC2,TNF,TNFSF10,TYROBP,VAV1,VAV3,NFATC3,FAS,FASLG,PIK3R1,TNFRSF10B,NFAT5	7.48888e-09	1.9899e-07
miR-21	103	1400	25	KEGG_T_CELL_RECEPTOR_SIGNALING_PATHWAY	BCL10,CD247,CD3D,CD4,GRB2,LCP2,NFKBIA,NFKBIE,PIK3CG,PIK3R2,PLCG1,PTPRC,TNF,VAV1,VAV3,NFATC3,AKT2,CDC42,DLG1,ITK,MALT1,PIK3R1,RASGRP1,NFAT5,NFKB1	0.00024036	0.0017195
miR-21	68	1400	19	KEGG_B_CELL_RECEPTOR_SIGNALING_PATHWAY	BCL10,BTK,FCGR2B,GRB2,LYN,NFKBIA,NFKBIE,PIK3CG,PIK3R2,RAC2,VAV1,VAV3,NFATC3,AKT2,MALT1,PIK3R1,RASGRP3,NFAT5,NFKB1	0.000190825	0.00141974
miR-21	72	1400	16	KEGG_FC_EPSILON_RI_SIGNALING_PATHWAY	BTK,FCER1G,GRB2,LCP2,LYN,PIK3CG,PIK3R2,PLCG1,RAC2,TNF,VAV1,VAV3,AKT2,MAP2K3,PIK3R1,PRKCE	0.00754452	0.029857
miR-21	84	1400	25	KEGG_FC_GAMMA_R_MEDIATED_PHAGOCYTOSIS	ARPC1B,DOCK2,FCGR1A,FCGR2A,FCGR2B,HCK,LYN,NCF1,PIK3CG,PIK3R2,PIP5K1B,PLCG1,PTPRC,RAC2,SPHK1,VAV1,VAV3,WAS,AKT2,CDC42,MARCKS,PIK3R1,PLD1,PPAP2A,PRKCE	5.84759e-06	5.72448e-05
miR-21	99	1400	29	KEGG_LEUKOCYTE_TRANSENDOTHELIAL_MIGRATION	ACTB,ACTG1,CLDN10,CXCL12,CYBA,CYBB,ICAM1,ITGAL,ITGAM,ITGB2,MMP2,MMP9,MSN,NCF1,NCF2,NCF4,PIK3CG,PIK3R2,PLCG1,RAC2,RAP1A,RHOH,VAV1,VAV3,VCAM1,CDC42,ITK,PIK3R1,PTK2	1.54187e-06	1.68699e-05
miR-21	39	1400	13	KEGG_INTESTINAL_IMMUNE_NETWORK_FOR_IGA_PRODUCTION	CD86,CXCL12,HLA-DMA,HLA-DMB,HLA-DPA1,HLA-DPB1,HLA-DQA1,HLA-DQB1,HLA-DRA,HLA-DRB1,IL15,IL15RA,TGFB1	0.000295453	0.00196265
miR-21	11	1400	6	KEGG_CIRCADIAN_RHYTHM_MAMMAL	CSNK1D,NPAS2,PER2,PER3,ARNTL,CLOCK	0.000671663	0.00378574
miR-21	116	1400	25	KEGG_NEUROTROPHIN_SIGNALING_PATHWAY	ARHGDIB,BCL2,GRB2,MAP3K5,NFKBIA,NFKBIE,PIK3CG,PIK3R2,PLCG1,RAP1A,SH2B3,YWHAZ,AKT2,CALM1,CDC42,FASLG,FRS2,IRAK1,IRS4,MAP3K1,NTF3,PIK3R1,RPS6KA3,FOXO3,NFKB1	0.00155768	0.00742895
miR-21	181	1400	40	KEGG_REGULATION_OF_ACTIN_CYTOSKELETON	ACTB,ACTG1,ARHGEF4,ARHGEF6,ARPC1B,BDKRB2,CD14,FGF17,FGFR1,FN1,IQGAP1,ITGA3,ITGA5,ITGAL,ITGAM,ITGAV,ITGAX,ITGB2,MSN,MYH9,NCKAP1L,PIK3CG,PIK3R2,PIP5K1B,RAC2,RRAS,VAV1,VAV3,WAS,APC,ARHGEF12,CDC42,EGFR,ENAH,FGF12,ITGB8,PDGFD,PIK3R1,PTK2,TIAM1	4.06793e-05	0.000360303
miR-21	39	1400	22	KEGG_TYPE_I_DIABETES_MELLITUS	CD86,GZMB,HLA-A,HLA-B,HLA-C,HLA-DMA,HLA-DMB,HLA-DPA1,HLA-DPB1,HLA-DQA1,HLA-DQB1,HLA-DRA,HLA-DRB1,HLA-E,HLA-F,HLA-G,IL1B,PRF1,TNF,FAS,FASLG,IL12A	1.68725e-11	6.27657e-10
miR-21	50	1400	12	KEGG_AMYOTROPHIC_LATERAL_SCLEROSIS_ALS	BCL2,CASP1,DERL1,GPX1,MAP3K5,TNF,TNFRSF1A,TNFRSF1B,APAF1,CYCS,DAXX,MAP2K3	0.0104999	0.0390597
miR-21	61	1400	14	KEGG_EPITHELIAL_CELL_SIGNALING_IN_HELICOBACTER_PYLORI_INFECTION	ATP6AP1,ATP6V0E1,ATP6V1E1,CCL5,CXCL1,HBEGF,IL8,LYN,NFKBIA,PLCG1,TCIRG1,CDC42,EGFR,NFKB1	0.00900311	0.0341751
miR-21	49	1400	12	KEGG_PATHOGENIC_ESCHERICHIA_COLI_INFECTION	ACTB,ACTG1,ARPC1B,CD14,HCLS1,LY96,TLR4,TUBB2B,TUBB6,WAS,YWHAZ,CDC42	0.00889702	0.0341751
miR-21	63	1400	30	KEGG_LEISHMANIA_INFECTION	C3,CYBA,FCGR1A,FCGR2A,FCGR3B,HLA-DMA,HLA-DMB,HLA-DPA1,HLA-DPB1,HLA-DQA1,HLA-DQB1,HLA-DRA,HLA-DRB1,IFNGR1,IL1B,ITGAM,ITGB2,MYD88,NCF1,NCF2,NCF4,NFKBIA,TGFB1,TLR2,TLR4,TNF,IL12A,IRAK1,TGFB2,NFKB1	1.2681e-12	1.13438e-10
miR-21	301	1400	63	KEGG_PATHWAYS_IN_CANCER	BCL2,BIRC3,COL4A6,CSF1R,EPAS1,FGF17,FGFR1,FN1,GRB2,IL8,ITGA3,ITGAV,LAMA4,LAMC2,MMP2,MMP9,NFKBIA,PIK3CG,PIK3R2,PLCG1,PTCH1,RAC2,SMO,TGFB1,WNT2B,SPI1,TCF7L1,RUNX1,STAT3,GLI2,AKT2,APC,APPL1,CCND1,CDC42,CDK6,COL4A1,CYCS,EGFR,ERBB2,FAS,FASLG,FGF12,IGF1R,MSH2,MSH6,PIK3R1,PLD1,PTEN,PTK2,RB1,SKP2,TGFB2,TGFBR2,VEGFA,WNT5A,HIF1A,MYC,E2F2,E2F1,E2F3,NFKB1,PIAS3	2.02552e-06	2.09303e-05
miR-21	61	1400	17	KEGG_COLORECTAL_CANCER	BCL2,PIK3CG,PIK3R2,RAC2,TGFB1,TCF7L1,AKT2,APC,APPL1,CCND1,CYCS,MSH2,MSH6,PIK3R1,TGFB2,TGFBR2,MYC	0.000422753	0.00271145
miR-21	70	1400	22	KEGG_PANCREATIC_CANCER	ARHGEF6,PIK3CG,PIK3R2,RAC2,TGFB1,STAT3,AKT2,CCND1,CDC42,CDK6,EGFR,ERBB2,PIK3R1,PLD1,RB1,TGFB2,TGFBR2,VEGFA,E2F2,E2F1,E2F3,NFKB1	7.9428e-06	7.38681e-05
miR-21	50	1400	13	KEGG_ENDOMETRIAL_CANCER	GRB2,PIK3CG,PIK3R2,TCF7L1,AKT2,APC,CCND1,EGFR,ERBB2,PIK3R1,PTEN,MYC,FOXO3	0.00382119	0.0169224
miR-21	59	1400	16	KEGG_GLIOMA	GRB2,PIK3CG,PIK3R2,PLCG1,AKT2,CALM1,CCND1,CDK6,EGFR,IGF1R,PIK3R1,PTEN,RB1,E2F2,E2F1,E2F3	0.00085816	0.00443383
miR-21	85	1400	20	KEGG_PROSTATE_CANCER	BCL2,FGFR1,GRB2,NFKBIA,PIK3CG,PIK3R2,TCF7L1,AKT2,CCND1,EGFR,ERBB2,IGF1R,PDGFD,PIK3R1,PTEN,RB1,E2F2,E2F1,E2F3,NFKB1	0.00146615	0.00717643
miR-21	66	1400	17	KEGG_MELANOMA	FGF17,FGFR1,PIK3CG,PIK3R2,AKT2,CCND1,CDK6,EGFR,FGF12,IGF1R,PDGFD,PIK3R1,PTEN,RB1,E2F2,E2F1,E2F3	0.00112838	0.00567237
miR-21	41	1400	13	KEGG_BLADDER_CANCER	IL8,MMP2,MMP9,THBS1,CCND1,EGFR,ERBB2,RB1,VEGFA,MYC,E2F2,E2F1,E2F3	0.000513197	0.00307918
miR-21	70	1400	18	KEGG_CHRONIC_MYELOID_LEUKEMIA	GRB2,NFKBIA,PIK3CG,PIK3R2,TGFB1,RUNX1,AKT2,CCND1,CDK6,PIK3R1,RB1,TGFB2,TGFBR2,MYC,E2F2,E2F1,E2F3,NFKB1	0.00083432	0.00443383
miR-21	81	1400	28	KEGG_SMALL_CELL_LUNG_CANCER	BCL2,BIRC3,COL4A6,FN1,ITGA3,ITGAV,LAMA4,LAMC2,NFKBIA,PIK3CG,PIK3R2,AKT2,APAF1,CCND1,CDK6,COL4A1,CYCS,PIK3R1,PTEN,PTK2,RB1,SKP2,MYC,E2F2,E2F1,E2F3,NFKB1,PIAS3	4.93641e-08	7.68638e-07
miR-21	51	1400	15	KEGG_NON_SMALL_CELL_LUNG_CANCER	GRB2,PIK3CG,PIK3R2,PLCG1,AKT2,CCND1,CDK6,EGFR,ERBB2,PIK3R1,RB1,E2F2,E2F1,E2F3,FOXO3	0.000485025	0.00300716
miR-21	25	1400	11	KEGG_ASTHMA	CCL11,FCER1G,HLA-DMA,HLA-DMB,HLA-DPA1,HLA-DPB1,HLA-DQA1,HLA-DQB1,HLA-DRA,HLA-DRB1,TNF	4.75697e-05	0.00040218
miR-21	42	1400	19	KEGG_AUTOIMMUNE_THYROID_DISEASE	CD86,GZMB,HLA-A,HLA-B,HLA-C,HLA-DMA,HLA-DMB,HLA-DPA1,HLA-DPB1,HLA-DQA1,HLA-DQB1,HLA-DRA,HLA-DRB1,HLA-E,HLA-F,HLA-G,PRF1,FAS,FASLG	4.95895e-08	7.68638e-07
miR-21	33	1400	21	KEGG_ALLOGRAFT_REJECTION	CD86,GZMB,HLA-A,HLA-B,HLA-C,HLA-DMA,HLA-DMB,HLA-DPA1,HLA-DPB1,HLA-DQA1,HLA-DQB1,HLA-DRA,HLA-DRB1,HLA-E,HLA-F,HLA-G,PRF1,TNF,FAS,FASLG,IL12A	1.82965e-12	1.13438e-10
miR-21	32	1400	21	KEGG_GRAFT_VERSUS_HOST_DISEASE	CD86,GZMB,HLA-A,HLA-B,HLA-C,HLA-DMA,HLA-DMB,HLA-DPA1,HLA-DPB1,HLA-DQA1,HLA-DQB1,HLA-DRA,HLA-DRB1,HLA-E,HLA-F,HLA-G,IL1B,PRF1,TNF,FAS,FASLG	7.46958e-13	1.13438e-10
miR-21	76	1400	17	KEGG_HYPERTROPHIC_CARDIOMYOPATHY_HCM	ACTB,ACTG1,CACNA2D2,ITGA3,ITGA5,ITGAV,LMNA,MYH6,MYH7,TGFB1,TNF,TPM1,DMD,ITGB8,PRKAB2,SGCB,TGFB2	0.00559229	0.0231148
miR-21	81	1400	17	KEGG_DILATED_CARDIOMYOPATHY	ACTB,ACTG1,ADCY8,CACNA2D2,ITGA3,ITGA5,ITGAV,LMNA,MYH6,MYH7,TGFB1,TNF,TPM1,DMD,ITGB8,SGCB,TGFB2	0.0107676	0.0392699
miR-21	65	1400	30	KEGG_VIRAL_MYOCARDITIS	ACTB,ACTG1,CD55,CD86,HLA-A,HLA-B,HLA-C,HLA-DMA,HLA-DMB,HLA-DPA1,HLA-DPB1,HLA-DQA1,HLA-DQB1,HLA-DRA,HLA-DRB1,HLA-E,HLA-F,HLA-G,ICAM1,ITGAL,ITGB2,MYH6,MYH7,MYH9,PRF1,RAC2,CCND1,CYCS,DMD,SGCB	3.5103e-12	1.63229e-10
miR-29a	72	1286	17	KEGG_PYRIMIDINE_METABOLISM	DPYD,DTYMK,NME3,NME7,POLD1,POLD4,POLE2,POLR1E,POLR2D,POLR2E,POLR3F,PRIM1,RRM1,RRM2,TYMS,ENTPD1,POLD3	0.00123862	0.0143989
miR-29a	32	1286	16	KEGG_DNA_REPLICATION	FEN1,LIG1,MCM2,MCM4,MCM6,PCNA,POLD1,POLD4,POLE2,PRIM1,RFC3,RFC4,RFC5,RNASEH2A,RPA1,POLD3	2.97643e-08	1.38404e-06
miR-29a	42	1286	16	KEGG_PROTEASOME	PSMA7,PSMB10,PSMB3,PSMB5,PSMB7,PSMB8,PSMB9,PSMC1,PSMC4,PSMD1,PSMD11,PSMD14,PSMD2,PSMD3,PSMD7,PSME1	2.91756e-06	9.04444e-05
miR-29a	31	1286	16	KEGG_BASE_EXCISION_REPAIR	FEN1,LIG1,LIG3,PARP1,PARP2,PARP3,PCNA,POLD1,POLD4,POLE2,SMUG1,TDG,UNG,HMGB1,POLD3,POLL	1.65154e-08	1.02395e-06
miR-29a	23	1286	12	KEGG_MISMATCH_REPAIR	EXO1,LIG1,MSH2,MSH6,PCNA,POLD1,POLD4,RFC3,RFC4,RFC5,RPA1,POLD3	9.19692e-07	3.42125e-05
miR-29a	25	1286	8	KEGG_HOMOLOGOUS_RECOMBINATION	BLM,BRCA2,POLD1,POLD4,RAD51C,RAD54L,RPA1,POLD3	0.00338948	0.0315222
miR-29a	105	1286	41	KEGG_CELL_CYCLE	ABL1,BUB1,BUB1B,CCNA2,CCNB1,CCNB2,CCND3,CCNE2,CDC20,CDC25A,CDC25B,CDC25C,CDC27,CDC6,CDC7,CDK4,CHEK1,CHEK2,ESPL1,GADD45A,HDAC2,MCM2,MCM4,MCM6,PCNA,PLK1,PRKDC,PTTG1,SKP2,TTK,YWHAE,YWHAQ,MYC,TFDP2,CCND1,CCND2,CDC23,CDK2,CDK6,MDM2,TGFB3	2.27596e-14	4.23328e-12
miR-29a	92	1286	22	KEGG_OOCYTE_MEIOSIS	ADCY9,AURKA,BUB1,CALM3,CCNB1,CCNB2,CCNE2,CDC20,CDC25C,CDC27,ESPL1,FBXO5,PLK1,PRKACB,PTTG1,YWHAE,YWHAQ,CDC23,CDK2,IGF1,PPP3CB,RPS6KA3	0.00021007	0.00355209
miR-29a	59	1286	26	KEGG_P53_SIGNALING_PATHWAY	CASP9,CCNB1,CCNB2,CCND3,CCNE2,CDK4,CHEK1,CHEK2,FAS,GADD45A,GTSE1,PPM1D,RRM2,SERPINB5,STEAP3,TP53I3,BBC3,CASP8,CCND1,CCND2,CDK2,CDK6,IGF1,MDM2,PMAIP1,PTEN	5.2212e-11	4.85572e-09
miR-29a	182	1286	34	KEGG_FOCAL_ADHESION	AKT2,BIRC3,CAPN2,CAV2,CCND3,COL2A1,COL4A1,COL4A2,DIAPH1,FYN,HRAS,ITGA6,ITGB4,LAMC1,PAK4,PGF,PIK3CG,RAC2,THBS4,TNXB,ZYX,BCL2,CCND1,CCND2,CDC42,COL3A1,COL5A2,CRKL,IGF1,LAMC2,PDGFRB,PIK3R1,PTEN,VEGFA	0.000806028	0.00999474
miR-29a	39	1286	11	KEGG_INTESTINAL_IMMUNE_NETWORK_FOR_IGA_PRODUCTION	CD40,HLA-DMA,HLA-DMB,HLA-DOA,HLA-DPA1,HLA-DPB1,HLA-DQB1,HLA-DRA,HLA-DRB1,IL15,IL15RA	0.00196195	0.0202735
miR-29a	73	1286	19	KEGG_PROGESTERONE_MEDIATED_OOCYTE_MATURATION	ADCY9,AKT2,BUB1,CCNA2,CCNB1,CCNB2,CDC25A,CDC25B,CDC25C,CDC27,GNAI1,PIK3CG,PLK1,PRKACB,CDC23,CDK2,IGF1,PIK3R1,RPS6KA3	0.000172315	0.00320506
miR-29a	39	1286	11	KEGG_TYPE_I_DIABETES_MELLITUS	FAS,HLA-DMA,HLA-DMB,HLA-DOA,HLA-DPA1,HLA-DPB1,HLA-DQB1,HLA-DRA,HLA-DRB1,HLA-E,IL1B	0.00196195	0.0202735
miR-29a	63	1286	15	KEGG_LEISHMANIA_INFECTION	C3,HLA-DMA,HLA-DMB,HLA-DOA,HLA-DPA1,HLA-DPB1,HLA-DQB1,HLA-DRA,HLA-DRB1,IL1B,ITGAM,ITGB2,MARCKSL1,TGFB3,FOS	0.00214915	0.0210391
miR-29a	301	1286	53	KEGG_PATHWAYS_IN_CANCER	ABL1,AKT2,BIRC3,BIRC5,BRCA2,CASP9,CCNE2,CDK4,CKS1B,COL4A1,COL4A2,CSF1R,CTNNA2,DVL3,FAS,FZD2,HDAC2,HRAS,ITGA6,KIT,LAMC1,MSH2,MSH6,PGF,PIK3CG,PLCG1,PML,RAC2,SKP2,TRAF4,MYC,SPI1,TCF7L1,STAT5A,ZBTB16,BCL2,CASP8,CCND1,CDC42,CDK2,CDK6,CRKL,IGF1,LAMC2,MDM2,MMP2,PDGFRB,PIK3R1,PTEN,RET,TGFB3,VEGFA,FOS	0.000164124	0.00320506
miR-29a	61	1286	14	KEGG_COLORECTAL_CANCER	AKT2,BIRC5,CASP9,MSH2,MSH6,PIK3CG,RAC2,MYC,TCF7L1,BCL2,CCND1,PIK3R1,TGFB3,FOS	0.0042652	0.0360604
miR-29a	81	1286	21	KEGG_SMALL_CELL_LUNG_CANCER	AKT2,BIRC3,CASP9,CCNE2,CDK4,CKS1B,COL4A1,COL4A2,ITGA6,LAMC1,PIK3CG,SKP2,TRAF4,MYC,BCL2,CCND1,CDK2,CDK6,LAMC2,PIK3R1,PTEN	8.49629e-05	0.00197539
miR-29a	25	1286	9	KEGG_ASTHMA	CD40,HLA-DMA,HLA-DMB,HLA-DOA,HLA-DPA1,HLA-DPB1,HLA-DQB1,HLA-DRA,HLA-DRB1	0.000732178	0.00972751
miR-29a	42	1286	11	KEGG_AUTOIMMUNE_THYROID_DISEASE	CD40,FAS,HLA-DMA,HLA-DMB,HLA-DOA,HLA-DPA1,HLA-DPB1,HLA-DQB1,HLA-DRA,HLA-DRB1,HLA-E	0.00371718	0.0329236
miR-29a	33	1286	11	KEGG_ALLOGRAFT_REJECTION	CD40,FAS,HLA-DMA,HLA-DMB,HLA-DOA,HLA-DPA1,HLA-DPB1,HLA-DQB1,HLA-DRA,HLA-DRB1,HLA-E	0.000412877	0.00590732
miR-29a	32	1286	11	KEGG_GRAFT_VERSUS_HOST_DISEASE	FAS,HLA-DMA,HLA-DMB,HLA-DOA,HLA-DPA1,HLA-DPB1,HLA-DQB1,HLA-DRA,HLA-DRB1,HLA-E,IL1B	0.00030432	0.00471697
miR-29a	65	1286	19	KEGG_VIRAL_MYOCARDITIS	ABL1,CASP9,CD40,EIF4G2,FYN,HLA-DMA,HLA-DMB,HLA-DOA,HLA-DPA1,HLA-DPB1,HLA-DQB1,HLA-DRA,HLA-DRB1,HLA-E,ITGB2,RAC2,CASP8,CCND1,DAG1	3.06294e-05	0.000813867
miR-29b	31	1504	11	KEGG_BASE_EXCISION_REPAIR	FEN1,LIG1,LIG3,PARP1,PARP2,PARP3,POLD4,POLE2,TDG,UNG,HMGB1	0.000864317	0.00730741
miR-29b	218	1504	47	KEGG_CYTOKINE_CYTOKINE_RECEPTOR_INTERACTION	ACVR2A,CCL2,CCL20,CCL4,CCL5,CCR1,CCR5,CD40,CSF1,CSF1R,CX3CR1,CXCL10,CXCL11,FAS,FASLG,IFNAR2,IFNGR1,IL10RA,IL15,IL15RA,IL18,IL18RAP,IL1B,IL21R,IL2RB,IL2RG,IL4R,IL6R,KIT,OSMR,TNFRSF11B,TNFRSF14,TNFRSF1B,TNFSF10,TNFSF12,ACVR2B,IFNG,KITLG,PDGFA,PDGFB,PDGFC,PDGFRA,PDGFRB,TGFB1,TGFB2,TGFB3,VEGFA	0.000107453	0.0010519
miR-29b	105	1504	30	KEGG_CELL_CYCLE	ABL1,BUB1,BUB1B,CCNA2,CCNB1,CCNB2,CCND3,CDC25A,CDC6,CDC7,CDK4,CHEK1,ESPL1,GADD45A,HDAC2,MCM2,SKP2,YWHAQ,MYC,TFDP2,BUB3,CCND2,CDC23,CDK6,FZR1,GSK3B,MDM2,TGFB1,TGFB2,TGFB3	7.93068e-06	0.000109972
miR-29b	59	1504	20	KEGG_P53_SIGNALING_PATHWAY	CCNB1,CCNB2,CCND3,CD82,CDK4,CHEK1,FAS,GADD45A,PPM1D,RPRM,RRM2,SERPINB5,STEAP3,TP53I3,BBC3,CASP8,CCND2,CDK6,MDM2,PTEN	1.66888e-05	0.000206941
miR-29b	145	1504	29	KEGG_ENDOCYTOSIS	AP2S1,CCR5,CLTB,CSF1R,DNM1L,EHD4,EPS15,FAM125B,FGFR3,HLA-A,HLA-B,HLA-C,HLA-E,HLA-F,HLA-G,HSPA2,IL2RB,IL2RG,KIT,PLD2,PSD3,SNF8,VPS28,VPS45,CDC42,MDM2,PDGFRA,RAB11FIP1,SH3GLB1	0.00653136	0.0398915
miR-29b	182	1504	40	KEGG_FOCAL_ADHESION	BIRC3,CCND3,COL2A1,COL4A1,COL4A2,COL4A6,DIAPH1,FYN,ITGB4,ITGB7,LAMB1,LAMC1,MAPK10,PAK4,PGF,PIK3CG,RAC2,SPP1,THBS4,VAV1,AKT2,BCL2,CCND2,CDC42,COL1A1,COL3A1,COL5A2,COL5A3,GSK3B,ITGA6,ITGB1,LAMC2,PDGFA,PDGFB,PDGFC,PDGFRA,PDGFRB,PIK3R1,PTEN,VEGFA	0.000222851	0.00207251
miR-29b	78	1504	20	KEGG_ECM_RECEPTOR_INTERACTION	COL2A1,COL4A1,COL4A2,COL4A6,ITGB4,ITGB7,LAMB1,LAMC1,SDC1,SDC2,SPP1,SV2A,THBS4,COL1A1,COL3A1,COL5A2,COL5A3,ITGA6,ITGB1,LAMC2	0.00114345	0.0085073
miR-29b	116	1504	34	KEGG_CELL_ADHESION_MOLECULES_CAMS	CD2,CD4,CD40,CD80,CD86,CLDN6,HLA-A,HLA-B,HLA-C,HLA-DMA,HLA-DMB,HLA-DOA,HLA-DOB,HLA-DPA1,HLA-DPB1,HLA-DQB1,HLA-DRA,HLA-DRB1,HLA-E,HLA-F,HLA-G,ICAM1,ITGAL,ITGAM,ITGB2,ITGB7,PTPRC,PVRL3,SDC1,SDC2,SELPLG,CLDN1,ITGA6,ITGB1	1.06038e-06	1.97231e-05
miR-29b	67	1504	26	KEGG_ANTIGEN_PROCESSING_AND_PRESENTATION	B2M,CD4,CD74,CIITA,CTSS,HLA-A,HLA-B,HLA-C,HLA-DMA,HLA-DMB,HLA-DOA,HLA-DOB,HLA-DPA1,HLA-DPB1,HLA-DQB1,HLA-DRA,HLA-DRB1,HLA-E,HLA-F,HLA-G,HSPA2,PSME1,PSME2,TAP1,TAP2,TAPBP	4.17767e-08	1.11007e-06
miR-29b	90	1504	27	KEGG_TOLL_LIKE_RECEPTOR_SIGNALING_PATHWAY	CCL4,CCL5,CD14,CD40,CD80,CD86,CXCL10,CXCL11,IFNAR2,IL1B,IRAK1,MAP2K4,MAP2K6,MAPK10,MYD88,PIK3CG,SPP1,TICAM1,TLR1,TLR2,TLR3,TLR5,TLR7,AKT2,CASP8,PIK3R1,FOS	8.27746e-06	0.000109972
miR-29b	52	1504	14	KEGG_NOD_LIKE_RECEPTOR_SIGNALING_PATHWAY	BIRC3,CARD9,CASP1,CCL2,CCL5,IL18,IL1B,MAPK10,NLRP3,NOD2,PYCARD,TNFAIP3,TRIP6,CASP8	0.00374662	0.0258101
miR-29b	78	1504	18	KEGG_HEMATOPOIETIC_CELL_LINEAGE	CD14,CD2,CD33,CD37,CD3D,CD4,CSF1,CSF1R,FCGR1A,HLA-DRA,HLA-DRB1,IL1B,IL4R,IL6R,ITGAM,KIT,ITGA6,KITLG	0.00664859	0.0398915
miR-29b	108	1504	34	KEGG_NATURAL_KILLER_CELL_MEDIATED_CYTOTOXICITY	CD244,CD247,CD48,FAS,FASLG,FCER1G,FCGR3B,FYN,GZMB,HLA-A,HLA-B,HLA-C,HLA-E,HLA-G,ICAM1,IFNAR2,IFNGR1,ITGAL,ITGB2,KRAS,LCP2,NCR3,PIK3CG,PLCG1,PRF1,PTK2B,RAC2,TNFSF10,TYROBP,VAV1,NFATC1,IFNG,PIK3R1,ULBP2	1.62822e-07	3.36499e-06
miR-29b	103	1504	23	KEGG_T_CELL_RECEPTOR_SIGNALING_PATHWAY	CD247,CD3D,CD4,CDK4,DLG1,FYN,KRAS,LCP2,NCK1,NCK2,PAK4,PIK3CG,PLCG1,PTPRC,RASGRP1,VAV1,NFATC1,AKT2,CDC42,GSK3B,IFNG,PIK3R1,FOS	0.003651	0.0258101
miR-29b	84	1504	24	KEGG_FC_GAMMA_R_MEDIATED_PHAGOCYTOSIS	ARPC1B,DNM1L,DOCK2,FCGR1A,FCGR2A,FCGR2B,FCGR2C,HCK,LYN,MARCKSL1,NCF1,PIK3CG,PLCG1,PLD2,PPAP2B,PTPRC,RAC2,SPHK2,VAV1,WAS,WASF1,AKT2,CDC42,PIK3R1	6.24038e-05	0.000682771
miR-29b	99	1504	24	KEGG_LEUKOCYTE_TRANSENDOTHELIAL_MIGRATION	CLDN6,CTNNA2,CYBA,CYBB,GNAI1,ICAM1,ITGAL,ITGAM,ITGB2,MSN,NCF1,PIK3CG,PLCG1,PTK2B,RAC2,RAPGEF3,RHOH,VAV1,CDC42,CLDN1,ITGB1,MMP2,MMP9,PIK3R1	0.000921296	0.00745048
miR-29b	39	1504	16	KEGG_INTESTINAL_IMMUNE_NETWORK_FOR_IGA_PRODUCTION	CD40,CD80,CD86,HLA-DMA,HLA-DMB,HLA-DOA,HLA-DOB,HLA-DPA1,HLA-DPB1,HLA-DQB1,HLA-DRA,HLA-DRB1,IL15,IL15RA,ITGB7,TGFB1	7.2488e-06	0.000109972
miR-29b	181	1504	39	KEGG_REGULATION_OF_ACTIN_CYTOSKELETON	ARPC1B,CD14,DIAPH1,ENAH,FGD1,FGFR1,FGFR3,IQGAP1,IQGAP2,ITGAL,ITGAM,ITGAX,ITGB2,ITGB4,ITGB7,KRAS,MSN,MYH10,NCKAP1L,PAK4,PFN2,PIK3CG,RAC2,RRAS,SSH3,VAV1,WAS,WASF1,CDC42,CHRM2,GNA13,ITGA6,ITGB1,PDGFA,PDGFB,PDGFC,PDGFRA,PDGFRB,PIK3R1	0.000405354	0.00359028
miR-29b	39	1504	23	KEGG_TYPE_I_DIABETES_MELLITUS	CD80,CD86,FAS,FASLG,GZMB,HLA-A,HLA-B,HLA-C,HLA-DMA,HLA-DMB,HLA-DOA,HLA-DOB,HLA-DPA1,HLA-DPB1,HLA-DQB1,HLA-DRA,HLA-DRB1,HLA-E,HLA-F,HLA-G,IL1B,PRF1,IFNG	7.25731e-12	3.78946e-10
miR-29b	49	1504	17	KEGG_PATHOGENIC_ESCHERICHIA_COLI_INFECTION	ABL1,ARPC1B,CD14,FYN,NCK1,NCK2,TLR5,TUBA1A,TUBB,TUBB2A,TUBB2B,TUBB3,WAS,YWHAQ,CDC42,CLDN1,ITGB1	5.06842e-05	0.000589204
miR-29b	63	1504	30	KEGG_LEISHMANIA_INFECTION	C3,CYBA,FCGR1A,FCGR2A,FCGR2C,FCGR3B,HLA-DMA,HLA-DMB,HLA-DOA,HLA-DOB,HLA-DPA1,HLA-DPB1,HLA-DQB1,HLA-DRA,HLA-DRB1,IFNGR1,IL1B,IRAK1,ITGAM,ITGB2,MARCKSL1,MYD88,NCF1,TLR2,IFNG,ITGB1,TGFB1,TGFB2,TGFB3,FOS	8.14937e-12	3.78946e-10
miR-29b	301	1504	67	KEGG_PATHWAYS_IN_CANCER	ABL1,BIRC3,BIRC5,BRCA2,CDK4,COL4A1,COL4A2,COL4A6,CSF1R,CTNNA2,DAPK1,DAPK2,DVL3,FAS,FASLG,FGFR1,FGFR3,FZD2,FZD3,HDAC2,KIT,KRAS,LAMB1,LAMC1,MAPK10,MSH2,MSH6,PGF,PIK3CG,PLCG1,PML,RAC2,SKP2,TRAF4,MYC,ARNT2,SPI1,TCF7L1,RUNX1,STAT5A,ZBTB16,AKT2,BCL2,CASP8,CDC42,CDK6,GSK3B,ITGA6,ITGB1,KITLG,LAMC2,MDM2,MMP2,MMP9,PDGFA,PDGFB,PDGFRA,PDGFRB,PIK3R1,PTEN,TGFB1,TGFB2,TGFB3,TPM3,VEGFA,PPARD,FOS	1.25059e-06	2.11464e-05
miR-29b	61	1504	17	KEGG_COLORECTAL_CANCER	BIRC5,KRAS,MAPK10,MSH2,MSH6,PIK3CG,RAC2,MYC,TCF7L1,AKT2,BCL2,GSK3B,PIK3R1,TGFB1,TGFB2,TGFB3,FOS	0.000968824	0.00750839
miR-29b	81	1504	19	KEGG_SMALL_CELL_LUNG_CANCER	BIRC3,CDK4,COL4A1,COL4A2,COL4A6,LAMB1,LAMC1,PIK3CG,SKP2,TRAF4,MYC,AKT2,BCL2,CDK6,ITGA6,ITGB1,LAMC2,PIK3R1,PTEN	0.00445963	0.0296247
miR-29b	25	1504	11	KEGG_ASTHMA	CD40,FCER1G,HLA-DMA,HLA-DMB,HLA-DOA,HLA-DOB,HLA-DPA1,HLA-DPB1,HLA-DQB1,HLA-DRA,HLA-DRB1	9.27758e-05	0.000958683
miR-29b	42	1504	22	KEGG_AUTOIMMUNE_THYROID_DISEASE	CD40,CD80,CD86,FAS,FASLG,GZMB,HLA-A,HLA-B,HLA-C,HLA-DMA,HLA-DMB,HLA-DOA,HLA-DOB,HLA-DPA1,HLA-DPB1,HLA-DQB1,HLA-DRA,HLA-DRB1,HLA-E,HLA-F,HLA-G,PRF1	4.8788e-10	1.81491e-08
miR-29b	97	1504	32	KEGG_SYSTEMIC_LUPUS_ERYTHEMATOSUS	C1QA,C1QB,C1S,C2,C3,CD40,CD80,CD86,FCGR1A,FCGR2A,FCGR2B,FCGR2C,FCGR3B,H2AFV,H2AFY2,H3F3A,HIST1H4C,HLA-DMA,HLA-DMB,HLA-DOA,HLA-DOB,HLA-DPA1,HLA-DPB1,HLA-DQB1,HLA-DRA,HLA-DRB1,SNRPD1,TRIM21,HIST1H2AE,HIST1H2AG,HIST1H3F,IFNG	1.11273e-07	2.58711e-06
miR-29b	33	1504	23	KEGG_ALLOGRAFT_REJECTION	CD40,CD80,CD86,FAS,FASLG,GZMB,HLA-A,HLA-B,HLA-C,HLA-DMA,HLA-DMB,HLA-DOA,HLA-DOB,HLA-DPA1,HLA-DPB1,HLA-DQB1,HLA-DRA,HLA-DRB1,HLA-E,HLA-F,HLA-G,PRF1,IFNG	3.77476e-14	3.51053e-12
miR-29b	32	1504	23	KEGG_GRAFT_VERSUS_HOST_DISEASE	CD80,CD86,FAS,FASLG,GZMB,HLA-A,HLA-B,HLA-C,HLA-DMA,HLA-DMB,HLA-DOA,HLA-DOB,HLA-DPA1,HLA-DPB1,HLA-DQB1,HLA-DRA,HLA-DRB1,HLA-E,HLA-F,HLA-G,IL1B,PRF1,IFNG	1.29896e-14	2.41607e-12
miR-29b	33	1504	10	KEGG_PRIMARY_IMMUNODEFICIENCY	BTK,CD3D,CD4,CD40,CIITA,IL2RG,PTPRC,TAP1,TAP2,UNG	0.00549432	0.0352394
miR-29b	65	1504	28	KEGG_VIRAL_MYOCARDITIS	ABL1,CD40,CD80,CD86,EIF4G2,FYN,HLA-A,HLA-B,HLA-C,HLA-DMA,HLA-DMB,HLA-DOA,HLA-DOB,HLA-DPA1,HLA-DPB1,HLA-DQB1,HLA-DRA,HLA-DRB1,HLA-E,HLA-F,HLA-G,ICAM1,ITGAL,ITGB2,MYH10,PRF1,RAC2,CASP8	7.5078e-10	2.32742e-08
miR-93	72	1530	23	KEGG_PYRIMIDINE_METABOLISM	CAD,CTPS,CTPS2,DPYD,DTYMK,NT5E,POLD1,POLE,POLE2,POLR2D,POLR2J,TYMS,UCK2,DHODH,ENTPD4,ITPA,NME6,POLR1B,POLR2A,POLR3F,POLR3G,PRIM1,RRM2	1.61883e-05	0.000487452
miR-93	32	1530	20	KEGG_DNA_REPLICATION	FEN1,LIG1,MCM2,MCM3,MCM4,MCM6,MCM7,PCNA,POLD1,POLE,POLE2,RFC2,RFC4,RFC5,SSBP1,MCM5,PRIM1,RFC3,RNASEH1,RPA2	5.2873e-11	4.91719e-09
miR-93	87	1530	25	KEGG_SPLICEOSOME	BUD31,CHERP,LSM4,LSM5,MAGOH,PPIH,SNRPA1,SNRPB,SNRPC,SNRPD1,SNRPE,SNRPG,THOC1,USP39,WBP11,ACIN1,DDX46,DDX5,HSPA8,LSM3,PRPF4,PRPF8,PUF60,SF3B2,SF3B3	5.30469e-05	0.0010963
miR-93	31	1530	14	KEGG_BASE_EXCISION_REPAIR	FEN1,LIG1,LIG3,MUTYH,PARP1,PCNA,POLD1,POLE,POLE2,TDG,UNG,MPG,NTHL1,HMGB1	8.65519e-06	0.000321973
miR-93	23	1530	14	KEGG_MISMATCH_REPAIR	EXO1,LIG1,MSH2,MSH6,PCNA,PMS2,POLD1,RFC2,RFC4,RFC5,SSBP1,MSH3,RFC3,RPA2	7.2036e-08	4.46623e-06
miR-93	25	1530	9	KEGG_HOMOLOGOUS_RECOMBINATION	BLM,BRCA2,POLD1,RAD54B,RAD54L,SHFM1,SSBP1,XRCC2,RPA2	0.00255306	0.0249932
miR-93	105	1530	51	KEGG_CELL_CYCLE	BUB1,BUB1B,CCNA2,CCNB1,CCNB2,CDC20,CDC25A,CDC25C,CDC6,CDC7,CDK2,CDK4,CHEK1,CHEK2,CUL1,DBF4,ESPL1,GADD45B,HDAC1,HDAC2,MAD2L1,MCM2,MCM3,MCM4,MCM6,MCM7,PCNA,PLK1,PRKDC,SKP2,TTK,E2F3,TFDP2,E2F5,ANAPC5,CCND1,CDC16,CDKN1A,MCM5,MDM2,PKMYT1,RB1,SMC1A,TGFB1,WEE1,YWHAQ,YWHAZ,MYC,E2F2,E2F1,SMAD4	0	0
miR-93	92	1530	24	KEGG_OOCYTE_MEIOSIS	ADCY9,AURKA,BUB1,CCNB1,CCNB2,CDC20,CDC25C,CDK2,CUL1,ESPL1,FBXO5,MAD2L1,PLK1,ANAPC5,CDC16,MAP2K1,MAPK1,PKMYT1,PPP3R1,PRKACB,SLK,SMC1A,YWHAQ,YWHAZ	0.000377291	0.00637965
miR-93	59	1530	16	KEGG_P53_SIGNALING_PATHWAY	CCNB1,CCNB2,CDK2,CDK4,CHEK1,CHEK2,GADD45B,CCND1,CCNG2,CDKN1A,CYCS,MDM2,PTEN,RRM2,TNFRSF10B,ZMAT3	0.00221347	0.0228725
miR-93	105	1530	26	KEGG_UBIQUITIN_MEDIATED_PROTEOLYSIS	CDC20,CDC34,CUL1,SAE1,SKP2,SMURF1,UBE2C,UBE2S,ANAPC5,CDC16,CUL2,HUWE1,ITCH,MDM2,SMURF2,TCEB1,TRIM32,TRIM37,UBE2J1,UBE2L3,UBE2M,UBE2O,UBE2Q1,UBE3B,UBOX5,UBR5	0.000529465	0.00819639
miR-93	145	1530	30	KEGG_ENDOCYTOSIS	CLTB,DAB2,DNM1L,EHD2,FAM125B,PDGFRA,SMURF1,ADRBK2,AP2A2,ARFGAP1,ARFGAP3,CDC42,EEA1,F2R,HLA-F,HSPA8,IQSEC1,ITCH,LDLR,MDM2,PARD3,PARD6B,PRKCI,RAB11FIP1,RAB22A,RAB5B,RABEP1,SH3GLB1,SMURF2,TSG101	0.00441751	0.0350656
miR-93	78	1530	19	KEGG_TGF_BETA_SIGNALING_PATHWAY	ACVR2B,CUL1,DCN,SMURF1,TGFBR2,THBS2,E2F5,BMP2,BMP8B,BMPR2,MAPK1,SMURF2,TGFB1,ZFYVE9,MYC,SMAD7,SMAD5,SMAD6,SMAD4	0.00345627	0.0306127
miR-93	67	1530	18	KEGG_ANTIGEN_PROCESSING_AND_PRESENTATION	CD74,HLA-DMA,HLA-DPA1,HLA-DPB1,HLA-DQB1,HLA-DRA,HLA-DRB1,B2M,CANX,CTSS,HLA-F,HSP90AB1,HSPA5,HSPA8,KLRD1,RFXANK,RFXAP,CREB1	0.0013574	0.0148515
miR-93	73	1530	20	KEGG_PROGESTERONE_MEDIATED_OOCYTE_MATURATION	ADCY9,BUB1,CCNA2,CCNB1,CCNB2,CDC25A,CDC25C,CDK2,MAD2L1,PLK1,ANAPC5,CDC16,HSP90AB1,MAP2K1,MAPK1,MAPK9,PDE3B,PIK3R2,PKMYT1,PRKACB	0.000572866	0.00819639
miR-93	63	1530	16	KEGG_LEISHMANIA_INFECTION	C3,HLA-DMA,HLA-DPA1,HLA-DPB1,HLA-DQB1,HLA-DRA,HLA-DRB1,ITGB2,MARCKSL1,IRAK1,IRAK4,ITGB1,JAK1,MAPK1,TGFB1,JUN	0.00452459	0.0350656
miR-93	301	1530	64	KEGG_PATHWAYS_IN_CANCER	BIRC5,BRCA2,CDK2,CDK4,CKS1B,HDAC1,HDAC2,LAMC2,MMP2,MSH2,MSH6,NRAS,PDGFB,PDGFRA,PLCG1,RAC2,SKP2,SMO,TGFBR2,E2F3,RUNX1,BMP2,CCDC6,CCND1,CDC42,CDKN1A,CRK,CUL2,CYCS,DAPK3,DVL3,EGLN3,FZD9,GRB2,HSP90AB1,IL8,ITGA2,ITGB1,JAK1,LAMA4,LAMC1,MAP2K1,MAPK1,MAPK9,MDM2,MSH3,NCOA4,PIK3R2,PTEN,RB1,TCEB1,TGFB1,VEGFA,WNT2B,HIF1A,MYC,E2F2,E2F1,TCF7L2,SMAD4,STAT3,STAT5B,JUN,GLI3	1.8345e-05	0.000487452
miR-93	61	1530	17	KEGG_COLORECTAL_CANCER	BIRC5,MSH2,MSH6,RAC2,TGFBR2,CCND1,CYCS,MAP2K1,MAPK1,MAPK9,MSH3,PIK3R2,TGFB1,MYC,TCF7L2,SMAD4,JUN	0.00117581	0.0136688
miR-93	66	1530	17	KEGG_RENAL_CELL_CARCINOMA	NRAS,PDGFB,CDC42,CRK,CUL2,EGLN3,GAB1,GRB2,MAP2K1,MAPK1,PAK6,PIK3R2,TCEB1,TGFB1,VEGFA,HIF1A,JUN	0.00297313	0.0276501
miR-93	70	1530	20	KEGG_PANCREATIC_CANCER	ARHGEF6,BRCA2,CDK4,RAC2,TGFBR2,E2F3,CCND1,CDC42,JAK1,MAP2K1,MAPK1,MAPK9,PIK3R2,RB1,TGFB1,VEGFA,E2F2,E2F1,SMAD4,STAT3	0.00031394	0.00583929
miR-93	59	1530	17	KEGG_GLIOMA	CDK4,NRAS,PDGFB,PDGFRA,PLCG1,E2F3,CCND1,CDKN1A,GRB2,MAP2K1,MAPK1,MDM2,PIK3R2,PTEN,RB1,E2F2,E2F1	0.000778491	0.0103428
miR-93	85	1530	20	KEGG_PROSTATE_CANCER	CDK2,NRAS,PDGFB,PDGFRA,E2F3,CCND1,CDKN1A,GRB2,HSP90AB1,MAP2K1,MAPK1,MDM2,PDPK1,PIK3R2,PTEN,RB1,E2F2,E2F1,TCF7L2,CREB1	0.00420306	0.0350656
miR-93	41	1530	17	KEGG_BLADDER_CANCER	CDK4,MMP2,NRAS,E2F3,CCND1,CDKN1A,DAPK3,IL8,MAP2K1,MAPK1,MDM2,RB1,RPS6KA5,VEGFA,MYC,E2F2,E2F1	4.00226e-06	0.000186105
miR-93	70	1530	22	KEGG_CHRONIC_MYELOID_LEUKEMIA	CDK4,HDAC1,HDAC2,NRAS,TGFBR2,E2F3,RUNX1,CCND1,CDKN1A,CRK,GRB2,MAP2K1,MAPK1,MDM2,PIK3R2,RB1,TGFB1,MYC,E2F2,E2F1,SMAD4,STAT5B	3.26946e-05	0.00076015
miR-93	65	1530	18	KEGG_VIRAL_MYOCARDITIS	HLA-DMA,HLA-DPA1,HLA-DPB1,HLA-DQB1,HLA-DRA,HLA-DRB1,ITGB2,RAC2,ACTB,CAV1,CCND1,CD28,CYCS,EIF4G2,FYN,HLA-F,ICAM1,MYH9	0.000925229	0.0114728
miR-22	218	1340	42	KEGG_CYTOKINE_CYTOKINE_RECEPTOR_INTERACTION	ACVR2B,CCL11,CCL2,CCL4,CCL5,CCR1,CCR2,CCR5,CSF1R,CSF2RB,CXCL10,CXCL12,CXCL14,CXCL9,FAS,IL10RA,IL13RA1,IL15RA,IL17RB,IL21R,IL2RA,IL2RB,IL2RG,IL4R,IL7R,INHBA,LIF,MPL,OSMR,PDGFRA,PDGFRB,TGFB1,TGFB3,TGFBR2,TNFRSF1A,TNFRSF1B,TNFSF10,TNFSF12,TNFSF4,BMP7,BMPR1B,TNFRSF10D	0.000254251	0.00317508
miR-22	108	1340	27	KEGG_LYSOSOME	AP1B1,AP1S2,AP3B2,AP3M2,ARSA,ATP6AP1,CLTB,CLTC,CTSA,CTSB,CTSD,CTSH,CTSK,CTSL1,CTSO,CTSS,CTSZ,GM2A,GNS,HEXB,LAPTM5,LGMN,NAGA,PSAP,SMPD1,TPP1,AP3B1	3.75066e-05	0.000634202
miR-22	145	1340	28	KEGG_ENDOCYTOSIS	ARFGAP3,CCR5,CLTB,CLTC,CSF1R,DAB2,EHD2,EHD4,F2R,HLA-A,HLA-B,HLA-C,HLA-E,HLA-F,HLA-G,IGF1R,IL2RA,IL2RB,IL2RG,PDGFRA,RAB11FIP2,RAB31,SH3GL1,SH3GLB1,ERBB3,RAB5B,STAMBP,TFRC	0.00246613	0.0241421
miR-22	182	1340	41	KEGG_FOCAL_ADHESION	ACTB,ACTN1,BCL2,COL11A1,COL1A1,COL1A2,COL2A1,COL3A1,COL4A1,COL5A1,COL5A2,COL5A3,COL6A1,COL6A2,COL6A3,COMP,FN1,GRB2,IGF1R,ITGA5,ITGAV,ITGB1,ITGB5,LAMA4,LAMB1,MYL9,MYLK,PARVA,PDGFD,PDGFRA,PDGFRB,PIK3CG,RAC2,SPP1,THBS1,THBS2,TNC,VASP,VAV1,ERBB2,PTEN	7.04975e-06	0.000163907
miR-22	78	1340	27	KEGG_ECM_RECEPTOR_INTERACTION	CD36,CD44,COL11A1,COL1A1,COL1A2,COL2A1,COL3A1,COL4A1,COL5A1,COL5A2,COL5A3,COL6A1,COL6A2,COL6A3,COMP,FN1,ITGA5,ITGAV,ITGB1,ITGB5,LAMA4,LAMB1,SDC1,SPP1,THBS1,THBS2,TNC	3.28997e-08	3.05967e-06
miR-22	116	1340	30	KEGG_CELL_ADHESION_MOLECULES_CAMS	CD2,CD4,CD58,CD86,CDH5,HLA-A,HLA-B,HLA-C,HLA-DMA,HLA-DPA1,HLA-DPB1,HLA-DQB1,HLA-DRA,HLA-DRB1,HLA-E,HLA-F,HLA-G,ICAM1,ITGAL,ITGAM,ITGAV,ITGB1,ITGB2,JAM3,PTPRC,SDC1,SELPLG,SIGLEC1,VCAM1,VCAN	6.86484e-06	0.000163907
miR-22	65	1340	19	KEGG_COMPLEMENT_AND_COAGULATION_CASCADES	A2M,BDKRB2,C1QA,C1QB,C1S,C2,C3,C3AR1,C5AR1,CD55,CFD,CFH,F13A1,F2R,PLAU,PLAUR,SERPINA1,SERPINE1,THBD	5.42613e-05	0.00084105
miR-22	67	1340	21	KEGG_ANTIGEN_PROCESSING_AND_PRESENTATION	B2M,CD4,CD74,CTSB,CTSL1,CTSS,HLA-A,HLA-B,HLA-C,HLA-DMA,HLA-DPA1,HLA-DPB1,HLA-DQB1,HLA-DRA,HLA-DRB1,HLA-E,HLA-F,HLA-G,IFI30,LGMN,TAP1	6.71614e-06	0.000163907
miR-22	78	1340	20	KEGG_HEMATOPOIETIC_CELL_LINEAGE	ANPEP,CD14,CD2,CD33,CD36,CD37,CD3D,CD4,CD44,CD55,CSF1R,FCGR1A,HLA-DRA,HLA-DRB1,IL2RA,IL4R,IL7R,ITGA5,ITGAM,TFRC	0.000256055	0.00317508
miR-22	108	1340	22	KEGG_NATURAL_KILLER_CELL_MEDIATED_CYTOTOXICITY	CD48,FAS,FCER1G,FCGR3B,GRB2,HLA-A,HLA-B,HLA-C,HLA-E,HLA-G,ICAM1,ITGAL,ITGB2,KLRK1,LCP2,PIK3CG,PRF1,RAC2,TNFSF10,TYROBP,VAV1,TNFRSF10D	0.00349613	0.032514
miR-22	84	1340	19	KEGG_FC_GAMMA_R_MEDIATED_PHAGOCYTOSIS	ARPC1B,DOCK2,FCGR1A,FCGR2A,FCGR2B,HCK,LIMK2,LYN,MARCKS,NCF1,PIK3CG,PPAP2A,PTPRC,RAC2,SPHK1,VASP,VAV1,WAS,ARPC5	0.00186273	0.0203805
miR-22	99	1340	24	KEGG_LEUKOCYTE_TRANSENDOTHELIAL_MIGRATION	ACTB,ACTN1,CDH5,CXCL12,CYBB,ICAM1,ITGAL,ITGAM,ITGB1,ITGB2,JAM3,MMP2,MMP9,MSN,MYL9,NCF1,NCF2,NCF4,PIK3CG,RAC2,RHOH,VASP,VAV1,VCAM1	0.000166418	0.00238106
miR-22	181	1340	36	KEGG_REGULATION_OF_ACTIN_CYTOSKELETON	ACTB,ACTN1,ARHGEF4,ARHGEF6,ARPC1B,BDKRB2,CD14,F2R,FGF17,FN1,IQGAP1,ITGA5,ITGAL,ITGAM,ITGAV,ITGAX,ITGB1,ITGB2,ITGB5,LIMK2,MRAS,MSN,MYH9,MYL9,MYLK,NCKAP1L,PDGFD,PDGFRA,PDGFRB,PIK3CG,RAC2,RRAS,VAV1,WAS,ARPC5,TIAM1	0.000364157	0.00423332
miR-22	39	1340	15	KEGG_TYPE_I_DIABETES_MELLITUS	CD86,FAS,HLA-A,HLA-B,HLA-C,HLA-DMA,HLA-DPA1,HLA-DPB1,HLA-DQB1,HLA-DRA,HLA-DRB1,HLA-E,HLA-F,HLA-G,PRF1	8.62197e-06	0.000178187
miR-22	49	1340	13	KEGG_PATHOGENIC_ESCHERICHIA_COLI_INFECTION	ACTB,ARPC1B,CD14,HCLS1,ITGB1,LY96,TLR4,TUBA4A,TUBB2A,TUBB6,WAS,YWHAZ,ARPC5	0.00213522	0.022064
miR-22	63	1340	21	KEGG_LEISHMANIA_INFECTION	C3,FCGR1A,FCGR2A,FCGR3B,HLA-DMA,HLA-DPA1,HLA-DPB1,HLA-DQB1,HLA-DRA,HLA-DRB1,ITGAM,ITGB1,ITGB2,MYD88,NCF1,NCF2,NCF4,TGFB1,TGFB3,TLR2,TLR4	2.21577e-06	8.24266e-05
miR-22	25	1340	8	KEGG_ASTHMA	CCL11,FCER1G,HLA-DMA,HLA-DPA1,HLA-DPB1,HLA-DQB1,HLA-DRA,HLA-DRB1	0.00438217	0.0388135
miR-22	42	1340	15	KEGG_AUTOIMMUNE_THYROID_DISEASE	CD86,FAS,HLA-A,HLA-B,HLA-C,HLA-DMA,HLA-DPA1,HLA-DPB1,HLA-DQB1,HLA-DRA,HLA-DRB1,HLA-E,HLA-F,HLA-G,PRF1	2.44948e-05	0.000455603
miR-22	33	1340	15	KEGG_ALLOGRAFT_REJECTION	CD86,FAS,HLA-A,HLA-B,HLA-C,HLA-DMA,HLA-DPA1,HLA-DPB1,HLA-DQB1,HLA-DRA,HLA-DRB1,HLA-E,HLA-F,HLA-G,PRF1	6.79938e-07	3.16171e-05
miR-22	32	1340	15	KEGG_GRAFT_VERSUS_HOST_DISEASE	CD86,FAS,HLA-A,HLA-B,HLA-C,HLA-DMA,HLA-DPA1,HLA-DPB1,HLA-DQB1,HLA-DRA,HLA-DRB1,HLA-E,HLA-F,HLA-G,PRF1	4.13251e-07	2.56216e-05
miR-22	65	1340	25	KEGG_VIRAL_MYOCARDITIS	ACTB,CD55,CD86,HLA-A,HLA-B,HLA-C,HLA-DMA,HLA-DPA1,HLA-DPB1,HLA-DQB1,HLA-DRA,HLA-DRB1,HLA-E,HLA-F,HLA-G,ICAM1,ITGAL,ITGB2,MYH11,MYH6,MYH7,MYH9,PRF1,RAC2,CYCS	9.12942e-09	1.69807e-06
miR-17	72	1663	21	KEGG_PYRIMIDINE_METABOLISM	DPYD,ENTPD1,NT5E,POLD1,POLD4,POLE2,POLR1D,POLR3F,POLR3G,TK2,TYMS,UCKL1,UPP1,DHODH,ENTPD4,NME6,POLR1B,POLR2A,PRIM1,RRM2,TXNRD2	0.000519783	0.00690569
miR-17	32	1663	15	KEGG_DNA_REPLICATION	LIG1,MCM2,MCM3,MCM7,PCNA,POLD1,POLD4,POLE2,RFC3,RFC4,RNASEH2A,RNASEH2B,PRIM1,RNASEH1,RPA2	6.629e-06	0.000592109
miR-17	23	1663	9	KEGG_MISMATCH_REPAIR	EXO1,LIG1,PCNA,POLD1,POLD4,RFC3,RFC4,MSH3,RPA2	0.00235106	0.0230156
miR-17	105	1663	39	KEGG_CELL_CYCLE	BUB1,BUB1B,CCNA2,CCNB1,CDC16,CDC25A,CDC25C,CDC7,CHEK1,ESPL1,HDAC2,MAD2L1,MCM2,MCM3,MCM7,PCNA,PLK1,SKP2,TGFB1,TTK,E2F5,TFDP1,CCND1,CCND2,CDKN1A,MDM2,PKMYT1,PTTG1,RB1,RBL2,WEE1,YWHAZ,MYC,E2F2,E2F1,E2F3,SMAD4,SMAD3,TP53	1.72735e-09	3.21287e-07
miR-17	59	1663	18	KEGG_P53_SIGNALING_PATHWAY	CCNB1,CD82,CHEK1,FAS,THBS1,ZMAT3,CCND1,CCND2,CCNG1,CDKN1A,CYCS,MDM2,MDM4,PTEN,RRM2,TNFRSF10B,TSC2,TP53	0.000709418	0.00879678
miR-17	108	1663	29	KEGG_LYSOSOME	AP1B1,ARSA,ATP6AP1,CD63,CLTB,CTSA,CTSB,CTSD,CTSK,CTSO,CTSS,CTSZ,FUCA1,GAA,GM2A,GNS,IDS,LAMP2,LAPTM5,NAGA,SCARB2,TCIRG1,TPP1,AP1G1,ENTPD4,GGA2,GNPTAB,LAPTM4A,M6PR	0.000245375	0.00380332
miR-17	145	1663	39	KEGG_ENDOCYTOSIS	CLTB,CSF1R,DAB2,EEA1,EHD2,EHD4,EPS15,FGFR4,HLA-A,HLA-B,HLA-C,HLA-E,HLA-F,LDLRAP1,PIP5K1C,RAB31,RAB5B,WWP1,ADRBK2,CBL,DNM1L,F2R,HSPA8,IQSEC1,ITCH,KDR,LDLR,MDM2,PARD3,PARD6B,PSD3,RAB11FIP1,RAB22A,RABEP1,SH3GLB1,SH3GLB2,SMURF1,TFRC,TSG101	2.19259e-05	0.000815643
miR-17	79	1663	21	KEGG_APOPTOSIS	CASP7,CHP,ENDOD1,FAS,IL1R1,MYD88,TNFRSF1A,TNFSF10,TRADD,BCL2,CAPN1,CYCS,IRAK1,IRAK4,MAP3K14,PIK3CA,PPP3R1,PRKACB,PRKAR1A,TNFRSF10B,TP53	0.00192446	0.0198861
miR-17	78	1663	21	KEGG_TGF_BETA_SIGNALING_PATHWAY	ACVR2B,INHBA,TGFB1,TGFBR2,THBS1,THBS2,E2F5,TFDP1,BMP2,BMP8B,BMPR2,MAPK1,PPP2R1A,RBL2,SMURF1,ZFYVE9,MYC,SMAD5,SMAD6,SMAD4,SMAD3	0.00161948	0.017719
miR-17	65	1663	17	KEGG_COMPLEMENT_AND_COAGULATION_CASCADES	A2M,C1QA,C1QB,C1S,C2,C3,C3AR1,CD55,CD59,CFB,CFD,CFH,F3,F8,PLAU,SERPINA1,F2R	0.00595714	0.0481751
miR-17	67	1663	22	KEGG_ANTIGEN_PROCESSING_AND_PRESENTATION	B2M,CD74,CTSB,CTSS,HLA-A,HLA-B,HLA-C,HLA-DMA,HLA-DPA1,HLA-DPB1,HLA-DQB1,HLA-DRA,HLA-DRB1,HLA-E,HLA-F,CANX,HSP90AA1,HSPA8,KLRD1,RFXANK,RFXAP,CREB1	5.59156e-05	0.00148576
miR-17	181	1663	46	KEGG_REGULATION_OF_ACTIN_CYTOSKELETON	ACTB,ACTN1,ARHGEF6,ARHGEF7,ARPC1B,CD14,FGF9,FGFR4,FN1,GNG12,IQGAP1,ITGA5,ITGAM,ITGAV,ITGB2,LIMK2,MSN,MYH9,MYLK,NCKAP1L,PIP5K1C,RRAS,SLC9A1,VAV1,VCL,WAS,WASF1,ABI2,ARPC2,CRK,CRKL,DIAPH2,F2R,ITGA2,ITGB1,ITGB8,LIMK1,MAPK1,PAK6,PDGFB,PIK3CA,PIP4K2A,PIP4K2C,PPP1CA,RRAS2,WASL	2.07967e-05	0.000815643
miR-17	39	1663	14	KEGG_TYPE_I_DIABETES_MELLITUS	FAS,HLA-A,HLA-B,HLA-C,HLA-DMA,HLA-DPA1,HLA-DPB1,HLA-DQB1,HLA-DRA,HLA-DRB1,HLA-E,HLA-F,CD28,CPE	0.000443546	0.00634612
miR-17	63	1663	21	KEGG_LEISHMANIA_INFECTION	C3,FCGR1A,FCGR2A,FCGR3B,HLA-DMA,HLA-DPA1,HLA-DPB1,HLA-DQB1,HLA-DRA,HLA-DRB1,ITGAM,ITGB2,JAK1,MYD88,NCF2,TGFB1,IRAK1,IRAK4,ITGB1,MAPK1,MAPK14	6.39516e-05	0.00148687
miR-17	301	1663	58	KEGG_PATHWAYS_IN_CANCER	BIRC5,BRCA2,CKS1B,CSF1R,EPAS1,FAS,FGF9,FN1,HDAC2,ITGAV,JAK1,MMP2,PML,SKP2,TGFB1,TGFBR2,MITF,RUNX1,STAT3,BCL2,BMP2,CBL,CCDC6,CCND1,CDKN1A,CRK,CRKL,CYCS,DAPK3,DCC,DVL3,EGLN3,FZD9,HSP90AA1,ITGA2,ITGB1,LAMC1,MAPK1,MAPK9,MDM2,MSH3,PDGFB,PIK3CA,PRKCA,PTEN,RB1,TCEB1,VEGFA,WNT10B,HIF1A,MYC,E2F2,E2F1,E2F3,TCF7L2,SMAD4,SMAD3,TP53	0.00476256	0.0421827
miR-17	70	1663	18	KEGG_PANCREATIC_CANCER	ARHGEF6,BRCA2,JAK1,TGFB1,TGFBR2,STAT3,CCND1,MAPK1,MAPK9,PIK3CA,RB1,VEGFA,E2F2,E2F1,E2F3,SMAD4,SMAD3,TP53	0.00573419	0.0481751
miR-17	41	1663	15	KEGG_BLADDER_CANCER	MMP2,THBS1,CCND1,CDKN1A,DAPK3,MAPK1,MDM2,RB1,RPS6KA5,VEGFA,MYC,E2F2,E2F1,E2F3,TP53	0.000219306	0.00380332
miR-17	70	1663	20	KEGG_CHRONIC_MYELOID_LEUKEMIA	HDAC2,TGFB1,TGFBR2,RUNX1,CBL,CCND1,CDKN1A,CRK,CRKL,MAPK1,MDM2,PIK3CA,RB1,MYC,E2F2,E2F1,E2F3,SMAD4,SMAD3,TP53	0.000932675	0.0108423
miR-17	42	1663	13	KEGG_AUTOIMMUNE_THYROID_DISEASE	FAS,HLA-A,HLA-B,HLA-C,HLA-DMA,HLA-DPA1,HLA-DPB1,HLA-DQB1,HLA-DRA,HLA-DRB1,HLA-E,HLA-F,CD28	0.00328483	0.0305489
miR-17	97	1663	27	KEGG_SYSTEMIC_LUPUS_ERYTHEMATOSUS	ACTN1,C1QA,C1QB,C1S,C2,C3,FCGR1A,FCGR2A,FCGR3B,H2AFX,HIST1H4C,HLA-DMA,HLA-DPA1,HLA-DPB1,HLA-DQB1,HLA-DRA,HLA-DRB1,SNRPB,SNRPD1,CD28,H2AFV,HIST1H2AM,HIST1H2BD,HIST1H2BG,HIST1H2BJ,HIST1H2BK,HIST3H2A	0.000209572	0.00380332
miR-17	33	1663	13	KEGG_ALLOGRAFT_REJECTION	FAS,HLA-A,HLA-B,HLA-C,HLA-DMA,HLA-DPA1,HLA-DPB1,HLA-DQB1,HLA-DRA,HLA-DRB1,HLA-E,HLA-F,CD28	0.000244841	0.00380332
miR-17	32	1663	14	KEGG_GRAFT_VERSUS_HOST_DISEASE	FAS,HLA-A,HLA-B,HLA-C,HLA-DMA,HLA-DPA1,HLA-DPB1,HLA-DQB1,HLA-DRA,HLA-DRB1,HLA-E,HLA-F,CD28,KLRD1	3.56042e-05	0.00110373
miR-17	65	1663	23	KEGG_VIRAL_MYOCARDITIS	ACTB,CD55,HLA-A,HLA-B,HLA-C,HLA-DMA,HLA-DPA1,HLA-DPB1,HLA-DQB1,HLA-DRA,HLA-DRB1,HLA-E,HLA-F,ITGB2,MYH11,MYH9,CAV1,CCND1,CD28,CYCS,EIF4G2,EIF4G3,ICAM1	9.55014e-06	0.000592109
miR-181a-2*	236	1269	39	KEGG_MAPK_SIGNALING_PATHWAY	CACNA2D2,CD14,DUSP10,FASLG,FGF17,FGFR1,HSPB1,MAPK13,MAPK8IP1,MEF2C,NTF3,RAC2,RAP1A,RPS6KA4,RRAS,STMN1,TAOK3,TGFB1,TNFRSF1A,ARRB2,DUSP5,DUSP6,GADD45G,HRAS,IL1A,KRAS,MAP2K1,MAP3K3,MAP4K4,MAPK1,MAPK14,NLK,PDGFRA,PPP3CA,PPP3CB,RPS6KA3,TGFBR1,ELK4,FOS	0.00293502	0.0188246
miR-181a-2*	218	1269	43	KEGG_CYTOKINE_CYTOKINE_RECEPTOR_INTERACTION	ACVR2B,BMP7,BMPR1A,CCL2,CCL4,CCL5,CCR1,CCR5,CD40,CSF1,CSF1R,CXCL10,CXCL11,CXCR6,FASLG,IFNAR2,IL10RA,IL11RA,IL12A,IL15,IL15RA,IL17RA,IL18RAP,IL21R,IL2RB,IL2RG,IL4R,IL6R,OSMR,TGFB1,TNFRSF14,TNFRSF1A,TNFRSF1B,TNFSF10,BMPR2,CCL22,IFNG,IL1A,PDGFRA,PRLR,TGFBR1,TNFRSF11B,TNFRSF13B	3.52667e-05	0.000497076
miR-181a-2*	156	1269	30	KEGG_CHEMOKINE_SIGNALING_PATHWAY	CCL2,CCL4,CCL5,CCR1,CCR5,CXCL10,CXCL11,CXCR6,DOCK2,FGR,GNGT1,HCK,LYN,NCF1,NFKBIA,PIK3CG,RAC2,RAP1A,VAV1,WAS,STAT3,ADRBK1,ARRB2,CCL22,GNAI3,HRAS,KRAS,MAP2K1,MAPK1,PRKCD	0.000793195	0.00702544
miR-181a-2*	108	1269	23	KEGG_LYSOSOME	AP1B1,AP3M2,ARSA,ATP6AP1,CLN3,CLTB,CTSA,CTSD,CTSL1,CTSS,CTSW,GBA,GM2A,LAMP3,LAPTM5,NAGA,SLC11A1,TCIRG1,TPP1,GNS,IDS,LAPTM4B,SORT1	0.000744492	0.00692378
miR-181a-2*	145	1269	27	KEGG_ENDOCYTOSIS	CCR5,CLTB,CSF1R,HLA-A,HLA-B,HLA-C,HLA-E,HLA-F,HLA-G,IL2RB,IL2RG,LDLR,PIP5K1B,RAB11FIP2,RAB31,SMURF1,WWP1,ADRBK1,ARF6,ARRB2,CHMP2B,EPS15,HRAS,PDGFRA,TFRC,TSG101,VPS4A	0.00230478	0.0160448
miR-181a-2*	18	1269	7	KEGG_DORSO_VENTRAL_AXIS_FORMATION	NOTCH3,KRAS,MAP2K1,MAPK1,NOTCH1,NOTCH2,ETS1	0.00158415	0.0122772
miR-181a-2*	116	1269	34	KEGG_CELL_ADHESION_MOLECULES_CAMS	CD2,CD40,CD58,CD80,CD86,CDH2,CDH3,CLDN10,CLDN6,CLDN9,HLA-A,HLA-B,HLA-C,HLA-DMA,HLA-DPA1,HLA-DPB1,HLA-DQB1,HLA-DRA,HLA-DRB1,HLA-E,HLA-F,HLA-G,ITGAL,ITGAM,ITGAV,ITGB2,ITGB7,PTPRC,SDC4,SELL,SELPLG,SIGLEC1,CD4,VCAM1	1.73712e-08	3.59005e-07
miR-181a-2*	65	1269	17	KEGG_COMPLEMENT_AND_COAGULATION_CASCADES	A2M,C1QA,C1QB,C1S,C2,C3,C3AR1,C5AR1,CD55,CFB,CFD,F8,PLAUR,SERPINA1,C8A,CD46,CFI	0.000299247	0.00327412
miR-181a-2*	67	1269	25	KEGG_ANTIGEN_PROCESSING_AND_PRESENTATION	B2M,CD74,CTSL1,CTSS,HLA-A,HLA-B,HLA-C,HLA-DMA,HLA-DPA1,HLA-DPB1,HLA-DQB1,HLA-DRA,HLA-DRB1,HLA-E,HLA-F,HLA-G,IFI30,PSME1,PSME2,TAP1,TAP2,TAPBP,CD4,KLRC4,NFYB	6.1944e-09	2.30432e-07
miR-181a-2*	90	1269	26	KEGG_TOLL_LIKE_RECEPTOR_SIGNALING_PATHWAY	CCL4,CCL5,CD14,CD40,CD80,CD86,CXCL10,CXCL11,IFNAR2,IL12A,IRAK1,LY96,MAPK13,MYD88,NFKBIA,PIK3CG,SPP1,TICAM1,TLR2,TLR3,TLR5,IRF7,MAP2K1,MAPK1,MAPK14,FOS	1.11607e-06	2.07589e-05
miR-181a-2*	52	1269	13	KEGG_NOD_LIKE_RECEPTOR_SIGNALING_PATHWAY	BIRC3,CASP1,CCL2,CCL5,MAPK13,NFKBIA,NOD2,PYCARD,RIPK2,TNFAIP3,HSP90B1,MAPK1,MAPK14	0.00232908	0.0160448
miR-181a-2*	78	1269	21	KEGG_HEMATOPOIETIC_CELL_LINEAGE	ANPEP,CD14,CD2,CD33,CD37,CD38,CD3D,CD44,CD55,CSF1,CSF1R,FCGR1A,HLA-DRA,HLA-DRB1,IL11RA,IL4R,IL6R,ITGAM,CD4,IL1A,TFRC	3.82498e-05	0.000497076
miR-181a-2*	108	1269	33	KEGG_NATURAL_KILLER_CELL_MEDIATED_CYTOTOXICITY	CD247,CD48,FASLG,FCER1G,FCGR3B,FYN,GZMB,HLA-A,HLA-B,HLA-C,HLA-E,HLA-G,IFNAR2,ITGAL,ITGB2,KLRK1,LCP2,MICB,PIK3CG,PLCG1,PRF1,RAC2,TNFSF10,TYROBP,VAV1,HRAS,IFNG,KRAS,MAP2K1,MAPK1,PPP3CA,PPP3CB,PTPN11	8.97759e-09	2.61936e-07
miR-181a-2*	103	1269	22	KEGG_T_CELL_RECEPTOR_SIGNALING_PATHWAY	BCL10,CD247,CD3D,CDK4,FYN,LCP2,MAPK13,NFKBIA,PIK3CG,PLCG1,PTPRC,VAV1,CD4,HRAS,IFNG,KRAS,MAP2K1,MAPK1,MAPK14,PPP3CA,PPP3CB,FOS	0.000921897	0.00779422
miR-181a-2*	68	1269	17	KEGG_B_CELL_RECEPTOR_SIGNALING_PATHWAY	BCL10,BTK,FCGR2B,IFITM1,LILRB3,LYN,NFKBIA,PIK3CG,RAC2,VAV1,HRAS,KRAS,MAP2K1,MAPK1,PPP3CA,PPP3CB,FOS	0.000531032	0.00519852
miR-181a-2*	72	1269	16	KEGG_FC_EPSILON_RI_SIGNALING_PATHWAY	BTK,FCER1G,FYN,LCP2,LYN,MAPK13,PIK3CG,PLCG1,RAC2,VAV1,HRAS,KRAS,MAP2K1,MAPK1,MAPK14,PRKCD	0.00288511	0.0188246
miR-181a-2*	84	1269	22	KEGG_FC_GAMMA_R_MEDIATED_PHAGOCYTOSIS	ARPC1B,DOCK2,FCGR1A,FCGR2A,FCGR2B,HCK,LYN,MARCKSL1,NCF1,PIK3CG,PIP5K1B,PLCG1,PTPRC,RAC2,VAV1,WAS,WASF1,ARF6,MAP2K1,MAPK1,PPAP2B,PRKCD	4.00867e-05	0.000497076
miR-181a-2*	99	1269	22	KEGG_LEUKOCYTE_TRANSENDOTHELIAL_MIGRATION	CLDN10,CLDN6,CLDN9,CYBA,CYBB,ITGAL,ITGAM,ITGB2,MAPK13,MSN,NCF1,NCF2,PIK3CG,PLCG1,RAC2,RAP1A,RHOH,VAV1,GNAI3,MAPK14,PTPN11,VCAM1	0.000522802	0.00519852
miR-181a-2*	39	1269	14	KEGG_INTESTINAL_IMMUNE_NETWORK_FOR_IGA_PRODUCTION	CD40,CD80,CD86,HLA-DMA,HLA-DPA1,HLA-DPB1,HLA-DQB1,HLA-DRA,HLA-DRB1,IL15,IL15RA,ITGB7,TGFB1,TNFRSF13B	2.30773e-05	0.000357699
miR-181a-2*	116	1269	27	KEGG_NEUROTROPHIN_SIGNALING_PATHWAY	ABL1,ARHGDIB,FASLG,IRAK1,KIDINS220,MAPK13,NFKBIA,NTF3,PIK3CG,PLCG1,RAP1A,RIPK2,RPS6KA4,SH2B3,YWHAH,BCL2,CAMK4,HRAS,KRAS,MAP2K1,MAP3K3,MAPK1,MAPK14,PRKCD,PTPN11,RPS6KA3,SORT1	5.52728e-05	0.000642546
miR-181a-2*	39	1269	20	KEGG_TYPE_I_DIABETES_MELLITUS	CD80,CD86,FASLG,GZMB,HLA-A,HLA-B,HLA-C,HLA-DMA,HLA-DPA1,HLA-DPB1,HLA-DQB1,HLA-DRA,HLA-DRB1,HLA-E,HLA-F,HLA-G,IL12A,PRF1,IFNG,IL1A	2.38175e-10	1.10752e-08
miR-181a-2*	34	1269	9	KEGG_PRION_DISEASES	C1QA,C1QB,CCL5,FYN,C8A,IL1A,MAP2K1,MAPK1,NOTCH1	0.00714486	0.0415295
miR-181a-2*	49	1269	13	KEGG_PATHOGENIC_ESCHERICHIA_COLI_INFECTION	ABL1,ARPC1B,CD14,CTTN,FYN,HCLS1,LY96,TLR5,TUBA1A,TUBB2B,WAS,TUBB,TUBB2A	0.00129815	0.0104981
miR-181a-2*	63	1269	30	KEGG_LEISHMANIA_INFECTION	C3,CYBA,FCGR1A,FCGR2A,FCGR3B,HLA-DMA,HLA-DPA1,HLA-DPB1,HLA-DQB1,HLA-DRA,HLA-DRB1,IL12A,IRAK1,ITGAM,ITGB2,JAK1,MAPK13,MARCKSL1,MYD88,NCF1,NCF2,NFKBIA,TGFB1,TLR2,IFNG,IL1A,MAPK1,MAPK14,PTGS2,FOS	9.49241e-14	1.76559e-11
miR-181a-2*	301	1269	48	KEGG_PATHWAYS_IN_CANCER	ABL1,BIRC3,CDK4,COL4A6,CSF1R,EGLN3,EPAS1,FASLG,FGF17,FGFR1,FZD2,ITGAV,JAK1,NFKBIA,PIK3CG,PLCG1,PML,PTCH1,RAC2,SMO,TGFB1,WNT11,WNT6,ARNT2,SPI1,TCF7L1,RUNX1,STAT3,ZBTB16,GLI2,BCL2,CCDC6,CDKN1B,HRAS,HSP90B1,KRAS,LAMA3,MAP2K1,MAPK1,PDGFRA,PTGS2,RALA,TGFBR1,WNT16,WNT2,ETS1,SMAD2,FOS	0.00222395	0.0160448
miR-181a-2*	25	1269	8	KEGG_ASTHMA	CD40,FCER1G,HLA-DMA,HLA-DPA1,HLA-DPB1,HLA-DQB1,HLA-DRA,HLA-DRB1	0.00311705	0.0193257
miR-181a-2*	42	1269	19	KEGG_AUTOIMMUNE_THYROID_DISEASE	CD40,CD80,CD86,FASLG,GZMB,HLA-A,HLA-B,HLA-C,HLA-DMA,HLA-DPA1,HLA-DPB1,HLA-DQB1,HLA-DRA,HLA-DRB1,HLA-E,HLA-F,HLA-G,PRF1,TSHR	9.8578e-09	2.61936e-07
miR-181a-2*	97	1269	25	KEGG_SYSTEMIC_LUPUS_ERYTHEMATOSUS	C1QA,C1QB,C1S,C2,C3,CD40,CD80,CD86,FCGR1A,FCGR2A,FCGR2B,FCGR3B,H2AFY2,HLA-DMA,HLA-DPA1,HLA-DPB1,HLA-DQB1,HLA-DRA,HLA-DRB1,TRIM21,C8A,H2AFY,H3F3B,HIST1H3D,IFNG	1.65359e-05	0.000279607
miR-181a-2*	33	1269	20	KEGG_ALLOGRAFT_REJECTION	CD40,CD80,CD86,FASLG,GZMB,HLA-A,HLA-B,HLA-C,HLA-DMA,HLA-DPA1,HLA-DPB1,HLA-DQB1,HLA-DRA,HLA-DRB1,HLA-E,HLA-F,HLA-G,IL12A,PRF1,IFNG	3.69371e-12	3.43515e-10
miR-181a-2*	32	1269	19	KEGG_GRAFT_VERSUS_HOST_DISEASE	CD80,CD86,FASLG,GZMB,HLA-A,HLA-B,HLA-C,HLA-DMA,HLA-DPA1,HLA-DPB1,HLA-DQB1,HLA-DRA,HLA-DRB1,HLA-E,HLA-F,HLA-G,PRF1,IFNG,IL1A	2.15918e-11	1.33869e-09
miR-181a-2*	33	1269	9	KEGG_PRIMARY_IMMUNODEFICIENCY	BTK,CD3D,CD40,IL2RG,PTPRC,TAP1,TAP2,CD4,TNFRSF13B	0.00578298	0.0346979
miR-181a-2*	65	1269	24	KEGG_VIRAL_MYOCARDITIS	ABL1,CD40,CD55,CD80,CD86,FYN,HLA-A,HLA-B,HLA-C,HLA-DMA,HLA-DPA1,HLA-DPB1,HLA-DQB1,HLA-DRA,HLA-DRB1,HLA-E,HLA-F,HLA-G,ITGAL,ITGB2,MYH10,MYH6,PRF1,RAC2	1.58448e-08	3.59005e-07
miR-130a	78	892	15	KEGG_TGF_BETA_SIGNALING_PATHWAY	ACVR2A,BMPR1A,THBS3,E2F5,ACVR1,BMPR2,LEFTY1,MAPK1,TGFB1,TGFBR1,TGFBR2,TNF,ZFYVE9,SMAD5,SMAD4	0.000520841	0.0138395
miR-130a	67	892	17	KEGG_ANTIGEN_PROCESSING_AND_PRESENTATION	CD74,CTSS,HLA-A,HLA-B,HLA-C,HLA-DMA,HLA-DRB1,HLA-E,HLA-F,HLA-G,IFI30,TAP1,TAP2,TAPBP,HSPA8,KLRD1,RFXAP	5.14558e-06	0.000957078
miR-130a	108	892	18	KEGG_NATURAL_KILLER_CELL_MEDIATED_CYTOTOXICITY	FYN,HLA-A,HLA-B,HLA-C,HLA-E,HLA-G,IFNAR2,MAP2K2,MICB,NRAS,PIK3R3,PPP3CC,TNFSF10,VAV3,KLRD1,MAPK1,TNF,TNFRSF10B	0.000917626	0.0213348
miR-130a	88	892	15	KEGG_MELANOGENESIS	FZD10,FZD2,FZD5,FZD7,MAP2K2,NRAS,WNT4,WNT6,MITF,TCF7L1,CALM2,EDN1,FZD6,MAPK1,TCF7L2	0.00189229	0.0391073
miR-130a	39	892	10	KEGG_TYPE_I_DIABETES_MELLITUS	CPE,HLA-A,HLA-B,HLA-C,HLA-DMA,HLA-DRB1,HLA-E,HLA-F,HLA-G,TNF	0.000415224	0.0138395
miR-130a	301	892	39	KEGG_PATHWAYS_IN_CANCER	BIRC3,CDK4,COL4A6,DAPK2,FZD10,FZD2,FZD5,FZD7,HDAC2,JAK1,MAP2K2,MSH6,NRAS,PGF,PIK3R3,PML,SKP2,SMO,WNT4,WNT6,ARNT2,MITF,TCF7L1,RUNX1,STAT3,GLI2,DAPK1,EGLN3,FZD6,MAPK1,MET,PDGFRA,TGFB1,TGFBR1,TGFBR2,TPM3,TCF7L2,SMAD4,PPARG	0.000427308	0.0138395
miR-130a	46	892	11	KEGG_BASAL_CELL_CARCINOMA	FZD10,FZD2,FZD5,FZD7,SMO,WNT4,WNT6,TCF7L1,GLI2,FZD6,TCF7L2	0.000416351	0.0138395
miR-130a	33	892	9	KEGG_ALLOGRAFT_REJECTION	HLA-A,HLA-B,HLA-C,HLA-DMA,HLA-DRB1,HLA-E,HLA-F,HLA-G,TNF	0.000490565	0.0138395
miR-130a	32	892	10	KEGG_GRAFT_VERSUS_HOST_DISEASE	HLA-A,HLA-B,HLA-C,HLA-DMA,HLA-DRB1,HLA-E,HLA-F,HLA-G,KLRD1,TNF	6.7771e-05	0.0063027
miR-20a	236	1347	41	KEGG_MAPK_SIGNALING_PATHWAY	CD14,CHP,DUSP10,FAS,FGFR4,HSPB1,IL1R1,MAP3K5,MAPK8IP1,RASGRP3,RPS6KA4,RRAS,STMN1,TAOK3,TGFBR2,TNFRSF1A,CDC42,CRK,DUSP2,FGF7,FLNA,HSPA8,MAP2K3,MAP3K12,MAP3K14,MAP3K2,MAP3K3,MAPK1,MAPK9,MAPKAPK5,MKNK2,NF1,NRAS,PDGFB,PPP3R1,PRKACB,RPS6KA5,RRAS2,MYC,ELK4,TP53	0.00270802	0.0457901
miR-20a	105	1347	25	KEGG_CELL_CYCLE	CDC16,MCM2,MCM3,SKP2,YWHAH,TFDP1,CCNB1,CCND1,CCND2,CDKN1A,MAD1L1,MDM2,PKMYT1,RB1,RBL2,WEE1,YWHAQ,YWHAZ,MYC,E2F2,E2F1,E2F3,E2F5,SMAD4,TP53	0.000181105	0.0067371
miR-20a	108	1347	27	KEGG_LYSOSOME	AP1B1,ARSA,ATP6AP1,CLTB,CTSA,CTSB,CTSD,CTSK,CTSL1,CTSO,CTSS,CTSZ,FUCA1,GM2A,GNS,IDS,LAMP2,LAPTM5,NAGA,TCIRG1,AP1G1,AP3D1,AP3S2,ENTPD4,GNPTAB,LAPTM4A,M6PR	4.11197e-05	0.00191207
miR-20a	145	1347	34	KEGG_ENDOCYTOSIS	ARFGAP3,CLTB,CSF1R,DAB2,EEA1,EHD2,EHD4,EPS15,FGFR4,HLA-C,HLA-E,LDLRAP1,PIP5K1C,RAB31,RAB5B,WWP1,ADRBK2,CDC42,DNM1L,F2R,HSPA8,IQSEC1,ITCH,KIT,LDLR,MDM2,PARD3,PARD6B,PSD3,RAB11FIP1,RAB22A,RABEP1,SH3GLB1,TSG101	1.92033e-05	0.00119061
miR-20a	78	1347	18	KEGG_TGF_BETA_SIGNALING_PATHWAY	INHBA,TGFBR2,THBS1,THBS2,TFDP1,BMP2,BMP8B,BMPR2,MAPK1,PPP2R1A,RBL2,ZFYVE9,MYC,E2F5,SMAD7,SMAD5,SMAD6,SMAD4	0.00202801	0.0419123
miR-20a	182	1347	36	KEGG_FOCAL_ADHESION	ACTN1,COL11A1,COL1A1,COL2A1,COL5A1,COL5A2,COL5A3,COL6A2,FN1,ITGA5,ITGAV,ITGB5,MYLK,PAK6,PIP5K1C,SPP1,THBS1,THBS2,VCL,BCL2,CAV1,CCND1,CCND2,CDC42,CRK,FLNA,ITGA2,ITGB1,ITGB8,LAMC1,MAPK1,MAPK9,PDGFB,PDPK1,PTEN,VEGFA	0.000448793	0.0139126
miR-20a	78	1347	19	KEGG_ECM_RECEPTOR_INTERACTION	COL11A1,COL1A1,COL2A1,COL5A1,COL5A2,COL5A3,COL6A2,FN1,ITGA5,ITGAV,ITGB5,SPP1,THBS1,THBS2,CD47,ITGA2,ITGB1,ITGB8,LAMC1	0.000770682	0.0204781
miR-20a	67	1347	16	KEGG_ANTIGEN_PROCESSING_AND_PRESENTATION	B2M,CD74,CTSB,CTSL1,CTSS,HLA-C,HLA-DMA,HLA-DPA1,HLA-DPB1,HLA-DRB1,HLA-E,RFXAP,HSPA8,KLRD1,RFXANK,CREB1	0.00242953	0.0451893
miR-20a	181	1347	41	KEGG_REGULATION_OF_ACTIN_CYTOSKELETON	ACTN1,ARHGEF6,ARPC1B,CD14,FGFR4,FN1,IQGAP1,ITGA5,ITGAV,ITGB2,ITGB5,LIMK2,MSN,MYH9,MYLK,PAK6,PIP5K1C,RRAS,SLC9A1,VCL,WAS,WASF1,ABI2,ARHGEF7,ARPC2,CDC42,CRK,DIAPH2,F2R,FGF7,ITGA2,ITGB1,ITGB8,LIMK1,MAPK1,NRAS,PDGFB,PIP4K2A,PIP4K2C,RRAS2,WASL	6.94214e-06	0.00119061
miR-20a	41	1347	15	KEGG_BLADDER_CANCER	MMP2,THBS1,CCND1,CDKN1A,MAPK1,MDM2,NRAS,RB1,RPS6KA5,VEGFA,MYC,E2F2,E2F1,E2F3,TP53	1.8676e-05	0.00119061
miR-20a	65	1347	16	KEGG_VIRAL_MYOCARDITIS	CD55,HLA-C,HLA-DMA,HLA-DPA1,HLA-DPB1,HLA-DRB1,HLA-E,ITGB2,MYH11,MYH9,ABL2,CAV1,CCND1,CD28,CYCS,EIF4G2	0.00173626	0.0403681
miR-142-3p	218	1762	71	KEGG_CYTOKINE_CYTOKINE_RECEPTOR_INTERACTION	ACVR1B,ACVR2B,BMP7,BMPR1A,CCL11,CCL13,CCL18,CCL19,CCL2,CCL20,CCL4,CCL5,CCL7,CCR1,CCR2,CCR5,CCR7,CD27,CD40,CSF1,CSF1R,CSF2RB,CSF3R,CX3CR1,CXCL10,CXCL11,CXCL12,CXCL13,CXCL9,CXCR3,CXCR6,FAS,FASLG,FLT3LG,IFNAR2,IFNG,IFNGR1,IFNGR2,IL10RA,IL13RA1,IL15,IL15RA,IL17RA,IL18,IL18RAP,IL1B,IL21R,IL2RA,IL2RB,IL2RG,IL4R,IL7,IL7R,INHBA,LTB,OSMR,TGFB1,TNFRSF11A,TNFRSF14,TNFRSF17,TNFRSF1A,TNFRSF1B,TNFRSF4,TNFRSF9,…	1.27744e-11	3.96008e-10
miR-142-3p	156	1762	57	KEGG_CHEMOKINE_SIGNALING_PATHWAY	ADCY7,ARRB2,CCL11,CCL13,CCL18,CCL19,CCL2,CCL20,CCL4,CCL5,CCL7,CCR1,CCR2,CCR5,CCR7,CX3CR1,CXCL10,CXCL11,CXCL12,CXCL13,CXCL9,CXCR3,CXCR6,DOCK2,ELMO1,FGR,GNAI1,GNAI2,GNGT1,GRB2,HCK,ITK,JAK2,LYN,NCF1,NFKBIA,PIK3CD,PIK3CG,PLCB1,PLCB2,PLCB4,PTK2B,RAC2,RAP1A,VAV1,WAS,NFKB1,STAT1,STAT3,CRK,GNB2,MAP2K1,MAPK1,RAC1,ROCK2,WASL,FOXO3	7.85838e-12	2.92332e-10
miR-142-3p	108	1762	30	KEGG_LYSOSOME	ACP2,ACP5,AP1B1,AP1S2,AP3M2,ARSA,CTSA,CTSB,CTSC,CTSD,CTSH,CTSK,CTSL1,CTSO,CTSS,CTSW,CTSZ,GM2A,LAMP3,LAPTM5,LIPA,NAGA,PSAP,SLC11A1,TCIRG1,TPP1,CLTA,LAPTM4A,SCARB2,SLC17A5	0.00028267	0.0021907
miR-142-3p	78	1762	20	KEGG_ECM_RECEPTOR_INTERACTION	CD36,CD44,CD47,COL11A1,COL2A1,COL4A6,COL5A2,FN1,ITGA4,ITGA5,ITGAV,ITGB7,LAMA2,SPP1,SV2C,THBS1,THBS2,THBS4,DAG1,LAMC1	0.00739123	0.0443474
miR-142-3p	116	1762	45	KEGG_CELL_ADHESION_MOLECULES_CAMS	CD2,CD4,CD40,CD58,CD6,CD80,CD86,CDH2,CDH3,CLDN9,HLA-A,HLA-B,HLA-C,HLA-DMA,HLA-DMB,HLA-DOA,HLA-DOB,HLA-DPA1,HLA-DPB1,HLA-DQA1,HLA-DQB1,HLA-DRA,HLA-DRB1,HLA-E,HLA-F,HLA-G,ICAM1,ICAM3,ICOS,ITGA4,ITGAL,ITGAM,ITGAV,ITGB2,ITGB7,NCAM1,NRXN3,PTPRC,SELL,SELP,SELPLG,SIGLEC1,VCAM1,VCAN,PVR	1.26638e-10	2.61718e-09
miR-142-3p	71	1762	21	KEGG_ADHERENS_JUNCTION	ACP1,CTNNA2,FGFR1,IGF1R,IQGAP1,PTPN6,RAC2,SSX2IP,WAS,WASF1,WASF3,TCF7L1,ACTN4,CTNNB1,MAPK1,PTPRJ,RAC1,TGFBR1,TGFBR2,WASL,YES1	0.000919295	0.00633292
miR-142-3p	65	1762	18	KEGG_COMPLEMENT_AND_COAGULATION_CASCADES	A2M,C1QA,C1QB,C1S,C2,C3,C3AR1,C5AR1,CFB,CFD,F13A1,PLAU,PLAUR,SERPINA1,SERPINE1,SERPING1,C4BPB,CD55	0.00456749	0.0292949
miR-142-3p	67	1762	33	KEGG_ANTIGEN_PROCESSING_AND_PRESENTATION	B2M,CD4,CD74,CIITA,CTSB,CTSL1,CTSS,HLA-A,HLA-B,HLA-C,HLA-DMA,HLA-DMB,HLA-DOA,HLA-DOB,HLA-DPA1,HLA-DPB1,HLA-DQA1,HLA-DQB1,HLA-DRA,HLA-DRB1,HLA-E,HLA-F,HLA-G,HSPA6,IFI30,KIR2DL4,KLRD1,PSME1,PSME2,TAP1,TAP2,TAPBP,HSPA8	1.89115e-11	5.02507e-10
miR-142-3p	90	1762	36	KEGG_TOLL_LIKE_RECEPTOR_SIGNALING_PATHWAY	CCL4,CCL5,CD14,CD40,CD80,CD86,CTSK,CXCL10,CXCL11,CXCL9,IFNAR2,IKBKE,IL1B,IRAK1,LY96,MAP2K6,MYD88,NFKBIA,PIK3CD,PIK3CG,SPP1,TICAM1,TLR1,TLR2,TLR3,TLR4,TLR6,TLR7,TLR8,IRF7,NFKB1,STAT1,IL6,MAP2K1,MAPK1,RAC1	3.37118e-09	4.47886e-08
miR-142-3p	52	1762	20	KEGG_NOD_LIKE_RECEPTOR_SIGNALING_PATHWAY	BIRC3,CARD9,CASP1,CCL11,CCL13,CCL2,CCL5,CCL7,IL18,IL1B,NFKBIA,NLRP3,NOD2,PSTPIP1,PYCARD,RIPK2,TNFAIP3,NFKB1,IL6,MAPK1	2.06226e-05	0.0002131
miR-142-3p	42	1762	17	KEGG_CYTOSOLIC_DNA_SENSING_PATHWAY	AIM2,CASP1,CCL4,CCL5,CXCL10,DDX58,IKBKE,IL18,IL1B,NFKBIA,POLR3B,PYCARD,TREX1,ZBP1,IRF7,NFKB1,IL6	3.95334e-05	0.000387011
miR-142-3p	128	1762	35	KEGG_JAK_STAT_SIGNALING_PATHWAY	CSF2RB,CSF3R,GRB2,IFNAR2,IFNG,IFNGR1,IFNGR2,IL10RA,IL13RA1,IL15,IL15RA,IL21R,IL2RA,IL2RB,IL2RG,IL4R,IL7,IL7R,JAK1,JAK2,OSMR,PIK3CD,PIK3CG,PTPN6,SPRED2,IRF9,STAT1,STAT4,STAT3,PIAS3,CCND1,IL6,IL6ST,SOCS5,STAM	0.000129268	0.0010929
miR-142-3p	78	1762	33	KEGG_HEMATOPOIETIC_CELL_LINEAGE	CD14,CD1A,CD1C,CD1D,CD2,CD33,CD36,CD37,CD38,CD3D,CD3E,CD3G,CD4,CD44,CD7,CSF1,CSF1R,CSF3R,FCGR1A,FLT3LG,HLA-DRA,HLA-DRB1,IL1B,IL2RA,IL4R,IL7,IL7R,ITGA4,ITGA5,ITGAM,CD55,IL1A,IL6	2.78462e-09	3.98414e-08
miR-142-3p	108	1762	43	KEGG_NATURAL_KILLER_CELL_MEDIATED_CYTOTOXICITY	CD244,CD247,CD48,FAS,FASLG,FCER1G,FCGR3B,GRB2,GZMB,HLA-A,HLA-B,HLA-C,HLA-E,HLA-G,ICAM1,IFNAR2,IFNG,IFNGR1,IFNGR2,ITGAL,ITGB2,KIR2DL4,KLRD1,KLRK1,LAT,LCK,LCP2,MICB,PIK3CD,PIK3CG,PLCG1,PRF1,PTK2B,PTPN6,RAC2,SH2D1A,TNFSF10,TYROBP,VAV1,ZAP70,MAP2K1,MAPK1,RAC1	1.21882e-10	2.61718e-09
miR-142-3p	103	1762	28	KEGG_T_CELL_RECEPTOR_SIGNALING_PATHWAY	CD247,CD3D,CD3E,CD3G,CD4,GRB2,ICOS,IFNG,ITK,LAT,LCK,LCP2,NCK1,NFKBIA,NFKBIE,PIK3CD,PIK3CG,PLCG1,PTPN6,PTPRC,RASGRP1,VAV1,ZAP70,NFKB1,MALT1,MAP2K1,MAPK1,NCK2	0.000648922	0.00482798
miR-142-3p	68	1762	22	KEGG_B_CELL_RECEPTOR_SIGNALING_PATHWAY	BLNK,BTK,CD72,CD79A,FCGR2B,GRB2,IFITM1,LILRB3,LYN,NFKBIA,NFKBIE,PIK3CD,PIK3CG,PTPN6,RAC2,RASGRP3,VAV1,NFKB1,MALT1,MAP2K1,MAPK1,RAC1	0.000171719	0.00138868
miR-142-3p	84	1762	26	KEGG_FC_GAMMA_R_MEDIATED_PHAGOCYTOSIS	ARPC1B,DOCK2,FCGR1A,FCGR2A,FCGR2B,FCGR2C,HCK,LAT,LYN,NCF1,PIK3CD,PIK3CG,PLCG1,PTPRC,RAC2,SPHK1,VAV1,WAS,WASF1,WASF3,CRK,MAP2K1,MAPK1,MARCKS,RAC1,WASL	0.000105337	0.000932985
miR-142-3p	99	1762	32	KEGG_LEUKOCYTE_TRANSENDOTHELIAL_MIGRATION	CLDN9,CTNNA2,CXCL12,CYBA,CYBB,GNAI1,GNAI2,ICAM1,ITGA4,ITGAL,ITGAM,ITGB2,ITK,MMP2,MMP9,MSN,NCF1,NCF2,NCF4,PIK3CD,PIK3CG,PLCG1,PTK2B,RAC2,RAP1A,RHOH,VAV1,VCAM1,ACTN4,CTNNB1,RAC1,ROCK2	6.47831e-06	7.08804e-05
miR-142-3p	39	1762	22	KEGG_INTESTINAL_IMMUNE_NETWORK_FOR_IGA_PRODUCTION	CD40,CD80,CD86,CXCL12,HLA-DMA,HLA-DMB,HLA-DOA,HLA-DOB,HLA-DPA1,HLA-DPB1,HLA-DQA1,HLA-DQB1,HLA-DRA,HLA-DRB1,ICOS,IL15,IL15RA,ITGA4,ITGB7,TGFB1,TNFRSF17,IL6	1.57634e-09	2.44332e-08
miR-142-3p	116	1762	29	KEGG_NEUROTROPHIN_SIGNALING_PATHWAY	ARHGDIB,FASLG,GRB2,IRAK1,IRAK3,IRS1,KIDINS220,NFKBIA,NFKBIE,PIK3CD,PIK3CG,PLCG1,RAP1A,RIPK2,RPS6KA1,RPS6KA4,SH2B3,YWHAH,NFKB1,PRDM4,CALM1,CRK,FRS2,MAP2K1,MAPK1,RAC1,RPS6KA5,YWHAE,FOXO3	0.00218328	0.0145032
miR-142-3p	181	1762	43	KEGG_REGULATION_OF_ACTIN_CYTOSKELETON	ARHGEF4,ARHGEF6,ARPC1B,CD14,ENAH,FGF17,FGF9,FGFR1,FGFR3,FGFR4,FN1,IQGAP1,ITGA4,ITGA5,ITGAL,ITGAM,ITGAV,ITGAX,ITGB2,ITGB7,MSN,MYH10,NCKAP1L,PFN1,PIK3CD,PIK3CG,PIP4K2A,RAC2,RRAS,VAV1,WAS,WASF1,ACTN4,APC,CRK,MAP2K1,MAPK1,NCKAP1,PIP4K2C,RAC1,ROCK2,RRAS2,WASL	0.000702304	0.00502417
miR-142-3p	39	1762	25	KEGG_TYPE_I_DIABETES_MELLITUS	CD80,CD86,FAS,FASLG,GZMB,HLA-A,HLA-B,HLA-C,HLA-DMA,HLA-DMB,HLA-DOA,HLA-DOB,HLA-DPA1,HLA-DPB1,HLA-DQA1,HLA-DQB1,HLA-DRA,HLA-DRB1,HLA-E,HLA-F,HLA-G,IFNG,IL1B,PRF1,IL1A	2.1827e-12	1.01495e-10
miR-142-3p	63	1762	39	KEGG_LEISHMANIA_INFECTION	C3,CYBA,FCGR1A,FCGR2A,FCGR2C,FCGR3B,HLA-DMA,HLA-DMB,HLA-DOA,HLA-DOB,HLA-DPA1,HLA-DPB1,HLA-DQA1,HLA-DQB1,HLA-DRA,HLA-DRB1,IFNG,IFNGR1,IFNGR2,IL1B,IRAK1,ITGA4,ITGAM,ITGB2,JAK1,JAK2,MYD88,NCF1,NCF2,NCF4,NFKBIA,PTPN6,TGFB1,TLR2,TLR4,NFKB1,STAT1,IL1A,MAPK1	0	0
miR-142-3p	301	1762	60	KEGG_PATHWAYS_IN_CANCER	BIRC3,COL4A6,CSF1R,CSF3R,CTNNA2,FAS,FASLG,FGF17,FGF9,FGFR1,FGFR3,FLT3LG,FN1,FZD3,GRB2,IGF1R,ITGAV,JAK1,LAMA2,MMP2,MMP9,NFKBIA,PIK3CD,PIK3CG,PLCG1,PML,PTCH1,RAC2,SMO,TGFB1,TRAF1,WNT2B,ARNT2,SPI1,TCF7L1,NFKB1,STAT1,STAT3,GLI2,GLI1,PIAS3,APC,CCDC6,CCND1,CDKN1B,CRK,CTNNB1,EGLN3,FZD7,IL6,LAMC1,MAP2K1,MAPK1,MSH6,RAC1,RAD51,SKP2,TFG,TGFBR1,TGFBR2	0.0068397	0.0424061
miR-142-3p	25	1762	14	KEGG_ASTHMA	CCL11,CD40,FCER1A,FCER1G,HLA-DMA,HLA-DMB,HLA-DOA,HLA-DOB,HLA-DPA1,HLA-DPB1,HLA-DQA1,HLA-DQB1,HLA-DRA,HLA-DRB1	1.77953e-06	2.0687e-05
miR-142-3p	42	1762	23	KEGG_AUTOIMMUNE_THYROID_DISEASE	CD40,CD80,CD86,FAS,FASLG,GZMB,HLA-A,HLA-B,HLA-C,HLA-DMA,HLA-DMB,HLA-DOA,HLA-DOB,HLA-DPA1,HLA-DPB1,HLA-DQA1,HLA-DQB1,HLA-DRA,HLA-DRB1,HLA-E,HLA-F,HLA-G,PRF1	1.47786e-09	2.44332e-08
miR-142-3p	97	1762	29	KEGG_SYSTEMIC_LUPUS_ERYTHEMATOSUS	C1QA,C1QB,C1S,C2,C3,CD40,CD80,CD86,FCGR1A,FCGR2A,FCGR2B,FCGR2C,FCGR3B,H2AFY2,HLA-DMA,HLA-DMB,HLA-DOA,HLA-DOB,HLA-DPA1,HLA-DPB1,HLA-DQA1,HLA-DQB1,HLA-DRA,HLA-DRB1,IFNG,TRIM21,TROVE2,ACTN4,SNRPD3	8.69297e-05	0.000808446
miR-142-3p	33	1762	24	KEGG_ALLOGRAFT_REJECTION	CD40,CD80,CD86,FAS,FASLG,GZMB,HLA-A,HLA-B,HLA-C,HLA-DMA,HLA-DMB,HLA-DOA,HLA-DOB,HLA-DPA1,HLA-DPB1,HLA-DQA1,HLA-DQB1,HLA-DRA,HLA-DRB1,HLA-E,HLA-F,HLA-G,IFNG,PRF1	8.14904e-14	5.0524e-12
miR-142-3p	32	1762	27	KEGG_GRAFT_VERSUS_HOST_DISEASE	CD80,CD86,FAS,FASLG,GZMB,HLA-A,HLA-B,HLA-C,HLA-DMA,HLA-DMB,HLA-DOA,HLA-DOB,HLA-DPA1,HLA-DPB1,HLA-DQA1,HLA-DQB1,HLA-DRA,HLA-DRB1,HLA-E,HLA-F,HLA-G,IFNG,IL1B,KLRD1,PRF1,IL1A,IL6	0	0
miR-142-3p	33	1762	17	KEGG_PRIMARY_IMMUNODEFICIENCY	BLNK,BTK,CD3D,CD3E,CD4,CD40,CD79A,CIITA,ICOS,IGLL1,IL2RG,IL7R,LCK,PTPRC,TAP1,TAP2,ZAP70	6.72953e-07	8.34461e-06
miR-142-3p	65	1762	31	KEGG_VIRAL_MYOCARDITIS	CD40,CD80,CD86,HLA-A,HLA-B,HLA-C,HLA-DMA,HLA-DMB,HLA-DOA,HLA-DOB,HLA-DPA1,HLA-DPB1,HLA-DQA1,HLA-DQB1,HLA-DRA,HLA-DRB1,HLA-E,HLA-F,HLA-G,ICAM1,ITGAL,ITGB2,LAMA2,MYH10,MYH6,PRF1,RAC2,CCND1,CD55,DAG1,RAC1	2.19057e-10	4.07445e-09
miR-125b	73	1031	14	KEGG_RIBOSOME	MRPL13,RPL15,RPL31,RPL4,RPL6,RPS20,RPL29,RPL3,RPL35A,RPL9,RPLP0,RPS28,RPS3A,RPS7	0.00321338	0.0446767
miR-125b	116	1031	19	KEGG_CELL_ADHESION_MOLECULES_CAMS	CD2,CD58,CD80,CD86,CDH2,CLDN9,HLA-A,HLA-B,HLA-C,HLA-E,HLA-F,HLA-G,ICOS,ITGB2,PTPRC,PVR,SDC4,CDH5,ICAM2	0.00437198	0.0494502
miR-125b	67	1031	14	KEGG_ANTIGEN_PROCESSING_AND_PRESENTATION	B2M,CTSL1,CTSS,HLA-A,HLA-B,HLA-C,HLA-E,HLA-F,HLA-G,HSPA5,IFI30,PSME2,TAP1,TAP2	0.00137574	0.0255888
miR-125b	52	1031	11	KEGG_NOD_LIKE_RECEPTOR_SIGNALING_PATHWAY	BIRC3,CASP1,CCL5,CCL7,MAPK13,MAPK9,NLRP1,PYCARD,RIPK2,MAPK14,TNFAIP3	0.00394236	0.0488853
miR-125b	128	1031	22	KEGG_JAK_STAT_SIGNALING_PATHWAY	CCND2,GRB2,IL11RA,IL13RA1,IL15,IL15RA,IL21R,IL2RA,IL2RB,IL2RG,IL4R,SPRY1,STAT1,AKT1,CREBBP,EPO,EPOR,IL6R,LIF,PIK3CD,STAT3,PIAS3	0.00119913	0.024782
miR-125b	108	1031	25	KEGG_NATURAL_KILLER_CELL_MEDIATED_CYTOTOXICITY	BRAF,CD247,CD48,FCER1G,GRB2,GZMB,HLA-A,HLA-B,HLA-C,HLA-E,HLA-G,ITGB2,LCP2,MICB,PLCG1,PRF1,RAC2,TNFSF10,TYROBP,VAV3,CD244,ICAM2,PIK3CD,RAF1,TNFRSF10B	3.2939e-06	0.000612666
miR-125b	84	1031	15	KEGG_FC_GAMMA_R_MEDIATED_PHAGOCYTOSIS	ARPC1B,ARPC5L,FCGR1A,FCGR2A,HCK,LYN,MARCKSL1,NCF1,PLCG1,PTPRC,RAC2,VAV3,AKT1,PIK3CD,RAF1	0.00474362	0.0494502
miR-125b	116	1031	23	KEGG_NEUROTROPHIN_SIGNALING_PATHWAY	ARHGDIB,BCL2,BRAF,GRB2,IRAK1,IRS1,KIDINS220,MAPK13,MAPK9,PLCG1,RIPK2,RPS6KA1,YWHAH,YWHAZ,ABL1,AKT1,IRS4,MAPK14,NTRK3,PIK3CD,RAF1,SORT1,TP53	0.000109535	0.00679115
miR-125b	39	1031	11	KEGG_TYPE_I_DIABETES_MELLITUS	CD80,CD86,GZMB,HLA-A,HLA-B,HLA-C,HLA-E,HLA-F,HLA-G,PRF1,HSPD1	0.000305746	0.00816173
miR-125b	301	1031	43	KEGG_PATHWAYS_IN_CANCER	BCL2,BIRC3,BRAF,CCNE2,COL4A6,FGF17,FGFR1,FZD2,GRB2,LAMA2,MAPK9,PLCG1,PTCH1,RAC2,SMO,TRAF5,WNT2B,AR,ARNT2,TCF7L2,TCF7L1,STAT1,GLI2,ABL1,AKT1,CCNE1,CDKN2A,CREBBP,ERBB2,FGFR2,FZD4,IGF1R,PIK3CD,RAF1,CEBPA,E2F2,E2F3,ETS1,SMAD4,TP53,STAT3,GLI1,PIAS3	0.000575789	0.0133871
miR-125b	70	1031	14	KEGG_PANCREATIC_CANCER	BRAF,MAPK9,RAC2,STAT1,AKT1,CDKN2A,ERBB2,PIK3CD,RAF1,E2F2,E2F3,SMAD4,TP53,STAT3	0.00213563	0.0361116
miR-125b	85	1031	19	KEGG_PROSTATE_CANCER	BCL2,BRAF,CCNE2,FGFR1,GRB2,AR,TCF7L2,TCF7L1,AKT1,CCNE1,CREBBP,ERBB2,FGFR2,IGF1R,PIK3CD,RAF1,E2F2,E2F3,TP53	8.07394e-05	0.00679115
miR-125b	46	1031	10	KEGG_BASAL_CELL_CARCINOMA	FZD2,PTCH1,SMO,WNT2B,TCF7L2,TCF7L1,GLI2,FZD4,TP53,GLI1	0.0047855	0.0494502
miR-125b	51	1031	11	KEGG_NON_SMALL_CELL_LUNG_CANCER	BRAF,GRB2,PLCG1,AKT1,CDKN2A,ERBB2,PIK3CD,RAF1,E2F2,E2F3,TP53	0.00336276	0.0446767
miR-125b	42	1031	10	KEGG_AUTOIMMUNE_THYROID_DISEASE	CD80,CD86,GZMB,HLA-A,HLA-B,HLA-C,HLA-E,HLA-F,HLA-G,PRF1	0.00236093	0.0365945
miR-125b	33	1031	10	KEGG_ALLOGRAFT_REJECTION	CD80,CD86,GZMB,HLA-A,HLA-B,HLA-C,HLA-E,HLA-F,HLA-G,PRF1	0.000301303	0.00816173
miR-125b	32	1031	10	KEGG_GRAFT_VERSUS_HOST_DISEASE	CD80,CD86,GZMB,HLA-A,HLA-B,HLA-C,HLA-E,HLA-F,HLA-G,PRF1	0.000227254	0.00816173
miR-125b	65	1031	15	KEGG_VIRAL_MYOCARDITIS	CD80,CD86,HLA-A,HLA-B,HLA-C,HLA-E,HLA-F,HLA-G,ITGB2,LAMA2,MYH10,MYH6,PRF1,RAC2,ABL1	0.000307162	0.00816173
miR-21*	13	2003	7	KEGG_GLYCOSPHINGOLIPID_BIOSYNTHESIS_GLOBO_SERIES	FUT2,GLA,HEXB,NAGA,ST3GAL1,ST3GAL2,B3GALNT1	0.00235528	0.0134981
miR-21*	236	2003	57	KEGG_MAPK_SIGNALING_PATHWAY	AKT2,CACNA2D2,CD14,DUSP1,DUSP10,DUSP3,DUSP5,DUSP9,FAS,FGF17,FGFR1,FLNA,GADD45A,GADD45B,GNG12,GRB2,HSPB1,IL1B,MAP3K3,MAP3K5,MAP3K6,MAPK3,MAPK8IP1,MAPK9,MAPT,MEF2C,MKNK1,NTF3,RAC2,RPS6KA3,RPS6KA4,RRAS,STK3,TAOK3,TGFB1,TGFBR2,TNF,TNFRSF1A,RELB,NFKB1,FOS,CDC42,DAXX,DUSP8,EGFR,FASLG,FGF12,MAP2K3,MAP3K1,MAP3K2,MKNK2,RASA1,RASGRP1,RASGRP3,TGFB2,MYC,ATF2	0.00177658	0.0106595
miR-21*	218	2003	66	KEGG_CYTOKINE_CYTOKINE_RECEPTOR_INTERACTION	ACVR1B,ACVR2B,BMP7,BMPR1A,CCL11,CCL2,CCL20,CCL4,CCL5,CCR1,CCR5,CD40,CSF1,CSF1R,CSF2RB,CXCL1,CXCL10,CXCL11,CXCL2,CXCL9,FAS,IFNAR2,IFNGR1,IFNGR2,IL10RA,IL10RB,IL11RA,IL13RA1,IL15,IL15RA,IL17RA,IL17RB,IL18,IL1B,IL1RAP,IL21R,IL2RA,IL2RB,IL2RG,IL4R,IL7R,IL8,INHBA,LIF,OSMR,TGFB1,TGFBR2,TNF,TNFRSF11B,TNFRSF12A,TNFRSF14,TNFRSF1A,TNFRSF1B,TNFRSF21,TNFSF10,BMPR2,CCL1,CCR7,EGFR,FASLG,GDF5,IL12A,LIFR,TGFB2,T…	3.43953e-07	7.10836e-06
miR-21*	156	2003	43	KEGG_CHEMOKINE_SIGNALING_PATHWAY	ADCY1,ADCY7,AKT2,CCL11,CCL2,CCL20,CCL4,CCL5,CCR1,CCR5,CXCL1,CXCL10,CXCL11,CXCL2,CXCL9,DOCK2,FGR,GNAI2,GNG12,GNG3,GNGT1,GRB2,HCK,IL8,LYN,MAPK3,NCF1,NFKBIA,PIK3CG,RAC2,VAV1,WAS,NFKB1,STAT3,CCL1,CCR7,CDC42,ELMO1,ITK,PIK3R1,PTK2,TIAM1,FOXO3	0.00037915	0.00320554
miR-21*	59	2003	25	KEGG_P53_SIGNALING_PATHWAY	BID,CCND2,CD82,CDK4,CDKN1A,DDB2,FAS,GADD45A,GADD45B,PMAIP1,RPRM,SERPINE1,SFN,THBS1,ZMAT3,APAF1,CCND1,CCNG1,CDK6,CYCS,MDM4,PTEN,SERPINB5,SESN1,TNFRSF10B	2.62044e-06	4.87402e-05
miR-21*	108	2003	30	KEGG_LYSOSOME	AP1B1,AP3B2,ARSA,ATP6AP1,ATP6V0B,CD63,CLTB,CLTC,CTSA,CTSB,CTSD,CTSH,CTSK,CTSL1,CTSO,CTSS,CTSW,CTSZ,GAA,GLA,GM2A,HEXB,LAPTM4B,LAPTM5,NAGA,SLC11A1,TCIRG1,TPP1,LAMP2,SLC17A5	0.00239482	0.0134981
miR-21*	145	2003	36	KEGG_ENDOCYTOSIS	AP2M1,ARFGAP3,CBLB,CCR5,CLTB,CLTC,CSF1R,DAB2,EHD2,EHD4,HLA-A,HLA-B,HLA-C,HLA-E,HLA-F,HLA-G,IL2RA,IL2RB,IL2RG,LDLR,PDCD6IP,PIP5K1B,PRKCI,PSD,RAB11FIP2,RAB31,SH3GLB1,SMURF2,TFRC,VPS28,WWP1,CDC42,EGFR,IGF1R,PLD1,RAB22A	0.00725807	0.0320848
miR-21*	79	2003	24	KEGG_APOPTOSIS	AKT2,BCL2,BID,BIRC3,CAPN1,CASP7,CSF2RB,FAS,IL1B,IL1RAP,IRAK1,MYD88,NFKBIA,PIK3CG,TNF,TNFRSF1A,TNFSF10,TRADD,NFKB1,APAF1,CYCS,FASLG,PIK3R1,TNFRSF10B	0.00172504	0.0106595
miR-21*	78	2003	26	KEGG_TGF_BETA_SIGNALING_PATHWAY	ACVR2B,BMP6,BMP7,BMPR1A,DCN,INHBA,LEFTY2,MAPK3,RPS6KB1,SMURF2,TGFB1,TGFBR2,THBS1,THBS2,THBS4,TNF,ZFYVE9,SMAD9,SMAD1,BMPR2,GDF5,TGFB2,ZFYVE16,MYC,SMAD7,SP1	0.000228943	0.00212917
miR-21*	182	2003	54	KEGG_FOCAL_ADHESION	ACTB,ACTG1,ACTN1,AKT2,BCL2,BIRC3,CCND2,COL11A1,COL1A1,COL1A2,COL2A1,COL3A1,COL4A6,COL5A1,COL5A2,COL5A3,COL6A2,COL6A3,FLNA,FN1,GRB2,ITGA3,ITGA5,ITGAV,ITGB4,ITGB6,ITGB7,LAMA2,LAMA4,LAMC2,MAPK3,MAPK9,MYLK,PIK3CG,RAC2,SPP1,THBS1,THBS2,THBS4,TNC,VASP,VAV1,CCND1,CDC42,COL4A1,EGFR,ERBB2,IGF1R,ITGB8,PDGFD,PIK3R1,PTEN,PTK2,VEGFA	7.59449e-06	9.4508e-05
miR-21*	78	2003	32	KEGG_ECM_RECEPTOR_INTERACTION	CD44,CD47,COL11A1,COL1A1,COL1A2,COL2A1,COL3A1,COL4A6,COL5A1,COL5A2,COL5A3,COL6A2,COL6A3,FN1,ITGA3,ITGA5,ITGAV,ITGB4,ITGB6,ITGB7,LAMA2,LAMA4,LAMC2,SDC4,SPP1,THBS1,THBS2,THBS4,TNC,COL4A1,GP5,ITGB8	2.64574e-07	6.15135e-06
miR-21*	116	2003	43	KEGG_CELL_ADHESION_MOLECULES_CAMS	ALCAM,CD2,CD4,CD40,CD58,CD80,CD86,CDH2,CDH3,CLDN10,CLDN16,HLA-A,HLA-B,HLA-C,HLA-DMA,HLA-DMB,HLA-DPA1,HLA-DPB1,HLA-DQB1,HLA-DRA,HLA-DRB1,HLA-E,HLA-F,HLA-G,ICAM1,ITGAL,ITGAM,ITGAV,ITGB2,ITGB7,NCAM1,NRXN2,NRXN3,PTPRC,SDC4,SELL,SELPLG,SIGLEC1,VCAM1,VCAN,GLG1,ITGB8,NCAM2	8.55102e-08	2.27213e-06
miR-21*	65	2003	22	KEGG_COMPLEMENT_AND_COAGULATION_CASCADES	A2M,BDKRB2,C1QA,C1QB,C1S,C2,C3,C3AR1,C5AR1,CD55,CD59,CFB,CFD,CFH,F13A1,PLAU,PLAUR,PROC,SERPINA1,SERPINE1,THBD,PLAT	0.000533391	0.00413378
miR-21*	67	2003	24	KEGG_ANTIGEN_PROCESSING_AND_PRESENTATION	B2M,CD4,CD74,CTSB,CTSL1,CTSS,HLA-A,HLA-B,HLA-C,HLA-DMA,HLA-DMB,HLA-DPA1,HLA-DPB1,HLA-DQB1,HLA-DRA,HLA-DRB1,HLA-E,HLA-F,HLA-G,IFI30,PSME2,TAP1,TAP2,TAPBP	0.00011207	0.00109711
miR-21*	90	2003	37	KEGG_TOLL_LIKE_RECEPTOR_SIGNALING_PATHWAY	AKT2,CCL4,CCL5,CD14,CD40,CD80,CD86,CTSK,CXCL10,CXCL11,CXCL9,IFNAR2,IKBKE,IL1B,IL8,IRAK1,LY96,MAPK3,MAPK9,MYD88,NFKBIA,PIK3CG,SPP1,TICAM1,TLR1,TLR2,TLR3,TLR4,TLR5,TLR7,TNF,IRF7,NFKB1,FOS,IL12A,MAP2K3,PIK3R1	2.93613e-08	9.10199e-07
miR-21*	52	2003	21	KEGG_NOD_LIKE_RECEPTOR_SIGNALING_PATHWAY	BIRC3,CARD9,CASP1,CCL11,CCL2,CCL5,CXCL1,CXCL2,IL18,IL1B,IL8,MAPK3,MAPK9,NFKBIA,NLRP1,NOD2,PYCARD,RIPK2,TNF,TNFAIP3,NFKB1	3.93014e-05	0.000415842
miR-21*	128	2003	35	KEGG_JAK_STAT_SIGNALING_PATHWAY	AKT2,CBLB,CCND2,CSF2RB,GRB2,IFNAR2,IFNGR1,IFNGR2,IL10RA,IL10RB,IL11RA,IL13RA1,IL15,IL15RA,IL21R,IL2RA,IL2RB,IL2RG,IL4R,IL7R,JAK1,LIF,OSMR,PIK3CG,SOCS3,SPRY4,STAT3,CCND1,IL12A,LIFR,PIK3R1,SOCS5,SPRY2,MYC,PIAS3	0.00147871	0.00982289
miR-21*	78	2003	25	KEGG_HEMATOPOIETIC_CELL_LINEAGE	CD14,CD2,CD33,CD37,CD3D,CD4,CD44,CD55,CD59,CSF1,CSF1R,FCGR1A,HLA-DRA,HLA-DRB1,IL11RA,IL1B,IL2RA,IL4R,IL7R,ITGA3,ITGA5,ITGAM,TFRC,TNF,GP5	0.000586275	0.00436188
miR-21*	108	2003	35	KEGG_NATURAL_KILLER_CELL_MEDIATED_CYTOTOXICITY	BID,CD247,CD48,FAS,FCER1G,FCGR3B,GRB2,GZMB,HLA-A,HLA-B,HLA-C,HLA-E,HLA-G,ICAM1,IFNAR2,IFNGR1,IFNGR2,ITGAL,ITGB2,KLRK1,LCP2,MAPK3,MICB,PIK3CG,PLCG1,PRF1,RAC2,TNF,TNFSF10,TYROBP,VAV1,FASLG,PIK3R1,TNFRSF10B,NFAT5	4.02428e-05	0.000415842
miR-21*	103	2003	28	KEGG_T_CELL_RECEPTOR_SIGNALING_PATHWAY	AKT2,BCL10,CBLB,CD247,CD3D,CD4,CDK4,GRB2,LCP2,MAPK3,MAPK9,NCK1,NFKBIA,NFKBIE,PIK3CG,PLCG1,PTPRC,TNF,VAV1,NFKB1,FOS,CDC42,DLG1,ITK,MALT1,PIK3R1,RASGRP1,NFAT5	0.00457405	0.0212694
miR-21*	68	2003	21	KEGG_B_CELL_RECEPTOR_SIGNALING_PATHWAY	AKT2,BCL10,BTK,CD81,FCGR2B,GRB2,IFITM1,LILRB3,LYN,MAPK3,NFKBIA,NFKBIE,PIK3CG,RAC2,VAV1,NFKB1,FOS,MALT1,PIK3R1,RASGRP3,NFAT5	0.00261417	0.0141562
miR-21*	84	2003	31	KEGG_FC_GAMMA_R_MEDIATED_PHAGOCYTOSIS	AKT2,ARPC1B,ARPC4,DOCK2,FCGR1A,FCGR2A,FCGR2B,HCK,LIMK2,LYN,MAPK3,MARCKSL1,NCF1,PIK3CG,PIP5K1B,PLCG1,PPAP2C,PTPRC,RAC2,RPS6KB1,SPHK1,VASP,VAV1,WAS,WASF1,CDC42,MARCKS,PIK3R1,PLD1,PPAP2A,PRKCE	5.8861e-06	8.42165e-05
miR-21*	99	2003	29	KEGG_LEUKOCYTE_TRANSENDOTHELIAL_MIGRATION	ACTB,ACTG1,ACTN1,CLDN10,CLDN16,CYBA,CYBB,GNAI2,ICAM1,ITGAL,ITGAM,ITGB2,MMP2,MMP9,MSN,NCF1,NCF2,NCF4,PIK3CG,PLCG1,RAC2,RHOH,VASP,VAV1,VCAM1,CDC42,ITK,PIK3R1,PTK2	0.00115319	0.00824946
miR-21*	39	2003	14	KEGG_INTESTINAL_IMMUNE_NETWORK_FOR_IGA_PRODUCTION	CD40,CD80,CD86,HLA-DMA,HLA-DMB,HLA-DPA1,HLA-DPB1,HLA-DQB1,HLA-DRA,HLA-DRB1,IL15,IL15RA,ITGB7,TGFB1	0.00286189	0.0147864
miR-21*	11	2003	6	KEGG_CIRCADIAN_RHYTHM_MAMMAL	CSNK1D,CLOCK,NPAS2,PER2,PER3,ARNTL	0.00454172	0.0212694
miR-21*	116	2003	30	KEGG_NEUROTROPHIN_SIGNALING_PATHWAY	AKT2,ARHGDIA,ARHGDIB,BCL2,GRB2,IRAK1,MAP3K3,MAP3K5,MAPK3,MAPK9,NFKBIA,NFKBIE,NTF3,PIK3CG,PLCG1,RIPK2,RPS6KA3,RPS6KA4,SH2B3,YWHAH,YWHAZ,NFKB1,CALM1,CDC42,FASLG,FRS2,IRS4,MAP3K1,PIK3R1,FOXO3	0.00741746	0.0320848
miR-21*	181	2003	49	KEGG_REGULATION_OF_ACTIN_CYTOSKELETON	ACTB,ACTG1,ACTN1,ARHGEF4,ARHGEF6,ARPC1B,ARPC4,BAIAP2,BDKRB2,CD14,ENAH,FGF17,FGFR1,FN1,GNG12,IQGAP1,ITGA3,ITGA5,ITGAL,ITGAM,ITGAV,ITGAX,ITGB2,ITGB4,ITGB6,ITGB7,LIMK2,MAPK3,MSN,MYH9,MYLK,NCKAP1L,PIK3CG,PIP5K1B,RAC2,RRAS,VAV1,WAS,WASF1,APC,ARHGEF12,CDC42,EGFR,FGF12,ITGB8,PDGFD,PIK3R1,PTK2,TIAM1	0.000246572	0.00218393
miR-21*	39	2003	22	KEGG_TYPE_I_DIABETES_MELLITUS	CD80,CD86,FAS,GZMB,HLA-A,HLA-B,HLA-C,HLA-DMA,HLA-DMB,HLA-DPA1,HLA-DPB1,HLA-DQB1,HLA-DRA,HLA-DRB1,HLA-E,HLA-F,HLA-G,IL1B,PRF1,TNF,FASLG,IL12A	1.83745e-08	6.83532e-07
miR-21*	61	2003	18	KEGG_EPITHELIAL_CELL_SIGNALING_IN_HELICOBACTER_PYLORI_INFECTION	ATP6AP1,ATP6V0B,ATP6V0E1,ATP6V1B2,ATP6V1C1,ATP6V1E1,CCL5,CXCL1,HBEGF,IL8,LYN,MAPK9,NFKBIA,PLCG1,TCIRG1,NFKB1,CDC42,EGFR	0.00860168	0.0363616
miR-21*	49	2003	17	KEGG_PATHOGENIC_ESCHERICHIA_COLI_INFECTION	ACTB,ACTG1,ARPC1B,ARPC4,CD14,CTTN,HCLS1,LY96,NCK1,TLR4,TLR5,TUBA4A,TUBB2B,TUBB6,WAS,YWHAZ,CDC42	0.00163161	0.0104648
miR-21*	63	2003	34	KEGG_LEISHMANIA_INFECTION	C3,CYBA,FCGR1A,FCGR2A,FCGR3B,HLA-DMA,HLA-DMB,HLA-DPA1,HLA-DPB1,HLA-DQB1,HLA-DRA,HLA-DRB1,IFNGR1,IFNGR2,IL1B,IRAK1,ITGAM,ITGB2,JAK1,MAPK3,MARCKSL1,MYD88,NCF1,NCF2,NCF4,NFKBIA,TGFB1,TLR2,TLR4,TNF,NFKB1,FOS,IL12A,TGFB2	1.28715e-11	2.3941e-09
miR-21*	301	2003	81	KEGG_PATHWAYS_IN_CANCER	AKT2,BCL2,BID,BIRC3,CBLB,CDK4,CDKN1A,COL4A6,CSF1R,EGLN3,EPAS1,FAS,FGF17,FGFR1,FN1,FZD1,FZD10,GRB2,IL8,ITGA3,ITGAV,JAK1,JUP,LAMA2,LAMA4,LAMC2,MAPK3,MAPK9,MMP2,MMP9,MSH6,NFKBIA,PIK3CG,PLCG1,PML,PTCH1,RAC2,RALB,RXRG,SKP2,SMO,TGFB1,TGFBR2,WNT2B,WNT6,ARNT2,SPI1,TCF7L1,NFKB1,RUNX1,STAT3,FOS,GLI2,GLI1,APC,APPL1,CCND1,CDC42,CDK6,COL4A1,CYCS,EGFR,ERBB2,FASLG,FGF12,IGF1R,MSH2,PIK3R1,PLD1,PTEN,PTK2,RB1,TGFB…	3.59381e-06	5.5704e-05
miR-21*	61	2003	19	KEGG_COLORECTAL_CANCER	AKT2,BCL2,MAPK3,MAPK9,MSH6,PIK3CG,RAC2,TGFB1,TGFBR2,TCF7L1,FOS,APC,APPL1,CCND1,CYCS,MSH2,PIK3R1,TGFB2,MYC	0.00368052	0.0185021
miR-21*	70	2003	26	KEGG_PANCREATIC_CANCER	AKT2,ARHGEF6,CDK4,JAK1,MAPK3,MAPK9,PIK3CG,RAC2,RALB,TGFB1,TGFBR2,NFKB1,STAT3,CCND1,CDC42,CDK6,EGFR,ERBB2,PIK3R1,PLD1,RB1,TGFB2,VEGFA,E2F2,E2F1,E2F3	2.86219e-05	0.000332729
miR-21*	59	2003	18	KEGG_GLIOMA	AKT2,CDK4,CDKN1A,GRB2,MAPK3,PIK3CG,PLCG1,CALM1,CCND1,CDK6,EGFR,IGF1R,PIK3R1,PTEN,RB1,E2F2,E2F1,E2F3	0.00590219	0.0267758
miR-21*	66	2003	19	KEGG_MELANOMA	AKT2,CDK4,CDKN1A,FGF17,FGFR1,MAPK3,PIK3CG,CCND1,CDK6,EGFR,FGF12,IGF1R,PDGFD,PIK3R1,PTEN,RB1,E2F2,E2F1,E2F3	0.00937409	0.0387462
miR-21*	41	2003	16	KEGG_BLADDER_CANCER	CDK4,CDKN1A,IL8,MAPK3,MMP2,MMP9,THBS1,CCND1,EGFR,ERBB2,RB1,VEGFA,MYC,E2F2,E2F1,E2F3	0.000510476	0.00412819
miR-21*	70	2003	21	KEGG_CHRONIC_MYELOID_LEUKEMIA	AKT2,CBLB,CDK4,CDKN1A,GRB2,MAPK3,NFKBIA,PIK3CG,TGFB1,TGFBR2,NFKB1,RUNX1,CCND1,CDK6,PIK3R1,RB1,TGFB2,MYC,E2F2,E2F1,E2F3	0.0038454	0.0188222
miR-21*	81	2003	30	KEGG_SMALL_CELL_LUNG_CANCER	AKT2,BCL2,BIRC3,CDK4,COL4A6,FN1,ITGA3,ITGAV,LAMA2,LAMA4,LAMC2,NFKBIA,PIK3CG,RXRG,SKP2,NFKB1,APAF1,CCND1,CDK6,COL4A1,CYCS,PIK3R1,PTEN,PTK2,RB1,MYC,E2F2,E2F1,E2F3,PIAS3	7.62162e-06	9.4508e-05
miR-21*	51	2003	17	KEGG_NON_SMALL_CELL_LUNG_CANCER	AKT2,CDK4,GRB2,MAPK3,PIK3CG,PLCG1,RXRG,CCND1,CDK6,EGFR,ERBB2,PIK3R1,RB1,E2F2,E2F1,E2F3,FOXO3	0.0026638	0.0141562
miR-21*	25	2003	11	KEGG_ASTHMA	CCL11,CD40,FCER1G,HLA-DMA,HLA-DMB,HLA-DPA1,HLA-DPB1,HLA-DQB1,HLA-DRA,HLA-DRB1,TNF	0.0011975	0.00824946
miR-21*	42	2003	20	KEGG_AUTOIMMUNE_THYROID_DISEASE	CD40,CD80,CD86,FAS,GZMB,HLA-A,HLA-B,HLA-C,HLA-DMA,HLA-DMB,HLA-DPA1,HLA-DPB1,HLA-DQB1,HLA-DRA,HLA-DRB1,HLA-E,HLA-F,HLA-G,PRF1,FASLG	2.95444e-06	4.9957e-05
miR-21*	33	2003	22	KEGG_ALLOGRAFT_REJECTION	CD40,CD80,CD86,FAS,GZMB,HLA-A,HLA-B,HLA-C,HLA-DMA,HLA-DMB,HLA-DPA1,HLA-DPB1,HLA-DQB1,HLA-DRA,HLA-DRB1,HLA-E,HLA-F,HLA-G,PRF1,TNF,FASLG,IL12A	1.9418e-10	1.80588e-08
miR-21*	32	2003	21	KEGG_GRAFT_VERSUS_HOST_DISEASE	CD80,CD86,FAS,GZMB,HLA-A,HLA-B,HLA-C,HLA-DMA,HLA-DMB,HLA-DPA1,HLA-DPB1,HLA-DQB1,HLA-DRA,HLA-DRB1,HLA-E,HLA-F,HLA-G,IL1B,PRF1,TNF,FASLG	7.88086e-10	4.88613e-08
miR-21*	76	2003	21	KEGG_HYPERTROPHIC_CARDIOMYOPATHY_HCM	ACTB,ACTG1,CACNA2D2,ITGA3,ITGA5,ITGAV,ITGB4,ITGB6,ITGB7,LAMA2,LMNA,MYH6,TGFB1,TNF,TPM4,DMD,ITGB8,PRKAB2,SGCB,TGFB2,TPM1	0.0106965	0.0432509
miR-21*	67	2003	19	KEGG_ARRHYTHMOGENIC_RIGHT_VENTRICULAR_CARDIOMYOPATHY_ARVC	ACTB,ACTG1,ACTN1,CACNA2D2,CDH2,GJA1,ITGA3,ITGA5,ITGAV,ITGB4,ITGB6,ITGB7,JUP,LAMA2,LMNA,TCF7L1,DMD,ITGB8,SGCB	0.0110948	0.0435988
miR-21*	81	2003	22	KEGG_DILATED_CARDIOMYOPATHY	ACTB,ACTG1,ADCY1,ADCY7,CACNA2D2,ITGA3,ITGA5,ITGAV,ITGB4,ITGB6,ITGB7,LAMA2,LMNA,MYH6,TGFB1,TNF,TPM4,DMD,ITGB8,SGCB,TGFB2,TPM1	0.0112513	0.0435988
miR-21*	65	2003	32	KEGG_VIRAL_MYOCARDITIS	ACTB,ACTG1,BID,CD40,CD55,CD80,CD86,HLA-A,HLA-B,HLA-C,HLA-DMA,HLA-DMB,HLA-DPA1,HLA-DPB1,HLA-DQB1,HLA-DRA,HLA-DRB1,HLA-E,HLA-F,HLA-G,ICAM1,ITGAL,ITGB2,LAMA2,MYH6,MYH9,PRF1,RAC2,CCND1,CYCS,DMD,SGCB	1.14708e-09	5.33393e-08
miR-24	105	797	20	KEGG_CELL_CYCLE	CCNA1,CDKN2D,YWHAZ,CCNA2,CCNB1,CCND1,CDK4,CDKN1B,CDKN2A,CHEK1,DBF4,HDAC1,MCM4,PCNA,TGFB1,MYC,E2F2,E2F1,E2F3,TFDP2	1.5153e-05	0.00281846
miR-24	59	797	13	KEGG_P53_SIGNALING_PATHWAY	APAF1,CCNB1,CCND1,CCNG1,CDK4,CDKN2A,CHEK1,IGF1,MDM4,PPM1D,RRM2,SESN1,STEAP3	9.96557e-05	0.00926798
miR-29c	36	998	8	KEGG_GLUTATHIONE_METABOLISM	GPX3,GPX7,GSTK1,GSTM3,MGST2,ODC1,PGD,RRM2	0.00807332	0.0441658
miR-29c	31	998	8	KEGG_BASE_EXCISION_REPAIR	LIG1,NEIL1,PARP2,PARP3,POLD4,POLE,POLE2,TDG	0.00304407	0.0188733
miR-29c	218	998	29	KEGG_CYTOKINE_CYTOKINE_RECEPTOR_INTERACTION	ACVR2A,CCL5,CCR1,CCR5,CD40,CSF1,CSF1R,CX3CR1,CXCL10,CXCL11,FASLG,IFNAR2,IL10RA,IL15,IL15RA,IL17RA,IL18,IL2RB,IL2RG,IL4R,IL6R,OSMR,TGFB3,TNFRSF14,TNFRSF1B,TNFSF10,TNFSF12,PDGFRB,VEGFA	0.00741353	0.0417853
miR-29c	156	998	24	KEGG_CHEMOKINE_SIGNALING_PATHWAY	CCL5,CCR1,CCR5,CX3CR1,CXCL10,CXCL11,DOCK2,ELMO1,GNAI1,JAK2,LYN,MAPK3,NCF1,PIK3CG,PLCB2,PTK2B,RAC2,VAV1,WAS,NFKB1,AKT2,AKT3,CDC42,TIAM1	0.00225869	0.0149591
miR-29c	105	998	18	KEGG_CELL_CYCLE	BUB1B,CCNB2,CDC25A,CDC6,CDC7,CDK4,CHEK1,HDAC2,MCM2,SKP2,TGFB3,TTK,YWHAQ,CCNA2,CCND2,CDC23,CDK6,MDM2	0.00233233	0.0149591
miR-29c	59	998	15	KEGG_P53_SIGNALING_PATHWAY	CCNB2,CD82,CDK4,CHEK1,RRM2,SERPINB5,STEAP3,TP53I3,BBC3,CASP8,CCND2,CDK6,MDM2,PPM1D,PTEN	6.63648e-05	0.000726109
miR-29c	182	998	35	KEGG_FOCAL_ADHESION	BIRC3,COL2A1,COL4A1,COL4A2,COL4A6,DIAPH1,FYN,ITGB1,ITGB4,ITGB7,LAMB1,MAPK3,PGF,PIK3CG,RAC2,THBS4,TNXB,VAV1,AKT2,AKT3,BCL2,CCND2,CDC42,COL1A1,COL1A2,COL3A1,COL5A2,COL6A2,ITGA6,LAMC1,LAMC2,PDGFRB,PTEN,VEGFA,JUN	1.96025e-06	3.64606e-05
miR-29c	78	998	20	KEGG_ECM_RECEPTOR_INTERACTION	COL2A1,COL4A1,COL4A2,COL4A6,ITGB1,ITGB4,ITGB7,LAMB1,SDC1,SDC2,THBS4,TNXB,COL1A1,COL1A2,COL3A1,COL5A2,COL6A2,ITGA6,LAMC1,LAMC2	3.68307e-06	5.70875e-05
miR-29c	116	998	36	KEGG_CELL_ADHESION_MOLECULES_CAMS	CD2,CD4,CD40,CD86,CDH3,CLDN10,CLDN6,CNTNAP2,HLA-A,HLA-B,HLA-C,HLA-DMA,HLA-DMB,HLA-DOA,HLA-DOB,HLA-DPA1,HLA-DPB1,HLA-DQB1,HLA-DRA,HLA-DRB1,HLA-E,HLA-F,HLA-G,ICOS,ITGAL,ITGAM,ITGB1,ITGB2,ITGB7,PTPRC,SDC1,SDC2,SELL,SELPLG,SIGLEC1,ITGA6	1.23834e-12	5.75829e-11
miR-29c	65	998	13	KEGG_COMPLEMENT_AND_COAGULATION_CASCADES	C1QA,C2,C3,C3AR1,CD46,CD55,CD59,CFB,F8,SERPINA1,FGA,FGB,FGG	0.00228019	0.0149591
miR-29c	67	998	27	KEGG_ANTIGEN_PROCESSING_AND_PRESENTATION	B2M,CD4,CD74,CIITA,CTSS,HLA-A,HLA-B,HLA-C,HLA-DMA,HLA-DMB,HLA-DOA,HLA-DOB,HLA-DPA1,HLA-DPB1,HLA-DQB1,HLA-DRA,HLA-DRB1,HLA-E,HLA-F,HLA-G,HSPA2,KLRD1,PSME1,PSME2,TAP1,TAP2,TAPBP	7.26308e-13	4.50311e-11
miR-29c	90	998	22	KEGG_TOLL_LIKE_RECEPTOR_SIGNALING_PATHWAY	CCL5,CD40,CD86,CXCL10,CXCL11,IFNAR2,IKBKE,MAP2K6,MAPK3,MYD88,PIK3CG,TICAM1,TLR1,TLR3,TLR5,IRF7,NFKB1,AKT2,AKT3,CASP8,FOS,JUN	2.88829e-06	4.88383e-05
miR-29c	52	998	10	KEGG_NOD_LIKE_RECEPTOR_SIGNALING_PATHWAY	BIRC3,CARD9,CASP1,CCL5,IL18,MAPK3,NOD2,PYCARD,NFKB1,CASP8	0.0093735	0.0484297
miR-29c	42	998	10	KEGG_CYTOSOLIC_DNA_SENSING_PATHWAY	AIM2,CASP1,CCL5,CXCL10,IKBKE,IL18,PYCARD,TREX1,IRF7,NFKB1	0.00185219	0.0132503
miR-29c	78	998	16	KEGG_HEMATOPOIETIC_CELL_LINEAGE	CD2,CD38,CD3D,CD4,CD55,CD59,CD7,CSF1,CSF1R,FCGR1A,HLA-DRA,HLA-DRB1,IL4R,IL6R,ITGAM,ITGA6	0.000559093	0.00433297
miR-29c	108	998	24	KEGG_NATURAL_KILLER_CELL_MEDIATED_CYTOTOXICITY	CD247,FASLG,FYN,GZMB,HLA-A,HLA-B,HLA-C,HLA-E,HLA-G,IFNAR2,ITGAL,ITGB2,KLRD1,LCP2,MAPK3,PIK3CG,PLCG1,PRF1,PTK2B,RAC2,TNFSF10,TYROBP,VAV1,ULBP2	6.25407e-06	8.94813e-05
miR-29c	103	998	20	KEGG_T_CELL_RECEPTOR_SIGNALING_PATHWAY	CD247,CD3D,CD4,CDK4,FYN,ICOS,LCP2,MAPK3,NCK1,NCK2,PIK3CG,PLCG1,PTPRC,VAV1,NFKB1,AKT2,AKT3,CDC42,FOS,JUN	0.000262154	0.00232193
miR-29c	68	998	13	KEGG_B_CELL_RECEPTOR_SIGNALING_PATHWAY	BTK,IFITM1,LILRB3,LYN,MAPK3,PIK3CG,RAC2,VAV1,NFKB1,AKT2,AKT3,FOS,JUN	0.00345743	0.0207446
miR-29c	84	998	17	KEGG_FC_GAMMA_R_MEDIATED_PHAGOCYTOSIS	ARPC1B,DOCK2,FCGR1A,LYN,MAPK3,MARCKSL1,NCF1,PIK3CG,PLCG1,PTPRC,RAC2,VAV1,WAS,WASF1,AKT2,AKT3,CDC42	0.000448717	0.00362875
miR-29c	99	998	22	KEGG_LEUKOCYTE_TRANSENDOTHELIAL_MIGRATION	CLDN10,CLDN6,CYBA,CYBB,GNAI1,ITGAL,ITGAM,ITGB1,ITGB2,MSN,NCF1,NCF4,PIK3CG,PLCG1,PTK2B,RAC2,RAPGEF3,RHOH,VAV1,CDC42,CTNND1,MMP2	1.5076e-05	0.000186942
miR-29c	39	998	15	KEGG_INTESTINAL_IMMUNE_NETWORK_FOR_IGA_PRODUCTION	CD40,CD86,HLA-DMA,HLA-DMB,HLA-DOA,HLA-DOB,HLA-DPA1,HLA-DPB1,HLA-DQB1,HLA-DRA,HLA-DRB1,ICOS,IL15,IL15RA,ITGB7	2.02536e-07	4.18573e-06
miR-29c	181	998	26	KEGG_REGULATION_OF_ACTIN_CYTOSKELETON	ARPC1B,DIAPH1,ENAH,IQGAP1,ITGAL,ITGAM,ITGB1,ITGB2,ITGB4,ITGB7,MAPK3,MSN,MYH10,NCKAP1L,PFN2,PIK3CG,RAC2,RRAS,SSH3,VAV1,WAS,WASF1,CDC42,ITGA6,PDGFRB,TIAM1	0.00399814	0.0232392
miR-29c	39	998	19	KEGG_TYPE_I_DIABETES_MELLITUS	CD86,FASLG,GZMB,HLA-A,HLA-B,HLA-C,HLA-DMA,HLA-DMB,HLA-DOA,HLA-DOB,HLA-DPA1,HLA-DPB1,HLA-DQB1,HLA-DRA,HLA-DRB1,HLA-E,HLA-F,HLA-G,PRF1	3.32296e-11	7.72589e-10
miR-29c	49	998	14	KEGG_PATHOGENIC_ESCHERICHIA_COLI_INFECTION	ARPC1B,FYN,ITGB1,NCK1,NCK2,TLR5,TUBA1A,TUBB,TUBB2A,TUBB2B,TUBB3,WAS,YWHAQ,CDC42	2.82367e-05	0.000328251
miR-29c	63	998	25	KEGG_LEISHMANIA_INFECTION	C3,CYBA,FCGR1A,HLA-DMA,HLA-DMB,HLA-DOA,HLA-DOB,HLA-DPA1,HLA-DPB1,HLA-DQB1,HLA-DRA,HLA-DRB1,ITGAM,ITGB1,ITGB2,JAK2,MAPK3,MARCKSL1,MYD88,NCF1,NCF4,TGFB3,NFKB1,FOS,JUN	7.79599e-12	2.90011e-10
miR-29c	301	998	44	KEGG_PATHWAYS_IN_CANCER	BIRC3,BIRC5,CDK4,COL4A1,COL4A2,COL4A6,CSF1R,FASLG,FZD2,HDAC2,ITGB1,LAMB1,MAPK3,MSH2,MSH6,PGF,PIK3CG,PLCG1,PML,RAC2,SKP2,SMO,TGFB3,SPI1,TCF7L1,NFKB1,STAT5A,AKT2,AKT3,BCL2,CASP8,CDC42,CDK6,ITGA6,LAMC1,LAMC2,MDM2,MMP2,PDGFRB,PTEN,VEGFA,WNT4,FOS,JUN	0.000146847	0.00143755
miR-29c	61	998	13	KEGG_COLORECTAL_CANCER	BIRC5,MAPK3,MSH2,MSH6,PIK3CG,RAC2,TGFB3,TCF7L1,AKT2,AKT3,BCL2,FOS,JUN	0.00124152	0.0092369
miR-29c	59	998	11	KEGG_GLIOMA	CDK4,MAPK3,PIK3CG,PLCG1,AKT2,AKT3,CALM3,CDK6,MDM2,PDGFRB,PTEN	0.00835487	0.0444002
miR-29c	81	998	18	KEGG_SMALL_CELL_LUNG_CANCER	BIRC3,CDK4,COL4A1,COL4A2,COL4A6,ITGB1,LAMB1,PIK3CG,SKP2,NFKB1,AKT2,AKT3,BCL2,CDK6,ITGA6,LAMC1,LAMC2,PTEN	8.81773e-05	0.000911165
miR-29c	25	998	10	KEGG_ASTHMA	CD40,HLA-DMA,HLA-DMB,HLA-DOA,HLA-DOB,HLA-DPA1,HLA-DPB1,HLA-DQB1,HLA-DRA,HLA-DRB1	1.50521e-05	0.000186942
miR-29c	42	998	20	KEGG_AUTOIMMUNE_THYROID_DISEASE	CD40,CD86,FASLG,GZMB,HLA-A,HLA-B,HLA-C,HLA-DMA,HLA-DMB,HLA-DOA,HLA-DOB,HLA-DPA1,HLA-DPB1,HLA-DQB1,HLA-DRA,HLA-DRB1,HLA-E,HLA-F,HLA-G,PRF1	1.7123e-11	4.69918e-10
miR-29c	97	998	19	KEGG_SYSTEMIC_LUPUS_ERYTHEMATOSUS	C1QA,C2,C3,CD40,CD86,FCGR1A,H2AFY2,HIST1H4C,HLA-DMA,HLA-DMB,HLA-DOA,HLA-DOB,HLA-DPA1,HLA-DPB1,HLA-DQB1,HLA-DRA,HLA-DRB1,SNRPD1,TRIM21	0.000329585	0.00278649
miR-29c	33	998	20	KEGG_ALLOGRAFT_REJECTION	CD40,CD86,FASLG,GZMB,HLA-A,HLA-B,HLA-C,HLA-DMA,HLA-DMB,HLA-DOA,HLA-DOB,HLA-DPA1,HLA-DPB1,HLA-DQB1,HLA-DRA,HLA-DRB1,HLA-E,HLA-F,HLA-G,PRF1	3.94129e-14	3.6654e-12
miR-29c	32	998	20	KEGG_GRAFT_VERSUS_HOST_DISEASE	CD86,FASLG,GZMB,HLA-A,HLA-B,HLA-C,HLA-DMA,HLA-DMB,HLA-DOA,HLA-DOB,HLA-DPA1,HLA-DPB1,HLA-DQB1,HLA-DRA,HLA-DRB1,HLA-E,HLA-F,HLA-G,KLRD1,PRF1	1.68754e-14	3.13882e-12
miR-29c	33	998	10	KEGG_PRIMARY_IMMUNODEFICIENCY	BTK,CD3D,CD4,CD40,CIITA,ICOS,IL2RG,PTPRC,TAP1,TAP2	0.000230978	0.00214809
miR-29c	65	998	25	KEGG_VIRAL_MYOCARDITIS	CD40,CD55,CD86,FYN,HLA-A,HLA-B,HLA-C,HLA-DMA,HLA-DMB,HLA-DOA,HLA-DOB,HLA-DPA1,HLA-DPB1,HLA-DQB1,HLA-DRA,HLA-DRB1,HLA-E,HLA-F,HLA-G,ITGAL,ITGB2,MYH10,PRF1,RAC2,CASP8	1.76851e-11	4.69918e-10
miR-30e*	78	662	14	KEGG_ECM_RECEPTOR_INTERACTION	COL1A1,COL1A2,COL3A1,COL4A6,COL5A1,COL5A2,COL6A2,COL6A3,FN1,ITGA5,LAMB1,SDC1,THBS2,TNC	7.77253e-05	0.0144569
miR-16	30	1214	11	KEGG_AMINOACYL_TRNA_BIOSYNTHESIS	GARS,HARS,HARS2,IARS,MARS,NARS,NARS2,RARS,SARS,WARS,YARS2	9.33804e-05	0.00192986
miR-16	73	1214	26	KEGG_RIBOSOME	RPL10,RPL10L,RPL12,RPL13,RPL14,RPL21,RPL3,RPL30,RPL31,RPL36,RPL4,RPL5,RPL6,RPL9,RPLP0,RPLP1,RPS17,RPS2,RPS24,RPS25,RPS27,RPS3,RPS3A,RPS4X,RPS5,RPS6	3.80276e-09	7.07313e-07
miR-16	87	1214	19	KEGG_SPLICEOSOME	BCAS2,CHERP,DHX38,DHX8,HNRNPA1,HSPA1A,HSPA8,LSM5,PRPF8,SART1,SF3A3,SF3B3,SMNDC1,SNRPA1,SNRPB2,SNRPC,SYF2,WBP11,CDC5L	0.000896317	0.0111143
miR-16	18	1214	9	KEGG_PROTEIN_EXPORT	HSPA5,SEC11A,SEC61A1,SEC61A2,SPCS3,SRP19,SRP72,SRPR,SRPRB	2.18374e-05	0.00058025
miR-16	80	1214	16	KEGG_ERBB_SIGNALING_PATHWAY	ABL2,AKT3,CAMK2G,CDKN1A,CRK,CRKL,EGFR,GRB2,GSK3B,KRAS,PAK2,PIK3R1,RAF1,RPS6KB1,MYC,JUN	0.00557439	0.0450799
miR-16	105	1214	27	KEGG_CELL_CYCLE	CCND1,CDC20,PTTG1,ANAPC13,CCND2,CCND3,CCNE1,CCNE2,CDC14B,CDC23,CDC25A,CDC27,CDK6,CDKN1A,CDKN2A,CHEK1,GSK3B,PCNA,PLK1,WEE1,YWHAH,YWHAQ,MYC,E2F2,E2F3,SMAD3,TP53	3.50291e-06	0.000217181
miR-16	92	1214	20	KEGG_OOCYTE_MEIOSIS	CDC20,PTTG1,ANAPC13,BTRC,CAMK2G,CCNE1,CCNE2,CDC23,CDC27,FBXW11,IGF1R,ITPR1,PLK1,PPP2R1A,PPP2R1B,PPP2R5C,RPS6KA3,YWHAH,YWHAQ,AR	0.000706448	0.00938566
miR-16	59	1214	18	KEGG_P53_SIGNALING_PATHWAY	CCND1,GTSE1,BID,CCND2,CCND3,CCNE1,CCNE2,CDK6,CDKN1A,CDKN2A,CHEK1,CYCS,EI24,PPM1D,SERPINB5,STEAP3,ZMAT3,TP53	1.18073e-05	0.000439232
miR-16	105	1214	23	KEGG_UBIQUITIN_MEDIATED_PROTEOLYSIS	CDC20,UBE2C,ANAPC13,BRCA1,BTRC,CDC23,CDC27,CUL2,CUL3,CUL4A,FBXW11,FBXW7,SMURF1,SMURF2,TRIM32,UBE2D3,UBE2E3,UBE2H,UBE2Q1,UBE2S,UBE2Z,UBE3C,UBE4A	0.000258945	0.00437853
miR-16	182	1214	32	KEGG_FOCAL_ADHESION	CCND1,ACTB,ACTG1,ACTN1,ACTN4,AKT3,BCL2,CCND2,CCND3,COL4A1,COL4A2,CRK,CRKL,EGFR,FLNA,GRB2,GSK3B,IGF1R,ITGA2,ITGB4,KDR,LAMB1,LAMB3,LAMC1,PAK2,PIK3R1,RAF1,VAV2,VCL,VEGFA,ZYX,JUN	0.00123466	0.0132943
miR-16	116	1214	26	KEGG_NEUROTROPHIN_SIGNALING_PATHWAY	AKT3,ARHGDIA,BCL2,BDNF,CAMK2G,CRK,CRKL,GRB2,GSK3B,IRAK3,IRS4,KIDINS220,KRAS,MAPKAPK2,NGFRAP1,PIK3R1,PRKCD,RAF1,RPS6KA3,RPS6KA5,YWHAH,YWHAQ,TP53,NFKB1,JUN,PRDM4	7.04278e-05	0.00163745
miR-16	124	1214	24	KEGG_INSULIN_SIGNALING_PATHWAY	AKT3,CRK,CRKL,EIF4E,FASN,FLOT2,GRB2,GSK3B,IRS4,KRAS,PCK2,PDE3B,PHKA1,PHKB,PIK3R1,PRKAA1,PRKAB2,PRKAR1A,PRKAR2A,PYGB,RAF1,RPS6,RPS6KB1,SOCS2	0.00127443	0.0132943
miR-16	301	1214	54	KEGG_PATHWAYS_IN_CANCER	CCND1,AKT3,BCL2,BID,BIRC5,CCNE1,CCNE2,CDK6,CDKN1A,CDKN2A,CHUK,COL4A1,COL4A2,CRK,CRKL,CUL2,CYCS,EGFR,EGLN2,FGF2,FGFR1,FZD6,FZD9,GRB2,GSK3B,HSP90AA1,HSP90B1,IGF1R,ITGA2,KITLG,KRAS,LAMB1,LAMB3,LAMC1,MSH2,PIK3R1,PTGS2,RAF1,RUNX1T1,TPM3,TRAF4,VEGFA,WNT4,WNT5A,AR,MYC,E2F2,E2F3,SMAD3,TP53,NFKB1,JUN,RARB,ZBTB16	1.78497e-05	0.000553342
miR-16	61	1214	14	KEGG_COLORECTAL_CANCER	CCND1,AKT3,BCL2,BIRC5,CYCS,GSK3B,KRAS,MSH2,PIK3R1,RAF1,MYC,SMAD3,TP53,JUN	0.00251264	0.0233675
miR-16	70	1214	15	KEGG_PANCREATIC_CANCER	CCND1,AKT3,CDK6,CDKN2A,CHUK,EGFR,KRAS,PIK3R1,RAF1,VEGFA,E2F2,E2F3,SMAD3,TP53,NFKB1	0.00364255	0.0307961
miR-16	59	1214	15	KEGG_GLIOMA	CCND1,AKT3,CAMK2G,CDK6,CDKN1A,CDKN2A,EGFR,GRB2,IGF1R,KRAS,PIK3R1,RAF1,E2F2,E2F3,TP53	0.000577694	0.00826547
miR-16	85	1214	23	KEGG_PROSTATE_CANCER	CCND1,AKT3,BCL2,CCNE1,CCNE2,CDKN1A,CHUK,EGFR,FGFR1,GRB2,GSK3B,HSP90AA1,HSP90B1,IGF1R,KRAS,PIK3R1,RAF1,AR,E2F2,E2F3,TP53,NFKB1,CREB3L2	7.30474e-06	0.000339671
miR-16	66	1214	15	KEGG_MELANOMA	CCND1,AKT3,CDK6,CDKN1A,CDKN2A,EGFR,FGF2,FGFR1,IGF1R,KRAS,PIK3R1,RAF1,E2F2,E2F3,TP53	0.00198567	0.0194387
miR-16	41	1214	12	KEGG_BLADDER_CANCER	CCND1,CDKN1A,CDKN2A,EGFR,KRAS,RAF1,RPS6KA5,VEGFA,MYC,E2F2,E2F3,TP53	0.000513581	0.0079605
miR-16	70	1214	18	KEGG_CHRONIC_MYELOID_LEUKEMIA	CCND1,AKT3,CDK6,CDKN1A,CDKN2A,CHUK,CRK,CRKL,GRB2,KRAS,PIK3R1,RAF1,MYC,E2F2,E2F3,SMAD3,TP53,NFKB1	0.000144571	0.00268901
miR-16	55	1214	13	KEGG_ACUTE_MYELOID_LEUKEMIA	CCND1,AKT3,CHUK,GRB2,KRAS,PIK3R1,PIM1,RAF1,RPS6KB1,RUNX1T1,MYC,NFKB1,ZBTB16	0.00268201	0.0237549
miR-16	81	1214	23	KEGG_SMALL_CELL_LUNG_CANCER	CCND1,AKT3,BCL2,CCNE1,CCNE2,CDK6,CHUK,COL4A1,COL4A2,CYCS,ITGA2,LAMB1,LAMB3,LAMC1,PIK3R1,PTGS2,TRAF4,MYC,E2F2,E2F3,TP53,NFKB1,RARB	2.98794e-06	0.000217181
miR-16	51	1214	13	KEGG_NON_SMALL_CELL_LUNG_CANCER	CCND1,AKT3,CDK6,CDKN2A,EGFR,GRB2,KRAS,PIK3R1,RAF1,E2F2,E2F3,TP53,RARB	0.00128654	0.0132943
miR-27a	39	413	6	KEGG_LYSINE_DEGRADATION	ALDH9A1,GCDH,AASDHPPT,NSD1,SETD1B,SUV420H1	0.00196005	0.0303807
miR-27a	236	413	20	KEGG_MAPK_SIGNALING_PATHWAY	CACNA1A,ECSIT,PRKACA,JUND,AKT1,DUSP5,EGFR,GNG12,GRB2,KRAS,MAP2K4,MKNK2,NF1,NLK,NRAS,PAK2,PLA2G2D,RPS6KA5,TGFBR1,TP53	0.00018138	0.00797917
miR-27a	80	413	9	KEGG_ERBB_SIGNALING_PATHWAY	ABL2,AKT1,EGFR,GRB2,KRAS,MAP2K4,NRAS,PAK2,PIK3CG	0.00161819	0.0273621
miR-27a	18	413	4	KEGG_DORSO_VENTRAL_AXIS_FORMATION	NOTCH3,EGFR,GRB2,KRAS	0.00284649	0.0314549
miR-27a	71	413	8	KEGG_ADHERENS_JUNCTION	CTNND1,EGFR,MET,NLK,TGFBR1,WASL,SMAD4,SMAD2	0.00287491	0.0314549
miR-27a	72	413	9	KEGG_FC_EPSILON_RI_SIGNALING_PATHWAY	AKT1,GRB2,KRAS,MAP2K4,NRAS,PDK1,PIK3CG,PLA2G2D,VAV3	0.000755413	0.0140507
miR-27a	61	413	9	KEGG_COLORECTAL_CANCER	AKT1,APC,CCND1,KRAS,PIK3CG,TGFBR1,SMAD4,SMAD2,TP53	0.000214494	0.00797917
miR-27a	70	413	9	KEGG_PANCREATIC_CANCER	AKT1,CCND1,EGFR,KRAS,PIK3CG,TGFBR1,SMAD4,SMAD2,TP53	0.000613042	0.013129
miR-27a	50	413	9	KEGG_ENDOMETRIAL_CANCER	AKT1,APC,CCND1,EGFR,GRB2,KRAS,NRAS,PIK3CG,TP53	4.32395e-05	0.00797917
miR-27a	59	413	9	KEGG_GLIOMA	AKT1,CCND1,EGFR,GRB2,IGF1,KRAS,NRAS,PIK3CG,TP53	0.00016511	0.00797917
miR-27a	85	413	10	KEGG_PROSTATE_CANCER	AKT1,CCND1,EGFR,GRB2,IGF1,KRAS,NRAS,PIK3CG,FOXO1,TP53	0.000635276	0.013129
miR-27a	29	413	5	KEGG_THYROID_CANCER	CCND1,KRAS,NRAS,TP53,PPARG	0.00278513	0.0314549
miR-27a	66	413	9	KEGG_MELANOMA	AKT1,CCND1,EGFR,IGF1,KRAS,MET,NRAS,PIK3CG,TP53	0.000393645	0.0104597
miR-27a	41	413	6	KEGG_BLADDER_CANCER	CCND1,EGFR,KRAS,NRAS,RPS6KA5,TP53	0.00255004	0.0314549
miR-27a	70	413	10	KEGG_CHRONIC_MYELOID_LEUKEMIA	AKT1,CCND1,GRB2,KRAS,NRAS,PIK3CG,TGFBR1,SMAD4,TP53,RUNX1	0.000127134	0.00797917
miR-27a	55	413	7	KEGG_ACUTE_MYELOID_LEUKEMIA	AKT1,CCND1,GRB2,KRAS,NRAS,PIK3CG,RUNX1	0.00259902	0.0314549
miR-27a	51	413	8	KEGG_NON_SMALL_CELL_LUNG_CANCER	AKT1,CCND1,EGFR,GRB2,KRAS,NRAS,PIK3CG,TP53	0.00031211	0.00967541
