# Supplementary material for: Prioritizing cancer-related microRNAs by integrating microRNA and mRNA datasets
Source: Sci Rep. 2016 Oct 13;6:35350. doi: 10.1038/srep35350 (PMC5062133; doi:10.1038/srep35350)
Supplement: Supplementary Table 14 [file srep35350-s15.xls]

## Sheet: GO_result_union
miRNA	# of gene in function	# of related genes	# of common gene	Description	related_gene	p-value	adjusted_p-value
miR-22	226	1657	50	DNA_METABOLIC_PROCESS	0.000369945	ACD,APEX1,ATF7IP,CIB1,CSNK1E,DFFB,DNASE2,DNMT1,DNMT3B,EXO1,FANCC,FANCG,FEN1,GADD45G,LIG1,MCM2,MCM7,MSH5,MUTYH,NASP,POLA1,POLD1,POLD4,POLE,POLG2,POLQ,PRIM1,RAD21,RAD54L,REC8,RECQL4,REV1,REV3L,RFC3,S100A11,SET,SMARCB1,TLK2,TOP2A,TPD52L1,XRCC5,PMS1,TFAM,HMGB1,HMGB2,TERF2,REPIN1,CYCS,PTMS,RAN	0.00803171
miR-22	717	1657	157	RNA_METABOLIC_PROCESS	6.02802e-10	ANG,APEX1,APOBEC3F,APOBEC3G,ATF7IP,BCOR,BPTF,BRD7,BRD8,BRIP1,CCNT2,CPSF1,CPSF6,CREBBP,CREG1,CSTF3,CXXC1,DEK,DGCR8,DHX15,DHX38,DNMT1,ELAVL4,EXOSC2,EZH2,FBL,HCFC1,HCLS1,HDAC2,HIRA,HNRNPA0,HNRNPR,HNRPDL,HTATIP2,HTATSF1,IKBKAP,ILF2,ILF3,INTS9,JMJD1C,KHDRBS1,KHSRP,MDFIC,MED1,MED12,MED13,MED17,MED20,MED24,MLL,NCOA6,NMI,NONO,NOVA1,POLR2L,PRIM1,PRPF3,PTRF,RBM14,RBM5,RBM6,RBPJ,RNASE2,RNASE3,RNASE6,RNASET2…	1.65771e-07
miR-22	176	1657	39	NEGATIVE_REGULATION_OF_NUCLEOBASENUCLEOSIDENUCLEOTIDE_AND_NUCLEIC_ACID_METABOLIC_PROCESS	0.00150678	ATF7IP,BCL3,BCLAF1,BCOR,BPTF,CENPF,DNMT1,ILF3,KHDRBS1,RBPJ,S100A11,SET,TIMELESS,TRIM27,VPS72,ZMYND11,ARID4A,CSDA,E2F1,SPI1,HMGB1,SMARCE1,ZEB1,ZHX2,TERF2,SMARCC2,POU2F1,VDR,ZNF238,CTCF,KLF12,ZNF281,ZNF202,ZNF177,NFX1,TCEAL1,YAF2,ARID5B,TBX3	0.0230203
miR-22	220	1657	46	NEGATIVE_REGULATION_OF_CELLULAR_METABOLIC_PROCESS	0.00213532	ATF7IP,BACE2,BCL3,BCLAF1,BCOR,BPTF,CAPG,CDKN1A,CENPF,DNMT1,GSN,IL10,IL6,ILF3,KHDRBS1,RBPJ,S100A11,SET,TIMELESS,TIMP1,TRIM27,VPS72,ZMYND11,ARID4A,CSDA,E2F1,SPI1,HMGB1,SMARCE1,ZEB1,ZHX2,TERF2,SMARCC2,POU2F1,VDR,ZNF238,CTCF,KLF12,ZNF281,ZNF202,ZNF177,NFX1,TCEAL1,YAF2,ARID5B,TBX3	0.0294931
miR-22	104	1657	28	POSITIVE_REGULATION_OF_TRANSCRIPTIONDNA_DEPENDENT	0.000279557	ATF7IP,BPTF,ILF2,ILF3,MDFIC,MED1,MED12,MED13,MED17,NCOA6,RBM14,SMARCD1,SQSTM1,TNFRSF1A,TRIM28,ARID1A,TCF3,TCF4,SPI1,ELF4,SMARCC1,SMARCC2,RUNX1,CTCF,BMP6,MYO6,HIF1A,SP1	0.00638332
miR-22	20	1657	9	VIRAL_GENOME_REPLICATION	0.000693537	APOBEC3F,APOBEC3G,CCL2,DEK,HTATSF1,IL8,SMARCB1,TOP2A,VAPB	0.0130038
miR-22	1432	1657	266	BIOPOLYMER_METABOLIC_PROCESS	3.37146e-08	ACD,ANG,ANXA1,APEX1,APH1B,APOBEC3F,APOBEC3G,ATF7IP,BACE2,BCOR,BPTF,BRD7,BRD8,BRIP1,CCL2,CCNT2,CD37,CIB1,CLCF1,CPSF1,CPSF6,CREBBP,CREG1,CSNK1E,CSNK2A1,CSTA,CSTF3,CXXC1,DEK,DERL2,DFFB,DGCR8,DHX15,DHX38,DNASE2,DNMT1,DNMT3B,DUSP3,DUSP8,DYRK3,ELAVL4,EPHB2,EXO1,EXOSC2,EZH2,FANCC,FANCG,FBL,FBXO11,FEN1,FES,FYB,GAD1,GADD45G,GCNT1,GMFG,GSK3B,GYPC,HCFC1,HCK,HCLS1,HDAC2,HIRA,HNRNPA0,HNRNPR,HNRPDL,HTATIP2,HTA…	4.63576e-06
miR-22	1065	1657	221	NUCLEOBASENUCLEOSIDENUCLEOTIDE_AND_NUCLEIC_ACID_METABOLIC_PROCESS	3.10546e-11	ACD,ACVR2B,AMPD3,ANG,APBB2,APEX1,APOBEC3F,APOBEC3G,ATF7IP,BCL3,BCLAF1,BCOR,BPTF,BRD7,BRD8,BRIP1,CCNT2,CENPF,CIB1,CPSF1,CPSF6,CREBBP,CREG1,CRMP1,CSNK1E,CSTF3,CTPS,CXXC1,DEK,DFFB,DGCR8,DHX15,DHX38,DIRAS3,DNASE2,DNMT1,DNMT3B,ELAVL4,EXO1,EXOSC2,EZH2,FANCC,FANCG,FBL,FEN1,GADD45G,HCFC1,HCLS1,HDAC2,HIRA,HNRNPA0,HNRNPR,HNRPDL,HTATIP2,HTATSF1,IKBKAP,ILF2,ILF3,INTS9,JMJD1C,KHDRBS1,KHSRP,LIG1,MAP3K13,MCM2,M…	1.281e-08
miR-22	566	1657	122	TRANSCRIPTION_DNA_DEPENDENT	1.40104e-07	ANG,APEX1,ATF7IP,BCOR,BPTF,BRD7,BRD8,BRIP1,CCNT2,CREBBP,CREG1,CXXC1,DEK,DNMT1,EZH2,HCFC1,HCLS1,HDAC2,HIRA,HTATIP2,HTATSF1,IKBKAP,ILF2,ILF3,JMJD1C,MDFIC,MED1,MED12,MED13,MED17,MED20,MED24,MLL,NCOA6,NMI,POLR2L,PTRF,RBM14,RBPJ,RPS6KA5,RRN3,SMARCB1,SMARCD1,SOD2,SQSTM1,SUPT16H,TAF1C,TAF5,TAF5L,TARDBP,TCERG1,TNFRSF1A,TRAK1,TRIM22,TRIM24,TRIM27,TRIM28,TROVE2,VPS72,ZMYND11,ARID4A,ARID1A,TCF3,AHR,MYCN,TCF…	1.28429e-05
miR-22	96	1657	27	M_PHASE	0.000163466	BUB1,BUB1B,CDC25C,DDX11,ESPL1,KIF11,KIF15,KIF22,KIF2C,KNTC1,MSH5,NCAPH,NDC80,NUMA1,NUSAP1,PCBP4,PLK1,RAD21,RAD54L,REC8,SMC3,TARDBP,TPX2,TTK,ZWINT,PBRM1,RAN	0.00396645
miR-22	384	1657	72	PROGRAMMED_CELL_DEATH	0.00337645	ACIN1,ALOX15B,ANXA1,ANXA4,BARD1,BCL2A1,BCL3,BCLAF1,BIRC3,CASP4,CASP8,CASP8AP2,CCL2,CD14,CD74,CDK5R1,CDKN1A,CIB1,CIDEB,CLCF1,CSE1L,CTSB,CUL3,CXCR4,DCC,DFFB,DPF1,DPF2,ESPL1,FAS,GPR65,GPX1,GSK3B,HSPB1,HTATIP2,IER3,IL2RA,IL6,LGALS1,LY86,NF1,PCBP4,PIK3R2,PTPN6,PTPRC,PYCARD,RAF1,SIAH1,SOCS3,SPHK1,SRGN,TIA1,TLR2,TNFAIP8,TNFSF10,TNFSF12,TOP2A,TPD52L1,TRADD,TRAIP,TSPO,AHR,E2F1,HMGB1,BTG1,CYCS,GDNF,PMAIP1,…	0.0396592
miR-22	397	1657	76	ORGANELLE_ORGANIZATION_AND_BIOGENESIS	0.00148629	ACD,ACIN1,ANG,ARHGDIB,BPTF,CAPG,CENPJ,CHAF1A,CLASP2,CREBBP,DBN1,DDX11,DFFB,DOCK2,ESPL1,EVL,EXOSC2,EZH2,FBL,GPX1,GSN,HDAC2,HIRIP3,HPS1,KIF11,KIF1B,KIF2C,KIF4A,MAPT,MARK1,MTSS1,MYH10,MYO7A,NASP,NCAPH,NDC80,NF1,NUMA1,NUSAP1,PRC1,RAC3,RACGAP1,RBM14,REC8,RPS6KA5,SAFB,SET,SMARCD1,SMC3,SRGN,STMN1,SUPT16H,TLK2,TOP2A,TPD52L1,TSPO,TTK,WASF1,WHSC1L1,ZWINT,ARID1A,SATB1,TFAM,HMGB1,PBRM1,SMARCE1,TERF2,SMARCC1,…	0.0230203
miR-22	130	1657	32	POSITIVE_REGULATION_OF_NUCLEOBASENUCLEOSIDENUCLEOTIDE_AND_NUCLEIC_ACID_METABOLIC_PROCESS	0.000614017	ATF7IP,BCL3,BPTF,CREBBP,ILF2,ILF3,MDFIC,MED1,MED12,MED13,MED17,NCOA6,RBM14,SMARCD1,SQSTM1,TNFRSF1A,TRIM28,ARID1A,TCF3,TCF4,SPI1,ELF4,SMARCC1,SMARCC2,RUNX1,CTCF,BMP6,BMP7,MYO6,YAF2,HIF1A,SP1	0.0117806
miR-22	106	1657	28	POSITIVE_REGULATION_OF_RNA_METABOLIC_PROCESS	0.000393061	ATF7IP,BPTF,ILF2,ILF3,MDFIC,MED1,MED12,MED13,MED17,NCOA6,RBM14,SMARCD1,SQSTM1,TNFRSF1A,TRIM28,ARID1A,TCF3,TCF4,SPI1,ELF4,SMARCC1,SMARCC2,RUNX1,CTCF,BMP6,MYO6,HIF1A,SP1	0.00810689
miR-22	110	1657	28	NEGATIVE_REGULATION_OF_TRANSCRIPTION_DNA_DEPENDENT	0.000747315	ATF7IP,BCOR,BPTF,DNMT1,ILF3,RBPJ,TRIM27,VPS72,ZMYND11,ARID4A,CSDA,E2F1,SPI1,HMGB1,SMARCE1,ZEB1,ZHX2,SMARCC2,ZNF238,CTCF,KLF12,ZNF281,ZNF202,ZNF177,NFX1,TCEAL1,ARID5B,TBX3	0.0134029
miR-22	29	1657	10	VIRAL_INFECTIOUS_CYCLE	0.0039299	APOBEC3F,APOBEC3G,CCL2,DEK,HTATSF1,IL8,MDFIC,SMARCB1,TOP2A,VAPB	0.0444133
miR-22	31	1657	11	MICROTUBULE_CYTOSKELETON_ORGANIZATION_AND_BIOGENESIS	0.00194375	CENPJ,CLASP2,KIF11,KIF2C,MAPT,NUSAP1,PRC1,SMC3,STMN1,TTK,RAN	0.0276482
miR-22	63	1657	17	INTERPHASE	0.00407089	APBB2,CDC25C,CDC7,CDKN1A,CENPF,CUL3,DDX11,KHDRBS1,MYO16,POLA1,POLD1,POLE,PTPRC,TIMELESS,TPD52L1,E2F1,CDK6	0.0453849
miR-22	232	1657	55	DEFENSE_RESPONSE	2.67943e-05	AIF1,ALOX5AP,ANXA1,AOAH,APOBEC3F,APOBEC3G,APOL3,C2,C3AR1,C5AR1,CCL20,CCL5,CCR1,CCR5,CD1D,CD84,CHST2,CLEC5A,CSF3R,CXCR4,CYBB,HP,IL10RB,IL8,ITGB1,KLRC3,LILRA1,LILRA2,LILRB2,LILRB3,LY75,LY96,LYZ,MNDA,NCF1,NCF2,NMI,NOD2,PTAFR,PTPRC,PTX3,RNASE6,S100A8,S100A9,STAB1,TCIRG1,TNFRSF1A,TYROBP,VPS45,WAS,CEBPB,VEZF1,NFX1,HDAC4,LBP	0.000818716
miR-22	166	1657	47	CELL_CYCLE_PROCESS	6.08953e-07	APBB2,BUB1,BUB1B,CDC25C,CDC7,CDKN1A,CENPF,CUL3,DDX11,ESPL1,FBXO5,KHDRBS1,KIF11,KIF15,KIF22,KIF2C,KNTC1,MSH5,MYH10,MYO16,NCAPH,NDC80,NUMA1,NUSAP1,PCBP4,PLK1,POLA1,POLD1,POLE,PRC1,PTPRC,RACGAP1,RAD21,RAD54L,REC8,SMC3,STMN1,TARDBP,TIMELESS,TPD52L1,TPX2,TTK,ZWINT,E2F1,PBRM1,CDK6,RAN	4.18655e-05
miR-22	32	1657	11	TRANSCRIPTION_INITIATION	0.00259886	MED1,MED12,MED13,MED17,MED24,NCOA6,PTRF,TAF5,GTF2I,MAZ,E2F2	0.0335009
miR-22	558	1657	103	NEGATIVE_REGULATION_OF_CELLULAR_PROCESS	0.000894632	ACTN1,AIF1,ALOX15B,ANG,ANXA1,ANXA4,APBB2,ARHGDIB,ATF7IP,BACE2,BAI1,BARD1,BCL2A1,BCL3,BCLAF1,BCOR,BIRC3,BPTF,CAPG,CCL2,CD33,CD74,CDKN1A,CENPF,CLCF1,CUL3,DLG5,DNMT1,EMP3,FAS,FTH1,GPNMB,GPX1,GSK3B,GSN,HSPB1,HTATIP2,IER3,IGFBP6,IL10,IL6,IL8,ILF3,ING1,KHDRBS1,LST1,MYO16,NF1,NOTCH1,PCBP4,PIK3R2,PPM1D,PTPRC,RARRES1,RARRES3,RBPJ,RPRM,S100A11,SET,SOCS3,SPHK1,TAX1BP3,TGFBI,TIMELESS,TIMP1,TNFAIP3,TNFAIP8,TR…	0.0153765
miR-22	43	1657	16	PROTEIN_DNA_COMPLEX_ASSEMBLY	0.000103238	ATF7IP,CHAF1A,MED1,MED12,MED13,MED17,MED24,NCOA6,PTRF,SET,TAF5,GTF2I,HMGB1,PBX1,MAZ,E2F2	0.00274745
miR-22	567	1657	123	RNA_BIOSYNTHETIC_PROCESS	8.55069e-08	ANG,APEX1,ATF7IP,BCOR,BPTF,BRD7,BRD8,BRIP1,CCNT2,CREBBP,CREG1,CXXC1,DEK,DNMT1,EZH2,HCFC1,HCLS1,HDAC2,HIRA,HTATIP2,HTATSF1,IKBKAP,ILF2,ILF3,JMJD1C,MDFIC,MED1,MED12,MED13,MED17,MED20,MED24,MLL,NCOA6,NMI,POLR2L,PRIM1,PTRF,RBM14,RBPJ,RPS6KA5,RRN3,SMARCB1,SMARCD1,SOD2,SQSTM1,SUPT16H,TAF1C,TAF5,TAF5L,TARDBP,TCERG1,TNFRSF1A,TRAK1,TRIM22,TRIM24,TRIM27,TRIM28,TROVE2,VPS72,ZMYND11,ARID4A,ARID1A,TCF3,AHR,MY…	8.8179e-06
miR-22	134	1657	40	MITOTIC_CELL_CYCLE	9.45492e-07	APBB2,BUB1,BUB1B,CDC25C,CDC7,CDKN1A,CENPF,CUL3,DDX11,ESPL1,FBXO5,KHDRBS1,KIF11,KIF15,KIF22,KIF2C,KNTC1,MYO16,NCAPH,NDC80,NUMA1,NUSAP1,PCBP4,PLK1,POLA1,POLD1,POLE,PRC1,SMC3,SPHK1,STMN1,TARDBP,TPD52L1,TPX2,TTK,ZWINT,E2F1,PBRM1,CDK6,RAN	6.00024e-05
miR-22	150	1657	42	CELL_CYCLE_PHASE	3.25814e-06	APBB2,BUB1,BUB1B,CDC25C,CDC7,CDKN1A,CENPF,CUL3,DDX11,ESPL1,KHDRBS1,KIF11,KIF15,KIF22,KIF2C,KNTC1,MSH5,MYO16,NCAPH,NDC80,NUMA1,NUSAP1,PCBP4,PLK1,POLA1,POLD1,POLE,PTPRC,RAD21,RAD54L,REC8,SMC3,TARDBP,TIMELESS,TPD52L1,TPX2,TTK,ZWINT,E2F1,PBRM1,CDK6,RAN	0.000141472
miR-22	13	1657	8	S_PHASE	8.53517e-05	APBB2,CDC7,DDX11,MYO16,POLA1,POLD1,PTPRC,TIMELESS	0.00234717
miR-22	263	1657	62	REGULATION_OF_TRANSCRIPTION_FROM_RNA_POLYMERASE_II_PROMOTER	1.0194e-05	ATF7IP,BPTF,BRD7,BRD8,BRIP1,CREG1,DEK,DNMT1,HIRA,HTATIP2,HTATSF1,IKBKAP,MED1,MED12,MED13,MED17,MED20,NCOA6,RBM14,SMARCB1,SMARCD1,SOD2,SQSTM1,TNFRSF1A,TRAK1,TRIM27,TRIM28,VPS72,ZMYND11,MYCN,TCF12,SREBF2,CSDA,E2F1,SPI1,ELF4,SOX12,HMGB1,HMGB2,SMARCE1,ZEB1,PBX1,SMARCC1,SMARCC2,NRF1,RUNX1,FOSL2,JUNB,ZNF238,CTCF,KLF12,VEZF1,ZNF281,ZNF202,ZNF177,NFX1,BMP6,MYO6,TCEAL1,HIF1A,TBX3,SP1	0.000338186
miR-22	28	1657	10	CHROMOSOME_SEGREGATION	0.0029307	CENPF,DDX11,ESPL1,NCAPH,NDC80,NUSAP1,REC8,SRPK1,TOP2A,ZWINT	0.0366338
miR-22	113	1657	29	INFLAMMATORY_RESPONSE	0.000525076	AIF1,ALOX5AP,ANXA1,AOAH,APOL3,C2,C3AR1,CCL20,CCL5,CCR1,CCR5,CHST2,CXCR4,CYBB,IL10RB,IL8,LY75,LYZ,NMI,PTAFR,PTX3,S100A8,S100A9,TNFRSF1A,VPS45,CEBPB,NFX1,HDAC4,LBP	0.010314
miR-22	455	1657	86	RESPONSE_TO_STRESS	0.00112413	AIF1,ALOX5AP,ANG,ANXA1,AOAH,APEX1,APOL3,AQP9,BCL3,C2,C3AR1,CCL20,CCL5,CCR1,CCR5,CD59,CHST2,CIB1,CIDEB,CREBBP,CSNK1E,CXCR4,CYBB,DERL2,DNAJB5,DUSP1,EXO1,F13A1,FANCC,FANCG,FEN1,GADD45G,GSK3B,HERPUD1,HSPB1,IL10RB,IL8,LIG1,LY75,LYVE1,LYZ,MAP4K5,MCM7,MSH5,MUTYH,NF1,NMI,PCBP4,PLOD2,POLA1,POLD1,POLE,POLQ,PRDX6,PTAFR,PTX3,RAD21,RAD54L,RECQL4,REV1,RFC3,RPS6KA5,S100A8,S100A9,SERPINE1,SERPINH1,SOD2,SQSTM1,TH…	0.0189267
miR-22	673	1657	133	REGULATION_OF_CELLULAR_METABOLIC_PROCESS	5.77485e-06	ACVR2B,ANG,APBB2,ATF7IP,BACE2,BARD1,BCL3,BCLAF1,BCOR,BPTF,BRD7,BRD8,BRIP1,CAPG,CDKN1A,CENPF,CLCF1,CREBBP,CREG1,CXXC1,DDX25,DEK,DNMT1,EIF2C1,EZH2,GSN,HCFC1,HCLS1,HDAC2,HIRA,HSPB1,HTATIP2,HTATSF1,IKBKAP,IL10,IL6,ILF2,ILF3,ITGB2,JMJD1C,KHDRBS1,LYN,MAP3K13,MAPT,MCM7,MDFIC,MED1,MED12,MED13,MED17,MED20,NCOA6,NOD2,NPC2,POLR2L,PYCARD,RBM14,RBPJ,RNF139,RPS6KA5,S100A11,SET,SMARCB1,SMARCD1,SOD2,SQSTM1,SRPK1…	0.000216557
miR-22	575	1657	118	REGULATION_OF_GENE_EXPRESSION	3.10063e-06	ACVR2B,APBB2,ATF7IP,BACE2,BCL3,BCLAF1,BCOR,BPTF,BRD7,BRD8,BRIP1,CENPF,CREBBP,CREG1,CXXC1,DDX25,DEK,DGCR8,DIRAS3,DNMT1,DNMT3B,EIF2C1,EZH2,GPX1,H2AFY2,HCFC1,HCLS1,HDAC2,HIRA,HSPB1,HTATIP2,HTATSF1,IKBKAP,IL10,IL6,ILF2,ILF3,JMJD1C,KHDRBS1,MAP3K13,MDFIC,MED1,MED12,MED13,MED17,MED20,NCOA6,NOD2,POLR2L,PYCARD,RBM14,RBPJ,RPS6KA5,SMARCB1,SMARCD1,SOD2,SQSTM1,TIMELESS,TLR1,TNFRSF1A,TRAK1,TRIM22,TRIM27,TRIM28…	0.000141472
miR-22	207	1657	61	IMMUNE_RESPONSE	2.49158e-09	ANXA11,APOBEC3F,APOBEC3G,AQP9,ARHGDIB,BST1,C2,C5AR1,CCL2,CCL20,CCL5,CCR1,CCR5,CD1D,CD74,CD86,CMKLR1,CTSC,CTSS,CXCR4,FCGR1A,FCGR2B,FCGR3B,FCGRT,FTH1,FYB,GBP2,GPR65,HAMP,IFITM2,IFITM3,IKBKAP,IL10,IL10RB,IL15,IL16,IL18,IL1R2,IL2RA,IL4R,IL6,LCP2,LILRB2,LTF,LY75,LY86,MR1,NCF4,PSMB10,PTAFR,PTPRC,RGS1,SECTM1,TNFRSF14,TREM1,TREM2,TRIM22,WAS,TCF12,CEBPB,ZEB1	5.13889e-07
miR-22	197	1657	42	POSITIVE_REGULATION_OF_METABOLIC_PROCESS	0.00222555	ANG,ATF7IP,BCL3,BPTF,CLCF1,CREBBP,HCLS1,IL6,ILF2,ILF3,LYN,MAPT,MDFIC,MED1,MED12,MED13,MED17,NCOA6,RBM14,SMARCD1,SQSTM1,TLR1,TNFRSF1A,TNK2,TPP1,TRIM28,ARID1A,TCF3,TCF4,SPI1,ELF4,SMARCC1,SMARCC2,RUNX1,CTCF,BMP6,BMP7,MYO6,YAF2,HIF1A,PPARA,SP1	0.0296141
miR-22	20	1657	8	HOMEOSTASIS_OF_NUMBER_OF_CELLS	0.00341309	ACIN1,DYRK3,HCLS1,IL6,LYN,SPI1,MAFB,CDK6	0.0396592
miR-22	406	1657	90	REGULATION_OF_TRANSCRIPTIONDNA_DEPENDENT	1.87443e-06	ATF7IP,BCOR,BPTF,BRD7,BRD8,BRIP1,CREBBP,CREG1,CXXC1,DEK,DNMT1,EZH2,HCLS1,HDAC2,HIRA,HTATIP2,HTATSF1,IKBKAP,ILF2,ILF3,JMJD1C,MDFIC,MED1,MED12,MED13,MED17,MED20,NCOA6,POLR2L,RBM14,RBPJ,RPS6KA5,SMARCB1,SMARCD1,SOD2,SQSTM1,TNFRSF1A,TRAK1,TRIM22,TRIM27,TRIM28,VPS72,ZMYND11,ARID4A,ARID1A,TCF3,AHR,MYCN,TCF12,TCF4,SREBF2,CSDA,E2F1,SPI1,ELF4,TFAM,UBTF,SOX12,HMGB1,HMGB2,SMARCE1,ZEB1,ZHX2,PBX1,SMARCC1,SMARC…	9.0965e-05
miR-22	48	1657	16	MRNA_PROCESSING_GO_0006397	0.000446821	CPSF1,CPSF6,CSTF3,DHX15,DHX38,ELAVL4,HNRNPA0,HNRNPR,KHDRBS1,KHSRP,NONO,SF1,SF3A2,SF3B3,SFPQ,SRPK1	0.0089909
miR-22	157	1657	36	NEGATIVE_REGULATION_OF_TRANSCRIPTION	0.00118908	ATF7IP,BCL3,BCLAF1,BCOR,BPTF,CENPF,DNMT1,ILF3,KHDRBS1,RBPJ,TIMELESS,TRIM27,VPS72,ZMYND11,ARID4A,CSDA,E2F1,SPI1,HMGB1,SMARCE1,ZEB1,ZHX2,SMARCC2,POU2F1,VDR,ZNF238,CTCF,KLF12,ZNF281,ZNF202,ZNF177,NFX1,TCEAL1,YAF2,ARID5B,TBX3	0.0196199
miR-22	87	1657	23	DNA_REPLICATION	0.00123879	EXO1,MCM2,MCM7,MSH5,MUTYH,NASP,POLA1,POLD1,POLD4,POLE,POLG2,PRIM1,REV1,REV3L,RFC3,S100A11,SET,PMS1,TFAM,HMGB2,TERF2,REPIN1,PTMS	0.0200392
miR-22	26	1657	10	REGULATION_OF_GENE_EXPRESSION_EPIGENETIC	0.00153791	ATF7IP,DGCR8,DIRAS3,DNMT1,DNMT3B,GPX1,H2AFY2,SMARCD1,TRIM27,ARID1A	0.0230686
miR-22	453	1657	94	CELL_PROLIFERATION_GO_0008283	2.0034e-05	AIF1,ALOX15B,ANG,BAI1,BUB1,BUB1B,CBFA2T2,CD33,CD74,CD86,CDC25A,CDC25C,CDC7,CDK5R1,CDKN1A,CREG1,CSE1L,CSF1R,CUL3,DAB2,DDX11,DERL2,DHPS,DLG5,EMP1,EMP3,FES,FTH1,GAS6,GPNMB,GPX1,HCLS1,IGFBP6,IL15,IL15RA,IL18,IL2RA,IL6,IL8,ING1,KHDRBS1,KIF15,KIF2C,LRP5,LST1,LY86,LYN,MKI67,MYO16,NASP,NF1,OSMR,PLK1,POLA1,PPM1D,PTCH1,PTPRC,RACGAP1,RAF1,RARRES1,RARRES3,RHOG,S100A11,SERPINF1,SPHK1,SYK,TCIRG1,TGFBI,TGFBR2,T…	0.000635695
miR-22	110	1657	28	NEGATIVE_REGULATION_OF_RNA_METABOLIC_PROCESS	0.000747315	ATF7IP,BCOR,BPTF,DNMT1,ILF3,RBPJ,TRIM27,VPS72,ZMYND11,ARID4A,CSDA,E2F1,SPI1,HMGB1,SMARCE1,ZEB1,ZHX2,SMARCC2,ZNF238,CTCF,KLF12,ZNF281,ZNF202,ZNF177,NFX1,TCEAL1,ARID5B,TBX3	0.0134029
miR-22	288	1657	82	IMMUNE_SYSTEM_PROCESS	3.09791e-11	ACIN1,ANXA11,APOBEC3F,APOBEC3G,AQP9,ARHGDIB,BST1,C2,C5AR1,CCL2,CCL20,CCL5,CCR1,CCR5,CD1D,CD4,CD74,CD86,CLEC7A,CMKLR1,CTSC,CTSS,CXCR4,DOCK2,DYRK3,FCGR1A,FCGR2B,FCGR3B,FCGRT,FTH1,FYB,GBP2,GPR65,HAMP,HCLS1,IFITM2,IFITM3,IKBKAP,IL10,IL10RB,IL15,IL16,IL18,IL1R2,IL2RA,IL4R,IL6,IL8,ITGB2,LCP2,LIG1,LILRB2,LST1,LTF,LY75,LY86,LYN,MLL,MR1,NCF4,NCOA6,PSMB10,PTAFR,PTPRC,RGS1,SECTM1,SNRK,SYK,TNFRSF14,TREM1,TRE…	1.281e-08
miR-22	660	1657	140	TRANSCRIPTION	4.53634e-08	ACVR2B,ANG,APBB2,APEX1,APOBEC3F,APOBEC3G,ATF7IP,BCL3,BCLAF1,BCOR,BPTF,BRD7,BRD8,BRIP1,CCNT2,CENPF,CREBBP,CREG1,CXXC1,DEK,DNMT1,EZH2,HCFC1,HCLS1,HDAC2,HIRA,HTATIP2,HTATSF1,IKBKAP,ILF2,ILF3,JMJD1C,KHDRBS1,MAP3K13,MDFIC,MED1,MED12,MED13,MED17,MED20,MED24,MLL,NCOA6,NMI,NOD2,POLR2L,PTRF,PYCARD,RBM14,RBPJ,RNPS1,RPS6KA5,RRN3,SMARCB1,SMARCD1,SOD2,SQSTM1,SUPT16H,TAF1C,TAF5,TAF5L,TARDBP,TCERG1,TIMELESS,TNF…	5.3464e-06
miR-22	193	1657	42	POSITIVE_REGULATION_OF_CELLULAR_METABOLIC_PROCESS	0.00147523	ANG,ATF7IP,BCL3,BPTF,CLCF1,CREBBP,HCLS1,IL6,ILF2,ILF3,LYN,MAPT,MDFIC,MED1,MED12,MED13,MED17,NCOA6,RBM14,SMARCD1,SQSTM1,TLR1,TNFRSF1A,TNK2,TPP1,TRIM28,ARID1A,TCF3,TCF4,SPI1,ELF4,SMARCC1,SMARCC2,RUNX1,CTCF,BMP6,BMP7,MYO6,YAF2,HIF1A,PPARA,SP1	0.0230203
miR-22	9	1657	5	S_PHASE_OF_MITOTIC_CELL_CYCLE	0.00381484	APBB2,DDX11,MYO16,POLA1,POLD1	0.0437117
miR-22	589	1657	118	POSITIVE_REGULATION_OF_BIOLOGICAL_PROCESS	1.02481e-05	ACIN1,ACVR2B,ALOX15B,ANG,APOL3,ATF7IP,BARD1,BCL3,BCLAF1,BPTF,C2,CARD9,CASP1,CASP4,CASP8,CASP8AP2,CD1D,CD86,CDC7,CDK5R1,CDKN1A,CIDEB,CLCF1,CREBBP,CUL3,DCC,DDX11,DERL2,DHPS,DPF1,DPF2,ECM1,FAS,GSK3B,HCFC1,HCLS1,HMOX1,HTATIP2,IKBKE,IL15,IL18,IL6,IL8,ILF2,ILF3,LDLRAP1,LGALS1,LGALS9,LRP5,LTBR,LYN,MAPT,MDFIC,MED1,MED12,MED13,MED17,NCOA6,NF1,NOD2,NUSAP1,PCBP4,PTPRC,PYCARD,RBM14,RHOG,SECTM1,SERPINF1,SMARC…	0.000338186
miR-22	269	1657	54	RESPONSE_TO_EXTERNAL_STIMULUS	0.00241049	AIF1,ALOX5AP,ANXA1,AOAH,APOL3,C2,C3AR1,C5AR1,CCL2,CCL20,CCL5,CCL7,CCR1,CCR5,CD1D,CD59,CDKN1A,CHST2,CMKLR1,CXCL14,CXCR4,CYBB,DOCK2,F13A1,FPR1,IL10,IL10RB,IL8,ITGB2,LY75,LYVE1,LYZ,NF1,NMI,NOD2,PLAU,PLAUR,PTAFR,PTX3,RNASE2,RPS6KA5,S100A8,S100A9,SERPINE1,SYK,THBD,TNFRSF1A,VPS45,WAS,CEBPB,NFX1,F2RL2,HDAC4,LBP	0.0315659
miR-22	8	1657	6	MITOTIC_SPINDLE_ORGANIZATION_AND_BIOGENESIS	0.000146899	KIF11,PRC1,SMC3,STMN1,TTK,RAN	0.00378723
miR-22	27	1657	10	TRANSCRIPTION_INITIATION_FROM_RNA_POLYMERASE_II_PROMOTER	0.00214495	MED1,MED12,MED13,MED17,MED24,NCOA6,TAF5,GTF2I,MAZ,E2F2	0.0294931
miR-22	223	1657	46	NEGATIVE_REGULATION_OF_METABOLIC_PROCESS	0.00282191	ATF7IP,BACE2,BCL3,BCLAF1,BCOR,BPTF,CAPG,CDKN1A,CENPF,DNMT1,GSN,IL10,IL6,ILF3,KHDRBS1,RBPJ,S100A11,SET,TIMELESS,TIMP1,TRIM27,VPS72,ZMYND11,ARID4A,CSDA,E2F1,SPI1,HMGB1,SMARCE1,ZEB1,ZHX2,TERF2,SMARCC2,POU2F1,VDR,ZNF238,CTCF,KLF12,ZNF281,ZNF202,ZNF177,NFX1,TCEAL1,YAF2,ARID5B,TBX3	0.0358165
miR-22	683	1657	134	REGULATION_OF_METABOLIC_PROCESS	7.82713e-06	ACVR2B,ANG,APBB2,ATF7IP,BACE2,BARD1,BCL3,BCLAF1,BCOR,BPTF,BRD7,BRD8,BRIP1,CAPG,CDKN1A,CENPF,CLCF1,CREBBP,CREG1,CXXC1,DDX25,DEK,DNMT1,EIF2C1,EZH2,GSN,HCFC1,HCLS1,HDAC2,HIRA,HSPB1,HTATIP2,HTATSF1,IKBKAP,IL10,IL6,ILF2,ILF3,IRAK3,ITGB2,JMJD1C,KHDRBS1,LYN,MAP3K13,MAPT,MCM7,MDFIC,MED1,MED12,MED13,MED17,MED20,NCOA6,NOD2,NPC2,POLR2L,PYCARD,RBM14,RBPJ,RNF139,RPS6KA5,S100A11,SET,SMARCB1,SMARCD1,SOD2,SQSTM1…	0.000280756
miR-22	11	1657	6	ANDROGEN_RECEPTOR_SIGNALING_PATHWAY	0.00167102	MED1,MED12,MED13,MED17,MED24,ARID1A	0.0246177
miR-22	70	1657	23	MITOSIS	3.55853e-05	BUB1,BUB1B,CDC25C,DDX11,ESPL1,KIF11,KIF15,KIF22,KIF2C,KNTC1,NCAPH,NDC80,NUMA1,NUSAP1,PCBP4,PLK1,SMC3,TARDBP,TPX2,TTK,ZWINT,PBRM1,RAN	0.0010485
miR-22	273	1657	68	CELL_CYCLE_GO_0007049	4.71444e-07	AIF1,ALOX15B,APBB2,BCCIP,BUB1,BUB1B,CCNT2,CDC25A,CDC25C,CDC7,CDK5R1,CDKN1A,CENPF,CUL3,DDX11,DIRAS3,ESPL1,FANCG,FBXO5,HCFC1,IL8,KHDRBS1,KIF11,KIF15,KIF22,KIF2C,KNTC1,MCM2,MSH5,MYH10,MYO16,NASP,NCAPH,NDC80,NUMA1,NUSAP1,PCBP4,PLK1,POLA1,POLD1,POLE,PRC1,PTPRC,RABGAP1,RACGAP1,RAD21,RAD54L,REC8,RPRM,SH3BP4,SMC3,SPHK1,STMN1,TARDBP,TIMELESS,TPD52L1,TPX2,TTK,ZWINT,AHR,E2F1,PBRM1,ZBTB17,BMP7,CDK6,PTEN,RAN,…	3.53583e-05
miR-22	529	1657	110	REGULATION_OF_NUCLEOBASENUCLEOSIDENUCLEOTIDE_AND_NUCLEIC_ACID_METABOLIC_PROCESS	3.58049e-06	ACVR2B,APBB2,ATF7IP,BCL3,BCLAF1,BCOR,BPTF,BRD7,BRD8,BRIP1,CENPF,CREBBP,CREG1,CXXC1,DEK,DNMT1,EZH2,HCFC1,HCLS1,HDAC2,HIRA,HTATIP2,HTATSF1,IKBKAP,ILF2,ILF3,JMJD1C,KHDRBS1,MAP3K13,MDFIC,MED1,MED12,MED13,MED17,MED20,NCOA6,NOD2,POLR2L,PYCARD,RBM14,RBPJ,RPS6KA5,S100A11,SET,SMARCB1,SMARCD1,SOD2,SQSTM1,SRPK1,TIMELESS,TLK2,TNFRSF1A,TRAK1,TRIM22,TRIM27,TRIM28,VPS72,ZMYND11,ARID4A,ARID1A,TCF3,AHR,MYCN,TCF12…	0.000147695
miR-22	58	1657	16	MRNA_METABOLIC_PROCESS	0.00414048	CPSF1,CPSF6,CSTF3,DHX15,DHX38,ELAVL4,HNRNPA0,HNRNPR,KHDRBS1,KHSRP,NONO,SF1,SF3A2,SF3B3,SFPQ,SRPK1	0.0455453
miR-22	101	1657	36	CHROMOSOME_ORGANIZATION_AND_BIOGENESIS	2.32172e-08	ACD,ACIN1,BPTF,CHAF1A,CREBBP,DDX11,DFFB,ESPL1,EZH2,HDAC2,HIRIP3,NASP,NCAPH,NDC80,NUSAP1,RBM14,REC8,RPS6KA5,SAFB,SET,SMARCD1,SUPT16H,TLK2,TOP2A,WHSC1L1,ZWINT,ARID1A,SATB1,HMGB1,PBRM1,SMARCE1,TERF2,SMARCC1,SMARCC2,HDAC4,HDAC6	3.83084e-06
miR-22	411	1657	91	REGULATION_OF_RNA_METABOLIC_PROCESS	1.73327e-06	ATF7IP,BCOR,BPTF,BRD7,BRD8,BRIP1,CREBBP,CREG1,CXXC1,DEK,DNMT1,EZH2,HCLS1,HDAC2,HIRA,HTATIP2,HTATSF1,IKBKAP,ILF2,ILF3,JMJD1C,MDFIC,MED1,MED12,MED13,MED17,MED20,NCOA6,POLR2L,RBM14,RBPJ,RPS6KA5,SMARCB1,SMARCD1,SOD2,SQSTM1,SRPK1,TNFRSF1A,TRAK1,TRIM22,TRIM27,TRIM28,VPS72,ZMYND11,ARID4A,ARID1A,TCF3,AHR,MYCN,TCF12,TCF4,SREBF2,CSDA,E2F1,SPI1,ELF4,TFAM,UBTF,SOX12,HMGB1,HMGB2,SMARCE1,ZEB1,ZHX2,PBX1,SMARCC1…	8.93717e-05
miR-22	42	1657	15	CHROMATIN_MODIFICATION	0.000286282	BPTF,CREBBP,HDAC2,NASP,RBM14,RPS6KA5,SET,SMARCD1,WHSC1L1,ARID1A,PBRM1,SMARCC1,SMARCC2,HDAC4,HDAC6	0.00638332
miR-22	168	1657	37	RESPONSE_TO_WOUNDING	0.0021971	AIF1,ALOX5AP,ANXA1,AOAH,APOL3,C2,C3AR1,CCL20,CCL5,CCR1,CCR5,CD59,CHST2,CXCR4,CYBB,F13A1,IL10RB,IL8,LY75,LYVE1,LYZ,NF1,NMI,PTAFR,PTX3,S100A8,S100A9,SERPINE1,THBD,TNFRSF1A,VPS45,WAS,CEBPB,NFX1,F2RL2,HDAC4,LBP	0.0296141
miR-22	60	1657	24	ESTABLISHMENT_AND_OR_MAINTENANCE_OF_CHROMATIN_ARCHITECTURE	4.40448e-07	BPTF,CHAF1A,CREBBP,EZH2,HDAC2,HIRIP3,NASP,RBM14,RPS6KA5,SAFB,SET,SMARCD1,SUPT16H,TLK2,WHSC1L1,ARID1A,SATB1,HMGB1,PBRM1,SMARCE1,SMARCC1,SMARCC2,HDAC4,HDAC6	3.53583e-05
miR-22	557	1657	114	POSITIVE_REGULATION_OF_CELLULAR_PROCESS	5.21556e-06	ACIN1,ACVR2B,ALOX15B,ANG,APOL3,ATF7IP,BARD1,BCL3,BCLAF1,BPTF,CARD9,CASP1,CASP4,CASP8,CASP8AP2,CD86,CDC7,CDK5R1,CDKN1A,CIDEB,CLCF1,CREBBP,CUL3,DCC,DDX11,DERL2,DHPS,DPF1,DPF2,ECM1,FAS,GSK3B,HCFC1,HCLS1,HMOX1,HTATIP2,IKBKE,IL15,IL18,IL6,ILF2,ILF3,LDLRAP1,LGALS1,LGALS9,LRP5,LTBR,LYN,MAPT,MDFIC,MED1,MED12,MED13,MED17,NCOA6,NF1,NOD2,NUSAP1,PCBP4,PTPRC,PYCARD,RBM14,RHOG,SECTM1,SERPINF1,SMARCD1,SPHK1,SQS…	0.000204897
miR-22	418	1657	93	TRANSCRIPTION_FROM_RNA_POLYMERASE_II_PROMOTER	1.06712e-06	APEX1,ATF7IP,BPTF,BRD7,BRD8,BRIP1,CCNT2,CREG1,DEK,DNMT1,HCFC1,HIRA,HTATIP2,HTATSF1,IKBKAP,MED1,MED12,MED13,MED17,MED20,MED24,MLL,NCOA6,NMI,POLR2L,RBM14,SMARCB1,SMARCD1,SOD2,SQSTM1,SUPT16H,TAF1C,TAF5,TAF5L,TARDBP,TCERG1,TNFRSF1A,TRAK1,TRIM24,TRIM27,TRIM28,VPS72,ZMYND11,ARID4A,AHR,MYCN,TCF12,SREBF2,CEBPB,CEBPD,CSDA,YBX1,E2F1,ETV1,SPI1,ELF4,GTF2I,SOX5,SOX12,HMGB1,HMGB2,SMARCE1,ZEB1,PBX1,SNAPC4,SMARC…	6.28841e-05
miR-22	583	1657	111	NEGATIVE_REGULATION_OF_BIOLOGICAL_PROCESS	0.000169679	ACTN1,AIF1,ALOX15B,ANG,ANXA1,ANXA4,APBB2,APOBEC3F,APOBEC3G,ARHGDIB,ATF7IP,BACE2,BAI1,BARD1,BCL2A1,BCL3,BCLAF1,BCOR,BIRC3,BPTF,CAPG,CCL2,CD33,CD74,CDKN1A,CENPF,CLCF1,CUL3,DLG5,DNMT1,EMP3,FAS,FTH1,GPNMB,GPX1,GSK3B,GSN,HSPB1,HTATIP2,IER3,IGFBP6,IL10,IL6,IL8,ILF3,ING1,KHDRBS1,LST1,MYO16,NF1,NOTCH1,PCBP4,PIK3R2,PPM1D,PTCH1,PTPRC,RARRES1,RARRES3,RBPJ,RPRM,S100A11,SERPINE1,SERPINF1,SET,SOCS3,SPHK1,SRGN,…	0.00399957
miR-22	9	1657	6	SPINDLE_ORGANIZATION_AND_BIOGENESIS	0.000389165	KIF11,PRC1,SMC3,STMN1,TTK,RAN	0.00810689
miR-22	488	1657	105	REGULATION_OF_TRANSCRIPTION	1.16684e-06	ACVR2B,APBB2,ATF7IP,BCL3,BCLAF1,BCOR,BPTF,BRD7,BRD8,BRIP1,CENPF,CREBBP,CREG1,CXXC1,DEK,DNMT1,EZH2,HCFC1,HCLS1,HDAC2,HIRA,HTATIP2,HTATSF1,IKBKAP,ILF2,ILF3,JMJD1C,KHDRBS1,MAP3K13,MDFIC,MED1,MED12,MED13,MED17,MED20,NCOA6,NOD2,POLR2L,PYCARD,RBM14,RBPJ,RPS6KA5,SMARCB1,SMARCD1,SOD2,SQSTM1,TIMELESS,TNFRSF1A,TRAK1,TRIM22,TRIM27,TRIM28,VPS72,ZMYND11,ARID4A,ARID1A,TCF3,AHR,MYCN,TCF12,TCF4,SREBF2,CSDA,E2F1,…	6.41763e-05
miR-22	52	1657	15	CELLULAR_DEFENSE_RESPONSE	0.00340867	C5AR1,CCL5,CCR5,CLEC5A,ITGB1,KLRC3,LILRB2,LY96,MNDA,NCF1,NCF2,TCIRG1,TYROBP,VEZF1,LBP	0.0396592
miR-22	121	1657	32	POSITIVE_REGULATION_OF_TRANSCRIPTION	0.000152816	ATF7IP,BCL3,BPTF,CREBBP,ILF2,ILF3,MDFIC,MED1,MED12,MED13,MED17,NCOA6,RBM14,SMARCD1,SQSTM1,TNFRSF1A,TRIM28,ARID1A,TCF3,TCF4,SPI1,ELF4,SMARCC1,SMARCC2,RUNX1,CTCF,BMP6,BMP7,MYO6,YAF2,HIF1A,SP1	0.00382039
miR-22	383	1657	72	APOPTOSIS_GO	0.00315666	ACIN1,ALOX15B,ANXA1,ANXA4,BARD1,BCL2A1,BCL3,BCLAF1,BIRC3,CASP4,CASP8,CASP8AP2,CCL2,CD14,CD74,CDK5R1,CDKN1A,CIB1,CIDEB,CLCF1,CSE1L,CTSB,CUL3,CXCR4,DCC,DFFB,DPF1,DPF2,ESPL1,FAS,GPR65,GPX1,GSK3B,HSPB1,HTATIP2,IER3,IL2RA,IL6,LGALS1,LY86,NF1,PCBP4,PIK3R2,PTPN6,PTPRC,PYCARD,RAF1,SIAH1,SOCS3,SPHK1,SRGN,TIA1,TLR2,TNFAIP8,TNFSF10,TNFSF12,TOP2A,TPD52L1,TRADD,TRAIP,TSPO,AHR,E2F1,HMGB1,BTG1,CYCS,GDNF,PMAIP1,…	0.0388693
miR-22	72	1657	23	M_PHASE_OF_MITOTIC_CELL_CYCLE	5.87279e-05	BUB1,BUB1B,CDC25C,DDX11,ESPL1,KIF11,KIF15,KIF22,KIF2C,KNTC1,NCAPH,NDC80,NUMA1,NUSAP1,PCBP4,PLK1,SMC3,TARDBP,TPX2,TTK,ZWINT,PBRM1,RAN	0.00167071
miR-22	8	1657	5	CHROMOSOME_CONDENSATION	0.00191169	ACIN1,DFFB,NCAPH,NUSAP1,TOP2A	0.0276482
miR-22	72	1657	19	REGULATION_OF_I_KAPPAB_KINASE_NF_KAPPAB_CASCADE	0.00324479	APOL3,CARD9,CASP1,CASP8,ECM1,HMOX1,IKBKE,LGALS1,LGALS9,LTBR,NOD2,SECTM1,SQSTM1,TNFAIP3,TNFRSF1A,TNFSF10,TRADD,TRIM38,GOLT1B	0.039367
miR-22	10	1657	6	REGULATION_OF_VIRAL_REPRODUCTION	0.000859472	APOBEC3F,APOBEC3G,IL8,MDFIC,TOP2A,VAPB	0.0150865
miR-9*	18	1140	9	AXON_GUIDANCE	1.30628e-05	CDK5R1,FEZ1,NRP1,NRP2,NRXN1,SLIT1,SLIT2,SPON2,UNC5C	0.00153955
miR-9*	742	1140	109	SYSTEM_DEVELOPMENT	1.58488e-06	ADAM12,ALDH5A1,ANXA2,APBA2,AQP4,ATP2B2,BAI1,BMP1,CCL2,CDK5R1,CMKLR1,COL10A1,COL13A1,COL18A1,COL1A1,COL1A2,COL5A2,COL6A3,COL7A1,CRABP2,CRMP1,CSPG5,CUL7,DLL3,DPYSL4,DSCAM,ENG,EVC,FBN1,FEZ1,FST,GPR56,GYPC,HCK,HMGCR,IGF1,IGFBP4,INHBA,KCNQ2,LAMB1,LAMC1,LSAMP,MAPT,MGP,MPPED2,MSTN,MYH9,NF1,NLGN1,NOTCH1,NOTCH4,NRP1,NRP2,NRXN1,PAFAH1B3,PLOD1,POSTN,RAB26,RND1,SERPINF1,SHC3,SLIT1,SLIT2,SLIT3,SNRK,SPHK1,SPON…	0.000653762
miR-9*	506	1140	76	CELL_DEVELOPMENT	2.97876e-05	ADAM12,ALOX15B,ANXA1,ANXA4,ATP2B2,AVEN,BAI1,BCL3,CASP4,CCL2,CD14,CDK5R1,CDKN1B,CLCF1,CTSB,CXCR4,CYFIP2,DDX25,DPF1,FEZ1,HGF,HRK,HSPB1,IER3,IL2RA,IL6,INHBA,LAMB1,LGALS1,MALT1,MAPT,MOAP1,NF1,NLGN1,NOTCH1,NRP1,NRP2,NRXN1,PEA15,PMAIP1,PTPN6,PYCARD,RND1,S100A4,SERPINF1,SLIT1,SLIT2,SOCS3,SPHK1,SPON2,TGFB1,TLR2,TNFAIP8,TNFSF10,TXNDC5,UNC5C,RUNX3,FOSL2,PLAGL1,BCL2L11,BIK,EP300,F2,GLO1,MDM4,OPTN,PARD6B,SER…	0.00245748
miR-9*	41	1140	13	NEURITE_DEVELOPMENT	6.45868e-05	BAI1,CDK5R1,FEZ1,LAMB1,MAPT,NRP1,NRP2,NRXN1,SLIT1,SLIT2,SPON2,UNC5C,PARD6B	0.00409878
miR-9*	1423	1140	168	SIGNAL_TRANSDUCTION	0.00103117	ACCN2,ADAMTS1,AGT,AKAP7,ANXA1,ANXA4,AP3S1,APC2,ARHGAP4,ARHGEF10L,BAI1,BCL3,BDKRB2,BRD8,C5AR1,CCL18,CCL2,CCL20,CCL7,CCR2,CCR5,CD14,CDK5R1,CLCF1,CLEC7A,CLIC1,CRABP2,CTNND2,CXCL12,CXCL6,CXCR4,DDAH1,DERL2,DUSP2,ECM1,EDNRB,ENG,ENPP2,ERBB4,FCGR2B,FLNB,GAB1,GABBR1,GADD45G,GDI1,GNA15,GNAZ,GNG4,GPR19,GPR20,GPSM2,GRIA2,GRIA3,GRIA4,HTR2B,IFNGR2,IGF1,IGF2R,IGFBP4,IL13RA1,IL18R1,IL2RA,IL4R,IL6,IL7R,IMPA2,INHB…	0.0369876
miR-9*	90	1140	20	SKELETAL_DEVELOPMENT	0.000229514	ANXA2,BMP1,CMKLR1,COL10A1,COL13A1,COL1A2,DLL3,EVC,FBN1,IGF1,IGFBP4,INHBA,MGP,NF1,POSTN,TGFB1,TWIST1,IGF2,RPS6KA3,PAX1	0.00996573
miR-9*	33	1140	12	AXONOGENESIS	2.63383e-05	BAI1,CDK5R1,FEZ1,MAPT,NRP1,NRP2,NRXN1,SLIT1,SLIT2,SPON2,UNC5C,PARD6B	0.00241434
miR-9*	558	1140	77	NEGATIVE_REGULATION_OF_CELLULAR_PROCESS	0.0004275	ADAMTS1,ALOX15B,ANXA1,ANXA4,APBB2,APC,AVEN,BACE2,BAI1,BCL3,CCL2,CDKN1B,CLCF1,COL18A1,DCBLD2,FST,FURIN,GLA,GPNMB,GSN,HRK,HSPB1,IER3,IGFBP6,IL6,INHBA,NF1,NOTCH1,NOTCH4,PEA15,RARRES1,RND1,RPRM,S100A11,SOCS3,SPHK1,TAOK3,TGFB1,TGFBI,TIMP1,TNFAIP3,TNFAIP8,TXNDC5,VCL,VPS72,TWIST1,ID4,CSDA,ELK3,ZHX2,RUNX3,MAFB,VDR,ZNF238,SNAI2,PLAGL1,ZNF177,FRK,GLO1,MDM4,RHOH,RYBP,SERPINB9,SIRT1,SOCS5,SUMO1,VEGFA,ID2,SPI…	0.0167946
miR-9*	80	1140	18	LOCOMOTORY_BEHAVIOR	0.000395217	C5AR1,CCL18,CCL2,CCL20,CCL7,CCR2,CCR5,CMKLR1,CXCL12,CXCL6,CXCR4,NOVA1,PLAU,PLAUR,PLD1,SLIT2,SYK,CCL19	0.0163027
miR-9*	379	1140	59	REGULATION_OF_DEVELOPMENTAL_PROCESS	8.45348e-05	ALOX15B,ANXA1,ANXA4,AVEN,BCL3,CASP4,CCL2,CDK5R1,CDKN1B,CLCF1,CTSB,DPF1,FST,HRK,HSPB1,IER3,IL6,INHBA,LGALS1,MALT1,MAPT,MOAP1,MYH9,NF1,NLGN1,NOTCH1,NOTCH4,PEA15,PMAIP1,PYCARD,SERPINF1,SLIT2,SOCS3,SPHK1,STAB1,TGFB1,TLR2,TNFAIP8,TNFSF10,TXNDC5,RUNX3,RUNX1,MAFB,PLAGL1,BCL2L11,BIK,F2,GLO1,HDAC4,SERPINB9,SOCS5,STK3,VEGFA,SPI1,ETS1,FOXO3,FOXO1,NFKB1,BCL6	0.00498151
miR-9*	38	1140	12	CELLULAR_MORPHOGENESIS_DURING_DIFFERENTIATION	0.000128605	BAI1,CDK5R1,FEZ1,MAPT,NRP1,NRP2,NRXN1,SLIT1,SLIT2,SPON2,UNC5C,PARD6B	0.00624115
miR-9*	65	1140	19	GENERATION_OF_NEURONS	5.43431e-06	ATP2B2,BAI1,CDK5R1,FEZ1,LAMB1,MAPT,NF1,NLGN1,NRP1,NRP2,NRXN1,RND1,SERPINF1,SLIT1,SLIT2,SPON2,UNC5C,PARD6B,SMARCA1	0.000896662
miR-9*	902	1140	126	MULTICELLULAR_ORGANISMAL_DEVELOPMENT	3.39502e-06	ADAM12,ALDH5A1,ANXA2,APBA2,AQP4,ATP2B2,BAI1,BMP1,BST1,CCL2,CDK5R1,CMKLR1,COL10A1,COL13A1,COL18A1,COL1A1,COL1A2,COL5A2,COL6A3,COL7A1,CRABP2,CREG1,CRMP1,CSPG5,CUL7,DLL3,DPYSL4,DSCAM,ENG,ERBB4,EVC,FBN1,FES,FEZ1,FST,GPR56,GYPC,HCK,HMGCR,IGF1,IGFBP4,INHBA,KCNQ2,LAMB1,LAMC1,LMO1,LSAMP,MAPT,MGP,MPPED2,MSTN,MYH9,NF1,NLGN1,NOTCH1,NOTCH4,NRP1,NRP2,NRXN1,PAFAH1B3,PCOLCE,PLOD1,POMT1,POSTN,RAB26,RND1,ROR2,SER…	0.000738087
miR-9*	207	1140	37	IMMUNE_RESPONSE	0.000110078	ANXA11,AQP9,BST1,C2,C5AR1,CCL18,CCL2,CCL20,CCR2,CCR5,CMKLR1,COLEC12,CTSC,CXCL12,CXCR4,FCGR2B,IFITM2,IFITM3,IL1R2,IL2RA,IL4R,IL6,IL7R,LILRB2,LTB4R,MALT1,MR1,PTGER4,SEMA3C,TGFB1,TREM1,TCF12,CEBPB,CCL19,SOCS5,ETS1,POU2F2	0.00605429
miR-9*	173	1140	30	HOMEOSTATIC_PROCESS	0.000797814	ATP1A2,BDKRB2,C5AR1,CAV1,CCL2,CCL7,CCR2,CCR5,CP,CXCL12,CXCR4,FTL,GNA15,IL6,INHBA,NARFL,NF1,NPC2,PPARGC1A,SRI,STC1,MAFB,ATP7A,CCL19,EP300,MTL5,RHAG,SPI1,ETS1,FOXO3	0.029918
miR-9*	288	1140	52	IMMUNE_SYSTEM_PROCESS	3.5786e-06	ANXA11,AQP9,BST1,C2,C5AR1,CCL18,CCL2,CCL20,CCR2,CCR5,CLEC7A,CMKLR1,COLEC12,CTSC,CXCL12,CXCR4,FCGR2B,IFITM2,IFITM3,IL1R2,IL2RA,IL4R,IL6,IL7R,INHBA,LILRB2,LTB4R,MALT1,MR1,MYH9,NOTCH4,PTGER4,SEMA3C,SNRK,SYK,TGFB1,TREM1,TCF12,CEBPB,ELF4,RUNX1,MAFB,CCL19,CD34,HDAC4,MMP9,SOCS5,TPD52,SPI1,ETS1,FOXO3,POU2F2	0.000738087
miR-9*	879	1140	118	ANATOMICAL_STRUCTURE_DEVELOPMENT	4.47227e-05	ADAM12,ALDH5A1,ANXA2,APBA2,AQP4,ATP2B2,BAI1,BMP1,CCL2,CDK5R1,CLASP2,CMKLR1,COL10A1,COL13A1,COL18A1,COL1A1,COL1A2,COL5A2,COL6A3,COL7A1,CRABP2,CRB1,CRMP1,CSPG5,CUL7,CYR61,DLL3,DPYSL4,DSCAM,ENG,EVC,FBN1,FEZ1,FST,GPC4,GPR56,GYPC,HCK,HMGCR,IER3,IGF1,IGFBP4,INHBA,KCNQ2,LAMB1,LAMC1,LSAMP,LYVE1,MAPT,MGP,MPPED2,MSTN,MYH9,NF1,NLGN1,NOTCH1,NOTCH4,NRP1,NRP2,NRXN1,PAFAH1B3,PLOD1,POSTN,RAB26,RND1,SERPINF1,SHC3…	0.0033542
miR-9*	75	1140	19	NEUROGENESIS	5.06078e-05	ATP2B2,BAI1,CDK5R1,FEZ1,LAMB1,MAPT,NF1,NLGN1,NRP1,NRP2,NRXN1,RND1,SERPINF1,SLIT1,SLIT2,SPON2,UNC5C,PARD6B,SMARCA1	0.00347929
miR-9*	58	1140	17	NEURON_DIFFERENTIATION	1.61789e-05	ATP2B2,BAI1,CDK5R1,FEZ1,LAMB1,MAPT,NLGN1,NRP1,NRP2,NRXN1,RND1,SLIT1,SLIT2,SPON2,UNC5C,PARD6B,SMARCA1	0.00166845
miR-9*	49	1140	14	NEURON_DEVELOPMENT	0.000121658	BAI1,CDK5R1,FEZ1,LAMB1,MAPT,NRP1,NRP2,NRXN1,RND1,SLIT1,SLIT2,SPON2,UNC5C,PARD6B	0.00624115
miR-9*	24	1140	8	POSITIVE_REGULATION_OF_PROTEIN_MODIFICATION_PROCESS	0.0011621	AKTIP,CCND2,CLCF1,PPARGC1A,TGFB1,TNK2,CCND1,IL5	0.0399473
miR-9*	583	1140	82	NEGATIVE_REGULATION_OF_BIOLOGICAL_PROCESS	0.000149308	ADAMTS1,ALOX15B,ANXA1,ANXA4,APBB2,APC,AVEN,BACE2,BAI1,BCL3,CCL2,CDKN1B,CLCF1,COL18A1,DCBLD2,FST,FURIN,GLA,GPNMB,GSN,HRK,HSPB1,IER3,IGFBP6,IL6,INHBA,NF1,NOTCH1,NOTCH4,PEA15,RARRES1,RND1,RPRM,S100A11,SERPINE1,SERPINF1,SOCS3,SPHK1,STAB1,TAOK3,TGFB1,TGFBI,TIMP1,TNFAIP3,TNFAIP8,TXNDC5,VCL,VPS72,TWIST1,ID4,CSDA,ELK3,ZHX2,RUNX3,MAFB,VDR,ZNF238,SNAI2,PLAGL1,ZNF177,F2,FRK,GLO1,HDAC4,MDM4,RHOH,RYBP,SERPINB…	0.00684329
miR-9*	81	1140	23	CELL_MIGRATION	1.00694e-06	ALOX15B,CDK5R1,FEZ1,HMGCR,ITGB1,LAMB1,LAMC1,MYH9,NF1,NRP1,NRP2,NRXN1,SLIT1,SLIT2,SPHK1,SPON2,SYK,UNC5C,VCL,VEGFC,CD34,PARD6B,PPAP2A	0.000653762
miR-9*	502	1140	78	ORGAN_DEVELOPMENT	6.75454e-06	ADAM12,ANXA2,BMP1,CCL2,CDK5R1,CMKLR1,COL10A1,COL13A1,COL18A1,COL1A1,COL1A2,COL5A2,COL6A3,COL7A1,CRABP2,CUL7,DLL3,ENG,EVC,FBN1,FST,GPR56,GYPC,HCK,HMGCR,IGF1,IGFBP4,INHBA,LAMB1,LAMC1,MGP,MSTN,MYH9,NF1,NOTCH1,NOTCH4,NRP1,PLOD1,POSTN,SERPINF1,SLIT1,SLIT2,SNRK,SPHK1,SRI,STAB1,SVIL,SYK,TGFB1,UNC5C,TWIST1,TCF12,SOX15,NKX2-2,POU6F1,RUNX1,MEF2B,MAFB,SNAI2,CALML5,DSP,HDAC4,IGF2,MMP9,RPS6KA3,SMARCA1,SOCS5,T…	0.000928749
miR-181a	742	1044	88	SYSTEM_DEVELOPMENT	0.00135772	ADAM12,ANXA2,APBA2,ATP2B2,BAI1,CCL2,CD4,CDK5R1,COL13A1,COL1A1,COL1A2,COL6A3,CRMP1,CSPG5,CUL7,DCX,DLL3,DPYSL4,DSCAM,EPHB1,EPHB4,FBN1,FGF12,FLNA,LAMB1,LSAMP,MAPT,MPPED2,NF1,NLGN1,NOTCH1,NRP1,NRP2,NRXN1,PML,POSTN,PTPRC,SERPINF1,SHC3,SIAH1,SIRT2,SLIT3,SNRK,SVIL,TAGLN,TNFRSF11B,UGT8,VAMP5,TCF12,SPI1,SOX11,VAX2,NKX2-2,RUNX1,EREG,HRAS,HSD17B3,LAMA3,MKL2,NOTCH2,PCDHA10,PCDHA2,PCDHA3,PCDHA5,PCDHA6,PCDHB6,…	0.0391532
miR-181a	96	1044	20	POSITIVE_REGULATION_OF_SIGNAL_TRANSDUCTION	0.000177075	CASP1,CASP8,CLCF1,FLNA,HTR2B,LGALS1,LTBR,NOD2,PTPRC,TAOK3,TNFRSF10B,TNFRSF1A,TRADD,TRIM38,LITAF,EREG,FKBP1A,HIPK2,MAP3K3,NOTCH2	0.0121739
miR-181a	506	1044	68	CELL_DEVELOPMENT	0.000165163	ADAM12,ANXA1,ANXA4,ATP2B2,AVEN,BAI1,BCL2A1,BCL3,BIRC3,CASP4,CASP7,CASP8,CCL2,CD14,CDK5R1,CDKN1B,CIB1,CIDEB,CLCF1,CTSB,CXCR4,CYFIP2,DCC,DPF1,FAS,GSK3B,HGF,HSPB1,IER3,IL2RA,LAMB1,LGALS1,MAPT,NF1,NLGN1,NOTCH1,NRP1,NRP2,NRXN1,PCBP4,PML,PTPRC,PYCARD,S100A4,SERPINF1,SIAH1,SOCS3,TLR2,TNFAIP8,TRADD,PLAGL1,BCL2,BCL2L11,BRCA1,CBX4,CUL5,EREG,HSP90B1,IL1A,MADD,MAP3K10,MAPK1,MCL1,NOTCH2,PMAIP1,SRGN,TIAL1,AHR	0.0121739
miR-181a	1423	1044	194	SIGNAL_TRANSDUCTION	1.7346e-11	ACCN2,ANXA1,ANXA4,APC2,ARHGAP29,ARHGAP4,ARHGEF7,AXL,BAI1,BCL3,BDKRB2,BIRC3,BRD8,C5AR1,CASP1,CASP7,CASP8,CCL2,CCL20,CCL7,CCR5,CD14,CD164,CD33,CDK5R1,CIDEB,CLCF1,CLEC5A,CLEC7A,CLIC1,CSNK1E,CXCL14,CXCR4,DERL2,DUSP8,ELMO1,EPHB1,ERBB3,FAS,FCGR2B,FGF12,FGF9,FLNA,FPR1,GABBR1,GABRA3,GADD45G,GNA15,GNAZ,GNG4,GPR17,GPSM2,GRIA2,GRIA3,GRIA4,GRK4,GSK3B,HOMER2,HRH1,HTR2B,ICK,IFNGR2,IL10RB,IL13RA1,IL15,IL15RA,IL…	1.43105e-08
miR-181a	555	1044	76	CELL_SURFACE_RECEPTOR_LINKED_SIGNAL_TRANSDUCTION_GO_0007166	3.64291e-05	ANXA1,BDKRB2,BIRC3,BRD8,C5AR1,CCL2,CCR5,CD14,CDK5R1,CXCR4,ERBB3,FPR1,GABBR1,GABRA3,GNA15,GNAZ,GNG4,GPR17,GPSM2,GRIA3,GRIA4,GRK4,HOMER2,HRH1,HTR2B,IFNGR2,IL13RA1,IL2RA,IL7R,KLRG1,LILRB2,LILRB3,LRP6,LTBP2,LY96,MAGI1,MDFIC,MTSS1,NF1,NOTCH1,NTRK3,PIK3R1,PTGER4,PTPRC,PTPRD,PYCARD,RAPGEF4,RGS2,SHC1,SHC3,TAX1BP3,TNFRSF10B,TNFRSF1A,AKAP12,BMPR2,COL16A1,EPS15,EPS8,EREG,GNAI3,HIPK2,HRAS,IFNG,MADD,MAPK14,NL…	0.00464989
miR-181a	384	1044	54	PROGRAMMED_CELL_DEATH	0.000249117	ANXA1,ANXA4,AVEN,BCL2A1,BCL3,BIRC3,CASP4,CASP7,CASP8,CCL2,CD14,CDK5R1,CDKN1B,CIB1,CIDEB,CLCF1,CTSB,CXCR4,CYFIP2,DCC,DPF1,FAS,GSK3B,HSPB1,IER3,IL2RA,LGALS1,NF1,PCBP4,PML,PTPRC,PYCARD,SIAH1,SOCS3,TLR2,TNFAIP8,TRADD,PLAGL1,BCL2,BCL2L11,BRCA1,CBX4,CUL5,HSP90B1,IL1A,MADD,MAP3K10,MAPK1,MCL1,NOTCH2,PMAIP1,SRGN,TIAL1,AHR	0.0140632
miR-181a	232	1044	40	DEFENSE_RESPONSE	1.87056e-05	AIF1,ANXA1,APOBEC3G,C2,C5AR1,CCL20,CCR5,CHST2,CLEC5A,CXCR4,HRH1,IL10RB,KLRC3,KLRG1,LILRB2,LILRB3,LY96,LYZ,NCF2,NMI,NOD2,PTPRC,PTX3,S100A8,S100A9,TCIRG1,TNFRSF1A,CEBPB,FOSL1,VEZF1,ANKRD1,BCL2,CCL22,EREG,IL1A,KLRC4,TIAL1,TNIP1,FOS,ZNF148	0.00333997
miR-181a	88	1044	18	I_KAPPAB_KINASE_NF_KAPPAB_CASCADE	0.000464471	BCL3,CASP1,CASP8,FLNA,HTR2B,LGALS1,LTBR,NOD2,TNFAIP3,TNFRSF10B,TNFRSF1A,TRADD,TRIM38,TRIP6,LITAF,FKBP1A,MAP3K3,PTPLAD1	0.0191594
miR-181a	171	1044	34	REGULATION_OF_SIGNAL_TRANSDUCTION	3.41264e-06	CASP1,CASP8,CLCF1,FLNA,GNG4,GRK4,HTR2B,LGALS1,LTBR,MAPK8IP3,MDFIC,NF1,NOD2,PTPRC,RGS2,SHC1,TAOK3,TAX1BP3,TNFAIP3,TNFRSF10B,TNFRSF1A,TRADD,TRIM38,LITAF,ARF6,EREG,FKBP1A,HIPK2,MAP3K3,NLK,NOTCH2,RGS16,RGS5,SMAD2	0.000938476
miR-181a	558	1044	72	NEGATIVE_REGULATION_OF_CELLULAR_PROCESS	0.000367895	ACTN1,AIF1,ANXA1,ANXA4,AVEN,BAI1,BCL2A1,BCL3,BIRC3,CAPG,CCL2,CD164,CD33,CDKN1B,CLCF1,EMP3,FAS,FURIN,GSK3B,HSPB1,IER3,IGFBP6,LIF,NF1,NOTCH1,PCBP4,PML,PTPRC,RARRES1,RPRM,S100A11,SIRT2,SOCS3,TAOK3,TAX1BP3,TERF2IP,TGFBI,TIMP1,TNFAIP3,TNFAIP8,VCL,CSDA,SPI1,ZHX2,VDR,ZNF238,PLAGL1,ARF6,ATP8B1,BCL2,BRCA1,CAPRIN2,CBX4,CUL5,EREG,HSP90B1,IL1A,MCL1,NLK,NOTCH2,RSF1,SIRT1,TWIST1,ID4,ETS1,SMAD2,NR6A1,STAT3,SNAI…	0.0162939
miR-181a	80	1044	19	LOCOMOTORY_BEHAVIOR	3.94536e-05	C5AR1,CCL2,CCL20,CCL7,CCR5,CXCL14,CXCR4,FPR1,NOVA1,PLAU,PLAUR,RNASE2,FOSL1,CCL22,HRAS,MAP2K1,MAPK1,MAPK14,RALA	0.00464989
miR-181a	379	1044	56	REGULATION_OF_DEVELOPMENTAL_PROCESS	4.99447e-05	ANXA1,ANXA4,AVEN,BCL2A1,BCL3,BIRC3,CASP4,CCL2,CDK5R1,CDKN1B,CIDEB,CLCF1,CTSB,DCC,DPF1,FAS,GSK3B,HSPB1,IER3,LGALS1,MAPT,NF1,NLGN1,NOTCH1,PCBP4,PML,PTPRC,PYCARD,SERPINF1,SIRT2,SOCS3,TLR2,TNFAIP8,TRADD,SPI1,RUNX1,PLAGL1,BCL2,BCL2L11,BRCA1,CBX4,CUL5,EREG,HSP90B1,IL1A,MADD,MAP3K10,MAPK1,MCL1,MKL2,NOTCH2,PMAIP1,SRGN,TIAL1,ETS1,NANOG	0.00515055
miR-181a	67	1044	14	POSITIVE_REGULATION_OF_I_KAPPAB_KINASE_NF_KAPPAB_CASCADE	0.00155111	CASP1,CASP8,FLNA,HTR2B,LGALS1,LTBR,NOD2,TNFRSF10B,TNFRSF1A,TRADD,TRIM38,LITAF,FKBP1A,MAP3K3	0.0407969
miR-181a	902	1044	108	MULTICELLULAR_ORGANISMAL_DEVELOPMENT	0.000273777	ADAM12,ANXA2,APBA2,ATP2B2,BAI1,BST1,CCL2,CD164,CD4,CDK5R1,CHST2,COL13A1,COL1A1,COL1A2,COL6A3,CRMP1,CSPG5,CUL7,DCX,DLL3,DPYSL4,DSCAM,EPHB1,EPHB4,FBN1,FES,FGF12,FLNA,LAMB1,LIF,LMO1,LSAMP,MAPT,MPPED2,NF1,NLGN1,NOTCH1,NRP1,NRP2,NRXN1,PCOLCE,PML,POMT1,POSTN,PTPRC,SERPINF1,SHC3,SIAH1,SIRT2,SLIT3,SNRK,SVIL,TAGLN,THBS1,TNFRSF11B,TNFRSF12A,UGT8,VAMP5,ZMYM6,TCF12,SPI1,SOX11,VAX2,NKX2-2,HLX,RUNX1,ZNF74,EREG…	0.0141166
miR-181a	113	1044	20	INFLAMMATORY_RESPONSE	0.00158243	AIF1,ANXA1,C2,CCL20,CCR5,CHST2,CXCR4,HRH1,IL10RB,KLRG1,LYZ,NMI,PTX3,S100A8,S100A9,TNFRSF1A,CEBPB,CCL22,IL1A,FOS	0.0407969
miR-181a	673	1044	81	REGULATION_OF_CELLULAR_METABOLIC_PROCESS	0.00137629	BCL3,BRD8,CAPG,CDKN1B,CLCF1,FLNA,FURIN,HSPB1,IL7R,LRRFIP1,MAPT,MDFIC,MED13,NOD2,NPC2,PML,PYCARD,S100A11,SIRT2,SLC2A4RG,SOD2,TERF2IP,TIMP1,TNFRSF1A,TNK2,MYCN,TCF12,CSDA,SPI1,ELF4,MNX1,ZHX2,RUNX1,SP100,FOSL1,VDR,PATZ1,ZNF238,PLAGL1,VEZF1,ZFPM2,ZNF74,LITAF,ARF6,ATP8B1,BRCA1,CARM1,CCDC88C,EREG,KPNA1,METAP1,MKL2,NOTCH2,PABPC1,PRDX3,RSF1,SIRT1,TGFBR1,TGFBRAP1,TIAL1,TMF1,ARID1A,AHR,TWIST1,ID4,HMGB2,HMGA…	0.0391532
miR-181a	192	1044	29	POSITIVE_REGULATION_OF_DEVELOPMENTAL_PROCESS	0.00222967	BCL3,CASP4,CDK5R1,CDKN1B,CIDEB,DCC,DPF1,FAS,MAPT,NF1,PCBP4,PML,PTPRC,PYCARD,SERPINF1,TLR2,TRADD,RUNX1,PLAGL1,BCL2L11,BRCA1,CUL5,MAP3K10,MAPK1,MKL2,NOTCH2,PMAIP1,TIAL1,ETS1	0.0484074
miR-181a	207	1044	35	IMMUNE_RESPONSE	9.19181e-05	ANXA11,APOBEC3G,AQP9,BST1,C2,C5AR1,CCL2,CCL20,CCR5,CD164,CTSC,CTSS,CXCR4,FCGR2B,IFITM2,IFITM3,IL10RB,IL15,IL2RA,IL4R,IL7R,LILRB2,MR1,NCF4,PTGER4,PTPRC,TREM1,TCF12,CEBPB,MNX1,BCL2,CCL22,CHST4,EREG,ETS1	0.00842583
miR-181a	237	1044	44	PROTEIN_KINASE_CASCADE	9.54097e-07	BCL3,C5AR1,CASP1,CASP8,CCL2,CLCF1,CXCR4,DUSP8,FLNA,FPR1,GADD45G,HTR2B,ICK,LGALS1,LTBR,MAPK8IP3,MDFIC,NF1,NMI,NOD2,SHC1,SOCS3,SRPK2,TAOK3,TNFAIP3,TNFRSF10B,TNFRSF1A,TRADD,TRIM38,TRIP6,STAT5A,LITAF,DUSP6,FKBP1A,HIPK2,MADD,MAP3K10,MAP3K3,MAP4K4,MAPK14,NLK,PTPLAD1,WNK1,STAT3	0.000393565
miR-181a	543	1044	68	BIOPOLYMER_MODIFICATION	0.00119435	ANXA1,APH1B,APOBEC3G,B3GALT2,CCL2,CLCF1,CSNK1E,CSTA,DUSP8,ERBB3,FES,FURIN,FUT9,GAL3ST1,GALNT2,GCNT1,GSK3B,ICK,LOX,LOXL1,LOXL2,MAN2B1,MAP3K8,MMP15,PIGB,PLK3,POMT1,PTPN2,PTPRC,PTPRD,SIRT2,SNRK,SRPK2,TAOK3,TNK2,TSPAN7,BRCA1,CAMK4,CARM1,CCDC88C,CHST4,CSNK1A1,DUSP5,DUSP6,EPHA5,FBXO11,HDAC6,HUWE1,LDLR,MAN1A2,MAP3K10,MAP3K3,MAP4K4,METAP1,MTMR3,MYLK,NMT2,PRKCD,PTPN22,PTPRZ1,SIRT1,SMG1,TGFBR1,TSG101,UCHL1…	0.0364939
miR-181a	288	1044	42	IMMUNE_SYSTEM_PROCESS	0.000557889	ANXA11,APOBEC3G,AQP9,BST1,C2,C5AR1,CCL2,CCL20,CCR5,CD164,CD4,CLEC7A,CTSC,CTSS,CXCR4,FCGR2B,IFITM2,IFITM3,IL10RB,IL15,IL2RA,IL4R,IL7R,LILRB2,MR1,NCF4,PTGER4,PTPRC,SNRK,TREM1,TCF12,CEBPB,SPI1,ELF4,MNX1,RUNX1,BCL2,CCL22,CHST4,EREG,NOTCH2,ETS1	0.0194273
miR-181a	660	1044	79	TRANSCRIPTION	0.00183237	APOBEC3G,BCL3,BRD8,FLNA,LRRFIP1,MDFIC,MED13,NMI,NOD2,PML,PTRF,PYCARD,SIRT2,SLC2A4RG,SOD2,TNFRSF1A,MYCN,TCF12,CEBPB,CSDA,ETV1,SPI1,ELF4,GTF2I,SOX5,MNX1,ZHX2,RUNX1,SP100,FOSL1,VDR,THRA,PATZ1,ZNF238,PLAGL1,VEZF1,ZFPM2,ZNF74,LITAF,ATP8B1,BRCA1,CARM1,CCNK,COPS2,EREG,MKL2,NOTCH2,PRDX3,RSF1,SIRT1,TAF2,TGFBR1,TGFBRAP1,TIAL1,TMF1,AFF4,ARID1A,AHR,TWIST1,ID4,HMGB2,HMGA2,NKX3-2,NANOG,CDX2,PBX3,SMAD2,NFYB,NR6…	0.0444618
miR-181a	589	1044	72	POSITIVE_REGULATION_OF_BIOLOGICAL_PROCESS	0.00166706	BCL3,C2,CASP1,CASP4,CASP8,CDK5R1,CDKN1B,CIDEB,CLCF1,DCC,DERL2,DPF1,FAS,FLNA,GSK3B,HTR2B,IL15,LAMB1,LGALS1,LIF,LTBR,MAPT,MDFIC,MED13,NF1,NOD2,NRP1,PCBP4,PML,PTPRC,PYCARD,RHOG,SERPINF1,TAOK3,TCIRG1,TGFBR2,TIMP1,TLR2,TNFRSF10B,TNFRSF1A,TNFSF4,TNK2,TRADD,TRIM38,TRIP6,SPI1,ELF4,RUNX1,FOSL1,PLAGL1,LITAF,ARF6,BCL2L11,BRCA1,CUL5,EREG,FKBP1A,HIPK2,IFNG,MAP3K10,MAP3K3,MAPK1,MKL2,NOTCH2,PMAIP1,RSF1,TGFBR1,T…	0.0416764
miR-181a	269	1044	41	RESPONSE_TO_EXTERNAL_STIMULUS	0.000255695	AIF1,ANXA1,C2,C5AR1,CCL2,CCL20,CCL7,CCR5,CHST2,CXCL14,CXCR4,F13A1,FPR1,HRH1,IL10RB,KLRG1,LYZ,NF1,NMI,NOD2,PLAU,PLAUR,PTX3,RNASE2,S100A8,S100A9,SERPINE1,THBD,TNFRSF1A,CEBPB,FOSL1,CCL22,EREG,HRAS,IL1A,LMAN1,MAP2K1,MAPK1,MAPK14,RALA,FOS	0.0140632
miR-181a	683	1044	81	REGULATION_OF_METABOLIC_PROCESS	0.0020899	BCL3,BRD8,CAPG,CDKN1B,CLCF1,FLNA,FURIN,HSPB1,IL7R,LRRFIP1,MAPT,MDFIC,MED13,NOD2,NPC2,PML,PYCARD,S100A11,SIRT2,SLC2A4RG,SOD2,TERF2IP,TIMP1,TNFRSF1A,TNK2,MYCN,TCF12,CSDA,SPI1,ELF4,MNX1,ZHX2,RUNX1,SP100,FOSL1,VDR,PATZ1,ZNF238,PLAGL1,VEZF1,ZFPM2,ZNF74,LITAF,ARF6,ATP8B1,BRCA1,CARM1,CCDC88C,EREG,KPNA1,METAP1,MKL2,NOTCH2,PABPC1,PRDX3,RSF1,SIRT1,TGFBR1,TGFBRAP1,TIAL1,TMF1,ARID1A,AHR,TWIST1,ID4,HMGB2,HMGA…	0.0477957
miR-181a	529	1044	69	REGULATION_OF_NUCLEOBASENUCLEOSIDENUCLEOTIDE_AND_NUCLEIC_ACID_METABOLIC_PROCESS	0.000356825	BCL3,BRD8,FLNA,IL7R,LRRFIP1,MDFIC,MED13,NOD2,PML,PYCARD,S100A11,SIRT2,SLC2A4RG,SOD2,TERF2IP,TNFRSF1A,MYCN,TCF12,CSDA,SPI1,ELF4,MNX1,ZHX2,RUNX1,SP100,FOSL1,VDR,PATZ1,ZNF238,PLAGL1,VEZF1,ZFPM2,ZNF74,LITAF,ATP8B1,BRCA1,CARM1,EREG,KPNA1,MKL2,NOTCH2,PABPC1,PRDX3,RSF1,SIRT1,TGFBR1,TGFBRAP1,TIAL1,TMF1,ARID1A,AHR,TWIST1,ID4,HMGB2,HMGA2,NANOG,PBX3,SMAD2,NFYB,NR6A1,STAT3,TEAD4,FOS,SNAI2,ZNF148,ZNF35,ZNF136…	0.0162939
miR-181a	529	1044	66	PROTEIN_MODIFICATION_PROCESS	0.0015425	ANXA1,APH1B,B3GALT2,CCL2,CLCF1,CSNK1E,CSTA,DUSP8,ERBB3,FES,FURIN,FUT9,GAL3ST1,GALNT2,GCNT1,GSK3B,ICK,LOX,LOXL1,LOXL2,MAN2B1,MAP3K8,MMP15,PIGB,PLK3,POMT1,PTPN2,PTPRC,PTPRD,SIRT2,SNRK,SRPK2,TAOK3,TNK2,TSPAN7,BRCA1,CAMK4,CARM1,CCDC88C,CHST4,CSNK1A1,DUSP5,DUSP6,EPHA5,FBXO11,HDAC6,HUWE1,LDLR,MAN1A2,MAP3K10,MAP3K3,MAP4K4,METAP1,MTMR3,MYLK,NMT2,PRKCD,PTPN22,PTPRZ1,SIRT1,SMG1,TGFBR1,TSG101,UCHL1,ULK1,WNK1	0.0407969
miR-181a	411	1044	53	REGULATION_OF_RNA_METABOLIC_PROCESS	0.00214356	BRD8,LRRFIP1,MDFIC,MED13,SLC2A4RG,SOD2,TNFRSF1A,MYCN,TCF12,CSDA,SPI1,ELF4,MNX1,ZHX2,RUNX1,SP100,FOSL1,PATZ1,ZNF238,PLAGL1,VEZF1,ZFPM2,ZNF74,LITAF,BRCA1,CARM1,MKL2,NOTCH2,PABPC1,RSF1,SIRT1,TIAL1,TMF1,ARID1A,AHR,TWIST1,ID4,HMGB2,HMGA2,NANOG,PBX3,SMAD2,NFYB,NR6A1,STAT3,TEAD4,FOS,SNAI2,ZNF148,ZNF35,ZNF136,ZNF350,GATA6	0.0477957
miR-181a	174	1044	27	NEGATIVE_REGULATION_OF_DEVELOPMENTAL_PROCESS	0.00210157	ANXA1,ANXA4,AVEN,BCL2A1,BCL3,BIRC3,CCL2,CLCF1,FAS,GSK3B,HSPB1,IER3,NF1,NOTCH1,PML,SERPINF1,SIRT2,SOCS3,TNFAIP8,BCL2,CBX4,EREG,HSP90B1,IL1A,MCL1,NOTCH2,SRGN	0.0477957
miR-181a	557	1044	70	POSITIVE_REGULATION_OF_CELLULAR_PROCESS	0.000923807	BCL3,CASP1,CASP4,CASP8,CDK5R1,CDKN1B,CIDEB,CLCF1,DCC,DERL2,DPF1,FAS,FLNA,GSK3B,HTR2B,IL15,LAMB1,LGALS1,LIF,LTBR,MAPT,MDFIC,MED13,NF1,NOD2,NRP1,PCBP4,PML,PTPRC,PYCARD,RHOG,SERPINF1,TAOK3,TCIRG1,TGFBR2,TIMP1,TLR2,TNFRSF10B,TNFRSF1A,TNFSF4,TNK2,TRADD,TRIM38,TRIP6,SPI1,ELF4,RUNX1,FOSL1,PLAGL1,LITAF,ARF6,BCL2L11,BRCA1,CUL5,EREG,FKBP1A,HIPK2,MAP3K10,MAP3K3,MAPK1,MKL2,NOTCH2,PMAIP1,RSF1,TGFBR1,TIAL1,TSH…	0.0304856
miR-181a	583	1044	77	NEGATIVE_REGULATION_OF_BIOLOGICAL_PROCESS	0.000109614	ACTN1,AIF1,ANXA1,ANXA4,APOBEC3G,AVEN,BAI1,BCL2A1,BCL3,BIRC3,CAPG,CCL2,CD164,CD33,CDKN1B,CLCF1,EMP3,FAS,FURIN,GSK3B,HSPB1,IER3,IGFBP6,LIF,NF1,NOTCH1,PCBP4,PML,PTPRC,RARRES1,RPRM,S100A11,SERPINE1,SERPINF1,SIRT2,SOCS3,TAOK3,TAX1BP3,TERF2IP,TGFBI,TIMP1,TNFAIP3,TNFAIP8,VCL,CSDA,SPI1,ZHX2,VDR,ZNF238,PLAGL1,ARF6,ATP8B1,BCL2,BRCA1,CAPRIN2,CBX4,CUL5,EREG,HSP90B1,IL1A,MCL1,NLK,NOTCH2,RSF1,SIRT1,SRGN,TNIP1,…	0.00904319
miR-181a	305	1044	44	REGULATION_OF_APOPTOSIS	0.000526768	ANXA1,ANXA4,AVEN,BCL2A1,BCL3,BIRC3,CASP4,CCL2,CDK5R1,CDKN1B,CIDEB,CLCF1,CTSB,DCC,DPF1,FAS,GSK3B,HSPB1,IER3,LGALS1,NF1,PCBP4,PML,PTPRC,PYCARD,SOCS3,TLR2,TNFAIP8,TRADD,PLAGL1,BCL2,BCL2L11,BRCA1,CBX4,CUL5,HSP90B1,IL1A,MADD,MAP3K10,MAPK1,MCL1,NOTCH2,PMAIP1,TIAL1	0.0194273
miR-181a	306	1044	44	REGULATION_OF_PROGRAMMED_CELL_DEATH	0.000565158	ANXA1,ANXA4,AVEN,BCL2A1,BCL3,BIRC3,CASP4,CCL2,CDK5R1,CDKN1B,CIDEB,CLCF1,CTSB,DCC,DPF1,FAS,GSK3B,HSPB1,IER3,LGALS1,NF1,PCBP4,PML,PTPRC,PYCARD,SOCS3,TLR2,TNFAIP8,TRADD,PLAGL1,BCL2,BCL2L11,BRCA1,CBX4,CUL5,HSP90B1,IL1A,MADD,MAP3K10,MAPK1,MCL1,NOTCH2,PMAIP1,TIAL1	0.0194273
miR-181a	564	1044	78	INTRACELLULAR_SIGNALING_CASCADE	2.02422e-05	ARHGAP29,ARHGAP4,BCL3,C5AR1,CASP1,CASP7,CASP8,CCL2,CIDEB,CLCF1,CLEC7A,CXCR4,DERL2,DUSP8,ELMO1,FLNA,FPR1,GABBR1,GADD45G,GNA15,GSK3B,HRH1,HTR2B,ICK,LGALS1,LTBR,MAPK8IP3,MDFIC,MED13,NF1,NMI,NOD2,PCBP4,PML,PTGER4,RHOD,RHOG,RRAS,RUNDC3A,SHC1,SOCS3,SRPK2,STMN1,TAOK3,TAX1BP3,TNFAIP3,TNFRSF10B,TNFRSF1A,TNK2,TRADD,TREM1,TRIM38,TRIP6,STAT5A,LITAF,ARF6,ARFIP2,BRCA1,DUSP6,FKBP1A,GNAI3,HIPK2,MADD,MAP3K10,MAP3…	0.00333997
miR-181a	488	1044	64	REGULATION_OF_TRANSCRIPTION	0.000499734	BCL3,BRD8,FLNA,LRRFIP1,MDFIC,MED13,NOD2,PML,PYCARD,SIRT2,SLC2A4RG,SOD2,TNFRSF1A,MYCN,TCF12,CSDA,SPI1,ELF4,MNX1,ZHX2,RUNX1,SP100,FOSL1,VDR,PATZ1,ZNF238,PLAGL1,VEZF1,ZFPM2,ZNF74,LITAF,ATP8B1,BRCA1,CARM1,EREG,MKL2,NOTCH2,PRDX3,RSF1,SIRT1,TGFBR1,TGFBRAP1,TIAL1,TMF1,ARID1A,AHR,TWIST1,ID4,HMGB2,HMGA2,NANOG,PBX3,SMAD2,NFYB,NR6A1,STAT3,TEAD4,FOS,SNAI2,ZNF148,ZNF35,ZNF136,ZNF350,GATA6	0.0194273
miR-181a	52	1044	13	CELLULAR_DEFENSE_RESPONSE	0.000375252	C5AR1,CCR5,CLEC5A,KLRC3,KLRG1,LILRB2,LY96,NCF2,TCIRG1,FOSL1,VEZF1,KLRC4,ZNF148	0.0162939
miR-181a	383	1044	54	APOPTOSIS_GO	0.000233121	ANXA1,ANXA4,AVEN,BCL2A1,BCL3,BIRC3,CASP4,CASP7,CASP8,CCL2,CD14,CDK5R1,CDKN1B,CIB1,CIDEB,CLCF1,CTSB,CXCR4,CYFIP2,DCC,DPF1,FAS,GSK3B,HSPB1,IER3,IL2RA,LGALS1,NF1,PCBP4,PML,PTPRC,PYCARD,SIAH1,SOCS3,TLR2,TNFAIP8,TRADD,PLAGL1,BCL2,BCL2L11,BRCA1,CBX4,CUL5,HSP90B1,IL1A,MADD,MAP3K10,MAPK1,MCL1,NOTCH2,PMAIP1,SRGN,TIAL1,AHR	0.0140632
miR-181a	72	1044	15	REGULATION_OF_I_KAPPAB_KINASE_NF_KAPPAB_CASCADE	0.0011044	CASP1,CASP8,FLNA,HTR2B,LGALS1,LTBR,NOD2,TNFAIP3,TNFRSF10B,TNFRSF1A,TRADD,TRIM38,LITAF,FKBP1A,MAP3K3	0.0350435
miR-21	351	1660	76	REGULATION_OF_BIOLOGICAL_QUALITY	2.97283e-05	ABCA1,ATP1A1,ATP1A2,ATP1A3,BDKRB2,C3AR1,C5AR1,CAPG,CAV1,CCL2,CCL7,CCR1,CCR5,CD59,CDKN1A,CDKN1B,CP,CXCR4,DCBLD2,DERL2,DYRK3,F13A1,FTH1,FTL,GNA15,GPX1,GSN,HCLS1,HFE,IL6,ITGB3,KCNMB2,LYN,MCHR1,MYH9,NF1,NPC1,NPC2,NUPR1,PLAT,PML,PROS1,PTGS1,PTGS2,PTPRC,RAB3A,RENBP,SERPINE1,SLC22A4,SNCAIP,SPHK1,STC1,TGFB1,THBD,TPP1,USH1C,WAS,SPI1,MAFB,BCL2,CCL1,CCR7,CDK6,DERL1,GGCX,GNAQ,LATS1,MDM4,PTEN,RASA1,RB1,TGFB2,…	0.000791157
miR-21	742	1660	129	SYSTEM_DEVELOPMENT	0.00250869	ADAM12,ALDH5A1,ANG,ANGPTL4,ANXA2,APBA2,ATP2B2,BTK,CBLN1,CCL2,CD1D,CD4,CDK5R1,CIT,CMKLR1,COL13A1,COL18A1,COL1A1,COL1A2,COL5A2,COL6A3,CSF1,CSPG5,DLL3,DOC2A,DYRK3,EMP1,ENG,EXT2,FLNA,GAA,HBEGF,HCK,HCLS1,IFI16,IGFBP3,IGFBP4,IL10,IL18,IL8,LAMB1,LAMC1,LST1,LYN,MAPT,MMP9,MPPED2,MSTN,MYH9,MYL6,NF1,NRP1,NRP2,NRXN1,OSTF1,PAFAH1B3,PDPN,PHGDH,PLOD1,PML,POSTN,PTCH1,PTPRC,RAB26,RCAN1,RND1,SCIN,SECTM1,SERPINF1,S…	0.0283517
miR-21	96	1660	31	POSITIVE_REGULATION_OF_SIGNAL_TRANSDUCTION	2.62253e-06	ACVR2B,CANT1,CARD9,CASP1,CASP8,CLCF1,ECM1,FADD,FLNA,HCLS1,HMOX1,IKBKE,LGALS1,LGALS9,LTBR,LYN,NOD2,PTPRC,SECTM1,SLC20A1,TNFRSF10B,TNFRSF1A,TRADD,TRIM38,ZDHHC17,LITAF,FASLG,IL12A,MALT1,MYD88,TP63	0.000108179
miR-21	128	1660	29	ENZYME_LINKED_RECEPTOR_PROTEIN_SIGNALING_PATHWAY	0.00419552	ACVR2B,BDKRB2,DOK1,ENG,FRS3,GDF15,LCP2,LEFTY2,LTBP2,MAPK8IP2,NTRK3,PIK3R1,PTPRD,PTPRT,PXN,RPS6KA5,SHC1,TGFB1,TGFBR3,BMPR2,EGFR,ERBB2,FMOD,FRS2,GDF5,HPGD,IGF1R,SMAD7,SMAD1	0.0417025
miR-21	129	1660	31	MULTI_ORGANISM_PROCESS	0.00116986	ADM,APOBEC3G,BCL3,CD1D,CD4,CXCR4,FCGRT,FGR,HLA-DPB1,IFNAR1,IFNGR2,IL10,ISG20,LILRB1,NOD2,PRF1,PTPRC,SLC11A1,STAB1,TGFB1,TNIP1,TRO,FOSL1,MAFF,BCL2,DERL1,HPGD,IL12A,IVNS1ABP,PTGFR,WWP1	0.0160614
miR-21	124	1660	36	POSITIVE_REGULATION_OF_CELL_PROLIFERATION	6.87448e-06	ANG,CD47,CD86,CDKN1A,CSF1,CUL3,DERL2,HCLS1,ICOSLG,IL15,IL18,IL6,LAMB1,LAMC1,LIF,LRP5,LYN,NRP1,PTPRC,RHOG,SPHK1,TCIRG1,TGFBR2,TIMP1,TNFRSF11A,TNFSF4,FOSL1,AGGF1,CDK6,CXCL10,EGFR,ERBB2,IGF1R,TGFB2,VEGFA,MYC	0.00023631
miR-21	506	1660	111	CELL_DEVELOPMENT	2.26017e-07	ADAM12,ANGPTL4,ANXA1,ANXA4,ATP2B2,BCL2A1,BCL3,BIRC3,BTK,CASP4,CASP7,CASP8,CCL2,CD14,CD74,CDK5R1,CDKN1A,CDKN1B,CIB1,CIDEB,CIT,CLCF1,CTSB,CUL3,CXCR4,DDX25,DPF1,FADD,FAS,GADD45A,GADD45B,GPR65,GPX1,HSP90B1,HSPB1,IER3,IFI16,IGFBP3,IL1A,IL1B,IL2RA,IL6,LAMB1,LEFTY2,LGALS1,LST1,MAPT,MCL1,MOAP1,NF1,NLRP3,NRP1,NRP2,NRXN1,NUAK2,PHLDA2,PML,PPP1R15A,PTPN6,PTPRC,PYCARD,RND1,S100A4,SCIN,SERPINF1,SH3GLB1,SLIT1,S…	1.43434e-05
miR-21	134	1660	32	NEGATIVE_REGULATION_OF_APOPTOSIS	0.00110003	ANGPTL4,ANXA1,ANXA4,BCL2A1,BCL3,BIRC3,CCL2,CD74,CLCF1,FAS,GPX1,HSP90B1,HSPB1,IER3,IL1A,IL6,MCL1,NUAK2,SH3GLB1,SOCS3,SPHK1,TNFAIP8,TXNDC5,BCL2,BNIP2,CBX4,HIPK3,IGF1R,RASA1,RTN4,VEGFA,NFKB1	0.0153818
miR-21	135	1660	32	REGULATION_OF_KINASE_ACTIVITY	0.00125533	ANG,C5AR1,CD4,CDK5R1,CXCR4,DIRAS3,DUSP8,FPR1,GADD45A,GADD45B,GADD45G,MAP2K3,NF1,PTPRC,SHC1,ZAK,APC,CCND1,CCNG1,CDC25A,DAXX,EGFR,ERBB2,HIPK3,IRAK1,LATS1,MALT1,MAP3K2,PDCD4,PPAP2A,PTEN,RB1	0.016182
miR-21	134	1660	32	REGULATION_OF_PROTEIN_KINASE_ACTIVITY	0.00110003	ANG,C5AR1,CD4,CDK5R1,CXCR4,DIRAS3,DUSP8,FPR1,GADD45A,GADD45B,GADD45G,MAP2K3,NF1,PTPRC,SHC1,ZAK,APC,CCND1,CCNG1,CDC25A,DAXX,EGFR,ERBB2,HIPK3,IRAK1,LATS1,MALT1,MAP3K2,PDCD4,PPAP2A,PTEN,RB1	0.0153818
miR-21	6	1660	4	REGULATION_OF_TYROSINE_PHOSPHORYLATION_OF_STAT_PROTEIN	0.00427935	CLCF1,HCLS1,LYN,IL12A	0.0420293
miR-21	1423	1660	274	SIGNAL_TRANSDUCTION	5.90371e-10	ABCA1,ACCN2,ACCN3,ACVR2B,ADAM9,ADAMTS1,ADM,AKAP12,AKAP7,ANG,ANXA1,ANXA4,ARHGAP29,ARHGAP4,ARHGDIB,ARHGEF7,BCL3,BDKRB2,BIRC3,BRD8,BTK,C3,C3AR1,C5AR1,CANT1,CAP1,CARD9,CASP1,CASP7,CASP8,CCK,CCL2,CCL20,CCL7,CCR1,CCR5,CD14,CD33,CD47,CD59,CD74,CDK5R1,CIDEB,CLCF1,CLEC5A,CLEC7A,CLIC1,CSF1R,CSNK1D,CXCL14,CXCL6,CXCR4,DERL2,DIRAS3,DOK1,DUSP8,ECM1,ENG,ERBB4,EXT2,FADD,FAS,FCGR1A,FCGR2B,FGF9,FLNA,FPR1,FRS3,FYB,…	2.33922e-07
miR-21	555	1660	105	CELL_SURFACE_RECEPTOR_LINKED_SIGNAL_TRANSDUCTION_GO_0007166	0.000345257	ABCA1,ACVR2B,ADAMTS1,AKAP12,ANG,ANXA1,BDKRB2,BIRC3,BRD8,C3,C3AR1,C5AR1,CAP1,CCL2,CCR1,CCR5,CD14,CD47,CD59,CDK5R1,CXCR4,DOK1,ENG,FPR1,FRS3,GABBR1,GABRG2,GDF15,GNA15,GNG4,GPR65,GPSM2,GRIN2C,HRH1,HTR2A,IFNAR1,IFNGR2,IL13RA1,IL2RA,IL6,IL6R,IL7R,IL8,LCP2,LEFTY2,LILRB2,LILRB3,LTBP2,LY96,MAGI1,MAPK8IP2,MARCO,MCHR1,NF1,NTRK3,OSMR,P2RY6,PIK3CG,PIK3R1,PTAFR,PTCH1,PTPN6,PTPRC,PTPRD,PTPRT,PXN,PYCARD,RAPGEF4,…	0.00632971
miR-21	137	1660	32	REGULATION_OF_TRANSFERASE_ACTIVITY	0.00162395	ANG,C5AR1,CD4,CDK5R1,CXCR4,DIRAS3,DUSP8,FPR1,GADD45A,GADD45B,GADD45G,MAP2K3,NF1,PTPRC,SHC1,ZAK,APC,CCND1,CCNG1,CDC25A,DAXX,EGFR,ERBB2,HIPK3,IRAK1,LATS1,MALT1,MAP3K2,PDCD4,PPAP2A,PTEN,RB1	0.0202993
miR-21	384	1660	92	PROGRAMMED_CELL_DEATH	3.73814e-08	ANGPTL4,ANXA1,ANXA4,BCL2A1,BCL3,BIRC3,BTK,CASP4,CASP7,CASP8,CCL2,CD14,CD74,CDK5R1,CDKN1A,CDKN1B,CIB1,CIDEB,CLCF1,CTSB,CUL3,CXCR4,DPF1,FADD,FAS,GADD45A,GADD45B,GPR65,GPX1,HSP90B1,HSPB1,IER3,IFI16,IGFBP3,IL1A,IL1B,IL2RA,IL6,LGALS1,MCL1,MOAP1,NF1,NLRP3,NUAK2,PHLDA2,PML,PPP1R15A,PTPN6,PTPRC,PYCARD,SCIN,SH3GLB1,SOCS3,SPHK1,SRGN,TGFB1,TIA1,TLR2,TNFAIP8,TRADD,TSPO,TXNDC5,ZAK,AHR,APAF1,BCL2,BNIP2,BRCA1,C…	4.40567e-06
miR-21	67	1660	21	HEMOPOIESIS	0.000168875	CD1D,CD4,CSF1,DYRK3,HCLS1,IFI16,IL10,LYN,MMP9,MYH9,PTPRC,SCIN,SNRK,SPI1,RUNX1,MAFB,CDC42,CDK6,SOCS5,TGFB2,FOXO3	0.00357236
miR-21	72	1660	22	IMMUNE_SYSTEM_DEVELOPMENT	0.000180556	CD1D,CD4,CSF1,DYRK3,HCLS1,IFI16,IL10,LYN,MMP9,MYH9,PTPRC,SCIN,SNRK,TGFB1,SPI1,RUNX1,MAFB,CDC42,CDK6,SOCS5,TGFB2,FOXO3	0.00372398
miR-21	232	1660	67	DEFENSE_RESPONSE	1.13417e-09	AIF1,ALOX5AP,ANXA1,AOAH,APOBEC3G,C2,C3AR1,C5AR1,CCL20,CCR1,CCR5,CD1D,CD300C,CD84,CHST2,CLEC5A,COLEC12,CSF3R,CXCL2,CXCL6,CXCR4,CYBB,HLA-B,HP,HRH1,IL10RB,IL1A,IL1RAP,IL8,ITGB1,KCNN4,LGALS3BP,LILRB2,LILRB3,LSP1,LY75,LY96,LYZ,MNDA,NCF1,NCF2,NLRP3,NOD2,PRF1,PTAFR,PTPRC,PTX3,RNASE6,S100A8,S100A9,STAB1,TCIRG1,TGFB1,TNFRSF1A,TNIP1,TYROBP,VPS45,WAS,CEBPB,FOS,FOSL1,BCL2,CCR7,CXCL10,IL12A,ITK,NFKB1	2.33922e-07
miR-21	88	1660	28	I_KAPPAB_KINASE_NF_KAPPAB_CASCADE	1.08276e-05	BCL3,CANT1,CARD9,CASP1,CASP8,ECM1,FADD,FLNA,HMOX1,IKBKE,LGALS1,LGALS9,LTBR,NOD2,SECTM1,SLC20A1,SQSTM1,TNFAIP3,TNFRSF10B,TNFRSF1A,TRADD,TRIM38,ZDHHC17,LITAF,FASLG,IRAK1,MALT1,MYD88	0.000343568
miR-21	128	1660	30	BEHAVIOR	0.00211139	C5AR1,CCL2,CCL20,CCL7,CCR5,CMKLR1,CXCL14,CXCL2,CXCL6,CXCR4,DOCK2,FPR1,IL10,IL8,ITGB2,MCHR1,NF1,PLAU,PLAUR,PTAFR,RNASE2,SYK,TRPV1,VLDLR,FOSL1,CCL1,CCR7,CXCL10,PLD1,TGFB2	0.0245338
miR-21	150	1660	35	REGULATION_OF_PROTEIN_METABOLIC_PROCESS	0.00102961	BACE2,BCL3,CAPG,CLCF1,DDX25,ETF1,FURIN,GSN,HCLS1,HSPB1,IGF2BP2,IGFBP3,IL10,IL6,ITGB2,LYN,MAPT,TGFB1,TIMP1,TLR1,TPP1,APC,BRCA1,CCND1,CDC42,CLASP1,EGFR,EIF4A2,EIF5,IL12A,LATS1,MDM4,RASA1,SET,TLR4	0.0153818
miR-21	171	1660	43	REGULATION_OF_SIGNAL_TRANSDUCTION	4.79466e-05	ACVR2B,CANT1,CARD9,CASP1,CASP8,CLCF1,ECM1,ENG,FADD,FLNA,GNG4,HCLS1,HMOX1,IKBKE,LGALS1,LGALS9,LTBR,LYN,MAPK8IP2,MAPK8IP3,NF1,NOD2,PTPRC,RGS2,RGS9,SECTM1,SHC1,SLC20A1,SQSTM1,TGFB1,TNFAIP3,TNFRSF10B,TNFRSF1A,TRADD,TRIM38,ZDHHC17,LITAF,FASLG,IL12A,MALT1,MYD88,PTEN,TP63	0.00119866
miR-21	44	1660	14	NEGATIVE_REGULATION_OF_PROTEIN_METABOLIC_PROCESS	0.00169975	BACE2,BCL3,CAPG,FURIN,GSN,IGFBP3,IL10,IL6,TIMP1,APC,CDC42,CLASP1,MDM4,SET	0.020622
miR-21	558	1660	119	NEGATIVE_REGULATION_OF_CELLULAR_PROCESS	4.00245e-07	ACTN1,ADAMTS1,AIF1,ANG,ANGPTL4,ANXA1,ANXA4,ARHGDIB,BACE2,BCL2A1,BCL3,BIRC3,CAPG,CCL2,CD33,CD74,CDKN1A,CDKN1B,CLCF1,COL18A1,CUL3,DCBLD2,EMP3,FAS,FTH1,FURIN,GADD45A,GLA,GPNMB,GPX1,GSN,HSP90B1,HSPB1,IER3,IGFBP3,IGFBP6,IL10,IL1A,IL1B,IL6,IL8,LIF,LST1,MCL1,NF1,NLRP3,NUAK2,PML,PPP1R15A,PTPRC,QSOX1,RARRES1,RND1,S100A11,SCIN,SH3GLB1,SOCS3,SPHK1,SSTR2,TGFB1,TGFBI,TIMP1,TNFAIP3,TNFAIP8,TXNDC5,VCL,ZAK,ZMYND…	2.35858e-05
miR-21	80	1660	26	LOCOMOTORY_BEHAVIOR	1.44973e-05	C5AR1,CCL2,CCL20,CCL7,CCR5,CMKLR1,CXCL14,CXCL2,CXCL6,CXCR4,DOCK2,FPR1,IL10,IL8,ITGB2,PLAU,PLAUR,PTAFR,RNASE2,SYK,FOSL1,CCL1,CCR7,CXCL10,PLD1,TGFB2	0.000427151
miR-21	29	1660	11	REGULATION_OF_CELL_ADHESION	0.00104819	ARHGDIB,CD47,IL18,IL8,NF1,RND1,TGFBI,CDK6,IL12A,PTEN,RASA1	0.0153818
miR-21	379	1660	87	REGULATION_OF_DEVELOPMENTAL_PROCESS	6.45871e-07	ANGPTL4,ANXA1,ANXA4,BCL2A1,BCL3,BIRC3,BTK,CASP4,CCL2,CD74,CDK5R1,CDKN1A,CDKN1B,CIDEB,CLCF1,CTSB,CUL3,DPF1,FADD,FAS,GPX1,HSP90B1,HSPB1,IER3,IFI16,IGFBP3,IL1A,IL6,LGALS1,MAPT,MCL1,MOAP1,MYH9,NF1,NLRP3,NUAK2,PML,PTPRC,PYCARD,SCIN,SERPINF1,SH3GLB1,SOCS3,SPHK1,SRGN,STAB1,TGFB1,TIA1,TLR2,TNFAIP8,TRADD,TXNDC5,ZAK,SPI1,RUNX1,MAFB,AGGF1,APAF1,BCL2,BNIP2,BRCA1,CBX4,CDC42,CDK6,CYCS,DAXX,FASLG,HIPK3,IGF1R,IL…	3.55229e-05
miR-21	33	1660	15	MYELOID_CELL_DIFFERENTIATION	1.03721e-05	CSF1,DYRK3,HCLS1,IFI16,LYN,MMP9,MYH9,SCIN,SNRK,SPI1,RUNX1,MAFB,CDC42,CDK6,FOXO3	0.000342279
miR-21	67	1660	24	POSITIVE_REGULATION_OF_I_KAPPAB_KINASE_NF_KAPPAB_CASCADE	4.65583e-06	CANT1,CARD9,CASP1,CASP8,ECM1,FADD,FLNA,HMOX1,IKBKE,LGALS1,LGALS9,LTBR,NOD2,SECTM1,SLC20A1,TNFRSF10B,TNFRSF1A,TRADD,TRIM38,ZDHHC17,LITAF,FASLG,MALT1,MYD88	0.000174594
miR-21	11	1660	6	LEUKOCYTE_CHEMOTAXIS	0.00168726	DOCK2,IL10,IL8,ITGB2,SYK,TGFB2	0.020622
miR-21	902	1660	158	MULTICELLULAR_ORGANISMAL_DEVELOPMENT	0.000603568	ACVR2B,ADAM12,ALDH5A1,ANG,ANGPTL4,ANXA2,APBA2,ARHGDIB,ATP2B2,BST1,BTK,CBLN1,CCL2,CD1D,CD4,CDK5R1,CHST2,CIT,CMKLR1,COL13A1,COL18A1,COL1A1,COL1A2,COL5A2,COL6A3,CREG1,CSF1,CSF1R,CSPG5,DLL3,DOC2A,DYRK3,EMP1,ENG,ERBB4,EXT2,FES,FLNA,GAA,GPR65,HBEGF,HCK,HCLS1,IFI16,IGFBP3,IGFBP4,IL10,IL18,IL6R,IL8,KCNMB2,LAMB1,LAMC1,LEFTY2,LIF,LST1,LYN,MAPT,MCL1,MMP9,MPPED2,MSTN,MYH9,MYL6,NASP,NF1,NRP1,NRP2,NRXN1,OSTF1,…	0.0097636
miR-21	50	1660	15	ANATOMICAL_STRUCTURE_FORMATION	0.00227624	ANG,ANGPTL4,IL18,IL8,MYH9,NF1,PML,SERPINF1,SPHK1,STAB1,RUNX1,AGGF1,RHOB,TGFB2,VEGFA	0.0260819
miR-21	9	1660	6	PEPTIDE_METABOLIC_PROCESS	0.000393134	FURIN,PAM,PGCP,TAPBP,TPP1,DMD	0.00695927
miR-21	20	1660	9	ADAPTIVE_IMMUNE_RESPONSE_GO_0002460	0.000703	C2,CD74,IL10,IL18,PTPRC,TGFB1,IL12A,MALT1,SOCS5	0.0109429
miR-21	113	1660	34	INFLAMMATORY_RESPONSE	5.19906e-06	AIF1,ALOX5AP,ANXA1,AOAH,C2,C3AR1,CCL20,CCR1,CCR5,CHST2,CXCL2,CXCL6,CXCR4,CYBB,HRH1,IL10RB,IL1A,IL1RAP,IL8,LY75,LYZ,NLRP3,PTAFR,PTX3,S100A8,S100A9,TGFB1,TNFRSF1A,VPS45,CEBPB,FOS,CCR7,CXCL10,NFKB1	0.000186488
miR-21	455	1660	103	RESPONSE_TO_STRESS	1.24903e-07	ADM,AIF1,ALOX5AP,ANG,ANXA1,AOAH,AQP9,BCL3,C2,C3AR1,CCL20,CCR1,CCR5,CD59,CHST2,CIB1,CIDEB,CREBBP,CSNK1D,CXCL2,CXCL6,CXCR4,CYBB,DCBLD2,DERL2,DNAJB1,DUSP1,F13A1,GADD45A,GADD45B,GADD45G,HRH1,HSP90B1,HSPA6,HSPB1,IFI16,IL10RB,IL1A,IL1RAP,IL8,ITGB3,LY75,LYVE1,LYZ,NF1,NLRP3,NUAK2,PDIA5,PDLIM1,PLAT,PLOD1,PLOD2,PML,PPP1R15A,PROS1,PTAFR,PTX3,RAD21,RAD52,RPS6KA5,S100A8,S100A9,SERPINE1,SERPINH1,SOD2,SQSTM1,TG…	1.12629e-05
miR-21	89	1660	23	CELLULAR_CATION_HOMEOSTASIS	0.00176331	ATP1A1,ATP1A2,ATP1A3,BDKRB2,C3AR1,C5AR1,CCL2,CCL7,CCR1,CCR5,CP,CXCR4,FTH1,FTL,GNA15,HFE,MCHR1,PTPRC,STC1,BCL2,CCL1,CCR7,MYC	0.021083
miR-21	673	1660	118	REGULATION_OF_CELLULAR_METABOLIC_PROCESS	0.00282345	ABCA1,ACVR2B,ANG,BACE2,BCL3,BRD8,CAPG,CDKN1A,CDKN1B,CLCF1,CREBBP,CREG1,CRTC1,DDX25,ENG,ETF1,FLNA,FURIN,GLA,GSN,HCLS1,HSPB1,IGF2BP2,IGFBP3,IL10,IL6,IL7R,ITGB2,JMJD1C,LRRFIP1,LYN,MAP2K3,MAPT,MSTN,NLRP3,NOD2,NPC2,PML,POLR2L,PYCARD,RPS6KA5,S100A11,SOD2,SQSTM1,TARBP1,TGFB1,TIMP1,TLR1,TNFRSF1A,TPP1,ZMYND11,ARID4A,ARID5A,AHR,MYCN,TCF12,SREBF2,CSDA,SPI1,ELF4,ZHX2,PBX1,SMARCC2,RUNX1,SP100,STAT3,TEAD4,FOSL…	0.0306493
miR-21	261	1660	54	RESPONSE_TO_CHEMICAL_STIMULUS	0.00124709	ANG,AQP9,C5AR1,CCL2,CCL20,CCL7,CCR5,CLEC7A,CMKLR1,CXCL14,CXCL2,CXCL6,CXCR4,DERL2,DNAJB1,DOCK2,DUSP1,FPR1,GPX1,HCLS1,HSPA6,HSPB1,IL10,IL8,ITGB2,KCNMB2,LYN,MVP,NDRG1,NOD2,PDLIM1,PLAU,PLAUR,PTAFR,RNASE2,RPS6KA5,SERPINH1,SLC22A18,SOD2,SSTR2,STC1,SYK,TRPV1,AHR,FOSL1,BCL2,BRCA1,CCL1,CCR7,CXCL10,DERL1,LATS1,PLD1,TGFB2	0.016182
miR-21	192	1660	45	POSITIVE_REGULATION_OF_DEVELOPMENTAL_PROCESS	0.000192801	ANGPTL4,BCL3,BTK,CASP4,CDK5R1,CDKN1A,CDKN1B,CIDEB,CUL3,DPF1,FADD,FAS,IFI16,IGFBP3,MAPT,NF1,PML,PTPRC,PYCARD,SCIN,SERPINF1,SPHK1,TGFB1,TIA1,TLR2,TRADD,ZAK,RUNX1,AGGF1,BRCA1,CDC42,DAXX,FASLG,IL12A,PRKCE,PTEN,RHOB,SMNDC1,SOCS5,TGFB2,TOP2A,TP53BP2,FOXO3,TP63,BCL6	0.00387954
miR-21	397	1660	78	POST_TRANSLATIONAL_PROTEIN_MODIFICATION	0.000627952	ANXA1,APH1B,BTK,CCL2,CLCF1,CREBBP,CSNK1D,CSTA,DUSP3,DUSP5,DUSP8,DYRK3,FES,FGR,FURIN,FYB,GMFG,HCK,HCLS1,IGFBP3,IKBKE,ITGB2,LYN,MAP3K8,MAPKAPK2,MAST1,MYLK,NMT2,NUAK2,PARP2,PIGT,PLK3,PRKCD,PTCH1,PTPN2,PTPN4,PTPN6,PTPRC,PTPRD,PTPRT,QSOX1,RPS6KA5,SNRK,STK10,TGFB1,TPST2,ZAK,BRCA1,CCND1,CDK2AP1,CSNK1A1,DUSP10,EGFR,EPM2A,ERBB2,HIPK3,IGF1R,IL12A,LATS1,MAP3K2,MKNK2,NCSTN,PARP1,PRKCE,PTEN,PTPN14,PTPN3,RNF11…	0.00996269
miR-21	207	1660	62	IMMUNE_RESPONSE	9.71388e-10	APOBEC3G,AQP9,ARHGDIB,BST1,C2,C5AR1,CCL2,CCL20,CCR1,CCR5,CD1D,CD74,CD86,CMKLR1,COLEC12,CTSC,CTSS,CXCR4,FCGR1A,FCGR2B,FCGR3B,FCGRT,FTH1,FYB,GBP2,GPR65,HAMP,IFITM2,IFITM3,IL10,IL10RB,IL15,IL16,IL18,IL1R2,IL2RA,IL4R,IL6,IL6R,IL7R,LCP2,LILRB2,LTF,LY75,MR1,NCF4,PTAFR,PTPRC,RGS1,SECTM1,TAPBP,TGFB1,TREM1,WAS,TCF12,CEBPB,BCL2,IL12A,MALT1,SOCS5,ST6GAL1,TGFB2	2.33922e-07
miR-21	69	1660	22	HEMOPOIETIC_OR_LYMPHOID_ORGAN_DEVELOPMENT	8.96225e-05	CD1D,CD4,CSF1,DYRK3,HCLS1,IFI16,IL10,LYN,MMP9,MYH9,PTPRC,SCIN,SNRK,TGFB1,SPI1,RUNX1,MAFB,CDC42,CDK6,SOCS5,TGFB2,FOXO3	0.00205385
miR-21	42	1660	15	ANGIOGENESIS	0.00029211	ANG,ANGPTL4,IL18,IL8,MYH9,NF1,PML,SERPINF1,SPHK1,STAB1,RUNX1,AGGF1,RHOB,TGFB2,VEGFA	0.00560443
miR-21	24	1660	9	REGULATION_OF_ANGIOGENESIS	0.0032653	ANGPTL4,NF1,PML,SERPINF1,SPHK1,STAB1,RUNX1,AGGF1,RHOB	0.0345368
miR-21	943	1660	165	CELLULAR_PROTEIN_METABOLIC_PROCESS	0.000481244	ANG,ANXA1,APH1B,B3GALT2,BACE2,BCL3,BTK,C2,CAPG,CASP1,CASP4,CASP7,CASP8,CCL2,CD37,CFD,CLCF1,CREBBP,CSNK1D,CSTA,CTSB,CTSS,CTSZ,DDX25,DERL2,DUSP3,DUSP5,DUSP8,DYRK3,ERO1L,ETF1,FES,FGR,FURIN,FUT9,FYB,GALNT2,GCNT1,GMFG,GSN,HCK,HCLS1,HPSE,HSPB1,IGF2BP2,IGFBP3,IKBKE,IL10,IL18,IL6,ITGB2,LOX,LOXL1,LOXL2,LYN,MAN1C1,MAN2B1,MAP3K8,MAPK8IP2,MAPKAPK2,MAPT,MAST1,MGAT4A,MGAT4B,MMP14,MMP7,MMP9,MYH9,MYLK,NMT2,NUAK2…	0.00794198
miR-21	20	1660	8	HOMEOSTASIS_OF_NUMBER_OF_CELLS	0.00345273	DYRK3,HCLS1,IL6,LYN,SPI1,MAFB,CDK6,FOXO3	0.0351667
miR-21	97	1660	25	RESPONSE_TO_BIOTIC_STIMULUS	0.00118757	APOBEC3G,BCL3,CD1D,CXCR4,DERL2,DNAJB1,FGR,HSPA6,HSPB1,IFNAR1,IFNGR2,IL10,ISG20,LILRB1,NLRP3,NOD2,PTPRC,SERPINH1,SLC11A1,STAB1,FOSL1,BCL2,DERL1,IL12A,IVNS1ABP	0.0160614
miR-21	237	1660	59	PROTEIN_KINASE_CASCADE	2.88989e-06	ADAM9,BCL3,C5AR1,CANT1,CARD9,CASP1,CASP8,CCL2,CLCF1,CXCR4,DUSP8,ECM1,FADD,FLNA,FPR1,FYB,GADD45B,GADD45G,HCLS1,HMOX1,IFNAR1,IKBKE,LGALS1,LGALS9,LTBR,LYN,MAPK8IP2,MAPK8IP3,MAPKAPK2,MAST1,NF1,NOD2,RPS6KA5,SECTM1,SHC1,SLC20A1,SOCS3,SQSTM1,TNFAIP3,TNFRSF10B,TNFRSF1A,TRADD,TRIM38,ZAK,ZDHHC17,STAT3,LITAF,DAXX,DUSP10,FASLG,IL12A,IRAK1,MALT1,MAP3K2,MKNK2,MYD88,PTEN,SRPK2,WNK1	0.000113531
miR-21	64	1660	18	RESPONSE_TO_OTHER_ORGANISM	0.00196168	APOBEC3G,BCL3,CD1D,CXCR4,FGR,IFNAR1,IFNGR2,IL10,ISG20,LILRB1,NOD2,PTPRC,SLC11A1,STAB1,FOSL1,BCL2,IL12A,IVNS1ABP	0.0231198
miR-21	543	1660	109	BIOPOLYMER_MODIFICATION	2.21616e-05	ANXA1,APH1B,APOBEC3G,B3GALT2,BACE2,BTK,CCL2,CD37,CLCF1,CREBBP,CSNK1D,CSTA,DUSP3,DUSP5,DUSP8,DYRK3,ERO1L,FES,FGR,FURIN,FUT9,FYB,GALNT2,GCNT1,GMFG,HCK,HCLS1,IGFBP3,IKBKE,ITGB2,LOX,LOXL1,LOXL2,LYN,MAN1C1,MAN2B1,MAP3K8,MAPKAPK2,MAST1,MGAT4A,MGAT4B,MYLK,NMT2,NUAK2,P4HB,PAM,PARP2,PIGT,PLAT,PLK3,PLOD2,PLOD3,PRKCD,PTCH1,PTPN2,PTPN4,PTPN6,PTPRC,PTPRD,PTPRT,QSOX1,RPS6KA5,SEPHS1,SNRK,ST8SIA4,STK10,TGFB1,TPS…	0.000609443
miR-21	173	1660	42	HOMEOSTATIC_PROCESS	0.000137136	ABCA1,ATP1A1,ATP1A2,ATP1A3,BDKRB2,C3AR1,C5AR1,CAV1,CCL2,CCL7,CCR1,CCR5,CP,CXCR4,DYRK3,FTH1,FTL,GNA15,GPX1,HCLS1,HFE,IL6,KCNMB2,LYN,MCHR1,NF1,NPC1,NPC2,PTPRC,STC1,TPP1,USH1C,SPI1,MAFB,BCL2,CCL1,CCR7,CDK6,DERL1,HIF1A,MYC,FOXO3	0.00297728
miR-21	48	1660	17	VASCULATURE_DEVELOPMENT	0.000131964	ANG,ANGPTL4,IL18,IL8,MYH9,NF1,PDPN,PML,SERPINF1,SPHK1,STAB1,RUNX1,AGGF1,RASA1,RHOB,TGFB2,VEGFA	0.00294245
miR-21	21	1660	9	ADAPTIVE_IMMUNE_RESPONSE	0.00108085	C2,CD74,IL10,IL18,PTPRC,TGFB1,IL12A,MALT1,SOCS5	0.0153818
miR-21	104	1660	25	ANTI_APOPTOSIS	0.0033333	ANXA1,ANXA4,BCL2A1,BIRC3,CCL2,FAS,GPX1,HSP90B1,HSPB1,IER3,IL1A,MCL1,SH3GLB1,SOCS3,SPHK1,TNFAIP8,TXNDC5,BCL2,BNIP2,CBX4,HIPK3,IGF1R,RASA1,RTN4,NFKB1	0.0347967
miR-21	1046	1660	188	PROTEIN_METABOLIC_PROCESS	4.124e-05	ALDH5A1,ANG,ANXA1,APH1B,B3GALT2,BACE2,BCL3,BTK,C2,CAPG,CAPZA1,CASP1,CASP4,CASP7,CASP8,CCL2,CD37,CD74,CFD,CLCF1,CREBBP,CSNK1D,CSTA,CTSB,CTSS,CTSZ,DDX25,DERL2,DUSP3,DUSP5,DUSP8,DYRK3,ERO1L,ETF1,FAS,FES,FGR,FURIN,FUT9,FYB,GALNT2,GCNT1,GMFG,GSN,HCK,HCLS1,HFE,HPSE,HSPB1,IGF2BP2,IGFBP3,IKBKE,IL10,IL18,IL1RAP,IL6,ITGB2,LAMC1,LOX,LOXL1,LOXL2,LPXN,LYN,MAN1C1,MAN2B1,MAP3K8,MAPK8IP2,MAPKAPK2,MAPT,MAST1,MGAT…	0.00106322
miR-21	453	1660	94	CELL_PROLIFERATION_GO_0008283	2.15376e-05	ADAMTS1,AIF1,ANG,CD33,CD47,CD74,CD86,CDK5R1,CDKN1A,COL18A1,CREG1,CSF1,CSF1R,CUL3,CYR61,DAB2,DERL2,EMP1,EMP3,ERBB4,FES,FTH1,GPC4,GPNMB,GPX1,HCLS1,ICOSLG,IGFBP4,IGFBP6,IL15,IL15RA,IL18,IL1A,IL1B,IL2RA,IL6,IL6R,IL8,ISG20,LAMB1,LAMC1,LIF,LRP5,LST1,LYN,NASP,NF1,NRP1,OSMR,PTCH1,PTPRC,QSOX1,RARRES1,RHOG,S100A11,SCIN,SERPINF1,SIPA1,SPHK1,SSTR2,SYK,TCIRG1,TGFBI,TGFBR2,TIMP1,TNFRSF11A,TNFSF4,TSPO,ZMYND11,E…	0.000609443
miR-21	288	1660	88	IMMUNE_SYSTEM_PROCESS	8.02691e-14	APOBEC3G,AQP9,ARHGDIB,BST1,C2,C5AR1,CCL2,CCL20,CCR1,CCR5,CD1D,CD4,CD47,CD74,CD86,CLEC7A,CMKLR1,COLEC12,CSF1,CTSC,CTSS,CXCR4,DOCK2,DYRK3,FCGR1A,FCGR2B,FCGR3B,FCGRT,FTH1,FYB,GBP2,GPR65,HAMP,HCLS1,ICOSLG,IFI16,IFITM2,IFITM3,IL10,IL10RB,IL15,IL16,IL18,IL1R2,IL2RA,IL4R,IL6,IL6R,IL7R,IL8,ITGB2,LCP2,LILRB2,LST1,LTF,LY75,LYN,MMP9,MR1,MYH9,NCF4,PTAFR,PTPRC,RGS1,SCIN,SECTM1,SNRK,SYK,TAPBP,TGFB1,TREM1,WAS,T…	6.6222e-11
miR-21	34	1660	11	CELL_MATRIX_ADHESION	0.0045024	ACTN1,COL13A1,FBLN5,ITGA3,LYVE1,NF1,CDK6,PKD2,PTEN,RASA1,TESK2	0.0436998
miR-21	5	1660	4	POSITIVE_REGULATION_OF_EPITHELIAL_CELL_PROLIFERATION	0.00160184	LAMB1,LAMC1,EGFR,ERBB2	0.0202993
miR-21	589	1660	126	POSITIVE_REGULATION_OF_BIOLOGICAL_PROCESS	1.50171e-07	ABCA1,ACVR2B,ANG,ANGPTL4,BCL3,BTK,C2,CANT1,CARD9,CASP1,CASP4,CASP8,CD1D,CD47,CD86,CDK5R1,CDKN1A,CDKN1B,CIDEB,CLCF1,CREBBP,CRTC1,CSF1,CUL3,DERL2,DPF1,ECM1,FADD,FAS,FLNA,HCLS1,HMOX1,ICOSLG,IFI16,IGFBP3,IKBKE,IL15,IL18,IL6,IL8,LAMB1,LAMC1,LGALS1,LGALS9,LIF,LRP5,LTBR,LYN,MAP2K3,MAPT,MSTN,NF1,NLRP3,NOD2,NRP1,PDPN,PML,PTPRC,PYCARD,RHOG,SCIN,SECTM1,SERPINF1,SLC20A1,SPHK1,SQSTM1,TCIRG1,TGFB1,TGFBR2,TIA1,…	1.12629e-05
miR-21	269	1660	73	RESPONSE_TO_EXTERNAL_STIMULUS	4.18665e-09	ADM,AIF1,ALOX5AP,ANXA1,AOAH,C2,C3AR1,C5AR1,CCL2,CCL20,CCL7,CCR1,CCR5,CD1D,CD59,CDKN1A,CHST2,CMKLR1,CXCL14,CXCL2,CXCL6,CXCR4,CYBB,DCBLD2,DOCK2,F13A1,FPR1,HRH1,IL10,IL10RB,IL1A,IL1RAP,IL8,ITGB2,ITGB3,LY75,LYVE1,LYZ,NF1,NLRP3,NOD2,NUAK2,PLAT,PLAU,PLAUR,PROS1,PTAFR,PTX3,RNASE2,RPS6KA5,S100A8,S100A9,SERPINE1,SSTR2,STC1,SYK,TGFB1,THBD,TNFRSF1A,VPS45,WAS,CEBPB,FOS,FOSL1,CCL1,CCR7,CXCL10,GGCX,GNAQ,PLD1,R…	6.90798e-07
miR-21	131	1660	30	CHEMICAL_HOMEOSTASIS	0.00306736	ABCA1,ATP1A1,ATP1A2,ATP1A3,BDKRB2,C3AR1,C5AR1,CAV1,CCL2,CCL7,CCR1,CCR5,CP,CXCR4,FTH1,FTL,GNA15,HFE,KCNMB2,MCHR1,NPC1,NPC2,PTPRC,STC1,BCL2,CCL1,CCR7,DERL1,HIF1A,MYC	0.0328646
miR-21	683	1660	119	REGULATION_OF_METABOLIC_PROCESS	0.00337422	ABCA1,ACVR2B,ANG,BACE2,BCL3,BRD8,CAPG,CDKN1A,CDKN1B,CLCF1,CREBBP,CREG1,CRTC1,DDX25,ENG,ETF1,FLNA,FURIN,GLA,GSN,HCLS1,HSPB1,IGF2BP2,IGFBP3,IL10,IL6,IL7R,ITGB2,JMJD1C,LRRFIP1,LYN,MAP2K3,MAPT,MSTN,NLRP3,NOD2,NPC2,PML,POLR2L,PYCARD,RPS6KA5,S100A11,SOD2,SQSTM1,TARBP1,TGFB1,TIMP1,TLR1,TNFRSF1A,TPP1,ZMYND11,ARID4A,ARID5A,AHR,MYCN,TCF12,SREBF2,CSDA,SPI1,ELF4,ZHX2,PBX1,SMARCC2,RUNX1,SP100,STAT3,TEAD4,FOSL…	0.0347967
miR-21	9	1660	5	POSITIVE_REGULATION_OF_ANGIOGENESIS	0.00384597	ANGPTL4,SPHK1,RUNX1,AGGF1,RHOB	0.0386943
miR-21	529	1660	105	PROTEIN_MODIFICATION_PROCESS	5.06573e-05	ANXA1,APH1B,B3GALT2,BACE2,BTK,CCL2,CD37,CLCF1,CREBBP,CSNK1D,CSTA,DUSP3,DUSP5,DUSP8,DYRK3,ERO1L,FES,FGR,FURIN,FUT9,FYB,GALNT2,GCNT1,GMFG,HCK,HCLS1,IGFBP3,IKBKE,ITGB2,LOX,LOXL1,LOXL2,LYN,MAN1C1,MAN2B1,MAP3K8,MAPKAPK2,MAST1,MGAT4A,MGAT4B,MYLK,NMT2,NUAK2,P4HB,PAM,PARP2,PIGT,PLAT,PLK3,PLOD2,PLOD3,PRKCD,PTCH1,PTPN2,PTPN4,PTPN6,PTPRC,PTPRD,PTPRT,QSOX1,RPS6KA5,SEPHS1,SNRK,ST8SIA4,STK10,TGFB1,TPST2,ZAK,AK…	0.00122918
miR-21	92	1660	23	CATION_HOMEOSTASIS	0.00280537	ATP1A1,ATP1A2,ATP1A3,BDKRB2,C3AR1,C5AR1,CCL2,CCL7,CCR1,CCR5,CP,CXCR4,FTH1,FTL,GNA15,HFE,MCHR1,PTPRC,STC1,BCL2,CCL1,CCR7,MYC	0.0306493
miR-21	168	1660	49	RESPONSE_TO_WOUNDING	1.37808e-07	ADM,AIF1,ALOX5AP,ANXA1,AOAH,C2,C3AR1,CCL20,CCR1,CCR5,CD59,CHST2,CXCL2,CXCL6,CXCR4,CYBB,DCBLD2,F13A1,HRH1,IL10RB,IL1A,IL1RAP,IL8,ITGB3,LY75,LYVE1,LYZ,NF1,NLRP3,PLAT,PROS1,PTAFR,PTX3,S100A8,S100A9,SERPINE1,TGFB1,THBD,TNFRSF1A,VPS45,WAS,CEBPB,FOS,CCR7,CXCL10,GGCX,GNAQ,TGFB2,NFKB1	1.12629e-05
miR-21	956	1660	167	CELLULAR_MACROMOLECULE_METABOLIC_PROCESS	0.000481332	ANG,ANXA1,APH1B,B3GALT2,BACE2,BCL3,BTK,C2,CAPG,CASP1,CASP4,CASP7,CASP8,CCL2,CD37,CFD,CLCF1,CREBBP,CSNK1D,CSTA,CTSB,CTSS,CTSZ,DDX25,DERL2,DUSP3,DUSP5,DUSP8,DYRK3,ERO1L,ETF1,FES,FGR,FURIN,FUT9,FYB,GAA,GALNT2,GCNT1,GMFG,GSN,HCK,HCLS1,HPSE,HSPB1,IGF2BP2,IGFBP3,IKBKE,IL10,IL18,IL6,ITGB2,LOX,LOXL1,LOXL2,LYN,MAN1C1,MAN2B1,MAP3K8,MAPK8IP2,MAPKAPK2,MAPT,MAST1,MGAT4A,MGAT4B,MMP14,MMP7,MMP9,MYH9,MYLK,NMT2,N…	0.00794198
miR-21	174	1660	41	NEGATIVE_REGULATION_OF_DEVELOPMENTAL_PROCESS	0.000323004	ANGPTL4,ANXA1,ANXA4,BCL2A1,BCL3,BIRC3,CCL2,CD74,CLCF1,FAS,GPX1,HSP90B1,HSPB1,IER3,IL1A,IL6,MCL1,NF1,NUAK2,PML,SERPINF1,SH3GLB1,SOCS3,SPHK1,SRGN,STAB1,TNFAIP8,TXNDC5,MAFB,BCL2,BNIP2,CBX4,CDK6,HIPK3,IGF1R,RASA1,RTN4,SIRT2,SOCS5,VEGFA,NFKB1	0.00605633
miR-21	557	1660	120	POSITIVE_REGULATION_OF_CELLULAR_PROCESS	2.02309e-07	ABCA1,ACVR2B,ANG,BCL3,BTK,CANT1,CARD9,CASP1,CASP4,CASP8,CD47,CD86,CDK5R1,CDKN1A,CDKN1B,CIDEB,CLCF1,CREBBP,CRTC1,CSF1,CUL3,DERL2,DPF1,ECM1,FADD,FAS,FLNA,HCLS1,HMOX1,ICOSLG,IFI16,IGFBP3,IKBKE,IL15,IL18,IL6,LAMB1,LAMC1,LGALS1,LGALS9,LIF,LRP5,LTBR,LYN,MAP2K3,MAPT,MSTN,NF1,NOD2,NRP1,PDPN,PML,PTPRC,PYCARD,RHOG,SCIN,SECTM1,SERPINF1,SLC20A1,SPHK1,SQSTM1,TCIRG1,TGFB1,TGFBR2,TIA1,TIMP1,TLR1,TLR2,TNFRSF10B,…	1.39087e-05
miR-21	41	1660	13	TRANSMEMBRANE_RECEPTOR_PROTEIN_SERINE_THREONINE_KINASE_SIGNALING_PATHWAY	0.00254787	ACVR2B,ENG,GDF15,LEFTY2,LTBP2,TGFB1,TGFBR3,BMPR2,FMOD,GDF5,HPGD,SMAD7,SMAD1	0.0284053
miR-21	583	1660	126	NEGATIVE_REGULATION_OF_BIOLOGICAL_PROCESS	8.19943e-08	ACTN1,ADAMTS1,AIF1,ANG,ANGPTL4,ANXA1,ANXA4,APOBEC3G,ARHGDIB,BACE2,BCL2A1,BCL3,BIRC3,CAPG,CCL2,CD33,CD74,CDKN1A,CDKN1B,CLCF1,COL18A1,CUL3,DCBLD2,EMP3,FAS,FTH1,FURIN,GADD45A,GLA,GPNMB,GPX1,GSN,HSP90B1,HSPB1,IER3,IGFBP3,IGFBP6,IL10,IL1A,IL1B,IL6,IL8,LIF,LST1,MCL1,NF1,NLRP3,NUAK2,PML,PPP1R15A,PTCH1,PTPRC,QSOX1,RARRES1,RND1,S100A11,SCIN,SERPINE1,SERPINF1,SH3GLB1,SOCS3,SPHK1,SRGN,SSTR2,STAB1,TGFB1,TGFB…	8.45566e-06
miR-21	139	1660	33	REGULATION_OF_CELLULAR_PROTEIN_METABOLIC_PROCESS	0.00103284	BACE2,BCL3,CAPG,CLCF1,DDX25,ETF1,FURIN,GSN,HCLS1,HSPB1,IGF2BP2,IGFBP3,IL10,IL6,ITGB2,LYN,MAPT,TGFB1,TIMP1,TLR1,TPP1,APC,BRCA1,CCND1,CLASP1,EGFR,EIF4A2,EIF5,IL12A,LATS1,RASA1,SET,TLR4	0.0153818
miR-21	305	1660	72	REGULATION_OF_APOPTOSIS	2.04052e-06	ANGPTL4,ANXA1,ANXA4,BCL2A1,BCL3,BIRC3,BTK,CASP4,CCL2,CD74,CDK5R1,CDKN1A,CDKN1B,CIDEB,CLCF1,CTSB,CUL3,DPF1,FADD,FAS,GPX1,HSP90B1,HSPB1,IER3,IFI16,IGFBP3,IL1A,IL6,LGALS1,MCL1,MOAP1,NF1,NLRP3,NUAK2,PML,PTPRC,PYCARD,SCIN,SH3GLB1,SOCS3,SPHK1,TGFB1,TIA1,TLR2,TNFAIP8,TRADD,TXNDC5,ZAK,APAF1,BCL2,BNIP2,BRCA1,CBX4,CYCS,DAXX,FASLG,HIPK3,IGF1R,IL12A,MALT1,PRKCE,PTEN,RASA1,RTN4,SMNDC1,TGFB2,TOP2A,TP53BP2,VEGF…	9.35237e-05
miR-21	135	1660	32	NEGATIVE_REGULATION_OF_PROGRAMMED_CELL_DEATH	0.00125533	ANGPTL4,ANXA1,ANXA4,BCL2A1,BCL3,BIRC3,CCL2,CD74,CLCF1,FAS,GPX1,HSP90B1,HSPB1,IER3,IL1A,IL6,MCL1,NUAK2,SH3GLB1,SOCS3,SPHK1,TNFAIP8,TXNDC5,BCL2,BNIP2,CBX4,HIPK3,IGF1R,RASA1,RTN4,VEGFA,NFKB1	0.016182
miR-21	306	1660	72	REGULATION_OF_PROGRAMMED_CELL_DEATH	2.31689e-06	ANGPTL4,ANXA1,ANXA4,BCL2A1,BCL3,BIRC3,BTK,CASP4,CCL2,CD74,CDK5R1,CDKN1A,CDKN1B,CIDEB,CLCF1,CTSB,CUL3,DPF1,FADD,FAS,GPX1,HSP90B1,HSPB1,IER3,IFI16,IGFBP3,IL1A,IL6,LGALS1,MCL1,MOAP1,NF1,NLRP3,NUAK2,PML,PTPRC,PYCARD,SCIN,SH3GLB1,SOCS3,SPHK1,TGFB1,TIA1,TLR2,TNFAIP8,TRADD,TXNDC5,ZAK,APAF1,BCL2,BNIP2,BRCA1,CBX4,CYCS,DAXX,FASLG,HIPK3,IGF1R,IL12A,MALT1,PRKCE,PTEN,RASA1,RTN4,SMNDC1,TGFB2,TOP2A,TP53BP2,VEGF…	0.000100602
miR-21	81	1660	25	CELL_MIGRATION	5.59316e-05	ANG,CDK5R1,DOCK2,IL10,IL8,ITGB1,ITGB2,LAMB1,LAMC1,MYH9,NF1,NRP1,NRP2,NRXN1,SLIT1,SPHK1,SPON2,SYK,VCL,EGFR,IL12A,PPAP2A,PTEN,RTN4,TGFB2	0.00131839
miR-21	502	1660	96	ORGAN_DEVELOPMENT	0.000419528	ADAM12,ANG,ANGPTL4,ANXA2,BTK,CCL2,CD1D,CD4,CDK5R1,CMKLR1,COL13A1,COL18A1,COL1A1,COL1A2,COL5A2,COL6A3,CSF1,DLL3,DYRK3,EMP1,ENG,EXT2,GAA,HBEGF,HCK,HCLS1,IFI16,IGFBP3,IGFBP4,IL10,IL18,IL8,LAMB1,LAMC1,LYN,MMP9,MSTN,MYH9,MYL6,NF1,NRP1,OSTF1,PDPN,PHGDH,PLOD1,PML,POSTN,PTCH1,PTPRC,SCIN,SECTM1,SERPINF1,SLIT1,SNRK,SPHK1,SRGN,STAB1,SYK,TAGLN,TGFB1,TMEM176B,UGCG,VAMP5,WAS,TCF12,SPI1,PBX1,POU6F1,RUNX1,TEAD4,…	0.00721064
miR-21	564	1660	118	INTRACELLULAR_SIGNALING_CASCADE	1.24973e-06	ABCA1,ADAM9,AKAP7,ANG,ARHGAP29,ARHGAP4,ARHGDIB,BCL3,BTK,C5AR1,CANT1,CAP1,CARD9,CASP1,CASP7,CASP8,CCL2,CCR1,CIDEB,CLCF1,CLEC7A,CXCR4,DERL2,DIRAS3,DUSP8,ECM1,FADD,FLNA,FPR1,FYB,GABBR1,GADD45B,GADD45G,GMIP,GNA15,GPX1,HCLS1,HMOX1,HRH1,IFI16,IFNAR1,IKBKE,IL8,LGALS1,LGALS9,LTBR,LYN,MAPK8IP2,MAPK8IP3,MAPKAPK2,MAST1,MCHR1,MCL1,MOAP1,NF1,NOD2,P2RY6,PML,PTAFR,RASL10A,RGS1,RGS19,RHOG,RPS6KA5,RRAS,RUNDC3A,SE…	6.44395e-05
miR-21	52	1660	17	CELLULAR_DEFENSE_RESPONSE	0.000396467	C5AR1,CCR5,CD300C,CLEC5A,ITGB1,LGALS3BP,LILRB2,LSP1,LY96,MNDA,NCF1,NCF2,PRF1,TCIRG1,TYROBP,FOSL1,ITK	0.00695927
miR-21	383	1660	92	APOPTOSIS_GO	3.27375e-08	ANGPTL4,ANXA1,ANXA4,BCL2A1,BCL3,BIRC3,BTK,CASP4,CASP7,CASP8,CCL2,CD14,CD74,CDK5R1,CDKN1A,CDKN1B,CIB1,CIDEB,CLCF1,CTSB,CUL3,CXCR4,DPF1,FADD,FAS,GADD45A,GADD45B,GPR65,GPX1,HSP90B1,HSPB1,IER3,IFI16,IGFBP3,IL1A,IL1B,IL2RA,IL6,LGALS1,MCL1,MOAP1,NF1,NLRP3,NUAK2,PHLDA2,PML,PPP1R15A,PTPN6,PTPRC,PYCARD,SCIN,SH3GLB1,SOCS3,SPHK1,SRGN,TGFB1,TIA1,TLR2,TNFAIP8,TRADD,TSPO,TXNDC5,ZAK,AHR,APAF1,BCL2,BNIP2,BRCA1,C…	4.40567e-06
miR-21	25	1660	11	RESPONSE_TO_HYPOXIA	0.000228844	ANG,CREBBP,CXCR4,HSP90B1,NF1,PLOD1,PLOD2,PML,TGFB2,VEGFA,HIF1A	0.00449515
miR-21	265	1660	62	REGULATION_OF_CELL_PROLIFERATION	1.38957e-05	ADAMTS1,AIF1,ANG,CD33,CD47,CD86,CDKN1A,COL18A1,CSF1,CUL3,DERL2,EMP3,FTH1,GPNMB,GPX1,HCLS1,ICOSLG,IGFBP6,IL15,IL18,IL1A,IL1B,IL6,IL8,LAMB1,LAMC1,LIF,LRP5,LST1,LYN,NF1,NRP1,PTPRC,QSOX1,RARRES1,RHOG,S100A11,SCIN,SPHK1,SSTR2,TCIRG1,TGFBR2,TIMP1,TNFRSF11A,TNFSF4,FOSL1,AGGF1,APC,BMPR2,BRCA1,BTG2,CDK6,CXCL10,EGFR,ERBB2,IGF1R,MDM4,PTEN,SESN1,TGFB2,VEGFA,MYC	0.000424591
miR-21	72	1660	26	REGULATION_OF_I_KAPPAB_KINASE_NF_KAPPAB_CASCADE	1.58096e-06	CANT1,CARD9,CASP1,CASP8,ECM1,FADD,FLNA,HMOX1,IKBKE,LGALS1,LGALS9,LTBR,NOD2,SECTM1,SLC20A1,SQSTM1,TNFAIP3,TNFRSF10B,TNFRSF1A,TRADD,TRIM38,ZDHHC17,LITAF,FASLG,MALT1,MYD88	7.67229e-05
miR-21	13	1660	6	LEUKOCYTE_MIGRATION	0.00489813	DOCK2,IL10,IL8,ITGB2,SYK,TGFB2	0.0469879
miR-93	226	1751	77	DNA_METABOLIC_PROCESS	8.79297e-14	ACD,BRCA1,BRCA2,CDC6,CDT1,CHEK1,CSNK1E,DBF4,DKC1,DNASE2,DNMT1,DNMT3B,DUT,EXO1,FANCC,FANCG,FEN1,GADD45G,GMNN,KPNA2,LIG3,MCM2,MCM3,MCM7,MSH2,MSH6,NASP,PARP1,POLA1,POLD1,POLE,POLE2,POLG2,POLQ,PRIM1,RAD21,RAD51,RAD51C,RAD54B,RAD54L,RBBP8,RECQL4,REV3L,RFC3,RFC4,RNASEH2A,S100A11,SET,SETMAR,SMC1A,TLK2,TOP2A,UBE2N,XRCC5,HMGB1,HMGB2,REPIN1,BTG2,CYCS,EREG,MCM5,MPG,MSH3,MSH5,NTHL1,NUP98,PTGES3,PURA,RAN,REV1…	8.06022e-12
miR-93	717	1751	166	RNA_METABOLIC_PROCESS	1.53708e-10	APOBEC3F,APOBEC3G,BCOR,BRCA1,BRIP1,CPSF6,CREG1,CSTF2,CSTF3,DEK,DHX15,DKC1,DNMT1,ELAVL4,EXOSC2,EZH2,GEMIN4,HDAC2,HNRNPA0,HNRNPR,HSF2,ILF2,ILF3,INTS7,INTS9,KHDRBS1,LSM3,LSM4,MED17,MED20,MED24,NCBP1,NONO,NOVA1,PA2G4,PARP1,POLR2B,PRIM1,PTTG1,RBBP8,RBM14,RNASE2,RNASEH2A,RNPS1,RUVBL1,SF3B3,SFPQ,SMARCD1,SNF8,SNRPC,SNRPD1,SNRPF,SQSTM1,SRPK1,TAF5,TAF5L,TCEB2,TNFRSF1A,TRIM24,TRIM27,TRIM28,TRIP13,VPS72,TFAP…	1.05675e-08
miR-93	117	1751	37	DNA_REPAIR	1.95891e-06	BRCA1,BRCA2,CSNK1E,EXO1,FANCC,FANCG,FEN1,GADD45G,LIG3,MSH2,MSH6,PARP1,POLA1,POLD1,POLE,POLE2,POLQ,RAD21,RAD51,RAD51C,RAD54B,RAD54L,RBBP8,RECQL4,RFC3,SMC1A,UBE2N,HMGB1,HMGB2,BTG2,MPG,MSH3,MSH5,NTHL1,REV1,UBE2V2,UPF1	4.61744e-05
miR-93	19	1751	9	MITOTIC_CELL_CYCLE_CHECKPOINT	0.000659828	BUB1,BUB1B,CCNA2,KNTC1,MAD2L1,PCBP4,TTK,ZWINT,TGFB1	0.00877997
miR-93	13	1751	8	CYTOKINESIS	0.000127709	BIRC5,BRCA2,DCTN3,MYH10,NUSAP1,PRC1,RACGAP1,MYH9	0.00224171
miR-93	96	1751	24	POSITIVE_REGULATION_OF_SIGNAL_TRANSDUCTION	0.00464036	APOL3,BST2,CARD9,CASP1,CASP8,CLCF1,ECT2,LTBR,NOD2,TNFRSF1A,TRADD,TRIM38,UBE2N,ACVR1B,EEF1D,EREG,F2R,MAP3K3,NUP62,RHOC,TMEM9B,TNFRSF10B,TRAF3IP2,TSPAN6	0.0485647
miR-93	1432	1751	305	BIOPOLYMER_METABOLIC_PROCESS	1.03695e-13	ACD,ALK,ANXA1,APH1B,APOBEC3F,APOBEC3G,AURKA,BACE2,BCOR,BRCA1,BRCA2,BRIP1,BRSK2,CDC20,CDC6,CDT1,CHEK1,CLCF1,CPSF6,CREG1,CSNK1E,CSTF2,CSTF3,DBF4,DEK,DHX15,DKC1,DNASE2,DNMT1,DNMT3B,DUSP12,DUT,ELAVL4,EPHB2,EXO1,EXOSC2,EZH2,FANCC,FANCG,FEN1,FES,FURIN,GADD45G,GEMIN4,GMNN,GSK3B,HDAC2,HNRNPA0,HNRNPR,HSF2,ILF2,ILF3,INTS7,INTS9,IRAK3,KHDRBS1,KPNA2,LIG3,LSM3,LSM4,MAP3K8,MCM2,MCM3,MCM7,MED17,MED20,MED24,MMP1…	8.55482e-12
miR-93	1065	1751	260	NUCLEOBASENUCLEOSIDENUCLEOTIDE_AND_NUCLEIC_ACID_METABOLIC_PROCESS	0	ACD,AMPD3,APBB2,APOBEC3F,APOBEC3G,BCL3,BCOR,BRCA1,BRCA2,BRIP1,CDC6,CDT1,CENPF,CHEK1,CPSF6,CREG1,CRMP1,CSNK1E,CSTF2,CSTF3,CTPS,DBF4,DEK,DHX15,DKC1,DNASE2,DNMT1,DNMT3B,DUT,ELAVL4,EXO1,EXOSC2,EZH2,FANCC,FANCG,FEN1,GADD45G,GEMIN4,GMNN,HDAC2,HNRNPA0,HNRNPR,HSF2,ILF2,ILF3,INTS7,INTS9,KHDRBS1,KPNA2,LIG3,LSM3,LSM4,MCM2,MCM3,MCM7,MED17,MED20,MED24,MSH2,MSH6,NASP,NCBP1,NOD2,NONO,NOVA1,PA2G4,PARP1,POLA1,POL…	0
miR-93	177	1751	49	RESPONSE_TO_ENDOGENOUS_STIMULUS	3.70409e-06	BCL3,BRCA1,BRCA2,CCNA2,CHEK1,CIDEB,CLEC7A,CSNK1E,EXO1,FANCC,FANCG,FEN1,GADD45G,LIG3,MCM7,MSH2,MSH6,PARP1,PCBP4,POLA1,POLD1,POLE,POLE2,POLQ,RAD21,RAD51,RAD51C,RAD54B,RAD54L,RBBP8,RBM14,RECQL4,RFC3,SMC1A,UBE2N,HMGB1,HMGB2,BTG2,DYRK2,EIF2B2,MPG,MSH3,MSH5,NTHL1,REV1,TOPORS,UBE2V2,UBR5,UPF1	8.25913e-05
miR-93	25	1751	11	NUCLEOBASENUCLEOSIDENUCLEOTIDE_AND_NUCLEIC_ACID_TRANSPORT	0.000369536	AQP9,CKAP5,HNRNPA2B1,KHDRBS1,NUP107,NUP160,SLC28A1,SLC29A2,SMG6,SMG7,UPF1	0.00534855
miR-93	566	1751	126	TRANSCRIPTION_DNA_DEPENDENT	2.99231e-07	BCOR,BRCA1,BRIP1,CREG1,DEK,DNMT1,EZH2,HDAC2,HSF2,ILF2,ILF3,MED17,MED20,MED24,PA2G4,PARP1,POLR2B,PTTG1,RBBP8,RBM14,RUVBL1,SMARCD1,SNF8,SQSTM1,TAF5,TAF5L,TCEB2,TNFRSF1A,TRIM24,TRIM27,TRIM28,TRIP13,VPS72,TFAP2A,TCF3,SREBF1,MYCN,TCF12,NPAS2,CEBPB,YBX1,E2F1,E2F3,ETV1,SPI1,GTF2I,SOX5,SOX12,HMGB1,HMGB2,SMARCE1,MNX1,SMARCC1,NRF1,POU4F1,SP100,MAF,PATZ1,ZNF238,CTCF,MAZ,PLAGL1,VEZF1,ZNF202,ZNF74,ADRM1,BMP2,…	9.14317e-06
miR-93	96	1751	47	M_PHASE	1.11022e-15	AURKA,BIRC5,BUB1,BUB1B,CCNA2,CDC25C,CENPE,CHEK1,DCTN3,DDX11,ESPL1,KIF11,KIF15,KIF22,KIF2C,KNTC1,KPNA2,LIG3,MAD2L1,NCAPH,NDC80,NEK2,NUSAP1,PCBP4,PLK1,RAD21,RAD51,RAD54B,RAD54L,SMC1A,SMC3,SMC4,TPX2,TTK,UBE2C,ZWINT,ANAPC5,CD28,CDC16,CIT,EREG,MSH5,PKMYT1,RAN,TARDBP,TGFB1,PBRM1	1.30848e-13
miR-93	245	1751	53	INTRACELLULAR_TRANSPORT	0.00161882	BARD1,BCL3,CSPG5,GSK3B,HNRNPA1,KHDRBS1,KIF4A,KPNA2,LTBP2,MYH10,NF1,NPC2,NUPL2,PPIH,SQSTM1,ABCA1,ANKRD27,AP1G1,ARCN1,ATXN1,CEP57,EEA1,ERGIC2,F2R,GBF1,ICMT,LYST,M6PR,MFN2,MYH9,MYO1E,MYO9B,NFKBIL1,NPM1,NRBP1,NUP107,NUP160,NUP205,NUP98,SCAMP2,SEC23IP,SMG6,SMG7,STX16,TGFB1,TIMM17A,TRAK1,TRAM1,TRPC4AP,UPF1,ZFYVE9,MXI1,GLI3	0.0196032
miR-93	74	1751	22	MICROTUBULE_BASED_PROCESS	0.000595281	CENPJ,CKAP5,CXCL12,GSN,KIF11,KIF23,KIF2C,KIF4A,KPNA2,LIMA1,MAPT,NUSAP1,PRC1,SMC1A,SMC3,STMN1,TTK,TUBG1,MAP7,MAPRE1,PAFAH1B1,RAN	0.00818512
miR-93	397	1751	93	ORGANELLE_ORGANIZATION_AND_BIOGENESIS	1.13972e-06	ACD,BRCA2,CENPE,CENPJ,CHAF1A,CHAF1B,CKAP5,CXCL12,DBN1,DDX11,DKC1,EPB49,ESPL1,EXOSC2,EZH2,GEMIN4,GSN,HDAC2,HIRIP3,KIF11,KIF23,KIF2C,KIF4A,KPNA2,LIMA1,MAPT,MSH2,MTSS1,MYH10,NASP,NCAPH,NDC80,NF1,NUSAP1,PRC1,RAC3,RACGAP1,RBBP4,RBM14,SET,SMARCD1,SMC1A,SMC3,SMC4,STMN1,SUV39H2,TLK2,TOP2A,TTK,TUBG1,UBE2N,WASF1,ZWINT,SATB1,HMGB1,SMARCE1,SMARCC1,ABCA1,ABI2,ACIN1,CDC42,CRK,CYCS,DNAJB6,DNM1L,HIP1,HPS1,HUWE1,…	2.7655e-05
miR-93	71	1751	20	NEGATIVE_REGULATION_OF_CELL_CYCLE	0.00214324	AIF1,APBB2,CDKN3,GMNN,KHDRBS1,PA2G4,PCBP4,PLAGL1,BMP2,BTG3,CUL2,EIF4G2,IL8,MFN2,PPP1R13B,STK11,TGFB1,MYC,FOXC1,RUNX3	0.024558
miR-93	305	1751	65	ESTABLISHMENT_OF_CELLULAR_LOCALIZATION	0.000781764	BACE2,BARD1,BCL3,BIRC5,CENPE,CENPF,CSPG5,GSK3B,HNRNPA1,KHDRBS1,KIF4A,KPNA2,LTBP2,MYH10,NF1,NOD2,NPC2,NUPL2,NUSAP1,PPIH,PYCARD,SQSTM1,ZWINT,ABCA1,ANKRD27,AP1G1,ARCN1,ARFGAP3,ATXN1,CANX,CCL5,CEP57,EEA1,ERGIC2,F2R,GBF1,ICMT,LYST,M6PR,MFN2,MYH9,MYO1E,MYO9B,NFKBIL1,NPM1,NRBP1,NUP107,NUP160,NUP205,NUP98,PAFAH1B1,SCAMP2,SEC23IP,SMG6,SMG7,STX16,TGFB1,TIMM17A,TRAK1,TRAM1,TRPC4AP,UPF1,ZFYVE9,MXI1,GLI3	0.00977205
miR-93	74	1751	25	NUCLEAR_TRANSPORT	2.51127e-05	BARD1,BCL3,GSK3B,HNRNPA1,KHDRBS1,KPNA2,NF1,NUPL2,PPIH,ATXN1,CEP57,F2R,NFKBIL1,NPM1,NUP107,NUP160,NUP205,NUP98,SMG6,SMG7,TGFB1,UPF1,ZFYVE9,MXI1,GLI3	0.000493286
miR-93	33	1751	18	REGULATION_OF_MITOSIS	9.04258e-08	BIRC5,BUB1,BUB1B,CCNA2,CDC25C,KNTC1,MAD2L1,NEK2,NUSAP1,PCBP4,TTK,UBE2C,ZWINT,CD28,CDC16,EREG,PKMYT1,TGFB1	3.73007e-06
miR-93	31	1751	17	MICROTUBULE_CYTOSKELETON_ORGANIZATION_AND_BIOGENESIS	1.86731e-07	CENPJ,CKAP5,KIF11,KIF23,KIF2C,MAPT,NUSAP1,PRC1,SMC1A,SMC3,STMN1,TTK,TUBG1,MAP7,MAPRE1,PAFAH1B1,RAN	6.4351e-06
miR-93	63	1751	25	INTERPHASE	8.82313e-07	APBB2,BIRC5,CDC25C,CDC6,CDC7,CDK4,CDKN3,CENPF,DBF4,DDX11,KHDRBS1,KPNA2,POLA1,POLD1,POLE,SKP2,TIMELESS,E2F1,ACVR1B,ANAPC5,CDKN1A,CUL2,PPP6C,PRUNE2,RB1	2.27471e-05
miR-93	88	1751	26	I_KAPPAB_KINASE_NF_KAPPAB_CASCADE	0.000220476	APOL3,BCL3,BST2,CARD9,CASP1,CASP8,ECT2,LTBR,NOD2,SQSTM1,TNFAIP3,TNFRSF1A,TRADD,TRIM38,UBE2N,ZNF675,EEF1D,F2R,IRAK1,MAP3K3,NUP62,RHOC,TMEM9B,TNFRSF10B,TRAF3IP2,TSPAN6	0.00358467
miR-93	166	1751	78	CELL_CYCLE_PROCESS	0	APBB2,AURKA,BIRC5,BRCA2,BUB1,BUB1B,CCNA2,CDC25C,CDC6,CDC7,CDK4,CDKN3,CENPE,CENPF,CHEK1,CKAP5,DBF4,DCTN3,DDX11,ESPL1,FBXO5,KHDRBS1,KIF11,KIF15,KIF22,KIF23,KIF2C,KNTC1,KPNA2,LIG3,MAD2L1,MYH10,NCAPH,NDC80,NEK2,NUSAP1,PCBP4,PLK1,POLA1,POLD1,POLE,PRC1,RACGAP1,RAD21,RAD51,RAD54B,RAD54L,SKP2,SMC1A,SMC3,SMC4,STMN1,TIMELESS,TPX2,TTK,TUBG1,UBE2C,ZWINT,E2F1,ACVR1B,ANAPC5,CD28,CDC16,CDKN1A,CIT,CUL2,EREG,MSH5…	0
miR-93	15	1751	9	MITOTIC_SISTER_CHROMATID_SEGREGATION	6.20493e-05	CENPE,DDX11,ESPL1,NCAPH,NDC80,NUSAP1,SMC1A,SMC4,ZWINT	0.00113757
miR-93	558	1751	111	NEGATIVE_REGULATION_OF_CELLULAR_PROCESS	0.000255807	AATF,AIF1,ANXA1,ANXA4,APBB2,BACE2,BARD1,BCL3,BCOR,BIRC5,BRCA1,BRCA2,CD33,CDC6,CDKN3,CDT1,CENPF,CHEK1,CIAPIN1,CLCF1,DNMT1,EIF4A3,FAS,FURIN,GMNN,GSK3B,GSN,IER3,IFITM1,IGFBP6,ILF3,KHDRBS1,LIMA1,NF1,NOTCH1,PA2G4,PCBP4,PPM1D,RBBP4,S100A11,SET,SOCS3,TIMELESS,TNFAIP3,TRIM27,VPS72,E2F1,SPI1,HMGB1,SMARCE1,ZNF238,CTCF,PLAGL1,ZNF202,ZNF675,ACTN1,ACVR1B,ATXN1,BAP1,BCL2L2,BMP2,BNIP2,BTG2,BTG3,CAPRIN2,CD164,CD…	0.0039819
miR-93	43	1751	14	PROTEIN_DNA_COMPLEX_ASSEMBLY	0.00222878	CHAF1A,CHAF1B,MED17,MED24,SET,TAF5,E2F3,GTF2I,HMGB1,MAZ,MED16,PTRF,E2F2,PBX3	0.0251883
miR-93	29	1751	11	MEIOTIC_CELL_CYCLE	0.00164188	CHEK1,LIG3,RAD21,RAD51,RAD54B,RAD54L,SMC1A,SMC3,TUBG1,EREG,MSH5	0.0196032
miR-93	567	1751	127	RNA_BIOSYNTHETIC_PROCESS	1.87203e-07	BCOR,BRCA1,BRIP1,CREG1,DEK,DNMT1,EZH2,HDAC2,HSF2,ILF2,ILF3,MED17,MED20,MED24,PA2G4,PARP1,POLR2B,PRIM1,PTTG1,RBBP8,RBM14,RUVBL1,SMARCD1,SNF8,SQSTM1,TAF5,TAF5L,TCEB2,TNFRSF1A,TRIM24,TRIM27,TRIM28,TRIP13,VPS72,TFAP2A,TCF3,SREBF1,MYCN,TCF12,NPAS2,CEBPB,YBX1,E2F1,E2F3,ETV1,SPI1,GTF2I,SOX5,SOX12,HMGB1,HMGB2,SMARCE1,MNX1,SMARCC1,NRF1,POU4F1,SP100,MAF,PATZ1,ZNF238,CTCF,MAZ,PLAGL1,VEZF1,ZNF202,ZNF74,ADRM1…	6.4351e-06
miR-93	134	1751	64	MITOTIC_CELL_CYCLE	0	APBB2,AURKA,BIRC5,BUB1,BUB1B,CCNA2,CDC25C,CDC6,CDC7,CDK4,CDKN3,CENPE,CENPF,DBF4,DCTN3,DDX11,ESPL1,FBXO5,KHDRBS1,KIF11,KIF15,KIF22,KIF23,KIF2C,KNTC1,KPNA2,MAD2L1,NCAPH,NDC80,NEK2,NUSAP1,PCBP4,PLK1,POLA1,POLD1,POLE,PRC1,SKP2,SMC1A,SMC3,SMC4,STMN1,TPX2,TTK,UBE2C,ZWINT,E2F1,ACVR1B,ANAPC5,BTG3,CD28,CDC16,CDKN1A,CIT,CUL2,EREG,PAFAH1B1,PKMYT1,PPP6C,RAN,TARDBP,TGFB1,FOXC1,PBRM1	0
miR-93	150	1751	67	CELL_CYCLE_PHASE	0	APBB2,AURKA,BIRC5,BUB1,BUB1B,CCNA2,CDC25C,CDC6,CDC7,CDK4,CDKN3,CENPE,CENPF,CHEK1,DBF4,DCTN3,DDX11,ESPL1,KHDRBS1,KIF11,KIF15,KIF22,KIF2C,KNTC1,KPNA2,LIG3,MAD2L1,NCAPH,NDC80,NEK2,NUSAP1,PCBP4,PLK1,POLA1,POLD1,POLE,RAD21,RAD51,RAD54B,RAD54L,SKP2,SMC1A,SMC3,SMC4,TIMELESS,TPX2,TTK,UBE2C,ZWINT,E2F1,ACVR1B,ANAPC5,CD28,CDC16,CDKN1A,CIT,CUL2,EREG,MSH5,PKMYT1,PPP6C,PRUNE2,RAN,RB1,TARDBP,TGFB1,PBRM1	0
miR-93	67	1751	21	POSITIVE_REGULATION_OF_I_KAPPAB_KINASE_NF_KAPPAB_CASCADE	0.000358048	APOL3,BST2,CARD9,CASP1,CASP8,ECT2,LTBR,NOD2,TNFRSF1A,TRADD,TRIM38,UBE2N,EEF1D,F2R,MAP3K3,NUP62,RHOC,TMEM9B,TNFRSF10B,TRAF3IP2,TSPAN6	0.00531167
miR-93	19	1751	8	REGULATION_OF_NUCLEOCYTOPLASMIC_TRANSPORT	0.00332276	BARD1,BCL3,GSK3B,KHDRBS1,NF1,NFKBIL1,TGFB1,MXI1	0.0356011
miR-93	43	1751	19	CELL_CYCLE_CHECKPOINT_GO_0000075	2.68564e-06	BIRC5,BUB1,BUB1B,CCNA2,CCNE2,CCNG2,CDC6,CDT1,CHEK1,FANCG,KNTC1,MAD2L1,PCBP4,RBBP8,SMC1A,TTK,ZWINT,RB1,TGFB1	6.15458e-05
miR-93	263	1751	71	REGULATION_OF_TRANSCRIPTION_FROM_RNA_POLYMERASE_II_PROMOTER	7.89756e-08	BRCA1,BRIP1,CREG1,DEK,DNMT1,MED17,MED20,RBBP8,RBM14,RUVBL1,SMARCD1,SNF8,SQSTM1,TNFRSF1A,TRIM27,TRIM28,VPS72,TFAP2A,SREBF1,MYCN,TCF12,NPAS2,E2F1,SPI1,SOX12,HMGB1,HMGB2,SMARCE1,MNX1,SMARCC1,NRF1,POU4F1,ZNF238,CTCF,PLAGL1,VEZF1,ZNF202,CRK,IKBKAP,MDM2,MED21,PRKAR1A,RB1,RNF4,RYBP,SOD2,SRCAP,SUPT5H,TCEB1,TRAK1,UBN1,HIF1A,CLOCK,MYC,SPIB,FOXK2,FOXH1,TCF7L2,PBX3,MECP2,STAT3,ZNF76,ZNF174,SP4,KLF9,KLF10,ZNF…	3.4292e-06
miR-93	28	1751	13	CHROMOSOME_SEGREGATION	5.46383e-05	BRCA1,CENPE,CENPF,DDX11,ESPL1,NCAPH,NDC80,NUSAP1,SMC1A,SMC4,SRPK1,TOP2A,ZWINT	0.00104829
miR-93	455	1751	92	RESPONSE_TO_STRESS	0.000484641	AIF1,ANXA1,APOL3,AQP9,BCL3,BRCA1,BRCA2,C3AR1,CCNA2,CCR1,CD59,CHEK1,CIDEB,CSNK1E,DNAJB5,EXO1,F13A1,FANCC,FANCG,FEN1,GADD45G,GSK3B,HERPUD1,KLRG1,LIG3,MCM7,MSH2,MSH6,NF1,NUDT1,PARP1,PCBP4,POLA1,POLD1,POLE,POLE2,POLQ,PTK2B,RAD21,RAD51,RAD51C,RAD54B,RAD54L,RBBP8,RECQL4,RFC3,SEPP1,SMC1A,SQSTM1,TNFRSF1A,UBE2N,WAS,SREBF1,CEBPB,HMGB1,HMGB2,BTG2,CCL5,DNAJB4,DYRK2,EIF2AK1,EIF2B2,EREG,F2R,F2RL3,GNA12,HSPA4L,…	0.00677676
miR-93	673	1751	152	REGULATION_OF_CELLULAR_METABOLIC_PROCESS	6.00223e-09	APBB2,BACE2,BARD1,BCL3,BCOR,BRCA1,BRIP1,CDC6,CDT1,CENPF,CLCF1,CREG1,CXCL12,DEK,DNMT1,EIF4A3,EZH2,FURIN,GMNN,GSN,HDAC2,ILF2,ILF3,KHDRBS1,KPNA2,LIMA1,MAPT,MCM7,MED17,MED20,NCBP1,NOD2,NPC2,PA2G4,PYCARD,RAD51,RBBP8,RBM14,RUVBL1,S100A11,SET,SMARCD1,SNF8,SQSTM1,SRPK1,TIMELESS,TLK2,TNFRSF1A,TRIM27,TRIM28,UBE2N,VPS72,TFAP2A,TCF3,SREBF1,MYCN,TCF12,NPAS2,E2F1,SPI1,SOX12,HMGB1,HMGB2,SMARCE1,MNX1,SMARCC1,NRF…	3.30123e-07
miR-93	125	1751	31	RNA_PROCESSING	0.00162603	CPSF6,CSTF2,CSTF3,DHX15,DKC1,ELAVL4,EXOSC2,GEMIN4,HNRNPA0,HNRNPR,INTS7,INTS9,KHDRBS1,LSM3,LSM4,NCBP1,NONO,NOVA1,RNPS1,SF3B3,SFPQ,SNRPC,SNRPD1,SNRPF,SRPK1,GEMIN8,GRSF1,PPAN,PRPF8,SF3B2,UPF1	0.0196032
miR-93	575	1751	127	REGULATION_OF_GENE_EXPRESSION	4.22143e-07	APBB2,BACE2,BCL3,BCOR,BRCA1,BRIP1,CDK4,CENPF,CREG1,DEK,DNMT1,DNMT3B,EIF4A3,EZH2,FURIN,HDAC2,ILF2,ILF3,KHDRBS1,MED17,MED20,NOD2,PA2G4,PYCARD,RBBP8,RBM14,RUVBL1,SMARCD1,SNF8,SQSTM1,TIMELESS,TNFRSF1A,TRIM27,TRIM28,UBE2N,VPS72,TFAP2A,TCF3,SREBF1,MYCN,TCF12,NPAS2,E2F1,SPI1,SOX12,HMGB1,HMGB2,SMARCE1,MNX1,SMARCC1,NRF1,POU4F1,SP100,PATZ1,ZNF238,CTCF,PLAGL1,VEZF1,ZNF202,ZNF74,ACVR1B,ATXN1,BMP2,CD28,CRK,EI…	1.20092e-05
miR-93	25	1751	10	NUCLEAR_EXPORT	0.0016633	BARD1,GSK3B,KHDRBS1,NUPL2,ATXN1,NUP107,NUP160,SMG6,SMG7,UPF1	0.0196032
miR-93	15	1751	9	CELL_DIVISION	6.20493e-05	BIRC5,BRCA2,DCTN3,MYH10,NUSAP1,PRC1,RACGAP1,MYH9,PARD3	0.00113757
miR-93	237	1751	55	PROTEIN_KINASE_CASCADE	0.000221598	APOL3,BCL3,BST2,C5AR1,CARD9,CASP1,CASP8,CLCF1,ECT2,FPR1,GADD45G,GPS1,LTBR,NF1,NOD2,SHC1,SOCS3,SQSTM1,SRPK1,TNFAIP3,TNFRSF1A,TRADD,TRIM38,UBE2N,STAT5A,ZNF675,AKAP11,DAPK3,DUSP2,DUSP8,EEF1D,F2R,FYN,IFNAR1,IFNAR2,IRAK1,MAP3K13,MAP3K2,MAP3K3,MAP3K4,MAPK9,MARK2,MKNK2,NUP62,PTEN,RHOC,RPS6KA5,STK17B,TMEM9B,TNFRSF10B,TRAF3IP2,TSPAN6,WNK1,STAT3,STAT5B	0.00358467
miR-93	198	1751	46	MACROMOLECULE_LOCALIZATION	0.000680803	BACE2,BARD1,BCL3,BIRC5,CKAP5,GSK3B,HNRNPA2B1,KHDRBS1,KPNA2,LTBP2,NF1,NOD2,NUPL2,PPIH,PYCARD,REEP1,SQSTM1,ABCA1,AP1G1,ARCN1,ARFGAP3,CANX,CEP57,F2R,ICMT,MFN2,MYH9,NFKBIL1,NPM1,NUP107,NUP160,NUP205,SEC23IP,SMG6,SMG7,TGFB1,TIMM17A,TOMM20,TOPORS,TRAK1,TRAM1,TRPC4AP,UPF1,ZFYVE9,MXI1,GLI3	0.00891374
miR-93	406	1751	96	REGULATION_OF_TRANSCRIPTIONDNA_DEPENDENT	4.88303e-07	BCOR,BRCA1,BRIP1,CREG1,DEK,DNMT1,EZH2,HDAC2,ILF2,ILF3,MED17,MED20,PA2G4,RBBP8,RBM14,RUVBL1,SMARCD1,SNF8,SQSTM1,TNFRSF1A,TRIM27,TRIM28,VPS72,TFAP2A,TCF3,SREBF1,MYCN,TCF12,NPAS2,E2F1,SPI1,SOX12,HMGB1,HMGB2,SMARCE1,MNX1,SMARCC1,NRF1,POU4F1,SP100,PATZ1,ZNF238,CTCF,PLAGL1,VEZF1,ZNF202,ZNF74,BMP2,CRK,ELAVL2,IKBKAP,MDM2,MED21,POLR3G,PRKAR1A,RB1,RNF4,RPS6KA5,RYBP,SCAP,SOD2,SRCAP,SUPT5H,TCEB1,TGFB1,TRAK1,…	1.34283e-05
miR-93	48	1751	17	MRNA_PROCESSING_GO_0006397	0.000255585	CPSF6,CSTF2,CSTF3,DHX15,ELAVL4,HNRNPA0,HNRNPR,KHDRBS1,LSM3,NCBP1,NONO,SF3B3,SFPQ,SNRPD1,SRPK1,GEMIN8,GRSF1	0.0039819
miR-93	19	1751	8	REGULATION_OF_MITOTIC_CELL_CYCLE	0.00332276	APBB2,BIRC5,CDC25C,CDC6,FBXO5,BTG3,TGFB1,FOXC1	0.0356011
miR-93	87	1751	38	DNA_REPLICATION	4.64218e-11	CDC6,CDT1,DBF4,DKC1,DUT,EXO1,GMNN,MCM2,MCM3,MCM7,MSH2,MSH6,NASP,POLA1,POLD1,POLE,POLE2,POLG2,PRIM1,RAD51,REV3L,RFC3,RFC4,RNASEH2A,S100A11,SET,HMGB2,REPIN1,EREG,MCM5,MSH3,MSH5,NUP98,PURA,REV1,RPA2,UPF1,TFAM	3.48163e-09
miR-93	453	1751	98	CELL_PROLIFERATION_GO_0008283	2.21436e-05	AIF1,BRCA1,BRCA2,BST2,BUB1,BUB1B,CD33,CD86,CDC25A,CDC25C,CDC6,CDC7,CDK4,CDK5R1,CDKN3,CHEK1,CKS2,CREG1,CSE1L,CSF1R,DDX11,DHPS,DKC1,DTYMK,FES,GAS6,IFITM1,IGFBP6,IL6R,KHDRBS1,KIF15,KIF2C,MKI67,NASP,NF1,PA2G4,PCNA,PDGFRA,PLK1,POLA1,PPM1D,PTK2B,RACGAP1,RAF1,RBBP4,RHOG,S100A11,SERPINF1,SKP2,STIL,TCIRG1,TGFBR2,TIMELESS,TNFSF12,TPX2,TRAIP,TRIM27,TTK,E2F1,BAP1,BMPR2,BTG2,BTG3,CD164,CD28,CD47,CDC16,CDKN1A,…	0.000456711
miR-93	19	1751	9	ESTABLISHMENT_AND_OR_MAINTENANCE_OF_CELL_POLARITY	0.000659828	BRSK2,CRB1,CAP1,CDC42,MAP7,MARK2,PARD3,PARD6B,PRKCI	0.00877997
miR-93	42	1751	18	DNA_RECOMBINATION	8.32254e-06	BRCA1,CHEK1,EXO1,KPNA2,LIG3,RAD21,RAD51,RAD51C,RAD54B,RAD54L,SETMAR,UBE2N,XRCC5,HMGB1,MSH5,TGFB1,TSN,UBE2V2	0.000176054
miR-93	660	1751	144	TRANSCRIPTION	1.50511e-07	APBB2,APOBEC3F,APOBEC3G,BCL3,BCOR,BRCA1,BRIP1,CENPF,CREG1,DEK,DNMT1,EZH2,HDAC2,HSF2,ILF2,ILF3,KHDRBS1,MED17,MED20,MED24,NOD2,PA2G4,PARP1,POLR2B,PTMA,PTTG1,PYCARD,RBBP8,RBM14,RNPS1,RUVBL1,SMARCD1,SNF8,SQSTM1,TAF5,TAF5L,TCEB2,TIMELESS,TNFRSF1A,TRIM24,TRIM27,TRIM28,TRIP13,UBE2N,VPS72,TFAP2A,TCF3,SREBF1,MYCN,TCF12,NPAS2,CEBPB,YBX1,E2F1,E2F3,ETV1,SPI1,GTF2I,SOX5,SOX12,HMGB1,HMGB2,SMARCE1,MNX1,SMARCC1,…	5.64418e-06
miR-93	8	1751	8	MITOTIC_SPINDLE_ORGANIZATION_AND_BIOGENESIS	1.97131e-07	KIF11,KIF23,PRC1,SMC1A,SMC3,STMN1,TTK,RAN	6.50533e-06
miR-93	683	1751	154	REGULATION_OF_METABOLIC_PROCESS	5.34395e-09	APBB2,BACE2,BARD1,BCL3,BCOR,BRCA1,BRIP1,CDC6,CDT1,CENPF,CLCF1,CREG1,CXCL12,DEK,DNMT1,EIF4A3,EZH2,FURIN,GMNN,GSN,HDAC2,ILF2,ILF3,IRAK3,KHDRBS1,KPNA2,LIMA1,MAPT,MCM7,MED17,MED20,NCBP1,NOD2,NPC2,PA2G4,PYCARD,RAD51,RBBP8,RBM14,RUVBL1,S100A11,SET,SMARCD1,SNF8,SQSTM1,SRPK1,TIMELESS,TLK2,TNFRSF1A,TRIM27,TRIM28,UBE2N,VPS72,TFAP2A,TCF3,SREBF1,MYCN,TCF12,NPAS2,E2F1,SPI1,SOX12,HMGB1,HMGB2,SMARCE1,MNX1,SMARC…	3.14911e-07
miR-93	315	1751	67	CELLULAR_LOCALIZATION	0.00069149	BACE2,BARD1,BCL3,BIRC5,CENPE,CENPF,CSPG5,GSK3B,HNRNPA1,KHDRBS1,KIF4A,KPNA2,LTBP2,MYH10,NF1,NOD2,NPC2,NUPL2,NUSAP1,PPIH,PYCARD,REEP1,SQSTM1,ZWINT,ABCA1,ANKRD27,AP1G1,ARCN1,ARFGAP3,ATXN1,CANX,CCL5,CEP57,EEA1,ERGIC2,F2R,GBF1,ICMT,LYST,M6PR,MFN2,MYH9,MYO1E,MYO9B,NFKBIL1,NPM1,NRBP1,NUP107,NUP160,NUP205,NUP98,PAFAH1B1,SCAMP2,SEC23IP,SMG6,SMG7,STX16,TGFB1,TIMM17A,TOPORS,TRAK1,TRAM1,TRPC4AP,UPF1,ZFYVE9,M…	0.00891374
miR-93	70	1751	39	MITOSIS	1.11022e-15	AURKA,BIRC5,BUB1,BUB1B,CCNA2,CDC25C,CENPE,DCTN3,DDX11,ESPL1,KIF11,KIF15,KIF22,KIF2C,KNTC1,MAD2L1,NCAPH,NDC80,NEK2,NUSAP1,PCBP4,PLK1,SMC1A,SMC3,SMC4,TPX2,TTK,UBE2C,ZWINT,ANAPC5,CD28,CDC16,CIT,EREG,PKMYT1,RAN,TARDBP,TGFB1,PBRM1	1.30848e-13
miR-93	273	1751	111	CELL_CYCLE_GO_0007049	0	AIF1,APBB2,AURKA,BIRC5,BRCA2,BUB1,BUB1B,CCNA2,CCNE2,CCNG2,CDC20,CDC25A,CDC25C,CDC6,CDC7,CDK4,CDK5R1,CDKN3,CDT1,CENPE,CENPF,CHEK1,CKAP5,CKS2,DBF4,DCTN3,DDX11,DTYMK,ESPL1,FANCG,FBXO5,GMNN,GPS1,KHDRBS1,KIF11,KIF15,KIF22,KIF23,KIF2C,KNTC1,KPNA2,LIG3,MAD2L1,MCM2,MYH10,NASP,NCAPH,NDC80,NEK2,NUSAP1,PA2G4,PCBP4,PLK1,POLA1,POLD1,POLE,PRC1,RACGAP1,RAD21,RAD51,RAD54B,RAD54L,RBBP8,SH3BP4,SKP2,SMC1A,SMC3,SMC4…	0
miR-93	529	1751	122	REGULATION_OF_NUCLEOBASENUCLEOSIDENUCLEOTIDE_AND_NUCLEIC_ACID_METABOLIC_PROCESS	6.06537e-08	APBB2,BCL3,BCOR,BRCA1,BRIP1,CDC6,CDT1,CENPF,CREG1,DEK,DNMT1,EZH2,GMNN,HDAC2,ILF2,ILF3,KHDRBS1,KPNA2,MED17,MED20,NCBP1,NOD2,PA2G4,PYCARD,RAD51,RBBP8,RBM14,RUVBL1,S100A11,SET,SMARCD1,SNF8,SQSTM1,SRPK1,TIMELESS,TLK2,TNFRSF1A,TRIM27,TRIM28,UBE2N,VPS72,TFAP2A,TCF3,SREBF1,MYCN,TCF12,NPAS2,E2F1,SPI1,SOX12,HMGB1,HMGB2,SMARCE1,MNX1,SMARCC1,NRF1,POU4F1,SP100,PATZ1,ZNF238,CTCF,PLAGL1,VEZF1,ZNF202,ZNF74,ABCA…	2.77996e-06
miR-93	16	1751	9	SISTER_CHROMATID_SEGREGATION	0.000123517	CENPE,DDX11,ESPL1,NCAPH,NDC80,NUSAP1,SMC1A,SMC4,ZWINT	0.00221526
miR-93	181	1751	44	CYTOSKELETON_ORGANIZATION_AND_BIOGENESIS	0.000315516	CENPJ,CKAP5,CXCL12,DBN1,EPB49,GSN,KIF11,KIF23,KIF2C,KIF4A,KPNA2,LIMA1,MAPT,MTSS1,MYH10,NF1,NUSAP1,PRC1,RAC3,RACGAP1,SMC1A,SMC3,STMN1,TTK,TUBG1,WASF1,ABI2,CDC42,CRK,DNAJB6,KLHL20,LASP1,MAP7,MAPRE1,MYH9,MYO1E,MYO9B,NUBP1,PAFAH1B1,PDPK1,RAN,RND3,TESK2,WASL	0.00482039
miR-93	58	1751	19	MRNA_METABOLIC_PROCESS	0.00036055	CPSF6,CSTF2,CSTF3,DHX15,ELAVL4,HNRNPA0,HNRNPR,KHDRBS1,LSM3,NCBP1,NONO,SF3B3,SFPQ,SNRPD1,SRPK1,GEMIN8,GRSF1,SMG6,SMG7	0.00531167
miR-93	101	1751	37	CHROMOSOME_ORGANIZATION_AND_BIOGENESIS	2.83741e-08	ACD,CENPE,CHAF1A,CHAF1B,DDX11,DKC1,ESPL1,EZH2,HDAC2,HIRIP3,MSH2,NASP,NCAPH,NDC80,NUSAP1,RBBP4,RBM14,SET,SMARCD1,SMC1A,SMC4,SUV39H2,TLK2,TOP2A,UBE2N,ZWINT,SATB1,HMGB1,SMARCE1,SMARCC1,ACIN1,HUWE1,MSH3,PTGES3,RPS6KA5,SMG6,PBRM1	1.38563e-06
miR-93	411	1751	98	REGULATION_OF_RNA_METABOLIC_PROCESS	2.4417e-07	BCOR,BRCA1,BRIP1,CREG1,DEK,DNMT1,EZH2,HDAC2,ILF2,ILF3,MED17,MED20,NCBP1,PA2G4,RBBP8,RBM14,RUVBL1,SMARCD1,SNF8,SQSTM1,SRPK1,TNFRSF1A,TRIM27,TRIM28,VPS72,TFAP2A,TCF3,SREBF1,MYCN,TCF12,NPAS2,E2F1,SPI1,SOX12,HMGB1,HMGB2,SMARCE1,MNX1,SMARCC1,NRF1,POU4F1,SP100,PATZ1,ZNF238,CTCF,PLAGL1,VEZF1,ZNF202,ZNF74,BMP2,CRK,ELAVL2,IKBKAP,MDM2,MED21,POLR3G,PRKAR1A,RB1,RNF4,RPS6KA5,RYBP,SCAP,SOD2,SRCAP,SUPT5H,TCEB1,…	7.74771e-06
miR-93	60	1751	20	ESTABLISHMENT_AND_OR_MAINTENANCE_OF_CHROMATIN_ARCHITECTURE	0.00019529	CHAF1A,CHAF1B,EZH2,HDAC2,HIRIP3,NASP,RBBP4,RBM14,SET,SMARCD1,SUV39H2,TLK2,UBE2N,SATB1,HMGB1,SMARCE1,SMARCC1,HUWE1,RPS6KA5,PBRM1	0.00328805
miR-93	557	1751	106	POSITIVE_REGULATION_OF_CELLULAR_PROCESS	0.00173483	APOL3,BARD1,BCL3,BIRC5,BRCA1,BST2,CARD9,CASP1,CASP8,CD86,CDC7,CDK4,CDK5R1,CIDEB,CLCF1,DDX11,DHPS,DPF1,ECT2,FAS,GSK3B,ILF2,ILF3,LTBR,MAPT,MED17,NCBP1,NF1,NOD2,NPTN,NUSAP1,PCBP4,PTK2B,PYCARD,RAD51,RBM14,RHOG,SERPINF1,SMARCD1,SQSTM1,TCIRG1,TGFBR2,TIA1,TLR2,TNFRSF1A,TNFSF12,TOP2A,TRADD,TRAIP,TRIM28,TRIM38,TTK,UBE2C,UBE2N,TCF3,NPAS2,SPI1,SMARCC1,CTCF,PLAGL1,ABCA1,ACIN1,ACVR1B,AKTIP,BCL2L11,CCND1,CD28,…	0.0201583
miR-93	47	1751	22	DNA_DEPENDENT_DNA_REPLICATION	1.25065e-07	CDC6,CDT1,EXO1,GMNN,MCM3,MSH2,MSH6,POLA1,POLG2,PRIM1,RAD51,REV3L,RFC3,RFC4,S100A11,HMGB2,EREG,MSH3,MSH5,PURA,RPA2,TFAM	4.91327e-06
miR-93	418	1751	98	TRANSCRIPTION_FROM_RNA_POLYMERASE_II_PROMOTER	5.63706e-07	BRCA1,BRIP1,CREG1,DEK,DNMT1,HSF2,MED17,MED20,MED24,PARP1,POLR2B,PTTG1,RBBP8,RBM14,RUVBL1,SMARCD1,SNF8,SQSTM1,TAF5,TAF5L,TCEB2,TNFRSF1A,TRIM24,TRIM27,TRIM28,TRIP13,VPS72,TFAP2A,SREBF1,MYCN,TCF12,NPAS2,CEBPB,YBX1,E2F1,E2F3,ETV1,SPI1,GTF2I,SOX5,SOX12,HMGB1,HMGB2,SMARCE1,MNX1,SMARCC1,NRF1,POU4F1,MAF,ZNF238,CTCF,MAZ,PLAGL1,VEZF1,ZNF202,ADRM1,CRK,IKBKAP,MDM2,MED16,MED21,MLLT1,PRKAR1A,RB1,RNF4,RYBP,SKIL…	1.50019e-05
miR-93	57	1751	22	INTERPHASE_OF_MITOTIC_CELL_CYCLE	6.78634e-06	APBB2,BIRC5,CDC25C,CDC6,CDC7,CDK4,CDKN3,CENPF,DBF4,DDX11,KHDRBS1,KPNA2,POLA1,POLD1,POLE,SKP2,E2F1,ACVR1B,ANAPC5,CDKN1A,CUL2,PPP6C	0.000147335
miR-93	583	1751	114	NEGATIVE_REGULATION_OF_BIOLOGICAL_PROCESS	0.000422125	AATF,AIF1,ANXA1,ANXA4,APBB2,APOBEC3F,APOBEC3G,BACE2,BARD1,BCL3,BCOR,BIRC5,BRCA1,BRCA2,CD33,CDC6,CDKN3,CDT1,CENPF,CHEK1,CIAPIN1,CLCF1,DNMT1,EIF4A3,FAS,FURIN,GMNN,GSK3B,GSN,IER3,IFITM1,IGFBP6,ILF3,KHDRBS1,LIMA1,NF1,NOTCH1,PA2G4,PCBP4,PPM1D,RBBP4,S100A11,SERPINF1,SET,SOCS3,TIMELESS,TNFAIP3,TRIM27,VPS72,E2F1,SPI1,HMGB1,SMARCE1,ZNF238,CTCF,PLAGL1,ZNF202,ZNF675,ACTN1,ACVR1B,ATXN1,BAP1,BCL2L2,BMP2,BNIP2…	0.00600437
miR-93	16	1751	7	BASE_EXCISION_REPAIR	0.00465044	MSH2,MSH6,HMGB1,HMGB2,MPG,MSH3,NTHL1	0.0485647
miR-93	9	1751	9	SPINDLE_ORGANIZATION_AND_BIOGENESIS	2.85524e-08	KIF11,KIF23,PRC1,SMC1A,SMC3,STMN1,TTK,TUBG1,RAN	1.38563e-06
miR-93	150	1751	46	RESPONSE_TO_DNA_DAMAGE_STIMULUS	3.16971e-07	BCL3,BRCA1,BRCA2,CCNA2,CHEK1,CIDEB,CSNK1E,EXO1,FANCC,FANCG,FEN1,GADD45G,LIG3,MCM7,MSH2,MSH6,PARP1,PCBP4,POLA1,POLD1,POLE,POLE2,POLQ,RAD21,RAD51,RAD51C,RAD54B,RAD54L,RBBP8,RECQL4,RFC3,SMC1A,UBE2N,HMGB1,HMGB2,BTG2,DYRK2,MPG,MSH3,MSH5,NTHL1,REV1,TOPORS,UBE2V2,UBR5,UPF1	9.33934e-06
miR-93	564	1751	106	INTRACELLULAR_SIGNALING_CASCADE	0.00263405	APOL3,BCL3,BRCA1,BST2,C5AR1,CARD9,CASP1,CASP8,CCNA2,CCR1,CHEK1,CIDEB,CLCF1,CLEC7A,ECT2,FPR1,GADD45G,GNA15,GPS1,GSK3B,LTBR,MED17,MED24,NF1,NOD2,PCBP4,PLCB2,RHOD,RHOG,RRAS,SHC1,SMC1A,SOCS3,SQSTM1,SRPK1,STMN1,TLK2,TNFAIP3,TNFRSF1A,TOP2A,TRADD,TREM1,TRIM38,UBE2N,STAT5A,ZNF675,ABCA1,ABR,ACIN1,AKAP11,ARHGAP1,CAP1,CASP2,CYCS,DAPK3,DNM1L,DUSP2,DUSP8,DYRK2,EEF1D,F2R,F2RL3,FER,FYN,GABBR1,GNAS,GRB2,HIP1,IFN…	0.0289745
miR-93	488	1751	110	REGULATION_OF_TRANSCRIPTION	9.16064e-07	APBB2,BCL3,BCOR,BRCA1,BRIP1,CENPF,CREG1,DEK,DNMT1,EZH2,HDAC2,ILF2,ILF3,KHDRBS1,MED17,MED20,NOD2,PA2G4,PYCARD,RBBP8,RBM14,RUVBL1,SMARCD1,SNF8,SQSTM1,TIMELESS,TNFRSF1A,TRIM27,TRIM28,UBE2N,VPS72,TFAP2A,TCF3,SREBF1,MYCN,TCF12,NPAS2,E2F1,SPI1,SOX12,HMGB1,HMGB2,SMARCE1,MNX1,SMARCC1,NRF1,POU4F1,SP100,PATZ1,ZNF238,CTCF,PLAGL1,VEZF1,ZNF202,ZNF74,ACVR1B,ATXN1,BMP2,CRK,ELAVL2,EREG,IKBKAP,MAP3K13,MDM2,MED21,…	2.29016e-05
miR-93	158	1751	53	REGULATION_OF_CELL_CYCLE	1.24492e-09	AIF1,APBB2,BIRC5,BUB1,BUB1B,CCNA2,CCNE2,CCNG2,CDC25A,CDC25C,CDC6,CDC7,CDK5R1,CDKN3,CDT1,CHEK1,CKS2,FANCG,FBXO5,GMNN,KHDRBS1,KNTC1,MAD2L1,NEK2,NUSAP1,PA2G4,PCBP4,RBBP8,SMC1A,TIMELESS,TTK,UBE2C,ZWINT,PLAGL1,BMP2,BTG3,CCND1,CD28,CDC16,CUL2,EIF4G2,EREG,IL8,MFN2,PKMYT1,PPP1R13B,PTEN,RB1,STK11,TGFB1,MYC,FOXC1,RUNX3	7.90046e-08
miR-93	74	1751	25	NUCLEOCYTOPLASMIC_TRANSPORT	2.51127e-05	BARD1,BCL3,GSK3B,HNRNPA1,KHDRBS1,KPNA2,NF1,NUPL2,PPIH,ATXN1,CEP57,F2R,NFKBIL1,NPM1,NUP107,NUP160,NUP205,NUP98,SMG6,SMG7,TGFB1,UPF1,ZFYVE9,MXI1,GLI3	0.000493286
miR-93	72	1751	39	M_PHASE_OF_MITOTIC_CELL_CYCLE	3.77476e-15	AURKA,BIRC5,BUB1,BUB1B,CCNA2,CDC25C,CENPE,DCTN3,DDX11,ESPL1,KIF11,KIF15,KIF22,KIF2C,KNTC1,MAD2L1,NCAPH,NDC80,NEK2,NUSAP1,PCBP4,PLK1,SMC1A,SMC3,SMC4,TPX2,TTK,UBE2C,ZWINT,ANAPC5,CD28,CDC16,CIT,EREG,PKMYT1,RAN,TARDBP,TGFB1,PBRM1	3.89272e-13
miR-93	8	1751	5	CHROMOSOME_CONDENSATION	0.00246519	NCAPH,NUSAP1,SMC4,TOP2A,ACIN1	0.0274835
miR-93	72	1751	23	REGULATION_OF_I_KAPPAB_KINASE_NF_KAPPAB_CASCADE	0.000138909	APOL3,BST2,CARD9,CASP1,CASP8,ECT2,LTBR,NOD2,SQSTM1,TNFAIP3,TNFRSF1A,TRADD,TRIM38,UBE2N,EEF1D,F2R,MAP3K3,NUP62,RHOC,TMEM9B,TNFRSF10B,TRAF3IP2,TSPAN6	0.0023875
miR-93	23	1751	10	G1_S_TRANSITION_OF_MITOTIC_CELL_CYCLE	0.00076756	CDC7,CDK4,CDKN3,DBF4,POLE,SKP2,ACVR1B,CDKN1A,CUL2,PPP6C	0.00974211
miR-34a	226	1845	55	DNA_METABOLIC_PROCESS	0.000236549	BAX,BRCA2,CDT1,CIB1,CSNK1E,DBF4,DDB2,DNASE2,DNMT3B,ERCC6,EXO1,FANCA,FANCC,FANCG,GADD45A,GADD45G,IL7R,ISG20,MCM7,MSH5,NASP,PARP3,POLD4,POLE,POLG2,POLQ,PRIM1,RAD21,RAD51,RAD52,RAD54B,RAD54L,RBMS1,REC8,RECQL4,S100A11,SUPV3L1,TGFB1,TOP2A,CDKN2A,DUT,FEN1,KPNA1,MCM2,MCM3,MCM5,MMS19,MRE11A,NT5E,NUP98,POLD1,PTMS,TSN,TFAM,TP53	0.00487883
miR-34a	41	1845	14	RESPONSE_TO_VIRUS	0.00221854	APOBEC3F,APOBEC3G,BCL3,CXCR4,FGR,IFNGR2,ISG20,LILRB1,PTPRC,TLR7,TRIM22,FOSL1,BCL2,CCL22	0.031022
miR-34a	19	1845	9	MITOTIC_CELL_CYCLE_CHECKPOINT	0.000976429	BUB1,BUB1B,CCNA2,MAD2L1,PCBP4,PML,TGFB1,TTK,ZWINT	0.0157952
miR-34a	96	1845	29	POSITIVE_REGULATION_OF_SIGNAL_TRANSDUCTION	0.000162509	ACVR2B,BST2,CARD9,CASP1,CASP8,CFLAR,CLCF1,ECM1,FLNA,GJA1,HCLS1,HMOX1,LGALS1,LGALS9,LTBR,LYN,MYD88,PTPRC,SECTM1,SLC20A1,TICAM1,TNFRSF10B,TNFRSF1A,TRADD,TRIM38,LITAF,CDKN2AIP,NOTCH2,NUP62	0.00347568
miR-34a	124	1845	35	POSITIVE_REGULATION_OF_CELL_PROLIFERATION	0.000164305	ANG,BMI1,CD81,CD86,CDC123,CDC7,CDKN1A,DDX11,ERBB2,HCLS1,IL15,IL18,LAMC1,LIF,LYN,NRP1,PDGFA,PTK2B,PTPRC,RHOG,SCG2,TCIRG1,TGFBR2,TIMP1,TNFSF12,TNFSF4,TSHR,TTK,FOSL1,CAPN1,CDK4,CDK6,IGF1R,VEGFA,MYC	0.00347568
miR-34a	506	1845	117	CELL_DEVELOPMENT	1.56341e-06	ADAM12,ADORA1,ALOX15B,AMIGO2,ANXA1,ANXA4,ANXA5,BAX,BCL2A1,BCL2L1,BCL3,BIRC3,BIRC5,BLNK,BTK,CASP4,CASP7,CASP8,CCL2,CD14,CD74,CDK5R1,CDKN1A,CFLAR,CIB1,CIDEB,CIT,CLCF1,CTSB,CXCR4,CYFIP1,DPF1,ESPL1,FAS,GADD45A,GADD45B,GPR65,GPX1,HSPB1,IER3,IGFBP3,LDB1,LGALS1,LST1,LY86,MAGEH1,MAPK8,MAPT,MCL1,NME5,NPTN,NRP1,NUAK2,PARP4,PCBP4,PIK3R2,PML,PSEN2,PTK2B,PTPN6,PTPRC,PYCARD,RACGAP1,S100A4,SCG2,SERPINB9,SERPINF…	6.44907e-05
miR-34a	134	1845	39	NEGATIVE_REGULATION_OF_APOPTOSIS	3.38579e-05	ANXA1,ANXA4,ANXA5,BAX,BCL2A1,BCL2L1,BCL3,BIRC3,BIRC5,CCL2,CD74,CFLAR,CLCF1,FAS,GPX1,HSPB1,IER3,MAPK8,MCL1,NME5,NUAK2,PIK3R2,SCG2,SERPINB9,SFRP1,SH3GLB1,BCL2,CFL1,CRYAA,DDAH2,HDAC1,IGF1R,NOTCH2,NUP62,OPA1,PEA15,RTN4,SON,VEGFA	0.000846448
miR-34a	135	1845	35	REGULATION_OF_KINASE_ACTIVITY	0.000931465	ANG,BCCIP,C5AR1,CCNE2,CCNG1,CD4,CD81,CDC25A,CDC25C,CDK5R1,CKS2,CXCR4,DIRAS3,DUSP6,ERBB2,FPR1,GADD45A,GADD45B,GADD45G,MAP2K3,MAP3K13,MAP3K6,PKMYT1,PTPRC,SHC1,SPRED2,CCND1,CCND3,CDKN2A,CDKN2C,MAP3K7,MAP3K9,PTEN,SFN,TNFSF15	0.0155215
miR-34a	134	1845	35	REGULATION_OF_PROTEIN_KINASE_ACTIVITY	0.000806409	ANG,BCCIP,C5AR1,CCNE2,CCNG1,CD4,CD81,CDC25A,CDC25C,CDK5R1,CKS2,CXCR4,DIRAS3,DUSP6,ERBB2,FPR1,GADD45A,GADD45B,GADD45G,MAP2K3,MAP3K13,MAP3K6,PKMYT1,PTPRC,SHC1,SPRED2,CCND1,CCND3,CDKN2A,CDKN2C,MAP3K7,MAP3K9,PTEN,SFN,TNFSF15	0.0139065
miR-34a	10	1845	6	ISOPRENOID_METABOLIC_PROCESS	0.00154309	DHRS3,IDI1,NPC2,PDSS1,RETSAT,RDH11	0.0231463
miR-34a	1423	1845	287	SIGNAL_TRANSDUCTION	1.0012e-07	ABCA1,ACVR2B,ADAM9,ADAMTS1,ADM,ADORA1,ADORA3,ANG,ANGPT1,ANXA1,ANXA4,ANXA5,ARHGAP29,ARHGDIB,ATP6AP2,AXL,BAX,BCAM,BCAR3,BCL2L1,BCL3,BIRC3,BLNK,BRD8,BST2,BTK,C3,C3AR1,C5AR1,CAMK2B,CAP1,CARD9,CASP1,CASP7,CASP8,CCL2,CCNA2,CCR1,CCR5,CD14,CD164,CD33,CD59,CD74,CD81,CDK5R1,CFLAR,CHL1,CIDEB,CLCF1,CLEC5A,CLEC7A,CLIC1,CNKSR1,CSF1R,CSNK1E,CXCL14,CXCR4,DIRAS3,DLC1,DOK1,DUSP4,DUSP6,ECM1,ENG,EPAS1,EPHA2,EPHB1,ER…	7.75251e-06
miR-34a	1065	1845	197	NUCLEOBASENUCLEOSIDENUCLEOTIDE_AND_NUCLEIC_ACID_METABOLIC_PROCESS	0.0018115	ABCA1,ACVR2B,ADM,AMPD3,ANG,APOBEC3F,APOBEC3G,BAX,BCL3,BCOR,BRCA2,BRD8,CDT1,CENPF,CIB1,CREG1,CSNK1E,CTPS,DBF4,DCTD,DDB2,DIRAS3,DNASE2,DNMT3B,ELAVL2,ELAVL4,ENG,EPAS1,ERCC6,EXO1,EZH2,FANCA,FANCC,FANCG,FLNA,GADD45A,GADD45G,HCLS1,HDAC2,HSF2,IL7R,ILF2,INTS7,ISG20,LDB1,LRRFIP1,MAP2K3,MAP3K13,MCM7,MSH5,MSTN,NASP,NME5,NMI,OAS1,PARP3,PML,POLD4,POLE,POLG2,POLQ,POLR2B,POLR2F,POLR2L,PRIM1,PRPS2,PRPSAP2,PTRF,P…	0.0258458
miR-34a	96	1845	36	M_PHASE	8.4792e-08	BIRC5,BUB1,BUB1B,CCNA2,CDC25C,CENPE,CIT,CLIP1,DDX11,ESPL1,KIF11,KIF15,KIF22,KIF2C,MAD2L1,MSH5,NCAPH,NEK2,PAM,PCBP4,PKMYT1,PLK1,PML,RAD21,RAD51,RAD52,RAD54B,RAD54L,REC8,TGFB1,TTK,UBE2C,ZWINT,ANAPC5,CDC23,MRE11A	7.75251e-06
miR-34a	137	1845	35	REGULATION_OF_TRANSFERASE_ACTIVITY	0.00123347	ANG,BCCIP,C5AR1,CCNE2,CCNG1,CD4,CD81,CDC25A,CDC25C,CDK5R1,CKS2,CXCR4,DIRAS3,DUSP6,ERBB2,FPR1,GADD45A,GADD45B,GADD45G,MAP2K3,MAP3K13,MAP3K6,PKMYT1,PTPRC,SHC1,SPRED2,CCND1,CCND3,CDKN2A,CDKN2C,MAP3K7,MAP3K9,PTEN,SFN,TNFSF15	0.0192003
miR-34a	384	1845	96	PROGRAMMED_CELL_DEATH	3.68315e-07	ADORA1,ALOX15B,AMIGO2,ANXA1,ANXA4,ANXA5,BAX,BCL2A1,BCL2L1,BCL3,BIRC3,BIRC5,BTK,CASP4,CASP7,CASP8,CCL2,CD14,CD74,CDK5R1,CDKN1A,CFLAR,CIB1,CIDEB,CLCF1,CTSB,CXCR4,DPF1,ESPL1,FAS,GADD45A,GADD45B,GPR65,GPX1,HSPB1,IER3,IGFBP3,LGALS1,LY86,MAGEH1,MAPK8,MCL1,NME5,NUAK2,PCBP4,PIK3R2,PML,PSEN2,PTK2B,PTPN6,PTPRC,PYCARD,SCG2,SERPINB9,SFRP1,SH3GLB1,SRGN,STK17A,TGFB1,TIAL1,TLR2,TNFSF12,TOP2A,TRADD,TRAIP,TSPO,E2…	2.33738e-05
miR-34a	33	1845	15	REGULATION_OF_MITOSIS	3.7868e-05	BIRC5,BUB1,BUB1B,CCNA2,CDC25C,MAD2L1,NEK2,PCBP4,PKMYT1,PML,TGFB1,TTK,UBE2C,ZWINT,CDC23	0.000918856
miR-34a	63	1845	20	INTERPHASE	0.000809104	BIRC5,CDC25C,CDC7,CDKN1A,CENPF,DBF4,DDX11,POLE,PTPRC,E2F1,ANAPC5,CDC23,CDK4,CDK6,CDKN1B,CDKN2A,CDKN2C,KHDRBS1,POLD1,FOXN3	0.0139065
miR-34a	232	1845	68	DEFENSE_RESPONSE	3.57255e-08	ADORA1,ADORA3,AIF1,ALOX5AP,ANXA1,AOAH,APOBEC3F,APOBEC3G,BLNK,C2,C3AR1,C5AR1,CCR1,CCR5,CD81,CD84,CD97,CHST2,CLEC5A,CSF3R,CXCR4,CYBB,F11R,HLA-B,HLA-G,HRH1,IL1RAP,KLRC3,KLRG1,LGALS3BP,LILRA1,LILRA2,LILRB2,LILRB3,LSP1,LY75,LY96,LYZ,MNDA,NCF1,NCF2,NMI,PARP4,PTAFR,PTPRC,PTX3,RNASE6,S100A8,S100A9,SCG2,STAB1,TCIRG1,TGFB1,TIAL1,TLR3,TLR7,TNFAIP6,TNFRSF1A,TYROBP,WAS,CEBPB,FOSL1,BCL2,CCL22,CXCL9,INHBB,PLA2G…	3.68419e-06
miR-34a	88	1845	29	I_KAPPAB_KINASE_NF_KAPPAB_CASCADE	2.78133e-05	BCL3,BST2,CARD9,CASP1,CASP8,CFLAR,ECM1,FLNA,GJA1,HMOX1,LGALS1,LGALS9,LTBR,MYD88,SECTM1,SLC20A1,SQSTM1,TICAM1,TNFAIP3,TNFRSF10B,TNFRSF1A,TRADD,TRIM38,TRIP6,LITAF,MAP3K7,NUP62,TNFSF15,STAT1	0.000734205
miR-34a	166	1845	57	CELL_CYCLE_PROCESS	8.21641e-10	BIRC5,BRCA2,BUB1,BUB1B,CCNA2,CDC25C,CDC7,CDKN1A,CENPE,CENPF,CIT,CLIP1,DBF4,DDX11,ESPL1,FBXO5,KIF11,KIF15,KIF22,KIF2C,MAD2L1,MSH5,NCAPH,NEK2,PAM,PCBP4,PKMYT1,PLK1,PML,POLE,PTPRC,RACGAP1,RAD21,RAD51,RAD52,RAD54B,RAD54L,REC8,STMN1,TGFB1,TTK,UBE2C,ZWINT,E2F1,ANAPC5,CDC23,CDK4,CDK6,CDKN1B,CDKN2A,CDKN2C,CKAP5,KHDRBS1,MDM4,MRE11A,POLD1,FOXN3	2.81303e-07
miR-34a	171	1845	45	REGULATION_OF_SIGNAL_TRANSDUCTION	0.000130434	ACVR2B,ATP6AP2,BST2,CARD9,CASP1,CASP8,CFLAR,CLCF1,ECM1,ENG,FGD1,FLNA,GJA1,GNG4,HCLS1,HMOX1,LGALS1,LGALS9,LTBR,LYN,MYD88,PTPRC,RAMP1,RGN,SECTM1,SHC1,SLC20A1,SQSTM1,TAX1BP3,TGFB1,TICAM1,TNFAIP3,TNFRSF10B,TNFRSF1A,TRADD,TRIM38,LITAF,ARF6,CDKN2AIP,MFN2,NOTCH2,NUP62,PEG10,PTEN,SMAD4	0.00290832
miR-34a	558	1845	125	NEGATIVE_REGULATION_OF_CELLULAR_PROCESS	3.83358e-06	ACTN1,ADAMTS1,AIF1,ALOX15B,AMIGO2,ANG,ANXA1,ANXA4,ANXA5,ARHGDIB,BAX,BCL2A1,BCL2L1,BCL3,BCOR,BIRC3,BIRC5,BRCA2,CAPG,CCL2,CD164,CD33,CD74,CDC123,CDKN1A,CDT1,CENPF,CFLAR,CLCF1,DLC1,EMP3,FAS,FURIN,GADD45A,GPX1,GSN,HSPB1,IER3,IFITM1,IGFBP3,IGFBP6,LDB1,LIF,LST1,MAPK8,MCL1,NME5,NUAK2,PACSIN3,PCBP4,PIK3R2,PML,PTPRC,RARRES1,RARRES3,RBPJ,RPRM,S100A11,SCG2,SERPINB9,SFRP1,SH3GLB1,SIRT2,SIRT4,SSTR2,TAX1BP3,TG…	0.000137509
miR-34a	379	1845	94	REGULATION_OF_DEVELOPMENTAL_PROCESS	7.13749e-07	ADORA1,ALOX15B,AMIGO2,ANXA1,ANXA4,ANXA5,BAX,BCL2A1,BCL2L1,BCL3,BIRC3,BIRC5,BTK,CASP4,CCL2,CD74,CDK5R1,CDKN1A,CENPF,CFLAR,CIDEB,CLCF1,CTSB,DPF1,FAS,FGD1,GPX1,HSPB1,IER3,IGFBP3,LDB1,LGALS1,MAPK8,MAPT,MCL1,MYH9,NME5,NPTN,NUAK2,PCBP4,PIK3R2,PML,PTPRC,PYCARD,SCG2,SERPINB9,SERPINF1,SFRP1,SH3GLB1,SIRT2,SRGN,STAB1,STK17A,TGFB1,TIAL1,TLR2,TNFSF12,TOP2A,TRADD,TRAIP,SPI1,RUNX1,MAFB,BCL2,BCLAF1,CDK6,CDKN1B,C…	3.46378e-05
miR-34a	134	1845	45	MITOTIC_CELL_CYCLE	1.03367e-07	BIRC5,BUB1,BUB1B,CCNA2,CDC123,CDC25C,CDC7,CDKN1A,CENPE,CENPF,CIT,CLIP1,DBF4,DDX11,ESPL1,FBXO5,KIF11,KIF15,KIF22,KIF2C,MAD2L1,NCAPH,NEK2,PAM,PCBP4,PKMYT1,PLK1,PML,POLE,STMN1,TGFB1,TTK,UBE2C,ZWINT,E2F1,ANAPC5,CDC23,CDK4,CDK6,CDKN1B,CDKN2A,CDKN2C,KHDRBS1,POLD1,FOXN3	7.75251e-06
miR-34a	42	1845	14	REGULATION_OF_PHOSPHORYLATION	0.0028662	ANG,CD81,CDKN1A,CLCF1,HCLS1,IGFBP3,ITGB2,LYN,MCM7,CCND1,CCND3,CDKN1B,CDKN2A,CDKN2C	0.0394102
miR-34a	150	1845	51	CELL_CYCLE_PHASE	9.26206e-09	BIRC5,BUB1,BUB1B,CCNA2,CDC25C,CDC7,CDKN1A,CENPE,CENPF,CIT,CLIP1,DBF4,DDX11,ESPL1,KIF11,KIF15,KIF22,KIF2C,MAD2L1,MSH5,NCAPH,NEK2,PAM,PCBP4,PKMYT1,PLK1,PML,POLE,PTPRC,RAD21,RAD51,RAD52,RAD54B,RAD54L,REC8,TGFB1,TTK,UBE2C,ZWINT,E2F1,ANAPC5,CDC23,CDK4,CDK6,CDKN1B,CDKN2A,CDKN2C,KHDRBS1,MRE11A,POLD1,FOXN3	1.27353e-06
miR-34a	67	1845	22	POSITIVE_REGULATION_OF_I_KAPPAB_KINASE_NF_KAPPAB_CASCADE	0.000265264	BST2,CARD9,CASP1,CASP8,CFLAR,ECM1,FLNA,GJA1,HMOX1,LGALS1,LGALS9,LTBR,MYD88,SECTM1,SLC20A1,TICAM1,TNFRSF10B,TNFRSF1A,TRADD,TRIM38,LITAF,NUP62	0.00533763
miR-34a	43	1845	15	CELL_CYCLE_CHECKPOINT_GO_0000075	0.0012197	BIRC5,BUB1,BUB1B,CCNA2,CCNE2,CDT1,FANCG,MAD2L1,PCBP4,PML,TGFB1,TTK,ZWINT,CDKN2A,FOXN3	0.0192003
miR-34a	9	1845	6	PEPTIDE_METABOLIC_PROCESS	0.00070924	FURIN,PAM,PCSK5,PGCP,TAPBP,TPP1	0.0127201
miR-34a	28	1845	12	CHROMOSOME_SEGREGATION	0.000445455	CENPE,CENPF,DDX11,ESPL1,NCAPH,PAM,PSEN2,REC8,SRPK1,TOP2A,ZWINT,CDC23	0.00875002
miR-34a	113	1845	36	INFLAMMATORY_RESPONSE	7.52803e-06	ADORA1,ADORA3,AIF1,ALOX5AP,ANXA1,AOAH,BLNK,C2,C3AR1,CCR1,CCR5,CD97,CHST2,CXCR4,CYBB,F11R,HRH1,IL1RAP,KLRG1,LY75,LYZ,NMI,PARP4,PTAFR,PTX3,S100A8,S100A9,SCG2,TGFB1,TNFAIP6,TNFRSF1A,CEBPB,CCL22,CXCL9,PLA2G2D,VPS45	0.000246506
miR-34a	455	1845	110	RESPONSE_TO_STRESS	3.25489e-07	ADM,ADORA1,ADORA3,AIF1,ALOX5AP,ANG,ANXA1,AOAH,BCL3,BLNK,BRCA2,C2,C3AR1,CCNA2,CCR1,CCR5,CD59,CD97,CHST2,CIB1,CIDEB,CSNK1E,CXCR4,CYBB,DDB2,DNAJB1,DNAJB5,DUSP1,EPAS1,ERCC6,EXO1,F11R,F13A1,F8,FANCA,FANCC,FANCG,GADD45A,GADD45B,GADD45G,GNA12,GSS,HERPUD1,HRH1,HSPA6,HSPB1,IL1RAP,ITGA2,KLRG1,LY75,LYZ,MAPK8,MCM7,MSH5,NMI,NUAK2,PARP3,PARP4,PCBP4,PLAT,PLOD2,PML,POLE,POLQ,PRDX6,PRNP,PROS1,PTAFR,PTK2B,PTX3,RAD…	2.23774e-05
miR-34a	207	1845	66	IMMUNE_RESPONSE	1.36389e-09	ANXA11,APOBEC3F,APOBEC3G,ARHGDIB,BLNK,BST2,C2,C5AR1,CCL2,CCR1,CCR5,CD164,CD74,CD86,CD97,CTSC,CTSS,CXCR4,DPP4,FCGR1A,FCGR2B,FCGR3B,FCGRT,FYB,GBP2,GPR65,HAMP,IFITM2,IFITM3,IL15,IL16,IL18,IL4R,IL6R,IL6ST,IL7R,LAT2,LCP2,LILRB2,LTF,LY75,LY86,MR1,NCF4,PSMB10,PTAFR,PTGER4,PTPRC,RGS1,SECTM1,TAPBP,TGFB1,TLR7,TNFRSF14,TREM1,TREM2,TRIM22,WAS,CEBPB,MNX1,BCL2,CCL22,GPI,IK,MAP3K7,ZAP70	2.81303e-07
miR-34a	237	1845	61	PROTEIN_KINASE_CASCADE	1.90698e-05	ADAM9,ATP6AP2,BCL3,BST2,C5AR1,CARD9,CASP1,CASP8,CCL2,CD81,CFLAR,CLCF1,CXCR4,DUSP4,DUSP6,ECM1,FLNA,FPR1,FYB,GADD45B,GADD45G,GJA1,HCLS1,HMOX1,LGALS1,LGALS9,LTBR,LYN,MAP3K13,MAP3K6,MAPK8,MAST1,MKNK1,MYD88,NMI,SCG2,SECTM1,SHC1,SLC20A1,SPRED2,SQSTM1,SRPK1,STK17A,TICAM1,TNFAIP3,TNFRSF10B,TNFRSF1A,TRADD,TRIM38,TRIP6,STAT5A,STAT3,LITAF,MAP3K7,MAP3K9,MKNK2,NUP62,PTEN,SRC,TNFSF15,STAT1	0.000524419
miR-34a	239	1845	54	REGULATION_OF_CATALYTIC_ACTIVITY	0.0017317	ADORA3,ANG,APOC2,BAX,BCCIP,BIRC5,C5AR1,CAP1,CCNE2,CCNG1,CD4,CD81,CDC25A,CDC25C,CDK5R1,CKS2,CXCR4,DIRAS3,DUSP6,ERBB2,FBXO5,FGD1,FPR1,GADD45A,GADD45B,GADD45G,GNA15,GPX1,MAP2K3,MAP3K13,MAP3K6,PKMYT1,PSEN2,PTPRC,RGN,SHC1,SPRED2,CCND1,CCND3,CDKN2A,CDKN2C,DIABLO,DNAJB6,GRM7,IFNB1,MAP3K7,MAP3K9,MOAP1,PTEN,RAB3GAP2,SFN,TNFSF15,TP53,STAT1	0.0255117
miR-34a	104	1845	31	ANTI_APOPTOSIS	0.000129056	ANXA1,ANXA4,ANXA5,BAX,BCL2A1,BCL2L1,BIRC3,BIRC5,CCL2,CFLAR,FAS,GPX1,HSPB1,IER3,MCL1,NME5,PIK3R2,SERPINB9,SFRP1,SH3GLB1,BCL2,CFL1,CRYAA,DDAH2,HDAC1,IGF1R,NOTCH2,OPA1,PEA15,RTN4,SON	0.00290832
miR-34a	40	1845	15	REGULATION_OF_CYCLIN_DEPENDENT_PROTEIN_KINASE_ACTIVITY	0.000508818	BCCIP,CCNE2,CCNG1,CDC25A,CDC25C,CDK5R1,CKS2,DIRAS3,GADD45A,PKMYT1,CCND1,CCND3,CDKN2A,CDKN2C,PTEN	0.0097622
miR-34a	453	1845	106	CELL_PROLIFERATION_GO_0008283	2.74269e-06	ADAMTS1,AIF1,ALOX15B,ANG,BMI1,BRCA2,BST2,BUB1,BUB1B,BUB3,CD164,CD33,CD74,CD81,CD86,CDC123,CDC25A,CDC25C,CDC7,CDK5R1,CDKN1A,CKS2,CREG1,CSF1R,DDX11,EMP1,EMP3,ERBB2,FES,GAS6,GPX1,HCLS1,IFITM1,IGFBP6,IL15,IL15RA,IL18,IL6R,ISG20,KIF15,KIF2C,LAMC1,LIF,LRP1,LRPAP1,LST1,LY86,LYN,MKI67,NASP,NRP1,OSMR,PDGFA,PDGFRA,PLK1,PTCH1,PTK2B,PTPRC,RACGAP1,RARRES1,RARRES3,RHOG,S100A11,SCG2,SERPINF1,SIPA1,SSTR2,SYK,TCI…	0.00010755
miR-34a	288	1845	84	IMMUNE_SYSTEM_PROCESS	1.15212e-09	ANXA11,APOBEC3F,APOBEC3G,ARHGDIB,BLNK,BST2,C2,C5AR1,CCL2,CCR1,CCR5,CD164,CD4,CD74,CD86,CD97,CLEC7A,CTSC,CTSS,CXCR4,DOCK2,DPP4,FCGR1A,FCGR2B,FCGR3B,FCGRT,FYB,GBP2,GPR65,HAMP,HCLS1,IFITM2,IFITM3,IL15,IL16,IL18,IL4R,IL6R,IL6ST,IL7R,ITGB2,LAT2,LCP2,LDB1,LILRB2,LST1,LTF,LY75,LY86,LYN,MR1,MYH9,NCF4,PSMB10,PTAFR,PTGER4,PTPRC,RGS1,SCG2,SECTM1,SYK,TAPBP,TGFB1,TLR7,TNFRSF14,TREM1,TREM2,TRIM22,WAS,CEBPB,SPI…	2.81303e-07
miR-34a	589	1845	140	POSITIVE_REGULATION_OF_BIOLOGICAL_PROCESS	2.3909e-08	ABCA1,ACTN4,ACVR2B,ADORA1,ALOX15B,ANG,ATP6AP2,BAX,BCL3,BIRC5,BMI1,BST2,BTK,C2,CARD9,CASP1,CASP4,CASP8,CD81,CD86,CDC123,CDC7,CDK5R1,CDKN1A,CFLAR,CIDEB,CLCF1,DDX11,DPF1,ECM1,EPAS1,ERBB2,ERCC6,FAS,FLNA,GJA1,HCLS1,HMOX1,IGFBP3,IL15,IL18,ILF2,LAMC1,LAT2,LGALS1,LGALS9,LIF,LTBR,LYN,MAP2K3,MAPT,MSTN,MYD88,NPTN,NRP1,PCBP4,PDGFA,PDPN,PML,PTK2B,PTPRC,PYCARD,RAD51,RHOG,SCG2,SECTM1,SERPINF1,SLC20A1,SQSTM1,STI…	2.81785e-06
miR-34a	269	1845	69	RESPONSE_TO_EXTERNAL_STIMULUS	6.29891e-06	ADM,ADORA1,ADORA3,AIF1,ALOX5AP,ANXA1,AOAH,BLNK,C2,C3AR1,C5AR1,CCL2,CCR1,CCR5,CD59,CD97,CDKN1A,CHST2,CXCL14,CXCR4,CYBB,DOCK2,F11R,F13A1,F8,FPR1,GNA12,HRH1,IL1RAP,ITGA2,ITGB2,KLRG1,LY75,LYZ,NMI,NUAK2,PARP4,PLAT,PLAU,PLAUR,PROS1,PTAFR,PTX3,RNASE2,S100A8,S100A9,SCG2,SERPINE1,SSTR2,SYK,TGFB1,THBD,TNFAIP6,TNFRSF1A,WAS,SREBF1,CEBPB,FOSL1,CCL22,CXCL9,INHBB,ITGB3,LMAN1,LYVE1,MAP2K1,PLA2G2D,VPS45,TP53,HNF4A	0.000216525
miR-34a	70	1845	28	MITOSIS	4.8975e-07	BIRC5,BUB1,BUB1B,CCNA2,CDC25C,CENPE,CIT,CLIP1,DDX11,ESPL1,KIF11,KIF15,KIF22,KIF2C,MAD2L1,NCAPH,NEK2,PAM,PCBP4,PKMYT1,PLK1,PML,TGFB1,TTK,UBE2C,ZWINT,ANAPC5,CDC23	2.88603e-05
miR-34a	273	1845	85	CELL_CYCLE_GO_0007049	2.33864e-11	AIF1,ALOX15B,BCCIP,BIRC5,BRCA2,BUB1,BUB1B,CCNA2,CCNE2,CCNG1,CDC123,CDC20,CDC25A,CDC25C,CDC7,CDK5R1,CDKN1A,CDT1,CENPE,CENPF,CIT,CKS2,CLIP1,DBF4,DDX11,DIRAS3,ESPL1,FANCG,FBXO5,GADD45A,KIF11,KIF15,KIF22,KIF2C,MAD2L1,MSH5,NASP,NCAPH,NEK2,PAM,PCBP4,PKMYT1,PLK1,PML,POLE,PTPRC,RACGAP1,RAD21,RAD51,RAD52,RAD54B,RAD54L,REC8,RPRM,STMN1,TGFB1,TTK,UBE2C,ZWINT,E2F1,ZBTB17,ANAPC5,BMP7,CCND1,CCND3,CDC23,CDK4,CDK…	1.92938e-08
miR-34a	168	1845	51	RESPONSE_TO_WOUNDING	5.56118e-07	ADM,ADORA1,ADORA3,AIF1,ALOX5AP,ANXA1,AOAH,BLNK,C2,C3AR1,CCR1,CCR5,CD59,CD97,CHST2,CXCR4,CYBB,F11R,F13A1,F8,GNA12,HRH1,IL1RAP,ITGA2,KLRG1,LY75,LYZ,NMI,PARP4,PLAT,PROS1,PTAFR,PTX3,S100A8,S100A9,SCG2,SERPINE1,TGFB1,THBD,TNFAIP6,TNFRSF1A,WAS,CEBPB,CCL22,CXCL9,ITGB3,LMAN1,LYVE1,PLA2G2D,VPS45,HNF4A	3.05865e-05
miR-34a	174	1845	49	NEGATIVE_REGULATION_OF_DEVELOPMENTAL_PROCESS	9.64414e-06	AMIGO2,ANXA1,ANXA4,ANXA5,BAX,BCL2A1,BCL2L1,BCL3,BIRC3,BIRC5,CCL2,CD74,CFLAR,CLCF1,FAS,GPX1,HSPB1,IER3,LDB1,MAPK8,MCL1,NME5,NUAK2,PIK3R2,PML,SCG2,SERPINB9,SERPINF1,SFRP1,SH3GLB1,SIRT2,SRGN,STAB1,MAFB,BCL2,CDK6,CFL1,CRYAA,DDAH2,HDAC1,IGF1R,NOTCH1,NOTCH2,NUP62,OPA1,PEA15,RTN4,SON,VEGFA	0.000294682
miR-34a	557	1845	136	POSITIVE_REGULATION_OF_CELLULAR_PROCESS	6.49596e-09	ABCA1,ACTN4,ACVR2B,ADORA1,ALOX15B,ANG,BAX,BCL3,BIRC5,BMI1,BST2,BTK,CARD9,CASP1,CASP4,CASP8,CD81,CD86,CDC123,CDC7,CDK5R1,CDKN1A,CFLAR,CIDEB,CLCF1,DDX11,DPF1,ECM1,EPAS1,ERBB2,ERCC6,FAS,FLNA,GJA1,HCLS1,HMOX1,IGFBP3,IL15,IL18,ILF2,LAMC1,LGALS1,LGALS9,LIF,LTBR,LYN,MAP2K3,MAPT,MSTN,MYD88,NPTN,NRP1,PCBP4,PDGFA,PDPN,PML,PTK2B,PTPRC,PYCARD,RAD51,RHOG,SCG2,SECTM1,SERPINF1,SLC20A1,SQSTM1,STIM1,STK17A,TCIRG1…	1.07183e-06
miR-34a	30	1845	12	HUMORAL_IMMUNE_RESPONSE	0.000940697	BLNK,BST2,C2,CCL2,LTF,LY86,PSMB10,TREM1,TREM2,MNX1,BCL2,GPI	0.0155215
miR-34a	57	1845	19	INTERPHASE_OF_MITOTIC_CELL_CYCLE	0.000551414	BIRC5,CDC25C,CDC7,CDKN1A,CENPF,DBF4,DDX11,POLE,E2F1,ANAPC5,CDC23,CDK4,CDK6,CDKN1B,CDKN2A,CDKN2C,KHDRBS1,POLD1,FOXN3	0.0101093
miR-34a	583	1845	132	NEGATIVE_REGULATION_OF_BIOLOGICAL_PROCESS	1.11892e-06	ACTN1,ADAMTS1,AIF1,ALOX15B,AMIGO2,ANG,ANXA1,ANXA4,ANXA5,APOBEC3F,APOBEC3G,ARHGDIB,BAX,BCL2A1,BCL2L1,BCL3,BCOR,BIRC3,BIRC5,BRCA2,CAPG,CCL2,CD164,CD33,CD74,CDC123,CDKN1A,CDT1,CENPF,CFLAR,CLCF1,DLC1,EMP3,FAS,FURIN,GADD45A,GPX1,GSN,HSPB1,IER3,IFITM1,IGFBP3,IGFBP6,LDB1,LIF,LST1,MAPK8,MCL1,NME5,NUAK2,PACSIN3,PCBP4,PIK3R2,PML,PTCH1,PTPRC,RARRES1,RARRES3,RBPJ,RPRM,S100A11,SCG2,SERPINB9,SERPINE1,SERPINF1,…	4.85846e-05
miR-34a	305	1845	75	REGULATION_OF_APOPTOSIS	1.29788e-05	ADORA1,ALOX15B,ANXA1,ANXA4,ANXA5,BAX,BCL2A1,BCL2L1,BCL3,BIRC3,BIRC5,BTK,CASP4,CCL2,CD74,CDK5R1,CDKN1A,CFLAR,CIDEB,CLCF1,CTSB,DPF1,FAS,GPX1,HSPB1,IER3,IGFBP3,LGALS1,MAPK8,MCL1,NME5,NUAK2,PCBP4,PIK3R2,PML,PTPRC,PYCARD,SCG2,SERPINB9,SFRP1,SH3GLB1,STK17A,TGFB1,TIAL1,TLR2,TNFSF12,TOP2A,TRADD,TRAIP,BCL2,BCLAF1,CDKN1B,CDKN2A,CDKN2C,CFL1,CRYAA,DDAH2,DIABLO,DNAJB6,HDAC1,IFNB1,IGF1R,MOAP1,NOTCH2,NUP62,OPA1…	0.00038241
miR-34a	135	1845	40	NEGATIVE_REGULATION_OF_PROGRAMMED_CELL_DEATH	1.70442e-05	AMIGO2,ANXA1,ANXA4,ANXA5,BAX,BCL2A1,BCL2L1,BCL3,BIRC3,BIRC5,CCL2,CD74,CFLAR,CLCF1,FAS,GPX1,HSPB1,IER3,MAPK8,MCL1,NME5,NUAK2,PIK3R2,SCG2,SERPINB9,SFRP1,SH3GLB1,BCL2,CFL1,CRYAA,DDAH2,HDAC1,IGF1R,NOTCH2,NUP62,OPA1,PEA15,RTN4,SON,VEGFA	0.000484878
miR-34a	306	1845	76	REGULATION_OF_PROGRAMMED_CELL_DEATH	7.76868e-06	ADORA1,ALOX15B,AMIGO2,ANXA1,ANXA4,ANXA5,BAX,BCL2A1,BCL2L1,BCL3,BIRC3,BIRC5,BTK,CASP4,CCL2,CD74,CDK5R1,CDKN1A,CFLAR,CIDEB,CLCF1,CTSB,DPF1,FAS,GPX1,HSPB1,IER3,IGFBP3,LGALS1,MAPK8,MCL1,NME5,NUAK2,PCBP4,PIK3R2,PML,PTPRC,PYCARD,SCG2,SERPINB9,SFRP1,SH3GLB1,STK17A,TGFB1,TIAL1,TLR2,TNFSF12,TOP2A,TRADD,TRAIP,BCL2,BCLAF1,CDKN1B,CDKN2A,CDKN2C,CFL1,CRYAA,DDAH2,DIABLO,DNAJB6,HDAC1,IFNB1,IGF1R,MOAP1,NOTCH2,NUP…	0.000246506
miR-34a	564	1845	122	INTRACELLULAR_SIGNALING_CASCADE	2.84783e-05	ABCA1,ADAM9,ADORA3,ANG,ARHGAP29,ARHGDIB,ATP6AP2,BAX,BCL2L1,BCL3,BLNK,BST2,BTK,C5AR1,CAP1,CARD9,CASP1,CASP7,CASP8,CCL2,CCNA2,CCR1,CD81,CFLAR,CIDEB,CLCF1,CLEC7A,CNKSR1,CXCR4,DIRAS3,DUSP4,DUSP6,ECM1,FGD1,FLNA,FPR1,FYB,GADD45B,GADD45G,GJA1,GNA15,GPX1,HCLS1,HMOX1,HRH1,LAT2,LGALS1,LGALS9,LTBR,LYN,MAP3K13,MAP3K6,MAPK8,MAST1,MCL1,MKNK1,MYD88,NMI,P2RY1,PCBP4,PLCL1,PML,PSEN2,PTAFR,PTGER4,RGN,RGS1,RGS19,RHO…	0.000734205
miR-34a	158	1845	47	REGULATION_OF_CELL_CYCLE	2.86799e-06	AIF1,ALOX15B,BCCIP,BIRC5,BUB1,BUB1B,CCNA2,CCNE2,CCNG1,CDC123,CDC25A,CDC25C,CDC7,CDK5R1,CDT1,CKS2,DIRAS3,FANCG,FBXO5,GADD45A,MAD2L1,NEK2,PCBP4,PKMYT1,PML,PTPRC,RPRM,TGFB1,TTK,UBE2C,ZWINT,ZBTB17,BMP7,CCND1,CCND3,CDC23,CDKN1B,CDKN2A,CDKN2C,GAS1,KHDRBS1,MFN2,NOTCH2,PTEN,MYC,FOXN3,TP53	0.00010755
miR-34a	52	1845	17	CELLULAR_DEFENSE_RESPONSE	0.00135587	C5AR1,CCR5,CLEC5A,HLA-G,KLRC3,KLRG1,LGALS3BP,LILRB2,LSP1,LY96,MNDA,NCF1,NCF2,TCIRG1,TYROBP,FOSL1,CXCL9	0.0207147
miR-34a	383	1845	95	APOPTOSIS_GO	6.20463e-07	ADORA1,ALOX15B,ANXA1,ANXA4,ANXA5,BAX,BCL2A1,BCL2L1,BCL3,BIRC3,BIRC5,BTK,CASP4,CASP7,CASP8,CCL2,CD14,CD74,CDK5R1,CDKN1A,CFLAR,CIB1,CIDEB,CLCF1,CTSB,CXCR4,DPF1,ESPL1,FAS,GADD45A,GADD45B,GPR65,GPX1,HSPB1,IER3,IGFBP3,LGALS1,LY86,MAGEH1,MAPK8,MCL1,NME5,NUAK2,PCBP4,PIK3R2,PML,PSEN2,PTK2B,PTPN6,PTPRC,PYCARD,SCG2,SERPINB9,SFRP1,SH3GLB1,SRGN,STK17A,TGFB1,TIAL1,TLR2,TNFSF12,TOP2A,TRADD,TRAIP,TSPO,E2F1,BCL2…	3.19926e-05
miR-34a	72	1845	28	M_PHASE_OF_MITOTIC_CELL_CYCLE	9.67565e-07	BIRC5,BUB1,BUB1B,CCNA2,CDC25C,CENPE,CIT,CLIP1,DDX11,ESPL1,KIF11,KIF15,KIF22,KIF2C,MAD2L1,NCAPH,NEK2,PAM,PCBP4,PKMYT1,PLK1,PML,TGFB1,TTK,UBE2C,ZWINT,ANAPC5,CDC23	4.43467e-05
miR-34a	28	1845	11	RHO_PROTEIN_SIGNAL_TRANSDUCTION	0.00181704	ABCA1,ARHGAP29,ARHGDIB,CNKSR1,FGD1,RHOG,TAX1BP3,APOC3,ARF6,ARHGAP1,CFL1	0.0258458
miR-34a	265	1845	61	REGULATION_OF_CELL_PROLIFERATION	0.0005496	ADAMTS1,AIF1,ALOX15B,ANG,BMI1,BRCA2,CD164,CD33,CD81,CD86,CDC123,CDC7,CDKN1A,DDX11,EMP3,ERBB2,GPX1,HCLS1,IFITM1,IGFBP6,IL15,IL18,LAMC1,LIF,LST1,LYN,NRP1,PDGFA,PTK2B,PTPRC,RARRES1,RARRES3,RHOG,S100A11,SCG2,SSTR2,TCIRG1,TGFBR2,TIMP1,TNFSF12,TNFSF4,TSHR,TTK,WARS,FOSL1,CAPN1,CDK4,CDK6,CDKN2A,CDKN2C,IGF1R,MDM4,MFN2,NOTCH2,NUP62,PTEN,TNFSF15,VEGFA,MYC,PRKRIR,KLF4	0.0101093
miR-34a	72	1845	24	REGULATION_OF_I_KAPPAB_KINASE_NF_KAPPAB_CASCADE	0.000108841	BST2,CARD9,CASP1,CASP8,CFLAR,ECM1,FLNA,GJA1,HMOX1,LGALS1,LGALS9,LTBR,MYD88,SECTM1,SLC20A1,SQSTM1,TICAM1,TNFAIP3,TNFRSF10B,TNFRSF1A,TRADD,TRIM38,LITAF,NUP62	0.00256553
miR-9	351	1329	57	REGULATION_OF_BIOLOGICAL_QUALITY	0.0017339	APBB2,ATP1A2,BDKRB2,C3AR1,C5AR1,CAPG,CAV1,CCL2,CCL5,CCL7,CCR1,CCR2,CCR5,CD52,CDKN1B,CLCN3,CORIN,CP,CXCL12,CXCR4,DCBLD2,DERL2,F13A1,FTL,GCHFR,GNA15,GSN,HPRT1,IL6,INHBA,KCND2,MYH9,NARFL,NF1,NLGN1,NPC2,NUPR1,PTGS2,PTPRC,RAB3A,SERPINE1,SPHK1,STC1,THBD,WAS,SPI1,MAFB,ATP7A,CCL19,EP300,F2,MDM4,MTL5,RHAG,ETS1,FOXO3,BCL6	0.039658
miR-9	18	1329	8	AXON_GUIDANCE	0.000340766	CDK5R1,NRP1,NRP2,NRXN1,SIAH1,SLIT1,SLIT2,SPON2	0.0156184
miR-9	220	1329	41	NEGATIVE_REGULATION_OF_CELLULAR_METABOLIC_PROCESS	0.000515496	APC,BACE2,BCL3,CAPG,CDKN1B,FURIN,GSN,IL10,IL6,INHBA,KATNB1,S100A11,SIRT2,TIMP1,VPS72,ZMYND11,TWIST1,ID4,CSDA,SPI1,ELK3,ZEB1,ZHX2,TERF2,SMARCC2,VDR,ZNF238,SNAI2,CTCF,ZNF177,ZNF254,MDM4,RYBP,SIRT1,SUMO1,ID2,POU2F1,NR6A1,BCL6,PRDM1,ZNF148	0.0202516
miR-9	742	1329	114	SYSTEM_DEVELOPMENT	0.000124653	ADAM12,ALDH5A1,ANXA2,APBA2,ATP2B2,BAI1,CCL2,CD1D,CD4,CDK5R1,CMKLR1,COL13A1,COL18A1,COL1A1,COL1A2,COL5A2,COL6A3,CRABP2,CRMP1,CSPG5,CUL7,DCN,DCX,DGCR2,DLL3,DPYSL4,DSCAM,ENG,EPHB1,FBN1,GPR56,GYPC,HCK,HMGCR,IGF1,IGFBP4,IL10,IL8,INHBA,KCNQ2,LAMA2,LAMB1,LSAMP,MAPT,MGP,MPPED2,MYH9,NF1,NLGN1,NOTCH1,NRP1,NRP2,NRXN1,OLFM1,PAFAH1B3,PHGDH,PLOD1,PNMA1,POSTN,PTPRC,RND1,SECTM1,SERPINF1,SHC3,SIAH1,SIRT2,SLIT1,SL…	0.00934901
miR-9	506	1329	85	CELL_DEVELOPMENT	4.34514e-05	ADAM12,ALOX15B,ANXA1,ANXA4,ATP2B2,AVEN,BAI1,BCL2A1,BCL3,BMP7,CASP4,CCL2,CD14,CD2,CDK5R1,CDKN1B,CIAPIN1,CIDEB,CIDEC,CLCF1,CTSB,CUL3,CXCR4,CYFIP2,DDX25,DPF1,DPF2,FAS,GZMA,HGF,HSPB1,IER3,IL2RA,IL6,INHBA,LAMB1,LGALS1,MAPT,MOAP1,NF1,NLGN1,NOTCH1,NRP1,NRP2,NRXN1,OPA1,PCBP4,PEA15,PTPN6,PTPRC,PYCARD,RND1,S100A4,SERPINF1,SIAH1,SLIT1,SLIT2,SOCS3,SPHK1,SPON2,TLR2,TNFAIP8,TNFSF10,TRADD,TXNDC5,DEAF1,FOSL2,PLA…	0.00402772
miR-9	41	1329	12	NEURITE_DEVELOPMENT	0.00115903	BAI1,CDK5R1,LAMB1,MAPT,NRP1,NRP2,NRXN1,SIAH1,SLIT1,SLIT2,SPON2,PARD6B	0.0329724
miR-9	1423	1329	198	SIGNAL_TRANSDUCTION	0.000195288	ACCN2,ADAMTS1,AKAP7,ANXA1,ANXA4,AP3S1,APC2,ARHGAP4,ARHGEF10L,ARHGEF7,BAI1,BCL3,BDKRB2,BRD8,C3AR1,C5AR1,CCL18,CCL2,CCL20,CCL5,CCL7,CCR1,CCR2,CCR5,CD14,CD2,CD33,CDK5R1,CIDEB,CLCF1,CLEC4A,CLEC7A,CLIC1,CRABP2,CRKL,CSNK1E,CTNND2,CXCL12,CXCL14,CXCL5,CXCL6,CXCR4,DDAH1,DERL2,DUSP2,ECM1,EDNRB,ENG,EPHB1,EPHB3,ERBB4,FAS,FCGR2B,FPR1,GAB1,GABBR1,GADD45G,GDI1,GIT1,GMIP,GNA15,GNAZ,GNG4,GPR19,GPR20,GPS1,GPSM2,GR…	0.0104245
miR-9	384	1329	61	PROGRAMMED_CELL_DEATH	0.00208934	ALOX15B,ANXA1,ANXA4,AVEN,BCL2A1,BCL3,CASP4,CCL2,CD14,CD2,CDK5R1,CDKN1B,CIAPIN1,CIDEB,CIDEC,CLCF1,CTSB,CUL3,CXCR4,CYFIP2,DPF1,DPF2,FAS,GZMA,HSPB1,IER3,IL2RA,IL6,INHBA,LGALS1,MOAP1,NF1,OPA1,PCBP4,PEA15,PTPN6,PTPRC,PYCARD,SIAH1,SOCS3,SPHK1,TLR2,TNFAIP8,TNFSF10,TRADD,TXNDC5,PLAGL1,BCL2L11,BIK,EP300,F2,GLO1,MDM4,SERPINB9,STK3,UBE4B,VEGFA,FOXO3,FOXO1,NFKB1,BCL6	0.039658
miR-9	67	1329	16	HEMOPOIESIS	0.00211509	CD1D,CD4,IL10,INHBA,MYH9,PTPRC,SNRK,SPI1,RUNX1,MAFB,HDAC4,MMP9,SOCS5,TPD52,ETS1,FOXO3	0.039658
miR-9	33	1329	11	AXONOGENESIS	0.000548913	BAI1,CDK5R1,MAPT,NRP1,NRP2,NRXN1,SIAH1,SLIT1,SLIT2,SPON2,PARD6B	0.02027
miR-9	232	1329	48	DEFENSE_RESPONSE	1.14471e-05	AIF1,ANXA1,APOBEC3G,C2,C3AR1,C5AR1,CCL20,CCL5,CCR1,CCR2,CCR5,CD1D,CD84,COLEC12,CSF3R,CXCL6,CXCR4,IL10RB,IL18RAP,IL8,INHBA,ITGB1,LILRB2,LILRB3,LY96,LYZ,MLF2,MNDA,MX2,NCF2,NOD1,NOD2,PRF1,PTPRC,S100A8,S100A9,STAB1,TCIRG1,VPS45,WAS,CEBPB,VEZF1,HDAC4,IL5,ELF3,NFATC3,NFKB1,ZNF148	0.00134912
miR-9	128	1329	29	BEHAVIOR	0.000115935	ABAT,C5AR1,CCL18,CCL2,CCL20,CCL5,CCL7,CCR2,CCR5,CMKLR1,CXCL12,CXCL14,CXCL5,CXCL6,CXCR4,DOCK2,FPR1,HPRT1,IL10,IL8,ITGB2,NF1,NOVA1,PLAU,PLAUR,RNASE2,SLIT2,SYK,CCL19	0.00934901
miR-9	44	1329	12	NEGATIVE_REGULATION_OF_PROTEIN_METABOLIC_PROCESS	0.00226536	APC,BACE2,BCL3,CAPG,FURIN,GSN,IL10,IL6,INHBA,KATNB1,TIMP1,MDM4	0.0406288
miR-9	558	1329	92	NEGATIVE_REGULATION_OF_CELLULAR_PROCESS	4.39388e-05	ADAMTS1,AIF1,ALOX15B,ANXA1,ANXA4,APBB2,APC,AVEN,BACE2,BAI1,BCL2A1,BCL3,BMP7,CAPG,CCL2,CD33,CDKN1B,CIAPIN1,CLCF1,COL18A1,CUL3,DCBLD2,FAS,FURIN,GPNMB,GSN,HSPB1,IER3,IGFBP6,IL10,IL6,IL8,INHBA,KATNB1,NF1,NOTCH1,OPA1,PCBP4,PEA15,PTPRC,RARRES1,RND1,RPRM,S100A11,SIRT2,SOCS3,SPHK1,TAOK3,TGFBI,TIMP1,TNFAIP3,TNFAIP8,TXNDC5,VCL,VPS72,ZMYND11,TWIST1,ID4,CSDA,SPI1,ELK3,ZEB1,ZHX2,TERF2,SMARCC2,MAFB,VDR,ZNF238,…	0.00402772
miR-9	80	1329	26	LOCOMOTORY_BEHAVIOR	2.11542e-07	C5AR1,CCL18,CCL2,CCL20,CCL5,CCL7,CCR2,CCR5,CMKLR1,CXCL12,CXCL14,CXCL5,CXCL6,CXCR4,DOCK2,FPR1,IL10,IL8,ITGB2,NOVA1,PLAU,PLAUR,RNASE2,SLIT2,SYK,CCL19	5.81741e-05
miR-9	379	1329	65	REGULATION_OF_DEVELOPMENTAL_PROCESS	0.000186124	ALOX15B,ANXA1,ANXA4,AVEN,BCL2A1,BCL3,CASP4,CCL2,CD2,CDK5R1,CDKN1B,CIAPIN1,CIDEB,CIDEC,CLCF1,CTSB,CUL3,DPF1,DPF2,FAS,HSPB1,IER3,IL6,INHBA,LGALS1,MAPT,MOAP1,MYH9,NF1,NLGN1,NOTCH1,OPA1,PCBP4,PEA15,PTPRC,PYCARD,SERPINF1,SIRT2,SLIT2,SOCS3,SPHK1,STAB1,TLR2,TNFAIP8,TNFSF10,TRADD,TXNDC5,SPI1,RUNX1,MAFB,PLAGL1,BCL2L11,BIK,F2,GLO1,HDAC4,SERPINB9,SOCS5,STK3,VEGFA,ETS1,FOXO3,FOXO1,NFKB1,BCL6	0.0104245
miR-9	38	1329	11	CELLULAR_MORPHOGENESIS_DURING_DIFFERENTIATION	0.00203374	BAI1,CDK5R1,MAPT,NRP1,NRP2,NRXN1,SIAH1,SLIT1,SLIT2,SPON2,PARD6B	0.039658
miR-9	65	1329	18	GENERATION_OF_NEURONS	0.00016383	ATP2B2,BAI1,CDK5R1,LAMB1,MAPT,NF1,NLGN1,NRP1,NRP2,NRXN1,RND1,SERPINF1,SIAH1,SLIT1,SLIT2,SPON2,PARD6B,SMARCA1	0.0103969
miR-9	34	1329	10	LEUKOCYTE_DIFFERENTIATION	0.00282737	CD1D,CD4,INHBA,MYH9,PTPRC,RUNX1,HDAC4,MMP9,SOCS5,TPD52	0.044104
miR-9	902	1329	134	MULTICELLULAR_ORGANISMAL_DEVELOPMENT	0.000151517	ADAM12,ALDH5A1,ANXA2,APBA2,ARVCF,ATP2B2,BAI1,BST1,CCL2,CD1D,CD4,CDK5R1,CMKLR1,COL13A1,COL18A1,COL1A1,COL1A2,COL5A2,COL6A3,CRABP2,CREG1,CRMP1,CSPG5,CUL7,DCN,DCX,DGCR2,DLL3,DPYSL4,DSCAM,ENG,EPHB1,ERBB4,FBN1,FES,GPR56,GYPC,HCK,HMGCR,IGF1,IGFBP4,IL10,IL8,INHBA,KCNQ2,LAMA2,LAMB1,LMO1,LSAMP,MAPT,MGP,MPPED2,MYH9,NF1,NLGN1,NOTCH1,NRP1,NRP2,NRXN1,OLFM1,PAFAH1B3,PCOLCE,PHGDH,PLOD1,PNMA1,POMT1,POSTN,PTPRC,R…	0.0103969
miR-9	263	1329	45	REGULATION_OF_TRANSCRIPTION_FROM_RNA_POLYMERASE_II_PROMOTER	0.00180944	BRD8,CREG1,ELP4,INHBA,LRRFIP1,MED13,MED20,MYO6,SMARCD1,VPS72,ZMYND11,TWIST1,MYCN,TCF12,ID4,SREBF2,CSDA,SPI1,ELF4,SOX12,ZEB1,SMARCC2,RUNX1,FOSL2,JUNB,ZNF238,SNAI2,CTCF,PLAGL1,VEZF1,ZNF177,ZNF254,CRK,MDM4,RYBP,SOD2,SRCAP,MYF6,FOXO3,FOXO1,NR6A1,NFATC3,BCL6,PRDM1,ZNF148	0.039658
miR-9	14	1329	6	CELL_RECOGNITION	0.0024496	CD209,CDK5R1,CLEC7A,COLEC12,OPCML,SLIT2	0.0422349
miR-9	113	1329	25	INFLAMMATORY_RESPONSE	0.000489235	AIF1,ANXA1,C2,C3AR1,CCL20,CCL5,CCR1,CCR2,CCR5,CXCL6,CXCR4,IL10RB,IL18RAP,IL8,LYZ,NOD1,S100A8,S100A9,VPS45,CEBPB,HDAC4,IL5,ELF3,NFATC3,NFKB1	0.020181
miR-9	89	1329	22	CELLULAR_CATION_HOMEOSTASIS	0.000202173	ATP1A2,BDKRB2,C3AR1,C5AR1,CCL2,CCL5,CCL7,CCR1,CCR2,CCR5,CD52,CLCN3,CP,CXCL12,CXCR4,FTL,GNA15,PTPRC,STC1,ATP7A,CCL19,MTL5	0.0104245
miR-9	673	1329	98	REGULATION_OF_CELLULAR_METABOLIC_PROCESS	0.00223594	AKTIP,APBB2,APC,ARHGEF10L,BACE2,BCL3,BMP7,BRD8,CAPG,CCND2,CDKN1B,CLCF1,CRABP2,CREG1,CXCL12,DDX25,ELP4,ENG,FURIN,GSN,HPRT1,HSPB1,IL10,IL6,IL7R,INHBA,ITGB2,KATNB1,LRRFIP1,MAPT,MDFIC,MED13,MED20,MYO6,NARFL,NOD2,NPC2,PYCARD,S100A11,SIRT2,SMARCD1,TIMP1,TNK2,VPS72,ZMYND11,TWIST1,MYCN,TCF12,ID4,ARNT2,SREBF2,CSDA,SPI1,ELF4,ELK3,SOX12,HMGA2,ZEB1,ZHX2,TERF2,SMARCC2,RUNX1,SP100,FOSL2,JUNB,VDR,PATZ1,ZNF238,S…	0.0406288
miR-9	261	1329	45	RESPONSE_TO_CHEMICAL_STIMULUS	0.00154717	ABAT,ABCA3,AQP9,C5AR1,CCL18,CCL2,CCL20,CCL5,CCL7,CCR2,CCR5,CLEC7A,CMKLR1,CXCL12,CXCL14,CXCL5,CXCL6,CXCR4,DERL2,DNAJB5,DOCK2,DUSP1,FPR1,HSPB1,IL10,IL8,ITGB2,KCNIP1,MVP,NDRG1,NOD2,PLAU,PLAUR,RNASE2,SEMA3C,SERPINH1,SLIT2,STC1,SYK,ABCC1,CCL19,HSPA4L,MTL5,SLC25A12,SOD2	0.0386792
miR-9	207	1329	51	IMMUNE_RESPONSE	2.05482e-08	ANXA11,APOBEC3G,AQP9,BST1,C2,C5AR1,CCL18,CCL2,CCL20,CCL5,CCR1,CCR2,CCR5,CD1D,CD86,CMKLR1,COLEC12,CTSC,CTSS,CXCL12,CXCR4,FCGR2B,FCGRT,GZMA,IFITM2,IFITM3,IL10,IL10RB,IL15,IL1R2,IL2RA,IL4R,IL6,IL7R,LILRB2,LTF,MR1,NCF4,PTGER4,PTPRC,SECTM1,SEMA3C,TREM1,WAS,TCF12,CEBPB,ZEB1,CCL19,SOCS5,ETS1,POU2F2	8.47613e-06
miR-9	69	1329	16	HEMOPOIETIC_OR_LYMPHOID_ORGAN_DEVELOPMENT	0.00291504	CD1D,CD4,IL10,INHBA,MYH9,PTPRC,SNRK,SPI1,RUNX1,MAFB,HDAC4,MMP9,SOCS5,TPD52,ETS1,FOXO3	0.0445353
miR-9	97	1329	22	RESPONSE_TO_BIOTIC_STIMULUS	0.000730609	APOBEC3G,BCL3,CCL18,CCL5,CD1D,CXCL12,CXCR4,DERL2,DNAJB5,FGR,HSPB1,IFNGR2,IL10,LILRB1,NOD1,NOD2,PTPRC,SERPINH1,SLC11A1,STAB1,CCL19,HSPA4L	0.0223242
miR-9	64	1329	16	RESPONSE_TO_OTHER_ORGANISM	0.00126306	APOBEC3G,BCL3,CCL5,CD1D,CXCL12,CXCR4,FGR,IFNGR2,IL10,LILRB1,NOD1,NOD2,PTPRC,SLC11A1,STAB1,CCL19	0.0347342
miR-9	173	1329	34	HOMEOSTATIC_PROCESS	0.000565104	ATP1A2,BDKRB2,C3AR1,C5AR1,CAV1,CCL2,CCL5,CCL7,CCR1,CCR2,CCR5,CD52,CLCN3,CP,CXCL12,CXCR4,FTL,GNA15,IL6,INHBA,NARFL,NF1,NPC2,PTPRC,STC1,SPI1,MAFB,ATP7A,CCL19,EP300,MTL5,RHAG,ETS1,FOXO3	0.02027
miR-9	73	1329	17	NEGATIVE_REGULATION_OF_TRANSCRIPTION_FROM_RNA_POLYMERASE_II_PROMOTER	0.00208413	VPS72,ZMYND11,TWIST1,CSDA,SPI1,ZEB1,ZNF238,SNAI2,CTCF,ZNF177,ZNF254,MDM4,RYBP,NR6A1,BCL6,PRDM1,ZNF148	0.039658
miR-9	288	1329	70	IMMUNE_SYSTEM_PROCESS	9.11264e-11	ANXA11,APOBEC3G,AQP9,BST1,C2,C5AR1,CCL18,CCL2,CCL20,CCL5,CCR1,CCR2,CCR5,CD1D,CD2,CD4,CD86,CLEC7A,CMKLR1,COLEC12,CTSC,CTSS,CXCL12,CXCR4,DOCK2,FCGR2B,FCGRT,GZMA,IFITM2,IFITM3,IL10,IL10RB,IL15,IL1R2,IL2RA,IL4R,IL6,IL7R,IL8,INHBA,ITGB2,LILRB2,LTF,MR1,MYH9,NCF4,PTGER4,PTPRC,SECTM1,SEMA3C,SNRK,SYK,TREM1,WAS,TCF12,CEBPB,SPI1,ELF4,ZEB1,RUNX1,MAFB,CCL19,CD34,HDAC4,MMP9,SOCS5,TPD52,ETS1,FOXO3,POU2F2	7.51793e-08
miR-9	879	1329	124	ANATOMICAL_STRUCTURE_DEVELOPMENT	0.00201346	ADAM12,ALDH5A1,ANXA2,APBA2,ATP2B2,BAI1,CCL2,CD1D,CD4,CDK5R1,CLASP2,CMKLR1,COL13A1,COL18A1,COL1A1,COL1A2,COL5A2,COL6A3,CORIN,CRABP2,CRB1,CRMP1,CSPG5,CUL7,CYR61,DCN,DCX,DGCR2,DLL3,DPYSL4,DSCAM,ENG,EPHB1,FBN1,GPR56,GYPC,HCK,HMGCR,IER3,IGF1,IGFBP4,IL10,IL8,INHBA,KCNQ2,LAMA2,LAMB1,LSAMP,LYVE1,MAPT,MGP,MPPED2,MYH9,NF1,NLGN1,NOTCH1,NRP1,NRP2,NRXN1,OLFM1,PAFAH1B3,PHGDH,PLOD1,PNMA1,POSTN,PTPRC,RND1,SECTM1…	0.039658
miR-9	589	1329	87	POSITIVE_REGULATION_OF_BIOLOGICAL_PROCESS	0.00257994	AKTIP,ALOX15B,ARHGEF10L,BCL3,BMP7,C2,CASP4,CCND2,CD1D,CD2,CD86,CDK5R1,CDKN1B,CIDEB,CIDEC,CLCF1,CUL3,CXCL5,DERL2,DHPS,DPF1,DPF2,ECM1,FAS,HPRT1,HTR2B,IGF1,IL15,IL6,IL8,INHBA,KATNB1,LAMB1,LDLRAP1,LGALS1,LTBR,MAPT,MDFIC,MED13,MYO6,NF1,NOD1,NOD2,NRP1,PCBP4,PTPRC,PYCARD,SECTM1,SERPINF1,SLIT2,SMARCD1,SPHK1,TAOK3,TBC1D8,TCIRG1,TGFBR2,TIMP1,TLR2,TNFRSF11A,TNFSF10,TNFSF4,TNK2,TRADD,TRIM38,ARNT2,SPI1,ELF4,S…	0.042569
miR-9	269	1329	55	RESPONSE_TO_EXTERNAL_STIMULUS	3.91649e-06	AIF1,ANXA1,C2,C3AR1,C5AR1,CCL18,CCL2,CCL20,CCL5,CCL7,CCR1,CCR2,CCR5,CD1D,CMKLR1,CXCL12,CXCL14,CXCL5,CXCL6,CXCR4,DCBLD2,DOCK2,F13A1,FPR1,IL10,IL10RB,IL18RAP,IL8,INHBA,ITGB2,LYVE1,LYZ,NF1,NOD1,NOD2,PLAU,PLAUR,RNASE2,S100A8,S100A9,SERPINE1,SLIT2,STC1,SYK,THBD,VPS45,WAS,CEBPB,CCL19,F2,HDAC4,IL5,ELF3,NFATC3,NFKB1	0.000650992
miR-9	223	1329	41	NEGATIVE_REGULATION_OF_METABOLIC_PROCESS	0.000684321	APC,BACE2,BCL3,CAPG,CDKN1B,FURIN,GSN,IL10,IL6,INHBA,KATNB1,S100A11,SIRT2,TIMP1,VPS72,ZMYND11,TWIST1,ID4,CSDA,SPI1,ELK3,ZEB1,ZHX2,TERF2,SMARCC2,VDR,ZNF238,SNAI2,CTCF,ZNF177,ZNF254,MDM4,RYBP,SIRT1,SUMO1,ID2,POU2F1,NR6A1,BCL6,PRDM1,ZNF148	0.021714
miR-9	75	1329	18	NEUROGENESIS	0.00107943	ATP2B2,BAI1,CDK5R1,LAMB1,MAPT,NF1,NLGN1,NRP1,NRP2,NRXN1,RND1,SERPINF1,SIAH1,SLIT1,SLIT2,SPON2,PARD6B,SMARCA1	0.0318047
miR-9	131	1329	26	CHEMICAL_HOMEOSTASIS	0.00207346	ATP1A2,BDKRB2,C3AR1,C5AR1,CAV1,CCL2,CCL5,CCL7,CCR1,CCR2,CCR5,CD52,CLCN3,CP,CXCL12,CXCR4,FTL,GNA15,NARFL,NPC2,PTPRC,STC1,ATP7A,CCL19,MTL5,RHAG	0.039658
miR-9	683	1329	99	REGULATION_OF_METABOLIC_PROCESS	0.0024573	AKTIP,APBB2,APC,ARHGEF10L,BACE2,BCL3,BMP7,BRD8,CAPG,CCND2,CDKN1B,CLCF1,CRABP2,CREG1,CXCL12,DDX25,ELP4,ENG,FURIN,GSN,HPRT1,HSPB1,IL10,IL6,IL7R,INHBA,IRAK3,ITGB2,KATNB1,LRRFIP1,MAPT,MDFIC,MED13,MED20,MYO6,NARFL,NOD2,NPC2,PYCARD,S100A11,SIRT2,SMARCD1,TIMP1,TNK2,VPS72,ZMYND11,TWIST1,MYCN,TCF12,ID4,ARNT2,SREBF2,CSDA,SPI1,ELF4,ELK3,SOX12,HMGA2,ZEB1,ZHX2,TERF2,SMARCC2,RUNX1,SP100,FOSL2,JUNB,VDR,PATZ1,ZN…	0.0422349
miR-9	108	1329	23	ION_HOMEOSTASIS	0.00139766	ATP1A2,BDKRB2,C3AR1,C5AR1,CCL2,CCL5,CCL7,CCR1,CCR2,CCR5,CD52,CLCN3,CP,CXCL12,CXCR4,FTL,GNA15,PTPRC,STC1,ATP7A,CCL19,MTL5,RHAG	0.0371957
miR-9	58	1329	16	NEURON_DIFFERENTIATION	0.000390869	ATP2B2,BAI1,CDK5R1,LAMB1,MAPT,NLGN1,NRP1,NRP2,NRXN1,RND1,SIAH1,SLIT1,SLIT2,SPON2,PARD6B,SMARCA1	0.016972
miR-9	49	1329	13	NEURON_DEVELOPMENT	0.00198187	BAI1,CDK5R1,LAMB1,MAPT,NRP1,NRP2,NRXN1,RND1,SIAH1,SLIT1,SLIT2,SPON2,PARD6B	0.039658
miR-9	92	1329	22	CATION_HOMEOSTASIS	0.00033546	ATP1A2,BDKRB2,C3AR1,C5AR1,CCL2,CCL5,CCL7,CCR1,CCR2,CCR5,CD52,CLCN3,CP,CXCL12,CXCR4,FTL,GNA15,PTPRC,STC1,ATP7A,CCL19,MTL5	0.0156184
miR-9	168	1329	33	RESPONSE_TO_WOUNDING	0.000682785	AIF1,ANXA1,C2,C3AR1,CCL20,CCL5,CCR1,CCR2,CCR5,CXCL6,CXCR4,DCBLD2,F13A1,IL10RB,IL18RAP,IL8,LYVE1,LYZ,NF1,NOD1,S100A8,S100A9,SERPINE1,THBD,VPS45,WAS,CEBPB,F2,HDAC4,IL5,ELF3,NFATC3,NFKB1	0.021714
miR-9	174	1329	32	NEGATIVE_REGULATION_OF_DEVELOPMENTAL_PROCESS	0.00251004	ANXA1,ANXA4,AVEN,BCL2A1,BCL3,CCL2,CIAPIN1,CLCF1,FAS,HSPB1,IER3,IL6,INHBA,NF1,NOTCH1,OPA1,PEA15,SERPINF1,SIRT2,SOCS3,SPHK1,STAB1,TNFAIP8,TXNDC5,MAFB,GLO1,HDAC4,SERPINB9,SOCS5,VEGFA,FOXO1,NFKB1	0.0422608
miR-9	557	1329	84	POSITIVE_REGULATION_OF_CELLULAR_PROCESS	0.00167624	AKTIP,ALOX15B,ARHGEF10L,BCL3,BMP7,CASP4,CCND2,CD2,CD86,CDK5R1,CDKN1B,CIDEB,CIDEC,CLCF1,CUL3,CXCL5,DERL2,DHPS,DPF1,DPF2,ECM1,FAS,HPRT1,HTR2B,IGF1,IL15,IL6,INHBA,KATNB1,LAMB1,LDLRAP1,LGALS1,LTBR,MAPT,MDFIC,MED13,MYO6,NF1,NOD1,NOD2,NRP1,PCBP4,PTPRC,PYCARD,SECTM1,SERPINF1,SLIT2,SMARCD1,SPHK1,TAOK3,TBC1D8,TCIRG1,TGFBR2,TIMP1,TLR2,TNFRSF11A,TNFSF10,TNFSF4,TNK2,TRADD,TRIM38,ARNT2,SPI1,ELF4,SMARCC2,REL,R…	0.039658
miR-9	583	1329	98	NEGATIVE_REGULATION_OF_BIOLOGICAL_PROCESS	1.10088e-05	ADAMTS1,AIF1,ALOX15B,ANXA1,ANXA4,APBB2,APC,APOBEC3G,AVEN,BACE2,BAI1,BCL2A1,BCL3,BMP7,CAPG,CCL2,CD33,CDKN1B,CIAPIN1,CLCF1,COL18A1,CUL3,DCBLD2,FAS,FURIN,GPNMB,GSN,HSPB1,IER3,IGFBP6,IL10,IL6,IL8,INHBA,KATNB1,NF1,NOTCH1,OPA1,PCBP4,PEA15,PTPRC,RARRES1,RND1,RPRM,S100A11,SERPINE1,SERPINF1,SIRT2,SOCS3,SPHK1,STAB1,TAOK3,TGFBI,TIMP1,TNFAIP3,TNFAIP8,TXNDC5,VCL,VPS72,ZMYND11,TWIST1,ID4,CSDA,SPI1,ELK3,ZEB1,ZH…	0.00134912
miR-9	305	1329	50	REGULATION_OF_APOPTOSIS	0.00264569	ALOX15B,ANXA1,ANXA4,AVEN,BCL2A1,BCL3,CASP4,CCL2,CD2,CDK5R1,CDKN1B,CIAPIN1,CIDEB,CIDEC,CLCF1,CTSB,CUL3,DPF1,DPF2,FAS,HSPB1,IER3,IL6,INHBA,LGALS1,MOAP1,NF1,OPA1,PCBP4,PEA15,PTPRC,PYCARD,SOCS3,SPHK1,TLR2,TNFAIP8,TNFSF10,TRADD,TXNDC5,PLAGL1,BCL2L11,BIK,F2,GLO1,SERPINB9,STK3,VEGFA,FOXO1,NFKB1,BCL6	0.0427979
miR-9	306	1329	50	REGULATION_OF_PROGRAMMED_CELL_DEATH	0.00283335	ALOX15B,ANXA1,ANXA4,AVEN,BCL2A1,BCL3,CASP4,CCL2,CD2,CDK5R1,CDKN1B,CIAPIN1,CIDEB,CIDEC,CLCF1,CTSB,CUL3,DPF1,DPF2,FAS,HSPB1,IER3,IL6,INHBA,LGALS1,MOAP1,NF1,OPA1,PCBP4,PEA15,PTPRC,PYCARD,SOCS3,SPHK1,TLR2,TNFAIP8,TNFSF10,TRADD,TXNDC5,PLAGL1,BCL2L11,BIK,F2,GLO1,SERPINB9,STK3,VEGFA,FOXO1,NFKB1,BCL6	0.044104
miR-9	81	1329	24	CELL_MIGRATION	3.94541e-06	ALOX15B,CDK5R1,DOCK2,HMGCR,IL10,IL8,ITGB1,ITGB2,LAMB1,MYH9,NF1,NRP1,NRP2,NRXN1,SIAH1,SLIT1,SLIT2,SPHK1,SPON2,SYK,VCL,CD34,PARD6B,PPAP2A	0.000650992
miR-9	502	1329	79	ORGAN_DEVELOPMENT	0.00066287	ADAM12,ANXA2,CCL2,CD1D,CD4,CDK5R1,CMKLR1,COL13A1,COL18A1,COL1A1,COL1A2,COL5A2,COL6A3,CRABP2,CUL7,DCN,DGCR2,DLL3,ENG,FBN1,GPR56,GYPC,HCK,HMGCR,IGF1,IGFBP4,IL10,IL8,INHBA,LAMA2,LAMB1,MGP,MYH9,NF1,NOTCH1,NRP1,PHGDH,PLOD1,POSTN,PTPRC,SECTM1,SERPINF1,SIRT2,SLIT1,SLIT2,SNRK,SPHK1,STAB1,SVIL,SYK,WAS,TWIST1,TCF12,SPI1,SOX15,VAX2,NKX2-2,POU6F1,RUNX1,MAFB,SNAI2,CALML5,DSP,HDAC4,IGF2,MMP9,RPS6KA3,SMARCA1,SO…	0.021714
miR-9	383	1329	61	APOPTOSIS_GO	0.00196238	ALOX15B,ANXA1,ANXA4,AVEN,BCL2A1,BCL3,CASP4,CCL2,CD14,CD2,CDK5R1,CDKN1B,CIAPIN1,CIDEB,CIDEC,CLCF1,CTSB,CUL3,CXCR4,CYFIP2,DPF1,DPF2,FAS,GZMA,HSPB1,IER3,IL2RA,IL6,INHBA,LGALS1,MOAP1,NF1,OPA1,PCBP4,PEA15,PTPN6,PTPRC,PYCARD,SIAH1,SOCS3,SPHK1,TLR2,TNFAIP8,TNFSF10,TRADD,TXNDC5,PLAGL1,BCL2L11,BIK,EP300,F2,GLO1,MDM4,SERPINB9,STK3,UBE4B,VEGFA,FOXO3,FOXO1,NFKB1,BCL6	0.039658
miR-9	13	1329	6	LEUKOCYTE_MIGRATION	0.00154287	DOCK2,IL10,IL8,ITGB2,SYK,CD34	0.0386792
miR-29a	226	1260	68	DNA_METABOLIC_PROCESS	2.22045e-16	ATF7IP,BRCA2,CDC6,CDK2,CDT1,CHEK1,CIB1,CSNK1E,DBF4,DKC1,DNMT1,DNMT3A,DNMT3B,EXO1,FANCC,FANCG,FEN1,GADD45G,GTPBP4,KPNA2,LIG1,LIG3,MCM2,MCM3,MCM5,MCM7,MSH2,MSH5,MSH6,NASP,PARP1,PARP3,POLA1,POLD1,POLD4,POLE,POLE2,POLG2,POLQ,PRIM1,RAD21,RAD51,RAD51C,RAD54L,REC8,RECQL4,REV1,REV3L,RFC3,RFC4,RNASEH2A,SET,SMARCB1,SMC1A,TDG,TLK2,TOP2A,XRCC5,PMS1,HMGB1,HMGB2,ABL1,BTG2,IGF1,POLL,PPT1,RAN,FOS	2.61695e-14
miR-29a	717	1260	133	RNA_METABOLIC_PROCESS	1.33193e-11	ANG,APOBEC3F,APOBEC3G,ATF7IP,BCOR,BPTF,BRIP1,CHD3,CHD4,CPSF1,CPSF6,CSTF2,CSTF3,CXXC1,DEK,DGCR8,DHX15,DKC1,DNMT1,ELAVL4,EZH2,FBL,GEMIN4,GTF3C2,GTF3C4,HCLS1,HDAC2,HIRA,HNRNPA0,HNRNPR,HNRPDL,HSF2,HTATSF1,IKBKAP,ILF2,ILF3,INTS7,INTS8,KHDRBS1,MED1,MED13,MED17,MED24,NOLC1,NONO,PARP1,POLR2B,POLR2L,PRIM1,PTBP1,PTTG1,RBM14,RBM6,RNASE2,RNASE3,RNASE6,RNASEH2A,RNASET2,RNGTT,RNMT,RNPS1,SARS2,SF3B3,SFPQ,SMARCB…	9.15705e-10
miR-29a	117	1260	35	DNA_REPAIR	4.93986e-09	BRCA2,CIB1,CSNK1E,EXO1,FANCC,FANCG,FEN1,GADD45G,LIG1,LIG3,MSH2,MSH5,MSH6,PARP1,PARP3,POLA1,POLD1,POLE,POLE2,POLQ,RAD21,RAD51,RAD51C,RAD54L,RECQL4,REV1,RFC3,SMC1A,TDG,PMS1,HMGB1,HMGB2,ABL1,BTG2,POLL	2.39729e-07
miR-29a	19	1260	8	MITOTIC_CELL_CYCLE_CHECKPOINT	0.000368668	BUB1,BUB1B,CCNA2,CHFR,KNTC1,MAD2L1,TTK,ZWINT	0.00563243
miR-29a	176	1260	30	NEGATIVE_REGULATION_OF_NUCLEOBASENUCLEOSIDENUCLEOTIDE_AND_NUCLEIC_ACID_METABOLIC_PROCESS	0.0048546	ATF7IP,BCLAF1,BCOR,BPTF,CDC6,CDT1,CENPF,DNMT1,GTPBP4,ILF3,KHDRBS1,SET,TIMELESS,TRIM27,E2F1,SPI1,HMGB1,SMARCE1,IRF8,POU2F1,CTCF,KLF12,ZNF281,ZNF202,PIAS4,MDM2,NRIP1,PER1,FOXN3,KLF4	0.048842
miR-29a	13	1260	6	CYTOKINESIS	0.00116238	BIRC5,BRCA2,MYH10,NUSAP1,PRC1,RACGAP1	0.0154671
miR-29a	20	1260	7	CHROMATIN_REMODELING	0.00306795	BPTF,NASP,SMARCD1,SUV39H2,ARID1A,PBRM1,SMARCC1	0.0339263
miR-29a	506	1260	72	CELL_DEVELOPMENT	0.00400221	ANXA1,ANXA4,BCL2L1,BCLAF1,BIRC3,BIRC5,BTK,CASP10,CASP8AP2,CCL2,CD14,CD74,CEP57,CHEK2,CIB1,CIDEB,CLCF1,CSE1L,CTSB,DYRK2,EIF2B1,EIF2B5,ESPL1,FAS,FXR1,GPR65,GPX1,GSK3B,LST1,LY86,NLRP3,NRCAM,PIK3R2,PRUNE2,PTK2B,PTPN6,PTPRC,PYCARD,RACGAP1,RAF1,S100A4,SFRP1,TIA1,TLR2,TNFSF12,TOP2A,TRADD,TRAIP,TRIM28,E2F1,HMGB1,POU4F1,ABL1,BBC3,BCL2,CASP8,CDK6,DIABLO,IFRD1,MCL1,PMAIP1,PPP1R13B,PPT1,PTEN,S100B,SERPINB9,S…	0.0423311
miR-29a	20	1260	7	VIRAL_GENOME_REPLICATION	0.00306795	APOBEC3F,APOBEC3G,CCL2,DEK,HTATSF1,SMARCB1,TOP2A	0.0339263
miR-29a	1432	1260	244	BIOPOLYMER_METABOLIC_PROCESS	3.33067e-16	ANG,ANXA1,APH1B,APOBEC3F,APOBEC3G,ATF7IP,AURKA,B3GALT4,BCOR,BPTF,BRCA2,BRIP1,BTK,CCL2,CD37,CDC20,CDC6,CDK2,CDT1,CHD3,CHD4,CHEK1,CIB1,CLCF1,CPSF1,CPSF6,CSNK1E,CSNK2A1,CSTF2,CSTF3,CXXC1,DBF4,DEK,DGCR8,DHX15,DKC1,DNMT1,DNMT3A,DNMT3B,DUSP12,DYRK2,ELAVL4,EPHB2,EXO1,EZH2,FANCC,FANCG,FBL,FBXO11,FEN1,GADD45G,GEMIN4,GMFG,GSK3B,GTF3C2,GTF3C4,GTPBP4,HCK,HCLS1,HDAC2,HIRA,HNRNPA0,HNRNPR,HNRPDL,HSF2,HTATSF1,IC…	3.43475e-14
miR-29a	242	1260	40	MACROMOLECULAR_COMPLEX_ASSEMBLY	0.00229026	ATF7IP,CD74,CHAF1A,CHAF1B,EIF2B1,EIF2B5,FANCC,FAS,GTF3C4,HFE,IKBKAP,LPXN,MED1,MED13,MED17,MED24,NLRP3,PTK2B,RAD51,SET,SF3B3,SLC7A6,SLC7A7,SNRPD1,STOM,TAF2,TAF5,TXNL4A,WAS,E2F3,HMGB1,PBX1,AMFR,CDC42,DAG1,DICER1,EIF3E,MDM2,VAMP3,MAZ	0.0273836
miR-29a	1065	1260	211	NUCLEOBASENUCLEOSIDENUCLEOTIDE_AND_NUCLEIC_ACID_METABOLIC_PROCESS	0	ACVR2B,AMPD3,ANG,APOBEC3F,APOBEC3G,ATF7IP,BCLAF1,BCOR,BPTF,BRCA2,BRIP1,CDC6,CDK2,CDT1,CENPF,CHD3,CHD4,CHEK1,CIB1,CPSF1,CPSF6,CSNK1E,CSTF2,CSTF3,CTPS,CXXC1,DBF4,DEK,DGCR8,DHX15,DIRAS3,DKC1,DNMT1,DNMT3A,DNMT3B,ELAVL4,EXO1,EZH2,FANCC,FANCG,FBL,FEN1,GADD45G,GEMIN4,GTF3C2,GTF3C4,GTPBP4,HCLS1,HDAC2,HIRA,HNRNPA0,HNRNPR,HNRPDL,HSF2,HTATSF1,IKBKAP,ILF2,ILF3,INTS7,INTS8,KHDRBS1,KPNA2,LIG1,LIG3,MCM2,MCM3,MC…	0
miR-29a	177	1260	50	RESPONSE_TO_ENDOGENOUS_STIMULUS	2.66516e-11	ANG,BRCA2,CCNA2,CHEK1,CHEK2,CIB1,CIDEB,CLEC7A,CSNK1E,DYRK2,EIF2B1,EIF2B5,EXO1,FANCC,FANCG,FEN1,GADD45G,HCLS1,LIG1,LIG3,LYN,MCM7,MSH2,MSH5,MSH6,PARP1,PARP3,POLA1,POLD1,POLE,POLE2,POLQ,RAD21,RAD51,RAD51C,RAD54L,RBM14,RECQL4,REV1,RFC3,SMC1A,TDG,PMS1,HMGB1,HMGB2,ABL1,BTG2,CALCR,POLL,FOXN3	1.69135e-09
miR-29a	566	1260	88	TRANSCRIPTION_DNA_DEPENDENT	8.10703e-05	ANG,ATF7IP,BCOR,BPTF,BRIP1,CHD3,CHD4,CXXC1,DEK,DNMT1,EZH2,GTF3C2,GTF3C4,HCLS1,HDAC2,HIRA,HSF2,HTATSF1,IKBKAP,ILF2,ILF3,MED1,MED13,MED17,MED24,PARP1,POLR2B,POLR2L,PTTG1,RBM14,SMARCB1,SMARCD1,SQSTM1,SUPT16H,TAF1A,TAF2,TAF5,TAF5L,TARDBP,TCERG1,TNFRSF1A,TRIM22,TRIM27,TRIM28,TRIP13,TFAP2A,ARID1A,TCF3,TCF4,CEBPB,YBX1,E2F1,E2F3,SPI1,SOX12,HMGB1,HMGB2,SMARCE1,MNX1,PBX1,IRF8,SMARCC1,POU4F1,SP100,FOSL1,PAT…	0.00142304
miR-29a	96	1260	42	M_PHASE	0	AURKA,BIRC5,BUB1,BUB1B,CCNA2,CDC25C,CENPE,CHEK1,CHFR,DDX11,ESPL1,KIF11,KIF15,KIF22,KIF2C,KNTC1,KPNA2,LIG3,MAD2L1,MPHOSPH9,MSH5,NCAPH,NDC80,NEK2,NOLC1,NUSAP1,PLK1,RAD21,RAD51,RAD54L,REC8,SMC1A,SMC3,SMC4,TARDBP,TPX2,TTK,UBE2C,ZWINT,PBRM1,CDC23,RAN	0
miR-29a	384	1260	59	PROGRAMMED_CELL_DEATH	0.00156687	ANXA1,ANXA4,BCL2L1,BCLAF1,BIRC3,BIRC5,BTK,CASP10,CASP8AP2,CCL2,CD14,CD74,CHEK2,CIB1,CIDEB,CLCF1,CSE1L,CTSB,DYRK2,ESPL1,FAS,FXR1,GPR65,GPX1,GSK3B,LY86,NLRP3,PIK3R2,PRUNE2,PTK2B,PTPN6,PTPRC,PYCARD,RAF1,SFRP1,TIA1,TLR2,TNFSF12,TOP2A,TRADD,TRAIP,E2F1,HMGB1,ABL1,BBC3,BCL2,CASP8,DIABLO,MCL1,PMAIP1,PPP1R13B,PPT1,PTEN,SERPINB9,SH3GLB1,STK17A,VDAC1,VEGFA,FOXO3	0.0198872
miR-29a	74	1260	17	MICROTUBULE_BASED_PROCESS	0.00136517	CAPG,CENPJ,KIF11,KIF23,KIF2C,KIF4A,KIF5B,KPNA2,MAPRE1,NUSAP1,PRC1,SMC1A,SMC3,STMN1,TTK,TUBG1,RAN	0.0178773
miR-29a	397	1260	70	ORGANELLE_ORGANIZATION_AND_BIOGENESIS	7.42417e-06	ANG,BCL2L1,BPTF,BRCA2,CAPG,CENPE,CENPJ,CHAF1A,CHAF1B,DBN1,DDX11,DKC1,DOCK2,ESPL1,EZH2,FBL,GEMIN4,GPX1,HDAC2,KIF11,KIF23,KIF2C,KIF4A,KIF5B,KLHL20,KPNA2,MAPRE1,MARK1,MSH2,MTSS1,MYH10,NASP,NCAPH,NDC80,NOLC1,NUSAP1,PRC1,RACGAP1,RBM14,REC8,SAFB,SET,SMARCD1,SMC1A,SMC3,SMC4,STMN1,SUPT16H,SUV39H2,TLK2,TOP2A,TTK,TUBG1,WASF1,ZWINT,ARID1A,HMGB1,PBRM1,SMARCE1,SMARCC1,ABL1,BBC3,BCL2,CDC23,CDC42,FSCN1,HUWE1,PM…	0.000174998
miR-29a	33	1260	14	REGULATION_OF_MITOSIS	2.11248e-06	BIRC5,BUB1,BUB1B,CCNA2,CDC25C,CHFR,KNTC1,MAD2L1,NEK2,NUSAP1,TTK,UBE2C,ZWINT,CDC23	5.62192e-05
miR-29a	31	1260	13	MICROTUBULE_CYTOSKELETON_ORGANIZATION_AND_BIOGENESIS	5.73248e-06	CENPJ,KIF11,KIF23,KIF2C,MAPRE1,NUSAP1,PRC1,SMC1A,SMC3,STMN1,TTK,TUBG1,RAN	0.000143312
miR-29a	63	1260	24	INTERPHASE	6.67854e-09	BIRC5,CDC25C,CDC6,CDC7,CDK2,CDKN3,CENPF,DBF4,DDX11,KHDRBS1,KPNA2,POLA1,POLD1,POLE,PRUNE2,PTPRC,SKP2,TIMELESS,E2F1,ABL1,CDC23,CDK4,CDK6,FOXN3	3.061e-07
miR-29a	166	1260	69	CELL_CYCLE_PROCESS	0	AURKA,BIRC5,BRCA2,BUB1,BUB1B,CCNA2,CDC25C,CDC6,CDC7,CDK2,CDKN3,CENPE,CENPF,CHEK1,CHFR,DBF4,DDX11,ESPL1,FBXO5,KHDRBS1,KIF11,KIF15,KIF22,KIF23,KIF2C,KNTC1,KPNA2,LIG3,MAD2L1,MPHOSPH9,MSH5,MYH10,NCAPH,NDC80,NEK2,NOLC1,NUSAP1,PLK1,POLA1,POLD1,POLE,PRC1,PRUNE2,PTPRC,RACGAP1,RAD21,RAD51,RAD54L,REC8,SKP2,SMC1A,SMC3,SMC4,STMN1,TARDBP,TIMELESS,TPX2,TTK,TUBG1,UBE2C,ZWINT,E2F1,PBRM1,ABL1,CDC23,CDK4,CDK6,RAN,…	0
miR-29a	15	1260	10	MITOTIC_SISTER_CHROMATID_SEGREGATION	2.78797e-07	CENPE,DDX11,ESPL1,NCAPH,NDC80,NUSAP1,SMC1A,SMC4,ZWINT,CDC23	8.84643e-06
miR-29a	32	1260	9	TRANSCRIPTION_INITIATION	0.00441477	GTF3C4,MED1,MED13,MED17,MED24,TAF2,TAF5,E2F3,MAZ	0.0449652
miR-29a	43	1260	15	PROTEIN_DNA_COMPLEX_ASSEMBLY	1.61637e-05	ATF7IP,CHAF1A,CHAF1B,GTF3C4,MED1,MED13,MED17,MED24,SET,TAF2,TAF5,E2F3,HMGB1,PBX1,MAZ	0.000360406
miR-29a	29	1260	10	MEIOTIC_CELL_CYCLE	0.000470543	CHEK1,LIG3,MSH5,RAD21,RAD51,RAD54L,REC8,SMC1A,SMC3,TUBG1	0.00681049
miR-29a	567	1260	89	RNA_BIOSYNTHETIC_PROCESS	5.18712e-05	ANG,ATF7IP,BCOR,BPTF,BRIP1,CHD3,CHD4,CXXC1,DEK,DNMT1,EZH2,GTF3C2,GTF3C4,HCLS1,HDAC2,HIRA,HSF2,HTATSF1,IKBKAP,ILF2,ILF3,MED1,MED13,MED17,MED24,PARP1,POLR2B,POLR2L,PRIM1,PTTG1,RBM14,SMARCB1,SMARCD1,SQSTM1,SUPT16H,TAF1A,TAF2,TAF5,TAF5L,TARDBP,TCERG1,TNFRSF1A,TRIM22,TRIM27,TRIM28,TRIP13,TFAP2A,ARID1A,TCF3,TCF4,CEBPB,YBX1,E2F1,E2F3,SPI1,SOX12,HMGB1,HMGB2,SMARCE1,MNX1,PBX1,IRF8,SMARCC1,POU4F1,SP100,FOS…	0.000995203
miR-29a	134	1260	55	MITOTIC_CELL_CYCLE	0	AURKA,BIRC5,BUB1,BUB1B,CCNA2,CDC25C,CDC6,CDC7,CDK2,CDKN3,CENPE,CENPF,CHFR,DBF4,DDX11,ESPL1,FBXO5,KHDRBS1,KIF11,KIF15,KIF22,KIF23,KIF2C,KNTC1,KPNA2,MAD2L1,MPHOSPH9,NCAPH,NDC80,NEK2,NOLC1,NUSAP1,PLK1,POLA1,POLD1,POLE,PRC1,SKP2,SMC1A,SMC3,SMC4,STMN1,TARDBP,TPX2,TTK,UBE2C,ZWINT,E2F1,PBRM1,ABL1,CDC23,CDK4,CDK6,RAN,FOXN3	0
miR-29a	150	1260	61	CELL_CYCLE_PHASE	0	AURKA,BIRC5,BUB1,BUB1B,CCNA2,CDC25C,CDC6,CDC7,CDK2,CDKN3,CENPE,CENPF,CHEK1,CHFR,DBF4,DDX11,ESPL1,KHDRBS1,KIF11,KIF15,KIF22,KIF2C,KNTC1,KPNA2,LIG3,MAD2L1,MPHOSPH9,MSH5,NCAPH,NDC80,NEK2,NOLC1,NUSAP1,PLK1,POLA1,POLD1,POLE,PRUNE2,PTPRC,RAD21,RAD51,RAD54L,REC8,SKP2,SMC1A,SMC3,SMC4,TARDBP,TIMELESS,TPX2,TTK,UBE2C,ZWINT,E2F1,PBRM1,ABL1,CDC23,CDK4,CDK6,RAN,FOXN3	0
miR-29a	13	1260	7	S_PHASE	0.000131172	CDC7,DDX11,POLA1,POLD1,PTPRC,TIMELESS,ABL1	0.00225453
miR-29a	43	1260	18	CELL_CYCLE_CHECKPOINT_GO_0000075	9.46636e-08	BIRC5,BUB1,BUB1B,CCNA2,CCNE2,CCNG2,CDC6,CDT1,CHEK1,CHEK2,CHFR,FANCG,KNTC1,MAD2L1,SMC1A,TTK,ZWINT,FOXN3	3.39554e-06
miR-29a	263	1260	45	REGULATION_OF_TRANSCRIPTION_FROM_RNA_POLYMERASE_II_PROMOTER	0.000603956	ATF7IP,BPTF,BRIP1,CHD3,CHD4,DEK,DNMT1,HIRA,HTATSF1,IKBKAP,MED1,MED13,MED17,RBM14,SMARCB1,SMARCD1,SQSTM1,TNFRSF1A,TRIM27,TRIM28,TFAP2A,E2F1,SPI1,SOX12,HMGB1,HMGB2,SMARCE1,MNX1,PBX1,IRF8,SMARCC1,POU4F1,FOSL1,CTCF,KLF12,VEZF1,ZNF281,ZNF202,ABL1,MDM2,NRIP1,MYCN,FOXO3,FOS,SP2	0.00844514
miR-29a	10	1260	5	DEFENSE_RESPONSE_TO_VIRUS	0.00199716	APOBEC3F,APOBEC3G,PTPRC,TLR7,BCL2	0.0245919
miR-29a	28	1260	15	CHROMOSOME_SEGREGATION	1.82331e-08	CENPE,CENPF,DDX11,ESPL1,NCAPH,NDC80,NUSAP1,REC8,SMC1A,SMC4,SRPK1,TOP2A,ZWINT,CDC23,RIOK3	7.52116e-07
miR-29a	455	1260	77	RESPONSE_TO_STRESS	1.22814e-05	ABCF1,ADORA3,AIF1,ALOX5AP,ANG,ANXA1,AOAH,BRCA2,C3AR1,CCNA2,CCR1,CD59,CHEK1,CHEK2,CIB1,CIDEB,CSNK1E,CYBB,DYRK2,EIF2B1,EIF2B5,EXO1,F8,FANCC,FANCG,FEN1,GADD45G,GSK3B,LIG1,LIG3,LY75,MAP3K4,MAP4K5,MCM7,MSH2,MSH5,MSH6,NDUFS2,NLRP3,PARP1,PARP3,POLA1,POLD1,POLE,POLE2,POLQ,PTAFR,PTK2B,RAD21,RAD51,RAD51C,RAD54L,RECQL4,REV1,RFC3,SERPINE1,SMC1A,SQSTM1,TDG,TNFRSF1A,VPS45,WAS,CEBPB,PMS1,HMGB1,HMGB2,ABL1,AMFR,B…	0.000281448
miR-29a	673	1260	102	REGULATION_OF_CELLULAR_METABOLIC_PROCESS	6.28226e-05	ACVR2B,ANG,ATF7IP,BCLAF1,BCOR,BPTF,BRIP1,CAPG,CDC6,CDK2,CDT1,CENPF,CHD3,CHD4,CLCF1,CXXC1,DEK,DNMT1,DYRK2,EIF2B5,EZH2,GTPBP4,HCLS1,HDAC2,HIRA,HTATSF1,IKBKAP,ILF2,ILF3,ITGB2,KHDRBS1,KPNA2,LYN,MAPRE1,MCM7,MED1,MED13,MED17,NLRP3,NPC2,POLR2L,PYCARD,RAD51,RBM14,SET,SMARCB1,SMARCD1,SQSTM1,SRPK1,TIMELESS,TLK2,TLR1,TLR3,TLR7,TNFRSF1A,TPP1,TRIM22,TRIM27,TRIM28,TFAP2A,ARID1A,TCF3,TCF4,E2F1,SPI1,SOX12,HMGB1,…	0.00117792
miR-29a	125	1260	34	RNA_PROCESSING	1.11011e-07	CPSF1,CPSF6,CSTF2,CSTF3,DGCR8,DHX15,DKC1,ELAVL4,FBL,GEMIN4,HNRNPA0,HNRNPR,HNRPDL,INTS7,INTS8,KHDRBS1,NOLC1,NONO,PTBP1,RBM6,RNGTT,RNMT,RNPS1,SF3B3,SFPQ,SNRPD1,SNRPD3,SNRPF,SRPK1,SYNCRIP,TXNL4A,U2AF1,ZNF638,SARS	3.81243e-06
miR-29a	575	1260	91	REGULATION_OF_GENE_EXPRESSION	3.11323e-05	ACVR2B,ATF7IP,BCL2L1,BCLAF1,BCOR,BPTF,BRIP1,CENPF,CHD3,CHD4,CXXC1,DEK,DGCR8,DIRAS3,DNMT1,DNMT3A,DNMT3B,EIF2B5,EZH2,GPX1,H2AFY2,HCLS1,HDAC2,HIRA,HTATSF1,IKBKAP,ILF2,ILF3,KHDRBS1,MED1,MED13,MED17,NLRP3,POLR2L,PYCARD,RBM14,SMARCB1,SMARCD1,SQSTM1,TIMELESS,TLR1,TLR3,TLR7,TNFRSF1A,TRIM22,TRIM27,TRIM28,TFAP2A,ARID1A,TCF3,TCF4,E2F1,SPI1,SOX12,HMGB1,HMGB2,SMARCE1,MNX1,PBX1,IRF8,SMARCC1,POU2F1,POU4F1,SP100…	0.000626444
miR-29a	258	1260	41	CELLULAR_COMPONENT_ASSEMBLY	0.00420953	ATF7IP,CD74,CHAF1A,CHAF1B,EIF2B1,EIF2B5,FANCC,FAS,GTF3C4,HFE,IKBKAP,LPXN,MED1,MED13,MED17,MED24,NLRP3,PTK2B,RAD51,SET,SF3B3,SLC7A6,SLC7A7,SNRPD1,STOM,TAF2,TAF5,TXNL4A,WAS,E2F3,HMGB1,PBX1,AMFR,CDC42,DAG1,DICER1,EIF3E,ITGA6,MDM2,VAMP3,MAZ	0.0439603
miR-29a	207	1260	38	IMMUNE_RESPONSE	0.0003919	APOBEC3F,APOBEC3G,CCL2,CCR1,CD74,CD86,CIITA,CTSS,FCGR1A,FCGR2B,GBP2,GPR65,HAMP,IKBKAP,IL15,IL16,IL18,LAT2,LY75,LY86,MR1,NCF4,PSMB10,PTAFR,PTPRC,RGS1,TLR7,TREM1,TREM2,TRIM22,WAS,CEBPB,MNX1,IRF8,BCL2,GEM,LILRB2,SP2	0.00587851
miR-29a	197	1260	33	POSITIVE_REGULATION_OF_METABOLIC_PROCESS	0.00428541	ANG,ATF7IP,BPTF,CLCF1,DYRK2,EIF2B5,HCLS1,ILF2,ILF3,LYN,MED1,MED13,MED17,RAD51,RBM14,SMARCD1,SQSTM1,TLR1,TLR3,TLR7,TNFRSF1A,TPP1,TRIM28,ARID1A,TCF3,TCF4,SPI1,SMARCC1,CTCF,CCND1,CCND2,NRIP1,FOXO3	0.0441933
miR-29a	15	1260	6	CELL_DIVISION	0.00282045	BIRC5,BRCA2,MYH10,NUSAP1,PRC1,RACGAP1	0.0327728
miR-29a	13	1260	6	G1_PHASE_OF_MITOTIC_CELL_CYCLE	0.00116238	CDC25C,CDC6,CDK2,E2F1,CDC23,CDK6	0.0154671
miR-29a	406	1260	66	REGULATION_OF_TRANSCRIPTIONDNA_DEPENDENT	0.000174028	ATF7IP,BCOR,BPTF,BRIP1,CHD3,CHD4,CXXC1,DEK,DNMT1,EZH2,HCLS1,HDAC2,HIRA,HTATSF1,IKBKAP,ILF2,ILF3,MED1,MED13,MED17,POLR2L,RBM14,SMARCB1,SMARCD1,SQSTM1,TNFRSF1A,TRIM22,TRIM27,TRIM28,TFAP2A,ARID1A,TCF3,TCF4,E2F1,SPI1,SOX12,HMGB1,HMGB2,SMARCE1,MNX1,PBX1,IRF8,SMARCC1,POU4F1,SP100,FOSL1,PATZ1,CTCF,KLF12,VEZF1,ZNF281,ZNF202,ZNF146,ZNF74,ABL1,CNBP,CTNNBIP1,MDM2,NRIP1,MYCN,FOXN3,FOXO3,FOS,REST,KLF4,SP2	0.00281515
miR-29a	48	1260	18	MRNA_PROCESSING_GO_0006397	6.82351e-07	CPSF1,CPSF6,CSTF2,CSTF3,DHX15,ELAVL4,HNRNPA0,HNRNPR,KHDRBS1,NONO,PTBP1,RNGTT,RNMT,SF3B3,SFPQ,SNRPD1,SRPK1,TXNL4A	1.94117e-05
miR-29a	87	1260	33	DNA_REPLICATION	1.14561e-11	CDC6,CDK2,CDT1,DBF4,DKC1,EXO1,GTPBP4,MCM2,MCM3,MCM5,MCM7,MSH2,MSH5,MSH6,NASP,POLA1,POLD1,POLD4,POLE,POLE2,POLG2,PRIM1,RAD51,REV1,REV3L,RFC3,RFC4,RNASEH2A,SET,PMS1,HMGB2,ABL1,IGF1	8.59204e-10
miR-29a	40	1260	13	REGULATION_OF_CYCLIN_DEPENDENT_PROTEIN_KINASE_ACTIVITY	0.000136068	BCCIP,CCNE2,CDC25A,CDC25C,CDC6,CDKN3,CHEK1,DIRAS3,GTPBP4,CCND1,CCND2,CCNT2,PTEN	0.00229093
miR-29a	26	1260	13	REGULATION_OF_GENE_EXPRESSION_EPIGENETIC	4.77505e-07	ATF7IP,DGCR8,DIRAS3,DNMT1,DNMT3A,DNMT3B,GPX1,H2AFY2,SMARCD1,TRIM27,ARID1A,DICER1,FOS	1.45904e-05
miR-29a	453	1260	80	CELL_PROLIFERATION_GO_0008283	1.55388e-06	AIF1,ANG,BRCA2,BUB1,BUB1B,BUB3,CBFA2T2,CD33,CD74,CD86,CDC25A,CDC25C,CDC6,CDC7,CDK2,CDKN3,CHEK1,CSE1L,CSF1,CSF1R,DDX11,DKC1,GPX1,GTPBP4,HCLS1,IGFBP6,IL15,IL18,ING1,KHDRBS1,KIF15,KIF2C,LST1,LY86,LYN,MAPRE1,MKI67,NASP,PCNA,PDGFRA,PGF,PLK1,POLA1,PPM1D,PTK2B,PTPRC,RACGAP1,RAF1,RARRES3,RHOG,SKP2,STIL,TIMELESS,TNFSF12,TNFSF4,TPX2,TRAIP,TRIM27,TTK,E2F1,FOSL1,BTG2,CDK4,CDK6,CTNNBIP1,CYR61,EMP1,FRK,FSCN1,H…	4.27317e-05
miR-29a	288	1260	53	IMMUNE_SYSTEM_PROCESS	2.87151e-05	ACVR2A,APOBEC3F,APOBEC3G,CCL2,CCR1,CD4,CD74,CD86,CIITA,CLEC7A,CSF1,CTSS,DOCK2,FCGR1A,FCGR2B,GBP2,GPR65,HAMP,HCLS1,IKBKAP,IL15,IL16,IL18,ITGB2,LAT2,LIG1,LIG3,LST1,LY75,LY86,LYN,MR1,NCF4,PSMB10,PTAFR,PTPRC,RGS1,TLR7,TREM1,TREM2,TRIM22,WAS,CEBPB,SPI1,MNX1,IRF8,BCL2,CDC42,CDK6,GEM,LILRB2,FOXO3,SP2	0.000592248
miR-29a	42	1260	13	DNA_RECOMBINATION	0.00023647	CHEK1,EXO1,KPNA2,LIG1,LIG3,MSH5,RAD21,RAD51,RAD51C,RAD54L,REC8,XRCC5,HMGB1	0.00368091
miR-29a	15	1260	7	G1_PHASE	0.000407202	CDC25C,CDC6,CDK2,PRUNE2,E2F1,CDC23,CDK6	0.00599896
miR-29a	660	1260	102	TRANSCRIPTION	2.82699e-05	ACVR2B,ANG,APOBEC3F,APOBEC3G,ATF7IP,BCLAF1,BCOR,BPTF,BRIP1,CENPF,CHD3,CHD4,CXXC1,DEK,DNMT1,EZH2,GTF3C2,GTF3C4,HCLS1,HDAC2,HIRA,HSF2,HTATSF1,IKBKAP,ILF2,ILF3,KHDRBS1,MED1,MED13,MED17,MED24,NLRP3,PARP1,POLR2B,POLR2L,PTTG1,PYCARD,RBM14,RNPS1,SMARCB1,SMARCD1,SQSTM1,SUPT16H,TAF1A,TAF2,TAF5,TAF5L,TARDBP,TCERG1,TIMELESS,TNFRSF1A,TRIM22,TRIM27,TRIM28,TRIP13,TFAP2A,ARID1A,TCF3,TCF4,CEBPB,YBX1,E2F1,E2F3,SP…	0.000592248
miR-29a	193	1260	33	POSITIVE_REGULATION_OF_CELLULAR_METABOLIC_PROCESS	0.00308421	ANG,ATF7IP,BPTF,CLCF1,DYRK2,EIF2B5,HCLS1,ILF2,ILF3,LYN,MED1,MED13,MED17,RAD51,RBM14,SMARCD1,SQSTM1,TLR1,TLR3,TLR7,TNFRSF1A,TPP1,TRIM28,ARID1A,TCF3,TCF4,SPI1,SMARCC1,CTCF,CCND1,CCND2,NRIP1,FOXO3	0.0339263
miR-29a	589	1260	91	POSITIVE_REGULATION_OF_BIOLOGICAL_PROCESS	7.76678e-05	ACVR2A,ACVR2B,ANG,ATF7IP,BCLAF1,BIRC5,BPTF,BTK,CARD9,CASP1,CASP10,CASP8AP2,CD86,CDC7,CDK2,CHEK2,CIDEB,CLCF1,CSF1,DDX11,DYRK2,ECT2,EIF2B5,FAS,GSK3B,HCLS1,IL15,IL18,ILF2,ILF3,LAT2,LGALS9,LYN,MED1,MED13,MED17,NLRP3,NUSAP1,PGF,PRUNE2,PTK2B,PTPRC,PYCARD,RAD51,RBM14,RHOG,SMARCD1,SQSTM1,STIM1,TIA1,TLR1,TLR2,TLR3,TLR7,TNFRSF1A,TNFSF12,TNFSF4,TOP2A,TPP1,TRADD,TRAIP,TRIM28,TRIP6,TTK,UBE2C,ARID1A,TCF3,TCF4,…	0.00139295
miR-29a	8	1260	8	MITOTIC_SPINDLE_ORGANIZATION_AND_BIOGENESIS	1.40836e-08	KIF11,KIF23,PRC1,SMC1A,SMC3,STMN1,TTK,RAN	6.11527e-07
miR-29a	683	1260	103	REGULATION_OF_METABOLIC_PROCESS	7.07004e-05	ACVR2B,ANG,ATF7IP,BCLAF1,BCOR,BPTF,BRIP1,CAPG,CDC6,CDK2,CDT1,CENPF,CHD3,CHD4,CLCF1,CXXC1,DEK,DNMT1,DYRK2,EIF2B5,EZH2,GTPBP4,HCLS1,HDAC2,HIRA,HTATSF1,IKBKAP,ILF2,ILF3,ITGB2,KHDRBS1,KPNA2,LYN,MAPRE1,MCM7,MED1,MED13,MED17,NLRP3,NPC2,POLR2L,PYCARD,RAD51,RBM14,SET,SMARCB1,SMARCD1,SQSTM1,SRPK1,TIMELESS,TLK2,TLR1,TLR3,TLR7,TNFRSF1A,TPP1,TRIM22,TRIM27,TRIM28,TFAP2A,ARID1A,TCF3,TCF4,E2F1,SPI1,SOX12,HMGB1,…	0.00129617
miR-29a	15	1260	6	MEIOTIC_RECOMBINATION	0.00282045	CHEK1,LIG3,MSH5,RAD21,RAD51,REC8	0.0327728
miR-29a	11	1260	5	ANDROGEN_RECEPTOR_SIGNALING_PATHWAY	0.00334772	MED1,MED13,MED17,MED24,ARID1A	0.0358684
miR-29a	70	1260	33	MITOSIS	6.43929e-15	AURKA,BIRC5,BUB1,BUB1B,CCNA2,CDC25C,CENPE,CHFR,DDX11,ESPL1,KIF11,KIF15,KIF22,KIF2C,KNTC1,MAD2L1,NCAPH,NDC80,NEK2,NOLC1,NUSAP1,PLK1,SMC1A,SMC3,SMC4,TARDBP,TPX2,TTK,UBE2C,ZWINT,PBRM1,CDC23,RAN	5.31242e-13
miR-29a	273	1260	88	CELL_CYCLE_GO_0007049	0	AIF1,AURKA,BCCIP,BIRC5,BRCA2,BUB1,BUB1B,CCNA2,CCNE2,CCNG2,CDC20,CDC25A,CDC25C,CDC6,CDC7,CDK2,CDKN3,CDT1,CENPE,CENPF,CHEK1,CHEK2,CHFR,DBF4,DDX11,DIRAS3,ESPL1,FANCG,FBXO5,GTPBP4,KHDRBS1,KIF11,KIF15,KIF22,KIF23,KIF2C,KNTC1,KPNA2,LIG3,MAD2L1,MCM2,MPHOSPH9,MSH5,MYH10,NASP,NCAPH,NDC80,NEK2,NOLC1,NUSAP1,PLK1,POLA1,POLD1,POLE,PRC1,PRUNE2,PTPRC,RACGAP1,RAD21,RAD51,RAD54L,REC8,SH3BP4,SKP2,SMC1A,SMC3,SMC4,S…	0
miR-29a	8	1260	5	DNA_MODIFICATION	0.00053133	ATF7IP,DNMT1,DNMT3A,DNMT3B,FOS	0.00755771
miR-29a	529	1260	85	REGULATION_OF_NUCLEOBASENUCLEOSIDENUCLEOTIDE_AND_NUCLEIC_ACID_METABOLIC_PROCESS	3.25354e-05	ACVR2B,ATF7IP,BCLAF1,BCOR,BPTF,BRIP1,CDC6,CDK2,CDT1,CENPF,CHD3,CHD4,CXXC1,DEK,DNMT1,EZH2,GTPBP4,HCLS1,HDAC2,HIRA,HTATSF1,IKBKAP,ILF2,ILF3,KHDRBS1,KPNA2,MED1,MED13,MED17,NLRP3,POLR2L,PYCARD,RAD51,RBM14,SET,SMARCB1,SMARCD1,SQSTM1,SRPK1,TIMELESS,TLK2,TNFRSF1A,TRIM22,TRIM27,TRIM28,TFAP2A,ARID1A,TCF3,TCF4,E2F1,SPI1,SOX12,HMGB1,HMGB2,SMARCE1,MNX1,PBX1,IRF8,SMARCC1,POU2F1,POU4F1,SP100,FOSL1,PATZ1,CTCF,K…	0.000639088
miR-29a	16	1260	10	SISTER_CHROMATID_SEGREGATION	6.73529e-07	CENPE,DDX11,ESPL1,NCAPH,NDC80,NUSAP1,SMC1A,SMC4,ZWINT,CDC23	1.94117e-05
miR-29a	25	1260	8	RESPONSE_TO_HORMONE_STIMULUS	0.00298004	ANG,BRCA2,EIF2B1,EIF2B5,HCLS1,LYN,RBM14,CALCR	0.0339263
miR-29a	58	1260	19	MRNA_METABOLIC_PROCESS	3.60772e-06	CPSF1,CPSF6,CSTF2,CSTF3,DHX15,ELAVL4,HNRNPA0,HNRNPR,KHDRBS1,NONO,PTBP1,RNGTT,RNMT,SF3B3,SFPQ,SNRPD1,SRPK1,TXNL4A,ZFP36	9.30115e-05
miR-29a	101	1260	33	CHROMOSOME_ORGANIZATION_AND_BIOGENESIS	1.10886e-09	BPTF,CENPE,CHAF1A,CHAF1B,DDX11,DKC1,ESPL1,EZH2,HDAC2,MSH2,NASP,NCAPH,NDC80,NUSAP1,RBM14,REC8,SAFB,SET,SMARCD1,SMC1A,SMC4,SUPT16H,SUV39H2,TLK2,TOP2A,ZWINT,ARID1A,HMGB1,PBRM1,SMARCE1,SMARCC1,CDC23,HUWE1	6.53438e-08
miR-29a	411	1260	67	REGULATION_OF_RNA_METABOLIC_PROCESS	0.000143211	ATF7IP,BCOR,BPTF,BRIP1,CHD3,CHD4,CXXC1,DEK,DNMT1,EZH2,HCLS1,HDAC2,HIRA,HTATSF1,IKBKAP,ILF2,ILF3,MED1,MED13,MED17,POLR2L,RBM14,SMARCB1,SMARCD1,SQSTM1,SRPK1,TNFRSF1A,TRIM22,TRIM27,TRIM28,TFAP2A,ARID1A,TCF3,TCF4,E2F1,SPI1,SOX12,HMGB1,HMGB2,SMARCE1,MNX1,PBX1,IRF8,SMARCC1,POU4F1,SP100,FOSL1,PATZ1,CTCF,KLF12,VEZF1,ZNF281,ZNF202,ZNF146,ZNF74,ABL1,CNBP,CTNNBIP1,MDM2,NRIP1,MYCN,FOXN3,FOXO3,FOS,REST,KLF4,S…	0.00236298
miR-29a	42	1260	11	CHROMATIN_MODIFICATION	0.00316883	BPTF,HDAC2,NASP,RBM14,SET,SMARCD1,SUV39H2,ARID1A,PBRM1,SMARCC1,HUWE1	0.0343985
miR-29a	60	1260	19	ESTABLISHMENT_AND_OR_MAINTENANCE_OF_CHROMATIN_ARCHITECTURE	6.34888e-06	BPTF,CHAF1A,CHAF1B,EZH2,HDAC2,NASP,RBM14,SAFB,SET,SMARCD1,SUPT16H,SUV39H2,TLK2,ARID1A,HMGB1,PBRM1,SMARCE1,SMARCC1,HUWE1	0.000154054
miR-29a	557	1260	89	POSITIVE_REGULATION_OF_CELLULAR_PROCESS	2.63655e-05	ACVR2A,ACVR2B,ANG,ATF7IP,BCLAF1,BIRC5,BPTF,BTK,CARD9,CASP1,CASP10,CASP8AP2,CD86,CDC7,CDK2,CHEK2,CIDEB,CLCF1,CSF1,DDX11,DYRK2,ECT2,EIF2B5,FAS,GSK3B,HCLS1,IL15,IL18,ILF2,ILF3,LGALS9,LYN,MED1,MED13,MED17,NUSAP1,PGF,PRUNE2,PTK2B,PTPRC,PYCARD,RAD51,RBM14,RHOG,SMARCD1,SQSTM1,STIM1,TIA1,TLR1,TLR2,TLR3,TLR7,TNFRSF1A,TNFSF12,TNFSF4,TOP2A,TPP1,TRADD,TRAIP,TRIM28,TRIP6,TTK,UBE2C,ARID1A,TCF3,TCF4,SPI1,SMARCC…	0.000572409
miR-29a	47	1260	19	DNA_DEPENDENT_DNA_REPLICATION	8.18546e-08	CDC6,CDK2,CDT1,EXO1,GTPBP4,MCM3,MSH2,MSH5,MSH6,POLA1,POLG2,PRIM1,RAD51,REV3L,RFC3,RFC4,PMS1,HMGB2,ABL1	3.06955e-06
miR-29a	418	1260	65	TRANSCRIPTION_FROM_RNA_POLYMERASE_II_PROMOTER	0.000674322	ATF7IP,BPTF,BRIP1,CHD3,CHD4,DEK,DNMT1,HIRA,HSF2,HTATSF1,IKBKAP,MED1,MED13,MED17,MED24,PARP1,POLR2B,POLR2L,PTTG1,RBM14,SMARCB1,SMARCD1,SQSTM1,SUPT16H,TAF1A,TAF2,TAF5,TAF5L,TARDBP,TCERG1,TNFRSF1A,TRIM27,TRIM28,TRIP13,TFAP2A,CEBPB,YBX1,E2F1,E2F3,SPI1,SOX12,HMGB1,HMGB2,SMARCE1,MNX1,PBX1,IRF8,SMARCC1,POU4F1,FOSL1,CTCF,KLF12,VEZF1,ZNF281,ZNF202,ABL1,CCNT2,MDM2,NRIP1,MYCN,FOXO3,HLF,FOS,MAZ,SP2	0.00927192
miR-29a	57	1260	21	INTERPHASE_OF_MITOTIC_CELL_CYCLE	1.15528e-07	BIRC5,CDC25C,CDC6,CDC7,CDK2,CDKN3,CENPF,DBF4,DDX11,KHDRBS1,KPNA2,POLA1,POLD1,POLE,SKP2,E2F1,ABL1,CDC23,CDK4,CDK6,FOXN3	3.81243e-06
miR-29a	9	1260	9	SPINDLE_ORGANIZATION_AND_BIOGENESIS	1.46524e-09	KIF11,KIF23,PRC1,SMC1A,SMC3,STMN1,TTK,TUBG1,RAN	7.55516e-08
miR-29a	150	1260	42	RESPONSE_TO_DNA_DAMAGE_STIMULUS	1.39638e-09	BRCA2,CCNA2,CHEK1,CHEK2,CIB1,CIDEB,CSNK1E,DYRK2,EXO1,FANCC,FANCG,FEN1,GADD45G,LIG1,LIG3,MCM7,MSH2,MSH5,MSH6,PARP1,PARP3,POLA1,POLD1,POLE,POLE2,POLQ,RAD21,RAD51,RAD51C,RAD54L,RECQL4,REV1,RFC3,SMC1A,TDG,PMS1,HMGB1,HMGB2,ABL1,BTG2,POLL,FOXN3	7.55516e-08
miR-29a	488	1260	76	REGULATION_OF_TRANSCRIPTION	0.000233384	ACVR2B,ATF7IP,BCLAF1,BCOR,BPTF,BRIP1,CENPF,CHD3,CHD4,CXXC1,DEK,DNMT1,EZH2,HCLS1,HDAC2,HIRA,HTATSF1,IKBKAP,ILF2,ILF3,KHDRBS1,MED1,MED13,MED17,NLRP3,POLR2L,PYCARD,RBM14,SMARCB1,SMARCD1,SQSTM1,TIMELESS,TNFRSF1A,TRIM22,TRIM27,TRIM28,TFAP2A,ARID1A,TCF3,TCF4,E2F1,SPI1,SOX12,HMGB1,HMGB2,SMARCE1,MNX1,PBX1,IRF8,SMARCC1,POU2F1,POU4F1,SP100,FOSL1,PATZ1,CTCF,KLF12,VEZF1,ZNF281,ZNF202,ZNF146,ZNF74,PIAS4,ABL1,…	0.00368091
miR-29a	158	1260	40	REGULATION_OF_CELL_CYCLE	7.53877e-08	AIF1,BCCIP,BIRC5,BUB1,BUB1B,CCNA2,CCNE2,CCNG2,CDC25A,CDC25C,CDC6,CDC7,CDK2,CDKN3,CDT1,CHEK1,CHEK2,CHFR,DIRAS3,FANCG,FBXO5,GTPBP4,KHDRBS1,KNTC1,MAD2L1,NEK2,NUSAP1,PTPRC,SMC1A,TIMELESS,TTK,UBE2C,ZWINT,CCND1,CCND2,CCNT2,CDC23,PPP1R13B,PTEN,FOXN3	2.96166e-06
miR-29a	23	1260	8	CHROMATIN_ASSEMBLY_OR_DISASSEMBLY	0.00163327	CHAF1A,CHAF1B,SET,SUPT16H,SUV39H2,TLK2,ARID1A,SMARCE1	0.0204158
miR-29a	19	1260	7	RNA_CATABOLIC_PROCESS	0.00218962	RNASE2,RNASE3,RNASE6,RNASEH2A,RNASET2,ABCE1,ZFP36	0.0265653
miR-29a	383	1260	59	APOPTOSIS_GO	0.00147168	ANXA1,ANXA4,BCL2L1,BCLAF1,BIRC3,BIRC5,BTK,CASP10,CASP8AP2,CCL2,CD14,CD74,CHEK2,CIB1,CIDEB,CLCF1,CSE1L,CTSB,DYRK2,ESPL1,FAS,FXR1,GPR65,GPX1,GSK3B,LY86,NLRP3,PIK3R2,PRUNE2,PTK2B,PTPN6,PTPRC,PYCARD,RAF1,SFRP1,TIA1,TLR2,TNFSF12,TOP2A,TRADD,TRAIP,E2F1,HMGB1,ABL1,BBC3,BCL2,CASP8,DIABLO,MCL1,PMAIP1,PPP1R13B,PPT1,PTEN,SERPINB9,SH3GLB1,STK17A,VDAC1,VEGFA,FOXO3	0.0189709
miR-29a	72	1260	34	M_PHASE_OF_MITOTIC_CELL_CYCLE	2.33147e-15	AURKA,BIRC5,BUB1,BUB1B,CCNA2,CDC25C,CENPE,CHFR,DDX11,ESPL1,KIF11,KIF15,KIF22,KIF2C,KNTC1,MAD2L1,MPHOSPH9,NCAPH,NDC80,NEK2,NOLC1,NUSAP1,PLK1,SMC1A,SMC3,SMC4,TARDBP,TPX2,TTK,UBE2C,ZWINT,PBRM1,CDC23,RAN	2.13718e-13
miR-181a*	717	1246	120	RNA_METABOLIC_PROCESS	4.22989e-08	ANG,APOBEC3F,APOBEC3G,ATF7IP,BCOR,BRIP1,CXXC1,EZH2,GTF3C4,HDAC2,HNRNPA0,HNRNPR,HSF2,IKBKAP,ILF2,ILF3,INTS7,INTS9,ISG20,JMJD1C,LDB1,NMI,NONO,NUFIP1,POLR2B,PTRF,RNASE2,RNASE6,RNASET2,RNMT,RNPS1,SF3B3,SFPQ,SMARCB1,SMARCD1,SNRPD1,SOD2,SQSTM1,SRPK1,TAF1A,TAF5,TAF5L,TGFB1,TNFRSF1A,TRIM22,TRIM27,VPS72,ZFP36,ZMYND11,TFAP2A,ARID1A,SREBF1,MXD4,MYCN,CEBPB,CEBPD,CSDA,YBX1,E2F3,ETV1,SPI1,SOX12,PBX1,IRF1,SNAPC…	4.36207e-06
miR-181a*	19	1246	7	MITOTIC_CELL_CYCLE_CHECKPOINT	0.00205132	BUB1,BUB1B,MAD2L1,TGFB1,TTK,ZWINT,ATM	0.0252589
miR-181a*	176	1246	38	NEGATIVE_REGULATION_OF_NUCLEOBASENUCLEOSIDENUCLEOTIDE_AND_NUCLEIC_ACID_METABOLIC_PROCESS	7.95144e-06	ATF7IP,BCL3,BCOR,CENPF,GTPBP4,ILF3,LDB1,S100A11,SET,TGFB1,TIMELESS,TRIM27,VPS72,ZMYND11,MXD4,CSDA,SPI1,NR0B1,VDR,ZNF238,CTCF,KLF12,ZNF281,ZNF202,ATP8B1,BRCA1,EREG,RSF1,SIRT1,TWIST1,ID4,SMAD2,NR6A1,STAT3,SNAI2,ZNF148,ZNF136,ZNF350	0.000283124
miR-181a*	220	1246	42	NEGATIVE_REGULATION_OF_CELLULAR_METABOLIC_PROCESS	6.2359e-05	ATF7IP,BCL3,BCOR,CAPG,CDKN1A,CENPF,GTPBP4,ILF3,LDB1,S100A11,SET,TGFB1,TIMELESS,TIMP1,TRIM27,VPS72,ZMYND11,MXD4,CSDA,SPI1,NR0B1,VDR,ZNF238,CTCF,KLF12,ZNF281,ZNF202,ATP8B1,BRCA1,CDKN1B,EREG,RSF1,SIRT1,TWIST1,ID4,SMAD2,NR6A1,STAT3,SNAI2,ZNF148,ZNF136,ZNF350	0.00150676
miR-181a*	96	1246	21	POSITIVE_REGULATION_OF_SIGNAL_TRANSDUCTION	0.000679159	ACVR2A,ACVR2B,BST2,CARD9,CASP1,CLCF1,EGF,GJA1,HMOX1,LGALS1,LYN,NOD2,PTPRC,SECTM1,TNFRSF1A,TRADD,EREG,FKBP1A,HIPK2,MAP3K3,NOTCH2	0.0105718
miR-181a*	124	1246	25	POSITIVE_REGULATION_OF_CELL_PROLIFERATION	0.000801248	ANG,BMI1,CD86,CDC123,CDC7,CDK4,CDKN1A,CSF1,CUL3,DDX11,ICOSLG,IL15,LIF,LRP5,LYN,PTPRC,RHOG,TCIRG1,TIMP1,TNFSF12,TTK,EREG,NRP1,TGFBR1,TSHR	0.0118749
miR-181a*	20	1246	8	CHROMATIN_REMODELING	0.000517474	NASP,SMARCD1,SUV39H2,ARID1A,PBRM1,SMARCC1,RSF1,SIRT1	0.00837091
miR-181a*	20	1246	7	VIRAL_GENOME_REPLICATION	0.00287724	APOBEC3F,APOBEC3G,CCL2,IL8,SMARCB1,TOP2A,TNIP1	0.0342037
miR-181a*	1432	1246	215	BIOPOLYMER_METABOLIC_PROCESS	2.50529e-09	ANG,ANXA1,APH1B,APOBEC3F,APOBEC3G,ATF7IP,AURKA,B3GALT2,BCOR,BRIP1,BTRC,CCL2,CCND1,CIB1,CLCF1,COG2,CSNK1E,CSTA,CXXC1,DDB2,DFFB,DOLPP1,EGF,EPHB2,EXO1,EZH2,FANCC,FANCG,FBXO11,FES,FYB,GADD45A,GADD45G,GMFG,GTF3C4,GTPBP4,HCK,HDAC2,HNRNPA0,HNRNPR,HSF2,ICK,IKBKAP,ILF2,ILF3,INTS7,INTS9,ISG20,ITGB2,JMJD1C,LDB1,LOX,LYN,MAN1C1,MAP2K6,MAP3K8,MCM7,MMP15,NASP,NMI,NONO,NUFIP1,PCSK5,PLK3,PLK4,PLOD2,POLE,POLQ,POLR…	1.62552e-06
miR-181a*	1065	1246	167	NUCLEOBASENUCLEOSIDENUCLEOTIDE_AND_NUCLEIC_ACID_METABOLIC_PROCESS	1.00022e-08	ACVR2B,ADM,AMPD3,ANG,APOBEC3F,APOBEC3G,ATF7IP,BCL3,BCOR,BRIP1,CENPF,CIB1,CSNK1E,CTPS,CXXC1,DDB2,DFFB,DIRAS3,EGF,EXO1,EZH2,FANCC,FANCG,GADD45A,GADD45G,GTF3C4,GTPBP4,HDAC2,HNRNPA0,HNRNPR,HSF2,IKBKAP,ILF2,ILF3,INTS7,INTS9,ISG20,JMJD1C,LDB1,MCM7,NASP,NMI,NOD2,NONO,NUFIP1,POLE,POLQ,POLR2B,PRPSAP2,PTRF,RAD21,RAD51,RAD54L,RECQL4,REXO2,RFC3,RNASE2,RNASE6,RNASET2,RNMT,RNPS1,S100A11,SET,SF3B3,SFPQ,SMARCB1,…	2.442e-06
miR-181a*	566	1246	99	TRANSCRIPTION_DNA_DEPENDENT	8.05244e-08	ANG,ATF7IP,BCOR,BRIP1,CXXC1,EZH2,GTF3C4,HDAC2,HSF2,IKBKAP,ILF2,ILF3,JMJD1C,LDB1,NMI,NUFIP1,POLR2B,PTRF,SMARCB1,SMARCD1,SOD2,SQSTM1,TAF1A,TAF5,TAF5L,TGFB1,TNFRSF1A,TRIM22,TRIM27,VPS72,ZMYND11,TFAP2A,ARID1A,SREBF1,MXD4,MYCN,CEBPB,CEBPD,CSDA,YBX1,E2F3,ETV1,SPI1,SOX12,PBX1,IRF1,SNAPC4,SMARCC1,NR0B1,PAX1,SP100,FOSL2,JUNB,MAFF,RARB,PATZ1,ZNF238,CTCF,MAZ,KLF12,VEZF1,ZNF281,ZNF202,ZNF74,BRCA1,CARM1,CCNK,…	6.03933e-06
miR-181a*	96	1246	28	M_PHASE	2.39468e-07	AURKA,BUB1,BUB1B,CDC25C,CENPE,DDX11,EGF,ESPL1,KIF11,KIF15,KIF2C,MAD2L1,NCAPH,NDC80,NEK2,PLK1,RAD21,RAD51,RAD54L,SMC3,TGFB1,TTK,UBE2C,ZWINT,PBRM1,ATM,EREG,RAN	1.41115e-05
miR-181a*	384	1246	59	PROGRAMMED_CELL_DEATH	0.00120174	ANGPTL4,ANXA1,ANXA4,ANXA5,BCL2A1,BCL3,BIRC3,CASP4,CCL2,CD14,CD74,CDK5R1,CDKN1A,CIB1,CLCF1,CSE1L,CTSB,CUL3,DCC,DFFB,DPF1,ESPL1,FAS,GADD45A,GADD45B,HSPB1,IER3,LGALS1,NFKBIA,PIK3R2,PTPRC,RAF1,SIAH1,SOCS3,SRGN,TGFB1,TIA1,TLR2,TNFSF12,TOP2A,TRADD,TRAIP,UBE4B,BCL2,BCL2L11,BRCA1,CBX4,CDKN1B,CUL5,HSP90B1,IL1A,MADD,MAP3K10,MAPK1,MCL1,NOTCH2,PMAIP1,TIAL1,AHR	0.0162531
miR-181a*	110	1246	25	NEGATIVE_REGULATION_OF_TRANSCRIPTION_DNA_DEPENDENT	0.000115437	ATF7IP,BCOR,ILF3,LDB1,TRIM27,VPS72,ZMYND11,MXD4,CSDA,SPI1,NR0B1,ZNF238,CTCF,KLF12,ZNF281,ZNF202,RSF1,SIRT1,TWIST1,SMAD2,NR6A1,STAT3,SNAI2,ZNF148,ZNF136	0.00238089
miR-181a*	33	1246	12	REGULATION_OF_MITOSIS	6.39234e-05	BUB1,BUB1B,CDC25C,EGF,MAD2L1,NEK2,TGFB1,TTK,UBE2C,ZWINT,ATM,EREG	0.00150676
miR-181a*	232	1246	50	DEFENSE_RESPONSE	3.27382e-07	ADORA3,AIF1,ALOX5AP,ANXA1,APOBEC3F,APOBEC3G,C2,C3AR1,C5AR1,CCR1,CCR5,CLEC5A,CXCL2,CYBB,HLA-B,HLA-G,HRH1,IL8,KLRC3,KLRC4,KLRG1,LGALS3BP,LILRB2,LY75,LY96,MNDA,NCF2,NMI,NOD2,PTPRC,PTX3,RNASE6,S100A8,S100A9,STAB1,TCIRG1,TGFB1,TNFRSF1A,WAS,CEBPB,VEZF1,ANKRD1,BCL2,CCL22,EREG,IL1A,TIAL1,TNIP1,FOS,ZNF148	1.8006e-05
miR-181a*	166	1246	42	CELL_CYCLE_PROCESS	2.64191e-08	AURKA,BUB1,BUB1B,CDC25C,CDC7,CDK4,CDKN1A,CENPE,CENPF,CUL3,DDX11,EGF,ESPL1,FBXO5,KIF11,KIF15,KIF23,KIF2C,MAD2L1,NCAPH,NDC80,NEK2,PLK1,POLE,PTPRC,RACGAP1,RAD21,RAD51,RAD54L,SMC3,STMN1,TGFB1,TIMELESS,TTK,UBE2C,ZWINT,PBRM1,ATM,CDKN1B,CUL5,EREG,RAN	3.11367e-06
miR-181a*	171	1246	31	REGULATION_OF_SIGNAL_TRANSDUCTION	0.00133204	ACVR2A,ACVR2B,BST2,CARD9,CASP1,CLCF1,EGF,FGD1,GJA1,GNG4,HMOX1,LGALS1,LYN,NOD2,PTPRC,SECTM1,SQSTM1,TGFB1,TNFAIP3,TNFRSF1A,TRADD,ARF6,EREG,FKBP1A,HIPK2,MAP3K3,NLK,NOTCH2,RGS16,RGS5,SMAD2	0.0171708
miR-181a*	15	1246	6	MITOTIC_SISTER_CHROMATID_SEGREGATION	0.00266282	CENPE,DDX11,ESPL1,NCAPH,NDC80,ZWINT	0.0323063
miR-181a*	558	1246	85	NEGATIVE_REGULATION_OF_CELLULAR_PROCESS	0.000148795	ACTN1,AIF1,ANG,ANGPTL4,ANXA1,ANXA4,ANXA5,ATF7IP,BCL2A1,BCL3,BCOR,BIRC3,CAPG,CCL2,CD33,CD74,CDC123,CDKN1A,CENPF,CLCF1,CUL3,EMP3,FAS,FTH1,GADD45A,GTPBP4,HSPB1,IER3,IGFBP6,IL8,ILF3,LDB1,LIF,MAP2K6,MIA3,PIK3R2,PTPRC,RARRES3,S100A11,SET,SOCS3,TGFB1,TIMELESS,TIMP1,TNFAIP3,TRIM27,VPS72,ZMYND11,MXD4,CSDA,SPI1,NR0B1,VDR,ZNF238,CTCF,KLF12,ZNF281,ZNF202,ARF6,ATP8B1,BCL2,BRCA1,CAPRIN2,CBX4,CDKN1B,CUL5,EREG,H…	0.00285478
miR-181a*	80	1246	19	LOCOMOTORY_BEHAVIOR	0.000409128	C5AR1,CCL2,CCL7,CCR5,CXCL14,CXCL2,FPR1,IL8,ITGB2,PLAU,PLAUR,RNASE2,SYK,CCL22,HRAS,MAP2K1,MAPK1,MAPK14,RALA	0.00703188
miR-181a*	379	1246	58	REGULATION_OF_DEVELOPMENTAL_PROCESS	0.00144904	ACVR2A,ANGPTL4,ANXA1,ANXA4,ANXA5,BCL2A1,BCL3,BIRC3,CASP4,CCL2,CD74,CDK5R1,CDKN1A,CENPF,CLCF1,CTSB,CUL3,DCC,DPF1,FAS,FGD1,HSPB1,IER3,LDB1,LGALS1,PIK3R2,PTPRC,SOCS3,SRGN,STAB1,TGFB1,TIA1,TLR2,TNFSF12,TOP2A,TRADD,TRAIP,SPI1,BCL2,BCL2L11,BRCA1,CBX4,CDKN1B,CUL5,EREG,HSP90B1,IL1A,MADD,MAP3K10,MAPK1,MCL1,MKL2,NOTCH1,NOTCH2,PMAIP1,TIAL1,ETS1,NANOG	0.0183917
miR-181a*	43	1246	11	PROTEIN_DNA_COMPLEX_ASSEMBLY	0.00354219	ATF7IP,GTF3C4,PTRF,SET,TAF5,E2F3,PBX1,MAZ,RSF1,TAF2,PBX3	0.0405876
miR-181a*	567	1246	99	RNA_BIOSYNTHETIC_PROCESS	8.80094e-08	ANG,ATF7IP,BCOR,BRIP1,CXXC1,EZH2,GTF3C4,HDAC2,HSF2,IKBKAP,ILF2,ILF3,JMJD1C,LDB1,NMI,NUFIP1,POLR2B,PTRF,SMARCB1,SMARCD1,SOD2,SQSTM1,TAF1A,TAF5,TAF5L,TGFB1,TNFRSF1A,TRIM22,TRIM27,VPS72,ZMYND11,TFAP2A,ARID1A,SREBF1,MXD4,MYCN,CEBPB,CEBPD,CSDA,YBX1,E2F3,ETV1,SPI1,SOX12,PBX1,IRF1,SNAPC4,SMARCC1,NR0B1,PAX1,SP100,FOSL2,JUNB,MAFF,RARB,PATZ1,ZNF238,CTCF,MAZ,KLF12,VEZF1,ZNF281,ZNF202,ZNF74,BRCA1,CARM1,CCNK,…	6.05065e-06
miR-181a*	134	1246	37	MITOTIC_CELL_CYCLE	1.48e-08	AURKA,BUB1,BUB1B,CDC123,CDC25C,CDC7,CDK4,CDKN1A,CENPE,CENPF,CUL3,DDX11,EGF,ESPL1,FBXO5,KIF11,KIF15,KIF23,KIF2C,MAD2L1,NCAPH,NDC80,NEK2,PLK1,POLE,SMC3,STMN1,TGFB1,TTK,UBE2C,ZWINT,PBRM1,ATM,CDKN1B,CUL5,EREG,RAN	2.442e-06
miR-181a*	42	1246	11	REGULATION_OF_PHOSPHORYLATION	0.00290213	ANG,CCND1,CDKN1A,CLCF1,EGF,ITGB2,LYN,MCM7,CCDC88C,CDKN1B,EREG	0.0342037
miR-181a*	150	1246	38	CELL_CYCLE_PHASE	1.16615e-07	AURKA,BUB1,BUB1B,CDC25C,CDC7,CDK4,CDKN1A,CENPE,CENPF,CUL3,DDX11,EGF,ESPL1,KIF11,KIF15,KIF2C,MAD2L1,NCAPH,NDC80,NEK2,PLK1,POLE,PTPRC,RAD21,RAD51,RAD54L,SMC3,TGFB1,TIMELESS,TTK,UBE2C,ZWINT,PBRM1,ATM,CDKN1B,CUL5,EREG,RAN	7.40056e-06
miR-181a*	128	1246	25	ORGAN_MORPHOGENESIS	0.00129118	ANG,ANGPTL4,CCL2,COL9A1,EGF,FGD1,GNPAT,IL8,PLAC1,PTCH1,STAB1,SYK,TGFB1,TMEM176B,TNFSF12,EREG,HRAS,NOTCH2,NRP1,SPRY2,STX2,HEY2,SIX6,PROX1,TBX4	0.0169083
miR-181a*	263	1246	44	REGULATION_OF_TRANSCRIPTION_FROM_RNA_POLYMERASE_II_PROMOTER	0.000884591	ATF7IP,BRIP1,IKBKAP,NUFIP1,SMARCB1,SMARCD1,SOD2,SQSTM1,TNFRSF1A,TRIM27,VPS72,ZMYND11,TFAP2A,SREBF1,MXD4,MYCN,CSDA,SPI1,SOX12,PBX1,SMARCC1,FOSL2,JUNB,ZNF238,CTCF,KLF12,VEZF1,ZNF281,ZNF202,BRCA1,MKL2,TIAL1,TWIST1,ID4,HMGB2,PBX3,SMAD2,NR6A1,STAT3,TEAD4,FOS,SNAI2,ZNF148,ZNF136	0.0128033
miR-181a*	28	1246	11	CHROMOSOME_SEGREGATION	5.65446e-05	CENPE,CENPF,DDX11,ESPL1,NCAPH,NDC80,SRPK1,TOP2A,ZWINT,BRCA1,INCENP	0.00141361
miR-181a*	113	1246	24	INFLAMMATORY_RESPONSE	0.00046109	ADORA3,AIF1,ALOX5AP,ANXA1,C2,C3AR1,CCR1,CCR5,CXCL2,CYBB,HRH1,IL8,KLRG1,LY75,NMI,PTX3,S100A8,S100A9,TGFB1,TNFRSF1A,CEBPB,CCL22,IL1A,FOS	0.00770359
miR-181a*	455	1246	68	RESPONSE_TO_STRESS	0.00112397	ADM,ADORA3,AIF1,ALOX5AP,ANG,ANXA1,AQP9,BCL3,C2,C3AR1,CCR1,CCR5,CIB1,CSNK1E,CXCL2,CYBB,DDB2,DNAJB5,DUSP1,EXO1,F13A1,FANCC,FANCG,GADD45A,GADD45B,GADD45G,HRH1,HSPB1,IL8,KLRG1,LY75,LYVE1,MAP2K6,MCM7,MIA3,NMI,PLOD2,POLE,POLQ,PTX3,RAD21,RAD51,RAD54L,RECQL4,RFC3,S100A8,S100A9,SERPINE1,SOD2,SQSTM1,TGFB1,TNFRSF1A,WAS,SREBF1,CEBPB,CSDA,ATM,BRCA1,CCL22,EREG,HSP90B1,IL1A,LMAN1,MAP4K4,MAPK14,AHR,HMGB2,FOS	0.0155014
miR-181a*	673	1246	108	REGULATION_OF_CELLULAR_METABOLIC_PROCESS	1.72006e-06	ACVR2B,ANG,ATF7IP,BCL3,BCOR,BRIP1,CAPG,CCND1,CDKN1A,CENPF,CLCF1,CXXC1,EGF,EZH2,GTPBP4,HDAC2,HSPB1,IKBKAP,ILF2,ILF3,ITGB2,JMJD1C,LDB1,LYN,MCM7,NOD2,NPC2,NUFIP1,RAD51,S100A11,SET,SMARCB1,SMARCD1,SOD2,SQSTM1,SRPK1,TGFB1,TIMELESS,TIMP1,TLR1,TNFRSF1A,TPP1,TRIM22,TRIM27,VPS72,ZMYND11,TFAP2A,ARID1A,SREBF1,MXD4,MYCN,CSDA,SPI1,SOX12,PBX1,SMARCC1,NR0B1,SP100,FOSL2,JUNB,RARB,VDR,PATZ1,ZNF238,CTCF,KLF12,VEZF…	7.46866e-05
miR-181a*	575	1246	91	REGULATION_OF_GENE_EXPRESSION	2.02396e-05	ACVR2B,ATF7IP,BCL3,BCOR,BMI1,BRIP1,CDK4,CENPF,CXXC1,DIRAS3,EZH2,H2AFY2,HDAC2,HSPB1,IKBKAP,ILF2,ILF3,JMJD1C,LDB1,NOD2,NUFIP1,SMARCB1,SMARCD1,SOD2,SQSTM1,TGFB1,TIMELESS,TLR1,TNFRSF1A,TRIM22,TRIM27,VPS72,ZMYND11,TFAP2A,ARID1A,SREBF1,MXD4,MYCN,CSDA,SPI1,SOX12,PBX1,SMARCC1,NR0B1,SP100,FOSL2,JUNB,RARB,VDR,PATZ1,ZNF238,CTCF,KLF12,VEZF1,ZNF281,ZNF202,ZNF74,ATP8B1,BRCA1,CARM1,EREG,H2AFY,METAP1,MKL2,NOTCH2…	0.000602277
miR-181a*	397	1246	63	POST_TRANSLATIONAL_PROTEIN_MODIFICATION	0.000350373	ANXA1,APH1B,AURKA,CCL2,CCND1,CLCF1,CSNK1E,CSTA,DDB2,EPHB2,FES,FYB,GMFG,GTPBP4,HCK,ICK,IKBKAP,ITGB2,LYN,MAP2K6,MAP3K8,PCSK5,PLK3,PLK4,PTCH1,PTPN4,PTPRC,PTPRD,RAF1,SET,SNRK,SRPK1,TGFB1,UBE2C,UBE4B,BRCA1,CAMK4,CARM1,CCDC88C,CHST4,CSNK1A1,DUSP5,DUSP6,EPHA5,HDAC6,HUWE1,MAP3K10,MAP3K3,MAP4K4,MTMR3,MYLK,NMT2,PRKCD,PTPN22,PTPRZ1,SIRT1,SMG1,SRPK2,TGFBR1,TSG101,UCHL1,ULK1,WNK1	0.00615016
miR-181a*	207	1246	46	IMMUNE_RESPONSE	3.82844e-07	APOBEC3F,APOBEC3G,AQP9,BST2,C2,C5AR1,CCL2,CCR1,CCR5,CD74,CD86,CIITA,CTSS,FCGR1A,FCGR2B,FCGR3B,FTH1,FYB,GBP2,IFITM2,IFITM3,IKBKAP,IL15,IL1R2,IL4R,LCP2,LILRB2,LTF,LY75,MR1,NCF4,PTPRC,RGS1,SECTM1,TAPBP,TGFB1,TNFRSF14,TREM1,TRIM22,WAS,CEBPB,BCL2,CCL22,CHST4,EREG,ETS1	1.97404e-05
miR-181a*	237	1246	40	PROTEIN_KINASE_CASCADE	0.00125096	BCL3,BST2,C5AR1,CARD9,CASP1,CCL2,CLCF1,EGF,FPR1,FYB,GADD45B,GADD45G,GJA1,HMOX1,ICK,LGALS1,LYN,NMI,NOD2,SECTM1,SOCS3,SQSTM1,SRPK1,TNFAIP3,TNFRSF1A,TRADD,TRIP6,DUSP6,FKBP1A,HIPK2,MADD,MAP3K10,MAP3K3,MAP4K4,MAPK14,NLK,PTPLAD1,SRPK2,WNK1,STAT3	0.0166458
miR-181a*	406	1246	72	REGULATION_OF_TRANSCRIPTIONDNA_DEPENDENT	2.98597e-06	ATF7IP,BCOR,BRIP1,CXXC1,EZH2,HDAC2,IKBKAP,ILF2,ILF3,JMJD1C,LDB1,NUFIP1,SMARCB1,SMARCD1,SOD2,SQSTM1,TGFB1,TNFRSF1A,TRIM22,TRIM27,VPS72,ZMYND11,TFAP2A,ARID1A,SREBF1,MXD4,MYCN,CSDA,SPI1,SOX12,PBX1,SMARCC1,NR0B1,SP100,FOSL2,JUNB,RARB,PATZ1,ZNF238,CTCF,KLF12,VEZF1,ZNF281,ZNF202,ZNF74,BRCA1,CARM1,MKL2,NOTCH2,RSF1,SIRT1,TIAL1,TMF1,AHR,TWIST1,ID4,HMGB2,HMGA2,NANOG,PBX3,SMAD2,NFYB,NR6A1,STAT3,TEAD4,FOS,SN…	0.000117306
miR-181a*	543	1246	80	BIOPOLYMER_MODIFICATION	0.00066161	ANXA1,APH1B,APOBEC3F,APOBEC3G,ATF7IP,AURKA,B3GALT2,CCL2,CCND1,CLCF1,COG2,CSNK1E,CSTA,DDB2,DOLPP1,EPHB2,FBXO11,FES,FYB,GMFG,GTPBP4,HCK,ICK,IKBKAP,ITGB2,LOX,LYN,MAN1C1,MAP2K6,MAP3K8,MMP15,PCSK5,PLK3,PLK4,PLOD2,PTCH1,PTPN4,PTPRC,PTPRD,RAF1,SEPHS1,SET,SNRK,SRPK1,TGFB1,UBE2C,UBE4B,BRCA1,CAMK4,CARM1,CCDC88C,CHST4,CSNK1A1,DUSP5,DUSP6,EPHA5,GCNT1,HDAC6,HUWE1,LDLR,MAN1A2,MAP3K10,MAP3K3,MAP4K4,METAP1,MTMR3…	0.0104967
miR-181a*	157	1246	35	NEGATIVE_REGULATION_OF_TRANSCRIPTION	8.57952e-06	ATF7IP,BCL3,BCOR,CENPF,ILF3,LDB1,TGFB1,TIMELESS,TRIM27,VPS72,ZMYND11,MXD4,CSDA,SPI1,NR0B1,VDR,ZNF238,CTCF,KLF12,ZNF281,ZNF202,ATP8B1,BRCA1,EREG,RSF1,SIRT1,TWIST1,ID4,SMAD2,NR6A1,STAT3,SNAI2,ZNF148,ZNF136,ZNF350	0.000283124
miR-181a*	73	1246	17	NEGATIVE_REGULATION_OF_TRANSCRIPTION_FROM_RNA_POLYMERASE_II_PROMOTER	0.00102632	TRIM27,VPS72,ZMYND11,MXD4,CSDA,SPI1,ZNF238,CTCF,KLF12,ZNF281,ZNF202,TWIST1,NR6A1,STAT3,SNAI2,ZNF148,ZNF136	0.0145985
miR-181a*	26	1246	9	REGULATION_OF_GENE_EXPRESSION_EPIGENETIC	0.000806051	ATF7IP,DIRAS3,H2AFY2,SMARCD1,TRIM27,ARID1A,H2AFY,SIRT1,FOS	0.0118749
miR-181a*	453	1246	74	CELL_PROLIFERATION_GO_0008283	4.21791e-05	AIF1,ANG,BMI1,BST2,BUB1,BUB1B,CD33,CD74,CD86,CDC123,CDC25A,CDC25C,CDC7,CDK4,CDK5R1,CDKN1A,CSE1L,CSF1,CSF1R,CUL3,DDX11,EMP1,EMP3,FES,FTH1,GAS6,GTPBP4,ICOSLG,IGFBP6,IL15,IL8,ISG20,KIF15,KIF2C,LIF,LRP5,LYN,MKI67,NASP,PDGFRA,PLK1,PTCH1,PTPRC,RACGAP1,RAF1,RARRES3,RHOG,S100A11,SYK,TCIRG1,TIMELESS,TIMP1,TNFSF12,TRAIP,TRIM27,TTK,ZMYND11,MXD4,BMPR2,BRCA1,CUL5,EPS15,EPS8,EREG,IL1A,NOTCH2,NRP1,PDAP1,TGFBR1,…	0.00112251
miR-181a*	110	1246	25	NEGATIVE_REGULATION_OF_RNA_METABOLIC_PROCESS	0.000115437	ATF7IP,BCOR,ILF3,LDB1,TRIM27,VPS72,ZMYND11,MXD4,CSDA,SPI1,NR0B1,ZNF238,CTCF,KLF12,ZNF281,ZNF202,RSF1,SIRT1,TWIST1,SMAD2,NR6A1,STAT3,SNAI2,ZNF148,ZNF136	0.00238089
miR-181a*	288	1246	60	IMMUNE_SYSTEM_PROCESS	7.96733e-08	ACVR2A,APOBEC3F,APOBEC3G,AQP9,BST2,C2,C5AR1,CCL2,CCR1,CCR5,CD4,CD74,CD86,CIITA,CLEC7A,CSF1,CTSS,FCGR1A,FCGR2B,FCGR3B,FTH1,FYB,GBP2,ICOSLG,IFITM2,IFITM3,IKBKAP,IL15,IL1R2,IL4R,IL8,ITGB2,LCP2,LDB1,LILRB2,LTF,LY75,LYN,MIA3,MR1,NCF4,PTPRC,RGS1,SECTM1,SNRK,SYK,TAPBP,TGFB1,TNFRSF14,TREM1,TRIM22,WAS,CEBPB,SPI1,BCL2,CCL22,CHST4,EREG,NOTCH2,ETS1	6.03933e-06
miR-181a*	660	1246	112	TRANSCRIPTION	5.83708e-08	ACVR2B,ANG,APOBEC3F,APOBEC3G,ATF7IP,BCL3,BCOR,BRIP1,CENPF,CXXC1,EZH2,GTF3C4,HDAC2,HSF2,IKBKAP,ILF2,ILF3,JMJD1C,LDB1,NMI,NOD2,NUFIP1,POLR2B,PTRF,RNPS1,SMARCB1,SMARCD1,SOD2,SQSTM1,TAF1A,TAF5,TAF5L,TGFB1,TIMELESS,TNFRSF1A,TRIM22,TRIM27,VPS72,ZMYND11,TFAP2A,ARID1A,SREBF1,MXD4,MYCN,CEBPB,CEBPD,CSDA,YBX1,E2F3,ETV1,SPI1,SOX12,PBX1,IRF1,SNAPC4,SMARCC1,NR0B1,PAX1,SP100,FOSL2,JUNB,MAFF,RARB,VDR,PATZ1,ZNF23…	5.35066e-06
miR-181a*	589	1246	89	POSITIVE_REGULATION_OF_BIOLOGICAL_PROCESS	0.000139253	ACVR2A,ACVR2B,ANG,ANGPTL4,ATF7IP,BCL3,BMI1,BST2,C2,CARD9,CASP1,CASP4,CCND1,CD86,CDC123,CDC7,CDK4,CDK5R1,CDKN1A,CLCF1,CSF1,CUL3,DCC,DDX11,DPF1,EGF,FAS,GJA1,HMOX1,ICOSLG,IL15,IL8,ILF2,ILF3,LGALS1,LIF,LRP5,LYN,MIA3,NOD2,NUFIP1,PDPN,PTPRC,RAD51,RHOG,SECTM1,SMARCD1,SQSTM1,TCIRG1,TGFB1,TIA1,TIMP1,TLR1,TLR2,TNFRSF1A,TNFSF12,TOP2A,TPP1,TRADD,TRAIP,TRIP6,TTK,UBE2C,ARID1A,SPI1,SMARCC1,CTCF,ARF6,BCL2L11,BRC…	0.00274722
miR-181a*	269	1246	50	RESPONSE_TO_EXTERNAL_STIMULUS	2.72798e-05	ADM,ADORA3,AIF1,ALOX5AP,ANXA1,C2,C3AR1,C5AR1,CCL2,CCL7,CCR1,CCR5,CDKN1A,CXCL14,CXCL2,CYBB,F13A1,FPR1,HRH1,IL8,ITGB2,KLRG1,LY75,LYVE1,MIA3,NMI,NOD2,PLAU,PLAUR,PTX3,RNASE2,S100A8,S100A9,SERPINE1,SYK,TGFB1,TNFRSF1A,WAS,SREBF1,CEBPB,CCL22,EREG,HRAS,IL1A,LMAN1,MAP2K1,MAPK1,MAPK14,RALA,FOS	0.000776064
miR-181a*	8	1246	6	MITOTIC_SPINDLE_ORGANIZATION_AND_BIOGENESIS	2.82592e-05	KIF11,KIF23,SMC3,STMN1,TTK,RAN	0.000777127
miR-181a*	223	1246	42	NEGATIVE_REGULATION_OF_METABOLIC_PROCESS	8.59634e-05	ATF7IP,BCL3,BCOR,CAPG,CDKN1A,CENPF,GTPBP4,ILF3,LDB1,S100A11,SET,TGFB1,TIMELESS,TIMP1,TRIM27,VPS72,ZMYND11,MXD4,CSDA,SPI1,NR0B1,VDR,ZNF238,CTCF,KLF12,ZNF281,ZNF202,ATP8B1,BRCA1,CDKN1B,EREG,RSF1,SIRT1,TWIST1,ID4,SMAD2,NR6A1,STAT3,SNAI2,ZNF148,ZNF136,ZNF350	0.00186631
miR-181a*	683	1246	108	REGULATION_OF_METABOLIC_PROCESS	3.4733e-06	ACVR2B,ANG,ATF7IP,BCL3,BCOR,BRIP1,CAPG,CCND1,CDKN1A,CENPF,CLCF1,CXXC1,EGF,EZH2,GTPBP4,HDAC2,HSPB1,IKBKAP,ILF2,ILF3,ITGB2,JMJD1C,LDB1,LYN,MCM7,NOD2,NPC2,NUFIP1,RAD51,S100A11,SET,SMARCB1,SMARCD1,SOD2,SQSTM1,SRPK1,TGFB1,TIMELESS,TIMP1,TLR1,TNFRSF1A,TPP1,TRIM22,TRIM27,VPS72,ZMYND11,TFAP2A,ARID1A,SREBF1,MXD4,MYCN,CSDA,SPI1,SOX12,PBX1,SMARCC1,NR0B1,SP100,FOSL2,JUNB,RARB,VDR,PATZ1,ZNF238,CTCF,KLF12,VEZF…	0.000130249
miR-181a*	70	1246	25	MITOSIS	1.2065e-08	AURKA,BUB1,BUB1B,CDC25C,CENPE,DDX11,EGF,ESPL1,KIF11,KIF15,KIF2C,MAD2L1,NCAPH,NDC80,NEK2,PLK1,SMC3,TGFB1,TTK,UBE2C,ZWINT,PBRM1,ATM,EREG,RAN	2.442e-06
miR-181a*	273	1246	61	CELL_CYCLE_GO_0007049	3.94065e-09	AIF1,AURKA,BUB1,BUB1B,CCND1,CCNG2,CDC123,CDC25A,CDC25C,CDC7,CDK4,CDK5R1,CDKN1A,CENPE,CENPF,CUL3,DDX11,DIRAS3,EGF,ESPL1,FANCG,FBXO5,GADD45A,GTPBP4,IL8,KIF11,KIF15,KIF23,KIF2C,MAD2L1,MAP2K6,NASP,NCAPH,NDC80,NEK2,PLK1,POLE,PTPRC,RACGAP1,RAD21,RAD51,RAD54L,SH3BP4,SMC3,STMN1,TGFB1,TIMELESS,TTK,UBE2C,ZWINT,PBRM1,ATM,CCNG1,CCNK,CDKN1B,CUL5,EREG,MADD,NOTCH2,RAN,AHR	1.62552e-06
miR-181a*	529	1246	90	REGULATION_OF_NUCLEOBASENUCLEOSIDENUCLEOTIDE_AND_NUCLEIC_ACID_METABOLIC_PROCESS	1.11237e-06	ACVR2B,ATF7IP,BCL3,BCOR,BRIP1,CENPF,CXXC1,EZH2,GTPBP4,HDAC2,IKBKAP,ILF2,ILF3,JMJD1C,LDB1,NOD2,NUFIP1,RAD51,S100A11,SET,SMARCB1,SMARCD1,SOD2,SQSTM1,SRPK1,TGFB1,TIMELESS,TNFRSF1A,TRIM22,TRIM27,VPS72,ZMYND11,TFAP2A,ARID1A,SREBF1,MXD4,MYCN,CSDA,SPI1,SOX12,PBX1,SMARCC1,NR0B1,SP100,FOSL2,JUNB,RARB,VDR,PATZ1,ZNF238,CTCF,KLF12,VEZF1,ZNF281,ZNF202,ZNF74,ATP8B1,BRCA1,CARM1,EREG,KPNA1,MKL2,NOTCH2,PABPC1,PRD…	5.39825e-05
miR-181a*	16	1246	6	SISTER_CHROMATID_SEGREGATION	0.00389139	CENPE,DDX11,ESPL1,NCAPH,NDC80,ZWINT	0.043978
miR-181a*	529	1246	76	PROTEIN_MODIFICATION_PROCESS	0.00181715	ANXA1,APH1B,AURKA,B3GALT2,CCL2,CCND1,CLCF1,COG2,CSNK1E,CSTA,DDB2,DOLPP1,EPHB2,FBXO11,FES,FYB,GMFG,GTPBP4,HCK,ICK,IKBKAP,ITGB2,LOX,LYN,MAN1C1,MAP2K6,MAP3K8,MMP15,PCSK5,PLK3,PLK4,PLOD2,PTCH1,PTPN4,PTPRC,PTPRD,RAF1,SEPHS1,SET,SNRK,SRPK1,TGFB1,UBE2C,UBE4B,BRCA1,CAMK4,CARM1,CCDC88C,CHST4,CSNK1A1,DUSP5,DUSP6,EPHA5,GCNT1,HDAC6,HUWE1,LDLR,MAN1A2,MAP3K10,MAP3K3,MAP4K4,METAP1,MTMR3,MYLK,NMT2,PRKCD,PTPN22,P…	0.0227144
miR-181a*	101	1246	26	CHROMOSOME_ORGANIZATION_AND_BIOGENESIS	8.3025e-06	CENPE,DDX11,DFFB,ESPL1,EZH2,HDAC2,NASP,NCAPH,NDC80,SAFB,SET,SMARCD1,SUV39H2,TOP2A,ZWINT,ARID1A,SATB1,PBRM1,SMARCC1,CARM1,HDAC6,HUWE1,RSF1,SIRT1,TERT,HMGA2	0.000283124
miR-181a*	411	1246	74	REGULATION_OF_RNA_METABOLIC_PROCESS	1.21084e-06	ATF7IP,BCOR,BRIP1,CXXC1,EZH2,HDAC2,IKBKAP,ILF2,ILF3,JMJD1C,LDB1,NUFIP1,SMARCB1,SMARCD1,SOD2,SQSTM1,SRPK1,TGFB1,TNFRSF1A,TRIM22,TRIM27,VPS72,ZMYND11,TFAP2A,ARID1A,SREBF1,MXD4,MYCN,CSDA,SPI1,SOX12,PBX1,SMARCC1,NR0B1,SP100,FOSL2,JUNB,RARB,PATZ1,ZNF238,CTCF,KLF12,VEZF1,ZNF281,ZNF202,ZNF74,BRCA1,CARM1,MKL2,NOTCH2,PABPC1,RSF1,SIRT1,TIAL1,TMF1,AHR,TWIST1,ID4,HMGB2,HMGA2,NANOG,PBX3,SMAD2,NFYB,NR6A1,STAT3…	5.54968e-05
miR-181a*	42	1246	13	CHROMATIN_MODIFICATION	0.000211426	HDAC2,NASP,SET,SMARCD1,SUV39H2,ARID1A,PBRM1,SMARCC1,CARM1,HDAC6,HUWE1,RSF1,SIRT1	0.00379188
miR-181a*	168	1246	32	RESPONSE_TO_WOUNDING	0.000466884	ADM,ADORA3,AIF1,ALOX5AP,ANXA1,C2,C3AR1,CCR1,CCR5,CXCL2,CYBB,F13A1,HRH1,IL8,KLRG1,LY75,LYVE1,MIA3,NMI,PTX3,S100A8,S100A9,SERPINE1,TGFB1,TNFRSF1A,WAS,CEBPB,CCL22,EREG,IL1A,LMAN1,FOS	0.00770359
miR-181a*	60	1246	17	ESTABLISHMENT_AND_OR_MAINTENANCE_OF_CHROMATIN_ARCHITECTURE	8.21126e-05	EZH2,HDAC2,NASP,SAFB,SET,SMARCD1,SUV39H2,ARID1A,SATB1,PBRM1,SMARCC1,CARM1,HDAC6,HUWE1,RSF1,SIRT1,HMGA2	0.00183089
miR-181a*	557	1246	85	POSITIVE_REGULATION_OF_CELLULAR_PROCESS	0.000139858	ACVR2A,ACVR2B,ANG,ATF7IP,BCL3,BMI1,BST2,CARD9,CASP1,CASP4,CCND1,CD86,CDC123,CDC7,CDK4,CDK5R1,CDKN1A,CLCF1,CSF1,CUL3,DCC,DDX11,DPF1,EGF,FAS,GJA1,HMOX1,ICOSLG,IL15,ILF2,ILF3,LGALS1,LIF,LRP5,LYN,MIA3,NOD2,NUFIP1,PDPN,PTPRC,RAD51,RHOG,SECTM1,SMARCD1,SQSTM1,TCIRG1,TGFB1,TIA1,TIMP1,TLR1,TLR2,TNFRSF1A,TNFSF12,TOP2A,TPP1,TRADD,TRAIP,TRIP6,TTK,UBE2C,ARID1A,SPI1,SMARCC1,CTCF,ARF6,BCL2L11,BRCA1,CDKN1B,CUL5,…	0.00274722
miR-181a*	418	1246	69	TRANSCRIPTION_FROM_RNA_POLYMERASE_II_PROMOTER	5.45876e-05	ATF7IP,BRIP1,HSF2,IKBKAP,NMI,NUFIP1,POLR2B,SMARCB1,SMARCD1,SOD2,SQSTM1,TAF1A,TAF5,TAF5L,TNFRSF1A,TRIM27,VPS72,ZMYND11,TFAP2A,SREBF1,MXD4,MYCN,CEBPB,CEBPD,CSDA,YBX1,E2F3,ETV1,SPI1,SOX12,PBX1,IRF1,SNAPC4,SMARCC1,PAX1,FOSL2,JUNB,MAFF,ZNF238,CTCF,MAZ,KLF12,VEZF1,ZNF281,ZNF202,BRCA1,CCNK,COPS2,MKL2,TAF2,TIAL1,TMF1,AFF4,AHR,TWIST1,ID4,SOX5,HMGB2,NKX3-2,CDX2,PBX3,SMAD2,NR6A1,STAT3,TEAD4,FOS,SNAI2,ZNF148…	0.00140734
miR-181a*	254	1246	43	PHOSPHORYLATION	0.000786814	ANG,AURKA,CCL2,CCND1,CDKN1A,CLCF1,CSNK1E,EGF,EPHB2,FES,FYB,GMFG,HCK,ICK,IKBKAP,ITGB2,LYN,MAP2K6,MAP3K8,MCM7,PLK3,PLK4,RAF1,SNRK,SRPK1,TGFB1,CAMK4,CCDC88C,CDKN1B,CSNK1A1,EPHA5,EREG,MAP3K10,MAP3K3,MAP4K4,MYLK,PGK1,PRKCD,SMG1,SRPK2,TGFBR1,ULK1,WNK1	0.0118749
miR-181a*	583	1246	92	NEGATIVE_REGULATION_OF_BIOLOGICAL_PROCESS	2.04409e-05	ACTN1,AIF1,ANG,ANGPTL4,ANXA1,ANXA4,ANXA5,APOBEC3F,APOBEC3G,ATF7IP,BCL2A1,BCL3,BCOR,BIRC3,CAPG,CCL2,CD33,CD74,CDC123,CDKN1A,CENPF,CLCF1,CUL3,EMP3,FAS,FTH1,GADD45A,GTPBP4,HSPB1,IER3,IGFBP6,IL8,ILF3,LDB1,LIF,MAP2K6,MIA3,PIK3R2,PTCH1,PTPRC,RARRES3,S100A11,SERPINE1,SET,SOCS3,SRGN,STAB1,TGFB1,TIMELESS,TIMP1,TNFAIP3,TRIM27,VPS72,ZMYND11,MXD4,CSDA,SPI1,NR0B1,VDR,ZNF238,CTCF,KLF12,ZNF281,ZNF202,ARF6,ATP8B…	0.000602277
miR-181a*	9	1246	6	SPINDLE_ORGANIZATION_AND_BIOGENESIS	7.73205e-05	KIF11,KIF23,SMC3,STMN1,TTK,RAN	0.00177193
miR-181a*	488	1246	83	REGULATION_OF_TRANSCRIPTION	2.97298e-06	ACVR2B,ATF7IP,BCL3,BCOR,BRIP1,CENPF,CXXC1,EZH2,HDAC2,IKBKAP,ILF2,ILF3,JMJD1C,LDB1,NOD2,NUFIP1,SMARCB1,SMARCD1,SOD2,SQSTM1,TGFB1,TIMELESS,TNFRSF1A,TRIM22,TRIM27,VPS72,ZMYND11,TFAP2A,ARID1A,SREBF1,MXD4,MYCN,CSDA,SPI1,SOX12,PBX1,SMARCC1,NR0B1,SP100,FOSL2,JUNB,RARB,VDR,PATZ1,ZNF238,CTCF,KLF12,VEZF1,ZNF281,ZNF202,ZNF74,ATP8B1,BRCA1,CARM1,EREG,MKL2,NOTCH2,PRDX3,RSF1,SIRT1,TGFBR1,TGFBRAP1,TIAL1,TMF1,AHR…	0.000117306
miR-181a*	158	1246	35	REGULATION_OF_CELL_CYCLE	9.9464e-06	AIF1,BUB1,BUB1B,CCND1,CCNG2,CDC123,CDC25A,CDC25C,CDC7,CDK5R1,CUL3,DIRAS3,EGF,FANCG,FBXO5,GADD45A,GTPBP4,IL8,MAD2L1,MAP2K6,NEK2,PTPRC,TGFB1,TIMELESS,TTK,UBE2C,ZWINT,ATM,CCNG1,CCNK,CDKN1B,CUL5,EREG,MADD,NOTCH2	0.000315607
miR-181a*	52	1246	15	CELLULAR_DEFENSE_RESPONSE	0.000170638	C5AR1,CCR5,CLEC5A,HLA-G,KLRC3,KLRC4,KLRG1,LGALS3BP,LILRB2,LY96,MNDA,NCF2,TCIRG1,VEZF1,ZNF148	0.00319947
miR-181a*	383	1246	59	APOPTOSIS_GO	0.00112737	ANGPTL4,ANXA1,ANXA4,ANXA5,BCL2A1,BCL3,BIRC3,CASP4,CCL2,CD14,CD74,CDK5R1,CDKN1A,CIB1,CLCF1,CSE1L,CTSB,CUL3,DCC,DFFB,DPF1,ESPL1,FAS,GADD45A,GADD45B,HSPB1,IER3,LGALS1,NFKBIA,PIK3R2,PTPRC,RAF1,SIAH1,SOCS3,SRGN,TGFB1,TIA1,TLR2,TNFSF12,TOP2A,TRADD,TRAIP,UBE4B,BCL2,BCL2L11,BRCA1,CBX4,CDKN1B,CUL5,HSP90B1,IL1A,MADD,MAP3K10,MAPK1,MCL1,NOTCH2,PMAIP1,TIAL1,AHR	0.0155014
miR-181a*	72	1246	25	M_PHASE_OF_MITOTIC_CELL_CYCLE	2.32515e-08	AURKA,BUB1,BUB1B,CDC25C,CENPE,DDX11,EGF,ESPL1,KIF11,KIF15,KIF2C,MAD2L1,NCAPH,NDC80,NEK2,PLK1,SMC3,TGFB1,TTK,UBE2C,ZWINT,PBRM1,ATM,EREG,RAN	3.11367e-06
miR-181a*	265	1246	42	REGULATION_OF_CELL_PROLIFERATION	0.00326588	AIF1,ANG,BMI1,CD33,CD86,CDC123,CDC7,CDK4,CDKN1A,CSF1,CUL3,DDX11,EMP3,FTH1,GTPBP4,ICOSLG,IGFBP6,IL15,IL8,LIF,LRP5,LYN,PTPRC,RARRES3,RHOG,S100A11,TCIRG1,TIMELESS,TIMP1,TNFSF12,TTK,MXD4,BMPR2,BRCA1,CUL5,EREG,IL1A,NOTCH2,NRP1,TGFBR1,TSHR,ETS1	0.0379486
miR-181a*	10	1246	6	REGULATION_OF_VIRAL_REPRODUCTION	0.000176333	APOBEC3F,APOBEC3G,IL8,TOP2A,RSF1,TNIP1	0.00323277
miR-125b	717	510	55	RNA_METABOLIC_PROCESS	1.21385e-05	ARHGEF10L,CRABP2,INHBA,PPARGC1A,ID4,HMGA2,ZHX2,PAX1,THRA,SNAI2,PLAGL1,ABL1,ADRM1,ASH2L,BCOR,CREBBP,CRTC1,DHX38,DR1,KHSRP,LSM4,MED1,MRPL12,NSD1,PABPC1,PABPC4,PARP1,PTBP1,RNASEH2A,RYBP,SMARCD2,SNRPB,SOD2,TARDBP,TCEB3,THRAP3,VPS4B,ZMYND11,CEBPG,CEBPA,CBFB,E2F2,E2F3,NR3C1,HMGA1,SMAD4,TP53,STAT3,PRDM1,REST,GLI1,IKZF3,KLF13,ZNF177,MTF1	0.00166905
miR-125b	1432	510	95	BIOPOLYMER_METABOLIC_PROCESS	4.25133e-06	AKTIP,ARHGEF10L,CRABP2,DUSP2,EPM2A,INHBA,LOXL2,PPARGC1A,PPEF1,SIRT3,TSPAN7,ID4,HMGA2,ZHX2,PAX1,THRA,SNAI2,PLAGL1,ABL1,ADRM1,AKT1,ASH2L,BACE2,BCOR,BMPR1B,BTG2,CDKN2A,CREBBP,CRTC1,CSNK2A1,DHX38,DR1,DUSP6,DYRK2,EDEM1,EEF1A1,EHMT1,ERBB2,ERBB3,GALNT7,GMFB,HUWE1,IGF1R,KHSRP,KRT7,LIPA,LSM4,MAP3K2,MAP3K9,MED1,MKNK2,MRPL12,MTMR3,NSD1,PABPC1,PABPC4,PAM,PARP1,PARP2,PIGF,PPP1CA,PPP2CA,PRKAG1,PTBP1,RAF1,RNASE…	0.00122785
miR-125b	242	510	22	MACROMOLECULAR_COMPLEX_ASSEMBLY	0.000617569	ALDH5A1,APC2,CAPZA1,PPARGC1A,ADRM1,CREBBP,EIF5,IGF1R,MED1,NDUFS7,NPM1,NUP205,RPS3A,SLC7A6,SLC9A3R2,THRAP3,VCL,E2F2,E2F3,HMGA1,SMAD4,TP53	0.0212289
miR-125b	1065	510	72	NUCLEOBASENUCLEOSIDENUCLEOTIDE_AND_NUCLEIC_ACID_METABOLIC_PROCESS	4.0917e-05	ALDH6A1,ARHGEF10L,CRABP2,INHBA,NARFL,PPARGC1A,ID4,HMGA2,ZHX2,PAX1,THRA,SNAI2,PLAGL1,ABL1,ACLY,ADM,ADRM1,ASH2L,ATXN1,BCL3,BCOR,BTG2,CDKN2A,CREBBP,CRTC1,DHX38,DR1,IGF2,KHSRP,KRT7,LSM4,MED1,MRPL12,NPM1,NSD1,PABPC1,PABPC4,PARP1,PPAT,PTBP1,PTMA,RNASEH2A,RYBP,SMARCD2,SNRPB,SOD2,TARDBP,TCEB3,TDG,THRAP3,UNG,VPS4B,ZMYND11,CEBPG,CEBPA,CBFB,E2F2,E2F3,NR3C1,HMGA1,IRF4,SMAD4,TP53,STAT3,VDR,PRDM1,REST,GLI1,IKZ…	0.00281305
miR-125b	566	510	47	TRANSCRIPTION_DNA_DEPENDENT	7.10036e-06	ARHGEF10L,CRABP2,INHBA,PPARGC1A,ID4,HMGA2,ZHX2,PAX1,THRA,SNAI2,PLAGL1,ABL1,ADRM1,ASH2L,BCOR,CREBBP,CRTC1,DR1,MED1,MRPL12,NSD1,PARP1,RYBP,SMARCD2,SOD2,TARDBP,TCEB3,THRAP3,VPS4B,ZMYND11,CEBPG,CEBPA,CBFB,E2F2,E2F3,NR3C1,HMGA1,SMAD4,TP53,STAT3,PRDM1,REST,GLI1,IKZF3,KLF13,ZNF177,MTF1	0.00122785
miR-125b	130	510	16	POSITIVE_REGULATION_OF_NUCLEOBASENUCLEOSIDENUCLEOTIDE_AND_NUCLEIC_ACID_METABOLIC_PROCESS	0.000118431	ARHGEF10L,INHBA,PPARGC1A,PLAGL1,BCL3,CREBBP,CRTC1,MED1,MRPL12,NSD1,THRAP3,CEBPG,HMGA1,IRF4,TP53,GLI1	0.00574738
miR-125b	567	510	47	RNA_BIOSYNTHETIC_PROCESS	7.44149e-06	ARHGEF10L,CRABP2,INHBA,PPARGC1A,ID4,HMGA2,ZHX2,PAX1,THRA,SNAI2,PLAGL1,ABL1,ADRM1,ASH2L,BCOR,CREBBP,CRTC1,DR1,MED1,MRPL12,NSD1,PARP1,RYBP,SMARCD2,SOD2,TARDBP,TCEB3,THRAP3,VPS4B,ZMYND11,CEBPG,CEBPA,CBFB,E2F2,E2F3,NR3C1,HMGA1,SMAD4,TP53,STAT3,PRDM1,REST,GLI1,IKZF3,KLF13,ZNF177,MTF1	0.00122785
miR-125b	270	510	24	CELLULAR_BIOSYNTHETIC_PROCESS	0.000492478	BBOX1,INHBA,OCA2,PPARGC1A,ADM,AKT1,BACE2,BCL3,DYRK2,EEF1A1,EIF5,ETF1,HBS1L,KRT7,LTA4H,PABPC4,PPAT,PTGS1,RPL29,RPL3,RPL9,RPS3A,CEBPG,IRF4	0.0203147
miR-125b	902	510	58	MULTICELLULAR_ORGANISMAL_DEVELOPMENT	0.000860911	ADAM12,ALDH5A1,AQP4,ATP2B2,BMP1,COL13A1,COL18A1,COL1A1,COL1A2,COL5A2,COL6A3,CRABP2,CSPG5,ERBB4,FBN1,GPR56,INHBA,KCNN3,LAMB1,MAPT,NDP,NRP1,PCOLCE,ROR2,SLIT3,SVIL,THBS1,SOX15,HMGA2,MEOX1,HLX,PAX6,PAX1,SNAI2,ARIH2,BMPR1B,EMD,ERBB2,GMFB,GSS,IGF2,IL6R,KRTAP5-9,LIF,MCL1,NPTN,NRD1,RNH1,RPL29,RYBP,MXD1,CEBPG,ETS1,SIX1,TP53,STAT3,GLI1,IKZF3	0.0221953
miR-125b	263	510	23	REGULATION_OF_TRANSCRIPTION_FROM_RNA_POLYMERASE_II_PROMOTER	0.000802311	INHBA,ID4,SNAI2,PLAGL1,ABL1,CRTC1,DR1,MED1,NSD1,RYBP,SMARCD2,SOD2,TCEB3,THRAP3,ZMYND11,CEBPG,TP53,STAT3,PRDM1,GLI1,IKZF3,ZNF177,MTF1	0.0220113
miR-125b	673	510	51	REGULATION_OF_CELLULAR_METABOLIC_PROCESS	3.54694e-05	AKTIP,ARHGEF10L,CRABP2,INHBA,MAPT,NARFL,PPARGC1A,ID4,HMGA2,ZHX2,SNAI2,PLAGL1,ABL1,ATXN1,BACE2,BCL3,BCOR,CDKN2A,CREBBP,CRTC1,DR1,DYRK2,EIF5,ETF1,KRT7,MED1,MRPL12,NPM1,NSD1,PABPC1,PFKM,RYBP,SMARCD2,SOD2,TCEB3,THRAP3,VPS4B,ZMYND11,CEBPG,HMGA1,IRF4,SMAD4,TP53,STAT3,VDR,PRDM1,REST,GLI1,IKZF3,ZNF177,MTF1	0.00281305
miR-125b	42	510	10	MITOCHONDRION_ORGANIZATION_AND_BIOGENESIS	7.3557e-06	BAK1,BBC3,BCL2,CDKN2A,MRPL12,NDUFS7,PMAIP1,SLC25A1,TIMM23,TP53	0.00122785
miR-125b	575	510	46	REGULATION_OF_GENE_EXPRESSION	2.31616e-05	ARHGEF10L,CRABP2,INHBA,NARFL,ID4,HMGA2,ZHX2,SNAI2,PLAGL1,ABL1,ATXN1,BACE2,BCL3,BCOR,CDKN2A,CREBBP,CRTC1,DR1,EIF5,ETF1,IGF2,KRT7,MED1,MRPL12,NPM1,NSD1,RYBP,SMARCD2,SOD2,TCEB3,THRAP3,VPS4B,ZMYND11,CEBPG,HMGA1,IRF4,SMAD4,TP53,STAT3,VDR,PRDM1,REST,GLI1,IKZF3,ZNF177,MTF1	0.00238854
miR-125b	192	510	18	POSITIVE_REGULATION_OF_DEVELOPMENTAL_PROCESS	0.00132772	INHBA,MAPT,PLAGL1,ABL1,BAK1,BBC3,BCL2L11,BCL3,BMPR1B,CDKN2A,DYRK2,NPTN,PMAIP1,PPP2CA,RPS3A,CEBPG,ETS1,TP53	0.0304269
miR-125b	397	510	31	POST_TRANSLATIONAL_PROTEIN_MODIFICATION	0.000759611	AKTIP,DUSP2,EPM2A,PPARGC1A,PPEF1,SIRT3,ABL1,AKT1,BMPR1B,CREBBP,CSNK2A1,DUSP6,DYRK2,EHMT1,ERBB2,ERBB3,GMFB,HUWE1,IGF1R,MAP3K2,MAP3K9,MKNK2,MTMR3,NSD1,PARP1,PARP2,PPP1CA,PPP2CA,PRKAG1,RAF1,WNK1	0.0220113
miR-125b	258	510	22	CELLULAR_COMPONENT_ASSEMBLY	0.00143566	ALDH5A1,APC2,CAPZA1,PPARGC1A,ADRM1,CREBBP,EIF5,IGF1R,MED1,NDUFS7,NPM1,NUP205,RPS3A,SLC7A6,SLC9A3R2,THRAP3,VCL,E2F2,E2F3,HMGA1,SMAD4,TP53	0.0320113
miR-125b	11	510	4	AGING	0.000827092	LOXL2,CDKN2A,NPM1,TP53	0.0220113
miR-125b	197	510	19	POSITIVE_REGULATION_OF_METABOLIC_PROCESS	0.00069973	AKTIP,ARHGEF10L,INHBA,MAPT,PPARGC1A,PLAGL1,BCL3,CREBBP,CRTC1,DYRK2,MED1,MRPL12,NSD1,THRAP3,CEBPG,HMGA1,IRF4,TP53,GLI1	0.0220113
miR-125b	18	510	5	COVALENT_CHROMATIN_MODIFICATION	0.000723362	PPARGC1A,CREBBP,EHMT1,HUWE1,NSD1	0.0220113
miR-125b	943	510	63	CELLULAR_PROTEIN_METABOLIC_PROCESS	0.000181631	AKTIP,BMP1,DUSP2,EPM2A,INHBA,LOXL2,MAPT,PPARGC1A,PPEF1,SIRT3,TSPAN7,ABL1,ADRM1,AKT1,BACE2,BCL3,BMPR1B,CREBBP,CSNK2A1,DUSP6,DYRK2,EDEM1,EEF1A1,EHMT1,EIF5,ERBB2,ERBB3,ETF1,GALNT7,GMFB,HBS1L,HSPBP1,HUWE1,IGF1R,KRT7,LIPA,MAP3K2,MAP3K9,MKNK2,MMP13,MTMR3,NDUFS7,NSD1,NUP205,PABPC4,PAM,PARP1,PARP2,PIGF,PPP1CA,PPP2CA,PRKAG1,RAF1,RPL29,RPL3,RPL9,RPS3A,STX12,WNK1,CEBPG,HMGA1,IRF4,SMAD4	0.00832477
miR-125b	406	510	34	REGULATION_OF_TRANSCRIPTIONDNA_DEPENDENT	0.000115255	ARHGEF10L,CRABP2,INHBA,ID4,HMGA2,ZHX2,SNAI2,PLAGL1,ABL1,BCOR,CREBBP,CRTC1,DR1,MED1,MRPL12,NSD1,RYBP,SMARCD2,SOD2,TCEB3,THRAP3,VPS4B,ZMYND11,CEBPG,HMGA1,SMAD4,TP53,STAT3,PRDM1,REST,GLI1,IKZF3,ZNF177,MTF1	0.00574738
miR-125b	543	510	38	BIOPOLYMER_MODIFICATION	0.00159872	AKTIP,DUSP2,EPM2A,LOXL2,PPARGC1A,PPEF1,SIRT3,TSPAN7,ABL1,AKT1,BACE2,BMPR1B,CREBBP,CSNK2A1,DUSP6,DYRK2,EHMT1,ERBB2,ERBB3,GALNT7,GMFB,HUWE1,IGF1R,LIPA,MAP3K2,MAP3K9,MKNK2,MTMR3,NSD1,PAM,PARP1,PARP2,PIGF,PPP1CA,PPP2CA,PRKAG1,RAF1,WNK1	0.0347091
miR-125b	11	510	4	APOPTOTIC_MITOCHONDRIAL_CHANGES	0.000827092	BAK1,BBC3,CDKN2A,PMAIP1	0.0220113
miR-125b	153	510	15	PROTEIN_COMPLEX_ASSEMBLY	0.00210792	ALDH5A1,APC2,CAPZA1,PPARGC1A,ADRM1,CREBBP,IGF1R,NDUFS7,NUP205,SLC7A6,SLC9A3R2,VCL,HMGA1,SMAD4,TP53	0.0445907
miR-125b	1046	510	70	PROTEIN_METABOLIC_PROCESS	7.29551e-05	AKTIP,ALDH5A1,APC2,BMP1,CAPZA1,DUSP2,EPM2A,INHBA,LOXL2,MAPT,PPARGC1A,PPEF1,SIRT3,TSPAN7,ABL1,ADRM1,AKT1,BACE2,BCL3,BMPR1B,CREBBP,CSNK2A1,DUSP6,DYRK2,EDEM1,EEF1A1,EHMT1,EIF5,ERBB2,ERBB3,ETF1,GALNT7,GMFB,HBS1L,HSPBP1,HUWE1,IGF1R,KRT7,LIPA,MAP3K2,MAP3K9,MKNK2,MMP13,MTMR3,NDUFS7,NSD1,NUP205,PABPC4,PAM,PARP1,PARP2,PIGF,PPP1CA,PPP2CA,PRKAG1,RAF1,RPL29,RPL3,RPL9,RPS3A,SLC7A6,SLC9A3R2,STX12,VCL,WNK1,CEBP…	0.00401253
miR-125b	18	510	5	HISTONE_MODIFICATION	0.000723362	PPARGC1A,CREBBP,EHMT1,HUWE1,NSD1	0.0220113
miR-125b	660	510	55	TRANSCRIPTION	1.00266e-06	ARHGEF10L,CRABP2,INHBA,NARFL,PPARGC1A,ID4,HMGA2,ZHX2,PAX1,THRA,SNAI2,PLAGL1,ABL1,ADRM1,ASH2L,ATXN1,BCL3,BCOR,CDKN2A,CREBBP,CRTC1,DR1,MED1,MRPL12,NPM1,NSD1,PARP1,PTMA,RYBP,SMARCD2,SOD2,TARDBP,TCEB3,THRAP3,VPS4B,ZMYND11,CEBPG,CEBPA,CBFB,E2F2,E2F3,NR3C1,HMGA1,IRF4,SMAD4,TP53,STAT3,VDR,PRDM1,REST,GLI1,IKZF3,KLF13,ZNF177,MTF1	0.000827195
miR-125b	193	510	19	POSITIVE_REGULATION_OF_CELLULAR_METABOLIC_PROCESS	0.000543512	AKTIP,ARHGEF10L,INHBA,MAPT,PPARGC1A,PLAGL1,BCL3,CREBBP,CRTC1,DYRK2,MED1,MRPL12,NSD1,THRAP3,CEBPG,HMGA1,IRF4,TP53,GLI1	0.0212289
miR-125b	683	510	51	REGULATION_OF_METABOLIC_PROCESS	5.2137e-05	AKTIP,ARHGEF10L,CRABP2,INHBA,MAPT,NARFL,PPARGC1A,ID4,HMGA2,ZHX2,SNAI2,PLAGL1,ABL1,ATXN1,BACE2,BCL3,BCOR,CDKN2A,CREBBP,CRTC1,DR1,DYRK2,EIF5,ETF1,KRT7,MED1,MRPL12,NPM1,NSD1,PABPC1,PFKM,RYBP,SMARCD2,SOD2,TCEB3,THRAP3,VPS4B,ZMYND11,CEBPG,HMGA1,IRF4,SMAD4,TP53,STAT3,VDR,PRDM1,REST,GLI1,IKZF3,ZNF177,MTF1	0.00330869
miR-125b	529	510	43	REGULATION_OF_NUCLEOBASENUCLEOSIDENUCLEOTIDE_AND_NUCLEIC_ACID_METABOLIC_PROCESS	2.95893e-05	ARHGEF10L,CRABP2,INHBA,NARFL,PPARGC1A,ID4,HMGA2,ZHX2,SNAI2,PLAGL1,ABL1,ATXN1,BCL3,BCOR,CDKN2A,CREBBP,CRTC1,DR1,MED1,MRPL12,NPM1,NSD1,PABPC1,RYBP,SMARCD2,SOD2,TCEB3,THRAP3,VPS4B,ZMYND11,CEBPG,HMGA1,IRF4,SMAD4,TP53,STAT3,VDR,PRDM1,REST,GLI1,IKZF3,ZNF177,MTF1	0.00271235
miR-125b	529	510	38	PROTEIN_MODIFICATION_PROCESS	0.000995686	AKTIP,DUSP2,EPM2A,LOXL2,PPARGC1A,PPEF1,SIRT3,TSPAN7,ABL1,AKT1,BACE2,BMPR1B,CREBBP,CSNK2A1,DUSP6,DYRK2,EHMT1,ERBB2,ERBB3,GALNT7,GMFB,HUWE1,IGF1R,LIPA,MAP3K2,MAP3K9,MKNK2,MTMR3,NSD1,PAM,PARP1,PARP2,PIGF,PPP1CA,PPP2CA,PRKAG1,RAF1,WNK1	0.02416
miR-125b	56	510	8	APOPTOTIC_PROGRAM	0.00231974	BAK1,BBC3,CDKN2A,MCL1,MOAP1,PMAIP1,VDAC1,TP53	0.0478447
miR-125b	411	510	35	REGULATION_OF_RNA_METABOLIC_PROCESS	6.54157e-05	ARHGEF10L,CRABP2,INHBA,ID4,HMGA2,ZHX2,SNAI2,PLAGL1,ABL1,BCOR,CREBBP,CRTC1,DR1,MED1,MRPL12,NSD1,PABPC1,RYBP,SMARCD2,SOD2,TCEB3,THRAP3,VPS4B,ZMYND11,CEBPG,HMGA1,SMAD4,TP53,STAT3,PRDM1,REST,GLI1,IKZF3,ZNF177,MTF1	0.00385486
miR-125b	956	510	63	CELLULAR_MACROMOLECULE_METABOLIC_PROCESS	0.000264882	AKTIP,BMP1,DUSP2,EPM2A,INHBA,LOXL2,MAPT,PPARGC1A,PPEF1,SIRT3,TSPAN7,ABL1,ADRM1,AKT1,BACE2,BCL3,BMPR1B,CREBBP,CSNK2A1,DUSP6,DYRK2,EDEM1,EEF1A1,EHMT1,EIF5,ERBB2,ERBB3,ETF1,GALNT7,GMFB,HBS1L,HSPBP1,HUWE1,IGF1R,KRT7,LIPA,MAP3K2,MAP3K9,MKNK2,MMP13,MTMR3,NDUFS7,NSD1,NUP205,PABPC4,PAM,PARP1,PARP2,PIGF,PPP1CA,PPP2CA,PRKAG1,RAF1,RPL29,RPL3,RPL9,RPS3A,STX12,WNK1,CEBPG,HMGA1,IRF4,SMAD4	0.0115015
miR-125b	418	510	36	TRANSCRIPTION_FROM_RNA_POLYMERASE_II_PROMOTER	4.0648e-05	INHBA,PPARGC1A,ID4,PAX1,THRA,SNAI2,PLAGL1,ABL1,ADRM1,ASH2L,CRTC1,DR1,MED1,NSD1,PARP1,RYBP,SMARCD2,SOD2,TARDBP,TCEB3,THRAP3,ZMYND11,CEBPG,CEBPA,CBFB,E2F2,E2F3,NR3C1,TP53,STAT3,PRDM1,GLI1,IKZF3,KLF13,ZNF177,MTF1	0.00281305
miR-125b	146	510	15	TRANSLATION	0.00132068	INHBA,BACE2,BCL3,EEF1A1,EIF5,ETF1,HBS1L,KRT7,PABPC4,RPL29,RPL3,RPL9,RPS3A,CEBPG,IRF4	0.0304269
miR-125b	488	510	41	REGULATION_OF_TRANSCRIPTION	2.12351e-05	ARHGEF10L,CRABP2,INHBA,NARFL,ID4,HMGA2,ZHX2,SNAI2,PLAGL1,ABL1,ATXN1,BCL3,BCOR,CDKN2A,CREBBP,CRTC1,DR1,MED1,MRPL12,NPM1,NSD1,RYBP,SMARCD2,SOD2,TCEB3,THRAP3,VPS4B,ZMYND11,CEBPG,HMGA1,IRF4,SMAD4,TP53,STAT3,VDR,PRDM1,REST,GLI1,IKZF3,ZNF177,MTF1	0.00238854
miR-125b	19	510	5	MITOCHONDRIAL_TRANSPORT	0.000947835	BAK1,BCL2,SLC25A1,TIMM23,TP53	0.0236959
miR-125b	121	510	14	POSITIVE_REGULATION_OF_TRANSCRIPTION	0.000588773	ARHGEF10L,INHBA,PLAGL1,BCL3,CREBBP,CRTC1,MED1,MRPL12,NSD1,THRAP3,HMGA1,IRF4,TP53,GLI1	0.0212289
miR-125b	46	510	8	REGULATION_OF_BINDING	0.000616917	AKTIP,NARFL,BAK1,BCL2,BCL3,CDKN2A,NPM1,CEBPG	0.0212289
miR-222	226	1795	52	DNA_METABOLIC_PROCESS	0.000729758	ATF7IP,CIB1,CSNK1E,DDB2,DFFB,DNASE2,EGF,ERCC6,EXO1,FANCC,FANCG,GADD45A,GADD45G,GTPBP4,HUS1,ISG20,MCM7,MSH5,NASP,NT5E,PARP1,POLA1,POLD4,POLE,POLG2,POLQ,PRIM1,RAD21,RAD54L,RBMS1,REC8,RECQL4,REV3L,S100A11,SETMAR,SUPV3L1,TGFB1,TOP2A,XRCC2,XRCC5,PMS1,TFAM,KPNA2,MCM3,MCM3AP,MGMT,POLD2,RFC1,UBE2N,VCP,TP53,FOS	0.0143345
miR-222	176	1795	46	NEGATIVE_REGULATION_OF_NUCLEOBASENUCLEOSIDENUCLEOTIDE_AND_NUCLEIC_ACID_METABOLIC_PROCESS	6.73868e-05	ATF7IP,BCL3,BCOR,BMP2,CENPF,GTPBP4,ILF3,KHDRBS1,LDB1,PDCD4,PML,RBPJ,S100A11,SIRT1,SIRT2,SIRT4,TGFB1,TIMELESS,VPS72,ZMYND11,ARID5A,MXD4,CSDA,E2F1,SPI1,ELK3,ZHX2,NR0B1,POU2F1,VDR,ZNF238,ZNF423,CTCF,KLF12,ZNF281,ZNF202,BPTF,CREBZF,DAXX,ENO1,HEXIM1,MDM2,NKRF,TCEAL1,ID2,RFX3	0.00277971
miR-222	220	1795	55	NEGATIVE_REGULATION_OF_CELLULAR_METABOLIC_PROCESS	5.27425e-05	ATF7IP,BACE2,BCL3,BCOR,BMP2,CAPG,CDKN1A,CDKN1B,CENPF,FURIN,GTPBP4,IGFBP3,ILF3,KHDRBS1,LDB1,PAIP2B,PDCD4,PML,RBPJ,S100A11,SIRT1,SIRT2,SIRT4,TGFB1,TIMELESS,TIMP1,VPS72,ZMYND11,ARID5A,MXD4,CSDA,E2F1,SPI1,ELK3,ZHX2,NR0B1,POU2F1,VDR,ZNF238,ZNF423,CTCF,KLF12,ZNF281,ZNF202,BPTF,CREBZF,DAXX,ENO1,HEXIM1,MDM2,NKRF,TCEAL1,TRAT1,ID2,RFX3	0.00229014
miR-222	96	1795	30	POSITIVE_REGULATION_OF_SIGNAL_TRANSDUCTION	3.73996e-05	ACVR2B,BST2,CARD9,CASP1,CASP8,CFLAR,CLCF1,ECM1,EGF,GJA1,HIPK2,HMOX1,LGALS1,LTBR,LYN,NOD2,PTPRC,SECTM1,SLC20A1,TICAM1,TNFRSF10B,TNFRSF1A,TRADD,TRIM38,CDKN1C,FLNA,TGFA,TNFSF10,TRAT1,UBE2N	0.00205698
miR-222	124	1795	32	POSITIVE_REGULATION_OF_CELL_PROLIFERATION	0.00103007	ANG,BMI1,CD86,CDC123,CDC7,CDKN1A,CSF1,DDX11,DERL2,ERBB2,LAMB1,LAMC1,LIF,LYN,NRP1,PDGFA,PTK2B,PTPRC,RHOG,SCG2,TCIRG1,TGFBR2,TIMP1,TNFRSF11A,TNFSF12,TNFSF4,TSHR,TTK,FOSL1,CDK6,TGFA,MYC	0.0180811
miR-222	20	1795	9	CHROMATIN_REMODELING	0.00125586	NASP,SIRT1,SIRT4,SUV39H2,ARID1A,PBRM1,SMARCC1,BPTF,HMGA1	0.0207217
miR-222	506	1795	104	CELL_DEVELOPMENT	0.000288243	ADAM12,ADORA1,ANGPTL4,ANXA1,ANXA4,ANXA5,ATP2B2,BCL2A1,BCL2L1,BCL3,BIRC3,BMP2,CASP4,CASP7,CASP8,CASP9,CCL2,CD14,CD74,CDK5R1,CDKN1A,CDKN1B,CFLAR,CIB1,CIT,CLCF1,CTSB,CXCR4,CYFIP1,DDX25,DFFB,DPF1,ESPL1,FAS,GADD45A,GADD45B,GPR65,GPX1,GSK3B,HSPB1,IER3,IGFBP3,LAMB1,LDB1,LGALS1,MAGEH1,MAPK8,MAPT,MCL1,NF1,NPTN,NRP1,NRP2,NRXN1,NUAK2,PARP4,PCBP4,PHLDA2,PIK3R2,PML,PPP1R15A,PSEN2,PTK2B,PTPRC,PYCARD,RAF1,S100A…	0.00767099
miR-222	135	1795	35	REGULATION_OF_KINASE_ACTIVITY	0.000560784	ANG,BCCIP,C5AR1,CCNE2,CDC25A,CDK5R1,CXCR4,DIRAS3,DUSP6,EGF,ERBB2,FPR1,GADD45A,GADD45B,GADD45G,GTPBP4,MAP2K3,MAP3K6,MAP4K5,MDFIC,NF1,PDCD4,PKMYT1,PTPRC,RGS4,SHC1,SPRED2,ADORA2B,CDKN1C,DAXX,FGF2,HEXIM1,IRAK1,PTEN,TGFA	0.0121749
miR-222	134	1795	35	REGULATION_OF_PROTEIN_KINASE_ACTIVITY	0.000483337	ANG,BCCIP,C5AR1,CCNE2,CDC25A,CDK5R1,CXCR4,DIRAS3,DUSP6,EGF,ERBB2,FPR1,GADD45A,GADD45B,GADD45G,GTPBP4,MAP2K3,MAP3K6,MAP4K5,MDFIC,NF1,PDCD4,PKMYT1,PTPRC,RGS4,SHC1,SPRED2,ADORA2B,CDKN1C,DAXX,FGF2,HEXIM1,IRAK1,PTEN,TGFA	0.0116362
miR-222	1432	1795	260	BIOPOLYMER_METABOLIC_PROCESS	0.000184439	ABL2,ANG,ANXA1,APH1B,APOBEC3F,APOBEC3G,ATF7IP,B3GALT2,B3GALT4,BACE2,BCOR,BMP2,BRD8,BRIP1,CCL2,CHST7,CIB1,CLCF1,COG2,CSNK1E,CSTA,CXXC1,DDB2,DERL2,DFFB,DNASE2,DUSP3,DUSP4,DUSP5,DUSP6,DZIP3,EGF,ELAVL4,ELL2,ERBB2,ERBB3,ERCC6,EXO1,EZH2,FANCC,FANCG,FBXO11,FES,FURIN,FUT9,GADD45A,GADD45G,GAL3ST1,GALNT2,GCNT1,GMFG,GSK3B,GTPBP4,HCK,HDAC2,HNRNPR,HSF2,HUS1,ICK,IGFBP3,ILF3,ILK,INTS7,INTS8,INTS9,ISG20,ITGB2,JM…	0.00578126
miR-222	1423	1795	265	SIGNAL_TRANSDUCTION	2.56878e-05	ABL2,ACCN2,ACCN3,ACVR2B,ADAM9,ADAMTS1,ADM,ADORA1,AKAP12,ALCAM,ANG,ANGPT1,ANXA1,ANXA4,ANXA5,ARHGAP29,ARHGEF7,ATP6AP2,AXL,BCL2L1,BCL3,BDKRB2,BIRC3,BRD8,BST2,C3,C3AR1,C5AR1,CARD9,CASP1,CASP7,CASP8,CASP9,CCL2,CCL20,CCR1,CCR5,CD14,CD164,CD33,CD59,CD74,CDK5R1,CFLAR,CHL1,CLCF1,CLEC5A,CLEC7A,CLIC1,CNKSR1,CNR1,CRABP1,CSF1R,CSNK1E,CXCL14,CXCL6,CXCR4,DERL2,DFFB,DIRAS3,DLC1,DUSP4,DUSP6,ECM1,EFS,EGF,ELMO1,EPH…	0.00192658
miR-222	1065	1795	209	NUCLEOBASENUCLEOSIDENUCLEOTIDE_AND_NUCLEIC_ACID_METABOLIC_PROCESS	7.17557e-06	ACVR2B,ADM,AMPD3,ANG,APOBEC3F,APOBEC3G,ATF7IP,BCL3,BCOR,BMP2,BRD8,BRIP1,CENPF,CIB1,CRMP1,CSNK1E,CTPS,CXXC1,DCTD,DDB2,DFFB,DIRAS3,DNASE2,EGF,ELAVL4,ELL2,ERCC6,EXO1,EZH2,FANCC,FANCG,GADD45A,GADD45G,GTPBP4,HDAC2,HNRNPR,HSF2,HUS1,ILF3,INTS7,INTS8,INTS9,ISG20,JMJD1C,KHDRBS1,LDB1,LRRFIP1,MAP2K3,MCM7,MDFIC,MED24,MLL,MSH5,MSTN,NASP,NMI,NOD2,NOLC1,NT5E,PARP1,PDCD4,PML,POLA1,POLD4,POLE,POLG2,POLQ,POLR2B,PO…	0.000740928
miR-222	96	1795	30	M_PHASE	3.73996e-05	CIT,CLIP1,DDX11,EGF,ESPL1,KIF11,KIF15,KIF22,KIF2C,KNTC1,MSH5,NCAPH,NOLC1,PAM,PCBP4,PKMYT1,PML,RAD21,RAD54L,REC8,SMC3,TGFB1,TTK,XRCC2,PBRM1,CDC27,KPNA2,TGFA,TOP3A,ZW10	0.00205698
miR-222	137	1795	35	REGULATION_OF_TRANSFERASE_ACTIVITY	0.000749236	ANG,BCCIP,C5AR1,CCNE2,CDC25A,CDK5R1,CXCR4,DIRAS3,DUSP6,EGF,ERBB2,FPR1,GADD45A,GADD45B,GADD45G,GTPBP4,MAP2K3,MAP3K6,MAP4K5,MDFIC,NF1,PDCD4,PKMYT1,PTPRC,RGS4,SHC1,SPRED2,ADORA2B,CDKN1C,DAXX,FGF2,HEXIM1,IRAK1,PTEN,TGFA	0.0143749
miR-222	384	1795	83	PROGRAMMED_CELL_DEATH	0.000222288	ADORA1,ANGPTL4,ANXA1,ANXA4,ANXA5,BCL2A1,BCL2L1,BCL3,BIRC3,CASP4,CASP7,CASP8,CASP9,CCL2,CD14,CD74,CDK5R1,CDKN1A,CDKN1B,CFLAR,CIB1,CLCF1,CTSB,CXCR4,DFFB,DPF1,ESPL1,FAS,GADD45A,GADD45B,GPR65,GPX1,GSK3B,HSPB1,IER3,IGFBP3,LGALS1,MAGEH1,MAPK8,MCL1,NF1,NUAK2,PCBP4,PHLDA2,PIK3R2,PML,PPP1R15A,PSEN2,PTK2B,PTPRC,PYCARD,RAF1,SCG2,SH3GLB1,SIAH1,SOCS3,SRGN,STK17A,TGFB1,TIA1,TIAL1,TLR2,TNFSF12,TOP2A,TRADD,TRAIP…	0.00611291
miR-222	110	1795	28	NEGATIVE_REGULATION_OF_TRANSCRIPTION_DNA_DEPENDENT	0.00255818	ATF7IP,BCOR,BMP2,ILF3,LDB1,RBPJ,SIRT1,SIRT4,VPS72,ZMYND11,ARID5A,MXD4,CSDA,E2F1,SPI1,ZHX2,NR0B1,ZNF238,CTCF,KLF12,ZNF281,ZNF202,BPTF,DAXX,ENO1,HEXIM1,MDM2,TCEAL1	0.0370263
miR-222	232	1795	61	DEFENSE_RESPONSE	3.8477e-06	ADORA1,AIF1,ALOX5AP,ANXA1,APOBEC3F,APOBEC3G,C2,C3AR1,C5AR1,CCL20,CCR1,CCR5,CD97,CHST2,CLEC5A,CXCL2,CXCL6,CXCR4,CYBB,HLA-B,HLA-G,HRH1,IL1RAP,IL8,ITGB1,KCNN4,KLRC3,KLRG1,LGALS3BP,LILRB2,LY75,LY96,LYZ,MNDA,NCF2,NMI,NOD2,PARP4,PRF1,PTPRC,PTX3,RNASE6,S100A8,S100A9,SCG2,STAB1,TCIRG1,TGFB1,TIAL1,TNFAIP6,TNFRSF1A,TYROBP,VPS45,WAS,CEBPB,FOSL1,VEZF1,ADORA2B,SELE,TRAT1,FOS	0.000634871
miR-222	88	1795	27	I_KAPPAB_KINASE_NF_KAPPAB_CASCADE	0.000127316	BCL3,BST2,CARD9,CASP1,CASP8,CFLAR,ECM1,GJA1,HMOX1,LGALS1,LTBR,NOD2,SECTM1,SLC20A1,SQSTM1,TICAM1,TNFAIP3,TNFRSF10B,TNFRSF1A,TRADD,TRIM38,TRIP6,FLNA,IRAK1,PRDX4,TNFSF10,UBE2N	0.00420144
miR-222	166	1795	47	CELL_CYCLE_PROCESS	5.90597e-06	BCAT1,CDC7,CDKN1A,CDKN1B,CENPF,CIT,CLIP1,DDX11,EGF,ESPL1,KHDRBS1,KIF11,KIF15,KIF22,KIF2C,KNTC1,MSH5,NCAPH,NOLC1,PAM,PCBP4,PKMYT1,PML,POLA1,POLE,PTPRC,RAD21,RAD54L,REC8,SMC3,STMN1,TGFB1,TIMELESS,TTK,USH1C,XRCC2,E2F1,PBRM1,CDC27,CDK6,CDKN1C,CEP250,KPNA2,PPP6C,TGFA,TOP3A,ZW10	0.000740928
miR-222	171	1795	41	REGULATION_OF_SIGNAL_TRANSDUCTION	0.00110177	ACVR2B,ATP6AP2,BST2,CARD9,CASP1,CASP8,CFLAR,CLCF1,ECM1,EGF,GJA1,GNG4,HIPK2,HMOX1,LGALS1,LTBR,LYN,MDFIC,NF1,NOD2,PTPRC,RAMP1,RGS4,SECTM1,SHC1,SLC20A1,SQSTM1,TGFB1,TICAM1,TNFAIP3,TNFRSF10B,TNFRSF1A,TRADD,TRIM38,CDKN1C,FLNA,PTEN,TGFA,TNFSF10,TRAT1,UBE2N	0.0189293
miR-222	558	1795	119	NEGATIVE_REGULATION_OF_CELLULAR_PROCESS	1.97845e-05	ACTN1,ADAMTS1,AIF1,ANG,ANGPTL4,ANXA1,ANXA4,ANXA5,ATF7IP,BACE2,BCL2A1,BCL2L1,BCL3,BCOR,BIRC3,BMP2,CAPG,CCL2,CD164,CD33,CD74,CDC123,CDKN1A,CDKN1B,CENPF,CFLAR,CLCF1,CTBP2,DCBLD2,DLC1,EMP3,FAS,FURIN,GADD45A,GPX1,GSK3B,GTPBP4,HSPB1,IER3,IGFBP3,IGFBP6,IL8,ILF3,KHDRBS1,LDB1,LIF,MAP2K6,MAPK8,MCL1,NF1,NUAK2,PAIP2B,PCBP4,PDCD4,PIK3R2,PML,PPM1D,PPP1R15A,PTPRC,RARRES1,RARRES3,RBPJ,RPRM,S100A11,SCG2,SH3GLB1,S…	0.00163222
miR-222	379	1795	76	REGULATION_OF_DEVELOPMENTAL_PROCESS	0.00355501	ADORA1,ANGPTL4,ANXA1,ANXA4,ANXA5,BCL2A1,BCL2L1,BCL3,BIRC3,CASP4,CASP9,CCL2,CD74,CDK5R1,CDKN1A,CDKN1B,CENPF,CFLAR,CLCF1,CTSB,DPF1,FAS,GPX1,GSK3B,HSPB1,IER3,IGFBP3,LDB1,LGALS1,MAPK8,MAPT,MCL1,MYH9,NF1,NPTN,NUAK2,PCBP4,PIK3R2,PML,PTPRC,PYCARD,SCG2,SERPINF1,SH3GLB1,SIRT2,SOCS3,SRGN,STAB1,STK17A,TGFB1,TIA1,TIAL1,TLR2,TNFSF12,TOP2A,TRADD,TRAIP,SPI1,RUNX1,BBC3,BCL2L11,CDK6,CIAPIN1,DAXX,GLO1,PPP2R1A,PTEN…	0.0473046
miR-222	34	1795	12	ACTIVATION_OF_MAPK_ACTIVITY	0.00260683	C5AR1,CXCR4,EGF,FPR1,MAP3K6,MAP4K5,MDFIC,SHC1,ADORA2B,DAXX,FGF2,TGFA	0.03708
miR-222	134	1795	40	MITOTIC_CELL_CYCLE	7.18476e-06	BCAT1,CDC123,CDC7,CDKN1A,CDKN1B,CENPF,CIT,CLIP1,DDX11,EGF,ESPL1,KHDRBS1,KIF11,KIF15,KIF22,KIF2C,KNTC1,NCAPH,NOLC1,PAM,PCBP4,PKMYT1,PML,POLA1,POLE,SMC3,STMN1,TGFB1,TTK,USH1C,E2F1,PBRM1,CDC27,CDK6,CDKN1C,CEP250,KPNA2,PPP6C,TGFA,ZW10	0.000740928
miR-222	150	1795	45	CELL_CYCLE_PHASE	1.69433e-06	BCAT1,CDC7,CDKN1A,CDKN1B,CENPF,CIT,CLIP1,DDX11,EGF,ESPL1,KHDRBS1,KIF11,KIF15,KIF22,KIF2C,KNTC1,MSH5,NCAPH,NOLC1,PAM,PCBP4,PKMYT1,PML,POLA1,POLE,PTPRC,RAD21,RAD54L,REC8,SMC3,TGFB1,TIMELESS,TTK,USH1C,XRCC2,E2F1,PBRM1,CDC27,CDK6,CDKN1C,KPNA2,PPP6C,TGFA,TOP3A,ZW10	0.000465939
miR-222	67	1795	21	POSITIVE_REGULATION_OF_I_KAPPAB_KINASE_NF_KAPPAB_CASCADE	0.000503819	BST2,CARD9,CASP1,CASP8,CFLAR,ECM1,GJA1,HMOX1,LGALS1,LTBR,NOD2,SECTM1,SLC20A1,TICAM1,TNFRSF10B,TNFRSF1A,TRADD,TRIM38,FLNA,TNFSF10,UBE2N	0.0116362
miR-222	19	1795	8	REGULATION_OF_NUCLEOCYTOPLASMIC_TRANSPORT	0.0038946	BCL3,GSK3B,KHDRBS1,NF1,TGFB1,TRIP6,MXI1,FLNA	0.0494314
miR-222	39	1795	13	POSITIVE_REGULATION_OF_MAP_KINASE_ACTIVITY	0.00313395	C5AR1,CXCR4,EGF,ERBB2,FPR1,MAP3K6,MAP4K5,MDFIC,SHC1,ADORA2B,DAXX,FGF2,TGFA	0.0423854
miR-222	9	1795	6	PEPTIDE_METABOLIC_PROCESS	0.000608685	FURIN,PAM,PCSK5,PGCP,TAPBP,TPP1	0.0128581
miR-222	113	1795	34	INFLAMMATORY_RESPONSE	2.8401e-05	ADORA1,AIF1,ALOX5AP,ANXA1,C2,C3AR1,CCL20,CCR1,CCR5,CD97,CHST2,CXCL2,CXCL6,CXCR4,CYBB,HRH1,IL1RAP,IL8,KLRG1,LY75,LYZ,NMI,PARP4,PTX3,S100A8,S100A9,SCG2,TGFB1,TNFAIP6,TNFRSF1A,VPS45,CEBPB,SELE,FOS	0.00195257
miR-222	455	1795	99	RESPONSE_TO_STRESS	4.34692e-05	ADM,ADORA1,AIF1,ALOX5AP,ANG,ANXA1,BCL3,C2,C3AR1,CCL20,CCR1,CCR5,CD59,CD97,CHST2,CIB1,CSNK1E,CXCL2,CXCL6,CXCR4,CYBB,DCBLD2,DDB2,DERL2,DNAJB1,DNAJB5,DUSP1,ERCC6,EXO1,F13A1,FADS1,FANCC,FANCG,GADD45A,GADD45B,GADD45G,GSK3B,HRH1,HSPA6,HSPB1,HUS1,IL1RAP,IL8,KLRG1,LY75,LYVE1,LYZ,MAP2K6,MAP4K5,MAPK8,MCM7,MDK,MSH5,NF1,NMI,NUAK2,PARP1,PARP4,PCBP4,PLOD2,PML,POLA1,POLE,POLQ,PPP1R15A,PRDX6,PRNP,PROS1,PTK2B,PTX…	0.00210954
miR-222	673	1795	126	REGULATION_OF_CELLULAR_METABOLIC_PROCESS	0.00312858	ACVR2B,ANG,ATF7IP,BACE2,BCL3,BCOR,BMP2,BRD8,BRIP1,CAPG,CDKN1A,CDKN1B,CENPF,CLCF1,CXXC1,DDX25,EGF,ERCC6,EZH2,FURIN,GTPBP4,HDAC2,HSPB1,IGFBP3,ILF3,ITGB2,JMJD1C,KHDRBS1,LDB1,LRRFIP1,LYN,MAP2K3,MAPT,MCM7,MDFIC,MSTN,NOD2,NPC2,PAIP2B,PDCD4,PML,POLR2L,PYCARD,RBPJ,RPS6KA5,S100A11,SIRT1,SIRT2,SIRT4,SLC2A4RG,SOD2,SQSTM1,SRPK1,TGFB1,TIAL1,TIMELESS,TIMP1,TLR1,TNFRSF1A,TNK2,TPP1,TRIM22,VPS72,ZMYND11,ARID5A,AR…	0.0423854
miR-222	575	1795	111	REGULATION_OF_GENE_EXPRESSION	0.00194535	ACVR2B,ATF7IP,BACE2,BCL2L1,BCL3,BCOR,BMI1,BMP2,BRD8,BRIP1,CENPF,CXXC1,DDX25,DIRAS3,EZH2,FURIN,GPX1,H2AFY2,HDAC2,HSPB1,ILF3,JMJD1C,KHDRBS1,LDB1,LRRFIP1,MAP2K3,MDFIC,MSTN,NOD2,PAIP2B,PDCD4,PML,POLR2L,PYCARD,RBPJ,RPS6KA5,SIRT1,SIRT2,SIRT4,SLC2A4RG,SOD2,SQSTM1,TGFB1,TIAL1,TIMELESS,TLR1,TNFRSF1A,TRIM22,VPS72,ZMYND11,ARID5A,ARID1A,SREBF1,MXD4,ARNTL,MYCN,NPAS2,CSDA,E2F1,SPI1,ELK3,TFAM,SOX12,MNX1,ZHX2,PB…	0.0308637
miR-222	207	1795	48	IMMUNE_RESPONSE	0.000958492	ANXA11,APOBEC3F,APOBEC3G,BST2,C2,C5AR1,CCL2,CCL20,CCR1,CCR5,CD164,CD74,CD86,CD97,CTSC,CTSS,CXCR4,DPP4,FCGR1A,FCGR2B,FCGRT,GBP2,GPR65,HAMP,IFITM2,IFITM3,IL4R,IL6ST,LCP2,LILRB2,LY75,MR1,PSMB10,PTPRC,RGS1,SECTM1,TAPBP,TGFB1,TNFRSF14,TREM1,TRIM22,WAS,CEBPB,MNX1,DPP8,TRAT1,UBE2N,ETS1	0.0171903
miR-222	237	1795	64	PROTEIN_KINASE_CASCADE	8.2806e-07	ADAM9,ATP6AP2,BCL3,BST2,C5AR1,CARD9,CASP1,CASP8,CCL2,CFLAR,CLCF1,CXCR4,DUSP4,DUSP6,ECM1,EGF,FPR1,GADD45B,GADD45G,GJA1,HIPK2,HMOX1,ICK,LGALS1,LTBR,LYN,MAP3K6,MAP4K5,MAPK8,MAST1,MDFIC,NF1,NMI,NOD2,RGS4,RPS6KA5,SCG2,SECTM1,SHC1,SLC20A1,SOCS3,SPRED2,SQSTM1,SRC,SRPK1,STK17A,TICAM1,TNFAIP3,TNFRSF10B,TNFRSF1A,TRADD,TRIM38,TRIP6,ADORA2B,DAXX,FGF2,FLNA,IRAK1,PRDX4,PTEN,TGFA,TNFSF10,UBE2N,STAT5A	0.000341575
miR-222	57	1795	18	REGULATION_OF_MAP_KINASE_ACTIVITY	0.00112428	C5AR1,CXCR4,DUSP6,EGF,ERBB2,FPR1,MAP3K6,MAP4K5,MDFIC,NF1,PDCD4,RGS4,SHC1,SPRED2,ADORA2B,DAXX,FGF2,TGFA	0.0189293
miR-222	157	1795	44	NEGATIVE_REGULATION_OF_TRANSCRIPTION	1.53578e-05	ATF7IP,BCL3,BCOR,BMP2,CENPF,ILF3,KHDRBS1,LDB1,PDCD4,PML,RBPJ,SIRT1,SIRT2,SIRT4,TGFB1,TIMELESS,VPS72,ZMYND11,ARID5A,MXD4,CSDA,E2F1,SPI1,ELK3,ZHX2,NR0B1,POU2F1,VDR,ZNF238,ZNF423,CTCF,KLF12,ZNF281,ZNF202,BPTF,CREBZF,DAXX,ENO1,HEXIM1,MDM2,NKRF,TCEAL1,ID2,RFX3	0.0014078
miR-222	26	1795	11	REGULATION_OF_GENE_EXPRESSION_EPIGENETIC	0.000691825	ATF7IP,DIRAS3,GPX1,H2AFY2,SIRT1,SIRT4,ARID1A,CREBZF,DICER1,HMGA1,FOS	0.0139209
miR-222	453	1795	94	CELL_PROLIFERATION_GO_0008283	0.000397506	ADAMTS1,AIF1,ANG,BCAT1,BMI1,BST2,BUB3,CD164,CD33,CD74,CD86,CDC123,CDC25A,CDC7,CDK5R1,CDKN1A,CSF1,CSF1R,CTBP2,CYR61,DDX11,DERL2,EMP1,EMP3,EPHB4,ERBB2,FES,GPC4,GPX1,GTPBP4,IGFBP6,IL15RA,IL8,ISG20,KHDRBS1,KIF15,KIF2C,LAMB1,LAMC1,LIF,LRP1,LRPAP1,LYN,NASP,NF1,NRP1,OSMR,PDGFA,PDGFRA,POLA1,PPM1D,PTCH1,PTK2B,PTPRC,RAF1,RARRES1,RARRES3,RHOG,S100A11,SCG2,SERPINF1,SSTR2,SYK,TCIRG1,TGFBI,TGFBR2,TIMELESS,TIMP…	0.0102482
miR-222	110	1795	28	NEGATIVE_REGULATION_OF_RNA_METABOLIC_PROCESS	0.00255818	ATF7IP,BCOR,BMP2,ILF3,LDB1,RBPJ,SIRT1,SIRT4,VPS72,ZMYND11,ARID5A,MXD4,CSDA,E2F1,SPI1,ZHX2,NR0B1,ZNF238,CTCF,KLF12,ZNF281,ZNF202,BPTF,DAXX,ENO1,HEXIM1,MDM2,TCEAL1	0.0370263
miR-222	288	1795	64	IMMUNE_SYSTEM_PROCESS	0.000521866	ANXA11,APOBEC3F,APOBEC3G,BST2,C2,C5AR1,CCL2,CCL20,CCR1,CCR5,CD164,CD74,CD86,CD97,CLEC7A,CSF1,CTSC,CTSS,CXCR4,DPP4,FCGR1A,FCGR2B,FCGRT,GBP2,GPR65,HAMP,IFITM2,IFITM3,IL4R,IL6ST,IL8,ITGB2,LCP2,LDB1,LILRB2,LY75,LYN,MLL,MR1,MYH9,PSMB10,PTPRC,RGS1,SCG2,SECTM1,SYK,TAPBP,TGFB1,TNFRSF14,TREM1,TRIM22,WAS,CEBPB,SPI1,MNX1,RUNX1,CDK6,DPP8,DYRK3,SART1,TRAT1,UBE2N,ETS1,FOXO3	0.0116362
miR-222	5	1795	4	POSITIVE_REGULATION_OF_EPITHELIAL_CELL_PROLIFERATION	0.00216851	ERBB2,LAMB1,LAMC1,TGFA	0.033361
miR-222	660	1795	129	TRANSCRIPTION	0.000521475	ACVR2B,ANG,APOBEC3F,APOBEC3G,ATF7IP,BCL3,BCOR,BMP2,BRD8,BRIP1,CENPF,CXXC1,ELL2,ERCC6,EZH2,HDAC2,HSF2,ILF3,JMJD1C,KHDRBS1,LDB1,LRRFIP1,MAP2K3,MDFIC,MED24,MLL,MSTN,NMI,NOD2,PARP1,PDCD4,PML,POLR2B,POLR2L,PTRF,PYCARD,RBPJ,RNPS1,RPS6KA5,SIRT1,SIRT2,SIRT4,SLC2A4RG,SOD2,SQSTM1,TAF1C,TAF5,TCERG1,TGFB1,TIAL1,TIMELESS,TNFRSF1A,TRIM22,TRIP4,VPS72,ZMYND11,ARID5A,ARID1A,SREBF1,MXD4,ARNTL,MYCN,NPAS2,CEBPB,CEBP…	0.0116362
miR-222	589	1795	121	POSITIVE_REGULATION_OF_BIOLOGICAL_PROCESS	9.60355e-05	ACVR2B,ADORA1,ANG,ANGPTL4,ATF7IP,ATP6AP2,BCL3,BMI1,BST2,C2,CARD9,CASP1,CASP4,CASP8,CD86,CDC123,CDC7,CDK5R1,CDKN1A,CDKN1B,CFLAR,CLCF1,CSF1,DDX11,DERL2,DPF1,ECM1,EGF,ERBB2,ERCC6,FAS,GJA1,GSK3B,HIPK2,HMOX1,IGFBP3,IL8,ILF3,LAMB1,LAMC1,LGALS1,LIF,LTBR,LYN,MAP2K3,MAPT,MDFIC,MSTN,NF1,NOD2,NPTN,NRP1,PCBP4,PDGFA,PDPN,PML,PTK2B,PTPRC,PYCARD,RHOG,SCG2,SECTM1,SERPINF1,SLC20A1,SQSTM1,STK17A,TCIRG1,TGFB1,TGFBR…	0.00350057
miR-222	269	1795	65	RESPONSE_TO_EXTERNAL_STIMULUS	3.61619e-05	ADM,ADORA1,AIF1,ALOX5AP,ANXA1,C2,C3AR1,C5AR1,CCL2,CCL20,CCR1,CCR5,CD59,CD97,CDKN1A,CHST2,CXCL14,CXCL2,CXCL6,CXCR4,CYBB,DCBLD2,F13A1,FADS1,FPR1,HRH1,IL1RAP,IL8,ITGB2,KLRG1,LY75,LYVE1,LYZ,MDK,NF1,NMI,NOD2,NUAK2,PARP4,PLAU,PLAUR,PROS1,PTX3,RNASE2,RPS6KA5,S100A8,S100A9,SCG2,SERPINE1,SSTR2,SYK,TGFB1,THBD,TNFAIP6,TNFRSF1A,VPS45,WAS,SREBF1,CEBPB,FOSL1,FGF2,SELE,STC2,TP53,FOS	0.00205698
miR-222	223	1795	55	NEGATIVE_REGULATION_OF_METABOLIC_PROCESS	7.82248e-05	ATF7IP,BACE2,BCL3,BCOR,BMP2,CAPG,CDKN1A,CDKN1B,CENPF,FURIN,GTPBP4,IGFBP3,ILF3,KHDRBS1,LDB1,PAIP2B,PDCD4,PML,RBPJ,S100A11,SIRT1,SIRT2,SIRT4,TGFB1,TIMELESS,TIMP1,VPS72,ZMYND11,ARID5A,MXD4,CSDA,E2F1,SPI1,ELK3,ZHX2,NR0B1,POU2F1,VDR,ZNF238,ZNF423,CTCF,KLF12,ZNF281,ZNF202,BPTF,CREBZF,DAXX,ENO1,HEXIM1,MDM2,NKRF,TCEAL1,TRAT1,ID2,RFX3	0.00307312
miR-222	683	1795	127	REGULATION_OF_METABOLIC_PROCESS	0.00385024	ACVR2B,ANG,ATF7IP,ATP6AP2,BACE2,BCL3,BCOR,BMP2,BRD8,BRIP1,CAPG,CDKN1A,CDKN1B,CENPF,CLCF1,CXXC1,DDX25,EGF,ERCC6,EZH2,FURIN,GTPBP4,HDAC2,HSPB1,IGFBP3,ILF3,ITGB2,JMJD1C,KHDRBS1,LDB1,LRRFIP1,LYN,MAP2K3,MAPT,MCM7,MDFIC,MSTN,NOD2,NPC2,PAIP2B,PDCD4,PML,POLR2L,PYCARD,RBPJ,RPS6KA5,S100A11,SIRT1,SIRT2,SIRT4,SLC2A4RG,SOD2,SQSTM1,SRPK1,TGFB1,TIAL1,TIMELESS,TIMP1,TLR1,TNFRSF1A,TNK2,TPP1,TRIM22,VPS72,ZMYND11,A…	0.0494314
miR-222	89	1795	24	MAPKKK_CASCADE_GO_0000165	0.00222407	ATP6AP2,C5AR1,CARD9,CXCR4,DUSP4,DUSP6,EGF,FPR1,GADD45B,GADD45G,HIPK2,MAP3K6,MAP4K5,MAPK8,MDFIC,NF1,RGS4,SCG2,SHC1,SPRED2,ADORA2B,DAXX,FGF2,TGFA	0.033361
miR-222	70	1795	23	MITOSIS	0.000125924	CIT,CLIP1,DDX11,EGF,ESPL1,KIF11,KIF15,KIF22,KIF2C,KNTC1,NCAPH,NOLC1,PAM,PCBP4,PKMYT1,PML,SMC3,TGFB1,TTK,PBRM1,CDC27,TGFA,ZW10	0.00420144
miR-222	273	1795	73	CELL_CYCLE_GO_0007049	2.16613e-07	AIF1,BCAT1,BCCIP,BMP2,CCNE2,CCNG2,CDC123,CDC25A,CDC7,CDK5R1,CDKN1A,CDKN1B,CENPF,CIT,CLIP1,DDX11,DIRAS3,EGF,ESPL1,FANCG,GADD45A,GTPBP4,HUS1,IL8,KHDRBS1,KIF11,KIF15,KIF22,KIF2C,KNTC1,MAP2K6,MSH5,NASP,NCAPH,NOLC1,PAM,PCBP4,PKMYT1,PML,POLA1,POLE,PPP1R15A,PTPRC,RABGAP1,RAD21,RAD54L,REC8,RPRM,SMC3,STMN1,TGFB1,TIMELESS,TTK,USH1C,XRCC2,E2F1,PBRM1,ZBTB17,CDC27,CDK6,CDKN1C,CEP250,HCFC1,HEXIM1,KPNA2,PPP6C,P…	0.000178706
miR-222	529	1795	102	REGULATION_OF_NUCLEOBASENUCLEOSIDENUCLEOTIDE_AND_NUCLEIC_ACID_METABOLIC_PROCESS	0.00302161	ACVR2B,ATF7IP,BCL3,BCOR,BMP2,BRD8,BRIP1,CENPF,CXXC1,ERCC6,EZH2,GTPBP4,HDAC2,ILF3,JMJD1C,KHDRBS1,LDB1,LRRFIP1,MAP2K3,MDFIC,MSTN,NOD2,PDCD4,PML,POLR2L,PYCARD,RBPJ,RPS6KA5,S100A11,SIRT1,SIRT2,SIRT4,SLC2A4RG,SOD2,SQSTM1,SRPK1,TGFB1,TIAL1,TIMELESS,TNFRSF1A,TRIM22,VPS72,ZMYND11,ARID5A,ARID1A,SREBF1,MXD4,ARNTL,MYCN,NPAS2,CSDA,E2F1,SPI1,ELK3,TFAM,SOX12,MNX1,ZHX2,PBX1,SMARCC1,NR0B1,POU2F1,POU4F1,RUNX1,SP1…	0.0422513
miR-222	101	1795	28	CHROMOSOME_ORGANIZATION_AND_BIOGENESIS	0.000623421	DDX11,DFFB,ESPL1,EZH2,HDAC2,HIRIP3,NAP1L3,NASP,NCAPH,PAM,REC8,RPS6KA5,SIRT1,SIRT2,SIRT4,SUV39H2,TOP2A,WHSC1L1,ARID1A,SATB1,PBRM1,SMARCC1,BPTF,RFC1,UBE2N,ZW10,HMGA1,MTA2	0.0128581
miR-222	42	1795	14	CHROMATIN_MODIFICATION	0.00220288	HDAC2,NASP,RPS6KA5,SIRT1,SIRT2,SIRT4,SUV39H2,WHSC1L1,ARID1A,PBRM1,SMARCC1,BPTF,UBE2N,HMGA1	0.033361
miR-222	168	1795	45	RESPONSE_TO_WOUNDING	4.24088e-05	ADM,ADORA1,AIF1,ALOX5AP,ANXA1,C2,C3AR1,CCL20,CCR1,CCR5,CD59,CD97,CHST2,CXCL2,CXCL6,CXCR4,CYBB,DCBLD2,F13A1,HRH1,IL1RAP,IL8,KLRG1,LY75,LYVE1,LYZ,MDK,NF1,NMI,PARP4,PROS1,PTX3,S100A8,S100A9,SCG2,SERPINE1,TGFB1,THBD,TNFAIP6,TNFRSF1A,VPS45,WAS,CEBPB,SELE,FOS	0.00210954
miR-222	60	1795	19	ESTABLISHMENT_AND_OR_MAINTENANCE_OF_CHROMATIN_ARCHITECTURE	0.000796938	EZH2,HDAC2,HIRIP3,NAP1L3,NASP,RPS6KA5,SIRT1,SIRT2,SIRT4,SUV39H2,WHSC1L1,ARID1A,SATB1,PBRM1,SMARCC1,BPTF,UBE2N,HMGA1,MTA2	0.014644
miR-222	557	1795	117	POSITIVE_REGULATION_OF_CELLULAR_PROCESS	4.67527e-05	ACVR2B,ADORA1,ANG,ATF7IP,BCL3,BMI1,BST2,CARD9,CASP1,CASP4,CASP8,CD86,CDC123,CDC7,CDK5R1,CDKN1A,CDKN1B,CFLAR,CLCF1,CSF1,DDX11,DERL2,DPF1,ECM1,EGF,ERBB2,ERCC6,FAS,GJA1,GSK3B,HIPK2,HMOX1,IGFBP3,ILF3,LAMB1,LAMC1,LGALS1,LIF,LTBR,LYN,MAP2K3,MAPT,MDFIC,MSTN,NF1,NOD2,NPTN,NRP1,PCBP4,PDGFA,PDPN,PML,PTK2B,PTPRC,PYCARD,RHOG,SCG2,SECTM1,SERPINF1,SLC20A1,SQSTM1,STK17A,TCIRG1,TGFB1,TGFBR2,TIA1,TIAL1,TICAM1,TIM…	0.00214283
miR-222	583	1795	127	NEGATIVE_REGULATION_OF_BIOLOGICAL_PROCESS	3.43241e-06	ACTN1,ADAMTS1,AIF1,ANG,ANGPTL4,ANXA1,ANXA4,ANXA5,APOBEC3F,APOBEC3G,ATF7IP,BACE2,BCL2A1,BCL2L1,BCL3,BCOR,BIRC3,BMP2,CAPG,CCL2,CD164,CD33,CD74,CDC123,CDKN1A,CDKN1B,CENPF,CFLAR,CLCF1,CTBP2,DCBLD2,DLC1,EMP3,FAS,FURIN,GADD45A,GPX1,GSK3B,GTPBP4,HSPB1,IER3,IGFBP3,IGFBP6,IL8,ILF3,KHDRBS1,LDB1,LIF,MAP2K6,MAPK8,MCL1,NF1,NUAK2,PAIP2B,PCBP4,PDCD4,PIK3R2,PML,PPM1D,PPP1R15A,PTCH1,PTPRC,RARRES1,RARRES3,RBPJ,RPR…	0.000634871
miR-222	564	1795	113	INTRACELLULAR_SIGNALING_CASCADE	0.000446452	ADAM9,ANG,ARHGAP29,ATP6AP2,BCL2L1,BCL3,BST2,C5AR1,CARD9,CASP1,CASP7,CASP8,CASP9,CCL2,CCR1,CFLAR,CLCF1,CLEC7A,CNKSR1,CNR1,CXCR4,DERL2,DFFB,DIRAS3,DUSP4,DUSP6,ECM1,EFS,EGF,ELMO1,FPR1,GABBR1,GADD45B,GADD45G,GJA1,GNA15,GPX1,GSK3B,HIPK2,HMOX1,HRH1,HUS1,ICK,IL8,LGALS1,LTBR,LYN,MAP3K6,MAP4K5,MAPK8,MAST1,MCHR1,MCL1,MDFIC,MED24,NF1,NMI,NOD2,P2RY6,PCBP4,PLCL1,PML,PSEN2,RASL10A,RGS1,RGS19,RGS4,RHOG,RPS6KA5,…	0.0111613
miR-222	488	1795	97	REGULATION_OF_TRANSCRIPTION	0.00144169	ACVR2B,ATF7IP,BCL3,BCOR,BMP2,BRD8,BRIP1,CENPF,CXXC1,EZH2,HDAC2,ILF3,JMJD1C,KHDRBS1,LDB1,LRRFIP1,MAP2K3,MDFIC,MSTN,NOD2,PDCD4,PML,POLR2L,PYCARD,RBPJ,RPS6KA5,SIRT1,SIRT2,SIRT4,SLC2A4RG,SOD2,SQSTM1,TGFB1,TIAL1,TIMELESS,TNFRSF1A,TRIM22,VPS72,ZMYND11,ARID5A,ARID1A,SREBF1,MXD4,ARNTL,MYCN,NPAS2,CSDA,E2F1,SPI1,ELK3,TFAM,SOX12,MNX1,ZHX2,PBX1,SMARCC1,NR0B1,POU2F1,POU4F1,RUNX1,SP100,FOSL2,JUNB,FOSL1,VDR,PAT…	0.0233214
miR-222	158	1795	39	REGULATION_OF_CELL_CYCLE	0.000798765	AIF1,BCCIP,BMP2,CCNE2,CCNG2,CDC123,CDC25A,CDC7,CDK5R1,CDKN1B,DIRAS3,EGF,FANCG,GADD45A,GTPBP4,HUS1,IL8,KHDRBS1,KNTC1,MAP2K6,PCBP4,PKMYT1,PML,PPP1R15A,PTPRC,RPRM,TGFB1,TIMELESS,TTK,ZBTB17,CDKN1C,HCFC1,HEXIM1,PTEN,TGFA,TP53BP2,ZW10,MYC,TP53	0.014644
miR-222	52	1795	19	CELLULAR_DEFENSE_RESPONSE	9.75916e-05	C5AR1,CCR5,CLEC5A,HLA-G,ITGB1,KLRC3,KLRG1,LGALS3BP,LILRB2,LY96,MNDA,NCF2,PRF1,TCIRG1,TYROBP,FOSL1,VEZF1,ADORA2B,TRAT1	0.00350057
miR-222	383	1795	83	APOPTOSIS_GO	0.00020322	ADORA1,ANGPTL4,ANXA1,ANXA4,ANXA5,BCL2A1,BCL2L1,BCL3,BIRC3,CASP4,CASP7,CASP8,CASP9,CCL2,CD14,CD74,CDK5R1,CDKN1A,CDKN1B,CFLAR,CIB1,CLCF1,CTSB,CXCR4,DFFB,DPF1,ESPL1,FAS,GADD45A,GADD45B,GPR65,GPX1,GSK3B,HSPB1,IER3,IGFBP3,LGALS1,MAGEH1,MAPK8,MCL1,NF1,NUAK2,PCBP4,PHLDA2,PIK3R2,PML,PPP1R15A,PSEN2,PTK2B,PTPRC,PYCARD,RAF1,SCG2,SH3GLB1,SIAH1,SOCS3,SRGN,STK17A,TGFB1,TIA1,TIAL1,TLR2,TNFSF12,TOP2A,TRADD,TRAIP…	0.00578126
miR-222	72	1795	23	M_PHASE_OF_MITOTIC_CELL_CYCLE	0.000202816	CIT,CLIP1,DDX11,EGF,ESPL1,KIF11,KIF15,KIF22,KIF2C,KNTC1,NCAPH,NOLC1,PAM,PCBP4,PKMYT1,PML,SMC3,TGFB1,TTK,PBRM1,CDC27,TGFA,ZW10	0.00578126
miR-222	265	1795	56	REGULATION_OF_CELL_PROLIFERATION	0.00369021	ADAMTS1,AIF1,ANG,BMI1,CD164,CD33,CD86,CDC123,CDC7,CDKN1A,CSF1,CTBP2,DDX11,DERL2,EMP3,ERBB2,GPX1,GTPBP4,IGFBP6,IL8,LAMB1,LAMC1,LIF,LYN,NF1,NRP1,PDGFA,PPM1D,PTK2B,PTPRC,RARRES1,RARRES3,RHOG,S100A11,SCG2,SSTR2,TCIRG1,TGFBR2,TIMELESS,TIMP1,TNFRSF11A,TNFSF12,TNFSF4,TSHR,TTK,MXI1,MXD4,FOSL1,PRKRIR,CDK6,CDKN1C,MDM2,PTEN,TGFA,MYC,ETS1	0.0483242
miR-222	72	1795	23	REGULATION_OF_I_KAPPAB_KINASE_NF_KAPPAB_CASCADE	0.000202816	BST2,CARD9,CASP1,CASP8,CFLAR,ECM1,GJA1,HMOX1,LGALS1,LTBR,NOD2,SECTM1,SLC20A1,SQSTM1,TICAM1,TNFAIP3,TNFRSF10B,TNFRSF1A,TRADD,TRIM38,FLNA,TNFSF10,UBE2N	0.00578126
miR-17-5p	226	1804	73	DNA_METABOLIC_PROCESS	3.20107e-11	ACD,APEX1,ATF7IP,BRCA2,CDT1,CHEK1,CSNK1E,DBF4,DFFB,DKC1,DNASE2,DNMT1,DNMT3B,DUT,EGF,EXO1,FANCC,FANCG,FEN1,GADD45G,KPNA2,LIG1,MCM2,MCM3,MCM7,MSH6,NASP,POLA1,POLD1,POLD4,POLE,POLE2,POLG2,POLQ,PRIM1,RAD21,RAD51,RAD51C,RAD54B,RAD54L,RECQL4,REV3L,RFC3,RFC4,RNASEH2A,S100A11,SET,SMARCB1,SMC1A,TDG,TLK2,TOP2A,UBE2N,XRCC5,TFAM,HMGB1,HMGB2,REPIN1,ATRX,BTG2,CYCS,ERCC2,FANCA,MSH3,NAP1L1,NUP98,PTGES3,RAN,REV1,…	2.20074e-09
miR-17-5p	101	1804	26	BIOPOLYMER_CATABOLIC_PROCESS	0.00324539	CDC20,DFFB,GAA,RNASE2,RNASEH2A,RNASET2,SQSTM1,UBE2C,UBE2I,UBE2N,ARIH1,CYCS,ERCC2,MDM2,MDM4,RNASEH1,RNF11,SMG1,SMURF1,TSG101,UBE2G1,UBE2H,UBE2V2,UBE4A,UBR5,ZFP36	0.0281837
miR-17-5p	717	1804	179	RNA_METABOLIC_PROCESS	3.64819e-13	ANG,APEX1,APOBEC3F,APOBEC3G,ATF7IP,BCOR,BRD8,BRIP1,CPSF6,CSTF2,CSTF3,CXXC1,DEK,DHX15,DKC1,DNMT1,ELAVL4,EXOSC2,EZH2,FBL,HDAC2,HNRNPA0,HNRNPR,HNRPDL,HSF2,IKBKAP,ILF2,ILF3,INTS7,INTS8,INTS9,KHDRBS1,KHSRP,LSM3,MED13,MED17,MED20,MED24,MED27,NMI,NONO,NUFIP1,PA2G4,POLR2B,PRIM1,PTRF,PTTG1,RBM14,RBPJ,RNASE2,RNASEH2A,RNASET2,RNPS1,SF3B3,SFPQ,SMARCB1,SMARCD1,SNRPD1,SNRPF,SQSTM1,SRPK1,TAF5,TAF5L,TARDBP,TCERG…	4.29966e-11
miR-17-5p	117	1804	35	DNA_REPAIR	2.7839e-05	APEX1,BRCA2,CSNK1E,EXO1,FANCC,FANCG,FEN1,GADD45G,LIG1,MSH6,POLA1,POLD1,POLE,POLE2,POLQ,RAD21,RAD51,RAD51C,RAD54B,RAD54L,RECQL4,RFC3,SMC1A,TDG,UBE2N,HMGB1,HMGB2,ATRX,BTG2,ERCC2,FANCA,MSH3,REV1,UBE2V2,TP53	0.000588902
miR-17-5p	19	1804	9	MITOTIC_CELL_CYCLE_CHECKPOINT	0.000825555	BUB1,BUB1B,CCNA2,KNTC1,MAD2L1,PCBP4,TTK,ZWINT,TGFB1	0.0100159
miR-17-5p	176	1804	43	NEGATIVE_REGULATION_OF_NUCLEOBASENUCLEOSIDENUCLEOTIDE_AND_NUCLEIC_ACID_METABOLIC_PROCESS	0.000620739	ATF7IP,BCL3,BCOR,CDT1,CENPF,DNMT1,ILF3,KHDRBS1,PA2G4,RBPJ,S100A11,SET,TIMELESS,TRIM27,VPS72,E2F1,SPI1,HMGB1,SMARCE1,NR0B1,ZNF238,CTCF,KLF12,ZNF281,ZNF202,ATXN1,BMP2,HEXIM1,MDM2,MDM4,MEN1,PER1,RB1,TCEAL1,TGFB1,MECP2,SMAD4,SMAD3,NR6A1,STAT3,ZNF423,ZNF174,KLF10	0.00834812
miR-17-5p	13	1804	8	CYTOKINESIS	0.000158613	BIRC5,BRCA2,MYH10,NUSAP1,PRC1,RACGAP1,DIAPH2,MYH9	0.00251645
miR-17-5p	220	1804	48	NEGATIVE_REGULATION_OF_CELLULAR_METABOLIC_PROCESS	0.00397899	ATF7IP,BACE2,BCL3,BCOR,CAPG,CDT1,CENPF,DNMT1,ILF3,KHDRBS1,LIMA1,PA2G4,RBPJ,S100A11,SET,TIMELESS,TIMP1,TRIM27,VPS72,E2F1,SPI1,HMGB1,SMARCE1,NR0B1,ZNF238,CTCF,KLF12,ZNF281,ZNF202,ATXN1,BMP2,CDKN1A,HEXIM1,MDM2,MDM4,MEN1,PER1,RB1,TCEAL1,TGFB1,MECP2,SMAD4,SMAD3,NR6A1,STAT3,ZNF423,ZNF174,KLF10	0.0333728
miR-17-5p	96	1804	26	POSITIVE_REGULATION_OF_SIGNAL_TRANSDUCTION	0.00149911	ACVR2B,APOL3,BST2,CARD9,CASP1,CASP8,CLCF1,ECT2,EGF,NOD2,PTPRC,SECTM1,TNFRSF1A,TNFSF10,TRADD,TRIM38,UBE2N,ACVR1B,F2R,MAP3K3,NOTCH2,RHOC,TMEM9B,TNFRSF10B,TRAF3IP2,TSPAN6	0.0147234
miR-17-5p	104	1804	28	POSITIVE_REGULATION_OF_TRANSCRIPTIONDNA_DEPENDENT	0.00111277	ATF7IP,ILF2,ILF3,MED13,MED17,NUFIP1,RBM14,SMARCD1,SQSTM1,TNFRSF1A,TRIM28,ARID1A,TCF3,TCF4,SPI1,SMARCC1,CTCF,PLAGL1,EPAS1,ERCC2,MED12,TGFB1,HIF1A,CLOCK,NPAS2,SMAD3,TP53,RUNX1	0.0124059
miR-17-5p	26	1804	10	JAK_STAT_CASCADE	0.00295442	CCL2,CLCF1,NMI,SOCS3,STAT5A,F2R,IFNAR1,IFNAR2,SOCS6,STAT3	0.0264935
miR-17-5p	506	1804	98	CELL_DEVELOPMENT	0.00365978	AATF,ANXA1,ANXA4,BCL3,BIRC5,CASP4,CASP8,CCL2,CDK5R1,CEP57,CIAPIN1,CIDEB,CLCF1,CSE1L,CTSB,CUL3,DCC,DFFB,DPF1,ESPL1,FAS,GSK3B,HSPB1,MAPT,NF1,NOTCH1,PCBP4,PIK3R2,PTPRC,PYCARD,RACGAP1,RAF1,S100A4,SERPINF1,SOCS3,TGFB3,TIA1,TLR2,TNFSF10,TNFSF12,TOP2A,TRADD,TRAIP,TRIM28,E2F1,HMGB1,POU4F1,PLAGL1,ACVR1B,ASNS,ATG12,BCL2,BCL2L11,BCL2L2,BMP2,BNIP2,CASP2,CD28,CDKN1A,CIT,CYCS,DAPK3,DNAJB6,DNM1L,DYRK2,EIF2B2,EI…	0.031127
miR-17-5p	135	1804	32	REGULATION_OF_KINASE_ACTIVITY	0.00476422	ANG,BCCIP,C5AR1,CCNE2,CDC25A,CDC25C,CDK5R1,CHEK1,CKS2,DIRAS3,EGF,FPR1,GADD45G,GPS1,MAP3K4,MAP4K5,NF1,PTPRC,SHC1,CCND1,CCND2,CCNG1,DUSP2,HEXIM1,IRAK1,MAP3K2,MAP3K9,PARD3,PKMYT1,PTEN,RB1,RBL2	0.03816
miR-17-5p	1432	1804	327	BIOPOLYMER_METABOLIC_PROCESS	0	ACD,ANG,ANXA1,APEX1,APH1B,APOBEC3F,APOBEC3G,ATF7IP,AURKA,B3GALT4,BACE2,BCOR,BRCA2,BRD8,BRIP1,CCL2,CDC20,CDT1,CHEK1,CLCF1,CPSF6,CSNK1E,CSNK2A1,CSTA,CSTF2,CSTF3,CXXC1,DBF4,DEK,DFFB,DHX15,DKC1,DNASE2,DNMT1,DNMT3B,DOLPP1,DUT,EGF,ELAVL4,EPHB2,EXO1,EXOSC2,EZH2,FANCC,FANCG,FBL,FEN1,FES,GAA,GADD45G,GSK3B,HCK,HDAC2,HNRNPA0,HNRNPR,HNRPDL,HSF2,ICK,IKBKAP,ILF2,ILF3,INTS7,INTS8,INTS9,IRAK3,ITGB2,KHDRBS1,KHSRP…	0
miR-17-5p	242	1804	55	MACROMOLECULAR_COMPLEX_ASSEMBLY	0.000805383	ATF7IP,BCS1L,CHAF1A,FANCC,FAS,HFE,HSPB1,IKBKAP,MED13,MED17,MED24,MED27,NOD2,PPIH,PTRF,RAD51,SET,SF3B3,SLC7A7,SNRPD1,STOM,TAF5,WAS,E2F3,GTF2I,HMGB1,MAZ,CAPZA2,EIF1AX,EIF2B2,EIF4A2,EIF4G2,EIF4G3,EIF4H,FANCA,IRAK1,LAMC1,MDM2,MDM4,MED12,MED16,NAP1L1,PAIP1,PARD3,PARD6B,PICALM,PPP2R1A,SF1,TJP1,WASL,ZFYVE9,E2F2,SMAD4,SMAD3,TP53	0.0100159
miR-17-5p	1065	1804	263	NUCLEOBASENUCLEOSIDENUCLEOTIDE_AND_NUCLEIC_ACID_METABOLIC_PROCESS	0	ACD,ACVR2B,AMPD3,ANG,APEX1,APOBEC3F,APOBEC3G,ATF7IP,BCL3,BCOR,BRCA2,BRD8,BRIP1,CDT1,CENPF,CHEK1,CPSF6,CRMP1,CSNK1E,CSTF2,CSTF3,CTPS,CXXC1,DBF4,DEK,DFFB,DHX15,DIRAS3,DKC1,DNASE2,DNMT1,DNMT3B,DUT,EGF,ELAVL4,EXO1,EXOSC2,EZH2,FANCC,FANCG,FBL,FEN1,GADD45G,HDAC2,HNRNPA0,HNRNPR,HNRPDL,HSF2,IKBKAP,ILF2,ILF3,INTS7,INTS8,INTS9,KHDRBS1,KHSRP,KPNA2,LIG1,LSM3,MCM2,MCM3,MCM7,MED13,MED17,MED20,MED24,MED27,MSH6,…	0
miR-17-5p	177	1804	49	RESPONSE_TO_ENDOGENOUS_STIMULUS	8.59896e-06	ANG,APEX1,BCL3,BRCA2,CCNA2,CHEK1,CIDEB,CLEC7A,CSNK1E,EXO1,FANCC,FANCG,FEN1,GADD45G,LIG1,MCM7,MSH6,PCBP4,POLA1,POLD1,POLE,POLE2,POLQ,RAD21,RAD51,RAD51C,RAD54B,RAD54L,RBM14,RECQL4,RFC3,SMC1A,TDG,UBE2N,HMGB1,HMGB2,ATRX,BTG2,DYRK2,EIF2B2,ERCC2,FANCA,MSH3,PPP1R15A,REV1,TOPORS,UBE2V2,UBR5,TP53	0.00019706
miR-17-5p	566	1804	137	TRANSCRIPTION_DNA_DEPENDENT	2.35307e-09	ANG,APEX1,ATF7IP,BCOR,BRD8,BRIP1,CXXC1,DEK,DNMT1,EZH2,HDAC2,HSF2,IKBKAP,ILF2,ILF3,MED13,MED17,MED20,MED24,MED27,NMI,NUFIP1,PA2G4,POLR2B,PTRF,PTTG1,RBM14,RBPJ,SMARCB1,SMARCD1,SQSTM1,TAF5,TAF5L,TARDBP,TCERG1,TNFRSF1A,TRIM22,TRIM24,TRIM27,TRIM28,TRIP13,VPS72,TFAP2A,ARID1A,TCF3,SREBF1,MYCN,TCF12,TCF4,CEBPB,CEBPD,YBX1,E2F1,E2F3,ETV1,SPI1,GTF2I,TFAM,UBTF,SOX12,HMGB1,HMGB2,SMARCE1,MNX1,SMARCC1,NRF1,NR0B…	1.2133e-07
miR-17-5p	96	1804	42	M_PHASE	1.12748e-11	AURKA,BIRC5,BUB1,BUB1B,CCNA2,CDC25C,CENPE,CHEK1,DDX11,EGF,ESPL1,KIF11,KIF15,KIF22,KIF2C,KNTC1,KPNA2,MAD2L1,NCAPH,NDC80,NEK2,NUSAP1,PCBP4,PLK1,RAD21,RAD51,RAD54B,RAD54L,SMC1A,SMC3,SMC4,TARDBP,TPX2,TTK,UBE2C,ZWINT,PBRM1,CD28,CIT,PKMYT1,RAN,TGFB1	8.45607e-10
miR-17-5p	137	1804	33	REGULATION_OF_TRANSFERASE_ACTIVITY	0.00321159	ANG,BCCIP,C5AR1,CCNE2,CDC25A,CDC25C,CDK5R1,CHEK1,CKS2,DIRAS3,EGF,FPR1,GADD45G,GPS1,MAP3K4,MAP4K5,NF1,PTPRC,SHC1,CCND1,CCND2,CCNG1,DUSP2,HEXIM1,IRAK1,MAP3K2,MAP3K9,PARD3,PKMYT1,PTEN,RB1,RBL2,SERINC1	0.0281837
miR-17-5p	384	1804	80	PROGRAMMED_CELL_DEATH	0.00107322	AATF,ANXA1,ANXA4,BCL3,BIRC5,CASP4,CASP8,CCL2,CDK5R1,CIAPIN1,CIDEB,CLCF1,CSE1L,CTSB,CUL3,DCC,DFFB,DPF1,ESPL1,FAS,GSK3B,HSPB1,NF1,PCBP4,PIK3R2,PTPRC,PYCARD,RAF1,SOCS3,TIA1,TLR2,TNFSF10,TNFSF12,TOP2A,TRADD,TRAIP,E2F1,HMGB1,PLAGL1,ACVR1B,ASNS,ATG12,BCL2,BCL2L11,BCL2L2,BNIP2,CASP2,CD28,CDKN1A,CYCS,DAPK3,DNAJB6,DNM1L,DYRK2,ERCC2,F2R,GLO1,HIP1,IER3,MAPK1,MCL1,MDM4,NOTCH2,PEA15,PPP1R15A,PPP2R1A,PRKCA,PTE…	0.0121288
miR-17-5p	74	1804	23	MICROTUBULE_BASED_PROCESS	0.000342949	CAPG,CENPJ,CKAP5,CLASP2,KIF11,KIF23,KIF2C,KIF4A,KPNA2,LIMA1,MAPT,NUSAP1,PRC1,SMC1A,SMC3,STMN1,TTK,TUBG1,KIF1A,MAP7,PAFAH1B1,RAN,TMED10	0.00505237
miR-17-5p	397	1804	96	ORGANELLE_ORGANIZATION_AND_BIOGENESIS	6.56314e-07	ACD,ANG,BRCA2,CAPG,CENPE,CENPJ,CHAF1A,CKAP5,CLASP2,DBN1,DDX11,DFFB,DKC1,ESPL1,EXOSC2,EZH2,FBL,GAA,HDAC2,HIRIP3,KIF11,KIF23,KIF2C,KIF4A,KPNA2,LIMA1,MAPT,MTSS1,MYH10,MYO7A,NASP,NCAPH,NDC80,NF1,NUSAP1,PRC1,RAC3,RACGAP1,RBM14,SAFB,SET,SMARCD1,SMC1A,SMC3,SMC4,STMN1,SUV39H2,TLK2,TOP2A,TTK,TUBG1,UBE2N,WASF1,ZWINT,ARID1A,SATB1,TFAM,HMGB1,PBRM1,SMARCE1,SMARCC1,ABCA1,ABI2,ARHGAP10,ATXN7,BCL2,CRK,CYCS,DNAJB…	1.80486e-05
miR-17-5p	71	1804	21	NEGATIVE_REGULATION_OF_CELL_CYCLE	0.00125147	AIF1,CDC123,CUL3,KHDRBS1,PA2G4,PCBP4,RPRM,PLAGL1,BMP2,BTG3,EIF4G2,HEXIM1,NOTCH2,PPP1R15A,STK11,TGFB1,MYC,FOXC1,SMAD3,TP53,RUNX3	0.0132367
miR-17-5p	130	1804	33	POSITIVE_REGULATION_OF_NUCLEOBASENUCLEOSIDENUCLEOTIDE_AND_NUCLEIC_ACID_METABOLIC_PROCESS	0.0012813	ATF7IP,BCL3,ILF2,ILF3,MED13,MED17,NUFIP1,RAD51,RBM14,SMARCD1,SQSTM1,TNFRSF1A,TRIM28,UBE2N,ARID1A,TCF3,TCF4,SPI1,SMARCC1,CTCF,PLAGL1,ABCA1,EPAS1,ERCC2,MED12,TGFB1,HIF1A,CLOCK,NPAS2,SMAD3,TP53,RUNX1,ZNF423	0.0133608
miR-17-5p	106	1804	28	POSITIVE_REGULATION_OF_RNA_METABOLIC_PROCESS	0.00152479	ATF7IP,ILF2,ILF3,MED13,MED17,NUFIP1,RBM14,SMARCD1,SQSTM1,TNFRSF1A,TRIM28,ARID1A,TCF3,TCF4,SPI1,SMARCC1,CTCF,PLAGL1,EPAS1,ERCC2,MED12,TGFB1,HIF1A,CLOCK,NPAS2,SMAD3,TP53,RUNX1	0.0147995
miR-17-5p	110	1804	32	NEGATIVE_REGULATION_OF_TRANSCRIPTION_DNA_DEPENDENT	0.000109162	ATF7IP,BCOR,DNMT1,ILF3,PA2G4,RBPJ,TRIM27,VPS72,E2F1,SPI1,HMGB1,SMARCE1,NR0B1,ZNF238,CTCF,KLF12,ZNF281,ZNF202,BMP2,HEXIM1,MDM2,MDM4,MEN1,RB1,TCEAL1,MECP2,SMAD4,SMAD3,NR6A1,STAT3,ZNF174,KLF10	0.00180118
miR-17-5p	33	1804	17	REGULATION_OF_MITOSIS	9.46929e-07	BIRC5,BUB1,BUB1B,CCNA2,CDC25C,EGF,KNTC1,MAD2L1,NEK2,NUSAP1,PCBP4,TTK,UBE2C,ZWINT,CD28,PKMYT1,TGFB1	2.52005e-05
miR-17-5p	31	1804	17	MICROTUBULE_CYTOSKELETON_ORGANIZATION_AND_BIOGENESIS	2.90552e-07	CENPJ,CKAP5,CLASP2,KIF11,KIF23,KIF2C,MAPT,NUSAP1,PRC1,SMC1A,SMC3,STMN1,TTK,TUBG1,MAP7,PAFAH1B1,RAN	8.56092e-06
miR-17-5p	63	1804	21	INTERPHASE	0.000209132	BIRC5,CDC25C,CDC7,CDK4,CENPF,CUL3,DBF4,DDX11,KHDRBS1,KPNA2,POLA1,POLD1,POLE,PTPRC,SKP2,TIMELESS,E2F1,ACVR1B,CDKN1A,PPP6C,RB1	0.00319507
miR-17-5p	88	1804	25	I_KAPPAB_KINASE_NF_KAPPAB_CASCADE	0.000870888	APOL3,BCL3,BST2,CARD9,CASP1,CASP8,ECT2,NOD2,SECTM1,SQSTM1,TNFAIP3,TNFRSF1A,TNFSF10,TRADD,TRIM38,TRIP6,UBE2N,F2R,IRAK1,MAP3K3,RHOC,TMEM9B,TNFRSF10B,TRAF3IP2,TSPAN6	0.0104128
miR-17-5p	166	1804	70	CELL_CYCLE_PROCESS	0	AURKA,BIRC5,BRCA2,BUB1,BUB1B,CCNA2,CDC25C,CDC7,CDK4,CENPE,CENPF,CHEK1,CKAP5,CUL3,DBF4,DDX11,EGF,ESPL1,FBXO5,KHDRBS1,KIF11,KIF15,KIF22,KIF23,KIF2C,KNTC1,KPNA2,MAD2L1,MYH10,NCAPH,NDC80,NEK2,NUSAP1,PCBP4,PLK1,POLA1,POLD1,POLE,PRC1,PTPRC,RACGAP1,RAD21,RAD51,RAD54B,RAD54L,SKP2,SMC1A,SMC3,SMC4,STMN1,TARDBP,TIMELESS,TPX2,TTK,TUBG1,UBE2C,ZWINT,E2F1,PBRM1,ACVR1B,CD28,CDKN1A,CIT,MDM4,PAFAH1B1,PKMYT1,PPP6C,…	0
miR-17-5p	15	1804	9	MITOTIC_SISTER_CHROMATID_SEGREGATION	7.90237e-05	CENPE,DDX11,ESPL1,NCAPH,NDC80,NUSAP1,SMC1A,SMC4,ZWINT	0.00135822
miR-17-5p	32	1804	12	TRANSCRIPTION_INITIATION	0.00149582	MED13,MED17,MED24,MED27,PTRF,TAF5,E2F3,GTF2I,MAZ,MED12,MED16,E2F2	0.0147234
miR-17-5p	558	1804	117	NEGATIVE_REGULATION_OF_CELLULAR_PROCESS	6.31236e-05	AATF,AIF1,ANG,ANXA1,ANXA4,ATF7IP,BACE2,BCL3,BCOR,BIRC5,BRCA2,CAPG,CCL2,CD33,CDC123,CDT1,CENPF,CHEK1,CIAPIN1,CLCF1,CUL3,DNMT1,EMP3,FAS,GSK3B,HSPB1,IGFBP6,ILF3,ING1,KHDRBS1,LIF,LIMA1,NF1,NOTCH1,PA2G4,PCBP4,PIK3R2,PPM1D,PTPRC,RARRES3,RBPJ,RPRM,S100A11,SET,SOCS3,TIMELESS,TIMP1,TNFAIP3,TRIM27,VPS72,E2F1,SPI1,HMGB1,SMARCE1,NR0B1,PRKRIR,ZNF238,CTCF,PLAGL1,KLF12,ZNF281,ZNF202,ACVR1B,ASNS,ATXN1,BCL2,BCL2L…	0.00123993
miR-17-5p	379	1804	76	REGULATION_OF_DEVELOPMENTAL_PROCESS	0.00404519	AATF,ANXA1,ANXA4,BCL3,BIRC5,CASP4,CCL2,CDK5R1,CENPF,CIAPIN1,CIDEB,CLCF1,CTSB,CUL3,DCC,DPF1,FAS,GSK3B,HSPB1,MAPT,NF1,NOTCH1,PCBP4,PIK3R2,PTPRC,PYCARD,SERPINF1,SOCS3,STAB1,TIA1,TLR2,TNFSF10,TNFSF12,TOP2A,TRADD,TRAIP,SPI1,HMGB1,PLAGL1,ACVR1B,ASNS,BCL2,BCL2L11,BCL2L2,BNIP2,CD28,CDKN1A,CYCS,DAPK3,DNAJB6,DYRK2,ERCC2,F2R,GLO1,HIP1,IER3,MAPK1,MCL1,MYH9,NOTCH2,PEA15,PPP2R1A,PRKCA,PTEN,SH3GLB1,SOCS5,SON,ST…	0.0333728
miR-17-5p	43	1804	17	PROTEIN_DNA_COMPLEX_ASSEMBLY	7.66493e-05	ATF7IP,CHAF1A,MED13,MED17,MED24,MED27,PTRF,SET,TAF5,E2F3,GTF2I,HMGB1,MAZ,MED12,MED16,NAP1L1,E2F2	0.00135822
miR-17-5p	9	1804	5	EPITHELIAL_TO_MESENCHYMAL_TRANSITION	0.00557766	S100A4,TGFB3,TRIM28,BMP2,TGFB1	0.043411
miR-17-5p	567	1804	138	RNA_BIOSYNTHETIC_PROCESS	1.39283e-09	ANG,APEX1,ATF7IP,BCOR,BRD8,BRIP1,CXXC1,DEK,DNMT1,EZH2,HDAC2,HSF2,IKBKAP,ILF2,ILF3,MED13,MED17,MED20,MED24,MED27,NMI,NUFIP1,PA2G4,POLR2B,PRIM1,PTRF,PTTG1,RBM14,RBPJ,SMARCB1,SMARCD1,SQSTM1,TAF5,TAF5L,TARDBP,TCERG1,TNFRSF1A,TRIM22,TRIM24,TRIM27,TRIM28,TRIP13,VPS72,TFAP2A,ARID1A,TCF3,SREBF1,MYCN,TCF12,TCF4,CEBPB,CEBPD,YBX1,E2F1,E2F3,ETV1,SPI1,GTF2I,TFAM,UBTF,SOX12,HMGB1,HMGB2,SMARCE1,MNX1,SMARCC1,NRF…	8.20773e-08
miR-17-5p	134	1804	61	MITOTIC_CELL_CYCLE	0	AURKA,BIRC5,BUB1,BUB1B,CCNA2,CDC123,CDC25C,CDC7,CDK4,CENPE,CENPF,CUL3,DBF4,DDX11,EGF,ESPL1,FBXO5,KHDRBS1,KIF11,KIF15,KIF22,KIF23,KIF2C,KNTC1,KPNA2,MAD2L1,NCAPH,NDC80,NEK2,NUSAP1,PCBP4,PLK1,POLA1,POLD1,POLE,PRC1,SKP2,SMC1A,SMC3,SMC4,STMN1,TARDBP,TPX2,TTK,UBE2C,ZWINT,E2F1,PBRM1,ACVR1B,ASNS,BTG3,CD28,CDKN1A,CIT,PAFAH1B1,PKMYT1,PPP6C,RAN,TGFB1,FOXC1,SMAD3	0
miR-17-5p	150	1804	59	CELL_CYCLE_PHASE	2.34701e-13	AURKA,BIRC5,BUB1,BUB1B,CCNA2,CDC25C,CDC7,CDK4,CENPE,CENPF,CHEK1,CUL3,DBF4,DDX11,EGF,ESPL1,KHDRBS1,KIF11,KIF15,KIF22,KIF2C,KNTC1,KPNA2,MAD2L1,NCAPH,NDC80,NEK2,NUSAP1,PCBP4,PLK1,POLA1,POLD1,POLE,PTPRC,RAD21,RAD51,RAD54B,RAD54L,SKP2,SMC1A,SMC3,SMC4,TARDBP,TIMELESS,TPX2,TTK,UBE2C,ZWINT,E2F1,PBRM1,ACVR1B,CD28,CDKN1A,CIT,PKMYT1,PPP6C,RAN,RB1,TGFB1	3.22714e-11
miR-17-5p	67	1804	20	POSITIVE_REGULATION_OF_I_KAPPAB_KINASE_NF_KAPPAB_CASCADE	0.00142908	APOL3,BST2,CARD9,CASP1,CASP8,ECT2,NOD2,SECTM1,TNFRSF1A,TNFSF10,TRADD,TRIM38,UBE2N,F2R,MAP3K3,RHOC,TMEM9B,TNFRSF10B,TRAF3IP2,TSPAN6	0.014378
miR-17-5p	19	1804	8	REGULATION_OF_NUCLEOCYTOPLASMIC_TRANSPORT	0.00402069	BCL3,GSK3B,KHDRBS1,NF1,TRIP6,TGFB1,MXI1,SMAD3	0.0333728
miR-17-5p	43	1804	18	CELL_CYCLE_CHECKPOINT_GO_0000075	1.88399e-05	BIRC5,BUB1,BUB1B,CCNA2,CCNE2,CCNG2,CDT1,CHEK1,FANCG,KNTC1,MAD2L1,PCBP4,SMC1A,TTK,ZWINT,ERCC2,RB1,TGFB1	0.000409024
miR-17-5p	263	1804	73	REGULATION_OF_TRANSCRIPTION_FROM_RNA_POLYMERASE_II_PROMOTER	5.21192e-08	ATF7IP,BRD8,BRIP1,DEK,DNMT1,IKBKAP,MED13,MED17,MED20,MED27,NUFIP1,RBM14,SMARCB1,SMARCD1,SQSTM1,TNFRSF1A,TRIM27,TRIM28,VPS72,TFAP2A,SREBF1,MYCN,TCF12,E2F1,SPI1,SOX12,HMGB1,HMGB2,SMARCE1,MNX1,SMARCC1,NRF1,POU4F1,ZNF238,CTCF,PLAGL1,KLF12,VEZF1,ZNF281,ZNF202,CHD4,CRK,EPAS1,ERCC2,HEXIM1,HIRA,MDM2,MDM4,MED12,MEN1,PRKAR1A,RB1,SOD2,SRCAP,TCEAL1,TCEB1,HIF1A,CLOCK,MYC,NPAS2,SPIB,FOXK2,TCF7L2,MECP2,SMAD3,TP…	1.86949e-06
miR-17-5p	28	1804	12	CHROMOSOME_SEGREGATION	0.000359957	CENPE,CENPF,DDX11,ESPL1,NCAPH,NDC80,NUSAP1,SMC1A,SMC4,SRPK1,TOP2A,ZWINT	0.0052099
miR-17-5p	455	1804	102	RESPONSE_TO_STRESS	1.11763e-05	AIF1,ANG,ANXA1,APEX1,APOL3,AQP9,BCL3,BRCA2,C2,C3AR1,CCNA2,CCR1,CCR5,CD59,CHEK1,CHST2,CIDEB,CSNK1E,DNAJB5,EXO1,F13A1,FANCC,FANCG,FEN1,GADD45G,GSK3B,HERPUD1,HRH1,HSPB1,LIG1,LY75,LYVE1,MAP3K4,MAP4K5,MCM7,MSH6,NF1,NMI,NUDT1,PCBP4,POLA1,POLD1,POLE,POLE2,POLQ,PRDX6,RAD21,RAD51,RAD51C,RAD54B,RAD54L,RECQL4,RFC3,S100A8,SEPP1,SMC1A,SQSTM1,TDG,TNFRSF1A,UBE2N,WAS,SREBF1,CEBPB,HMGB1,HMGB2,PRKRIR,ASNS,ATRX,BTG…	0.000249202
miR-17-5p	673	1804	157	REGULATION_OF_CELLULAR_METABOLIC_PROCESS	2.54807e-09	ACVR2B,ANG,ATF7IP,BACE2,BCL3,BCOR,BRD8,BRIP1,CAPG,CDT1,CENPF,CLCF1,CXXC1,DEK,DNMT1,EGF,EZH2,HDAC2,HSPB1,IKBKAP,ILF2,ILF3,ITGB2,KHDRBS1,KPNA2,LIMA1,MAPT,MCM7,MED13,MED17,MED20,MED27,NOD2,NPC2,NUFIP1,PA2G4,PYCARD,RAD51,RBM14,RBPJ,S100A11,SET,SMARCB1,SMARCD1,SQSTM1,SRPK1,TIMELESS,TIMP1,TLK2,TLR3,TNFRSF1A,TPP1,TRIM22,TRIM27,TRIM28,UBE2N,VPS72,TFAP2A,ARID1A,TCF3,SREBF1,MYCN,TCF12,TCF4,E2F1,SPI1,TFAM,U…	1.23656e-07
miR-17-5p	125	1804	32	RNA_PROCESSING	0.00129559	CPSF6,CSTF2,CSTF3,DHX15,DKC1,ELAVL4,EXOSC2,FBL,HNRNPA0,HNRNPR,HNRPDL,INTS7,INTS8,INTS9,KHDRBS1,KHSRP,LSM3,NONO,NUFIP1,RNPS1,SF3B3,SFPQ,SNRPD1,SNRPF,SRPK1,CPSF1,GEMIN8,PABPC1,PRPF8,PTBP1,RBM5,SF1	0.0133608
miR-17-5p	575	1804	132	REGULATION_OF_GENE_EXPRESSION	1.37549e-07	ACVR2B,ATF7IP,BACE2,BCL3,BCOR,BRD8,BRIP1,CDK4,CENPF,CXXC1,DEK,DIRAS3,DNMT1,DNMT3B,EZH2,HDAC2,HSPB1,IKBKAP,ILF2,ILF3,KHDRBS1,MED13,MED17,MED20,MED27,NOD2,NUFIP1,PA2G4,PYCARD,RBM14,RBPJ,SMARCB1,SMARCD1,SQSTM1,TIMELESS,TLR3,TNFRSF1A,TRIM22,TRIM27,TRIM28,UBE2N,VPS72,TFAP2A,ARID1A,TCF3,SREBF1,MYCN,TCF12,TCF4,E2F1,SPI1,TFAM,UBTF,SOX12,HMGB1,HMGB2,SMARCE1,MNX1,SMARCC1,NRF1,NR0B1,POU4F1,SP100,PATZ1,ZNF23…	4.36454e-06
miR-17-5p	397	1804	78	POST_TRANSLATIONAL_PROTEIN_MODIFICATION	0.0061925	ANXA1,APH1B,AURKA,CCL2,CLCF1,CSNK1E,CSNK2A1,CSTA,EPHB2,FES,GSK3B,HCK,ICK,IKBKAP,IRAK3,ITGB2,MAP3K8,MAP4K5,PARP2,PLK3,PLK4,PPM1D,PTPN18,PTPRC,RAF1,RBM14,SENP7,SET,SRPK1,TLK2,UBE2C,UBE2N,VRK1,ABI2,ACVR1B,AKTIP,CBL,CCND1,CCND2,CSNK1A1,DAPK3,DUSP2,DYRK2,F2R,HUWE1,ICMT,LIMK1,MAP3K12,MAP3K2,MAP3K3,MAP3K9,MDM2,MKNK2,MTMR3,MYLIP,PDPK1,PPP1CA,PPP2R1A,PPP6C,PRKACB,PRMT2,PTEN,PTPN4,PTPRO,QSOX1,RNF11,RPS6KA5…	0.0477459
miR-17-5p	258	1804	56	CELLULAR_COMPONENT_ASSEMBLY	0.00223411	ATF7IP,BCS1L,CHAF1A,FANCC,FAS,HFE,HSPB1,IKBKAP,MED13,MED17,MED24,MED27,NOD2,PPIH,PTRF,RAD51,SET,SF3B3,SLC7A7,SNRPD1,STOM,TAF5,WAS,E2F3,GTF2I,HMGB1,MAZ,CAPZA2,EIF1AX,EIF2B2,EIF4A2,EIF4G2,EIF4G3,EIF4H,FANCA,HIP1,IRAK1,LAMC1,MDM2,MDM4,MED12,MED16,NAP1L1,PAIP1,PARD3,PARD6B,PICALM,PPP2R1A,SF1,TJP1,WASL,ZFYVE9,E2F2,SMAD4,SMAD3,TP53	0.0209448
miR-17-5p	207	1804	51	IMMUNE_RESPONSE	0.000163619	ANXA11,APOBEC3F,APOBEC3G,AQP9,BST2,C2,C5AR1,CCL2,CCR1,CCR5,CD86,CIITA,CMKLR1,CTSS,FCGR2B,FCGR3B,FCGRT,GBP2,IFITM2,IFITM3,IKBKAP,IL15,IL18,IL4R,LILRB2,LTF,LY75,MR1,NCF4,PSMB10,PTPRC,SECTM1,TNFRSF14,TREM1,TRIM22,UBE2N,WAS,TCF12,CEBPB,MNX1,BCL2,CCL5,CD28,FTH1,GPI,PTGER4,SEMA7A,SOCS5,TGFB1,TLR7,TNFAIP1	0.0025469
miR-17-5p	197	1804	46	POSITIVE_REGULATION_OF_METABOLIC_PROCESS	0.00115284	ANG,ATF7IP,BCL3,CLCF1,EGF,ILF2,ILF3,MAPT,MED13,MED17,NUFIP1,RAD51,RBM14,SMARCD1,SQSTM1,TLR3,TNFRSF1A,TPP1,TRIM28,UBE2N,ARID1A,TCF3,TCF4,SPI1,SMARCC1,CTCF,PLAGL1,ABCA1,AKTIP,CCND1,CCND2,CD28,DYRK2,EPAS1,ERCC2,HSP90AA1,MED12,TGFB1,TLR7,HIF1A,CLOCK,NPAS2,SMAD3,TP53,RUNX1,ZNF423	0.0125144
miR-17-5p	15	1804	9	CELL_DIVISION	7.90237e-05	BIRC5,BRCA2,MYH10,NUSAP1,PRC1,RACGAP1,DIAPH2,MYH9,PARD3	0.00135822
miR-17-5p	237	1804	58	PROTEIN_KINASE_CASCADE	7.36605e-05	APOL3,BCL3,BST2,C5AR1,CARD9,CASP1,CASP8,CCL2,CLCF1,CRKL,ECT2,EGF,FPR1,GADD45G,GPS1,ICK,MAP3K4,MAP4K5,NF1,NMI,NOD2,SECTM1,SHC1,SOCS3,SQSTM1,SRPK1,TNFAIP3,TNFRSF1A,TNFSF10,TRADD,TRIM38,TRIP6,UBE2N,STAT5A,AKAP11,DAPK3,DUSP2,F2R,IFNAR1,IFNAR2,IRAK1,MAP3K12,MAP3K2,MAP3K3,MAP3K9,MAPK14,MAPK9,MKNK2,PTEN,RHOC,RPS6KA5,SOCS6,STK17B,TMEM9B,TNFRSF10B,TRAF3IP2,TSPAN6,STAT3	0.00135822
miR-17-5p	406	1804	106	REGULATION_OF_TRANSCRIPTIONDNA_DEPENDENT	2.22781e-09	ATF7IP,BCOR,BRD8,BRIP1,CXXC1,DEK,DNMT1,EZH2,HDAC2,IKBKAP,ILF2,ILF3,MED13,MED17,MED20,MED27,NUFIP1,PA2G4,RBM14,RBPJ,SMARCB1,SMARCD1,SQSTM1,TNFRSF1A,TRIM22,TRIM27,TRIM28,VPS72,TFAP2A,ARID1A,TCF3,SREBF1,MYCN,TCF12,TCF4,E2F1,SPI1,TFAM,UBTF,SOX12,HMGB1,HMGB2,SMARCE1,MNX1,SMARCC1,NRF1,NR0B1,POU4F1,SP100,PATZ1,ZNF238,CTCF,PLAGL1,KLF12,VEZF1,ZNF281,ZNF202,ZNF146,ZNF74,ATRX,BMP2,CHD4,CRK,ELAVL2,EPAS1,ERCC…	1.2133e-07
miR-17-5p	48	1804	20	MRNA_PROCESSING_GO_0006397	7.10991e-06	CPSF6,CSTF2,CSTF3,DHX15,ELAVL4,HNRNPA0,HNRNPR,KHDRBS1,KHSRP,LSM3,NONO,SF3B3,SFPQ,SNRPD1,SRPK1,CPSF1,GEMIN8,PABPC1,PTBP1,SF1	0.000167591
miR-17-5p	17	1804	8	STEROID_HORMONE_RECEPTOR_SIGNALING_PATHWAY	0.00170887	MED13,MED17,MED24,ARID1A,MED12,MED16,UBR5,ESR2	0.0162048
miR-17-5p	19	1804	9	REGULATION_OF_MITOTIC_CELL_CYCLE	0.000825555	BIRC5,CDC123,CDC25C,FBXO5,ASNS,BTG3,TGFB1,FOXC1,SMAD3	0.0100159
miR-17-5p	157	1804	40	NEGATIVE_REGULATION_OF_TRANSCRIPTION	0.00038551	ATF7IP,BCL3,BCOR,CENPF,DNMT1,ILF3,KHDRBS1,PA2G4,RBPJ,TIMELESS,TRIM27,VPS72,E2F1,SPI1,HMGB1,SMARCE1,NR0B1,ZNF238,CTCF,KLF12,ZNF281,ZNF202,ATXN1,BMP2,HEXIM1,MDM2,MDM4,MEN1,PER1,RB1,TCEAL1,TGFB1,MECP2,SMAD4,SMAD3,NR6A1,STAT3,ZNF423,ZNF174,KLF10	0.00548354
miR-17-5p	87	1804	33	DNA_REPLICATION	1.23762e-07	CDT1,DBF4,DKC1,DUT,EGF,EXO1,MCM2,MCM3,MCM7,MSH6,NASP,POLA1,POLD1,POLD4,POLE,POLE2,POLG2,PRIM1,RAD51,REV3L,RFC3,RFC4,RNASEH2A,S100A11,SET,TFAM,HMGB2,REPIN1,MSH3,NAP1L1,NUP98,REV1,RPA2	4.08413e-06
miR-17-5p	73	1804	23	NEGATIVE_REGULATION_OF_TRANSCRIPTION_FROM_RNA_POLYMERASE_II_PROMOTER	0.000274732	DNMT1,TRIM27,VPS72,E2F1,SPI1,HMGB1,ZNF238,CTCF,KLF12,ZNF281,ZNF202,HEXIM1,MDM2,MDM4,MEN1,RB1,TCEAL1,MECP2,SMAD3,NR6A1,STAT3,ZNF174,KLF10	0.00412098
miR-17-5p	17	1804	8	INTRACELLULAR_RECEPTOR_MEDIATED_SIGNALING_PATHWAY	0.00170887	MED13,MED17,MED24,ARID1A,MED12,MED16,UBR5,ESR2	0.0162048
miR-17-5p	40	1804	14	REGULATION_OF_CYCLIN_DEPENDENT_PROTEIN_KINASE_ACTIVITY	0.00135889	BCCIP,CCNE2,CDC25A,CDC25C,CDK5R1,CHEK1,CKS2,DIRAS3,CCND1,CCND2,CCNG1,HEXIM1,PKMYT1,PTEN	0.0138406
miR-17-5p	453	1804	98	CELL_PROLIFERATION_GO_0008283	7.29359e-05	AIF1,ANG,BRCA2,BST2,BUB1,BUB1B,BUB3,CD33,CD86,CDC123,CDC25A,CDC25C,CDC7,CDK4,CDK5R1,CHEK1,CKS2,CSE1L,CSF1R,CUL3,DDX11,DHPS,DKC1,EMP3,FES,GAS6,HDGF,IGFBP6,IL15,IL18,ING1,KHDRBS1,KIF15,KIF2C,LGI1,LIF,MKI67,NASP,NF1,PA2G4,PCNA,PLK1,POLA1,PPM1D,PTPRC,RACGAP1,RAF1,RARRES3,RHOG,S100A11,SERPINF1,SIPA1,SKP2,STIL,TCIRG1,TIMELESS,TIMP1,TNFSF12,TPX2,TRAIP,TRIM27,TTK,E2F1,PRKRIR,BMPR2,BTG2,BTG3,CAPN1,CD28,CD…	0.00135822
miR-17-5p	110	1804	32	NEGATIVE_REGULATION_OF_RNA_METABOLIC_PROCESS	0.000109162	ATF7IP,BCOR,DNMT1,ILF3,PA2G4,RBPJ,TRIM27,VPS72,E2F1,SPI1,HMGB1,SMARCE1,NR0B1,ZNF238,CTCF,KLF12,ZNF281,ZNF202,BMP2,HEXIM1,MDM2,MDM4,MEN1,RB1,TCEAL1,MECP2,SMAD4,SMAD3,NR6A1,STAT3,ZNF174,KLF10	0.00180118
miR-17-5p	288	1804	60	IMMUNE_SYSTEM_PROCESS	0.00425232	ANXA11,APOBEC3F,APOBEC3G,AQP9,BST2,C2,C5AR1,CCL2,CCR1,CCR5,CD86,CIITA,CLEC7A,CMKLR1,CTSS,FCGR2B,FCGR3B,FCGRT,GBP2,IFITM2,IFITM3,IKBKAP,IL15,IL18,IL4R,ITGB2,LIG1,LILRB2,LTF,LY75,MR1,NCF4,PSMB10,PTPRC,SECTM1,TNFRSF14,TREM1,TRIM22,UBE2N,WAS,TCF12,CEBPB,SPI1,MNX1,ACVR1B,BCL2,CCL5,CD28,CD47,FTH1,GPI,MYH9,NOTCH2,PTGER4,SEMA7A,SOCS5,TGFB1,TLR7,TNFAIP1,RUNX1	0.0343938
miR-17-5p	42	1804	15	DNA_RECOMBINATION	0.000726043	CHEK1,EXO1,KPNA2,LIG1,RAD21,RAD51,RAD51C,RAD54B,RAD54L,UBE2N,XRCC5,HMGB1,ATRX,TGFB1,UBE2V2	0.00923192
miR-17-5p	660	1804	153	TRANSCRIPTION	6.52236e-09	ACVR2B,ANG,APEX1,APOBEC3F,APOBEC3G,ATF7IP,BCL3,BCOR,BRD8,BRIP1,CENPF,CXXC1,DEK,DNMT1,EZH2,HDAC2,HSF2,IKBKAP,ILF2,ILF3,KHDRBS1,MED13,MED17,MED20,MED24,MED27,NMI,NOD2,NUFIP1,PA2G4,POLR2B,PTRF,PTTG1,PYCARD,RBM14,RBPJ,RNPS1,SMARCB1,SMARCD1,SQSTM1,TAF5,TAF5L,TARDBP,TCERG1,TIMELESS,TNFRSF1A,TRIM22,TRIM24,TRIM27,TRIM28,TRIP13,UBE2N,VPS72,TFAP2A,ARID1A,TCF3,SREBF1,MYCN,TCF12,TCF4,CEBPB,CEBPD,YBX1,E2F1,E2…	2.69047e-07
miR-17-5p	193	1804	46	POSITIVE_REGULATION_OF_CELLULAR_METABOLIC_PROCESS	0.000727363	ANG,ATF7IP,BCL3,CLCF1,EGF,ILF2,ILF3,MAPT,MED13,MED17,NUFIP1,RAD51,RBM14,SMARCD1,SQSTM1,TLR3,TNFRSF1A,TPP1,TRIM28,UBE2N,ARID1A,TCF3,TCF4,SPI1,SMARCC1,CTCF,PLAGL1,ABCA1,AKTIP,CCND1,CCND2,CD28,DYRK2,EPAS1,ERCC2,HSP90AA1,MED12,TGFB1,TLR7,HIF1A,CLOCK,NPAS2,SMAD3,TP53,RUNX1,ZNF423	0.00923192
miR-17-5p	589	1804	124	POSITIVE_REGULATION_OF_BIOLOGICAL_PROCESS	3.15012e-05	ACVR2B,ANG,APOL3,ATF7IP,BCL3,BIRC5,BST2,C2,CARD9,CASP1,CASP4,CASP8,CD86,CDC123,CDC7,CDK4,CDK5R1,CIDEB,CLCF1,CUL3,DCC,DDX11,DHPS,DPF1,ECT2,EGF,FAS,GSK3B,IL15,IL18,ILF2,ILF3,LIF,MAPT,MED13,MED17,NF1,NOD2,NUFIP1,NUSAP1,PCBP4,PTPRC,PYCARD,RAD51,RBM14,RHOG,SECTM1,SERPINF1,SMARCD1,SQSTM1,STIM1,TCIRG1,TIA1,TIMP1,TLR2,TLR3,TNFRSF1A,TNFSF10,TNFSF12,TOP2A,TPP1,TRADD,TRAIP,TRIM28,TRIM38,TRIP6,TTK,UBE2C,UBE2…	0.000633866
miR-17-5p	8	1804	8	MITOTIC_SPINDLE_ORGANIZATION_AND_BIOGENESIS	2.50359e-07	KIF11,KIF23,PRC1,SMC1A,SMC3,STMN1,TTK,RAN	7.64986e-06
miR-17-5p	27	1804	11	TRANSCRIPTION_INITIATION_FROM_RNA_POLYMERASE_II_PROMOTER	0.0010558	MED13,MED17,MED24,MED27,TAF5,E2F3,GTF2I,MAZ,MED12,MED16,E2F2	0.0120977
miR-17-5p	223	1804	48	NEGATIVE_REGULATION_OF_METABOLIC_PROCESS	0.00522671	ATF7IP,BACE2,BCL3,BCOR,CAPG,CDT1,CENPF,DNMT1,ILF3,KHDRBS1,LIMA1,PA2G4,RBPJ,S100A11,SET,TIMELESS,TIMP1,TRIM27,VPS72,E2F1,SPI1,HMGB1,SMARCE1,NR0B1,ZNF238,CTCF,KLF12,ZNF281,ZNF202,ATXN1,BMP2,CDKN1A,HEXIM1,MDM2,MDM4,MEN1,PER1,RB1,TCEAL1,TGFB1,MECP2,SMAD4,SMAD3,NR6A1,STAT3,ZNF423,ZNF174,KLF10	0.0414619
miR-17-5p	683	1804	158	REGULATION_OF_METABOLIC_PROCESS	4.23474e-09	ACVR2B,ANG,ATF7IP,BACE2,BCL3,BCOR,BRD8,BRIP1,CAPG,CDT1,CENPF,CLCF1,CXXC1,DEK,DNMT1,EGF,EZH2,HDAC2,HSPB1,IKBKAP,ILF2,ILF3,IRAK3,ITGB2,KHDRBS1,KPNA2,LIMA1,MAPT,MCM7,MED13,MED17,MED20,MED27,NOD2,NPC2,NUFIP1,PA2G4,PYCARD,RAD51,RBM14,RBPJ,S100A11,SET,SMARCB1,SMARCD1,SQSTM1,SRPK1,TIMELESS,TIMP1,TLK2,TLR3,TNFRSF1A,TPP1,TRIM22,TRIM27,TRIM28,UBE2N,VPS72,TFAP2A,ARID1A,TCF3,SREBF1,MYCN,TCF12,TCF4,E2F1,SPI1,…	1.8842e-07
miR-17-5p	51	1804	16	CELL_CYCLE_ARREST_GO_0007050	0.00236565	AIF1,CDC123,CUL3,KHDRBS1,PA2G4,PCBP4,RPRM,PLAGL1,EIF4G2,NOTCH2,PPP1R15A,STK11,TGFB1,MYC,SMAD3,TP53	0.0219288
miR-17-5p	11	1804	6	ANDROGEN_RECEPTOR_SIGNALING_PATHWAY	0.00262558	MED13,MED17,MED24,ARID1A,MED12,MED16	0.0240678
miR-17-5p	70	1804	36	MITOSIS	8.82849e-13	AURKA,BIRC5,BUB1,BUB1B,CCNA2,CDC25C,CENPE,DDX11,EGF,ESPL1,KIF11,KIF15,KIF22,KIF2C,KNTC1,MAD2L1,NCAPH,NDC80,NEK2,NUSAP1,PCBP4,PLK1,SMC1A,SMC3,SMC4,TARDBP,TPX2,TTK,UBE2C,ZWINT,PBRM1,CD28,CIT,PKMYT1,RAN,TGFB1	9.10438e-11
miR-17-5p	273	1804	108	CELL_CYCLE_GO_0007049	0	AIF1,AURKA,BCCIP,BIRC5,BRCA2,BUB1,BUB1B,CCNA2,CCNE2,CCNG2,CDC123,CDC20,CDC25A,CDC25C,CDC7,CDK4,CDK5R1,CDT1,CENPE,CENPF,CHEK1,CKAP5,CKS2,CUL3,DBF4,DDX11,DIRAS3,EGF,ESPL1,FANCG,FBXO5,GPS1,KHDRBS1,KIF11,KIF15,KIF22,KIF23,KIF2C,KNTC1,KPNA2,MAD2L1,MCM2,MYH10,NASP,NCAPH,NDC80,NEK2,NUSAP1,PA2G4,PCBP4,PLK1,POLA1,POLD1,POLE,PRC1,PTPRC,RACGAP1,RAD21,RAD51,RAD54B,RAD54L,RPRM,SH3BP4,SKP2,SMC1A,SMC3,SMC4,STMN…	0
miR-17-5p	529	1804	129	REGULATION_OF_NUCLEOBASENUCLEOSIDENUCLEOTIDE_AND_NUCLEIC_ACID_METABOLIC_PROCESS	4.33936e-09	ACVR2B,ATF7IP,BCL3,BCOR,BRD8,BRIP1,CDT1,CENPF,CXXC1,DEK,DNMT1,EZH2,HDAC2,IKBKAP,ILF2,ILF3,KHDRBS1,KPNA2,MED13,MED17,MED20,MED27,NOD2,NUFIP1,PA2G4,PYCARD,RAD51,RBM14,RBPJ,S100A11,SET,SMARCB1,SMARCD1,SQSTM1,SRPK1,TIMELESS,TLK2,TNFRSF1A,TRIM22,TRIM27,TRIM28,UBE2N,VPS72,TFAP2A,ARID1A,TCF3,SREBF1,MYCN,TCF12,TCF4,E2F1,SPI1,TFAM,UBTF,SOX12,HMGB1,HMGB2,SMARCE1,MNX1,SMARCC1,NRF1,NR0B1,POU4F1,SP100,PATZ1,Z…	1.8842e-07
miR-17-5p	16	1804	9	SISTER_CHROMATID_SEGREGATION	0.000156606	CENPE,DDX11,ESPL1,NCAPH,NDC80,NUSAP1,SMC1A,SMC4,ZWINT	0.00251645
miR-17-5p	181	1804	43	CYTOSKELETON_ORGANIZATION_AND_BIOGENESIS	0.00114139	ANG,CAPG,CENPJ,CKAP5,CLASP2,DBN1,KIF11,KIF23,KIF2C,KIF4A,KPNA2,LIMA1,MAPT,MTSS1,MYH10,NF1,NUSAP1,PRC1,RAC3,RACGAP1,SMC1A,SMC3,STMN1,TTK,TUBG1,WASF1,ABI2,ARHGAP10,CRK,DNAJB6,FSCN1,KIF1A,KLHL20,LASP1,LIMK1,MAP7,MYH9,PAFAH1B1,PDPK1,RAN,RND3,TMED10,WASL	0.0125144
miR-17-5p	58	1804	23	MRNA_METABOLIC_PROCESS	4.09802e-06	CPSF6,CSTF2,CSTF3,DHX15,ELAVL4,HNRNPA0,HNRNPR,KHDRBS1,KHSRP,LSM3,NONO,SF3B3,SFPQ,SNRPD1,SRPK1,CPSF1,GEMIN8,PABPC1,PAIP1,PTBP1,SF1,SMG1,ZFP36	9.94373e-05
miR-17-5p	15	1804	7	POSITIVE_REGULATION_OF_CELL_CYCLE	0.00355647	BIRC5,EGF,NUSAP1,ASNS,CCND1,CCND2,CD28	0.0305634
miR-17-5p	101	1804	37	CHROMOSOME_ORGANIZATION_AND_BIOGENESIS	6.29543e-08	ACD,CENPE,CHAF1A,DDX11,DFFB,DKC1,ESPL1,EZH2,HDAC2,HIRIP3,NASP,NCAPH,NDC80,NUSAP1,RBM14,SAFB,SET,SMARCD1,SMC1A,SMC4,SUV39H2,TLK2,TOP2A,UBE2N,ZWINT,ARID1A,SATB1,HMGB1,PBRM1,SMARCE1,SMARCC1,HUWE1,MAP3K12,MSH3,NAP1L1,PTGES3,RPS6KA5	2.16405e-06
miR-17-5p	411	1804	109	REGULATION_OF_RNA_METABOLIC_PROCESS	4.94593e-10	ATF7IP,BCOR,BRD8,BRIP1,CXXC1,DEK,DNMT1,EZH2,HDAC2,IKBKAP,ILF2,ILF3,MED13,MED17,MED20,MED27,NUFIP1,PA2G4,RBM14,RBPJ,SMARCB1,SMARCD1,SQSTM1,SRPK1,TNFRSF1A,TRIM22,TRIM27,TRIM28,VPS72,TFAP2A,ARID1A,TCF3,SREBF1,MYCN,TCF12,TCF4,E2F1,SPI1,TFAM,UBTF,SOX12,HMGB1,HMGB2,SMARCE1,MNX1,SMARCC1,NRF1,NR0B1,POU4F1,SP100,PATZ1,ZNF238,CTCF,PLAGL1,KLF12,VEZF1,ZNF281,ZNF202,ZNF146,ZNF74,ATRX,BMP2,CHD4,CRK,ELAVL2,EPAS…	3.13877e-08
miR-17-5p	60	1804	22	ESTABLISHMENT_AND_OR_MAINTENANCE_OF_CHROMATIN_ARCHITECTURE	2.85843e-05	CHAF1A,EZH2,HDAC2,HIRIP3,NASP,RBM14,SAFB,SET,SMARCD1,SUV39H2,TLK2,UBE2N,ARID1A,SATB1,HMGB1,PBRM1,SMARCE1,SMARCC1,HUWE1,MAP3K12,NAP1L1,RPS6KA5	0.000589551
miR-17-5p	557	1804	123	POSITIVE_REGULATION_OF_CELLULAR_PROCESS	3.10917e-06	ACVR2B,ANG,APOL3,ATF7IP,BCL3,BIRC5,BST2,CARD9,CASP1,CASP4,CASP8,CD86,CDC123,CDC7,CDK4,CDK5R1,CIDEB,CLCF1,CUL3,DCC,DDX11,DHPS,DPF1,ECT2,EGF,FAS,GSK3B,IL15,IL18,ILF2,ILF3,LIF,MAPT,MED13,MED17,NF1,NOD2,NUFIP1,NUSAP1,PCBP4,PTPRC,PYCARD,RAD51,RBM14,RHOG,SECTM1,SERPINF1,SMARCD1,SQSTM1,STIM1,TCIRG1,TIA1,TIMP1,TLR2,TLR3,TNFRSF1A,TNFSF10,TNFSF12,TOP2A,TPP1,TRADD,TRAIP,TRIM28,TRIM38,TRIP6,TTK,UBE2C,UBE2N,A…	7.77292e-05
miR-17-5p	47	1804	16	DNA_DEPENDENT_DNA_REPLICATION	0.000893125	CDT1,EXO1,MCM3,MSH6,POLA1,POLG2,PRIM1,RAD51,REV3L,RFC3,RFC4,S100A11,TFAM,HMGB2,MSH3,RPA2	0.0105261
miR-17-5p	418	1804	101	TRANSCRIPTION_FROM_RNA_POLYMERASE_II_PROMOTER	3.48552e-07	APEX1,ATF7IP,BRD8,BRIP1,DEK,DNMT1,HSF2,IKBKAP,MED13,MED17,MED20,MED24,MED27,NMI,NUFIP1,POLR2B,PTTG1,RBM14,SMARCB1,SMARCD1,SQSTM1,TAF5,TAF5L,TARDBP,TCERG1,TNFRSF1A,TRIM24,TRIM27,TRIM28,TRIP13,VPS72,TFAP2A,SREBF1,MYCN,TCF12,CEBPB,CEBPD,YBX1,E2F1,E2F3,ETV1,SPI1,GTF2I,SOX12,HMGB1,HMGB2,SMARCE1,MNX1,SMARCC1,NRF1,POU4F1,ZNF238,CTCF,MAZ,PLAGL1,KLF12,VEZF1,ZNF281,ZNF202,ASH1L,CHD4,CRK,EPAS1,ERCC2,HEXIM1,…	9.9157e-06
miR-17-5p	57	1804	18	INTERPHASE_OF_MITOTIC_CELL_CYCLE	0.00119273	BIRC5,CDC25C,CDC7,CDK4,CENPF,CUL3,DBF4,DDX11,KHDRBS1,KPNA2,POLA1,POLD1,POLE,SKP2,E2F1,ACVR1B,CDKN1A,PPP6C	0.0127793
miR-17-5p	583	1804	121	NEGATIVE_REGULATION_OF_BIOLOGICAL_PROCESS	7.55327e-05	AATF,AIF1,ANG,ANXA1,ANXA4,APOBEC3F,APOBEC3G,ATF7IP,BACE2,BCL3,BCOR,BIRC5,BRCA2,CAPG,CCL2,CD33,CDC123,CDT1,CENPF,CHEK1,CIAPIN1,CLCF1,CUL3,DNMT1,EMP3,FAS,GSK3B,HSPB1,IGFBP6,ILF3,ING1,KHDRBS1,LIF,LIMA1,NF1,NOTCH1,PA2G4,PCBP4,PIK3R2,PPM1D,PTPRC,RARRES3,RBPJ,RPRM,S100A11,SERPINF1,SET,SOCS3,STAB1,TIMELESS,TIMP1,TNFAIP3,TRIM27,VPS72,E2F1,SPI1,HMGB1,SMARCE1,NR0B1,PRKRIR,ZNF238,CTCF,PLAGL1,KLF12,ZNF281,ZN…	0.00135822
miR-17-5p	16	1804	7	BASE_EXCISION_REPAIR	0.00551332	APEX1,MSH6,TDG,HMGB1,HMGB2,MSH3,TP53	0.0433189
miR-17-5p	305	1804	67	REGULATION_OF_APOPTOSIS	0.000627374	AATF,ANXA1,ANXA4,BCL3,BIRC5,CASP4,CCL2,CDK5R1,CIAPIN1,CIDEB,CLCF1,CTSB,CUL3,DCC,DPF1,FAS,GSK3B,HSPB1,NF1,PCBP4,PIK3R2,PTPRC,PYCARD,SOCS3,TIA1,TLR2,TNFSF10,TNFSF12,TOP2A,TRADD,TRAIP,HMGB1,PLAGL1,ACVR1B,ASNS,BCL2,BCL2L11,BCL2L2,BNIP2,CD28,CDKN1A,CYCS,DAPK3,DNAJB6,DYRK2,ERCC2,F2R,GLO1,HIP1,IER3,MAPK1,MCL1,NOTCH2,PEA15,PPP2R1A,PRKCA,PTEN,SH3GLB1,SON,STK17B,TAX1BP1,TGFB1,VEGFA,YWHAZ,SMAD3,TP53,RUNX3	0.00834812
miR-17-5p	9	1804	9	SPINDLE_ORGANIZATION_AND_BIOGENESIS	3.73645e-08	KIF11,KIF23,PRC1,SMC1A,SMC3,STMN1,TTK,TUBG1,RAN	1.40117e-06
miR-17-5p	306	1804	67	REGULATION_OF_PROGRAMMED_CELL_DEATH	0.000688461	AATF,ANXA1,ANXA4,BCL3,BIRC5,CASP4,CCL2,CDK5R1,CIAPIN1,CIDEB,CLCF1,CTSB,CUL3,DCC,DPF1,FAS,GSK3B,HSPB1,NF1,PCBP4,PIK3R2,PTPRC,PYCARD,SOCS3,TIA1,TLR2,TNFSF10,TNFSF12,TOP2A,TRADD,TRAIP,HMGB1,PLAGL1,ACVR1B,ASNS,BCL2,BCL2L11,BCL2L2,BNIP2,CD28,CDKN1A,CYCS,DAPK3,DNAJB6,DYRK2,ERCC2,F2R,GLO1,HIP1,IER3,MAPK1,MCL1,NOTCH2,PEA15,PPP2R1A,PRKCA,PTEN,SH3GLB1,SON,STK17B,TAX1BP1,TGFB1,VEGFA,YWHAZ,SMAD3,TP53,RUNX3	0.00901556
miR-17-5p	150	1804	45	RESPONSE_TO_DNA_DAMAGE_STIMULUS	1.94665e-06	APEX1,BCL3,BRCA2,CCNA2,CHEK1,CIDEB,CSNK1E,EXO1,FANCC,FANCG,FEN1,GADD45G,LIG1,MCM7,MSH6,PCBP4,POLA1,POLD1,POLE,POLE2,POLQ,RAD21,RAD51,RAD51C,RAD54B,RAD54L,RECQL4,RFC3,SMC1A,TDG,UBE2N,HMGB1,HMGB2,ATRX,BTG2,DYRK2,ERCC2,FANCA,MSH3,PPP1R15A,REV1,TOPORS,UBE2V2,UBR5,TP53	5.01872e-05
miR-17-5p	564	1804	113	INTRACELLULAR_SIGNALING_CASCADE	0.000539925	ANG,APOL3,BCL3,BST2,C5AR1,CARD9,CASP1,CASP8,CCL2,CCNA2,CCR1,CHEK1,CIDEB,CLCF1,CLEC7A,CRKL,DFFB,DIRAS3,ECT2,EGF,FPR1,GADD45G,GNA15,GPS1,GSK3B,HRH1,ICK,MAP3K4,MAP4K5,MED13,MED17,MED24,NF1,NMI,NOD2,PCBP4,PLCB2,RHOG,RRAS,SECTM1,SHC1,SMC1A,SOCS3,SQSTM1,SRPK1,STMN1,TLK2,TNFAIP3,TNFRSF1A,TNFSF10,TOP2A,TRADD,TREM1,TRIM38,TRIP6,UBE2N,ARID1A,STAT5A,ABCA1,AKAP11,ARHGAP1,ARHGAP5,CAP1,CASP2,CYCS,DAPK3,DNM1L,D…	0.0075498
miR-17-5p	488	1804	118	REGULATION_OF_TRANSCRIPTION	3.37742e-08	ACVR2B,ATF7IP,BCL3,BCOR,BRD8,BRIP1,CENPF,CXXC1,DEK,DNMT1,EZH2,HDAC2,IKBKAP,ILF2,ILF3,KHDRBS1,MED13,MED17,MED20,MED27,NOD2,NUFIP1,PA2G4,PYCARD,RBM14,RBPJ,SMARCB1,SMARCD1,SQSTM1,TIMELESS,TNFRSF1A,TRIM22,TRIM27,TRIM28,UBE2N,VPS72,TFAP2A,ARID1A,TCF3,SREBF1,MYCN,TCF12,TCF4,E2F1,SPI1,TFAM,UBTF,SOX12,HMGB1,HMGB2,SMARCE1,MNX1,SMARCC1,NRF1,NR0B1,POU4F1,SP100,PATZ1,ZNF238,CTCF,PLAGL1,KLF12,VEZF1,ZNF281,ZNF…	1.32684e-06
miR-17-5p	158	1804	58	REGULATION_OF_CELL_CYCLE	1.10653e-11	AIF1,BCCIP,BIRC5,BUB1,BUB1B,CCNA2,CCNE2,CCNG2,CDC123,CDC25A,CDC25C,CDC7,CDK5R1,CDT1,CHEK1,CKS2,CUL3,DIRAS3,EGF,FANCG,FBXO5,KHDRBS1,KNTC1,MAD2L1,NEK2,NUSAP1,PA2G4,PCBP4,PTPRC,RPRM,SMC1A,TIMELESS,TTK,UBE2C,ZWINT,PLAGL1,ASNS,BMP2,BTG3,CCND1,CCND2,CCNG1,CD28,EIF4G2,ERCC2,HEXIM1,NOTCH2,PKMYT1,PPP1R15A,PTEN,RB1,STK11,TGFB1,MYC,FOXC1,SMAD3,TP53,RUNX3	8.45607e-10
miR-17-5p	121	1804	30	POSITIVE_REGULATION_OF_TRANSCRIPTION	0.00305362	ATF7IP,BCL3,ILF2,ILF3,MED13,MED17,NUFIP1,RBM14,SMARCD1,SQSTM1,TNFRSF1A,TRIM28,ARID1A,TCF3,TCF4,SPI1,SMARCC1,CTCF,PLAGL1,EPAS1,ERCC2,MED12,TGFB1,HIF1A,CLOCK,NPAS2,SMAD3,TP53,RUNX1,ZNF423	0.0270885
miR-17-5p	383	1804	80	APOPTOSIS_GO	0.000991543	AATF,ANXA1,ANXA4,BCL3,BIRC5,CASP4,CASP8,CCL2,CDK5R1,CIAPIN1,CIDEB,CLCF1,CSE1L,CTSB,CUL3,DCC,DFFB,DPF1,ESPL1,FAS,GSK3B,HSPB1,NF1,PCBP4,PIK3R2,PTPRC,PYCARD,RAF1,SOCS3,TIA1,TLR2,TNFSF10,TNFSF12,TOP2A,TRADD,TRAIP,E2F1,HMGB1,PLAGL1,ACVR1B,ASNS,ATG12,BCL2,BCL2L11,BCL2L2,BNIP2,CASP2,CD28,CDKN1A,CYCS,DAPK3,DNAJB6,DNM1L,DYRK2,ERCC2,F2R,GLO1,HIP1,IER3,MAPK1,MCL1,MDM4,NOTCH2,PEA15,PPP1R15A,PPP2R1A,PRKCA,PTE…	0.0115214
miR-17-5p	72	1804	36	M_PHASE_OF_MITOTIC_CELL_CYCLE	2.63078e-12	AURKA,BIRC5,BUB1,BUB1B,CCNA2,CDC25C,CENPE,DDX11,EGF,ESPL1,KIF11,KIF15,KIF22,KIF2C,KNTC1,MAD2L1,NCAPH,NDC80,NEK2,NUSAP1,PCBP4,PLK1,SMC1A,SMC3,SMC4,TARDBP,TPX2,TTK,UBE2C,ZWINT,PBRM1,CD28,CIT,PKMYT1,RAN,TGFB1	2.41155e-10
miR-17-5p	8	1804	5	CHROMOSOME_CONDENSATION	0.00282667	DFFB,NCAPH,NUSAP1,SMC4,TOP2A	0.0256264
miR-17-5p	72	1804	22	REGULATION_OF_I_KAPPAB_KINASE_NF_KAPPAB_CASCADE	0.000594836	APOL3,BST2,CARD9,CASP1,CASP8,ECT2,NOD2,SECTM1,SQSTM1,TNFAIP3,TNFRSF1A,TNFSF10,TRADD,TRIM38,UBE2N,F2R,MAP3K3,RHOC,TMEM9B,TNFRSF10B,TRAF3IP2,TSPAN6	0.008179
miR-17-5p	23	1804	9	G1_S_TRANSITION_OF_MITOTIC_CELL_CYCLE	0.00415255	CDC7,CDK4,CUL3,DBF4,POLE,SKP2,ACVR1B,CDKN1A,PPP6C	0.0339194
miR-106a	226	1229	53	DNA_METABOLIC_PROCESS	4.48469e-09	CDT1,CHEK1,CSNK1E,DBF4,DFFB,DKC1,DNASE2,DNMT1,DNMT3B,EGF,EXO1,FANCC,FANCG,FEN1,GADD45G,KPNA2,MCM2,MCM7,MSH6,NASP,POLA1,POLD4,POLE,POLG2,POLQ,PRIM1,RAD21,RAD51,RAD54L,RFC3,RFC4,RNASEH2A,S100A11,SET,SMC1A,TDG,TLK2,TOP2A,XRCC5,HMGB1,HMGB2,ATM,BTG2,CYCS,MSH3,PURA,RAD23B,RAN,SUMO1,UBE2V2,TFAM,TERF2,TP53	2.84605e-07
miR-106a	717	1229	126	RNA_METABOLIC_PROCESS	3.61855e-10	APOBEC3F,APOBEC3G,BCOR,BRIP1,CPSF6,CSTF3,CXXC1,DEK,DHX15,DKC1,DNMT1,ELAVL4,EZH2,HDAC2,HNRNPA0,HNRNPR,HNRPDL,HSF2,ILF2,ILF3,KHDRBS1,LSM3,MED13,MED20,NONO,POLR2B,PRIM1,PTTG1,RBPJ,RNASE2,RNASEH2A,RNPS1,SFPQ,SMARCD1,SNRPD1,SNRPF,SQSTM1,SRPK1,TAF5,TAF5L,TARDBP,TCERG1,TNFRSF1A,TRIM22,TRIM24,TRIM28,TRIP13,VPS72,TCF3,SREBF1,MYCN,TCF4,CEBPB,YBX1,E2F1,E2F3,ETV1,SPI1,SOX12,HMGB1,HMGB2,SMARCE1,MNX1,SMARCC1,P…	2.71391e-08
miR-106a	117	1229	25	DNA_REPAIR	0.000260401	CSNK1E,EXO1,FANCC,FANCG,FEN1,GADD45G,MSH6,POLA1,POLE,POLQ,RAD21,RAD51,RAD54L,RFC3,SMC1A,TDG,HMGB1,HMGB2,ATM,BTG2,MSH3,RAD23B,SUMO1,UBE2V2,TP53	0.00376896
miR-106a	19	1229	9	MITOTIC_CELL_CYCLE_CHECKPOINT	4.17033e-05	BUB1,BUB1B,CCNA2,KNTC1,MAD2L1,PCBP4,TTK,ZWINT,ATM	0.000839151
miR-106a	176	1229	32	NEGATIVE_REGULATION_OF_NUCLEOBASENUCLEOSIDENUCLEOTIDE_AND_NUCLEIC_ACID_METABOLIC_PROCESS	0.000848037	BCL3,BCOR,CDT1,CENPF,DNMT1,ILF3,KHDRBS1,RBPJ,S100A11,SET,TIMELESS,VPS72,E2F1,SPI1,HMGB1,SMARCE1,ZNF238,CTCF,KLF12,ZNF202,ATXN1,BMP2,MDM2,RB1,SUMO1,MECP2,SMAD4,SMAD2,TERF2,STAT3,ZNF174,KLF10	0.0104423
miR-106a	13	1229	6	CYTOKINESIS	0.00101757	BIRC5,MYH10,NUSAP1,PRC1,RACGAP1,MYH9	0.0123455
miR-106a	220	1229	36	NEGATIVE_REGULATION_OF_CELLULAR_METABOLIC_PROCESS	0.00289829	BCL3,BCOR,CDT1,CENPF,DNMT1,ILF3,KHDRBS1,LIMA1,RBPJ,S100A11,SET,TIMELESS,TIMP1,VPS72,E2F1,SPI1,HMGB1,SMARCE1,ZNF238,CTCF,KLF12,ZNF202,ATXN1,BMP2,CDKN1A,IL10,MDM2,RB1,SUMO1,MECP2,SMAD4,SMAD2,TERF2,STAT3,ZNF174,KLF10	0.0310531
miR-106a	96	1229	23	POSITIVE_REGULATION_OF_SIGNAL_TRANSDUCTION	7.39991e-05	ACVR2B,APOL3,BST2,CASP1,CASP8,CLCF1,ECT2,EGF,NOD2,TNFRSF1A,TRADD,TRIM38,ACVR1B,BCL10,F2R,FKBP1A,NOTCH2,RHOC,TFG,TMEM9B,TNFRSF10B,TRAF3IP2,TSPAN6	0.0012459
miR-106a	506	1229	76	CELL_DEVELOPMENT	0.000336352	AATF,ANXA1,ANXA4,BCL3,BIRC5,CASP4,CASP8,CCL2,CDK5R1,CEP57,CIDEB,CLCF1,CSE1L,CTSB,DCC,DFFB,DPF1,ESPL1,FAS,NF1,PCBP4,PIK3R2,PTK2B,PYCARD,RACGAP1,RAF1,SERPINF1,SOCS3,TGFB3,TLR2,TNFSF12,TOP2A,TRADD,TRAIP,TRIM28,E2F1,HMGB1,POU4F1,PLAGL1,ACVR1B,ATG12,BCL10,BCL2L11,BCL2L2,BMP2,BNIP2,CASP7,CD28,CDKN1A,CUL4A,CYCS,DNAJB6,DYRK2,EIF2B2,EIF4G2,F2R,FASTK,GLO1,HIP1,HIPK3,MAPK1,MYH11,NOTCH2,PARD3,PEA15,PHLDA2,PP…	0.00478432
miR-106a	1432	1229	222	BIOPOLYMER_METABOLIC_PROCESS	1.58068e-11	ANXA1,APH1B,APOBEC3F,APOBEC3G,AURKA,B3GALT4,BCOR,BRIP1,CCL2,CDC20,CDT1,CHEK1,CLCF1,CPSF6,CSNK1E,CSTF3,CXXC1,DBF4,DEK,DFFB,DHX15,DKC1,DNASE2,DNMT1,DNMT3B,EGF,ELAVL4,EXO1,EZH2,FANCC,FANCG,FEN1,FES,GAA,GADD45G,HDAC2,HNRNPA0,HNRNPR,HNRPDL,HSF2,ICK,ILF2,ILF3,IRAK3,KHDRBS1,KPNA2,LSM3,MAP3K6,MCM2,MCM7,MED13,MED20,MSH6,NASP,NONO,PLK3,PLK4,POLA1,POLD4,POLE,POLG2,POLQ,POLR2B,PPM1D,PRIM1,PTK2B,PTPN18,PTTG1,…	1.44896e-09
miR-106a	242	1229	40	MACROMOLECULAR_COMPLEX_ASSEMBLY	0.0014473	CHAF1A,FANCC,FAS,HFE,MED13,NOD2,PPIH,PTK2B,RAD51,SET,SLC7A7,SNRPD1,STOM,TAF5,TAPBP,WAS,E2F3,HMGB1,MAZ,BCL10,CAPZA2,DICER1,EIF2B2,EIF4A2,EIF4G2,EIF4H,MDM2,MED16,MED17,MYH11,PARD3,PEX13,PPP2R1A,PTRF,SF3A1,SF3B3,WASL,ZFYVE9,SMAD4,TP53	0.0170575
miR-106a	1065	1229	195	NUCLEOBASENUCLEOSIDENUCLEOTIDE_AND_NUCLEIC_ACID_METABOLIC_PROCESS	0	ACVR2B,AMPD3,APOBEC3F,APOBEC3G,BCL3,BCOR,BRIP1,CDT1,CENPF,CHEK1,CPSF6,CRMP1,CSNK1E,CSTF3,CTPS,CXXC1,DBF4,DEK,DFFB,DHX15,DIRAS3,DKC1,DNASE2,DNMT1,DNMT3B,EGF,ELAVL4,EXO1,EZH2,FANCC,FANCG,FEN1,GADD45G,HDAC2,HNRNPA0,HNRNPR,HNRPDL,HSF2,ILF2,ILF3,KHDRBS1,KPNA2,LSM3,MCM2,MCM7,MED13,MED20,MSH6,NASP,NOD2,NONO,POLA1,POLD4,POLE,POLG2,POLQ,POLR2B,PRIM1,PRPSAP2,PTTG1,PYCARD,RAD21,RAD51,RAD54L,RBPJ,REXO2,RFC3,…	0
miR-106a	177	1229	34	RESPONSE_TO_ENDOGENOUS_STIMULUS	0.000206388	BCL3,CCNA2,CHEK1,CIDEB,CLEC7A,CSNK1E,EXO1,FANCC,FANCG,FEN1,GADD45G,MCM7,MSH6,PCBP4,POLA1,POLE,POLQ,RAD21,RAD51,RAD54L,RFC3,SMC1A,TDG,HMGB1,HMGB2,ATM,BTG2,DYRK2,EIF2B2,MSH3,RAD23B,SUMO1,UBE2V2,TP53	0.00309582
miR-106a	566	1229	97	TRANSCRIPTION_DNA_DEPENDENT	1.54431e-07	BCOR,BRIP1,CXXC1,DEK,DNMT1,EZH2,HDAC2,HSF2,ILF2,ILF3,MED13,MED20,POLR2B,PTTG1,RBPJ,SMARCD1,SQSTM1,TAF5,TAF5L,TARDBP,TCERG1,TNFRSF1A,TRIM22,TRIM24,TRIM28,TRIP13,VPS72,TCF3,SREBF1,MYCN,TCF4,CEBPB,YBX1,E2F1,E2F3,ETV1,SPI1,SOX12,HMGB1,HMGB2,SMARCE1,MNX1,SMARCC1,POU4F1,SP100,PATZ1,ZNF238,CTCF,MAZ,PLAGL1,KLF12,VEZF1,ZNF202,ZNF74,BCL10,BMP2,CRK,ELAVL2,MDM2,MED16,MED17,MLLT1,NOTCH2,POLR2D,PRKAR1A,PTRF,RB…	6.70557e-06
miR-106a	96	1229	37	M_PHASE	1.67644e-13	AURKA,BIRC5,BUB1,BUB1B,CCNA2,CDC25C,CENPE,CHEK1,EGF,ESPL1,KIF11,KIF15,KIF2C,KNTC1,KPNA2,MAD2L1,NCAPH,NDC80,NEK2,NUSAP1,PCBP4,PLK1,RAD21,RAD51,RAD54L,SMC1A,SMC3,SMC4,TARDBP,TPX2,TTK,UBE2C,ZWINT,PBRM1,ATM,CD28,RAN	1.72883e-11
miR-106a	384	1229	65	PROGRAMMED_CELL_DEATH	2.68524e-05	AATF,ANXA1,ANXA4,BCL3,BIRC5,CASP4,CASP8,CCL2,CDK5R1,CIDEB,CLCF1,CSE1L,CTSB,DCC,DFFB,DPF1,ESPL1,FAS,NF1,PCBP4,PIK3R2,PTK2B,PYCARD,RAF1,SOCS3,TLR2,TNFSF12,TOP2A,TRADD,TRAIP,E2F1,HMGB1,PLAGL1,ACVR1B,ATG12,BCL10,BCL2L11,BCL2L2,BNIP2,CASP7,CD28,CDKN1A,CUL4A,CYCS,DNAJB6,DYRK2,F2R,FASTK,GLO1,HIP1,HIPK3,MAPK1,NOTCH2,PEA15,PHLDA2,PPP2R1A,PTEN,SGPL1,SH3GLB1,TAX1BP1,VDAC1,VEGFA,YWHAZ,TP53,RUNX3	0.000651565
miR-106a	74	1229	16	MICROTUBULE_BASED_PROCESS	0.00279847	CENPJ,KIF11,KIF2C,KIF4A,KPNA2,LIMA1,NUSAP1,PRC1,SMC1A,SMC3,STMN1,TTK,TUBG1,KIF23,MAP7,RAN	0.0303782
miR-106a	397	1229	68	ORGANELLE_ORGANIZATION_AND_BIOGENESIS	1.17862e-05	CENPE,CENPJ,CHAF1A,DBN1,DFFB,DKC1,ESPL1,EZH2,GAA,HDAC2,KIF11,KIF2C,KIF4A,KPNA2,LIMA1,MTSS1,MYH10,MYO7A,NASP,NCAPH,NDC80,NF1,NUSAP1,PRC1,RAC3,RACGAP1,SAFB,SET,SMARCD1,SMC1A,SMC3,SMC4,STMN1,SUV39H2,TLK2,TOP2A,TTK,TUBG1,WASF1,ZWINT,SATB1,HMGB1,PBRM1,SMARCE1,SMARCC1,ABI2,ARPC4,CRK,CYCS,DNAJB6,HIP1,KIF23,LASP1,LIMK1,MAP7,MSH3,MYH11,MYH9,PDPK1,PEX13,RAB22A,RAN,RPS6KA5,TIMM17A,WASL,TFAM,TERF2,TP53	0.000318312
miR-106a	110	1229	22	NEGATIVE_REGULATION_OF_TRANSCRIPTION_DNA_DEPENDENT	0.00150103	BCOR,DNMT1,ILF3,RBPJ,VPS72,E2F1,SPI1,HMGB1,SMARCE1,ZNF238,CTCF,KLF12,ZNF202,BMP2,MDM2,RB1,MECP2,SMAD4,SMAD2,STAT3,ZNF174,KLF10	0.0171993
miR-106a	33	1229	16	REGULATION_OF_MITOSIS	2.72822e-08	BIRC5,BUB1,BUB1B,CCNA2,CDC25C,EGF,KNTC1,MAD2L1,NEK2,NUSAP1,PCBP4,TTK,UBE2C,ZWINT,ATM,CD28	1.50052e-06
miR-106a	31	1229	13	MICROTUBULE_CYTOSKELETON_ORGANIZATION_AND_BIOGENESIS	4.33983e-06	CENPJ,KIF11,KIF2C,NUSAP1,PRC1,SMC1A,SMC3,STMN1,TTK,TUBG1,KIF23,MAP7,RAN	0.000123461
miR-106a	63	1229	18	INTERPHASE	3.76495e-05	BIRC5,CDC25C,CDC7,CDK4,CENPF,DBF4,KHDRBS1,KPNA2,POLA1,POLE,SKP2,TIMELESS,E2F1,ACVR1B,BCAT1,CDKN1A,CUL4A,RB1	0.000812085
miR-106a	88	1229	22	I_KAPPAB_KINASE_NF_KAPPAB_CASCADE	5.30432e-05	APOL3,BCL3,BST2,CASP1,CASP8,ECT2,NOD2,SQSTM1,TNFAIP3,TNFRSF1A,TRADD,TRIM38,TRIP6,BCL10,F2R,FKBP1A,RHOC,TFG,TMEM9B,TNFRSF10B,TRAF3IP2,TSPAN6	0.000972459
miR-106a	166	1229	59	CELL_CYCLE_PROCESS	0	AURKA,BIRC5,BUB1,BUB1B,CCNA2,CDC25C,CDC7,CDK4,CENPE,CENPF,CHEK1,DBF4,EGF,ESPL1,FBXO5,KHDRBS1,KIF11,KIF15,KIF2C,KNTC1,KPNA2,MAD2L1,MYH10,NCAPH,NDC80,NEK2,NUSAP1,PCBP4,PLK1,POLA1,POLE,PRC1,RACGAP1,RAD21,RAD51,RAD54L,SKP2,SMC1A,SMC3,SMC4,STMN1,TARDBP,TIMELESS,TPX2,TTK,TUBG1,UBE2C,ZWINT,E2F1,PBRM1,ACVR1B,ATM,BCAT1,CD28,CDKN1A,CUL4A,KIF23,RAN,RB1	0
miR-106a	171	1229	31	REGULATION_OF_SIGNAL_TRANSDUCTION	0.00106571	ACVR2B,APOL3,BST2,CASP1,CASP8,CLCF1,ECT2,EGF,GNG4,NF1,NOD2,SHC1,SQSTM1,TNFAIP3,TNFRSF1A,TRADD,TRIM38,ACVR1B,BCL10,F2R,FKBP1A,NOTCH2,PTEN,RHOC,TFG,TMEM9B,TNFRSF10B,TRAF3IP2,TSPAN6,SMAD4,SMAD2	0.0127421
miR-106a	15	1229	8	MITOTIC_SISTER_CHROMATID_SEGREGATION	3.83895e-05	CENPE,ESPL1,NCAPH,NDC80,NUSAP1,SMC1A,SMC4,ZWINT	0.000812085
miR-106a	558	1229	87	NEGATIVE_REGULATION_OF_CELLULAR_PROCESS	3.25532e-05	AATF,AIF1,ANXA1,ANXA4,BCL3,BCOR,BIRC5,CCL2,CD33,CDT1,CENPF,CHEK1,CLCF1,DNMT1,EMP3,FAS,IGFBP6,ILF3,ING1,KHDRBS1,LIMA1,NF1,PCBP4,PIK3R2,PPM1D,RARRES3,RBPJ,RPRM,S100A11,SET,SOCS3,TIMELESS,TIMP1,TNFAIP3,VPS72,E2F1,SPI1,HMGB1,SMARCE1,PRKRIR,ZNF238,CTCF,PLAGL1,KLF12,ZNF202,ACVR1B,ATXN1,B4GALT7,BCL10,BCL2L2,BMP2,BNIP2,BTG2,BTG3,CAPRIN2,CD28,CDKN1A,CLIC4,CUL4A,DCBLD2,EIF4G2,GLO1,HIPK3,IL10,MDM2,NOTCH2,PE…	0.000767327
miR-106a	379	1229	59	REGULATION_OF_DEVELOPMENTAL_PROCESS	0.000618352	AATF,ANXA1,ANXA4,BCL3,BIRC5,CASP4,CCL2,CDK5R1,CENPF,CIDEB,CLCF1,CTSB,DCC,DPF1,FAS,NF1,PCBP4,PIK3R2,PYCARD,SERPINF1,SOCS3,TLR2,TNFSF12,TOP2A,TRADD,TRAIP,SPI1,HMGB1,PLAGL1,ACVR1B,BCL10,BCL2L11,BCL2L2,BNIP2,CD28,CDKN1A,CUL4A,CYCS,DNAJB6,DYRK2,F2R,FASTK,GLO1,HIP1,HIPK3,MAPK1,MYH9,NOTCH2,PEA15,PPP2R1A,PTEN,SH3GLB1,SOCS5,TAX1BP1,VEGFA,YWHAZ,TP53,RUNX3,RUNX1	0.00797094
miR-106a	567	1229	98	RNA_BIOSYNTHETIC_PROCESS	8.71474e-08	BCOR,BRIP1,CXXC1,DEK,DNMT1,EZH2,HDAC2,HSF2,ILF2,ILF3,MED13,MED20,POLR2B,PRIM1,PTTG1,RBPJ,SMARCD1,SQSTM1,TAF5,TAF5L,TARDBP,TCERG1,TNFRSF1A,TRIM22,TRIM24,TRIM28,TRIP13,VPS72,TCF3,SREBF1,MYCN,TCF4,CEBPB,YBX1,E2F1,E2F3,ETV1,SPI1,SOX12,HMGB1,HMGB2,SMARCE1,MNX1,SMARCC1,POU4F1,SP100,PATZ1,ZNF238,CTCF,MAZ,PLAGL1,KLF12,VEZF1,ZNF202,ZNF74,BCL10,BMP2,CRK,ELAVL2,MDM2,MED16,MED17,MLLT1,NOTCH2,POLR2D,PRKAR1A,P…	3.99426e-06
miR-106a	134	1229	52	MITOTIC_CELL_CYCLE	0	AURKA,BIRC5,BUB1,BUB1B,CCNA2,CDC25C,CDC7,CDK4,CENPE,CENPF,DBF4,EGF,ESPL1,FBXO5,KHDRBS1,KIF11,KIF15,KIF2C,KNTC1,KPNA2,MAD2L1,NCAPH,NDC80,NEK2,NUSAP1,PCBP4,PLK1,POLA1,POLE,PRC1,SKP2,SMC1A,SMC3,SMC4,STMN1,TARDBP,TPX2,TTK,UBE2C,ZWINT,E2F1,PBRM1,ACVR1B,ATM,BCAT1,BTG3,CD28,CDKN1A,CUL4A,KIF23,RAN,FOXC1	0
miR-106a	150	1229	52	CELL_CYCLE_PHASE	4.44089e-16	AURKA,BIRC5,BUB1,BUB1B,CCNA2,CDC25C,CDC7,CDK4,CENPE,CENPF,CHEK1,DBF4,EGF,ESPL1,KHDRBS1,KIF11,KIF15,KIF2C,KNTC1,KPNA2,MAD2L1,NCAPH,NDC80,NEK2,NUSAP1,PCBP4,PLK1,POLA1,POLE,RAD21,RAD51,RAD54L,SKP2,SMC1A,SMC3,SMC4,TARDBP,TIMELESS,TPX2,TTK,UBE2C,ZWINT,E2F1,PBRM1,ACVR1B,ATM,BCAT1,CD28,CDKN1A,CUL4A,RAN,RB1	7.32747e-14
miR-106a	67	1229	18	POSITIVE_REGULATION_OF_I_KAPPAB_KINASE_NF_KAPPAB_CASCADE	9.17254e-05	APOL3,BST2,CASP1,CASP8,ECT2,NOD2,TNFRSF1A,TRADD,TRIM38,BCL10,F2R,FKBP1A,RHOC,TFG,TMEM9B,TNFRSF10B,TRAF3IP2,TSPAN6	0.00145526
miR-106a	43	1229	17	CELL_CYCLE_CHECKPOINT_GO_0000075	4.03817e-07	BIRC5,BUB1,BUB1B,CCNA2,CCNE2,CCNG2,CDT1,CHEK1,FANCG,KNTC1,MAD2L1,PCBP4,SMC1A,TTK,ZWINT,ATM,RB1	1.44847e-05
miR-106a	263	1229	48	REGULATION_OF_TRANSCRIPTION_FROM_RNA_POLYMERASE_II_PROMOTER	4.47919e-05	BRIP1,DEK,DNMT1,MED13,MED20,SMARCD1,SQSTM1,TNFRSF1A,TRIM28,VPS72,SREBF1,MYCN,E2F1,SPI1,SOX12,HMGB1,HMGB2,SMARCE1,MNX1,SMARCC1,POU4F1,ZNF238,CTCF,PLAGL1,KLF12,VEZF1,ZNF202,CRK,MDM2,MED17,PRKAR1A,RB1,SOD2,SRCAP,TCEB1,HIF1A,SPIB,FOXK2,TCF7L2,MECP2,SMAD2,TP53,RUNX1,STAT3,ZNF174,SP4,KLF10,MTF1	0.00085938
miR-106a	28	1229	11	CHROMOSOME_SEGREGATION	4.97626e-05	CENPE,CENPF,ESPL1,NCAPH,NDC80,NUSAP1,SMC1A,SMC4,SRPK1,TOP2A,ZWINT	0.00093305
miR-106a	455	1229	66	RESPONSE_TO_STRESS	0.0020022	AIF1,ANXA1,APOL3,AQP9,BCL3,CCNA2,CHEK1,CIDEB,CSNK1E,DNAJB5,EXO1,F13A1,FANCC,FANCG,FEN1,GADD45G,MCM7,MSH6,NF1,NUDT1,PCBP4,POLA1,POLE,POLQ,PRDX6,PTK2B,RAD21,RAD51,RAD54L,RFC3,SMC1A,SQSTM1,TDG,TNFRSF1A,WAS,SREBF1,CEBPB,HMGB1,HMGB2,PRKRIR,ATM,BTG2,CCL5,DCBLD2,DNAJB4,DYRK2,EIF2B2,F2R,F2RL2,F2RL3,HSPA4L,ITGA2,MAPK14,MAPK9,MSH3,PRNP,RAD23B,RPS6KA5,SOD2,SUMO1,UBE2V2,VEGFA,HIF1A,SMAD4,TP53,NFE2L1	0.0226276
miR-106a	673	1229	110	REGULATION_OF_CELLULAR_METABOLIC_PROCESS	2.74606e-07	ACVR2B,BCL3,BCOR,BRIP1,CDT1,CENPF,CLCF1,CXXC1,DEK,DNMT1,EGF,EZH2,HDAC2,ILF2,ILF3,KHDRBS1,KPNA2,LIMA1,MCM7,MED13,MED20,NOD2,NPC2,PYCARD,RAD51,RBPJ,S100A11,SET,SMARCD1,SQSTM1,SRPK1,TIMELESS,TIMP1,TLK2,TLR3,TNFRSF1A,TRIM22,TRIM28,VPS72,TCF3,SREBF1,MYCN,TCF4,E2F1,SPI1,SOX12,HMGB1,HMGB2,SMARCE1,MNX1,SMARCC1,POU4F1,SP100,PATZ1,ZNF238,CTCF,PLAGL1,KLF12,VEZF1,ZNF202,ZNF74,ACVR1B,ATXN1,BCL10,BMP2,CCND1,CD…	1.13275e-05
miR-106a	575	1229	96	REGULATION_OF_GENE_EXPRESSION	6.2002e-07	ACVR2B,BCL3,BCOR,BRIP1,CDK4,CENPF,CXXC1,DEK,DIRAS3,DNMT1,DNMT3B,EZH2,HDAC2,ILF2,ILF3,KHDRBS1,MED13,MED20,NOD2,PYCARD,RBPJ,SMARCD1,SQSTM1,TIMELESS,TLR3,TNFRSF1A,TRIM22,TRIM28,VPS72,TCF3,SREBF1,MYCN,TCF4,E2F1,SPI1,SOX12,HMGB1,HMGB2,SMARCE1,MNX1,SMARCC1,POU4F1,SP100,PATZ1,ZNF238,CTCF,PLAGL1,KLF12,VEZF1,ZNF202,ZNF74,ACVR1B,ATXN1,BCL10,BMP2,CD28,CRK,DICER1,EIF2B2,EIF4A2,EIF4G2,EIF4H,ELAVL2,IL10,MDM2,M…	1.96737e-05
miR-106a	258	1229	41	CELLULAR_COMPONENT_ASSEMBLY	0.0027001	CHAF1A,FANCC,FAS,HFE,MED13,NOD2,PPIH,PTK2B,RAD51,SET,SLC7A7,SNRPD1,STOM,TAF5,TAPBP,WAS,E2F3,HMGB1,MAZ,BCL10,CAPZA2,DICER1,EIF2B2,EIF4A2,EIF4G2,EIF4H,HIP1,MDM2,MED16,MED17,MYH11,PARD3,PEX13,PPP2R1A,PTRF,SF3A1,SF3B3,WASL,ZFYVE9,SMAD4,TP53	0.0297011
miR-106a	15	1229	7	CELL_DIVISION	0.000348654	BIRC5,MYH10,NUSAP1,PRC1,RACGAP1,MYH9,PARD3	0.00487524
miR-106a	237	1229	44	PROTEIN_KINASE_CASCADE	6.05743e-05	APOL3,BCL3,BST2,C5AR1,CASP1,CASP8,CCL2,CLCF1,ECT2,EGF,FPR1,GADD45G,ICK,MAP3K6,NF1,NOD2,SHC1,SOCS3,SQSTM1,SRPK1,TNFAIP3,TNFRSF1A,TRADD,TRIM38,TRIP6,STAT5A,AKAP11,BCL10,DUSP2,F2R,FKBP1A,MAP3K2,MAPK14,MAPK9,MKNK2,PTEN,RHOC,RPS6KA5,TFG,TMEM9B,TNFRSF10B,TRAF3IP2,TSPAN6,STAT3	0.00108639
miR-106a	406	1229	74	REGULATION_OF_TRANSCRIPTIONDNA_DEPENDENT	4.39397e-07	BCOR,BRIP1,CXXC1,DEK,DNMT1,EZH2,HDAC2,ILF2,ILF3,MED13,MED20,RBPJ,SMARCD1,SQSTM1,TNFRSF1A,TRIM22,TRIM28,VPS72,TCF3,SREBF1,MYCN,TCF4,E2F1,SPI1,SOX12,HMGB1,HMGB2,SMARCE1,MNX1,SMARCC1,POU4F1,SP100,PATZ1,ZNF238,CTCF,PLAGL1,KLF12,VEZF1,ZNF202,ZNF74,BCL10,BMP2,CRK,ELAVL2,MDM2,MED17,NOTCH2,PRKAR1A,RB1,RPS6KA5,SOD2,SRCAP,TCEB1,TRAPPC2,HIF1A,SPIB,FOXK2,TFAM,TCF7L2,MECP2,SMAD4,SMAD2,TP53,NR2C2,RUNX1,STAT3,E…	1.51043e-05
miR-106a	48	1229	16	MRNA_PROCESSING_GO_0006397	1.19608e-05	CPSF6,CSTF3,DHX15,ELAVL4,HNRNPA0,HNRNPR,KHDRBS1,LSM3,NONO,SFPQ,SNRPD1,SRPK1,GEMIN8,SF3A1,SF3B3,SLBP	0.000318312
miR-106a	157	1229	28	NEGATIVE_REGULATION_OF_TRANSCRIPTION	0.00233037	BCL3,BCOR,CENPF,DNMT1,ILF3,KHDRBS1,RBPJ,TIMELESS,VPS72,E2F1,SPI1,HMGB1,SMARCE1,ZNF238,CTCF,KLF12,ZNF202,ATXN1,BMP2,MDM2,RB1,SUMO1,MECP2,SMAD4,SMAD2,STAT3,ZNF174,KLF10	0.0259805
miR-106a	87	1229	25	DNA_REPLICATION	1.10265e-06	CDT1,DBF4,DKC1,EGF,EXO1,MCM2,MCM7,MSH6,NASP,POLA1,POLD4,POLE,POLG2,PRIM1,RAD51,RFC3,RFC4,RNASEH2A,S100A11,SET,HMGB2,MSH3,PURA,TFAM,TERF2	3.24888e-05
miR-106a	453	1229	69	CELL_PROLIFERATION_GO_0008283	0.00041897	AIF1,BST2,BUB1,BUB1B,CD33,CD86,CDC25A,CDC25C,CDC7,CDK4,CDK5R1,CHEK1,CKS2,CSE1L,DKC1,EMP3,FES,GAS6,IGFBP6,IL15,ING1,KHDRBS1,KIF15,KIF2C,MKI67,NASP,NF1,PCNA,PLK1,POLA1,PPM1D,PTK2B,RACGAP1,RAF1,RARRES3,S100A11,SERPINF1,SIPA1,SKP2,TCIRG1,TIMELESS,TIMP1,TNFSF12,TPX2,TRAIP,TTK,E2F1,PRKRIR,B4GALT7,BCAT1,BTG2,BTG3,BUB3,CD28,CDKN1A,CUL4A,FGFR1OP,LRPAP1,MDM2,NOTCH2,PTEN,QSOX1,SSTR2,TGFBR2,UBE2V2,VEGFA,TP53…	0.00576083
miR-106a	110	1229	22	NEGATIVE_REGULATION_OF_RNA_METABOLIC_PROCESS	0.00150103	BCOR,DNMT1,ILF3,RBPJ,VPS72,E2F1,SPI1,HMGB1,SMARCE1,ZNF238,CTCF,KLF12,ZNF202,BMP2,MDM2,RB1,MECP2,SMAD4,SMAD2,STAT3,ZNF174,KLF10	0.0171993
miR-106a	660	1229	111	TRANSCRIPTION	5.25386e-08	ACVR2B,APOBEC3F,APOBEC3G,BCL3,BCOR,BRIP1,CENPF,CXXC1,DEK,DNMT1,EZH2,HDAC2,HSF2,ILF2,ILF3,KHDRBS1,MED13,MED20,NOD2,POLR2B,PTTG1,PYCARD,RBPJ,RNPS1,SMARCD1,SQSTM1,TAF5,TAF5L,TARDBP,TCERG1,TIMELESS,TNFRSF1A,TRIM22,TRIM24,TRIM28,TRIP13,VPS72,TCF3,SREBF1,MYCN,TCF4,CEBPB,YBX1,E2F1,E2F3,ETV1,SPI1,SOX12,HMGB1,HMGB2,SMARCE1,MNX1,SMARCC1,POU4F1,SP100,CREBL2,PATZ1,ZNF238,CTCF,MAZ,PLAGL1,KLF12,VEZF1,ZNF202,ZN…	2.70902e-06
miR-106a	589	1229	85	POSITIVE_REGULATION_OF_BIOLOGICAL_PROCESS	0.000569422	ACVR2B,APOL3,BCL3,BIRC5,BST2,CASP1,CASP4,CASP8,CD86,CDC7,CDK4,CDK5R1,CIDEB,CLCF1,DCC,DPF1,ECT2,EGF,FAS,IL15,ILF2,ILF3,MED13,NF1,NOD2,NUSAP1,PCBP4,PTK2B,PYCARD,RAD51,SERPINF1,SMARCD1,SQSTM1,TCIRG1,TIMP1,TLR2,TLR3,TNFRSF1A,TNFSF12,TOP2A,TRADD,TRAIP,TRIM28,TRIM38,TRIP6,TTK,UBE2C,TCF3,TCF4,SPI1,SMARCC1,CTCF,PLAGL1,ACVR1B,BCL10,BCL2L11,CCND1,CD28,CDKN1A,CUL4A,DYRK2,F2R,FASTK,FGFR1OP,FKBP1A,MAPK1,MED17…	0.00745671
miR-106a	8	1229	8	MITOTIC_SPINDLE_ORGANIZATION_AND_BIOGENESIS	1.15324e-08	KIF11,PRC1,SMC1A,SMC3,STMN1,TTK,KIF23,RAN	6.79591e-07
miR-106a	223	1229	36	NEGATIVE_REGULATION_OF_METABOLIC_PROCESS	0.00364804	BCL3,BCOR,CDT1,CENPF,DNMT1,ILF3,KHDRBS1,LIMA1,RBPJ,S100A11,SET,TIMELESS,TIMP1,VPS72,E2F1,SPI1,HMGB1,SMARCE1,ZNF238,CTCF,KLF12,ZNF202,ATXN1,BMP2,CDKN1A,IL10,MDM2,RB1,SUMO1,MECP2,SMAD4,SMAD2,TERF2,STAT3,ZNF174,KLF10	0.0380967
miR-106a	683	1229	111	REGULATION_OF_METABOLIC_PROCESS	3.24826e-07	ACVR2B,BCL3,BCOR,BRIP1,CDT1,CENPF,CLCF1,CXXC1,DEK,DNMT1,EGF,EZH2,HDAC2,ILF2,ILF3,IRAK3,KHDRBS1,KPNA2,LIMA1,MCM7,MED13,MED20,NOD2,NPC2,PYCARD,RAD51,RBPJ,S100A11,SET,SMARCD1,SQSTM1,SRPK1,TIMELESS,TIMP1,TLK2,TLR3,TNFRSF1A,TRIM22,TRIM28,VPS72,TCF3,SREBF1,MYCN,TCF4,E2F1,SPI1,SOX12,HMGB1,HMGB2,SMARCE1,MNX1,SMARCC1,POU4F1,SP100,PATZ1,ZNF238,CTCF,PLAGL1,KLF12,VEZF1,ZNF202,ZNF74,ACVR1B,ATXN1,BCL10,BMP2,CC…	1.2761e-05
miR-106a	70	1229	32	MITOSIS	2.44249e-14	AURKA,BIRC5,BUB1,BUB1B,CCNA2,CDC25C,CENPE,EGF,ESPL1,KIF11,KIF15,KIF2C,KNTC1,MAD2L1,NCAPH,NDC80,NEK2,NUSAP1,PCBP4,PLK1,SMC1A,SMC3,SMC4,TARDBP,TPX2,TTK,UBE2C,ZWINT,PBRM1,ATM,CD28,RAN	3.35842e-12
miR-106a	273	1229	84	CELL_CYCLE_GO_0007049	0	AIF1,AURKA,BCCIP,BIRC5,BUB1,BUB1B,CCNA2,CCNE2,CCNG2,CDC20,CDC25A,CDC25C,CDC7,CDK4,CDK5R1,CDT1,CENPE,CENPF,CHEK1,CKS2,DBF4,DIRAS3,EGF,ESPL1,FANCG,FBXO5,KHDRBS1,KIF11,KIF15,KIF2C,KNTC1,KPNA2,MAD2L1,MCM2,MYH10,NASP,NCAPH,NDC80,NEK2,NUSAP1,PCBP4,PLK1,POLA1,POLE,PRC1,RACGAP1,RAD21,RAD51,RAD54L,RPRM,SH3BP4,SKP2,SMC1A,SMC3,SMC4,STMN1,TARDBP,TIMELESS,TPX2,TTK,TUBG1,UBE2C,ZWINT,E2F1,PBRM1,PLAGL1,ACVR1B,AT…	0
miR-106a	529	1229	93	REGULATION_OF_NUCLEOBASENUCLEOSIDENUCLEOTIDE_AND_NUCLEIC_ACID_METABOLIC_PROCESS	8.36409e-08	ACVR2B,BCL3,BCOR,BRIP1,CDT1,CENPF,CXXC1,DEK,DNMT1,EZH2,HDAC2,ILF2,ILF3,KHDRBS1,KPNA2,MED13,MED20,NOD2,PYCARD,RAD51,RBPJ,S100A11,SET,SMARCD1,SQSTM1,SRPK1,TIMELESS,TLK2,TNFRSF1A,TRIM22,TRIM28,VPS72,TCF3,SREBF1,MYCN,TCF4,E2F1,SPI1,SOX12,HMGB1,HMGB2,SMARCE1,MNX1,SMARCC1,POU4F1,SP100,PATZ1,ZNF238,CTCF,PLAGL1,KLF12,VEZF1,ZNF202,ZNF74,ACVR1B,ATXN1,BCL10,BMP2,CRK,ELAVL2,MDM2,MED17,NOTCH2,PRKAR1A,RB1,RPS6…	3.99426e-06
miR-106a	16	1229	8	SISTER_CHROMATID_SEGREGATION	6.99138e-05	CENPE,ESPL1,NCAPH,NDC80,NUSAP1,SMC1A,SMC4,ZWINT	0.00122721
miR-106a	181	1229	33	CYTOSKELETON_ORGANIZATION_AND_BIOGENESIS	0.000674835	CENPJ,DBN1,KIF11,KIF2C,KIF4A,KPNA2,LIMA1,MTSS1,MYH10,NF1,NUSAP1,PRC1,RAC3,RACGAP1,SMC1A,SMC3,STMN1,TTK,TUBG1,WASF1,ABI2,ARPC4,CRK,DNAJB6,KIF23,LASP1,LIMK1,MAP7,MYH11,MYH9,PDPK1,RAN,WASL	0.00856521
miR-106a	58	1229	17	MRNA_METABOLIC_PROCESS	4.29317e-05	CPSF6,CSTF3,DHX15,ELAVL4,HNRNPA0,HNRNPR,KHDRBS1,LSM3,NONO,SFPQ,SNRPD1,SRPK1,GEMIN8,SF3A1,SF3B3,SLBP,SMG1	0.000843302
miR-106a	101	1229	28	CHROMOSOME_ORGANIZATION_AND_BIOGENESIS	5.7241e-07	CENPE,CHAF1A,DFFB,DKC1,ESPL1,EZH2,HDAC2,NASP,NCAPH,NDC80,NUSAP1,SAFB,SET,SMARCD1,SMC1A,SMC4,SUV39H2,TLK2,TOP2A,ZWINT,SATB1,HMGB1,PBRM1,SMARCE1,SMARCC1,MSH3,RPS6KA5,TERF2	1.88895e-05
miR-106a	411	1229	75	REGULATION_OF_RNA_METABOLIC_PROCESS	3.49549e-07	BCOR,BRIP1,CXXC1,DEK,DNMT1,EZH2,HDAC2,ILF2,ILF3,MED13,MED20,RBPJ,SMARCD1,SQSTM1,SRPK1,TNFRSF1A,TRIM22,TRIM28,VPS72,TCF3,SREBF1,MYCN,TCF4,E2F1,SPI1,SOX12,HMGB1,HMGB2,SMARCE1,MNX1,SMARCC1,POU4F1,SP100,PATZ1,ZNF238,CTCF,PLAGL1,KLF12,VEZF1,ZNF202,ZNF74,BCL10,BMP2,CRK,ELAVL2,MDM2,MED17,NOTCH2,PRKAR1A,RB1,RPS6KA5,SOD2,SRCAP,TCEB1,TRAPPC2,HIF1A,SPIB,FOXK2,TFAM,TCF7L2,MECP2,SMAD4,SMAD2,TP53,NR2C2,RUNX1,S…	1.31081e-05
miR-106a	60	1229	15	ESTABLISHMENT_AND_OR_MAINTENANCE_OF_CHROMATIN_ARCHITECTURE	0.000795666	CHAF1A,EZH2,HDAC2,NASP,SAFB,SET,SMARCD1,SUV39H2,TLK2,SATB1,HMGB1,PBRM1,SMARCE1,SMARCC1,RPS6KA5	0.00994582
miR-106a	557	1229	85	POSITIVE_REGULATION_OF_CELLULAR_PROCESS	8.71157e-05	ACVR2B,APOL3,BCL3,BIRC5,BST2,CASP1,CASP4,CASP8,CD86,CDC7,CDK4,CDK5R1,CIDEB,CLCF1,DCC,DPF1,ECT2,EGF,FAS,IL15,ILF2,ILF3,MED13,NF1,NOD2,NUSAP1,PCBP4,PTK2B,PYCARD,RAD51,SERPINF1,SMARCD1,SQSTM1,TCIRG1,TIMP1,TLR2,TLR3,TNFRSF1A,TNFSF12,TOP2A,TRADD,TRAIP,TRIM28,TRIM38,TRIP6,TTK,UBE2C,TCF3,TCF4,SPI1,SMARCC1,CTCF,PLAGL1,ACVR1B,BCL10,BCL2L11,CCND1,CD28,CDKN1A,CUL4A,DYRK2,F2R,FASTK,FGFR1OP,FKBP1A,MAPK1,MED17…	0.00140922
miR-106a	47	1229	14	DNA_DEPENDENT_DNA_REPLICATION	0.000165987	CDT1,EXO1,MSH6,POLA1,POLG2,PRIM1,RAD51,RFC3,RFC4,S100A11,HMGB2,MSH3,PURA,TFAM	0.00253591
miR-106a	418	1229	69	TRANSCRIPTION_FROM_RNA_POLYMERASE_II_PROMOTER	3.53159e-05	BRIP1,DEK,DNMT1,HSF2,MED13,MED20,POLR2B,PTTG1,SMARCD1,SQSTM1,TAF5,TAF5L,TARDBP,TCERG1,TNFRSF1A,TRIM24,TRIM28,TRIP13,VPS72,SREBF1,MYCN,CEBPB,YBX1,E2F1,E2F3,ETV1,SPI1,SOX12,HMGB1,HMGB2,SMARCE1,MNX1,SMARCC1,POU4F1,ZNF238,CTCF,MAZ,PLAGL1,KLF12,VEZF1,ZNF202,CRK,MDM2,MED16,MED17,MLLT1,POLR2D,PRKAR1A,RB1,SKIL,SOD2,SRCAP,TCEB1,HIF1A,SPIB,FOXK2,TCF7L2,MECP2,SMAD2,TP53,NFAT5,RUNX3,RUNX1,STAT3,NFE2L1,ZNF174…	0.000787449
miR-106a	57	1229	16	INTERPHASE_OF_MITOTIC_CELL_CYCLE	0.000126732	BIRC5,CDC25C,CDC7,CDK4,CENPF,DBF4,KHDRBS1,KPNA2,POLA1,POLE,SKP2,E2F1,ACVR1B,BCAT1,CDKN1A,CUL4A	0.00197272
miR-106a	583	1229	90	NEGATIVE_REGULATION_OF_BIOLOGICAL_PROCESS	3.49141e-05	AATF,AIF1,ANXA1,ANXA4,APOBEC3F,APOBEC3G,BCL3,BCOR,BIRC5,CCL2,CD33,CDT1,CENPF,CHEK1,CLCF1,DNMT1,EMP3,FAS,IGFBP6,ILF3,ING1,KHDRBS1,LIMA1,NF1,PCBP4,PIK3R2,PPM1D,RARRES3,RBPJ,RPRM,S100A11,SERPINF1,SET,SOCS3,TIMELESS,TIMP1,TNFAIP3,VPS72,E2F1,SPI1,HMGB1,SMARCE1,PRKRIR,ZNF238,CTCF,PLAGL1,KLF12,ZNF202,ACVR1B,ATXN1,B4GALT7,BCL10,BCL2L2,BMP2,BNIP2,BTG2,BTG3,CAPRIN2,CD28,CDKN1A,CLIC4,CUL4A,DCBLD2,EIF4G2,GLO…	0.000787449
miR-106a	16	1229	6	BASE_EXCISION_REPAIR	0.00362976	MSH6,TDG,HMGB1,HMGB2,MSH3,TP53	0.0380967
miR-106a	305	1229	53	REGULATION_OF_APOPTOSIS	7.23079e-05	AATF,ANXA1,ANXA4,BCL3,BIRC5,CASP4,CCL2,CDK5R1,CIDEB,CLCF1,CTSB,DCC,DPF1,FAS,NF1,PCBP4,PIK3R2,PYCARD,SOCS3,TLR2,TNFSF12,TOP2A,TRADD,TRAIP,HMGB1,PLAGL1,ACVR1B,BCL10,BCL2L11,BCL2L2,BNIP2,CD28,CDKN1A,CUL4A,CYCS,DNAJB6,DYRK2,F2R,FASTK,GLO1,HIP1,HIPK3,MAPK1,NOTCH2,PEA15,PPP2R1A,PTEN,SH3GLB1,TAX1BP1,VEGFA,YWHAZ,TP53,RUNX3	0.00124279
miR-106a	9	1229	9	SPINDLE_ORGANIZATION_AND_BIOGENESIS	1.17011e-09	KIF11,PRC1,SMC1A,SMC3,STMN1,TTK,TUBG1,KIF23,RAN	8.04451e-08
miR-106a	306	1229	53	REGULATION_OF_PROGRAMMED_CELL_DEATH	7.90121e-05	AATF,ANXA1,ANXA4,BCL3,BIRC5,CASP4,CCL2,CDK5R1,CIDEB,CLCF1,CTSB,DCC,DPF1,FAS,NF1,PCBP4,PIK3R2,PYCARD,SOCS3,TLR2,TNFSF12,TOP2A,TRADD,TRAIP,HMGB1,PLAGL1,ACVR1B,BCL10,BCL2L11,BCL2L2,BNIP2,CD28,CDKN1A,CUL4A,CYCS,DNAJB6,DYRK2,F2R,FASTK,GLO1,HIP1,HIPK3,MAPK1,NOTCH2,PEA15,PPP2R1A,PTEN,SH3GLB1,TAX1BP1,VEGFA,YWHAZ,TP53,RUNX3	0.0013037
miR-106a	150	1229	32	RESPONSE_TO_DNA_DAMAGE_STIMULUS	3.95866e-05	BCL3,CCNA2,CHEK1,CIDEB,CSNK1E,EXO1,FANCC,FANCG,FEN1,GADD45G,MCM7,MSH6,PCBP4,POLA1,POLE,POLQ,RAD21,RAD51,RAD54L,RFC3,SMC1A,TDG,HMGB1,HMGB2,ATM,BTG2,DYRK2,MSH3,RAD23B,SUMO1,UBE2V2,TP53	0.000816474
miR-106a	564	1229	82	INTRACELLULAR_SIGNALING_CASCADE	0.000563496	APOL3,BCL3,BST2,C5AR1,CASP1,CASP8,CCL2,CCNA2,CHEK1,CIDEB,CLCF1,CLEC7A,DFFB,DIRAS3,ECT2,EGF,FPR1,GADD45G,ICK,MAP3K6,MED13,NF1,NOD2,PCBP4,PLCB2,SHC1,SMC1A,SOCS3,SQSTM1,SRPK1,STMN1,TLK2,TNFAIP3,TNFRSF1A,TOP2A,TRADD,TREM1,TRIM38,TRIP6,STAT5A,ADCYAP1,AKAP11,ARHGAP1,ARHGAP5,BCL10,CASP7,CYCS,DUSP2,DYRK2,F2R,F2RL3,FKBP1A,GNB1,HIP1,LIMK1,MAP3K2,MAPK14,MAPK9,MED16,MED17,MKNK2,NOTCH2,PARD3,PDPK1,PRKACB,PRKA…	0.00745671
miR-106a	488	1229	84	REGULATION_OF_TRANSCRIPTION	8.98021e-07	ACVR2B,BCL3,BCOR,BRIP1,CENPF,CXXC1,DEK,DNMT1,EZH2,HDAC2,ILF2,ILF3,KHDRBS1,MED13,MED20,NOD2,PYCARD,RBPJ,SMARCD1,SQSTM1,TIMELESS,TNFRSF1A,TRIM22,TRIM28,VPS72,TCF3,SREBF1,MYCN,TCF4,E2F1,SPI1,SOX12,HMGB1,HMGB2,SMARCE1,MNX1,SMARCC1,POU4F1,SP100,PATZ1,ZNF238,CTCF,PLAGL1,KLF12,VEZF1,ZNF202,ZNF74,ACVR1B,ATXN1,BCL10,BMP2,CRK,ELAVL2,MDM2,MED17,NOTCH2,PRKAR1A,RB1,RPS6KA5,SOD2,SRCAP,SUMO1,TCEB1,TRAPPC2,HIF1A…	2.74395e-05
miR-106a	158	1229	45	REGULATION_OF_CELL_CYCLE	8.57084e-11	AIF1,BCCIP,BIRC5,BUB1,BUB1B,CCNA2,CCNE2,CCNG2,CDC25A,CDC25C,CDC7,CDK5R1,CDT1,CHEK1,CKS2,DIRAS3,EGF,FANCG,FBXO5,KHDRBS1,KNTC1,MAD2L1,NEK2,NUSAP1,PCBP4,RPRM,SMC1A,TIMELESS,TTK,UBE2C,ZWINT,PLAGL1,ATM,BMP2,BTG3,CCND1,CD28,CUL4A,EIF4G2,NOTCH2,PTEN,RB1,FOXC1,TP53,RUNX3	7.07095e-09
miR-106a	383	1229	65	APOPTOSIS_GO	2.46958e-05	AATF,ANXA1,ANXA4,BCL3,BIRC5,CASP4,CASP8,CCL2,CDK5R1,CIDEB,CLCF1,CSE1L,CTSB,DCC,DFFB,DPF1,ESPL1,FAS,NF1,PCBP4,PIK3R2,PTK2B,PYCARD,RAF1,SOCS3,TLR2,TNFSF12,TOP2A,TRADD,TRAIP,E2F1,HMGB1,PLAGL1,ACVR1B,ATG12,BCL10,BCL2L11,BCL2L2,BNIP2,CASP7,CD28,CDKN1A,CUL4A,CYCS,DNAJB6,DYRK2,F2R,FASTK,GLO1,HIP1,HIPK3,MAPK1,NOTCH2,PEA15,PHLDA2,PPP2R1A,PTEN,SGPL1,SH3GLB1,TAX1BP1,VDAC1,VEGFA,YWHAZ,TP53,RUNX3	0.000617395
miR-106a	72	1229	32	M_PHASE_OF_MITOTIC_CELL_CYCLE	6.52811e-14	AURKA,BIRC5,BUB1,BUB1B,CCNA2,CDC25C,CENPE,EGF,ESPL1,KIF11,KIF15,KIF2C,KNTC1,MAD2L1,NCAPH,NDC80,NEK2,NUSAP1,PCBP4,PLK1,SMC1A,SMC3,SMC4,TARDBP,TPX2,TTK,UBE2C,ZWINT,PBRM1,ATM,CD28,RAN	7.69385e-12
miR-106a	8	1229	5	CHROMOSOME_CONDENSATION	0.000472307	DFFB,NCAPH,NUSAP1,SMC4,TOP2A	0.00638776
miR-106a	72	1229	20	REGULATION_OF_I_KAPPAB_KINASE_NF_KAPPAB_CASCADE	2.23592e-05	APOL3,BST2,CASP1,CASP8,ECT2,NOD2,SQSTM1,TNFAIP3,TNFRSF1A,TRADD,TRIM38,BCL10,F2R,FKBP1A,RHOC,TFG,TMEM9B,TNFRSF10B,TRAF3IP2,TSPAN6	0.000576447
miR-106a	23	1229	9	G1_S_TRANSITION_OF_MITOTIC_CELL_CYCLE	0.00025279	CDC7,CDK4,DBF4,POLE,SKP2,ACVR1B,BCAT1,CDKN1A,CUL4A	0.00372414
miR-181d	506	1347	81	CELL_DEVELOPMENT	0.000504856	ADAM12,AGRN,ALOX15B,AMIGO2,ANXA4,ATP2B2,BAI1,BCL2A1,BCL3,BTK,CASP4,CASP8,CCL2,CD14,CD2,CD3G,CDK5R1,CDKN1B,CIAPIN1,CIB1,CIDEB,CTSB,CUL3,CXCR4,CYFIP2,DPF1,FAS,GPR65,GZMA,HGF,HSPB1,HTATIP2,IER3,IL2RA,IL2RB,IL6,INHBA,LAMB1,MALT1,MAPT,MOAP1,NF1,NLGN1,NLRP3,NOTCH1,NRP1,NRP2,NRXN1,PCBP4,PIK3R2,PMAIP1,PML,PRDX2,PTPN6,PTPRC,PYCARD,RAF1,RHOT1,S100A4,SERPINF1,SIAH1,SLIT1,SOCS3,SPHK1,TGFB1,TIA1,TLR2,TNFAIP8,…	0.0219214
miR-181d	41	1347	12	NEGATIVE_REGULATION_OF_CELLULAR_PROTEIN_METABOLIC_PROCESS	0.00130498	APC,BACE2,BCL3,CAPG,FURIN,GSN,IL10,IL6,INHBA,LIMA1,SET,TIMP1	0.0448587
miR-181d	1423	1347	203	SIGNAL_TRANSDUCTION	8.16834e-05	ACCN2,AGRN,ANXA4,AP3S1,APC2,ARHGAP4,ARHGEF7,AXL,BAI1,BCL3,BDKRB2,BRD8,BTK,C3AR1,C5AR1,CASP1,CASP8,CCL18,CCL2,CCL5,CCL7,CCR1,CCR2,CCR5,CD14,CD2,CD33,CD3G,CDK5R1,CIDEB,CLEC4A,CLEC5A,CLEC7A,CLIC1,CLIC2,CRABP2,CRKL,CSF1R,CSNK1E,CTNND2,CXCL12,CXCL14,CXCL5,CXCL6,CXCR4,DERL2,DUSP8,ECM1,EDNRB,ENG,EPHB3,ERBB3,FAS,FCGR2B,FPR1,FYB,GAB1,GABBR1,GADD45G,GAS6,GDI1,GNA15,GNG4,GPR19,GPR65,GPS1,GPSM2,GRIA2,GRIA3,G…	0.00748765
miR-181d	384	1347	64	PROGRAMMED_CELL_DEATH	0.000665296	ALOX15B,AMIGO2,ANXA4,BCL2A1,BCL3,BTK,CASP4,CASP8,CCL2,CD14,CD2,CD3G,CDK5R1,CDKN1B,CIAPIN1,CIB1,CIDEB,CTSB,CUL3,CXCR4,CYFIP2,DPF1,FAS,GPR65,GZMA,HSPB1,HTATIP2,IER3,IL2RA,IL2RB,IL6,INHBA,MALT1,MOAP1,NF1,NLRP3,PCBP4,PIK3R2,PMAIP1,PML,PRDX2,PTPN6,PTPRC,PYCARD,RAF1,RHOT1,SIAH1,SOCS3,SPHK1,TGFB1,TIA1,TLR2,TNFAIP8,TNFSF10,TRADD,HMGB1,PLAGL1,BCL2,CBX4,CUL5,EP300,HSP90B1,IL1A,SRGN	0.0261366
miR-181d	232	1347	53	DEFENSE_RESPONSE	2.47089e-07	AIF1,AOAH,APOBEC3G,C2,C3AR1,C5AR1,CCL5,CCR1,CCR2,CCR5,CD1D,CD84,CLEC5A,COLEC12,CSF3R,CXCL6,CXCR4,CYBB,IL10RB,IL18RAP,INHBA,ITGB1,KCNN4,KLRC3,LILRA1,LILRB2,LILRB3,LY75,LY96,LYZ,MNDA,MX2,NCF1,NCF2,NLRP3,NOD1,NOD2,PTAFR,PTPRC,RNASE6,S100A8,S100A9,STAB1,TCIRG1,TGFB1,TYROBP,VPS45,WAS,CEBPB,VEZF1,BCL2,CCL22,IL1A	6.79495e-05
miR-181d	88	1347	24	I_KAPPAB_KINASE_NF_KAPPAB_CASCADE	2.35428e-05	BCL3,CASP1,CASP8,ECM1,HTR2B,IKBKE,LGALS9,LTBR,MALT1,NOD1,NOD2,RHOH,SLC20A1,SQSTM1,TNFAIP3,TNFRSF10B,TNFSF10,TRADD,TRIM38,ZDHHC17,ZNF675,FKBP1A,MAP3K3,SECTM1	0.00242873
miR-181d	128	1347	28	BEHAVIOR	0.000352403	ABAT,C5AR1,CCL18,CCL2,CCL5,CCL7,CCR2,CCR5,CMKLR1,CXCL12,CXCL14,CXCL5,CXCL6,CXCR4,DOCK2,FPR1,HPRT1,IL10,ITGB2,NF1,NOVA1,PLAU,PLAUR,PTAFR,RNASE2,SYK,CCL22,HRAS	0.0207666
miR-181d	171	1347	38	REGULATION_OF_SIGNAL_TRANSDUCTION	2.35513e-05	CASP1,CASP8,ECM1,ENG,GNG4,GRK4,HTR2B,IGF1,IKBKE,INHBA,LGALS9,LTBR,MALT1,MAPK8IP1,MDFIC,NF1,NOD1,NOD2,PTPRC,RGS2,RGS3,RHOH,SHC1,SLC20A1,SQSTM1,TGFB1,TNFAIP3,TNFRSF10B,TNFSF10,TRADD,TRIM38,ZDHHC17,ZNF675,ARF6,FKBP1A,MAP3K3,RGS16,SECTM1	0.00242873
miR-181d	558	1347	88	NEGATIVE_REGULATION_OF_CELLULAR_PROCESS	0.000482602	AIF1,ALOX15B,AMIGO2,ANXA4,APBB2,APC,BACE2,BAI1,BCL2A1,BCL3,CAPG,CCL2,CD33,CDKN1B,CIAPIN1,CUL3,DCBLD2,FAS,FURIN,GAS1,GPNMB,GSN,HSPB1,HTATIP2,IER3,IGFBP6,IL10,IL2RB,IL6,ILF3,ING1,INHBA,LIMA1,MYO16,NF1,NLRP3,NOTCH1,NOTCH4,PCBP4,PIK3R2,PML,PPM1D,PRDX2,PTPRC,RARRES1,RHOH,S100A11,SET,SIRT2,SOCS3,SPHK1,TGFB1,TGFBI,TIMP1,TNFAIP3,TNFAIP8,VPS72,ZMYND11,ARID4A,TWIST1,ID4,SPI1,HMGB1,ZEB1,ZHX2,SMARCC2,MAFB,PR…	0.0219214
miR-181d	80	1347	25	LOCOMOTORY_BEHAVIOR	1.07084e-06	C5AR1,CCL18,CCL2,CCL5,CCL7,CCR2,CCR5,CMKLR1,CXCL12,CXCL14,CXCL5,CXCL6,CXCR4,DOCK2,FPR1,IL10,ITGB2,NOVA1,PLAU,PLAUR,PTAFR,RNASE2,SYK,CCL22,HRAS	0.00022086
miR-181d	379	1347	64	REGULATION_OF_DEVELOPMENTAL_PROCESS	0.000465955	ALOX15B,AMIGO2,ANXA4,BCL2A1,BCL3,BTK,CASP4,CCL2,CD2,CD3G,CDK5R1,CDKN1B,CIAPIN1,CIDEB,CTSB,CUL3,DPF1,FAS,HSPB1,HTATIP2,IER3,IL2RB,IL6,INHBA,MALT1,MAP4K1,MAPT,MOAP1,NF1,NLGN1,NLRP3,NOTCH1,NOTCH4,PCBP4,PIK3R2,PMAIP1,PML,PRDX2,PTPRC,PYCARD,SERPINF1,SIRT2,SOCS3,SPHK1,STAB1,TGFB1,TIA1,TLR2,TNFAIP8,TNFSF10,TRADD,SPI1,HMGB1,RUNX1,MAFB,PLAGL1,ZNF675,BCL2,CBX4,CUL5,HSP90B1,IL1A,SRGN,ETS1	0.0219214
miR-181d	67	1347	19	POSITIVE_REGULATION_OF_I_KAPPAB_KINASE_NF_KAPPAB_CASCADE	9.18464e-05	CASP1,CASP8,ECM1,HTR2B,IKBKE,LGALS9,LTBR,MALT1,NOD1,NOD2,SLC20A1,TNFRSF10B,TNFSF10,TRADD,TRIM38,ZDHHC17,FKBP1A,MAP3K3,SECTM1	0.00757733
miR-181d	113	1347	25	INFLAMMATORY_RESPONSE	0.000598053	AIF1,AOAH,C2,C3AR1,CCL5,CCR1,CCR2,CCR5,CXCL6,CXCR4,CYBB,IL10RB,IL18RAP,LY75,LYZ,NLRP3,NOD1,PTAFR,S100A8,S100A9,TGFB1,VPS45,CEBPB,CCL22,IL1A	0.0246697
miR-181d	207	1347	60	IMMUNE_RESPONSE	1.44373e-12	ANXA11,APOBEC3G,AQP9,BST1,C2,C5AR1,CCL18,CCL2,CCL5,CCR1,CCR2,CCR5,CD1D,CD86,CIITA,CMKLR1,COLEC12,CTSC,CTSS,CTSW,CXCL12,CXCR4,EBI3,FCGR2B,FYB,GPR65,GZMA,IFITM2,IFITM3,IL10,IL10RB,IL15,IL16,IL1R2,IL2RA,IL4R,IL6,IL7R,LCP2,LILRB2,LY75,MALT1,MR1,NCF4,PTAFR,PTGER4,PTPRC,SEMA3C,TGFB1,TNFRSF14,TREM1,WAS,TCF12,CEBPB,ZEB1,APOA1,BCL2,CCL22,SECTM1,ETS1	5.9554e-10
miR-181d	237	1347	45	PROTEIN_KINASE_CASCADE	0.000247143	BCL3,C5AR1,CASP1,CASP8,CCL2,CCR2,CRKL,CXCR4,DUSP8,ECM1,FPR1,FYB,GADD45G,GPS1,HTR2B,ICK,IKBKE,LGALS9,LTBR,MALT1,MAP4K1,MAPK8IP1,MARK1,MDFIC,NF1,NOD1,NOD2,RGS3,RHOH,SHC1,SLC20A1,SOCS3,SQSTM1,TNFAIP3,TNFRSF10B,TNFSF10,TNIK,TRADD,TRIM38,ZDHHC17,STAT5B,ZNF675,FKBP1A,MAP3K3,SECTM1	0.0156841
miR-181d	288	1347	76	IMMUNE_SYSTEM_PROCESS	3.23408e-13	ANXA11,APOBEC3G,AQP9,BST1,C2,C5AR1,CCL18,CCL2,CCL5,CCR1,CCR2,CCR5,CD1D,CD2,CD3D,CD4,CD86,CIITA,CLEC7A,CMKLR1,COLEC12,CTSC,CTSS,CTSW,CXCL12,CXCR4,DOCK2,DYRK3,EBI3,FCGR2B,FYB,GPR65,GZMA,IFITM2,IFITM3,IL10,IL10RB,IL15,IL16,IL1R2,IL2RA,IL4R,IL6,IL7R,INHBA,ITGB2,LCP2,LILRB2,LY75,MALT1,MAP4K1,MR1,NCF4,NOTCH4,PTAFR,PTGER4,PTPRC,SEMA3C,SYK,TGFB1,TNFRSF14,TREM1,WAS,TCF12,CEBPB,SPI1,ELF4,ZEB1,RUNX1,MAFB,ZN…	2.66812e-10
miR-181d	269	1347	55	RESPONSE_TO_EXTERNAL_STIMULUS	5.87031e-06	AIF1,AOAH,C2,C3AR1,C5AR1,CCL18,CCL2,CCL5,CCL7,CCR1,CCR2,CCR5,CD1D,CMKLR1,CXCL12,CXCL14,CXCL5,CXCL6,CXCR4,CYBB,DCBLD2,DOCK2,F13A1,FPR1,IL10,IL10RB,IL18RAP,INHBA,ITGB2,ITGB3,LY75,LYVE1,LYZ,NF1,NLRP3,NOD1,NOD2,PLAU,PLAUR,PTAFR,RNASE2,S100A8,S100A9,SERPINE1,SHROOM2,SYK,TGFB1,THBD,VPS45,WAS,CEBPB,CCL22,HRAS,IL1A,LMAN1	0.000968601
miR-181d	168	1347	34	RESPONSE_TO_WOUNDING	0.000413306	AIF1,AOAH,C2,C3AR1,CCL5,CCR1,CCR2,CCR5,CXCL6,CXCR4,CYBB,DCBLD2,F13A1,IL10RB,IL18RAP,ITGB3,LY75,LYVE1,LYZ,NF1,NLRP3,NOD1,PTAFR,S100A8,S100A9,SERPINE1,TGFB1,THBD,VPS45,WAS,CEBPB,CCL22,IL1A,LMAN1	0.0213111
miR-181d	557	1347	86	POSITIVE_REGULATION_OF_CELLULAR_PROCESS	0.00108641	AKTIP,ALOX15B,BCL3,BTK,CASP1,CASP4,CASP8,CCND2,CD2,CD86,CDK5R1,CDKN1B,CIDEB,CUL3,CXCL5,DERL2,DHPS,DPF1,EBI3,ECM1,FAS,HPRT1,HTATIP2,HTR2B,IGF1,IKBKE,IL15,IL6,ILF3,INHBA,LAMB1,LDLRAP1,LGALS9,LRP5,LTBR,MALT1,MAPT,MDFIC,MED13,NF1,NOD1,NOD2,NOTCH4,NRP1,PCBP4,PMAIP1,PML,PTPRC,PYCARD,RHOG,SERPINF1,SLC20A1,SMARCD1,SPHK1,SQSTM1,TCIRG1,TGFB1,TGFBR2,TIA1,TIMP1,TLR1,TLR2,TNFRSF10B,TNFRSF11A,TNFSF10,TNFSF4,TN…	0.0389689
miR-181d	583	1347	94	NEGATIVE_REGULATION_OF_BIOLOGICAL_PROCESS	0.000140866	AIF1,ALOX15B,AMIGO2,ANXA4,APBB2,APC,APOBEC3G,BACE2,BAI1,BCL2A1,BCL3,CAPG,CCL2,CD33,CDKN1B,CIAPIN1,CUL3,DCBLD2,FAS,FURIN,GAS1,GPNMB,GSN,HSPB1,HTATIP2,IER3,IGFBP6,IL10,IL2RB,IL6,ILF3,ING1,INHBA,LIMA1,MYO16,NF1,NLRP3,NOTCH1,NOTCH4,PCBP4,PIK3R2,PML,PPM1D,PRDX2,PTPRC,RARRES1,RHOH,S100A11,SERPINE1,SERPINF1,SET,SIRT2,SOCS3,SPHK1,STAB1,TGFB1,TGFBI,TIMP1,TNFAIP3,TNFAIP8,VPS72,ZMYND11,ARID4A,TWIST1,ID4,SPI…	0.0105649
miR-181d	81	1347	21	CELL_MIGRATION	0.000164833	ALOX15B,CDK5R1,DOCK2,HMGCR,IL10,ITGB1,ITGB2,LAMB1,NF1,NRP1,NRP2,NRXN1,SHROOM2,SIAH1,SLIT1,SPHK1,SYK,VEGFC,NRD1,PARD6B,PPAP2B	0.0113323
miR-181d	52	1347	15	CELLULAR_DEFENSE_RESPONSE	0.000402588	C5AR1,CCL5,CCR2,CCR5,CLEC5A,ITGB1,KLRC3,LILRB2,LY96,MNDA,NCF1,NCF2,TCIRG1,TYROBP,VEZF1	0.0213111
miR-181d	383	1347	63	APOPTOSIS_GO	0.00102969	ALOX15B,ANXA4,BCL2A1,BCL3,BTK,CASP4,CASP8,CCL2,CD14,CD2,CD3G,CDK5R1,CDKN1B,CIAPIN1,CIB1,CIDEB,CTSB,CUL3,CXCR4,CYFIP2,DPF1,FAS,GPR65,GZMA,HSPB1,HTATIP2,IER3,IL2RA,IL2RB,IL6,INHBA,MALT1,MOAP1,NF1,NLRP3,PCBP4,PIK3R2,PMAIP1,PML,PRDX2,PTPN6,PTPRC,PYCARD,RAF1,RHOT1,SIAH1,SOCS3,SPHK1,TGFB1,TIA1,TLR2,TNFAIP8,TNFSF10,TRADD,HMGB1,PLAGL1,BCL2,CBX4,CUL5,EP300,HSP90B1,IL1A,SRGN	0.0386133
miR-181d	72	1347	22	REGULATION_OF_I_KAPPAB_KINASE_NF_KAPPAB_CASCADE	7.06771e-06	CASP1,CASP8,ECM1,HTR2B,IKBKE,LGALS9,LTBR,MALT1,NOD1,NOD2,RHOH,SLC20A1,SQSTM1,TNFAIP3,TNFRSF10B,TNFSF10,TRADD,TRIM38,ZDHHC17,FKBP1A,MAP3K3,SECTM1	0.00097181
miR-15b	226	888	45	DNA_METABOLIC_PROCESS	6.13926e-10	BLM,BRCA1,CDC6,CDK2,CHEK1,DBF4,DKC1,DNMT1,EXO1,FANCC,FANCG,FEN1,KPNA2,MCM2,MCM3,MCM5,MCM7,MSH2,MSH6,POLA1,POLE2,PRIM1,RAD1,RAD23B,RAD51,RAD51C,RAD54B,RBBP8,RFC3,RFC4,RNASEH2A,RPA1,RPA3,SET,SMC1A,TIPIN,TOP2A,HMGB2,BTG2,CSNK1E,KPNA1,PPT1,PURA,TLK1,TERF2	4.22074e-08
miR-15b	717	888	83	RNA_METABOLIC_PROCESS	2.0982e-05	ABCE1,BRCA1,CPSF6,CSTF2,CSTF3,DAXX,DEK,DHX15,DKC1,DNMT1,EZH2,HDAC2,INTS7,KHDRBS1,LSM3,LSM4,NCBP1,NCBP2,NONO,POLR2D,PRIM1,PTBP1,PTTG1,RBBP8,RNASEH2A,RUVBL1,SFPQ,SLBP,SNRPA1,SNRPB,SNRPD1,SYNCRIP,TCEB3,TRIM24,TRIP13,TXNL4A,YBX1,E2F1,HMGB2,SMARCE1,PBX3,ASH1L,CCNT1,CCNT2,CREG1,CRK,ELL2,HCFC2,IVNS1ABP,NOTCH2,NRIP1,POU2AF1,PPIG,RBPJ,RNMT,RNPS1,SF3B3,SIRT4,SNRPB2,SRPK1,SUPT16H,SUPT3H,TARBP2,TARDBP,THRAP3…	0.000558392
miR-15b	117	888	22	DNA_REPAIR	3.84947e-05	BLM,BRCA1,EXO1,FANCC,FANCG,FEN1,MSH2,MSH6,POLA1,POLE2,RAD1,RAD23B,RAD51,RAD51C,RAD54B,RBBP8,RFC3,RPA1,SMC1A,HMGB2,BTG2,CSNK1E	0.000992442
miR-15b	19	888	7	MITOTIC_CELL_CYCLE_CHECKPOINT	0.000265387	BUB1,BUB1B,CCNA2,KNTC1,MAD2L1,TTK,ZWINT	0.0050157
miR-15b	13	888	5	CYTOKINESIS	0.00168232	BIRC5,NUSAP1,PRC1,RACGAP1,MYH9	0.0243682
miR-15b	1432	888	169	BIOPOLYMER_METABOLIC_PROCESS	1.01578e-10	ABCE1,ABI2,AURKA,BLM,BRCA1,CDC20,CDC23,CDC6,CDK2,CHEK1,CPSF6,CSTF2,CSTF3,DAXX,DBF4,DEK,DHX15,DKC1,DNMT1,DUSP12,EXO1,EZH2,FANCC,FANCG,FBXO2,FEN1,HAT1,HDAC2,INTS7,KHDRBS1,KPNA2,LSM3,LSM4,MARK1,MCM2,MCM3,MCM5,MCM7,MSH2,MSH6,NCBP1,NCBP2,NONO,OXSR1,PLK4,POLA1,POLE2,POLR2D,PPM1D,PRIM1,PTBP1,PTTG1,RAD1,RAD23B,RAD51,RAD51C,RAD54B,RAF1,RBBP8,RFC3,RFC4,RNASEH2A,RPA1,RPA3,RUVBL1,SET,SFPQ,SIAH2,SLBP,SMC1A,SN…	8.38021e-09
miR-15b	1065	888	140	NUCLEOBASENUCLEOSIDENUCLEOTIDE_AND_NUCLEIC_ACID_METABOLIC_PROCESS	2.81353e-12	ABCE1,ACLY,BLM,BRCA1,CDC6,CDK2,CENPF,CHEK1,CPSF6,CSTF2,CSTF3,CTPS,DAXX,DBF4,DEK,DHX15,DKC1,DNMT1,EXO1,EZH2,FANCC,FANCG,FEN1,GMPS,HDAC2,INTS7,KHDRBS1,KPNA2,LSM3,LSM4,MCM2,MCM3,MCM5,MCM7,MSH2,MSH6,NCBP1,NCBP2,NONO,POLA1,POLE2,POLR2D,PRIM1,PTBP1,PTTG1,RAD1,RAD23B,RAD51,RAD51C,RAD54B,RBBP8,RFC3,RFC4,RNASEH2A,RPA1,RPA3,RUVBL1,SET,SFPQ,SLBP,SMC1A,SNRPA1,SNRPB,SNRPD1,SYNCRIP,TCEB3,TIMELESS,TIPIN,TK1,TOP…	2.90145e-10
miR-15b	177	888	26	RESPONSE_TO_ENDOGENOUS_STIMULUS	0.000551624	BLM,BRCA1,CCNA2,CHEK1,EXO1,FANCC,FANCG,FEN1,MCM7,MSH2,MSH6,POLA1,POLE2,RAD1,RAD23B,RAD51,RAD51C,RAD54B,RBBP8,RFC3,RPA1,SMC1A,HMGB2,BTG2,CSNK1E,EIF2B2	0.00928755
miR-15b	25	888	7	NUCLEOBASENUCLEOSIDENUCLEOTIDE_AND_NUCLEIC_ACID_TRANSPORT	0.00171316	HNRNPA2B1,KHDRBS1,NCBP2,CKAP5,NUP160,RAE1,SLC29A1	0.0243682
miR-15b	96	888	33	M_PHASE	1.55431e-14	AURKA,BIRC5,BUB1,BUB1B,CCNA2,CDC23,CDC25B,CENPE,CHEK1,ESPL1,KIF11,KIF15,KIF2C,KNTC1,KPNA2,MAD2L1,NCAPH,NDC80,NEK2,NUSAP1,PLK1,RAD1,RAD51,RAD54B,SMC1A,SMC4,TPX2,TTK,UBE2C,ZWINT,CDC27,MPHOSPH9,TARDBP	2.56462e-12
miR-15b	245	888	34	INTRACELLULAR_TRANSPORT	0.000254999	BARD1,COPB2,KDELR2,KHDRBS1,KIF4A,KPNA2,NCBP2,NUP205,PPIH,ANKRD27,ARCN1,BCL2,GABARAP,GOSR1,GSK3B,HNRNPA1,KIF3B,KIF5B,KPNA1,KPNA3,LRPPRC,MYH9,NAPG,NPM1,NUP160,NUP214,PEX12,PEX13,RAE1,TLK1,TRAK1,TRAM1,YWHAH,SMAD3	0.00500892
miR-15b	125	888	19	INTRACELLULAR_PROTEIN_TRANSPORT	0.00196291	BARD1,KDELR2,KPNA2,NUP205,PPIH,ARCN1,GABARAP,GSK3B,KPNA1,KPNA3,NPM1,NUP214,PEX12,PEX13,TLK1,TRAK1,TRAM1,YWHAH,SMAD3	0.0261194
miR-15b	74	888	16	MICROTUBULE_BASED_PROCESS	7.71702e-05	KIF11,KIF23,KIF2C,KIF4A,KPNA2,MAPRE1,NUSAP1,PRC1,SMC1A,TTK,TUBG1,CKAP5,KIF3B,KIF5B,LRPPRC,PAFAH1B1	0.00181901
miR-15b	397	888	53	ORGANELLE_ORGANIZATION_AND_BIOGENESIS	1.64025e-05	ABI2,ACTL6A,CASP3,CDC23,CENPE,CHAF1A,CHAF1B,DKC1,ESPL1,EZH2,HDAC2,HIRIP3,KIF11,KIF23,KIF2C,KIF4A,KPNA2,MAPRE1,MARK1,MSH2,NCAPH,NDC80,NUSAP1,PRC1,RACGAP1,SET,SMC1A,SMC4,TOP2A,TTK,TUBG1,ZWINT,SMARCE1,AMOT,ATG9A,BCL2,CKAP5,CRK,KIF3B,KIF5B,LRPPRC,MYH9,NPM1,PAFAH1B1,PEX12,PEX13,PMAIP1,PPT1,SIRT4,SUPT16H,TLK1,HMGA1,TERF2	0.000466622
miR-15b	305	888	42	ESTABLISHMENT_OF_CELLULAR_LOCALIZATION	6.01505e-05	BARD1,BIRC5,CDC23,CENPE,CENPF,COPB2,KDELR2,KHDRBS1,KIF4A,KPNA2,NCBP2,NUP205,NUSAP1,PPIH,ZWINT,ANKRD27,ARCN1,BCL2,CANX,GABARAP,GOSR1,GSK3B,HNRNPA1,KIF3B,KIF5B,KPNA1,KPNA3,LRPPRC,MYH9,NAPG,NPM1,NUP160,NUP214,PAFAH1B1,PEX12,PEX13,RAE1,TLK1,TRAK1,TRAM1,YWHAH,SMAD3	0.00145953
miR-15b	74	888	15	NUCLEAR_TRANSPORT	0.000273584	BARD1,KHDRBS1,KPNA2,NCBP2,NUP205,PPIH,GSK3B,HNRNPA1,KPNA1,KPNA3,NPM1,NUP160,NUP214,RAE1,SMAD3	0.0050157
miR-15b	49	888	10	CELLULAR_PROTEIN_CATABOLIC_PROCESS	0.00264561	CDC20,CDC23,SIAH2,UBE2C,UBE2I,ARIH1,BTRC,SMURF1,UBE2H,UBE4A	0.0346449
miR-15b	33	888	12	REGULATION_OF_MITOSIS	1.99721e-06	BIRC5,BUB1,BUB1B,CCNA2,CDC23,KNTC1,MAD2L1,NEK2,NUSAP1,TTK,UBE2C,ZWINT	6.86539e-05
miR-15b	31	888	11	MICROTUBULE_CYTOSKELETON_ORGANIZATION_AND_BIOGENESIS	7.07245e-06	KIF11,KIF23,KIF2C,MAPRE1,NUSAP1,PRC1,SMC1A,TTK,TUBG1,CKAP5,PAFAH1B1	0.000224414
miR-15b	63	888	22	INTERPHASE	2.7333e-10	BIRC5,CDC23,CDC6,CDC7,CDK2,CDKN3,CENPF,DBF4,KATNA1,KHDRBS1,KPNA2,POLA1,TIMELESS,TIPIN,E2F1,CDK4,CDK6,CDKN1A,CUL2,CUL3,PPP6C,TBRG4	2.04997e-08
miR-15b	166	888	60	CELL_CYCLE_PROCESS	0	AURKA,BIRC5,BUB1,BUB1B,CCNA2,CDC23,CDC25B,CDC6,CDC7,CDK2,CDKN3,CENPE,CENPF,CHEK1,DBF4,ESPL1,FBXO5,KATNA1,KHDRBS1,KIF11,KIF15,KIF23,KIF2C,KNTC1,KPNA2,MAD2L1,NCAPH,NDC80,NEK2,NUSAP1,PLK1,POLA1,PRC1,RACGAP1,RAD1,RAD51,RAD54B,SMC1A,SMC4,TIMELESS,TIPIN,TPX2,TTK,TUBG1,UBE2C,ZWINT,E2F1,CDC27,CDK4,CDK6,CDKN1A,CKAP5,CUL2,CUL3,MPHOSPH9,NPM1,PAFAH1B1,PPP6C,TARDBP,TBRG4	0
miR-15b	15	888	9	MITOTIC_SISTER_CHROMATID_SEGREGATION	2.06804e-07	CDC23,CENPE,ESPL1,NCAPH,NDC80,NUSAP1,SMC1A,SMC4,ZWINT	8.97967e-06
miR-15b	39	888	9	REGULATION_OF_DNA_METABOLIC_PROCESS	0.00174855	CDC6,CDK2,KPNA2,RAD51,SET,TIPIN,KPNA1,TLK1,TERF2	0.0244501
miR-15b	134	888	52	MITOTIC_CELL_CYCLE	0	AURKA,BIRC5,BTG3,BUB1,BUB1B,CCNA2,CDC23,CDC25B,CDC6,CDC7,CDK2,CDKN3,CENPE,CENPF,DBF4,ESPL1,FBXO5,KATNA1,KHDRBS1,KIF11,KIF15,KIF23,KIF2C,KNTC1,KPNA2,MAD2L1,NCAPH,NDC80,NEK2,NUSAP1,PLK1,POLA1,PRC1,SMC1A,SMC4,TPX2,TTK,UBE2C,ZWINT,E2F1,CDC27,CDK4,CDK6,CDKN1A,CUL2,CUL3,MPHOSPH9,PAFAH1B1,PPP6C,TARDBP,TBRG4,SMAD3	0
miR-15b	150	888	52	CELL_CYCLE_PHASE	0	AURKA,BIRC5,BUB1,BUB1B,CCNA2,CDC23,CDC25B,CDC6,CDC7,CDK2,CDKN3,CENPE,CENPF,CHEK1,DBF4,ESPL1,KATNA1,KHDRBS1,KIF11,KIF15,KIF2C,KNTC1,KPNA2,MAD2L1,NCAPH,NDC80,NEK2,NUSAP1,PLK1,POLA1,RAD1,RAD51,RAD54B,SMC1A,SMC4,TIMELESS,TIPIN,TPX2,TTK,UBE2C,ZWINT,E2F1,CDC27,CDK4,CDK6,CDKN1A,CUL2,CUL3,MPHOSPH9,PPP6C,TARDBP,TBRG4	0
miR-15b	43	888	16	CELL_CYCLE_CHECKPOINT_GO_0000075	2.6643e-08	BIRC5,BUB1,BUB1B,CCNA2,CDC6,CHEK1,FANCG,KNTC1,MAD2L1,RAD1,RBBP8,SMC1A,TIPIN,TTK,ZWINT,CCNE2	1.37378e-06
miR-15b	11	888	5	DNA_REPLICATION_INITIATION	0.000684035	CDC6,MCM3,POLA1,TIPIN,PURA	0.0112866
miR-15b	28	888	13	CHROMOSOME_SEGREGATION	2.30978e-08	BRCA1,CDC23,CENPE,CENPF,ESPL1,NCAPH,NDC80,NUSAP1,SMC1A,SMC4,TOP2A,ZWINT,SRPK1	1.27038e-06
miR-15b	125	888	27	RNA_PROCESSING	3.07977e-07	CPSF6,CSTF2,CSTF3,DHX15,DKC1,INTS7,KHDRBS1,LSM3,LSM4,NCBP1,NCBP2,NONO,PTBP1,SFPQ,SLBP,SNRPA1,SNRPB,SNRPD1,SYNCRIP,TXNL4A,IVNS1ABP,PPIG,RNMT,RNPS1,SF3B3,SNRPB2,SRPK1	1.2704e-05
miR-15b	15	888	6	ESTABLISHMENT_OF_ORGANELLE_LOCALIZATION	0.000443357	BIRC5,CDC23,CENPE,CENPF,NUSAP1,PAFAH1B1	0.0076202
miR-15b	25	888	7	NUCLEAR_EXPORT	0.00171316	BARD1,KHDRBS1,NCBP2,GSK3B,NUP160,NUP214,RAE1	0.0243682
miR-15b	15	888	5	CELL_DIVISION	0.00346737	BIRC5,NUSAP1,PRC1,RACGAP1,MYH9	0.0446966
miR-15b	8	888	4	RNA_3END_PROCESSING	0.00161612	CSTF2,CSTF3,NCBP1,SLBP	0.0242418
miR-15b	198	888	29	MACROMOLECULE_LOCALIZATION	0.000285481	BARD1,BIRC5,HNRNPA2B1,KDELR2,KHDRBS1,KPNA2,NCBP2,NUP205,PPIH,ARCN1,CANX,CKAP5,GABARAP,GSK3B,KPNA1,KPNA3,MYH9,NPM1,NUP160,NUP214,PEX12,PEX13,PPT1,RAE1,TLK1,TRAK1,TRAM1,YWHAH,SMAD3	0.00512003
miR-15b	13	888	6	G1_PHASE_OF_MITOTIC_CELL_CYCLE	0.000172826	CDC23,CDC6,CDK2,E2F1,CDK6,TBRG4	0.0034776
miR-15b	48	888	16	MRNA_PROCESSING_GO_0006397	1.59447e-07	CPSF6,CSTF2,CSTF3,DHX15,KHDRBS1,LSM3,NCBP1,NONO,PTBP1,SFPQ,SLBP,SNRPD1,TXNL4A,RNMT,SF3B3,SRPK1	7.30799e-06
miR-15b	19	888	6	REGULATION_OF_MITOTIC_CELL_CYCLE	0.00186151	BIRC5,BTG3,CDC6,CDK2,FBXO5,SMAD3	0.0251761
miR-15b	87	888	25	DNA_REPLICATION	1.84872e-09	CDC6,CDK2,DBF4,DKC1,EXO1,MCM2,MCM3,MCM5,MCM7,MSH2,MSH6,POLA1,POLE2,PRIM1,RAD51,RFC3,RFC4,RNASEH2A,RPA1,RPA3,SET,TIPIN,HMGB2,PURA,TERF2	1.08942e-07
miR-15b	40	888	11	REGULATION_OF_CYCLIN_DEPENDENT_PROTEIN_KINASE_ACTIVITY	0.000104407	CDC25A,CDC6,CDKN3,CHEK1,CKS1B,CKS2,CCND1,CCND2,CCNE2,CCNT1,CCNT2	0.00226673
miR-15b	453	888	57	CELL_PROLIFERATION_GO_0008283	4.49705e-05	BRCA1,BTG3,BUB1,BUB1B,CDC25A,CDC25B,CDC6,CDC7,CDK2,CDKN3,CHEK1,CKS1B,CKS2,DKC1,DTYMK,FGFR1OP,KHDRBS1,KIF15,KIF2C,LAMC1,MAPRE1,MKI67,PCNA,PLK1,POLA1,PPM1D,RACGAP1,RAF1,STIL,TIMELESS,TIPIN,TPX2,TTK,VIP,E2F1,BTG2,CBFA2T3,CDC27,CDK4,CDK6,CDKN1A,CREG1,CUL2,CUL3,EIF2AK2,FGF5,GLP2R,HDGF,NOTCH2,NPM1,PIM1,TBRG4,TNFSF9,TOB2,VEGFA,NR6A1,PRDM4	0.00112426
miR-15b	42	888	10	DNA_RECOMBINATION	0.000757524	BLM,BRCA1,CHEK1,EXO1,KPNA2,RAD51,RAD51C,RAD54B,RPA1,KPNA1	0.0122541
miR-15b	15	888	6	G1_PHASE	0.000443357	CDC23,CDC6,CDK2,E2F1,CDK6,TBRG4	0.0076202
miR-15b	8	888	5	MITOTIC_SPINDLE_ORGANIZATION_AND_BIOGENESIS	0.000100044	KIF11,KIF23,PRC1,SMC1A,TTK	0.0022307
miR-15b	315	888	42	CELLULAR_LOCALIZATION	0.00012584	BARD1,BIRC5,CDC23,CENPE,CENPF,COPB2,KDELR2,KHDRBS1,KIF4A,KPNA2,NCBP2,NUP205,NUSAP1,PPIH,ZWINT,ANKRD27,ARCN1,BCL2,CANX,GABARAP,GOSR1,GSK3B,HNRNPA1,KIF3B,KIF5B,KPNA1,KPNA3,LRPPRC,MYH9,NAPG,NPM1,NUP160,NUP214,PAFAH1B1,PEX12,PEX13,RAE1,TLK1,TRAK1,TRAM1,YWHAH,SMAD3	0.00266201
miR-15b	70	888	27	MITOSIS	1.5532e-13	AURKA,BIRC5,BUB1,BUB1B,CCNA2,CDC23,CDC25B,CENPE,ESPL1,KIF11,KIF15,KIF2C,KNTC1,MAD2L1,NCAPH,NDC80,NEK2,NUSAP1,PLK1,SMC1A,SMC4,TPX2,TTK,UBE2C,ZWINT,CDC27,TARDBP	1.83056e-11
miR-15b	273	888	77	CELL_CYCLE_GO_0007049	0	AURKA,BIRC5,BTG3,BUB1,BUB1B,CCNA2,CDC20,CDC23,CDC25A,CDC25B,CDC6,CDC7,CDK2,CDKN3,CENPE,CENPF,CHEK1,CKS1B,CKS2,DBF4,DTYMK,ESPL1,FANCG,FBXO5,KATNA1,KHDRBS1,KIF11,KIF15,KIF23,KIF2C,KNTC1,KPNA2,MAD2L1,MCM2,NCAPH,NDC80,NEK2,NUSAP1,PLK1,POLA1,PRC1,RACGAP1,RAD1,RAD51,RAD54B,RBBP8,SMC1A,SMC4,TIMELESS,TIPIN,TPX2,TTK,TUBG1,UBE2C,ZWINT,E2F1,CCND1,CCND2,CCNE2,CCNT1,CCNT2,CDC27,CDK4,CDK6,CDKN1A,CKAP5,CUL2,CUL…	0
miR-15b	529	888	56	REGULATION_OF_NUCLEOBASENUCLEOSIDENUCLEOTIDE_AND_NUCLEIC_ACID_METABOLIC_PROCESS	0.00369991	BRCA1,CDC6,CDK2,CENPF,DAXX,DEK,DNMT1,EZH2,HDAC2,KHDRBS1,KPNA2,NCBP1,RAD51,RBBP8,RUVBL1,SET,TCEB3,TIMELESS,TIPIN,E2F1,HMGB2,SMARCE1,PBX3,CREG1,CRK,HCFC2,KPNA1,NOTCH2,NPM1,NRIP1,PDCD4,PRDX3,RBPJ,SIRT4,SRPK1,SUPT3H,TARBP2,THRAP3,TLK1,TRAK1,YWHAH,TFAP2A,TCF3,FOXO1,HMGA1,HNF1A,IRF4,SMAD3,TERF2,POU2F1,NR6A1,NR2C2,RARB,ZBTB16,ZNF202,LITAF	0.0469604
miR-15b	16	888	9	SISTER_CHROMATID_SEGREGATION	4.41741e-07	CDC23,CENPE,ESPL1,NCAPH,NDC80,NUSAP1,SMC1A,SMC4,ZWINT	1.73541e-05
miR-15b	19	888	6	ORGANELLE_LOCALIZATION	0.00186151	BIRC5,CDC23,CENPE,CENPF,NUSAP1,PAFAH1B1	0.0251761
miR-15b	58	888	16	MRNA_METABOLIC_PROCESS	2.80472e-06	CPSF6,CSTF2,CSTF3,DHX15,KHDRBS1,LSM3,NCBP1,NONO,PTBP1,SFPQ,SLBP,SNRPD1,TXNL4A,RNMT,SF3B3,SRPK1	9.25557e-05
miR-15b	101	888	25	CHROMOSOME_ORGANIZATION_AND_BIOGENESIS	5.08709e-08	ACTL6A,CDC23,CENPE,CHAF1A,CHAF1B,DKC1,ESPL1,EZH2,HDAC2,HIRIP3,MSH2,NCAPH,NDC80,NUSAP1,SET,SMC1A,SMC4,TOP2A,ZWINT,SMARCE1,SIRT4,SUPT16H,TLK1,HMGA1,TERF2	2.46873e-06
miR-15b	61	888	17	RNA_SPLICING	1.1753e-06	LSM4,NCBP1,NCBP2,NONO,PTBP1,SFPQ,SNRPA1,SNRPB,SNRPD1,SYNCRIP,TXNL4A,IVNS1ABP,PPIG,RNPS1,SF3B3,SNRPB2,SRPK1	4.21574e-05
miR-15b	60	888	12	ESTABLISHMENT_AND_OR_MAINTENANCE_OF_CHROMATIN_ARCHITECTURE	0.00123821	ACTL6A,CHAF1A,CHAF1B,EZH2,HDAC2,HIRIP3,SET,SMARCE1,SIRT4,SUPT16H,TLK1,HMGA1	0.019274
miR-15b	47	888	15	DNA_DEPENDENT_DNA_REPLICATION	7.38063e-07	CDC6,CDK2,EXO1,MCM3,MSH2,MSH6,POLA1,PRIM1,RAD51,RFC3,RFC4,RPA1,TIPIN,HMGB2,PURA	2.76774e-05
miR-15b	57	888	20	INTERPHASE_OF_MITOTIC_CELL_CYCLE	1.61373e-09	BIRC5,CDC23,CDC6,CDC7,CDK2,CDKN3,CENPF,DBF4,KATNA1,KHDRBS1,KPNA2,POLA1,E2F1,CDK4,CDK6,CDKN1A,CUL2,CUL3,PPP6C,TBRG4	1.0241e-07
miR-15b	136	888	21	PROTEIN_TRANSPORT	0.000950138	BARD1,KDELR2,KPNA2,NUP205,PPIH,ARCN1,GABARAP,GSK3B,KPNA1,KPNA3,MYH9,NPM1,NUP214,PEX12,PEX13,PPT1,TLK1,TRAK1,TRAM1,YWHAH,SMAD3	0.0150743
miR-15b	26	888	10	DNA_PACKAGING	8.07178e-06	CHAF1A,CHAF1B,HAT1,NCAPH,NUSAP1,SET,SMC4,TOP2A,ASH1L,SIRT4	0.000246638
miR-15b	9	888	6	SPINDLE_ORGANIZATION_AND_BIOGENESIS	1.09484e-05	KIF11,KIF23,PRC1,SMC1A,TTK,TUBG1	0.000322588
miR-15b	150	888	25	RESPONSE_TO_DNA_DAMAGE_STIMULUS	9.50717e-05	BLM,BRCA1,CCNA2,CHEK1,EXO1,FANCC,FANCG,FEN1,MCM7,MSH2,MSH6,POLA1,POLE2,RAD1,RAD23B,RAD51,RAD51C,RAD54B,RBBP8,RFC3,RPA1,SMC1A,HMGB2,BTG2,CSNK1E	0.00217873
miR-15b	158	888	39	REGULATION_OF_CELL_CYCLE	1.03019e-11	BIRC5,BTG3,BUB1,BUB1B,CCNA2,CDC23,CDC25A,CDC6,CDC7,CDK2,CDKN3,CHEK1,CKS1B,CKS2,FANCG,FBXO5,KHDRBS1,KNTC1,MAD2L1,NEK2,NUSAP1,RAD1,RBBP8,SMC1A,TIMELESS,TIPIN,TTK,UBE2C,ZWINT,CCND1,CCND2,CCNE2,CCNT1,CCNT2,CUL2,CUL3,NOTCH2,TBRG4,SMAD3	9.44338e-10
miR-15b	23	888	9	CHROMATIN_ASSEMBLY_OR_DISASSEMBLY	1.96682e-05	CHAF1A,CHAF1B,HIRIP3,SET,SMARCE1,SIRT4,SUPT16H,TLK1,HMGA1	0.000540876
miR-15b	74	888	15	NUCLEOCYTOPLASMIC_TRANSPORT	0.000273584	BARD1,KHDRBS1,KPNA2,NCBP2,NUP205,PPIH,GSK3B,HNRNPA1,KPNA1,KPNA3,NPM1,NUP160,NUP214,RAE1,SMAD3	0.0050157
miR-15b	72	888	28	M_PHASE_OF_MITOTIC_CELL_CYCLE	4.29656e-14	AURKA,BIRC5,BUB1,BUB1B,CCNA2,CDC23,CDC25B,CENPE,ESPL1,KIF11,KIF15,KIF2C,KNTC1,MAD2L1,NCAPH,NDC80,NEK2,NUSAP1,PLK1,SMC1A,SMC4,TPX2,TTK,UBE2C,ZWINT,CDC27,MPHOSPH9,TARDBP	5.90777e-12
miR-15b	8	888	4	CHROMOSOME_CONDENSATION	0.00161612	NCAPH,NUSAP1,SMC4,TOP2A	0.0242418
miR-15b	23	888	8	G1_S_TRANSITION_OF_MITOTIC_CELL_CYCLE	0.00015286	CDC7,CDKN3,DBF4,CDK4,CDKN1A,CUL2,CUL3,PPP6C	0.00315273
miR-17-3p	226	1885	73	DNA_METABOLIC_PROCESS	2.55187e-10	APEX1,BRCA2,CDC6,CDT1,CHEK1,CIB1,CSNK1E,DBF4,DFFB,DKC1,DNMT1,DNMT3B,ERCC3,ERCC5,EXO1,FANCC,FANCG,FEN1,GADD45G,GTPBP4,LIG1,LIG3,MCM2,MCM3,MCM7,MSH6,NASP,POLA1,POLD1,POLD4,POLE,POLE2,POLG2,POLQ,PRIM1,RAD21,RAD51,RAD52,RAD54L,REC8,RECQL4,REV1,RFC3,RFC4,RNASEH2A,S100A11,SET,SETMAR,SMARCB1,TDG,TGFB1,TLK2,TOP2A,XRCC2,XRCC5,PMS1,TFAM,HMGB1,HMGB2,ATRX,BTG2,CYCS,ERCC2,FANCA,KPNA2,MSH3,NAP1L1,NUP98,PTGES3,…	2.63162e-08
miR-17-3p	101	1885	29	BIOPOLYMER_CATABOLIC_PROCESS	0.000606448	ANAPC5,CDC20,DFFB,ERCC3,ERCC5,RNASE2,RNASE6,RNASEH2A,RNASET2,SQSTM1,UBE2C,UBE2I,UBE4B,ZFP36,ARIH1,CYCS,ERCC2,MDM2,MDM4,RNASEH1,RNF11,SMG1,SMURF1,TSG101,UBE2G1,UBE2H,UBE2V2,UBE4A,UBR5	0.00962153
miR-17-3p	717	1885	178	RNA_METABOLIC_PROCESS	3.52984e-11	APEX1,APOBEC3G,BCOR,BRD8,BRIP1,CCNT2,CEBPZ,CPSF1,CPSF6,CSTF2,CSTF3,CXXC1,DEK,DGCR8,DHX15,DIS3,DKC1,DNMT1,ERCC3,EXOSC2,EZH2,FBL,FUBP1,GEMIN4,GTF3C4,HCLS1,HDAC2,HNRNPA0,HNRNPR,HNRPDL,HSF2,IKBKAP,ILF2,ILF3,INTS6,INTS7,INTS8,JMJD1C,KHDRBS1,LDB1,MAML1,NFRKB,NONO,NUFIP1,POLR2B,PRIM1,PTRF,RBM5,RBPJ,RNASE2,RNASE6,RNASEH2A,RNASET2,RNMT,RNPS1,SFPQ,SIRT1,SMARCB1,SMARCD1,SNRPD1,SNRPF,SOD2,SQSTM1,SRPK1,SUPT16…	4.85353e-09
miR-17-3p	117	1885	38	DNA_REPAIR	4.2643e-06	APEX1,BRCA2,CIB1,CSNK1E,ERCC3,ERCC5,EXO1,FANCC,FANCG,FEN1,GADD45G,LIG1,LIG3,MSH6,POLA1,POLD1,POLE,POLE2,POLQ,RAD21,RAD51,RAD52,RAD54L,RECQL4,REV1,RFC3,TDG,XRCC2,PMS1,HMGB1,HMGB2,ATRX,BTG2,ERCC2,FANCA,MSH3,UBE2V2,TP53	0.000135309
miR-17-3p	176	1885	45	NEGATIVE_REGULATION_OF_NUCLEOBASENUCLEOSIDENUCLEOTIDE_AND_NUCLEIC_ACID_METABOLIC_PROCESS	0.000430182	BCL3,BCOR,CDC6,CDT1,CENPF,DNMT1,GTPBP4,ILF3,KHDRBS1,LDB1,NKRF,RBPJ,S100A11,SET,SIRT1,TGFB1,TIMELESS,TRIM27,VPS72,E2F1,SPI1,HMGB1,SMARCE1,SMAD4,ZNF238,CTCF,KLF12,ZNF281,ZNF202,ATXN1,BMP2,HEXIM1,MDM2,MDM4,MEN1,PER1,RB1,TCEAL1,MECP2,SMAD3,NR6A1,STAT3,ZNF423,ZNF174,KLF10	0.00739375
miR-17-3p	220	1885	50	NEGATIVE_REGULATION_OF_CELLULAR_METABOLIC_PROCESS	0.00345132	ARHGEF2,BCL3,BCOR,CAPG,CDC6,CDKN1A,CDT1,CENPF,DNMT1,GTPBP4,ILF3,KHDRBS1,LDB1,NKRF,RBPJ,S100A11,SET,SIRT1,TGFB1,TIMELESS,TIMP1,TRIM27,VPS72,E2F1,SPI1,HMGB1,SMARCE1,SMAD4,ZNF238,CTCF,KLF12,ZNF281,ZNF202,ATXN1,BMP2,HEXIM1,LIMA1,MDM2,MDM4,MEN1,PER1,RB1,TCEAL1,MECP2,SMAD3,NR6A1,STAT3,ZNF423,ZNF174,KLF10	0.0395464
miR-17-3p	26	1885	10	JAK_STAT_CASCADE	0.00410804	CCL2,CLCF1,HCLS1,LYN,SOCS3,F2R,IFNAR1,IFNAR2,SOCS6,STAT3	0.0429005
miR-17-3p	506	1885	104	CELL_DEVELOPMENT	0.00162801	ACIN1,ANXA1,ANXA4,ANXA5,BCL3,BIRC3,BIRC5,CASP2,CASP4,CASP8AP2,CCL2,CD14,CD74,CDKN1A,CEP57,CHEK2,CIB1,CIDEB,CLCF1,CSE1L,CTSB,DFFB,ERCC3,ERCC5,ESPL1,FAS,GADD45B,GPR65,GPX1,HSPB1,LDB1,LGALS1,LST1,LY86,NME5,PTPN6,PTPRC,RACGAP1,RAF1,S100A4,SFRP1,SOCS3,SRGN,TGFB1,TIA1,TIAL1,TLR2,TNFSF12,TOP2A,TRADD,TRAIP,UBE4B,E2F1,HMGB1,FOSL2,ACVR1B,ASNS,ATG12,BCL2,BCL2L11,BCL2L2,BMP2,BNIP2,CD28,CIT,CYCS,DAPK3,DCC,DNA…	0.0203502
miR-17-3p	1432	1885	329	BIOPOLYMER_METABOLIC_PROCESS	5.55112e-15	ANAPC5,ANXA1,APEX1,APH1B,APOBEC3G,AURKA,B3GALT4,BCOR,BRCA2,BRD8,BRIP1,CCL2,CCNT2,CD37,CD81,CDC20,CDC6,CDT1,CEBPZ,CHEK1,CHST1,CIB1,CLCF1,CPSF1,CPSF6,CSNK1E,CSTA,CSTF2,CSTF3,CXXC1,DBF4,DEK,DFFB,DGCR8,DHX15,DIS3,DKC1,DNMT1,DNMT3B,DUSP3,ERCC3,ERCC5,EXO1,EXOSC2,EZH2,FANCC,FANCG,FBL,FBXO11,FEN1,FES,FUBP1,FYB,GADD45G,GEMIN4,GMFG,GTF3C4,GTPBP4,HCK,HCLS1,HDAC2,HNRNPA0,HNRNPR,HNRPDL,HSF2,IKBKAP,ILF2,ILF3,I…	2.2593e-12
miR-17-3p	242	1885	56	MACROMOLECULAR_COMPLEX_ASSEMBLY	0.00132919	CD74,CHAF1A,EIF3E,FANCC,FAS,GJA1,GTF3C4,HFE,HSPB1,IKBKAP,PTRF,RAD51,SET,SH3BGR,SLC7A7,SNRPD1,STOM,SYK,TAF2,TAF5,TAPBP,WAS,E2F3,HMGB1,PBX1,SMAD4,CAPZA2,EIF1AX,EIF2B2,EIF4A2,EIF4G2,EIF4G3,EIF4H,FANCA,IRAK1,LAMC1,MDM2,MDM4,MED12,MED13,MED16,MED17,NAP1L1,PAIP1,PARD3,PARD6B,PICALM,PPP2R1A,SF1,SF3B3,TJP1,WASL,ZFYVE9,E2F2,SMAD3,TP53	0.0179768
miR-17-3p	1065	1885	259	NUCLEOBASENUCLEOSIDENUCLEOTIDE_AND_NUCLEIC_ACID_METABOLIC_PROCESS	8.21565e-15	ACVR2B,AMPD3,APEX1,APOBEC3G,BCL3,BCOR,BRCA2,BRD8,BRIP1,CCNT2,CDC6,CDT1,CEBPZ,CENPF,CHEK1,CIB1,CPSF1,CPSF6,CSNK1E,CSTF2,CSTF3,CTPS,CXXC1,DBF4,DEK,DFFB,DGCR8,DHX15,DIRAS3,DIS3,DKC1,DNMT1,DNMT3B,ERCC3,ERCC5,EXO1,EXOSC2,EZH2,FANCC,FANCG,FBL,FEN1,FUBP1,GADD45G,GEMIN4,GTF3C4,GTPBP4,HCLS1,HDAC2,HNRNPA0,HNRNPR,HNRPDL,HSF2,IKBKAP,ILF2,ILF3,INTS6,INTS7,INTS8,JMJD1C,KHDRBS1,LDB1,LIG1,LIG3,MAML1,MCM2,MCM3,MC…	2.2593e-12
miR-17-3p	177	1885	53	RESPONSE_TO_ENDOGENOUS_STIMULUS	1.07031e-06	APEX1,BCL3,BRCA2,CCNA2,CHEK1,CHEK2,CIB1,CIDEB,CLEC7A,CSNK1E,ERCC3,ERCC5,EXO1,FANCC,FANCG,FEN1,GADD45G,HCLS1,LIG1,LIG3,LYN,MAP2K6,MCM7,MSH6,POLA1,POLD1,POLE,POLE2,POLQ,RAD21,RAD51,RAD52,RAD54L,RECQL4,REV1,RFC3,TDG,XRCC2,PMS1,HMGB1,HMGB2,ATRX,BTG2,DYRK2,EIF2B2,ERCC2,FANCA,MSH3,PPP1R15A,TOPORS,UBE2V2,UBR5,TP53	4.20479e-05
miR-17-3p	566	1885	134	TRANSCRIPTION_DNA_DEPENDENT	2.24116e-07	APEX1,BCOR,BRD8,BRIP1,CCNT2,CEBPZ,CXXC1,DEK,DNMT1,ERCC3,EZH2,FUBP1,GTF3C4,HCLS1,HDAC2,HSF2,IKBKAP,ILF2,ILF3,JMJD1C,LDB1,MAML1,NFRKB,NUFIP1,POLR2B,PTRF,RBPJ,SIRT1,SMARCB1,SMARCD1,SOD2,SQSTM1,SUPT16H,TAF1A,TAF2,TAF5,TAF5L,TCERG1,TGFB1,TIAL1,TNFRSF1A,TRIM22,TRIM27,VPS72,ARID1A,TCF3,SREBF1,MYCN,TCF4,CEBPB,CEBPD,YBX1,E2F1,E2F3,SPI1,ELF2,TFAM,SOX12,HMGB1,HMGB2,SMARCE1,PBX1,SMAD4,SNAPC4,SMARCC1,NRF1,PAX…	1.08762e-05
miR-17-3p	96	1885	39	M_PHASE	3.22289e-09	ANAPC5,AURKA,BIRC5,BUB1,BUB1B,CCNA2,CDC25C,CENPE,CHEK1,DDX11,ESPL1,KIF11,KIF15,KIF2C,KNTC1,LIG3,MAD2L1,NCAPH,NDC80,NEK2,PDS5B,RAD21,RAD51,RAD52,RAD54L,REC8,SMC3,TGFB1,TPX2,TTK,UBE2C,XRCC2,ZWINT,PBRM1,CD28,CIT,KPNA2,PKMYT1,RAN	2.95432e-07
miR-17-3p	384	1885	89	PROGRAMMED_CELL_DEATH	5.71396e-05	ACIN1,ANXA1,ANXA4,ANXA5,BCL3,BIRC3,BIRC5,CASP2,CASP4,CASP8AP2,CCL2,CD14,CD74,CDKN1A,CHEK2,CIB1,CIDEB,CLCF1,CSE1L,CTSB,DFFB,ERCC3,ERCC5,ESPL1,FAS,GADD45B,GPR65,GPX1,HSPB1,LGALS1,LY86,NME5,PTPN6,PTPRC,RAF1,SFRP1,SOCS3,SRGN,TGFB1,TIA1,TIAL1,TLR2,TNFSF12,TOP2A,TRADD,TRAIP,UBE4B,E2F1,HMGB1,ACVR1B,ASNS,ATG12,BCL2,BCL2L11,BCL2L2,BNIP2,CD28,CYCS,DAPK3,DCC,DNAJB6,DNM1L,DYRK2,ERCC2,F2R,GLO1,HIP1,IER3,MAPK1…	0.00130945
miR-17-3p	397	1885	92	ORGANELLE_ORGANIZATION_AND_BIOGENESIS	4.33099e-05	ACIN1,ARHGDIB,ARHGEF2,BRCA2,CAPG,CENPE,CENPJ,CHAF1A,DBN1,DDX11,DFFB,DIS3,DKC1,DOCK2,EPB49,ESPL1,EXOSC2,EZH2,FBL,FGD1,GEMIN4,GPX1,HDAC2,KIF11,KIF23,KIF2C,KIF4A,NASP,NCAPH,NDC80,PDS5B,PRC1,RACGAP1,REC8,SAFB,SET,SIRT1,SLC25A15,SMARCD1,SMC3,SRGN,STMN1,SUPT16H,SUV39H2,TLK2,TOP2A,TTK,WHSC1L1,ZWINT,ARID1A,TFAM,HMGB1,PBRM1,SMARCE1,SMARCC1,ABCA1,ABI2,ARHGAP10,ATXN7,BCL2,CRK,CYCS,DNAJB6,DNM1L,FSCN1,HIP1,HS…	0.00108275
miR-17-3p	110	1885	31	NEGATIVE_REGULATION_OF_TRANSCRIPTION_DNA_DEPENDENT	0.000569419	BCOR,DNMT1,ILF3,LDB1,RBPJ,SIRT1,TRIM27,VPS72,E2F1,SPI1,HMGB1,SMARCE1,SMAD4,ZNF238,CTCF,KLF12,ZNF281,ZNF202,BMP2,HEXIM1,MDM2,MDM4,MEN1,RB1,TCEAL1,MECP2,SMAD3,NR6A1,STAT3,ZNF174,KLF10	0.00921119
miR-17-3p	33	1885	14	REGULATION_OF_MITOSIS	0.00021643	BIRC5,BUB1,BUB1B,CCNA2,CDC25C,KNTC1,MAD2L1,NEK2,TGFB1,TTK,UBE2C,ZWINT,CD28,PKMYT1	0.00396788
miR-17-3p	31	1885	12	MICROTUBULE_CYTOSKELETON_ORGANIZATION_AND_BIOGENESIS	0.00160292	ARHGEF2,CENPJ,KIF11,KIF23,KIF2C,PRC1,SMC3,STMN1,TTK,MAP7,PAFAH1B1,RAN	0.0203448
miR-17-3p	63	1885	22	INTERPHASE	0.000132145	ANAPC5,BIRC5,CDC25C,CDC6,CDC7,CDK4,CDKN1A,CENPF,DBF4,DDX11,KHDRBS1,POLA1,POLD1,POLE,PTPRC,SKP2,TIMELESS,E2F1,ACVR1B,KPNA2,PPP6C,RB1	0.00276806
miR-17-3p	166	1885	64	CELL_CYCLE_PROCESS	5.38347e-13	ANAPC5,AURKA,BIRC5,BRCA2,BUB1,BUB1B,CCNA2,CDC25C,CDC6,CDC7,CDK4,CDKN1A,CENPE,CENPF,CHEK1,DBF4,DDX11,ESPL1,FBXO5,KHDRBS1,KIF11,KIF15,KIF23,KIF2C,KNTC1,LIG3,MAD2L1,NCAPH,NDC80,NEK2,PDS5B,POLA1,POLD1,POLE,PRC1,PTPRC,RACGAP1,RAD21,RAD51,RAD52,RAD54L,REC8,SKP2,SMC3,STMN1,TGFB1,TIMELESS,TPX2,TTK,UBE2C,XRCC2,ZWINT,E2F1,PBRM1,ACVR1B,CD28,CIT,KPNA2,MDM4,PAFAH1B1,PKMYT1,PPP6C,RAN,RB1	1.11034e-10
miR-17-3p	15	1885	7	MITOTIC_SISTER_CHROMATID_SEGREGATION	0.00458819	CENPE,DDX11,ESPL1,NCAPH,NDC80,PDS5B,ZWINT	0.0461617
miR-17-3p	558	1885	118	NEGATIVE_REGULATION_OF_CELLULAR_PROCESS	0.00026047	AIF1,ANXA1,ANXA4,ANXA5,ARHGDIB,ARHGEF2,BCL3,BCOR,BIRC3,BIRC5,BRCA2,CAPG,CCL2,CD33,CD74,CDC6,CDKN1A,CDT1,CENPF,CHEK1,CLCF1,DNMT1,EMP3,ERCC5,FAS,FTH1,GPX1,GTPBP4,HSPB1,IGFBP6,ILF3,ING1,KHDRBS1,LDB1,LIF,LST1,MAP2K6,NKRF,NME5,PDS5B,PPM1D,PTPRC,RARRES3,RBPJ,S100A11,SET,SFRP1,SIRT1,SOCS3,TGFB1,TIMELESS,TIMP1,TRIM27,VPS72,E2F1,SPI1,HMGB1,SMARCE1,SMAD4,PRKRIR,ZBTB17,ZNF238,CTCF,KLF12,ZNF281,ZNF202,ACVR1B…	0.00467147
miR-17-3p	379	1885	79	REGULATION_OF_DEVELOPMENTAL_PROCESS	0.00383615	ACIN1,ACVR2A,ANXA1,ANXA4,ANXA5,BCL3,BIRC3,BIRC5,CASP4,CASP8AP2,CCL2,CD74,CDKN1A,CENPF,CHEK2,CIDEB,CLCF1,CTSB,ERCC3,ERCC5,FAS,FGD1,GPX1,HSPB1,LDB1,LGALS1,NME5,PTPRC,SFRP1,SOCS3,SRGN,STAB1,TGFB1,TIA1,TIAL1,TLR2,TNFSF12,TOP2A,TRADD,TRAIP,SPI1,HMGB1,ACVR1B,ASNS,BCL2,BCL2L11,BCL2L2,BNIP2,CD28,CYCS,DAPK3,DCC,DNAJB6,DYRK2,ERCC2,F2R,GLO1,HIP1,IER3,MAPK1,MCL1,MYH9,NOTCH2,PEA15,PPP2R1A,PRKCA,PTEN,PYCARD,SH…	0.0420367
miR-17-3p	43	1885	15	PROTEIN_DNA_COMPLEX_ASSEMBLY	0.00152518	CHAF1A,GTF3C4,PTRF,SET,TAF2,TAF5,E2F3,HMGB1,PBX1,MED12,MED13,MED16,MED17,NAP1L1,E2F2	0.0199726
miR-17-3p	567	1885	135	RNA_BIOSYNTHETIC_PROCESS	1.42189e-07	APEX1,BCOR,BRD8,BRIP1,CCNT2,CEBPZ,CXXC1,DEK,DNMT1,ERCC3,EZH2,FUBP1,GTF3C4,HCLS1,HDAC2,HSF2,IKBKAP,ILF2,ILF3,JMJD1C,LDB1,MAML1,NFRKB,NUFIP1,POLR2B,PRIM1,PTRF,RBPJ,SIRT1,SMARCB1,SMARCD1,SOD2,SQSTM1,SUPT16H,TAF1A,TAF2,TAF5,TAF5L,TCERG1,TGFB1,TIAL1,TNFRSF1A,TRIM22,TRIM27,VPS72,ARID1A,TCF3,SREBF1,MYCN,TCF4,CEBPB,CEBPD,YBX1,E2F1,E2F3,SPI1,ELF2,TFAM,SOX12,HMGB1,HMGB2,SMARCE1,PBX1,SMAD4,SNAPC4,SMARCC1,NR…	8.24214e-06
miR-17-3p	134	1885	54	MITOTIC_CELL_CYCLE	4.58933e-12	ANAPC5,AURKA,BIRC5,BUB1,BUB1B,CCNA2,CDC25C,CDC6,CDC7,CDK4,CDKN1A,CENPE,CENPF,DBF4,DDX11,ESPL1,FBXO5,KHDRBS1,KIF11,KIF15,KIF23,KIF2C,KNTC1,MAD2L1,NCAPH,NDC80,NEK2,PDS5B,POLA1,POLD1,POLE,PRC1,SKP2,SMC3,STMN1,TGFB1,TPX2,TTK,UBE2C,ZWINT,E2F1,PBRM1,ACVR1B,ASNS,BTG3,CD28,CIT,KPNA2,PAFAH1B1,PKMYT1,PPP6C,RAN,FOXC1,SMAD3	7.57239e-10
miR-17-3p	150	1885	56	CELL_CYCLE_PHASE	6.74073e-11	ANAPC5,AURKA,BIRC5,BUB1,BUB1B,CCNA2,CDC25C,CDC6,CDC7,CDK4,CDKN1A,CENPE,CENPF,CHEK1,DBF4,DDX11,ESPL1,KHDRBS1,KIF11,KIF15,KIF2C,KNTC1,LIG3,MAD2L1,NCAPH,NDC80,NEK2,PDS5B,POLA1,POLD1,POLE,PTPRC,RAD21,RAD51,RAD52,RAD54L,REC8,SKP2,SMC3,TGFB1,TIMELESS,TPX2,TTK,UBE2C,XRCC2,ZWINT,E2F1,PBRM1,ACVR1B,CD28,CIT,KPNA2,PKMYT1,PPP6C,RAN,RB1	7.94443e-09
miR-17-3p	43	1885	17	CELL_CYCLE_CHECKPOINT_GO_0000075	0.000134209	BIRC5,BUB1,BUB1B,CCNA2,CDC6,CDT1,CHEK1,CHEK2,ERCC3,FANCG,KNTC1,MAD2L1,TGFB1,TTK,ZWINT,ERCC2,RB1	0.00276806
miR-17-3p	263	1885	68	REGULATION_OF_TRANSCRIPTION_FROM_RNA_POLYMERASE_II_PROMOTER	1.14566e-05	BRD8,BRIP1,DEK,DNMT1,ERCC3,IKBKAP,MAML1,NUFIP1,SMARCB1,SMARCD1,SOD2,SQSTM1,TIAL1,TNFRSF1A,TRIM27,VPS72,SREBF1,MYCN,E2F1,SPI1,ELF2,SOX12,HMGB1,HMGB2,SMARCE1,PBX1,SMARCC1,NRF1,FOSL2,ZNF238,CTCF,KLF12,ZNF281,ZNF202,CHD4,CRK,EPAS1,ERCC2,HEXIM1,HIRA,MDM2,MDM4,MED12,MED13,MED17,MEN1,PRKAR1A,RB1,SRCAP,TCEAL1,TCEB1,HIF1A,CLOCK,MYC,NPAS2,SPIB,FOXK2,TCF7L2,MECP2,SMAD3,TP53,NR6A1,RUNX1,STAT3,ZNF174,SP4,KLF1…	0.000337561
miR-17-3p	28	1885	11	CHROMOSOME_SEGREGATION	0.00217043	CENPE,CENPF,DDX11,ESPL1,NCAPH,NDC80,PDS5B,REC8,SRPK1,TOP2A,ZWINT	0.0263324
miR-17-3p	455	1885	103	RESPONSE_TO_STRESS	4.26465e-05	ADORA3,AIF1,ALOX5AP,ANXA1,APEX1,AQP9,BCL3,BRCA2,C2,C3AR1,CCNA2,CCR1,CCR5,CD59,CHEK1,CHEK2,CHST2,CIB1,CIDEB,CSNK1E,CYBB,ERCC3,ERCC5,EXO1,F13A1,F8,FANCC,FANCG,FEN1,GADD45B,GADD45G,HERPUD1,HRH1,HSPB1,LIG1,LIG3,MAP2K6,MAP4K5,MCM7,MSH6,NFRKB,POLA1,POLD1,POLE,POLE2,POLQ,PRNP,PTX3,RAD21,RAD51,RAD52,RAD54L,RECQL4,REV1,RFC3,S100A8,S100A9,SERPINE1,SOD2,SQSTM1,TDG,TGFB1,TNFRSF1A,WAS,XRCC2,SREBF1,CEBPB,PMS1,…	0.00108275
miR-17-3p	673	1885	155	REGULATION_OF_CELLULAR_METABOLIC_PROCESS	1.59848e-07	ACVR2B,ARHGEF2,BCL3,BCOR,BRD8,BRIP1,CAPG,CD81,CDC6,CDKN1A,CDT1,CENPF,CLCF1,CXXC1,DEK,DNMT1,EIF3E,ERCC3,EZH2,GTPBP4,HCLS1,HDAC2,HSPB1,IKBKAP,ILF2,ILF3,ITGB2,JMJD1C,KHDRBS1,LDB1,LYN,MAML1,MCM7,MTRF1,NKRF,NPC2,NUFIP1,RAD51,RBPJ,S100A11,SET,SIRT1,SMARCB1,SMARCD1,SOD2,SQSTM1,SRPK1,TGFB1,TIAL1,TIMELESS,TIMP1,TLK2,TLR1,TLR7,TNFRSF1A,TPP1,TRIM22,TRIM27,VPS72,ARID1A,TCF3,SREBF1,MYCN,TCF4,E2F1,SPI1,ELF2,TF…	8.24214e-06
miR-17-3p	125	1885	34	RNA_PROCESSING	0.000642203	CPSF1,CPSF6,CSTF2,CSTF3,DGCR8,DHX15,DIS3,DKC1,EXOSC2,FBL,GEMIN4,HNRNPA0,HNRNPR,HNRPDL,INTS6,INTS7,INTS8,KHDRBS1,NONO,NUFIP1,RBM5,RNMT,RNPS1,SFPQ,SNRPD1,SNRPF,SRPK1,GEMIN8,LSM3,PABPC1,PRPF8,PTBP1,SF1,SF3B3	0.00999655
miR-17-3p	575	1885	132	REGULATION_OF_GENE_EXPRESSION	1.65934e-06	ACVR2B,BCL3,BCOR,BMI1,BRD8,BRIP1,CDK4,CENPF,CXXC1,DEK,DGCR8,DIRAS3,DNMT1,DNMT3B,EIF3E,ERCC3,EZH2,GPX1,H2AFY2,HCLS1,HDAC2,HSPB1,IKBKAP,ILF2,ILF3,JMJD1C,KHDRBS1,LDB1,MAML1,MTRF1,NKRF,NUFIP1,RBPJ,SIRT1,SMARCB1,SMARCD1,SOD2,SQSTM1,TGFB1,TIAL1,TIMELESS,TLR1,TLR7,TNFRSF1A,TRIM22,TRIM27,VPS72,ARID1A,TCF3,SREBF1,MYCN,TCF4,E2F1,SPI1,ELF2,TFAM,SOX12,HMGB1,HMGB2,SMARCE1,PBX1,SMAD4,SMARCC1,NRF1,SP100,FOSL2,P…	5.70397e-05
miR-17-3p	397	1885	83	POST_TRANSLATIONAL_PROTEIN_MODIFICATION	0.00283914	ANXA1,APH1B,AURKA,CCL2,CD81,CLCF1,CSNK1E,CSTA,DUSP3,FES,FYB,GMFG,GTPBP4,HCK,HCLS1,IKBKAP,ITGB2,LYN,MAP2K6,MAP3K8,MAP4K5,PARP2,PLK3,PLK4,PPM1D,PTCH1,PTPN6,PTPRC,RAF1,SENP7,SET,SIRT1,SRPK1,TGFB1,TLK2,UBE2C,UBE4B,VRK1,WHSC1L1,ABI2,ACVR1B,AKTIP,CBL,CCND1,CCND2,CSNK1A1,DAPK3,DUSP2,DYRK2,F2R,HUWE1,ICMT,LIMK1,MAP3K12,MAP3K2,MAP3K3,MAP3K9,MDM2,MKNK2,MTMR3,MYLIP,PDPK1,PPP1CA,PPP2R1A,PPP6C,PRKACB,PRMT2,PTE…	0.0334613
miR-17-3p	258	1885	58	CELLULAR_COMPONENT_ASSEMBLY	0.0022495	CD74,CHAF1A,EIF3E,FANCC,FAS,GJA1,GTF3C4,HFE,HSPB1,IKBKAP,PTRF,RAD51,SET,SH3BGR,SIRT1,SLC7A7,SNRPD1,STOM,SYK,TAF2,TAF5,TAPBP,WAS,E2F3,HMGB1,PBX1,SMAD4,CAPZA2,EIF1AX,EIF2B2,EIF4A2,EIF4G2,EIF4G3,EIF4H,FANCA,HIP1,IRAK1,LAMC1,MDM2,MDM4,MED12,MED13,MED16,MED17,NAP1L1,PAIP1,PARD3,PARD6B,PICALM,PPP2R1A,SF1,SF3B3,TJP1,WASL,ZFYVE9,E2F2,SMAD3,TP53	0.0268962
miR-17-3p	207	1885	50	IMMUNE_RESPONSE	0.000876249	APOBEC3G,AQP9,ARHGDIB,C2,C5AR1,CCL2,CCR1,CCR5,CD74,CD86,CTSS,FCGR1A,FCGR2B,FCGR3B,FTH1,FYB,GBP2,GPR65,HAMP,IFITM2,IFITM3,IKBKAP,IL18,IL4R,IL6R,LAT2,LCP2,LILRB2,LTF,LY86,MR1,PSMB10,PTPRC,RGS1,TAPBP,TGFB1,TLR7,TREM1,TREM2,TRIM22,WAS,CEBPB,BCL2,CCL5,CD28,GPI,PTGER4,SEMA7A,SOCS5,TNFAIP1	0.012909
miR-17-3p	34	1885	12	PROTEIN_MODIFICATION_BY_SMALL_PROTEIN_CONJUGATION	0.00395605	GTPBP4,SENP7,UBE2C,UBE4B,CBL,HUWE1,MDM2,MYLIP,RNF11,SMURF1,UBE2V2,UBE3C	0.0420367
miR-17-3p	15	1885	7	CELL_DIVISION	0.00458819	BIRC5,BRCA2,PRC1,RACGAP1,DIAPH2,MYH9,PARD3	0.0461617
miR-17-3p	406	1885	102	REGULATION_OF_TRANSCRIPTIONDNA_DEPENDENT	3.55078e-07	BCOR,BRD8,BRIP1,CXXC1,DEK,DNMT1,ERCC3,EZH2,HCLS1,HDAC2,IKBKAP,ILF2,ILF3,JMJD1C,LDB1,MAML1,NUFIP1,RBPJ,SIRT1,SMARCB1,SMARCD1,SOD2,SQSTM1,TGFB1,TIAL1,TNFRSF1A,TRIM22,TRIM27,VPS72,ARID1A,TCF3,SREBF1,MYCN,TCF4,E2F1,SPI1,ELF2,TFAM,SOX12,HMGB1,HMGB2,SMARCE1,PBX1,SMAD4,SMARCC1,NRF1,SP100,FOSL2,PATZ1,ZNF238,CTCF,KLF12,ZNF281,ZNF202,ZNF146,ZNF74,ATRX,BMP2,CHD4,CRK,ELAVL2,EPAS1,ERCC2,HEXIM1,HIRA,MDM2,MDM4,…	1.59779e-05
miR-17-3p	48	1885	19	MRNA_PROCESSING_GO_0006397	5.37572e-05	CPSF1,CPSF6,CSTF2,CSTF3,DHX15,HNRNPA0,HNRNPR,KHDRBS1,NONO,RNMT,SFPQ,SNRPD1,SRPK1,GEMIN8,LSM3,PABPC1,PTBP1,SF1,SF3B3	0.00126713
miR-17-3p	118	1885	30	MACROMOLECULE_CATABOLIC_PROCESS	0.00397438	ANAPC5,CDC20,DFFB,ERCC3,ERCC5,RNASE2,RNASE6,RNASEH2A,RNASET2,SQSTM1,UBE2C,UBE2I,UBE4B,ZFP36,ARIH1,CYCS,ERCC2,GNS,MDM2,MDM4,RNASEH1,RNF11,SMG1,SMURF1,TSG101,UBE2G1,UBE2H,UBE2V2,UBE4A,UBR5	0.0420367
miR-17-3p	19	1885	9	REGULATION_OF_MITOTIC_CELL_CYCLE	0.0011451	BIRC5,CDC25C,CDC6,FBXO5,TGFB1,ASNS,BTG3,FOXC1,SMAD3	0.016012
miR-17-3p	157	1885	40	NEGATIVE_REGULATION_OF_TRANSCRIPTION	0.000939155	BCL3,BCOR,CENPF,DNMT1,ILF3,KHDRBS1,LDB1,NKRF,RBPJ,SIRT1,TGFB1,TIMELESS,TRIM27,VPS72,E2F1,SPI1,HMGB1,SMARCE1,SMAD4,ZNF238,CTCF,KLF12,ZNF281,ZNF202,ATXN1,BMP2,HEXIM1,MDM2,MDM4,MEN1,PER1,RB1,TCEAL1,MECP2,SMAD3,NR6A1,STAT3,ZNF423,ZNF174,KLF10	0.013593
miR-17-3p	87	1885	32	DNA_REPLICATION	1.18225e-06	CDC6,CDT1,DBF4,DKC1,EXO1,GTPBP4,MCM2,MCM3,MCM7,MSH6,NASP,POLA1,POLD1,POLD4,POLE,POLE2,POLG2,PRIM1,RAD51,REV1,RFC3,RFC4,RNASEH2A,S100A11,SET,PMS1,TFAM,HMGB2,MSH3,NAP1L1,NUP98,RPA2	4.43342e-05
miR-17-3p	73	1885	23	NEGATIVE_REGULATION_OF_TRANSCRIPTION_FROM_RNA_POLYMERASE_II_PROMOTER	0.000524489	DNMT1,TRIM27,VPS72,E2F1,SPI1,HMGB1,ZNF238,CTCF,KLF12,ZNF281,ZNF202,HEXIM1,MDM2,MDM4,MEN1,RB1,TCEAL1,MECP2,SMAD3,NR6A1,STAT3,ZNF174,KLF10	0.00883068
miR-17-3p	40	1885	14	REGULATION_OF_CYCLIN_DEPENDENT_PROTEIN_KINASE_ACTIVITY	0.00209221	BCCIP,CCNT2,CDC25A,CDC25C,CDC6,CHEK1,DIRAS3,GTPBP4,CCND1,CCND2,CCNG1,HEXIM1,PKMYT1,PTEN	0.0257623
miR-17-3p	1046	1885	195	PROTEIN_METABOLIC_PROCESS	0.00358024	ANAPC5,ANXA1,APH1B,ARHGEF2,AURKA,B3GALT4,BCL3,C2,CAPG,CASP1,CASP2,CASP4,CCL2,CCT3,CCT7,CD37,CD74,CD81,CDC20,CENPJ,CHAF1A,CLCF1,CSNK1E,CSTA,CTSB,CTSH,CTSS,CTSZ,DUSP3,EIF3E,FANCC,FAS,FBXO11,FES,FYB,GJA1,GMFG,GTPBP4,HCK,HCLS1,HFE,HSPB1,IKBKAP,IL18,ITGB2,LYN,MAN1C1,MAP2K6,MAP3K8,MAP4K5,MTRF1,PARP2,PGCP,PLK3,PLK4,PPM1D,PTCH1,PTPN6,PTPRC,RAD51,RAF1,RPL18A,RPL22,RPL24,RPL3,RPL31,RPL4,RPL5,RPL7A,SENP7,SE…	0.0404616
miR-17-3p	26	1885	11	REGULATION_OF_GENE_EXPRESSION_EPIGENETIC	0.00105563	DGCR8,DIRAS3,DNMT1,DNMT3B,GPX1,H2AFY2,SIRT1,SMARCD1,TRIM27,ARID1A,ATRX	0.0150154
miR-17-3p	453	1885	100	CELL_PROLIFERATION_GO_0008283	0.000151424	AIF1,ARHGEF2,BMI1,BRCA2,BUB1,BUB1B,BUB3,CBFA2T2,CD33,CD74,CD81,CD86,CDC25A,CDC25C,CDC6,CDC7,CDK4,CDKN1A,CHEK1,CSE1L,CSF1R,DDX11,DKC1,EMP3,FES,FTH1,GNL3,GPX1,GTPBP4,HCLS1,IGFBP6,IL18,IL6R,ING1,KHDRBS1,KIF15,KIF2C,LIF,LRP5,LST1,LY86,LYN,MKI67,NASP,PDS5B,POLA1,PPM1D,PTCH1,PTPRC,RACGAP1,RAF1,RARRES3,RHOG,S100A11,SIPA1,SKP2,STIL,SYK,TCIRG1,TIMELESS,TIMP1,TNFSF12,TPX2,TRAIP,TRIM27,TTK,E2F1,PRKRIR,BMPR2…	0.0029744
miR-17-3p	110	1885	31	NEGATIVE_REGULATION_OF_RNA_METABOLIC_PROCESS	0.000569419	BCOR,DNMT1,ILF3,LDB1,RBPJ,SIRT1,TRIM27,VPS72,E2F1,SPI1,HMGB1,SMARCE1,SMAD4,ZNF238,CTCF,KLF12,ZNF281,ZNF202,BMP2,HEXIM1,MDM2,MDM4,MEN1,RB1,TCEAL1,MECP2,SMAD3,NR6A1,STAT3,ZNF174,KLF10	0.00921119
miR-17-3p	288	1885	69	IMMUNE_SYSTEM_PROCESS	0.000133986	ACIN1,ACVR2A,APOBEC3G,AQP9,ARHGDIB,C2,C5AR1,CCL2,CCR1,CCR5,CD4,CD74,CD86,CLEC7A,CTSS,DOCK2,FCGR1A,FCGR2B,FCGR3B,FTH1,FYB,GBP2,GPR65,HAMP,HCLS1,IFITM2,IFITM3,IKBKAP,IL18,IL4R,IL6R,ITGB2,LAT2,LCP2,LDB1,LIG1,LIG3,LILRB2,LST1,LTF,LY86,LYN,MR1,PSMB10,PTPRC,RGS1,SYK,TAPBP,TGFB1,TLR7,TREM1,TREM2,TRIM22,WAS,CEBPB,SPI1,ACVR1B,BCL2,CCL5,CD28,CD47,GPI,MYH9,NOTCH2,PTGER4,SEMA7A,SOCS5,TNFAIP1,RUNX1	0.00276806
miR-17-3p	42	1885	16	DNA_RECOMBINATION	0.000347468	CHEK1,EXO1,LIG1,LIG3,RAD21,RAD51,RAD52,RAD54L,REC8,SETMAR,TGFB1,XRCC5,HMGB1,ATRX,KPNA2,UBE2V2	0.00609918
miR-17-3p	660	1885	148	TRANSCRIPTION	1.61816e-06	ACVR2B,APEX1,APOBEC3G,BCL3,BCOR,BRD8,BRIP1,CCNT2,CEBPZ,CENPF,CXXC1,DEK,DNMT1,ERCC3,EZH2,FUBP1,GTF3C4,HCLS1,HDAC2,HSF2,IKBKAP,ILF2,ILF3,JMJD1C,KHDRBS1,LDB1,MAML1,NFRKB,NKRF,NUFIP1,POLR2B,PTRF,RBPJ,RNPS1,SIRT1,SMARCB1,SMARCD1,SOD2,SQSTM1,SUPT16H,TAF1A,TAF2,TAF5,TAF5L,TCERG1,TGFB1,TIAL1,TIMELESS,TNFRSF1A,TRIM22,TRIM27,VPS72,ARID1A,TCF3,SREBF1,MYCN,TCF4,CEBPB,CEBPD,YBX1,E2F1,E2F3,SPI1,ELF2,TFAM,SOX12…	5.70397e-05
miR-17-3p	589	1885	117	POSITIVE_REGULATION_OF_BIOLOGICAL_PROCESS	0.00296972	ACIN1,ACVR2A,ACVR2B,BCL3,BIRC5,BMI1,C2,CARD9,CASP1,CASP4,CASP8AP2,CD81,CD86,CDC7,CDK4,CDKN1A,CHEK2,CIDEB,CLCF1,DDX11,ECM1,ECT2,EEF1D,ERCC3,FAS,GJA1,HCLS1,IL18,ILF2,ILF3,LAT2,LGALS1,LGALS9,LIF,LRP5,LYN,MAML1,NUFIP1,PDPN,PTPRC,RAD51,RHOG,SMARCD1,SQSTM1,TCIRG1,TGFB1,TIA1,TIAL1,TIMP1,TLR1,TLR2,TLR7,TNFRSF1A,TNFSF12,TOP2A,TPP1,TRADD,TRAIP,TRIP6,TTK,UBE2C,ARID1A,TCF3,TCF4,SPI1,SMARCC1,CTCF,ABCA1,ACVR1B…	0.0345073
miR-17-3p	8	1885	7	MITOTIC_SPINDLE_ORGANIZATION_AND_BIOGENESIS	1.57592e-05	KIF11,KIF23,PRC1,SMC3,STMN1,TTK,RAN	0.000448323
miR-17-3p	22	1885	9	RESPONSE_TO_UV	0.0039555	BCL3,ERCC3,ERCC5,FEN1,GPX1,POLD1,REV1,UBE4B,ERCC2	0.0420367
miR-17-3p	223	1885	50	NEGATIVE_REGULATION_OF_METABOLIC_PROCESS	0.00458567	ARHGEF2,BCL3,BCOR,CAPG,CDC6,CDKN1A,CDT1,CENPF,DNMT1,GTPBP4,ILF3,KHDRBS1,LDB1,NKRF,RBPJ,S100A11,SET,SIRT1,TGFB1,TIMELESS,TIMP1,TRIM27,VPS72,E2F1,SPI1,HMGB1,SMARCE1,SMAD4,ZNF238,CTCF,KLF12,ZNF281,ZNF202,ATXN1,BMP2,HEXIM1,LIMA1,MDM2,MDM4,MEN1,PER1,RB1,TCEAL1,MECP2,SMAD3,NR6A1,STAT3,ZNF423,ZNF174,KLF10	0.0461617
miR-17-3p	683	1885	155	REGULATION_OF_METABOLIC_PROCESS	4.22035e-07	ACVR2B,ARHGEF2,BCL3,BCOR,BRD8,BRIP1,CAPG,CD81,CDC6,CDKN1A,CDT1,CENPF,CLCF1,CXXC1,DEK,DNMT1,EIF3E,ERCC3,EZH2,GTPBP4,HCLS1,HDAC2,HSPB1,IKBKAP,ILF2,ILF3,ITGB2,JMJD1C,KHDRBS1,LDB1,LYN,MAML1,MCM7,MTRF1,NKRF,NPC2,NUFIP1,RAD51,RBPJ,S100A11,SET,SIRT1,SMARCB1,SMARCD1,SOD2,SQSTM1,SRPK1,TGFB1,TIAL1,TIMELESS,TIMP1,TLK2,TLR1,TLR7,TNFRSF1A,TPP1,TRIM22,TRIM27,VPS72,ARID1A,TCF3,SREBF1,MYCN,TCF4,E2F1,SPI1,ELF2,TF…	1.74089e-05
miR-17-3p	70	1885	30	MITOSIS	4.92384e-08	ANAPC5,AURKA,BIRC5,BUB1,BUB1B,CCNA2,CDC25C,CENPE,DDX11,ESPL1,KIF11,KIF15,KIF2C,KNTC1,MAD2L1,NCAPH,NDC80,NEK2,PDS5B,SMC3,TGFB1,TPX2,TTK,UBE2C,ZWINT,PBRM1,CD28,CIT,PKMYT1,RAN	3.69288e-06
miR-17-3p	273	1885	98	CELL_CYCLE_GO_0007049	1.11022e-16	AIF1,ANAPC5,AURKA,BCCIP,BIRC5,BRCA2,BUB1,BUB1B,CCNA2,CCNT2,CDC20,CDC25A,CDC25C,CDC6,CDC7,CDK4,CDKN1A,CDT1,CENPE,CENPF,CHEK1,CHEK2,DBF4,DDX11,DIRAS3,ERCC3,ESPL1,FANCG,FBXO5,GTPBP4,KHDRBS1,KIF11,KIF15,KIF23,KIF2C,KNTC1,LIG3,MAD2L1,MAP2K6,MCM2,NASP,NCAPH,NDC80,NEK2,PDS5B,POLA1,POLD1,POLE,PRC1,PTPRC,RACGAP1,RAD21,RAD51,RAD52,RAD54L,REC8,SKP2,SMC3,STMN1,TGFB1,TIMELESS,TPX2,TTK,UBE2C,XRCC2,ZWINT,E2F1,P…	9.15934e-14
miR-17-3p	529	1885	126	REGULATION_OF_NUCLEOBASENUCLEOSIDENUCLEOTIDE_AND_NUCLEIC_ACID_METABOLIC_PROCESS	3.67977e-07	ACVR2B,BCL3,BCOR,BRD8,BRIP1,CDC6,CDT1,CENPF,CXXC1,DEK,DNMT1,ERCC3,EZH2,GTPBP4,HCLS1,HDAC2,IKBKAP,ILF2,ILF3,JMJD1C,KHDRBS1,LDB1,MAML1,NKRF,NUFIP1,RAD51,RBPJ,S100A11,SET,SIRT1,SMARCB1,SMARCD1,SOD2,SQSTM1,SRPK1,TGFB1,TIAL1,TIMELESS,TLK2,TNFRSF1A,TRIM22,TRIM27,VPS72,ARID1A,TCF3,SREBF1,MYCN,TCF4,E2F1,SPI1,ELF2,TFAM,SOX12,HMGB1,HMGB2,SMARCE1,PBX1,SMAD4,SMARCC1,NRF1,SP100,FOSL2,PATZ1,ZNF238,CTCF,KLF12,Z…	1.59779e-05
miR-17-3p	58	1885	22	MRNA_METABOLIC_PROCESS	3.1061e-05	CPSF1,CPSF6,CSTF2,CSTF3,DHX15,HNRNPA0,HNRNPR,KHDRBS1,NONO,RNMT,SFPQ,SNRPD1,SRPK1,ZFP36,GEMIN8,LSM3,PABPC1,PAIP1,PTBP1,SF1,SF3B3,SMG1	0.000826623
miR-17-3p	101	1885	35	CHROMOSOME_ORGANIZATION_AND_BIOGENESIS	1.91611e-06	ACIN1,CENPE,CHAF1A,DDX11,DFFB,DKC1,ESPL1,EZH2,HDAC2,NASP,NCAPH,NDC80,PDS5B,REC8,SAFB,SET,SIRT1,SMARCD1,SUPT16H,SUV39H2,TLK2,TOP2A,WHSC1L1,ZWINT,ARID1A,HMGB1,PBRM1,SMARCE1,SMARCC1,HUWE1,MAP3K12,MSH3,NAP1L1,PTGES3,RPS6KA5	6.32317e-05
miR-17-3p	411	1885	105	REGULATION_OF_RNA_METABOLIC_PROCESS	9.7344e-08	BCOR,BRD8,BRIP1,CXXC1,DEK,DNMT1,ERCC3,EZH2,HCLS1,HDAC2,IKBKAP,ILF2,ILF3,JMJD1C,LDB1,MAML1,NUFIP1,RBPJ,SIRT1,SMARCB1,SMARCD1,SOD2,SQSTM1,SRPK1,TGFB1,TIAL1,TNFRSF1A,TRIM22,TRIM27,VPS72,ARID1A,TCF3,SREBF1,MYCN,TCF4,E2F1,SPI1,ELF2,TFAM,SOX12,HMGB1,HMGB2,SMARCE1,PBX1,SMAD4,SMARCC1,NRF1,SP100,FOSL2,PATZ1,ZNF238,CTCF,KLF12,ZNF281,ZNF202,ZNF146,ZNF74,ATRX,BMP2,CHD4,CRK,ELAVL2,EPAS1,ERCC2,HEXIM1,HIRA,MDM2…	6.6924e-06
miR-17-3p	60	1885	21	ESTABLISHMENT_AND_OR_MAINTENANCE_OF_CHROMATIN_ARCHITECTURE	0.000179839	CHAF1A,EZH2,HDAC2,NASP,SAFB,SET,SIRT1,SMARCD1,SUPT16H,SUV39H2,TLK2,WHSC1L1,ARID1A,HMGB1,PBRM1,SMARCE1,SMARCC1,HUWE1,MAP3K12,NAP1L1,RPS6KA5	0.0034504
miR-17-3p	557	1885	115	POSITIVE_REGULATION_OF_CELLULAR_PROCESS	0.000797938	ACIN1,ACVR2A,ACVR2B,BCL3,BIRC5,BMI1,CARD9,CASP1,CASP4,CASP8AP2,CD81,CD86,CDC7,CDK4,CDKN1A,CHEK2,CIDEB,CLCF1,DDX11,ECM1,ECT2,EEF1D,ERCC3,FAS,GJA1,HCLS1,IL18,ILF2,ILF3,LGALS1,LGALS9,LIF,LRP5,LYN,MAML1,NUFIP1,PDPN,PTPRC,RAD51,RHOG,SMARCD1,SQSTM1,TCIRG1,TGFB1,TIA1,TIAL1,TIMP1,TLR1,TLR2,TLR7,TNFRSF1A,TNFSF12,TOP2A,TPP1,TRADD,TRAIP,TRIP6,TTK,UBE2C,ARID1A,TCF3,TCF4,SPI1,SMARCC1,CTCF,ABCA1,ACVR1B,AKTIP,A…	0.0119691
miR-17-3p	47	1885	18	DNA_DEPENDENT_DNA_REPLICATION	0.000139181	CDC6,CDT1,EXO1,GTPBP4,MCM3,MSH6,POLA1,POLG2,PRIM1,RAD51,RFC3,RFC4,S100A11,PMS1,TFAM,HMGB2,MSH3,RPA2	0.00280059
miR-17-3p	418	1885	97	TRANSCRIPTION_FROM_RNA_POLYMERASE_II_PROMOTER	2.55037e-05	APEX1,BRD8,BRIP1,CCNT2,CEBPZ,DEK,DNMT1,ERCC3,FUBP1,HSF2,IKBKAP,MAML1,NFRKB,NUFIP1,POLR2B,SMARCB1,SMARCD1,SOD2,SQSTM1,SUPT16H,TAF1A,TAF2,TAF5,TAF5L,TCERG1,TIAL1,TNFRSF1A,TRIM27,VPS72,SREBF1,MYCN,CEBPB,CEBPD,YBX1,E2F1,E2F3,SPI1,ELF2,SOX12,HMGB1,HMGB2,SMARCE1,PBX1,SNAPC4,SMARCC1,NRF1,PAX1,FOSL2,ZNF238,CTCF,KLF12,ZNF281,ZNF202,ASH1L,CHD4,CRK,EPAS1,ERCC2,HEXIM1,HIRA,MDM2,MDM4,MED12,MED13,MED16,MED17,M…	0.000701353
miR-17-3p	57	1885	19	INTERPHASE_OF_MITOTIC_CELL_CYCLE	0.000723883	ANAPC5,BIRC5,CDC25C,CDC6,CDC7,CDK4,CDKN1A,CENPF,DBF4,DDX11,KHDRBS1,POLA1,POLD1,POLE,SKP2,E2F1,ACVR1B,KPNA2,PPP6C	0.0110593
miR-17-3p	583	1885	123	NEGATIVE_REGULATION_OF_BIOLOGICAL_PROCESS	0.000214448	AIF1,ANXA1,ANXA4,ANXA5,APOBEC3G,ARHGDIB,ARHGEF2,BCL3,BCOR,BIRC3,BIRC5,BRCA2,CAPG,CCL2,CD33,CD74,CDC6,CDKN1A,CDT1,CENPF,CHEK1,CLCF1,DNMT1,EMP3,ERCC5,FAS,FTH1,GPX1,GTPBP4,HSPB1,IGFBP6,ILF3,ING1,KHDRBS1,LDB1,LIF,LST1,MAP2K6,NKRF,NME5,PDS5B,PPM1D,PTCH1,PTPRC,RARRES3,RBPJ,S100A11,SERPINE1,SET,SFRP1,SIRT1,SOCS3,SRGN,STAB1,TGFB1,TIMELESS,TIMP1,TRIM27,VPS72,E2F1,SPI1,HMGB1,SMARCE1,SMAD4,PRKRIR,ZBTB17,ZNF…	0.00396788
miR-17-3p	305	1885	68	REGULATION_OF_APOPTOSIS	0.0012497	ANXA1,ANXA4,ANXA5,BCL3,BIRC3,BIRC5,CASP4,CASP8AP2,CCL2,CD74,CDKN1A,CHEK2,CIDEB,CLCF1,CTSB,ERCC3,ERCC5,FAS,GPX1,HSPB1,LGALS1,NME5,PTPRC,SFRP1,SOCS3,TGFB1,TIA1,TIAL1,TLR2,TNFSF12,TOP2A,TRADD,TRAIP,HMGB1,ACVR1B,ASNS,BCL2,BCL2L11,BCL2L2,BNIP2,CD28,CYCS,DAPK3,DCC,DNAJB6,DYRK2,ERCC2,F2R,GLO1,HIP1,IER3,MAPK1,MCL1,NOTCH2,PEA15,PPP2R1A,PRKCA,PTEN,PYCARD,SH3GLB1,SON,STK17B,TAX1BP1,VEGFA,YWHAZ,SMAD3,TP53,RU…	0.0171834
miR-17-3p	9	1885	7	SPINDLE_ORGANIZATION_AND_BIOGENESIS	6.12573e-05	KIF11,KIF23,PRC1,SMC3,STMN1,TTK,RAN	0.00136587
miR-17-3p	306	1885	68	REGULATION_OF_PROGRAMMED_CELL_DEATH	0.00136682	ANXA1,ANXA4,ANXA5,BCL3,BIRC3,BIRC5,CASP4,CASP8AP2,CCL2,CD74,CDKN1A,CHEK2,CIDEB,CLCF1,CTSB,ERCC3,ERCC5,FAS,GPX1,HSPB1,LGALS1,NME5,PTPRC,SFRP1,SOCS3,TGFB1,TIA1,TIAL1,TLR2,TNFSF12,TOP2A,TRADD,TRAIP,HMGB1,ACVR1B,ASNS,BCL2,BCL2L11,BCL2L2,BNIP2,CD28,CYCS,DAPK3,DCC,DNAJB6,DYRK2,ERCC2,F2R,GLO1,HIP1,IER3,MAPK1,MCL1,NOTCH2,PEA15,PPP2R1A,PRKCA,PTEN,PYCARD,SH3GLB1,SON,STK17B,TAX1BP1,VEGFA,YWHAZ,SMAD3,TP53,RU…	0.0181875
miR-17-3p	150	1885	49	RESPONSE_TO_DNA_DAMAGE_STIMULUS	1.50554e-07	APEX1,BCL3,BRCA2,CCNA2,CHEK1,CHEK2,CIB1,CIDEB,CSNK1E,ERCC3,ERCC5,EXO1,FANCC,FANCG,FEN1,GADD45G,LIG1,LIG3,MAP2K6,MCM7,MSH6,POLA1,POLD1,POLE,POLE2,POLQ,RAD21,RAD51,RAD52,RAD54L,RECQL4,REV1,RFC3,TDG,XRCC2,PMS1,HMGB1,HMGB2,ATRX,BTG2,DYRK2,ERCC2,FANCA,MSH3,PPP1R15A,TOPORS,UBE2V2,UBR5,TP53	8.24214e-06
miR-17-3p	564	1885	112	INTRACELLULAR_SIGNALING_CASCADE	0.00364477	ACIN1,ADORA3,ARHGDIB,BCL3,C5AR1,CARD9,CASP1,CASP2,CASP8AP2,CCL2,CCNA2,CCR1,CD81,CHEK1,CHEK2,CIDEB,CLCF1,CLEC7A,CNKSR1,DFFB,DIRAS3,ECM1,ECT2,EEF1D,FGD1,FPR1,FYB,GADD45B,GADD45G,GJA1,GNA15,GPX1,HCLS1,HRH1,LAT2,LGALS1,LGALS9,LYN,MAP4K5,RGN,RGS1,RHOG,RRAS,SOCS3,SQSTM1,SRPK1,STMN1,TLK2,TNFRSF1A,TOP2A,TRADD,TREM1,TRIP6,TYROBP,ARID1A,ABCA1,AKAP11,ARHGAP1,ARHGAP5,CAP1,CRKL,CYCS,DAPK3,DNM1L,DUSP2,DYRK2,F2…	0.0406342
miR-17-3p	488	1885	113	REGULATION_OF_TRANSCRIPTION	6.17793e-06	ACVR2B,BCL3,BCOR,BRD8,BRIP1,CENPF,CXXC1,DEK,DNMT1,ERCC3,EZH2,HCLS1,HDAC2,IKBKAP,ILF2,ILF3,JMJD1C,KHDRBS1,LDB1,MAML1,NKRF,NUFIP1,RBPJ,SIRT1,SMARCB1,SMARCD1,SOD2,SQSTM1,TGFB1,TIAL1,TIMELESS,TNFRSF1A,TRIM22,TRIM27,VPS72,ARID1A,TCF3,SREBF1,MYCN,TCF4,E2F1,SPI1,ELF2,TFAM,SOX12,HMGB1,HMGB2,SMARCE1,PBX1,SMAD4,SMARCC1,NRF1,SP100,FOSL2,PATZ1,ZNF238,CTCF,KLF12,ZNF281,ZNF202,ZNF146,ZNF74,ACVR1B,ATRX,ATXN1,BM…	0.00018877
miR-17-3p	158	1885	52	REGULATION_OF_CELL_CYCLE	4.7902e-08	AIF1,BCCIP,BIRC5,BUB1,BUB1B,CCNA2,CCNT2,CDC25A,CDC25C,CDC6,CDC7,CDT1,CHEK1,CHEK2,DIRAS3,ERCC3,FANCG,FBXO5,GTPBP4,KHDRBS1,KNTC1,MAD2L1,MAP2K6,NEK2,PTPRC,TGFB1,TIMELESS,TTK,UBE2C,ZWINT,ZBTB17,ASNS,BMP2,BTG3,CCND1,CCND2,CCNG1,CD28,EIF4G2,ERCC2,HEXIM1,NOTCH2,PKMYT1,PPP1R15A,PTEN,RB1,STK11,MYC,FOXC1,SMAD3,TP53,RUNX3	3.69288e-06
miR-17-3p	383	1885	89	APOPTOSIS_GO	5.1645e-05	ACIN1,ANXA1,ANXA4,ANXA5,BCL3,BIRC3,BIRC5,CASP2,CASP4,CASP8AP2,CCL2,CD14,CD74,CDKN1A,CHEK2,CIB1,CIDEB,CLCF1,CSE1L,CTSB,DFFB,ERCC3,ERCC5,ESPL1,FAS,GADD45B,GPR65,GPX1,HSPB1,LGALS1,LY86,NME5,PTPN6,PTPRC,RAF1,SFRP1,SOCS3,SRGN,TGFB1,TIA1,TIAL1,TLR2,TNFSF12,TOP2A,TRADD,TRAIP,UBE4B,E2F1,HMGB1,ACVR1B,ASNS,ATG12,BCL2,BCL2L11,BCL2L2,BNIP2,CD28,CYCS,DAPK3,DCC,DNAJB6,DNM1L,DYRK2,ERCC2,F2R,GLO1,HIP1,IER3,MAPK1…	0.00125315
miR-17-3p	72	1885	30	M_PHASE_OF_MITOTIC_CELL_CYCLE	1.05972e-07	ANAPC5,AURKA,BIRC5,BUB1,BUB1B,CCNA2,CDC25C,CENPE,DDX11,ESPL1,KIF11,KIF15,KIF2C,KNTC1,MAD2L1,NCAPH,NDC80,NEK2,PDS5B,SMC3,TGFB1,TPX2,TTK,UBE2C,ZWINT,PBRM1,CD28,CIT,PKMYT1,RAN	6.72516e-06
miR-17-3p	265	1885	60	REGULATION_OF_CELL_PROLIFERATION	0.00159845	AIF1,ARHGEF2,BMI1,BRCA2,CD33,CD81,CD86,CDC6,CDC7,CDK4,CDKN1A,CHEK1,DDX11,EMP3,FTH1,GNL3,GPX1,GTPBP4,HCLS1,IGFBP6,IL18,ING1,LIF,LRP5,LST1,LYN,PDS5B,PPM1D,PTPRC,RARRES3,RHOG,S100A11,TCIRG1,TIMELESS,TIMP1,TNFSF12,TTK,PRKRIR,BMPR2,BTG2,BTG3,CAPN1,CD28,CD47,FGFR1OP,LAMC1,MDM2,MDM4,NAP1L1,NOTCH2,PTEN,QSOX1,TGFBR2,TOB1,VEGFA,MNT,MXI1,MYC,RUNX3,KLF10	0.0203448
let-7f	717	337	39	RNA_METABOLIC_PROCESS	4.98447e-05	ZMYND11,ABT1,BCOR,CCNT2,CSTF2,GTF2E1,HDAC2,IGF2BP3,INTS7,MDM2,MDM4,MRPL12,NOLC1,NSD1,POLR2D,SF3A1,SF3B3,SNRPC,SOD2,TCEB3,AHR,HAND1,MAX,MYC,NR2F2,E2F6,ELF4,HMGB2,HMGA2,HMGA1,SMARCC1,NR6A1,STAT2,PRDM1,VEZF1,KLF10,IKZF3,SP1,ZNF136	0.0034507
let-7f	176	337	14	NEGATIVE_REGULATION_OF_NUCLEOBASENUCLEOSIDENUCLEOTIDE_AND_NUCLEIC_ACID_METABOLIC_PROCESS	0.000427116	ZMYND11,ATR,BCOR,CREBZF,MDM2,MDM4,NSD1,SET,SUMO1,E2F6,NR6A1,PRDM1,KLF10,ZNF136	0.0176185
let-7f	220	337	18	NEGATIVE_REGULATION_OF_CELLULAR_METABOLIC_PROCESS	4.62532e-05	ZMYND11,ATR,BCOR,CDKN1A,CDKN1B,CREBZF,EIF4A3,MDM2,MDM4,NSD1,SET,SOCS1,SUMO1,E2F6,NR6A1,PRDM1,KLF10,ZNF136	0.0034507
let-7f	1432	337	68	BIOPOLYMER_METABOLIC_PROCESS	6.80582e-06	IRAK3,ZMYND11,ABT1,ARIH1,ATG12,ATR,BCOR,CCND1,CCNT2,COL4A3BP,CSTF2,DUSP6,DYRK2,FBXW2,GSK3B,GTF2E1,HAT1,HDAC2,IGF1R,IGF2BP3,INTS7,LDLR,LYN,MAPK6,MDM2,MDM4,MRPL12,MSH6,NAP1L1,NOLC1,NSD1,PGGT1B,POLR2D,PPP2R2A,PURA,RNF11,RUVBL2,SET,SF3A1,SF3B3,SMC1A,SNRPC,SOCS1,SOD2,STK4,SUMO1,TCEB3,TGFBR1,WNK1,AHR,HAND1,MAX,MYC,NR2F2,E2F6,ELF4,HMGB2,HMGA2,HMGA1,SMARCC1,NR6A1,STAT2,PRDM1,VEZF1,KLF10,IKZF3,SP1,ZNF136	0.0018716
let-7f	242	337	16	MACROMOLECULAR_COMPLEX_ASSEMBLY	0.00129184	ATXN2,EIF2C1,EIF4A2,EIF4G2,GTF2E1,IGF1R,MDM2,MDM4,NAP1L1,SET,SF3A1,SF3B3,TGFBR1,VCL,WASL,HMGA1	0.040991
let-7f	1065	337	52	NUCLEOBASENUCLEOSIDENUCLEOTIDE_AND_NUCLEIC_ACID_METABOLIC_PROCESS	4.87064e-05	ZMYND11,ABT1,ACVR2B,ATR,BCOR,CCNT2,CREBZF,CSTF2,EDA,GTF2E1,HDAC2,IGF2BP3,INTS7,MDM2,MDM4,MRPL12,MSH6,NAP1L1,NOLC1,NSD1,NUDT4,POLR2D,PURA,RUVBL2,SET,SF3A1,SF3B3,SMC1A,SNRPC,SOD2,SUMO1,TCEB3,TGFBR1,AHR,HAND1,MAX,MYC,NR2F2,E2F6,ELF4,HMGB2,HMGA2,HMGA1,SMARCC1,NR6A1,STAT2,PRDM1,VEZF1,KLF10,IKZF3,SP1,ZNF136	0.0034507
let-7f	566	337	32	TRANSCRIPTION_DNA_DEPENDENT	0.000120996	ZMYND11,ABT1,BCOR,CCNT2,GTF2E1,HDAC2,MDM2,MDM4,MRPL12,NSD1,POLR2D,SOD2,TCEB3,AHR,HAND1,MAX,MYC,NR2F2,E2F6,ELF4,HMGB2,HMGA2,HMGA1,SMARCC1,NR6A1,STAT2,PRDM1,VEZF1,KLF10,IKZF3,SP1,ZNF136	0.00606635
let-7f	110	337	10	NEGATIVE_REGULATION_OF_TRANSCRIPTION_DNA_DEPENDENT	0.00101402	ZMYND11,BCOR,MDM2,MDM4,NSD1,E2F6,NR6A1,PRDM1,KLF10,ZNF136	0.0334625
let-7f	558	337	31	NEGATIVE_REGULATION_OF_CELLULAR_PROCESS	0.000211418	ZMYND11,ATR,BCOR,BTG1,CAPRIN2,CDKN1A,CDKN1B,CNOT8,CREBZF,EIF4A3,EIF4G2,GLO1,GSK3B,IGF1R,MDM2,MDM4,NSD1,PEG10,SEMA4D,SET,SOCS1,SOCS3,SUMO1,VCL,YWHAZ,MYC,E2F6,NR6A1,PRDM1,KLF10,ZNF136	0.00918001
let-7f	567	337	32	RNA_BIOSYNTHETIC_PROCESS	0.000125004	ZMYND11,ABT1,BCOR,CCNT2,GTF2E1,HDAC2,MDM2,MDM4,MRPL12,NSD1,POLR2D,SOD2,TCEB3,AHR,HAND1,MAX,MYC,NR2F2,E2F6,ELF4,HMGB2,HMGA2,HMGA1,SMARCC1,NR6A1,STAT2,PRDM1,VEZF1,KLF10,IKZF3,SP1,ZNF136	0.00606635
let-7f	263	337	20	REGULATION_OF_TRANSCRIPTION_FROM_RNA_POLYMERASE_II_PROMOTER	5.0192e-05	ZMYND11,MDM2,MDM4,NSD1,SOD2,TCEB3,MYC,NR2F2,E2F6,ELF4,HMGB2,SMARCC1,NR6A1,STAT2,PRDM1,VEZF1,KLF10,IKZF3,SP1,ZNF136	0.0034507
let-7f	673	337	43	REGULATION_OF_CELLULAR_METABOLIC_PROCESS	3.10589e-07	ZMYND11,ACVR2B,ATR,BCOR,CCND1,CDKN1A,CDKN1B,CREBZF,DYRK2,EDA,EIF2C1,EIF4A2,EIF4A3,EIF4G2,HDAC2,LYN,MDM2,MDM4,MRPL12,NSD1,SET,SOCS1,SOD2,SUMO1,TCEB3,TGFBR1,AHR,MYC,NR2F2,E2F6,ELF4,HMGB2,HMGA2,HMGA1,SMARCC1,NR6A1,STAT2,PRDM1,VEZF1,KLF10,IKZF3,SP1,ZNF136	0.000128118
let-7f	575	337	35	REGULATION_OF_GENE_EXPRESSION	1.23351e-05	ZMYND11,ACVR2B,BCOR,CREBZF,EDA,EIF2C1,EIF4A2,EIF4A3,EIF4G2,HDAC2,MDM2,MDM4,MRPL12,NSD1,SOD2,SUMO1,TCEB3,TGFBR1,AHR,MYC,NR2F2,E2F6,ELF4,HMGB2,HMGA2,HMGA1,SMARCC1,NR6A1,STAT2,PRDM1,VEZF1,KLF10,IKZF3,SP1,ZNF136	0.00221705
let-7f	258	337	17	CELLULAR_COMPONENT_ASSEMBLY	0.000955828	ACTA1,ATXN2,EIF2C1,EIF4A2,EIF4G2,GTF2E1,IGF1R,MDM2,MDM4,NAP1L1,SET,SF3A1,SF3B3,TGFBR1,VCL,WASL,HMGA1	0.0334625
let-7f	406	337	26	REGULATION_OF_TRANSCRIPTIONDNA_DEPENDENT	7.42219e-05	ZMYND11,BCOR,HDAC2,MDM2,MDM4,MRPL12,NSD1,SOD2,TCEB3,AHR,MYC,NR2F2,E2F6,ELF4,HMGB2,HMGA2,HMGA1,SMARCC1,NR6A1,STAT2,PRDM1,VEZF1,KLF10,IKZF3,SP1,ZNF136	0.00437379
let-7f	157	337	12	NEGATIVE_REGULATION_OF_TRANSCRIPTION	0.00152977	ZMYND11,BCOR,CREBZF,MDM2,MDM4,NSD1,SUMO1,E2F6,NR6A1,PRDM1,KLF10,ZNF136	0.0450736
let-7f	73	337	9	NEGATIVE_REGULATION_OF_TRANSCRIPTION_FROM_RNA_POLYMERASE_II_PROMOTER	0.00018971	ZMYND11,MDM2,MDM4,NSD1,E2F6,NR6A1,PRDM1,KLF10,ZNF136	0.00869506
let-7f	110	337	10	NEGATIVE_REGULATION_OF_RNA_METABOLIC_PROCESS	0.00101402	ZMYND11,BCOR,MDM2,MDM4,NSD1,E2F6,NR6A1,PRDM1,KLF10,ZNF136	0.0334625
let-7f	660	337	37	TRANSCRIPTION	4.1792e-05	ZMYND11,ABT1,ACVR2B,BCOR,CCNT2,CREBZF,EDA,GTF2E1,HDAC2,MDM2,MDM4,MRPL12,NSD1,POLR2D,SOD2,SUMO1,TCEB3,TGFBR1,AHR,HAND1,MAX,MYC,NR2F2,E2F6,ELF4,HMGB2,HMGA2,HMGA1,SMARCC1,NR6A1,STAT2,PRDM1,VEZF1,KLF10,IKZF3,SP1,ZNF136	0.0034507
let-7f	223	337	18	NEGATIVE_REGULATION_OF_METABOLIC_PROCESS	5.52412e-05	ZMYND11,ATR,BCOR,CDKN1A,CDKN1B,CREBZF,EIF4A3,MDM2,MDM4,NSD1,SET,SOCS1,SUMO1,E2F6,NR6A1,PRDM1,KLF10,ZNF136	0.00350569
let-7f	683	337	44	REGULATION_OF_METABOLIC_PROCESS	1.76652e-07	IRAK3,ZMYND11,ACVR2B,ATR,BCOR,CCND1,CDKN1A,CDKN1B,CREBZF,DYRK2,EDA,EIF2C1,EIF4A2,EIF4A3,EIF4G2,HDAC2,LYN,MDM2,MDM4,MRPL12,NSD1,SET,SOCS1,SOD2,SUMO1,TCEB3,TGFBR1,AHR,MYC,NR2F2,E2F6,ELF4,HMGB2,HMGA2,HMGA1,SMARCC1,NR6A1,STAT2,PRDM1,VEZF1,KLF10,IKZF3,SP1,ZNF136	0.000128118
let-7f	529	337	33	REGULATION_OF_NUCLEOBASENUCLEOSIDENUCLEOTIDE_AND_NUCLEIC_ACID_METABOLIC_PROCESS	1.34367e-05	ZMYND11,ACVR2B,ATR,BCOR,CREBZF,EDA,HDAC2,MDM2,MDM4,MRPL12,NSD1,SET,SOD2,SUMO1,TCEB3,TGFBR1,AHR,MYC,NR2F2,E2F6,ELF4,HMGB2,HMGA2,HMGA1,SMARCC1,NR6A1,STAT2,PRDM1,VEZF1,KLF10,IKZF3,SP1,ZNF136	0.00221705
let-7f	411	337	26	REGULATION_OF_RNA_METABOLIC_PROCESS	9.0739e-05	ZMYND11,BCOR,HDAC2,MDM2,MDM4,MRPL12,NSD1,SOD2,TCEB3,AHR,MYC,NR2F2,E2F6,ELF4,HMGB2,HMGA2,HMGA1,SMARCC1,NR6A1,STAT2,PRDM1,VEZF1,KLF10,IKZF3,SP1,ZNF136	0.00499064
let-7f	60	337	7	ESTABLISHMENT_AND_OR_MAINTENANCE_OF_CHROMATIN_ARCHITECTURE	0.0013646	HDAC2,NAP1L1,NSD1,SET,HMGA2,HMGA1,SMARCC1	0.0416961
let-7f	418	337	27	TRANSCRIPTION_FROM_RNA_POLYMERASE_II_PROMOTER	4.64828e-05	ZMYND11,ABT1,CCNT2,GTF2E1,MDM2,MDM4,NSD1,POLR2D,SOD2,TCEB3,AHR,HAND1,MAX,MYC,NR2F2,E2F6,ELF4,HMGB2,SMARCC1,NR6A1,STAT2,PRDM1,VEZF1,KLF10,IKZF3,SP1,ZNF136	0.0034507
let-7f	41	337	6	TRANSMEMBRANE_RECEPTOR_PROTEIN_SERINE_THREONINE_KINASE_SIGNALING_PATHWAY	0.000903274	ACVR2B,LEFTY1,PEG10,TGFBR1,TGFBR3,KLF10	0.0334625
let-7f	583	337	31	NEGATIVE_REGULATION_OF_BIOLOGICAL_PROCESS	0.000451115	ZMYND11,ATR,BCOR,BTG1,CAPRIN2,CDKN1A,CDKN1B,CNOT8,CREBZF,EIF4A3,EIF4G2,GLO1,GSK3B,IGF1R,MDM2,MDM4,NSD1,PEG10,SEMA4D,SET,SOCS1,SOCS3,SUMO1,VCL,YWHAZ,MYC,E2F6,NR6A1,PRDM1,KLF10,ZNF136	0.0177224
let-7f	488	337	31	REGULATION_OF_TRANSCRIPTION	1.74438e-05	ZMYND11,ACVR2B,BCOR,CREBZF,EDA,HDAC2,MDM2,MDM4,MRPL12,NSD1,SOD2,SUMO1,TCEB3,TGFBR1,AHR,MYC,NR2F2,E2F6,ELF4,HMGB2,HMGA2,HMGA1,SMARCC1,NR6A1,STAT2,PRDM1,VEZF1,KLF10,IKZF3,SP1,ZNF136	0.00239853
let-7a	717	520	56	RNA_METABOLIC_PROCESS	1.05236e-05	PAX1,ABT1,BCOR,BPTF,BTF3,CCNT2,CITED2,CNBP,CSTF2,EZH2,HDAC5,HNRPDL,HSF2,IGF2BP3,INTS12,INTS7,MDM2,MDM4,MRPL12,NCBP1,NOLC1,NSD1,PEX14,POLR2D,RBM6,SF3A1,SKIL,SMARCA5,SMG7,SNRPB,SNRPC,SOD2,TAF5,TAF5L,TCERG1,ARID1A,AHR,HAND1,MYC,E2F2,E2F1,E2F6,GTF2I,HMGB2,HMGA2,HMGA1,PREB,NR6A1,NFKB1,STAT2,PRDM1,VEZF1,KLF10,IKZF3,SP1,ZNF136	0.00139321
let-7a	176	520	20	NEGATIVE_REGULATION_OF_NUCLEOBASENUCLEOSIDENUCLEOTIDE_AND_NUCLEIC_ACID_METABOLIC_PROCESS	7.22703e-05	BCOR,BPTF,CREBZF,HDAC5,MDM2,MDM4,NF2,NSD1,PEX14,SNX6,SUMO1,E2F1,E2F6,POU2F1,NR6A1,VDR,NR1I2,PRDM1,KLF10,ZNF136	0.00459803
let-7a	45	520	8	NUCLEAR_IMPORT	0.000601457	F2R,KPNA2,KPNA5,KPNA6,MCM3AP,NCKIPSD,PPP1R10,RANBP2	0.013796
let-7a	220	520	25	NEGATIVE_REGULATION_OF_CELLULAR_METABOLIC_PROCESS	9.3236e-06	BCOR,BPTF,CDKN1A,CDKN1B,CREBZF,EIF4A3,HDAC5,IL6,MDM2,MDM4,NF2,NSD1,PEX14,SNX6,SOCS1,SUMO1,E2F1,E2F6,POU2F1,NR6A1,VDR,NR1I2,PRDM1,KLF10,ZNF136	0.00139321
let-7a	128	520	15	ENZYME_LINKED_RECEPTOR_PROTEIN_SIGNALING_PATHWAY	0.000405564	ACVR1B,ACVR2B,CITED2,EGFR,IGF1R,IGF2,LEFTY1,PEG10,PIK3R1,PTPRF,SNX6,SOCS1,TGFBR3,TRIO,KLF10	0.0112527
let-7a	124	520	13	POSITIVE_REGULATION_OF_CELL_PROLIFERATION	0.00267928	CDC25B,CDC7,CDK6,CDKN1A,EDN1,EGFR,ICOSLG,IGF1R,IL6,LYN,NAP1L1,MYC,POU3F2	0.0374645
let-7a	26	520	6	JAK_STAT_CASCADE	0.000692499	F2R,LYN,NF2,SOCS1,STAT2,PIAS1	0.0150345
let-7a	506	520	37	CELL_DEVELOPMENT	0.00119139	MAPT,ACTA1,ACVR1B,ATG12,BCL2,BCL2L11,BNIP3L,BTG1,CADM1,CASP3,CASP8,CASP9,CDK6,CDKN1A,CDKN1B,DIABLO,EIF4G2,ERN1,ESPL1,F2R,GLO1,GSK3B,IGF1R,IL6,MBNL1,MDM4,NDUFS1,NF2,PMAIP1,RPS3A,SEMA4D,STK4,TNFSF9,YWHAZ,AHR,E2F1,NFKB1	0.0223385
let-7a	1432	520	99	BIOPOLYMER_METABOLIC_PROCESS	9.66038e-07	IRAK3,PAX1,ABI2,ABT1,ACVR1B,ARIH1,ATG12,BCOR,BMPR1B,BPTF,BTF3,CCND1,CCND2,CCNT2,CITED2,CNBP,CSNK2A1,CSTF2,CTDP1,DUSP6,EGFR,ERN1,EZH2,F2R,FBXW2,GSK3B,HAT1,HDAC5,HNRPDL,HSF2,HUWE1,IGF1R,IGF2BP3,INTS12,INTS7,KPNA2,LDLR,LYN,MAPK6,MCM3AP,MDM2,MDM4,MRPL12,MSH6,NAP1L1,NCBP1,NF2,NOLC1,NSD1,PAK1,PEX14,PGGT1B,POLR2D,PPP2R2A,PURA,RAD21,RAD23B,RBM6,RNF11,RUVBL2,SENP7,SF3A1,SKIL,SMARCA5,SMC1A,SMG7,SNRPB,SNRPC…	0.00042853
let-7a	6	520	3	REGULATION_OF_TYROSINE_PHOSPHORYLATION_OF_STAT_PROTEIN	0.00145205	LYN,NF2,SOCS1	0.0249572
let-7a	1065	520	79	NUCLEOBASENUCLEOSIDENUCLEOTIDE_AND_NUCLEIC_ACID_METABOLIC_PROCESS	1.03886e-06	PAX1,ABT1,ACVR1B,ACVR2B,BCOR,BPTF,BTF3,CCNT2,CITED2,CNBP,CREBZF,CSTF2,DICER1,EZH2,HDAC5,HNRPDL,HSF2,IGF2,IGF2BP3,INTS12,INTS7,KPNA2,MCM3AP,MDM2,MDM4,MRPL12,MSH6,NAP1L1,NCBP1,NDUFS1,NF2,NME4,NOLC1,NSD1,NUDT4,PEX14,POLR2D,PURA,RAD21,RAD23B,RBM6,RUVBL2,SF3A1,SKIL,SMARCA5,SMC1A,SMG7,SNRPB,SNRPC,SNX6,SOD2,SUMO1,TAF5,TAF5L,TCERG1,ARID1A,AHR,HAND1,MYC,E2F2,E2F1,E2F6,GTF2I,HMGB2,HMGA2,HMGA1,PREB,POU2F1,N…	0.00042853
let-7a	24	520	6	REGULATION_OF_PROTEIN_AMINO_ACID_PHOSPHORYLATION	0.000435721	CCND1,CCND2,EGFR,LYN,NF2,SOCS1	0.0112527
let-7a	566	520	44	TRANSCRIPTION_DNA_DEPENDENT	0.000108273	PAX1,ABT1,BCOR,BPTF,BTF3,CCNT2,CITED2,CNBP,EZH2,HDAC5,HSF2,MDM2,MDM4,MRPL12,NSD1,PEX14,POLR2D,SKIL,SMARCA5,SOD2,TAF5,TAF5L,TCERG1,ARID1A,AHR,HAND1,MYC,E2F2,E2F1,E2F6,GTF2I,HMGB2,HMGA2,HMGA1,PREB,NR6A1,NFKB1,STAT2,PRDM1,VEZF1,KLF10,IKZF3,SP1,ZNF136	0.00581224
let-7a	384	520	31	PROGRAMMED_CELL_DEATH	0.000602006	ACVR1B,ATG12,BCL2,BCL2L11,BNIP3L,BTG1,CADM1,CASP3,CASP8,CASP9,CDKN1A,CDKN1B,DIABLO,ERN1,ESPL1,F2R,GLO1,GSK3B,IGF1R,IL6,MDM4,NDUFS1,PMAIP1,RPS3A,SEMA4D,STK4,TNFSF9,YWHAZ,AHR,E2F1,NFKB1	0.013796
let-7a	74	520	11	NUCLEAR_TRANSPORT	0.000309951	F2R,GSK3B,KPNA2,KPNA5,KPNA6,MCM3AP,NCKIPSD,NUDT4,PPP1R10,RANBP2,SMG7	0.00984478
let-7a	110	520	13	NEGATIVE_REGULATION_OF_TRANSCRIPTION_DNA_DEPENDENT	0.000894939	BCOR,BPTF,HDAC5,MDM2,MDM4,NSD1,PEX14,E2F1,E2F6,NR6A1,PRDM1,KLF10,ZNF136	0.0175792
let-7a	55	520	9	PROTEIN_IMPORT	0.000525024	F2R,KPNA2,KPNA5,KPNA6,MCM3AP,NCKIPSD,PEX14,PPP1R10,RANBP2	0.0131256
let-7a	166	520	16	CELL_CYCLE_PROCESS	0.00220722	ACVR1B,AKAP8,BCAT1,CDC25B,CDC7,CDK6,CDKN1A,CDKN1B,ESPL1,KPNA2,MDM4,NOLC1,RAD21,SMC1A,SMC3,E2F1	0.0343577
let-7a	14	520	4	REGULATION_OF_PEPTIDYL_TYROSINE_PHOSPHORYLATION	0.00243393	EGFR,LYN,NF2,SOCS1	0.0368968
let-7a	558	520	44	NEGATIVE_REGULATION_OF_CELLULAR_PROCESS	7.80272e-05	ACVR1B,BCL2,BCOR,BNIP3L,BPTF,BTG1,CASP3,CDK6,CDKN1A,CDKN1B,CREBZF,DLC1,EIF4A3,EIF4G2,ERN1,GLO1,GSK3B,HDAC5,IGF1R,IL6,MDM2,MDM4,NF2,NSD1,PEG10,PEX14,SEMA4D,SESN1,SNX6,SOCS1,SUMO1,VCL,YWHAZ,MYC,E2F1,E2F6,POU2F1,NR6A1,NFKB1,VDR,NR1I2,PRDM1,KLF10,ZNF136	0.00459803
let-7a	567	520	44	RNA_BIOSYNTHETIC_PROCESS	0.000112722	PAX1,ABT1,BCOR,BPTF,BTF3,CCNT2,CITED2,CNBP,EZH2,HDAC5,HSF2,MDM2,MDM4,MRPL12,NSD1,PEX14,POLR2D,SKIL,SMARCA5,SOD2,TAF5,TAF5L,TCERG1,ARID1A,AHR,HAND1,MYC,E2F2,E2F1,E2F6,GTF2I,HMGB2,HMGA2,HMGA1,PREB,NR6A1,NFKB1,STAT2,PRDM1,VEZF1,KLF10,IKZF3,SP1,ZNF136	0.00581224
let-7a	134	520	14	MITOTIC_CELL_CYCLE	0.0019304	ACVR1B,AKAP8,BCAT1,CDC25B,CDC7,CDK6,CDKN1A,CDKN1B,ESPL1,KPNA2,NOLC1,SMC1A,SMC3,E2F1	0.031227
let-7a	42	520	8	REGULATION_OF_PHOSPHORYLATION	0.000368994	CCND1,CCND2,CDKN1A,CDKN1B,EGFR,LYN,NF2,SOCS1	0.0108721
let-7a	150	520	15	CELL_CYCLE_PHASE	0.00209236	ACVR1B,AKAP8,BCAT1,CDC25B,CDC7,CDK6,CDKN1A,CDKN1B,ESPL1,KPNA2,NOLC1,RAD21,SMC1A,SMC3,E2F1	0.033196
let-7a	673	520	54	REGULATION_OF_CELLULAR_METABOLIC_PROCESS	7.06157e-06	MAPT,ACVR1B,ACVR2B,BCOR,BPTF,CCND1,CCND2,CDKN1A,CDKN1B,CITED2,CNBP,CREBZF,EGFR,EIF4A2,EIF4A3,EIF4G2,EZH2,HDAC5,IL6,KPNA2,LYN,MDM2,MDM4,MRPL12,NCBP1,NF2,NSD1,PEX14,SMARCA5,SMG7,SNX6,SOCS1,SOD2,SUMO1,ARID1A,AHR,MYC,E2F1,E2F6,HMGB2,HMGA2,HMGA1,PREB,POU2F1,NR6A1,STAT2,VDR,NR1I2,PRDM1,VEZF1,KLF10,IKZF3,SP1,ZNF136	0.00139321
let-7a	43	520	8	PROTEIN_IMPORT_INTO_NUCLEUS	0.000436467	F2R,KPNA2,KPNA5,KPNA6,MCM3AP,NCKIPSD,PPP1R10,RANBP2	0.0112527
let-7a	575	520	46	REGULATION_OF_GENE_EXPRESSION	3.75811e-05	ACVR1B,ACVR2B,BCOR,BNIP3L,BPTF,CDK6,CITED2,CNBP,CREBZF,DICER1,EIF4A2,EIF4A3,EIF4G2,EZH2,HDAC5,IGF2,IL6,MDM2,MDM4,MRPL12,NSD1,PEX14,SMARCA5,SNX6,SOD2,SUMO1,ARID1A,AHR,MYC,E2F1,E2F6,HMGB2,HMGA2,HMGA1,PREB,POU2F1,NR6A1,STAT2,VDR,NR1I2,PRDM1,VEZF1,KLF10,IKZF3,SP1,ZNF136	0.00344494
let-7a	34	520	6	PROTEIN_MODIFICATION_BY_SMALL_PROTEIN_CONJUGATION	0.00301879	HUWE1,MDM2,RNF11,SENP7,SUMO1,UBE3C	0.0401693
let-7a	11	520	4	NEGATIVE_REGULATION_OF_PHOSPHORYLATION	0.000889842	CDKN1A,CDKN1B,NF2,SOCS1	0.0175792
let-7a	406	520	30	REGULATION_OF_TRANSCRIPTIONDNA_DEPENDENT	0.00289883	BCOR,BPTF,CITED2,CNBP,EZH2,HDAC5,MDM2,MDM4,MRPL12,NSD1,PEX14,SMARCA5,SOD2,ARID1A,AHR,MYC,E2F1,E2F6,HMGB2,HMGA2,HMGA1,PREB,NR6A1,STAT2,PRDM1,VEZF1,KLF10,IKZF3,SP1,ZNF136	0.0396511
let-7a	157	520	19	NEGATIVE_REGULATION_OF_TRANSCRIPTION	4.60992e-05	BCOR,BPTF,CREBZF,HDAC5,MDM2,MDM4,NSD1,PEX14,SNX6,SUMO1,E2F1,E2F6,POU2F1,NR6A1,VDR,NR1I2,PRDM1,KLF10,ZNF136	0.00380318
let-7a	12	520	4	NLS_BEARING_SUBSTRATE_IMPORT_INTO_NUCLEUS	0.00128945	KPNA2,KPNA5,KPNA6,NCKIPSD	0.0231261
let-7a	73	520	10	NEGATIVE_REGULATION_OF_TRANSCRIPTION_FROM_RNA_POLYMERASE_II_PROMOTER	0.00110998	BPTF,MDM2,MDM4,NSD1,E2F1,E2F6,NR6A1,PRDM1,KLF10,ZNF136	0.0212961
let-7a	22	520	6	PEPTIDYL_TYROSINE_PHOSPHORYLATION	0.000259995	ABI2,EGFR,F2R,LYN,NF2,SOCS1	0.00984478
let-7a	26	520	6	REGULATION_OF_GENE_EXPRESSION_EPIGENETIC	0.000692499	CREBZF,DICER1,HDAC5,IGF2,ARID1A,HMGA1	0.0150345
let-7a	47	520	8	PEPTIDYL_AMINO_ACID_MODIFICATION	0.000813472	ABI2,EGFR,F2R,GSK3B,LYN,NF2,SOCS1,STK4	0.0172081
let-7a	110	520	13	NEGATIVE_REGULATION_OF_RNA_METABOLIC_PROCESS	0.000894939	BCOR,BPTF,HDAC5,MDM2,MDM4,NSD1,PEX14,E2F1,E2F6,NR6A1,PRDM1,KLF10,ZNF136	0.0175792
let-7a	33	520	6	TRANSFORMING_GROWTH_FACTOR_BETA_RECEPTOR_SIGNALING_PATHWAY	0.0025784	CITED2,LEFTY1,PEG10,SNX6,TGFBR3,KLF10	0.0369172
let-7a	24	520	6	PEPTIDYL_TYROSINE_MODIFICATION	0.000435721	ABI2,EGFR,F2R,LYN,NF2,SOCS1	0.0112527
let-7a	660	520	52	TRANSCRIPTION	1.74924e-05	PAX1,ABT1,ACVR1B,ACVR2B,BCOR,BPTF,BTF3,CCNT2,CITED2,CNBP,CREBZF,EZH2,HDAC5,HSF2,MDM2,MDM4,MRPL12,NSD1,PEX14,POLR2D,SKIL,SMARCA5,SNX6,SOD2,SUMO1,TAF5,TAF5L,TCERG1,ARID1A,AHR,HAND1,MYC,E2F2,E2F1,E2F6,GTF2I,HMGB2,HMGA2,HMGA1,PREB,POU2F1,NR6A1,NFKB1,STAT2,VDR,NR1I2,PRDM1,VEZF1,KLF10,IKZF3,SP1,ZNF136	0.0018039
let-7a	589	520	45	POSITIVE_REGULATION_OF_BIOLOGICAL_PROCESS	0.000134975	MAPT,ACVR1B,ACVR2B,BCL2L11,BMPR1B,BNIP3L,BPTF,BTG1,CADM1,CASP3,CASP8,CCND1,CCND2,CDC25B,CDC7,CDK6,CDKN1A,CDKN1B,CITED2,DIABLO,EDN1,EGFR,ERN1,F2R,FYN,GSK3B,ICOSLG,IGF1R,IL6,LYN,MRPL12,NAP1L1,NCBP1,NF2,NSD1,PMAIP1,RPS3A,SLC20A1,STK4,TNFRSF10B,ARID1A,MYC,HMGA1,POU3F2,SP1	0.00655027
let-7a	223	520	25	NEGATIVE_REGULATION_OF_METABOLIC_PROCESS	1.18212e-05	BCOR,BPTF,CDKN1A,CDKN1B,CREBZF,EIF4A3,HDAC5,IL6,MDM2,MDM4,NF2,NSD1,PEX14,SNX6,SOCS1,SUMO1,E2F1,E2F6,POU2F1,NR6A1,VDR,NR1I2,PRDM1,KLF10,ZNF136	0.00139321
let-7a	7	520	3	REGULATION_OF_JAK_STAT_CASCADE	0.00245978	LYN,NF2,SOCS1	0.0368968
let-7a	683	520	55	REGULATION_OF_METABOLIC_PROCESS	5.18793e-06	IRAK3,MAPT,ACVR1B,ACVR2B,BCOR,BPTF,CCND1,CCND2,CDKN1A,CDKN1B,CITED2,CNBP,CREBZF,EGFR,EIF4A2,EIF4A3,EIF4G2,EZH2,HDAC5,IL6,KPNA2,LYN,MDM2,MDM4,MRPL12,NCBP1,NF2,NSD1,PEX14,SMARCA5,SMG7,SNX6,SOCS1,SOD2,SUMO1,ARID1A,AHR,MYC,E2F1,E2F6,HMGB2,HMGA2,HMGA1,PREB,POU2F1,NR6A1,STAT2,VDR,NR1I2,PRDM1,VEZF1,KLF10,IKZF3,SP1,ZNF136	0.00139321
let-7a	273	520	27	CELL_CYCLE_GO_0007049	5.13556e-05	ACVR1B,AKAP8,BCAT1,CCND1,CCND2,CCNG1,CCNT2,CDC25B,CDC7,CDK6,CDKN1A,CDKN1B,CITED2,CKS2,EIF4G2,ERN1,ESPL1,KPNA2,MDM4,NOLC1,RAD21,SESN1,SMC1A,SMC3,AHR,MYC,E2F1	0.00385167
let-7a	529	520	41	REGULATION_OF_NUCLEOBASENUCLEOSIDENUCLEOTIDE_AND_NUCLEIC_ACID_METABOLIC_PROCESS	0.000198478	ACVR1B,ACVR2B,BCOR,BPTF,CITED2,CNBP,CREBZF,EZH2,HDAC5,KPNA2,MDM2,MDM4,MRPL12,NCBP1,NF2,NSD1,PEX14,SMARCA5,SNX6,SOD2,SUMO1,ARID1A,AHR,MYC,E2F1,E2F6,HMGB2,HMGA2,HMGA1,PREB,POU2F1,NR6A1,STAT2,VDR,NR1I2,PRDM1,VEZF1,KLF10,IKZF3,SP1,ZNF136	0.0090969
let-7a	101	520	12	CHROMOSOME_ORGANIZATION_AND_BIOGENESIS	0.00133147	BPTF,ESPL1,EZH2,HDAC5,HUWE1,NAP1L1,NSD1,SMARCA5,SMC1A,ARID1A,HMGA2,HMGA1	0.0233715
let-7a	411	520	31	REGULATION_OF_RNA_METABOLIC_PROCESS	0.00180983	BCOR,BPTF,CITED2,CNBP,EZH2,HDAC5,MDM2,MDM4,MRPL12,NCBP1,NSD1,PEX14,SMARCA5,SOD2,ARID1A,AHR,MYC,E2F1,E2F6,HMGB2,HMGA2,HMGA1,PREB,NR6A1,STAT2,PRDM1,VEZF1,KLF10,IKZF3,SP1,ZNF136	0.0298622
let-7a	60	520	10	ESTABLISHMENT_AND_OR_MAINTENANCE_OF_CHROMATIN_ARCHITECTURE	0.000222399	BPTF,EZH2,HDAC5,HUWE1,NAP1L1,NSD1,SMARCA5,ARID1A,HMGA2,HMGA1	0.00917397
let-7a	557	520	44	POSITIVE_REGULATION_OF_CELLULAR_PROCESS	7.48452e-05	MAPT,ACVR1B,ACVR2B,BCL2L11,BMPR1B,BNIP3L,BPTF,BTG1,CADM1,CASP3,CASP8,CCND1,CCND2,CDC25B,CDC7,CDK6,CDKN1A,CDKN1B,CITED2,DIABLO,EDN1,EGFR,ERN1,F2R,GSK3B,ICOSLG,IGF1R,IL6,LYN,MRPL12,NAP1L1,NCBP1,NF2,NSD1,PMAIP1,RPS3A,SLC20A1,STK4,TNFRSF10B,ARID1A,MYC,HMGA1,POU3F2,SP1	0.00459803
let-7a	418	520	34	TRANSCRIPTION_FROM_RNA_POLYMERASE_II_PROMOTER	0.000288633	PAX1,ABT1,BPTF,BTF3,CCNT2,CITED2,HSF2,MDM2,MDM4,NSD1,POLR2D,SKIL,SMARCA5,SOD2,TAF5,TAF5L,TCERG1,AHR,HAND1,MYC,E2F2,E2F1,E2F6,GTF2I,HMGB2,NR6A1,NFKB1,STAT2,PRDM1,VEZF1,KLF10,IKZF3,SP1,ZNF136	0.00984478
let-7a	41	520	8	TRANSMEMBRANE_RECEPTOR_PROTEIN_SERINE_THREONINE_KINASE_SIGNALING_PATHWAY	0.00031026	ACVR1B,ACVR2B,CITED2,LEFTY1,PEG10,SNX6,TGFBR3,KLF10	0.00984478
let-7a	57	520	8	INTERPHASE_OF_MITOTIC_CELL_CYCLE	0.00293178	ACVR1B,BCAT1,CDC7,CDK6,CDKN1A,CDKN1B,KPNA2,E2F1	0.0396511
let-7a	254	520	22	PHOSPHORYLATION	0.00150314	IRAK3,ABI2,ACVR1B,BMPR1B,CCND1,CCND2,CDKN1A,CDKN1B,CSNK2A1,EGFR,ERN1,F2R,GSK3B,IGF1R,LYN,MAPK6,NF2,PAK1,PIK3R1,SOCS1,STK4,WNK1	0.025308
let-7a	583	520	44	NEGATIVE_REGULATION_OF_BIOLOGICAL_PROCESS	0.000210492	ACVR1B,BCL2,BCOR,BNIP3L,BPTF,BTG1,CASP3,CDK6,CDKN1A,CDKN1B,CREBZF,DLC1,EIF4A3,EIF4G2,ERN1,GLO1,GSK3B,HDAC5,IGF1R,IL6,MDM2,MDM4,NF2,NSD1,PEG10,PEX14,SEMA4D,SESN1,SNX6,SOCS1,SUMO1,VCL,YWHAZ,MYC,E2F1,E2F6,POU2F1,NR6A1,NFKB1,VDR,NR1I2,PRDM1,KLF10,ZNF136	0.00913978
let-7a	9	520	4	TYROSINE_PHOSPHORYLATION_OF_STAT_PROTEIN	0.000364111	F2R,LYN,NF2,SOCS1	0.0108721
let-7a	488	520	38	REGULATION_OF_TRANSCRIPTION	0.000309104	ACVR1B,ACVR2B,BCOR,BPTF,CITED2,CNBP,CREBZF,EZH2,HDAC5,MDM2,MDM4,MRPL12,NSD1,PEX14,SMARCA5,SNX6,SOD2,SUMO1,ARID1A,AHR,MYC,E2F1,E2F6,HMGB2,HMGA2,HMGA1,PREB,POU2F1,NR6A1,STAT2,VDR,NR1I2,PRDM1,VEZF1,KLF10,IKZF3,SP1,ZNF136	0.00984478
let-7a	23	520	5	CHROMATIN_ASSEMBLY_OR_DISASSEMBLY	0.00259539	HDAC5,NAP1L1,SMARCA5,ARID1A,HMGA1	0.0369172
let-7a	383	520	31	APOPTOSIS_GO	0.000576212	ACVR1B,ATG12,BCL2,BCL2L11,BNIP3L,BTG1,CADM1,CASP3,CASP8,CASP9,CDKN1A,CDKN1B,DIABLO,ERN1,ESPL1,F2R,GLO1,GSK3B,IGF1R,IL6,MDM4,NDUFS1,PMAIP1,RPS3A,SEMA4D,STK4,TNFSF9,YWHAZ,AHR,E2F1,NFKB1	0.013796
let-7a	12	520	4	NEGATIVE_REGULATION_OF_PHOSPHATE_METABOLIC_PROCESS	0.00128945	CDKN1A,CDKN1B,NF2,SOCS1	0.0231261
let-7a	74	520	11	NUCLEOCYTOPLASMIC_TRANSPORT	0.000309951	F2R,GSK3B,KPNA2,KPNA5,KPNA6,MCM3AP,NCKIPSD,NUDT4,PPP1R10,RANBP2,SMG7	0.00984478
let-7a	23	520	5	G1_S_TRANSITION_OF_MITOTIC_CELL_CYCLE	0.00259539	ACVR1B,BCAT1,CDC7,CDKN1A,CDKN1B	0.0369172
