# Supplementary material for: Prioritizing cancer-related microRNAs by integrating microRNA and mRNA datasets
Source: Sci Rep. 2016 Oct 13;6:35350. doi: 10.1038/srep35350 (PMC5062133; doi:10.1038/srep35350)
Supplement: Supplementary Table 15 [file srep35350-s16.xls]

## Sheet: GO_result_union
miRNA	# of gene in function	# of gene in module	# of common gene	Description	p-value	related_gene	adjusted_p-value
let-7b	717	1943	168	RNA_METABOLIC_PROCESS	1.12024e-07	ABT1,ARHGEF10L,BRD8,CIAO1,CPSF6,CRNKL1,DHX16,GEMIN4,GTF2H4,GTF3C2,HDAC2,HSF2,IGF2BP3,ILF2,ING4,INHBA,INTS7,LRRFIP1,LSM4,MDFIC,MED21,METTL1,PARP1,POLR1C,PTGER3,PTRF,RBPMS,RNASE6,RNASEH2A,RNMT,RNPS1,SARS2,SMARCA2,SMARCD1,SMARCD3,SMNDC1,SNRPC,SNRPD1,SNRPF,SNRPG,SQSTM1,SRPK1,SUPT16H,SUPT3H,TAF1A,TAF5,TARBP2,TBP,TGFB1I1,TIAL1,TRIM22,TRIM29,USP39,VPS72,ZFP36,TFAP2C,TCF3,SREBF1,ARNTL,NPAS2,SREBF2,CEBPD,…	4.62098e-05
let-7b	1432	1943	284	BIOPOLYMER_METABOLIC_PROCESS	4.35536e-05	ABT1,ACVR1B,AKT2,ALG12,ANAPC5,ANXA1,ARHGEF10L,BMPR1B,BRD8,CAND1,CCL2,CCND2,CD81,CHEK1,CIAO1,COG2,CPSF6,CRNKL1,DAPK2,DBF4,DHX16,DNMT3A,DUSP12,DUSP9,EDEM1,EIF2AK1,EPM2A,FBXO11,FUT2,GEMIN4,GMNN,GPAA1,GTF2H4,GTF3C2,GYPC,HDAC2,HSF2,IGF2BP3,IL7R,ILF2,ING4,INHBA,INTS7,ITGB2,KRT7,LARGE,LDLR,LIG3,LRRFIP1,LSM4,MAP2K6,MCM7,MCRS1,MDFIC,MED21,METTL1,MSH2,MSH6,MYLK,NAP1L1,NASP,NT5E,PARP1,PIGC,PLK3,POLB,POLR1C,…	0.00284673
let-7b	1065	1943	239	NUCLEOBASENUCLEOSIDENUCLEOTIDE_AND_NUCLEIC_ACID_METABOLIC_PROCESS	1.1334e-08	ABCA1,ABT1,ACVR1B,ACVR2B,AMPD3,ARHGEF10L,BCL3,BMP7,BRD8,CENPF,CHEK1,CIAO1,CPSF6,CRNKL1,DBF4,DGUOK,DHX16,DNMT3A,ENG,ERH,EXTL2,FLNA,GEMIN4,GMNN,GTF2H4,GTF3C2,HDAC2,HSF2,IGF2BP3,IL7R,ILF2,ING4,INHBA,INTS7,KRT7,LANCL2,LIG3,LRRFIP1,LSM4,MCM7,MDFIC,MED21,METTL1,MSH2,MSH6,NAP1L1,NASP,NT5E,PARP1,PML,POLB,POLR1C,PRPSAP2,PTGER3,PTRF,PURA,PWP1,PYCARD,RAD52,RAN,RBPMS,RFC4,RNASE6,RNASEH2A,RNMT,RNPS1,S100A11,S…	9.35053e-06
let-7b	566	1943	128	TRANSCRIPTION_DNA_DEPENDENT	2.42437e-05	ABT1,ARHGEF10L,BRD8,CIAO1,GTF2H4,GTF3C2,HDAC2,HSF2,ILF2,ING4,INHBA,LRRFIP1,MDFIC,MED21,PARP1,POLR1C,PTGER3,PTRF,SMARCA2,SMARCD1,SMARCD3,SQSTM1,SUPT16H,SUPT3H,TAF1A,TAF5,TARBP2,TBP,TGFB1I1,TIAL1,TRIM22,TRIM29,VPS72,TFAP2C,TCF3,SREBF1,ARNTL,NPAS2,SREBF2,CEBPD,NFIC,E2F6,ELF1,EHF,ELF3,NR3C1,HMGA2,HMGA1,ALX1,IRF1,NFYA,PREB,RUNX3,RUNX1,MAF,MAFF,ZBTB38,SNAI2,KLF7,PLAGL1,KLF9,KLF10,ZNF35,TRPS1,ABL1,ADRM1…	0.00181828
let-7b	245	1943	63	INTRACELLULAR_TRANSPORT	7.20071e-05	ABCA1,ABCG1,BCL3,CD74,COG2,CRYAB,DDX25,DYNC1I1,FLNA,KIF13B,KIF1A,LRPPRC,LTBP2,LYST,MYH9,MYL6B,NUP107,NUP133,NUP160,PEX1,PEX19,PEX3,PTTG1IP,RAB14,RAE1,SCAMP2,SCG5,SQSTM1,TINAGL1,TOM1,TSPO,TRPS1,ARCN1,ATG4B,COPB2,ERGIC2,ERGIC3,F2,GBF1,GSK3B,HSP90AA1,KDELR1,KIF1C,KPNA5,KPNA6,MIPEP,MYO1E,NCKIPSD,NUP214,PEX6,PPP1R10,RAB3GAP2,RHOB,SCAMP1,SCAMP3,SLC25A1,SMG1,SMG7,SNAP23,SSR1,TIMM23,TNPO1,XPO7	0.00374847
let-7b	305	1943	72	ESTABLISHMENT_OF_CELLULAR_LOCALIZATION	0.000396112	ABCA1,ABCG1,ARFGAP3,BCL3,CD74,CENPF,COG2,CRYAB,DDX25,DYNC1I1,FLNA,GLMN,KIF13B,KIF1A,LRPPRC,LTBP2,LYST,MYH9,MYL6B,NUP107,NUP133,NUP160,PEX1,PEX19,PEX3,PTTG1IP,PYCARD,RAB14,RAE1,SCAMP2,SCG5,SQSTM1,TINAGL1,TOM1,TSPO,TRPS1,ARCN1,ATG4B,BIRC5,COPB2,ERGIC2,ERGIC3,F2,GBF1,GSK3B,HSP90AA1,KDELR1,KIF1C,KPNA5,KPNA6,MIPEP,MYO1E,NCKIPSD,NUP214,NUSAP1,PEX6,PPP1R10,RAB3GAP2,RHOB,SCAMP1,SCAMP3,SCRN1,SLC25A1,SMG1,…	0.0155615
let-7b	130	1943	35	POSITIVE_REGULATION_OF_NUCLEOBASENUCLEOSIDENUCLEOTIDE_AND_NUCLEIC_ACID_METABOLIC_PROCESS	0.00115183	ABCA1,ARHGEF10L,BCL3,BMP7,ILF2,INHBA,MDFIC,MED21,SMARCD1,SMARCD3,SQSTM1,UBE2N,TCF3,ARNTL,NPAS2,ELF1,EHF,HMGA1,RUNX1,ZBTB38,ZNF423,PLAGL1,ACVR1,MED13,MED14,MRPL12,NSD1,PPARGC1A,SMARCA1,TRIM28,HIF1A,SMARCC1,SMARCC2,CTCF,SP1	0.0380105
let-7b	63	1943	24	INTERPHASE	2.12195e-05	ACVR1B,ANAPC5,CDC7,CDK4,CENPF,DBF4,INHBA,KATNA1,KRT7,PTPRC,SKP2,TIMELESS,ABL1,ACVR1,BCAT1,BIRC5,CDK6,CDKN1A,CDKN1B,CUL1,CUL2,CUL3,GSPT1,TBRG4	0.00175061
let-7b	166	1943	47	CELL_CYCLE_PROCESS	4.83081e-05	ACVR1B,ANAPC5,BUB1,CDC7,CDK4,CENPF,CEP250,CHEK1,DBF4,DCTN2,ESPL1,FBXO5,INHBA,KATNA1,KRT7,LIG3,NCAPH,NEK2,PML,PTPRC,RAD52,RAN,SKP2,STMN1,TIMELESS,TPX2,ABL1,ACVR1,AKAP8,AURKA,BCAT1,BIRC5,CCNA1,CCNA2,CDK6,CDKN1A,CDKN1B,CUL1,CUL2,CUL3,GSPT1,MDM4,NOLC1,NUSAP1,PLK1,SMC1A,TBRG4	0.00284673
let-7b	567	1943	129	RNA_BIOSYNTHETIC_PROCESS	1.6634e-05	ABT1,ARHGEF10L,BRD8,CIAO1,GTF2H4,GTF3C2,HDAC2,HSF2,ILF2,ING4,INHBA,LRRFIP1,MDFIC,MED21,PARP1,POLR1C,PTGER3,PTRF,SMARCA2,SMARCD1,SMARCD3,SQSTM1,SUPT16H,SUPT3H,TAF1A,TAF5,TARBP2,TBP,TGFB1I1,TIAL1,TRIM22,TRIM29,VPS72,TFAP2C,TCF3,SREBF1,ARNTL,NPAS2,SREBF2,CEBPD,NFIC,E2F6,ELF1,EHF,ELF3,NR3C1,HMGA2,HMGA1,ALX1,IRF1,NFYA,PREB,RUNX3,RUNX1,MAF,MAFF,ZBTB38,SNAI2,KLF7,PLAGL1,KLF9,KLF10,ZNF35,TRPS1,ABL1,ADRM1…	0.00152478
let-7b	134	1943	40	MITOTIC_CELL_CYCLE	4.76606e-05	ACVR1B,ANAPC5,BUB1,CDC123,CDC7,CDK4,CENPF,CEP250,DBF4,DCTN2,ESPL1,FBXO5,INHBA,KATNA1,NCAPH,NEK2,PML,RAN,SKP2,STMN1,TPX2,ABL1,ACVR1,AKAP8,AURKA,BCAT1,BIRC5,CCNA2,CDK6,CDKN1A,CDKN1B,CUL1,CUL2,CUL3,GSPT1,NOLC1,NUSAP1,PLK1,SMC1A,TBRG4	0.00284673
let-7b	150	1943	43	CELL_CYCLE_PHASE	7.26977e-05	ACVR1B,ANAPC5,BUB1,CDC7,CDK4,CENPF,CHEK1,DBF4,DCTN2,ESPL1,INHBA,KATNA1,KRT7,LIG3,NCAPH,NEK2,PML,PTPRC,RAD52,RAN,SKP2,TIMELESS,TPX2,ABL1,ACVR1,AKAP8,AURKA,BCAT1,BIRC5,CCNA1,CCNA2,CDK6,CDKN1A,CDKN1B,CUL1,CUL2,CUL3,GSPT1,NOLC1,NUSAP1,PLK1,SMC1A,TBRG4	0.00374847
let-7b	673	1943	143	REGULATION_OF_CELLULAR_METABOLIC_PROCESS	0.000199828	ABCA1,ACVR1B,ACVR2B,ARHGEF10L,BCL3,BMP7,BRD8,CCND2,CD81,CENPF,CIAO1,DDX25,EIF1B,EIF2AK1,ENG,FLNA,GLMN,GMNN,HDAC2,HSPB1,IGF2BP2,IL7R,ILF2,ING4,INHBA,ITGB2,KRT7,LANCL2,LRRFIP1,MCM7,MDFIC,MED21,PFKM,PML,PYCARD,S100A11,SMARCA2,SMARCD1,SMARCD3,SQSTM1,SRPK1,SUPT3H,TARBP2,TIAL1,TIMELESS,TIMP1,TLR4,TPP1,TRIM22,UBE2N,VPS72,TFAP2C,TCF3,SREBF1,ARNTL,NPAS2,SREBF2,E2F6,ELF1,EHF,HMGA2,HMGA1,NFYA,PREB,RUNX1,VDR…	0.00867674
let-7b	575	1943	123	REGULATION_OF_GENE_EXPRESSION	0.000418336	ACVR1B,ACVR2B,ARHGEF10L,BCL3,BMI1,BMP7,BRD8,CDK4,CENPF,CIAO1,DDX25,DNMT3A,EIF1B,EIF2AK1,ENG,FLNA,GLMN,HDAC2,HSPB1,IGF2BP2,ILF2,ING4,INHBA,KRT7,LANCL2,LRRFIP1,MDFIC,MED21,PML,PYCARD,SMARCA2,SMARCD1,SMARCD3,SQSTM1,SUPT3H,TARBP2,TIAL1,TIMELESS,TLR4,TRIM22,UBE2N,VPS72,TFAP2C,TCF3,SREBF1,ARNTL,NPAS2,SREBF2,E2F6,ELF1,EHF,HMGA2,HMGA1,NFYA,PREB,RUNX1,VDR,ZBTB38,SNAI2,ZNF423,KLF7,PLAGL1,KLF9,KLF10,ZNF35,A…	0.0156876
let-7b	453	1943	97	CELL_PROLIFERATION_GO_0008283	0.00159	AIF1,APPL2,BMI1,BUB1,CAPN1,CD74,CD81,CDC123,CDC7,CDK4,CHEK1,CIAO1,CKS1B,CRIP1,CSE1L,CSF1R,CXCL1,DAB2,DCTN2,EEF1E1,FGFBP1,FGFR1OP,FTH1,GAS6,GLMN,GPC4,GPNMB,IL15,IL15RA,IL18,ING4,KLK8,LIF,LY86,MST1R,NAB2,NAP1L1,NASP,OSMR,PDGFRA,PRKRA,PTK2B,PTPRC,RARRES1,RARRES3,RHOG,S100A11,SERPINF1,SFN,SKP2,STAMBP,TACSTD2,TCIRG1,TGFB1I1,TGFBI,TGFBR2,TIMELESS,TIMP1,TNFSF12,TPX2,TSPO,UTP20,EHF,RUNX3,KLF10,APPL1,BCAT…	0.0485834
let-7b	660	1943	153	TRANSCRIPTION	8.44303e-07	ABT1,ACVR1B,ACVR2B,ARHGEF10L,BCL3,BMP7,BRD8,CENPF,CIAO1,ENG,FLNA,GTF2H4,GTF3C2,HDAC2,HSF2,ILF2,ING4,INHBA,LANCL2,LRRFIP1,MDFIC,MED21,PARP1,PML,POLR1C,PTGER3,PTRF,PWP1,PYCARD,RNPS1,SMARCA2,SMARCD1,SMARCD3,SQSTM1,SUPT16H,SUPT3H,TAF1A,TAF5,TARBP2,TBP,TGFB1I1,TIAL1,TIMELESS,TRIM22,TRIM29,UBE2N,VPS72,TFAP2C,TCF3,SREBF1,ARNTL,NPAS2,SREBF2,CEBPD,NFIC,E2F6,ELF1,EHF,ELF3,NR3C1,HMGA2,HMGA1,ALX1,IRF1,NFYA,P…	0.000204472
let-7b	589	1943	136	POSITIVE_REGULATION_OF_BIOLOGICAL_PROCESS	4.37798e-06	ABCA1,ACVR1B,ACVR2B,APOL3,ARHGEF10L,BCL2L11,BCL3,BIK,BMI1,BMP7,BMPR1B,C2,CAPN1,CARD9,CASP1,CASP4,CCND2,CD81,CDC123,CDC42EP1,CDC7,CDK4,CHEK2,CIAO1,CX3CL1,DAPK2,DIABLO,ECM1,EEF1D,EEF1E1,FAS,FGFR1OP,FLNA,GLMN,HMOX1,IFI16,IL15,IL18,ILF2,INHBA,LAT2,LGALS1,LGALS9,LIF,MDFIC,MED21,MST1R,MYD88,NAP1L1,PML,PTK2B,PTPRC,PYCARD,RHOG,SECTM1,SERPINF1,SFN,SMARCD1,SMARCD3,SMNDC1,SQSTM1,STAMBP,STIM1,TARBP2,TCIRG1,T…	0.000515976
let-7b	683	1943	144	REGULATION_OF_METABOLIC_PROCESS	0.000274044	ABCA1,ACVR1B,ACVR2B,ARHGEF10L,BCL3,BMP7,BRD8,CCND2,CD81,CENPF,CIAO1,DDX25,EIF1B,EIF2AK1,ENG,FLNA,GLMN,GMNN,HDAC2,HSPB1,IGF2BP2,IL7R,ILF2,ING4,INHBA,ITGB2,KRT7,LANCL2,LRRFIP1,MCM7,MDFIC,MED21,PFKM,PML,PYCARD,S100A11,SMARCA2,SMARCD1,SMARCD3,SQSTM1,SRPK1,SUPT3H,TARBP2,TIAL1,TIMELESS,TIMP1,TLR4,TPP1,TRIM22,UBE2N,VPS72,TFAP2C,TCF3,SREBF1,ARNTL,NPAS2,SREBF2,E2F6,ELF1,EHF,HMGA2,HMGA1,NFYA,PREB,RUNX1,VDR…	0.0113043
let-7b	315	1943	72	CELLULAR_LOCALIZATION	0.0010379	ABCA1,ABCG1,ARFGAP3,BCL3,CD74,CENPF,COG2,CRYAB,DDX25,DYNC1I1,FLNA,GLMN,KIF13B,KIF1A,LRPPRC,LTBP2,LYST,MYH9,MYL6B,NUP107,NUP133,NUP160,PEX1,PEX19,PEX3,PTTG1IP,PYCARD,RAB14,RAE1,SCAMP2,SCG5,SQSTM1,TINAGL1,TOM1,TSPO,TRPS1,ARCN1,ATG4B,BIRC5,COPB2,ERGIC2,ERGIC3,F2,GBF1,GSK3B,HSP90AA1,KDELR1,KIF1C,KPNA5,KPNA6,MIPEP,MYO1E,NCKIPSD,NUP214,NUSAP1,PEX6,PPP1R10,RAB3GAP2,RHOB,SCAMP1,SCAMP3,SCRN1,SLC25A1,SMG1,…	0.0356778
let-7b	273	1943	75	CELL_CYCLE_GO_0007049	1.12469e-06	ACVR1B,AIF1,ANAPC5,BMP7,BUB1,C13orf15,CCND2,CDC123,CDC7,CDK4,CENPF,CEP250,CHEK1,CHEK2,CKS1B,DBF4,DCTN2,ESPL1,FBXO5,GMNN,ING4,INHBA,KATNA1,KRT7,LIG3,MAP2K6,NASP,NCAPH,NEK2,PML,PTPRC,RAD52,RAN,SKP2,STMN1,TIMELESS,TP53BP2,TPX2,RUNX3,PLAGL1,ABL1,ACVR1,AKAP8,AURKA,BCAT1,BIRC5,CCNA1,CCNA2,CCND1,CCND3,CCNG1,CCNK,CCNT2,CDC25A,CDK6,CDKN1A,CDKN1B,CKS2,CUL1,CUL2,CUL3,EIF4G2,GSPT1,HCFC1,MDM4,NOLC1,NUSAP1,PA2…	0.000204472
let-7b	529	1943	113	REGULATION_OF_NUCLEOBASENUCLEOSIDENUCLEOTIDE_AND_NUCLEIC_ACID_METABOLIC_PROCESS	0.000747911	ABCA1,ACVR1B,ACVR2B,ARHGEF10L,BCL3,BMP7,BRD8,CENPF,CIAO1,ENG,FLNA,GMNN,HDAC2,IL7R,ILF2,ING4,INHBA,LANCL2,LRRFIP1,MDFIC,MED21,PML,PYCARD,S100A11,SMARCA2,SMARCD1,SMARCD3,SQSTM1,SRPK1,SUPT3H,TARBP2,TIAL1,TIMELESS,TRIM22,UBE2N,VPS72,TFAP2C,TCF3,SREBF1,ARNTL,NPAS2,SREBF2,E2F6,ELF1,EHF,HMGA2,HMGA1,NFYA,PREB,RUNX1,VDR,ZBTB38,SNAI2,ZNF423,KLF7,PLAGL1,KLF9,KLF10,ZNF35,ABL1,ACVR1,BCOR,CHD1,CHD3,CHD4,CREBZF…	0.0268272
let-7b	557	1943	132	POSITIVE_REGULATION_OF_CELLULAR_PROCESS	1.44071e-06	ABCA1,ACVR1B,ACVR2B,APOL3,ARHGEF10L,BCL2L11,BCL3,BIK,BMI1,BMP7,BMPR1B,CAPN1,CARD9,CASP1,CASP4,CCND2,CD81,CDC123,CDC42EP1,CDC7,CDK4,CHEK2,CIAO1,CX3CL1,DAPK2,DIABLO,ECM1,EEF1D,EEF1E1,FAS,FGFR1OP,FLNA,GLMN,HMOX1,IFI16,IL15,IL18,ILF2,INHBA,LGALS1,LGALS9,LIF,MDFIC,MED21,MST1R,MYD88,NAP1L1,PML,PTK2B,PTPRC,PYCARD,RHOG,SECTM1,SERPINF1,SFN,SMARCD1,SMARCD3,SMNDC1,SQSTM1,STAMBP,STIM1,TCIRG1,TGFBR2,TIA1,TIAL…	0.000204472
let-7b	418	1943	102	TRANSCRIPTION_FROM_RNA_POLYMERASE_II_PROMOTER	6.08114e-06	ABT1,BRD8,CIAO1,GTF2H4,HSF2,INHBA,LRRFIP1,MED21,PARP1,SMARCA2,SMARCD1,SMARCD3,SQSTM1,SUPT16H,SUPT3H,TAF1A,TAF5,TARBP2,TBP,TGFB1I1,TIAL1,TRIM29,VPS72,TFAP2C,SREBF1,ARNTL,NPAS2,SREBF2,CEBPD,NFIC,E2F6,ELF1,ELF3,NR3C1,ALX1,IRF1,NFYA,RUNX3,RUNX1,MAF,MAFF,ZBTB38,SNAI2,KLF7,PLAGL1,KLF9,KLF10,TRPS1,ABL1,ADRM1,CCNK,CCNT2,CHD1,CHD3,CHD4,COPS2,GABPB2,HCFC1,MDM2,MDM4,MED13,MED14,MLLT1,NSD1,PMF1,POLR2C,POLR2D…	0.000627117
let-7b	57	1943	21	INTERPHASE_OF_MITOTIC_CELL_CYCLE	0.000120646	ACVR1B,ANAPC5,CDC7,CDK4,CENPF,DBF4,INHBA,KATNA1,SKP2,ABL1,ACVR1,BCAT1,BIRC5,CDK6,CDKN1A,CDKN1B,CUL1,CUL2,CUL3,GSPT1,TBRG4	0.00579136
let-7b	488	1943	104	REGULATION_OF_TRANSCRIPTION	0.00129674	ACVR1B,ACVR2B,ARHGEF10L,BCL3,BMP7,BRD8,CENPF,CIAO1,ENG,FLNA,HDAC2,ILF2,ING4,INHBA,LANCL2,LRRFIP1,MDFIC,MED21,PML,PYCARD,SMARCA2,SMARCD1,SMARCD3,SQSTM1,SUPT3H,TARBP2,TIAL1,TIMELESS,TRIM22,UBE2N,VPS72,TFAP2C,TCF3,SREBF1,ARNTL,NPAS2,SREBF2,E2F6,ELF1,EHF,HMGA2,HMGA1,NFYA,PREB,RUNX1,VDR,ZBTB38,SNAI2,ZNF423,KLF7,PLAGL1,KLF9,KLF10,ZNF35,ABL1,ACVR1,BCOR,CHD1,CHD3,CHD4,CREBZF,DEDD,EP300,ERC1,GABPB2,HCFC1,…	0.0411466
let-7b	158	1943	44	REGULATION_OF_CELL_CYCLE	0.000126357	AIF1,BMP7,BUB1,C13orf15,CCND2,CDC123,CDC7,CHEK1,CHEK2,CKS1B,FBXO5,GMNN,ING4,INHBA,MAP2K6,NEK2,PML,PTPRC,TIMELESS,TP53BP2,RUNX3,PLAGL1,BIRC5,CCNA2,CCND1,CCND3,CCNG1,CCNK,CCNT2,CDC25A,CDKN1B,CKS2,CUL1,CUL2,CUL3,EIF4G2,HCFC1,NUSAP1,PA2G4,PPM1G,RHOB,SMC1A,TBRG4,MYC	0.00579136
let-7b	23	1943	14	G1_S_TRANSITION_OF_MITOTIC_CELL_CYCLE	1.48707e-06	ACVR1B,CDC7,CDK4,DBF4,INHBA,SKP2,ACVR1,BCAT1,CDKN1A,CDKN1B,CUL1,CUL2,CUL3,GSPT1	0.000204472
miR-30c	1432	900	145	BIOPOLYMER_METABOLIC_PROCESS	5.64616e-05	ACVR1B,CCL11,CCL2,CCNT2,CREBBP,FEN1,IL7R,LDLR,LOX,LOXL2,LYN,MDFIC,MMS19,NBN,PABPC4,PIR,POLL,PPT1,PRDX4,RPL6,S100A11,SCG5,SIRT3,STK17B,TESK2,TPST2,UBE2A,TWIST1,ID4,YBX1,SOX12,NFYC,RUNX1,SNAI2,KLF10,ABCE1,ABI2,AIFM1,APOBEC3F,ATF7IP,ATM,ATXN3,BCL10,CAND1,CBY1,CCND2,CHD1,COL4A3BP,CREG1,CSNK1E,CSTF1,DBF4,DDB1,DHX8,DIS3,DPM2,DYRK1B,DYRK2,EEF1A1,EP300,EXOSC2,FBXW2,FRK,FUT2,GALNT1,GCNT4,GGCX,GTF2E2,HDAC4…	0.0173808
miR-30c	1065	900	113	NUCLEOBASENUCLEOSIDENUCLEOTIDE_AND_NUCLEIC_ACID_METABOLIC_PROCESS	6.32029e-05	ACVR1B,ADM,BCL3,CCNT2,CREBBP,FEN1,IL7R,MDFIC,MMS19,NBN,PABPC4,PIR,POLL,PPIE,PPT1,RPL6,S100A11,SCMH1,TK1,UBE2A,UPP1,TWIST1,ID4,YBX1,SOX12,NFYC,RUNX1,VDR,NR1I2,SNAI2,KLF10,ABCE1,AIFM1,APOBEC3F,ATF7IP,ATM,ATXN3,BCL10,CBY1,CHD1,CREG1,CSNK1E,CSTF1,DBF4,DDB1,DHX8,DIS3,DPYSL2,DYRK1B,EP300,EXOSC2,GCLC,GTF2E2,HDAC4,HNRNPC,HPRT1,HUS1,IGF1,KHSRP,MCM7,MED1,MED13,MED16,MRPL12,NAP1L1,NKRF,NONO,PAWR,POLQ,POLR3K…	0.0173808
miR-30c	558	900	66	NEGATIVE_REGULATION_OF_CELLULAR_PROCESS	0.000117904	ACVR1B,BCL2A1,BCL3,CASP3,CCL2,CDKN1A,CDKN3,FTH1,GLA,GPNMB,IER3,NBN,NOX4,PAIP2B,PPT1,S100A11,TGFBI,YWHAZ,MXI1,TWIST1,ID4,DNAJC1,MAFB,VDR,NR1I2,SNAI2,KLF10,ATF7IP,BAG4,BCL10,BECN1,BIRC5,CBY1,CUL2,DLC1,FRK,GCLC,IL11,IL1A,IQCB1,LAX1,LIMA1,MAPK8,MIA3,NKRF,NOTCH1,PAWR,PEG10,PIK3R2,PPM1D,RAC1,RASA1,RBBP4,RTN4,RUNX2,SOCS1,SOCS3,TNFRSF10D,TXNDC5,WARS,MYC,ETS1,SMARCE1,TP53,POU2F1,PRDM1	0.0243178
miR-30c	583	900	70	NEGATIVE_REGULATION_OF_BIOLOGICAL_PROCESS	4.55651e-05	ACVR1B,BCL2A1,BCL3,CASP3,CCL2,CDKN1A,CDKN3,FTH1,GLA,GPNMB,IER3,NBN,NOX4,PAIP2B,PPT1,S100A11,TGFBI,YWHAZ,MXI1,TWIST1,ID4,DNAJC1,MAFB,VDR,NR1I2,SNAI2,KLF10,APOBEC3F,ATF7IP,BAG4,BCL10,BECN1,BIRC5,CBY1,CUL2,DLC1,FRK,GCLC,HDAC4,IL11,IL1A,IQCB1,LAX1,LIMA1,MAPK8,MIA3,NKRF,NOTCH1,NPR1,PAWR,PEG10,PIK3R2,PPM1D,RAC1,RASA1,RBBP4,RTN4,RUNX2,SERPINE1,SOCS1,SOCS3,TNFRSF10D,TXNDC5,WARS,MYC,ETS1,SMARCE1,TP53,POU2…	0.0173808
miR-21	351	1400	58	REGULATION_OF_BIOLOGICAL_QUALITY	0.0034485	ABCA1,ACVR1B,APOA1,ATP1A2,BCL10,BCL2,BDKRB2,C3AR1,C5AR1,CAPRIN2,CCL11,CCL2,CCL5,CCR1,CCR5,CD52,CD55,CP,CXCL12,DERL1,EDNRA,F13A1,FTH1,GCK,GNA15,GPX1,HCLS1,INHBA,LYN,MYH6,MYH7,MYH9,NPR2,NUPR1,PTPRC,SERPINE1,SPHK1,TGFB1,WAS,SPI1,FLI1,MAFB,CCL1,CCR7,CDK6,GGCX,GNAQ,LATS1,MDM4,PLAT,PTEN,RASA1,RB1,TGFB2,HIF1A,MYC,FOXO3,BCL6	0.0276215
miR-21	41	1400	17	RESPONSE_TO_VIRUS	1.15316e-06	APOBEC3G,BCL2,BCL3,CCL11,CCL4,CCL5,CXCL12,FGR,IFNAR2,IFNGR1,LILRB1,PTPRC,TLR7,TNF,TRIM22,IRF7,IVNS1ABP	5.49487e-05
miR-21	86	1400	19	MUSCLE_DEVELOPMENT	0.00406436	ADAM12,AEBP1,COL5A3,COL6A3,CXCL10,HBEGF,KRT19,MEF2C,MYH6,MYH7,MYL6B,TAGLN,TGFB1,VAMP5,MBNL1,SGCB,SIRT2,UTRN,MEF2A	0.0313373
miR-21	176	1400	33	NEGATIVE_REGULATION_OF_NUCLEOBASENUCLEOSIDENUCLEOTIDE_AND_NUCLEIC_ACID_METABOLIC_PROCESS	0.00361567	BCL3,PDCD4,S100A11,TGFB1,TNF,TWIST1,SPI1,IRF8,IRF7,POU2F1,STAT3,VDR,SNAI2,GLI2,ZNF423,KLF10,ZNF202,ZNF254,ATF7IP,BRCA1,DAXX,MDM4,RB1,RSF1,SET,SIRT2,WWP1,ARID4A,E2F1,FOXN3,TGIF1,TP63,BCL6	0.0284088
miR-21	24	1400	8	POSITIVE_REGULATION_OF_PHOSPHATE_METABOLIC_PROCESS	0.00433783	BCL10,CCND2,HCLS1,LYN,TGFB1,CCND1,EGFR,IL12A	0.03167
miR-21	220	1400	40	NEGATIVE_REGULATION_OF_CELLULAR_METABOLIC_PROCESS	0.00261133	BCL3,GCK,GLA,INHBA,PAIP2B,PDCD4,S100A11,TGFB1,TIMP1,TNF,TWIST1,SPI1,IRF8,IRF7,POU2F1,STAT3,VDR,SNAI2,GLI2,ZNF423,KLF10,ZNF202,ZNF254,APC,ATF7IP,BRCA1,CLASP1,DAXX,MDM4,RB1,RSF1,SET,SIRT2,WWP1,ARID4A,E2F1,FOXN3,TGIF1,TP63,BCL6	0.0223142
miR-21	26	1400	8	NEGATIVE_REGULATION_OF_MULTICELLULAR_ORGANISMAL_PROCESS	0.00746138	INHBA,LST1,PTPRC,SERPINE1,SPINK5,SRGN,SOCS5,TGFB2	0.0481909
miR-21	742	1400	125	SYSTEM_DEVELOPMENT	8.35582e-06	ACVR1B,ADAM12,AEBP1,ANXA2,BCL10,BTK,CCL2,CD3D,CD4,CEP290,COL10A1,COL11A1,COL1A1,COL1A2,COL5A2,COL5A3,COL6A3,CSF1,CSPG5,CTGF,CXCL1,CXCL10,DCN,DPYSL3,FBN1,FGF17,FGFR1,GDF10,GREM1,HBEGF,HCK,HCLS1,HTATIP2,IFI16,IL8,INHBA,ITGAX,KALRN,KCNN3,KRT19,LAMC2,LIG3,LST1,LYN,MEF2C,MMP9,MYH6,MYH7,MYH9,MYL6B,NRP2,OSTF1,PCP4,PMP22,POSTN,PTCH1,PTPRC,SECTM1,SERPINF1,SLIT1,SLIT3,SPARC,SPG7,SPHK1,SPINK5,SPON2,SRGN,STA…	0.000246432
miR-21	96	1400	26	POSITIVE_REGULATION_OF_SIGNAL_TRANSDUCTION	2.47895e-05	ACVR1B,ACVR2B,APOL3,BCL10,CASP1,ECM1,GJA1,HCLS1,HMOX1,IKBKE,LGALS1,LGALS9,LYN,MYD88,PTPRC,SECTM1,TICAM1,TNFRSF1A,TNFSF10,ZDHHC17,FASLG,IL12A,MALT1,TNFRSF10B,TRIM38,TP63	0.000617819
miR-21	128	1400	25	ENZYME_LINKED_RECEPTOR_PROTEIN_SIGNALING_PATHWAY	0.00616198	ACVR1B,ACVR2B,BDKRB2,BMPR1A,GDF10,GRB2,INHBA,LCP2,LEFTY2,LTBP2,TGFB1,ZFYVE9,KLF10,BMPR2,EGFR,ERBB2,FMOD,FRS2,GDF5,HPGD,IGF1R,PIK3R1,TGFBR3,SMAD7,SMAD1	0.0406691
miR-21	104	1400	24	POSITIVE_REGULATION_OF_TRANSCRIPTIONDNA_DEPENDENT	0.000698978	BCL10,DYRK1B,EPAS1,INHBA,MDFIC,SMARCD1,SQSTM1,TGFB1,TNFRSF1A,TCF3,NPAS2,SPI1,RUNX1,GLI2,ATF7IP,MAP2K3,RSF1,HIF1A,ARNTL,CLOCK,FOXO3,TP63,ZBTB38,SP1	0.00901026
miR-21	129	1400	33	MULTI_ORGANISM_PROCESS	8.08759e-06	APOBEC3G,BCL10,BCL2,BCL3,CCL11,CCL4,CCL5,CD4,CXCL12,DERL1,EPYC,FGR,HLA-DPB1,IFNAR2,IFNGR1,LILRB1,PRF1,PTPRC,SFRP4,SLC11A1,STAB1,TGFB1,TLR7,TNF,TRIM22,TRO,IRF7,MAFF,HPGD,IL12A,IVNS1ABP,PTGFR,WWP1	0.000246432
miR-21	16	1400	6	INORGANIC_ANION_TRANSPORT	0.00696587	CLCN4,CLIC1,FXYD1,SLC13A4,SLC34A2,SLC26A2	0.0456099
miR-21	506	1400	96	CELL_DEVELOPMENT	6.0007e-07	ACVR1B,ADAM12,AMIGO2,ANXA1,BCL10,BCL2,BCL2A1,BCL3,BIRC3,BMP7,BTK,CASP4,CCL2,CD14,CD2,CD74,CEP290,CTSB,DDX25,GADD45B,GPR65,GPX1,GZMA,GZMB,HTATIP2,IER3,IFI16,IL1B,IL2RA,IL2RB,INHBA,KRT19,LEFTY2,LGALS1,LST1,LY86,MAP3K5,MCL1,NFKBIA,NLRP3,NRP2,OPTN,PHLDA2,PIK3R2,PTPRC,PYCARD,SERPINB9,SERPINF1,SFN,SH3GLB1,SLIT1,SPHK1,SPON2,SRGN,STK17B,TGFB1,TIA1,TLR2,TNF,TNFAIP8,TNFSF10,TSPO,YWHAZ,AHR,GLI2,APAF1,BNIP2,…	3.80813e-05
miR-21	134	1400	29	NEGATIVE_REGULATION_OF_APOPTOSIS	0.00063924	ANXA1,BCL10,BCL2,BCL2A1,BCL3,BIRC3,CCL2,CD74,GPX1,HTATIP2,IER3,IL2RB,MCL1,PIK3R2,SERPINB9,SH3GLB1,SPHK1,TNF,TNFAIP8,YWHAZ,BNIP2,CBX4,FAS,HIPK3,IGF1R,RASA1,RTN4,VEGFA,NFKB1	0.00864546
miR-21	135	1400	32	REGULATION_OF_KINASE_ACTIVITY	5.68692e-05	C13orf15,C5AR1,CCND2,CCNT2,CD4,DUSP9,FPR1,GADD45B,GNG3,MAP3K5,MDFIC,PDCD4,PTPRC,RGS4,SFN,APC,CCND1,CCNG1,CDC25A,DAXX,DUSP8,EGFR,ERBB2,HIPK3,IRAK1,LATS1,MALT1,MAP2K3,MAP3K2,PPAP2A,PTEN,RB1	0.001203
miR-21	62	1400	15	CELL_ACTIVATION	0.00415116	CD2,CD3D,CD4,CD47,CLEC7A,IL8,INHBA,LAT2,LST1,PTPRC,SPINK5,TGFB1,TLR4,IL12A,SOCS5	0.03167
miR-21	134	1400	32	REGULATION_OF_PROTEIN_KINASE_ACTIVITY	4.8718e-05	C13orf15,C5AR1,CCND2,CCNT2,CD4,DUSP9,FPR1,GADD45B,GNG3,MAP3K5,MDFIC,PDCD4,PTPRC,RGS4,SFN,APC,CCND1,CCNG1,CDC25A,DAXX,DUSP8,EGFR,ERBB2,HIPK3,IRAK1,LATS1,MALT1,MAP2K3,MAP3K2,PPAP2A,PTEN,RB1	0.00105769
miR-21	1432	1400	200	BIOPOLYMER_METABOLIC_PROCESS	0.00224267	ACVR1B,ANXA1,APOBEC3G,B3GALT4,BCL10,BMPR1A,BTK,CCL11,CCL2,CCND2,CCNT2,CD37,CHD4,CRNKL1,CSNK1D,DERL1,DNMT3A,DUSP10,DUSP5,DUSP9,DYRK1B,EPAS1,FBL,FBXO2,FGR,FYB,GCK,GMFG,HCK,HCLS1,HTATIP2,IKBKE,IL7R,INHBA,ITGB2,KALRN,LDLR,LIG3,LOX,LOXL2,LYN,MDFIC,MGAT4A,NAP1L1,NT5E,P4HB,PLOD2,POLD4,PPEF1,PPP6C,PSMC5,PTCH1,PTMS,PTPN4,PTPRC,PTPRE,QPCT,RAD52,RNASE2,RNASE6,S100A11,SEPHS1,SIRT3,SMARCD1,SMURF2,SOD2,SQSTM1,…	0.0212667
miR-21	242	1400	43	MACROMOLECULAR_COMPLEX_ASSEMBLY	0.00289653	BCL10,CCT6B,CD74,CRNKL1,DGKD,GJA1,GPX3,IL2RB,LPXN,NAP1L1,NAP1L4,NLRP3,PAIP2B,SLC7A7,STOM,TAPBP,WAS,WIPF1,ZFYVE9,APC,ATF7IP,CDC42,DICER1,EIF1AX,EIF4A2,EIF5,FAS,FMOD,IGF1R,IRAK1,KIFAP3,MALT1,MDM4,RSF1,SET,SF1,SRPK2,TAF5,E2F2,E2F3,GTF2I,PBX1,TP63	0.0241378
miR-21	276	1400	52	REGULATION_OF_MOLECULAR_FUNCTION	0.000273447	ADORA3,APOC2,BCL10,BCL2,BCL3,C13orf15,C5AR1,CAP1,CCND2,CCNT2,CD4,DUSP9,EDNRA,FPR1,GADD45B,GLA,GNA15,GNG3,GPX1,MAP3K5,MDFIC,NLRP3,PDCD4,PTPRC,PYCARD,RGS4,SFN,TGFB1,TNF,APAF1,APC,CCND1,CCNG1,CDC25A,CYCS,DAXX,DUSP8,EGFR,ERBB2,GNAQ,HIPK3,IRAK1,LATS1,MALT1,MAP2K3,MAP3K2,MOAP1,NCSTN,PPAP2A,PTEN,RB1,RSF1	0.00444098
miR-21	1423	1400	249	SIGNAL_TRANSDUCTION	1.8785e-12	ABCA1,ACVR1B,ACVR2B,ADAM9,ADORA3,ANXA1,APOA1,APOL3,ARHGDIB,BCL10,BCL3,BDKRB2,BIRC3,BMPR1A,BTK,C3,C3AR1,C5AR1,CAP1,CASP1,CCL11,CCL2,CCL20,CCL4,CCL5,CCR1,CCR5,CD14,CD2,CD33,CD47,CD74,CLEC4A,CLEC5A,CLEC7A,CLIC1,CLIC2,CSF1R,CSNK1D,CXCL1,CXCL10,CXCL11,CXCL12,CXCL9,CYTL1,DERL1,DPYSL3,DUSP10,DUSP9,ECM1,EDNRA,EFS,ELMO1,EPAS1,FCGR1A,FCGR2B,FGF17,FGFR1,FPR1,FYB,GABRE,GADD45B,GDF10,GEM,GJA1,GNA15,GNG3,GPR17…	3.8744e-10
miR-21	555	1400	94	CELL_SURFACE_RECEPTOR_LINKED_SIGNAL_TRANSDUCTION_GO_0007166	9.23734e-05	ABCA1,ACVR1B,ACVR2B,ADORA3,ANXA1,APOA1,BDKRB2,BIRC3,BMPR1A,C3,C3AR1,C5AR1,CAP1,CCL2,CCR1,CCR5,CD14,CD2,CD47,CLEC4A,CXCL1,CXCL10,CXCL12,CXCL9,EDNRA,FPR1,GABRE,GDF10,GEM,GNA15,GPR17,GPR20,GPR65,GRB2,IFNAR2,IGSF6,IL13RA1,IL2RA,IL2RB,IL7R,IL8,INHBA,LAT2,LCP2,LEFTY2,LILRB2,LRP6,LTBP2,LY96,MAGI1,MDFIC,NPR2,OSMR,P2RY6,PIK3CG,PTAFR,PTCH1,PTGER2,PTPRC,PYCARD,RGS1,RGS12,RGS2,RGS4,SPHK1,TGFB1,TNFRSF1A,ZFYVE…	0.00177228
miR-21	566	1400	87	TRANSCRIPTION_DNA_DEPENDENT	0.00358608	BCL10,CCNT2,CHD4,DYRK1B,EPAS1,HCLS1,HTATIP2,INHBA,MDFIC,PSMC5,SMARCD1,SOD2,SQSTM1,SUPT16H,TAF1C,TGFB1,TGFB1I1,TNF,TNFRSF1A,TRIM22,TCF3,SREBF1,AHR,TWIST1,NPAS2,CEBPB,CEBPD,ETV1,SPI1,ELF3,NR3C1,SOX12,ZFHX3,IRF1,IRF8,IRF7,NFATC3,RUNX1,STAT3,HLF,JUNB,MAFF,SNAI2,GLI2,KLF10,ZNF202,ZNF254,ATF7IP,ATRX,BRCA1,DAXX,FUBP1,IVNS1ABP,LRRFIP1,MAP2K3,MDM4,PARP1,RB1,RSF1,TAF5,TRAPPC2,ARID4A,HIF1A,ARNTL,CLOCK,MYC,E…	0.0284088
miR-21	137	1400	32	REGULATION_OF_TRANSFERASE_ACTIVITY	7.6971e-05	C13orf15,C5AR1,CCND2,CCNT2,CD4,DUSP9,FPR1,GADD45B,GNG3,MAP3K5,MDFIC,PDCD4,PTPRC,RGS4,SFN,APC,CCND1,CCNG1,CDC25A,DAXX,DUSP8,EGFR,ERBB2,HIPK3,IRAK1,LATS1,MALT1,MAP2K3,MAP3K2,PPAP2A,PTEN,RB1	0.00154881
miR-21	384	1400	81	PROGRAMMED_CELL_DEATH	4.95335e-08	ACVR1B,AMIGO2,ANXA1,BCL10,BCL2,BCL2A1,BCL3,BIRC3,BTK,CASP4,CCL2,CD14,CD2,CD74,CTSB,GADD45B,GPR65,GPX1,GZMA,GZMB,HTATIP2,IER3,IFI16,IL1B,IL2RA,IL2RB,INHBA,LGALS1,LY86,MAP3K5,MCL1,NFKBIA,NLRP3,PHLDA2,PIK3R2,PTPRC,PYCARD,SERPINB9,SFN,SH3GLB1,SPHK1,SRGN,STK17B,TGFB1,TIA1,TLR2,TNF,TNFAIP8,TNFSF10,TSPO,YWHAZ,AHR,APAF1,BNIP2,BRCA1,CBX4,CYCS,DAXX,FAS,FASLG,HIPK3,IGF1R,IL12A,MALT1,MDM4,MOAP1,PRKCE,PTEN,RA…	5.10815e-06
miR-21	67	1400	21	HEMOPOIESIS	1.33176e-05	ACVR1B,CD3D,CD4,CSF1,HCLS1,IFI16,INHBA,LYN,MMP9,MYH9,PTPRC,SPINK5,SPI1,RUNX1,MAFB,CDC42,CDK6,SNRK,SOCS5,TGFB2,FOXO3	0.000343345
miR-21	72	1400	23	IMMUNE_SYSTEM_DEVELOPMENT	3.6421e-06	ACVR1B,CD3D,CD4,CSF1,HCLS1,IFI16,INHBA,LIG3,LYN,MMP9,MYH9,PTPRC,SPINK5,TGFB1,SPI1,RUNX1,MAFB,CDC42,CDK6,SNRK,SOCS5,TGFB2,FOXO3	0.000130641
miR-21	142	1400	28	POSITIVE_REGULATION_OF_CATALYTIC_ACTIVITY	0.0033881	ADORA3,APOC2,C5AR1,CAP1,CCND2,CD4,EDNRA,FPR1,GADD45B,GNA15,GNG3,MAP3K5,MDFIC,NLRP3,APAF1,CCND1,CYCS,DAXX,EGFR,ERBB2,GNAQ,IRAK1,MALT1,MAP2K3,MAP3K2,MOAP1,NCSTN,PPAP2A	0.0274038
miR-21	90	1400	21	SKELETAL_DEVELOPMENT	0.00126557	AEBP1,ANXA2,COL10A1,COL11A1,COL1A2,FBN1,FGFR1,GDF10,INHBA,OSTF1,POSTN,SPARC,SRGN,TGFB1,TWIST1,GLI2,KLF10,CDK6,RPS6KA3,TNFRSF11B,TRAPPC2	0.0139267
miR-21	130	1400	29	POSITIVE_REGULATION_OF_NUCLEOBASENUCLEOSIDENUCLEOTIDE_AND_NUCLEIC_ACID_METABOLIC_PROCESS	0.00037711	ABCA1,BCL10,BCL3,BMP7,DYRK1B,EPAS1,INHBA,MDFIC,SMARCD1,SQSTM1,TGFB1,TNFRSF1A,TCF3,NPAS2,SPI1,RUNX1,GLI2,ZNF423,ATF7IP,MAP2K3,RSF1,HIF1A,ARNTL,CLOCK,FOXO3,TP63,ZBTB38,HIVEP3,SP1	0.00545817
miR-21	13	1400	6	NEGATIVE_REGULATION_OF_IMMUNE_SYSTEM_PROCESS	0.00202974	INHBA,LST1,PTPRC,SPINK5,SOCS5,TGFB2	0.0199349
miR-21	106	1400	24	POSITIVE_REGULATION_OF_RNA_METABOLIC_PROCESS	0.000932047	BCL10,DYRK1B,EPAS1,INHBA,MDFIC,SMARCD1,SQSTM1,TGFB1,TNFRSF1A,TCF3,NPAS2,SPI1,RUNX1,GLI2,ATF7IP,MAP2K3,RSF1,HIF1A,ARNTL,CLOCK,FOXO3,TP63,ZBTB38,SP1	0.0113079
miR-21	37	1400	11	REGULATION_OF_PROTEIN_MODIFICATION_PROCESS	0.00244316	BCL10,CCND2,HCLS1,ITGB2,LYN,TGFB1,BRCA1,CCND1,EGFR,IL12A,SET	0.0222841
miR-21	33	1400	10	VIRAL_REPRODUCTIVE_PROCESS	0.00326027	APOBEC3G,CCL2,CCL4,DERL1,IL8,MDFIC,TGFB1,RSF1,TOP2A,WWP1	0.026631
miR-21	232	1400	67	DEFENSE_RESPONSE	5.36016e-13	ADORA3,AIF1,ALOX5AP,ANXA1,AOAH,APOBEC3G,APOL3,BCL10,BCL2,C2,C3AR1,C5AR1,CCL11,CCL20,CCL4,CCL5,CCR1,CCR5,CD48,CD84,CLEC5A,COLEC12,CXCL1,CXCL10,CXCL11,CXCL9,CYBB,GNLY,HLA-B,HLA-G,HP,IL32,IL8,INHBA,LILRB2,LSP1,LY96,LYZ,MGLL,MICB,MNDA,NCF1,NCF2,NLRP3,NOX4,PRF1,PTAFR,PTPRC,RNASE6,S100A8,S100A9,STAB1,TCIRG1,TGFB1,TLR7,TNFAIP6,TNFRSF1A,TYROBP,WAS,CEBPB,ELF3,NFATC3,CCR7,IL12A,ITK,PTX3,NFKB1	1.8737e-10
miR-21	88	1400	24	I_KAPPAB_KINASE_NF_KAPPAB_CASCADE	4.44328e-05	APOL3,BCL10,BCL3,CASP1,ECM1,GJA1,HMOX1,IKBKE,LGALS1,LGALS9,MYD88,RHOH,SECTM1,SQSTM1,TICAM1,TNFAIP3,TNFRSF1A,TNFSF10,ZDHHC17,FASLG,IRAK1,MALT1,TNFRSF10B,TRIM38	0.000990731
miR-21	128	1400	25	BEHAVIOR	0.00616198	ABAT,ADCY8,C5AR1,CCL11,CCL2,CCL20,CCL5,CCR5,CXCL1,CXCL10,CXCL11,CXCL12,CXCL9,DOCK2,FPR1,IL8,ITGB2,PLAU,PLAUR,PTAFR,RNASE2,CCL1,CCR7,PLD1,TGFB2	0.0406691
miR-21	150	1400	30	REGULATION_OF_PROTEIN_METABOLIC_PROCESS	0.00197541	BCL10,BCL3,CCND2,CXCL12,DDX25,HCLS1,INHBA,ITGB2,LTB,LTBP4,LYN,PAIP2B,TGFB1,TIMP1,TLR1,TLR4,TLR7,APC,BRCA1,CCND1,CDC42,CLASP1,EGFR,EIF4A2,EIF5,IL12A,LATS1,MDM4,RASA1,SET	0.0196351
miR-21	171	1400	37	REGULATION_OF_SIGNAL_TRANSDUCTION	0.000123997	ACVR1B,ACVR2B,APOL3,BCL10,CASP1,ECM1,GJA1,HCLS1,HMOX1,IKBKE,INHBA,LGALS1,LGALS9,LYN,MAPK8IP1,MDFIC,MYD88,PTPRC,RGS12,RGS2,RGS4,RHOH,SECTM1,SQSTM1,TGFB1,TICAM1,TNFAIP3,TNFRSF1A,TNFSF10,ZDHHC17,FASLG,IL12A,MALT1,PTEN,TNFRSF10B,TRIM38,TP63	0.00227328
miR-21	558	1400	109	NEGATIVE_REGULATION_OF_CELLULAR_PROCESS	2.03992e-08	ACVR1B,AIF1,AMIGO2,ANXA1,ARHGDIB,BCL10,BCL2,BCL2A1,BCL3,BIRC3,BMP7,CAPRIN2,CCL2,CD33,CD74,CDK10,CXCL1,EMP3,FTH1,GAS8,GCK,GLA,GPNMB,GPX1,HTATIP2,IER3,IL1B,IL2RB,IL8,INHBA,LST1,MCL1,NFKBIE,NLRP3,NOX4,PAIP2B,PDCD4,PIK3R2,PTPRC,RARRES1,RARRES3,RHOH,S100A11,SERPINB9,SH3GLB1,SPHK1,TGFB1,TGFB1I1,TGFBI,TIMP1,TNF,TNFAIP3,TNFAIP8,WARS,YWHAZ,TWIST1,SPI1,IRF8,IRF7,POU2F1,STAT3,MAFB,VDR,SNAI2,GLI2,ZNF423,KLF1…	2.4042e-06
miR-21	80	1400	23	LOCOMOTORY_BEHAVIOR	2.54616e-05	C5AR1,CCL11,CCL2,CCL20,CCL5,CCR5,CXCL1,CXCL10,CXCL11,CXCL12,CXCL9,DOCK2,FPR1,IL8,ITGB2,PLAU,PLAUR,PTAFR,RNASE2,CCL1,CCR7,PLD1,TGFB2	0.000617819
miR-21	29	1400	9	REGULATION_OF_CELL_ADHESION	0.00433704	ARHGDIB,CD47,IL8,TGFBI,TGM2,CDK6,IL12A,PTEN,RASA1	0.03167
miR-21	379	1400	79	REGULATION_OF_DEVELOPMENTAL_PROCESS	1.23188e-07	ACVR1B,AMIGO2,ANXA1,BCL10,BCL2,BCL2A1,BCL3,BIRC3,BTK,CASP4,CCL2,CD2,CD74,CTSB,GPX1,HTATIP2,IER3,IFI16,IL2RB,INHBA,LGALS1,MAP3K5,MCL1,MYH9,NLRP3,PIK3R2,PTPRC,PYCARD,SERPINB9,SERPINF1,SFN,SH3GLB1,SPHK1,SPINK5,SRGN,STAB1,STK17B,TGFB1,TIA1,TLR2,TNF,TNFAIP8,TNFSF10,YWHAZ,SPI1,RUNX1,MAFB,AGGF1,APAF1,BNIP2,BRCA1,CBX4,CDC42,CDK6,CYCS,DAXX,FAS,FASLG,HIPK3,IGF1R,IL12A,MALT1,MOAP1,PRKCE,PTEN,RASA1,RHOB,RTN4…	9.145e-06
miR-21	64	1400	15	DEPHOSPHORYLATION	0.00570065	DUSP10,DUSP5,DUSP9,PPEF1,PPP6C,PTPN4,PTPRC,PTPRE,TGFB1,DUSP8,EPM2A,PPAP2A,PTEN,PTPN14,PTPN3	0.0382361
miR-21	567	1400	88	RNA_BIOSYNTHETIC_PROCESS	0.00258237	BCL10,CCNT2,CHD4,DYRK1B,EPAS1,HCLS1,HTATIP2,INHBA,MDFIC,PSMC5,SMARCD1,SOD2,SQSTM1,SUPT16H,TAF1C,TGFB1,TGFB1I1,TNF,TNFRSF1A,TRIM22,TCF3,SREBF1,AHR,TWIST1,NPAS2,CEBPB,CEBPD,ETV1,SPI1,ELF3,NR3C1,SOX12,ZFHX3,IRF1,IRF8,IRF7,NFATC3,RUNX1,STAT3,HLF,JUNB,MAFF,SNAI2,GLI2,KLF10,ZNF202,ZNF254,ATF7IP,ATRX,BRCA1,DAXX,FUBP1,IVNS1ABP,LRRFIP1,MAP2K3,MDM4,PARP1,PRIM1,RB1,RSF1,TAF5,TRAPPC2,ARID4A,HIF1A,ARNTL,CLOCK…	0.0223142
miR-21	60	1400	16	CYTOKINE_PRODUCTION	0.00104609	ABCA1,APOA1,BCL10,BCL3,INHBA,LTB,NLRP3,PYCARD,SRGN,TLR1,TLR4,TLR7,IL12A,MALT1,TGFB2,HIF1A	0.0123289
miR-21	33	1400	15	MYELOID_CELL_DIFFERENTIATION	1.19888e-06	ACVR1B,CSF1,HCLS1,IFI16,INHBA,LYN,MMP9,MYH9,SPI1,RUNX1,MAFB,CDC42,CDK6,SNRK,FOXO3	5.49487e-05
miR-21	34	1400	12	LEUKOCYTE_DIFFERENTIATION	0.000274533	CD3D,CD4,CSF1,IFI16,INHBA,MMP9,MYH9,PTPRC,SPINK5,RUNX1,CDC42,SOCS5	0.00444098
miR-21	67	1400	19	POSITIVE_REGULATION_OF_I_KAPPAB_KINASE_NF_KAPPAB_CASCADE	0.000154051	APOL3,BCL10,CASP1,ECM1,GJA1,HMOX1,IKBKE,LGALS1,LGALS9,MYD88,SECTM1,TICAM1,TNFRSF1A,TNFSF10,ZDHHC17,FASLG,MALT1,TNFRSF10B,TRIM38	0.00276288
miR-21	38	1400	12	VIRAL_REPRODUCTION	0.000871382	APOBEC3G,CALCOCO2,CCL2,CCL4,DERL1,IL8,MDFIC,TGFB1,CCL1,RSF1,TOP2A,WWP1	0.0107297
miR-21	902	1400	146	MULTICELLULAR_ORGANISMAL_DEVELOPMENT	1.30271e-05	ACVR1B,ACVR2B,ADAM12,AEBP1,ANXA2,ARHGDIB,BCL10,BST1,BTK,CCL2,CD3D,CD4,CEP290,COL10A1,COL11A1,COL1A1,COL1A2,COL5A2,COL5A3,COL6A3,CSF1,CSF1R,CSPG5,CTGF,CXCL1,CXCL10,DCN,DPYSL3,FBN1,FGF17,FGFR1,GDF10,GPR65,GREM1,HBEGF,HCK,HCLS1,HTATIP2,IFI16,IL8,INHBA,ITGAX,KALRN,KCNN3,KRT19,LAMC2,LEFTY2,LIG3,LST1,LYN,MCL1,MEF2C,MMP11,MMP9,MYH6,MYH7,MYH9,MYL6B,NRP2,OSTF1,PCP4,PMP22,POSTN,PTCH1,PTPRC,SECTM1,SERPINF1,…	0.000343345
miR-21	50	1400	14	ANATOMICAL_STRUCTURE_FORMATION	0.00126606	CEP290,HTATIP2,IL8,MYH9,SERPINF1,SPHK1,SPINK5,STAB1,RUNX1,GLI2,AGGF1,RHOB,TGFB2,VEGFA	0.0139267
miR-21	32	1400	10	IMMUNE_EFFECTOR_PROCESS	0.00253181	APOA1,APOBEC3G,BCL2,C2,CD74,PTPRC,TGFB1,TLR7,IL12A,MALT1	0.0223142
miR-21	128	1400	29	ORGAN_MORPHOGENESIS	0.000285966	CCL2,CEP290,COL5A3,DCN,HTATIP2,IL8,ITGAX,MYH6,MYH7,MYH9,PTCH1,SERPINF1,SPHK1,SPINK5,STAB1,TGFB1,TMEM176B,FLI1,LHX1,MSX1,RUNX1,GLI2,AGGF1,PKD2,RASA1,RHOB,SPRY2,TGFB2,VEGFA	0.00445135
miR-21	19	1400	7	REGULATION_OF_MYELOID_CELL_DIFFERENTIATION	0.00401791	ACVR1B,INHBA,SPI1,RUNX1,MAFB,CDK6,FOXO3	0.0312715
miR-21	14	1400	7	MYELOID_LEUKOCYTE_DIFFERENTIATION	0.000462369	CSF1,IFI16,INHBA,MMP9,MYH9,RUNX1,CDC42	0.00646533
miR-21	57	1400	15	LEUKOCYTE_ACTIVATION	0.00171617	CD2,CD3D,CD4,CD47,CLEC7A,IL8,INHBA,LAT2,LST1,PTPRC,SPINK5,TGFB1,TLR4,IL12A,SOCS5	0.0174795
miR-21	7	1400	4	INTERLEUKIN_1_SECRETION	0.00476266	ABCA1,APOA1,NLRP3,PYCARD	0.0337213
miR-21	20	1400	7	ADAPTIVE_IMMUNE_RESPONSE_GO_0002460	0.00556978	C2,CD74,PTPRC,TGFB1,IL12A,MALT1,SOCS5	0.0379758
miR-21	113	1400	36	INFLAMMATORY_RESPONSE	7.66211e-09	ADORA3,AIF1,ALOX5AP,ANXA1,AOAH,APOL3,C2,C3AR1,CCL11,CCL20,CCL4,CCL5,CCR1,CCR5,CXCL1,CXCL10,CXCL11,CXCL9,CYBB,IL8,LYZ,MGLL,NLRP3,NOX4,PTAFR,S100A8,S100A9,TGFB1,TNFAIP6,TNFRSF1A,CEBPB,ELF3,NFATC3,CCR7,PTX3,NFKB1	1.05354e-06
miR-21	455	1400	80	RESPONSE_TO_STRESS	8.72148e-05	ADORA3,AIF1,ALOX5AP,ANXA1,AOAH,APOL3,BCL3,C2,C3AR1,CCL11,CCL20,CCL4,CCL5,CCR1,CCR5,CSNK1D,CTGF,CXCL1,CXCL10,CXCL11,CXCL9,CYBB,DERL1,DUSP10,EPAS1,F13A1,GADD45B,GPX3,IFI16,IL8,LIG3,LYZ,MGLL,MICB,NLRP3,NOX4,PLOD2,PTAFR,RAD52,S100A8,S100A9,SERPINE1,SFN,SNN,SOD2,SQSTM1,TGFB1,TNFAIP6,TNFRSF1A,WAS,SREBF1,AHR,CEBPB,ELF3,NFATC3,APC,ATRX,BRCA1,BTG2,CCR7,GGCX,GNAQ,MSH2,MSH6,PARP1,PLAT,PTX3,REV1,SESN1,SGK3,S…	0.00171315
miR-21	89	1400	21	CELLULAR_CATION_HOMEOSTASIS	0.0010869	ATP1A2,BCL2,BDKRB2,C3AR1,C5AR1,CCL11,CCL2,CCL5,CCR1,CCR5,CD52,CD55,CP,CXCL12,EDNRA,FTH1,GNA15,PTPRC,CCL1,CCR7,MYC	0.0125405
miR-21	673	1400	105	REGULATION_OF_CELLULAR_METABOLIC_PROCESS	0.000864975	ABCA1,ACVR1B,ACVR2B,BCL10,BCL3,BMP7,CCND2,CHD4,CXCL12,DDX25,DYRK1B,EPAS1,GCK,GLA,HCLS1,HTATIP2,IGSF1,IL7R,INHBA,ITGB2,LTB,LTBP4,LYN,MDFIC,NLRP3,PAIP2B,PDCD4,PFKM,PYCARD,S100A11,SMARCD1,SOD2,SQSTM1,TGFB1,TIMP1,TLR1,TLR4,TLR7,TNF,TNFRSF1A,TRIM22,TCF3,SREBF1,AHR,TWIST1,NPAS2,SPI1,SOX12,ZFHX3,IRF8,IRF7,POU2F1,NFATC3,RUNX1,STAT3,JUNB,VDR,SNAI2,GLI2,ZNF423,KLF10,ZNF202,ZNF254,APC,ATF7IP,ATRX,BRCA1,CCND…	0.0107297
miR-21	575	1400	89	REGULATION_OF_GENE_EXPRESSION	0.00265066	ACVR1B,ACVR2B,BCL10,BCL3,BMP7,CHD4,DDX25,DNMT3A,DYRK1B,EPAS1,GPX1,HCLS1,HTATIP2,IGSF1,IL2RB,INHBA,LTB,MDFIC,NLRP3,PAIP2B,PDCD4,PYCARD,SMARCD1,SOD2,SQSTM1,TGFB1,TLR1,TLR4,TLR7,TNF,TNFRSF1A,TRIM22,TCF3,SREBF1,AHR,TWIST1,NPAS2,SPI1,SOX12,ZFHX3,IRF8,IRF7,POU2F1,NFATC3,RUNX1,STAT3,JUNB,VDR,SNAI2,GLI2,ZNF423,KLF10,ZNF202,ZNF254,ATF7IP,ATRX,BRCA1,CDK6,DAXX,DICER1,EIF4A2,EIF5,LRRFIP1,MAP2K3,MDM4,RB1,RSF1…	0.0223142
miR-21	192	1400	38	POSITIVE_REGULATION_OF_DEVELOPMENTAL_PROCESS	0.000665154	ACVR1B,BCL3,BTK,CASP4,CD2,HTATIP2,IFI16,INHBA,MAP3K5,PTPRC,PYCARD,SERPINF1,SFN,SPHK1,STK17B,TGFB1,TIA1,TLR2,TNFSF10,RUNX1,AGGF1,BRCA1,CDC42,DAXX,FAS,FASLG,IL12A,PRKCE,PTEN,RHOB,SMNDC1,SOCS5,TGFB2,TOP2A,TP53BP2,FOXO3,TP63,BCL6	0.00885084
miR-21	397	1400	65	POST_TRANSLATIONAL_PROTEIN_MODIFICATION	0.00255834	ACVR1B,ANXA1,BCL10,BMPR1A,BTK,CCL11,CCL2,CCND2,CSNK1D,DUSP10,DUSP5,DUSP9,DYRK1B,FGR,FYB,GMFG,HCK,HCLS1,IKBKE,ITGB2,KALRN,LYN,PPEF1,PPP6C,PTCH1,PTPN4,PTPRC,PTPRE,SIRT3,STK10,STK17B,TGFB1,TPST2,BRCA1,CCND1,CDK2AP1,CSNK1A1,DUSP8,EGFR,EPM2A,ERBB2,HIPK3,IGF1R,IL12A,LATS1,MAP3K2,MKNK2,NCSTN,PARP1,PRKCE,PTEN,PTPN14,PTPN3,RNF11,SET,SGK3,SIRT2,SNRK,SRPK2,TAF1,TESK2,USP7,WHSC1L1,WNK1,WWP1	0.0223142
miR-21	258	1400	44	CELLULAR_COMPONENT_ASSEMBLY	0.00567807	BCL10,CCT6B,CD74,CRNKL1,DGKD,GJA1,GPX3,IL2RB,KRT19,LPXN,NAP1L1,NAP1L4,NLRP3,PAIP2B,SLC7A7,STOM,TAPBP,WAS,WIPF1,ZFYVE9,APC,ATF7IP,CDC42,DICER1,EIF1AX,EIF4A2,EIF5,FAS,FMOD,IGF1R,IRAK1,KIFAP3,MALT1,MDM4,RSF1,SET,SF1,SRPK2,TAF5,E2F2,E2F3,GTF2I,PBX1,TP63	0.0382361
miR-21	207	1400	62	IMMUNE_RESPONSE	6.81344e-13	APOA1,APOBEC3G,ARHGDIB,BCL10,BCL2,BST1,C2,C5AR1,CCL2,CCL20,CCL4,CCL5,CCR1,CCR5,CD74,CD86,COLEC12,CST7,CTSS,CTSW,CXCL12,FCGR1A,FCGR2B,FCGR3B,FTH1,FYB,GBP2,GEM,GPR65,GZMA,IGSF6,IL15,IL2RA,IL2RG,IL32,IL4R,IL7R,LAT2,LCP2,LILRB2,LY86,NCF4,PSMB10,PTAFR,PTPRC,RGS1,SECTM1,SPINK5,TAPBP,TGFB1,TLR7,TREM1,TREM2,TRIM22,WAS,CEBPB,IRF8,IL12A,MALT1,SOCS5,ST6GAL1,TGFB2	1.8737e-10
miR-21	69	1400	22	HEMOPOIETIC_OR_LYMPHOID_ORGAN_DEVELOPMENT	6.10957e-06	ACVR1B,CD3D,CD4,CSF1,HCLS1,IFI16,INHBA,LYN,MMP9,MYH9,PTPRC,SPINK5,TGFB1,SPI1,RUNX1,MAFB,CDC42,CDK6,SNRK,SOCS5,TGFB2,FOXO3	0.000201616
miR-21	42	1400	12	ANGIOGENESIS	0.00229208	HTATIP2,IL8,MYH9,SERPINF1,SPHK1,SPINK5,STAB1,RUNX1,AGGF1,RHOB,TGFB2,VEGFA	0.0214883
miR-21	164	1400	32	PROTEOLYSIS	0.00216335	C2,CASP1,CASP4,CFD,CTSB,CTSH,CTSK,CTSO,CTSS,DERL1,FBXO2,LTBP4,MBTPS1,MMP11,MMP2,MMP7,MMP9,MYH9,OLR1,PLAU,PSMC5,SMURF2,SPG7,SQSTM1,SRGN,TIMP1,FBXL2,FBXO3,NCSTN,PLAT,RNF11,UBR5	0.0207531
miR-21	24	1400	8	REGULATION_OF_ANGIOGENESIS	0.00433783	HTATIP2,SERPINF1,SPHK1,SPINK5,STAB1,RUNX1,AGGF1,RHOB	0.03167
miR-21	197	1400	42	POSITIVE_REGULATION_OF_METABOLIC_PROCESS	6.3965e-05	ABCA1,BCL10,BCL3,BMP7,CCND2,DYRK1B,EPAS1,GCK,HCLS1,INHBA,LTB,LYN,MDFIC,SMARCD1,SQSTM1,TGFB1,TLR1,TLR4,TLR7,TNFRSF1A,TCF3,NPAS2,SPI1,RUNX1,GLI2,ZNF423,ATF7IP,BRCA1,CCND1,EGFR,IL12A,MAP2K3,RSF1,HIF1A,ARNTL,CLOCK,FOXO3,TP63,PPARA,ZBTB38,HIVEP3,SP1	0.00131928
miR-21	943	1400	139	CELLULAR_PROTEIN_METABOLIC_PROCESS	0.00148916	ACVR1B,ANXA1,APOA1,B3GALT4,BCL10,BCL3,BMPR1A,BTK,C2,CASP1,CASP4,CCL11,CCL2,CCND2,CCT6B,CD37,CFD,CHST11,CSNK1D,CTSB,CTSH,CTSK,CTSO,CTSS,CXCL12,DDX25,DERL1,DUSP10,DUSP5,DUSP9,DYRK1B,FBXO2,FGR,FYB,GMFG,HCK,HCLS1,IKBKE,INHBA,ITGB2,KALRN,LDLR,LOX,LOXL2,LTB,LTBP4,LYN,MBTPS1,MGAT4A,MMP11,MMP2,MMP7,MMP9,MYH9,OLR1,P4HB,PAIP2B,PLAU,PLOD2,PPEF1,PPP6C,PSMC5,PTCH1,PTPN4,PTPRC,PTPRE,QPCT,SEPHS1,SIRT3,SMURF2,SP…	0.0157507
miR-21	20	1400	9	HOMEOSTASIS_OF_NUMBER_OF_CELLS	0.000191682	ACVR1B,BCL10,HCLS1,INHBA,LYN,SPI1,MAFB,CDK6,FOXO3	0.00336463
miR-21	97	1400	23	RESPONSE_TO_BIOTIC_STIMULUS	0.000598438	APOBEC3G,BCL10,BCL2,BCL3,CCL11,CCL4,CCL5,CXCL12,DERL1,FGR,IFNAR2,IFNGR1,LILRB1,NLRP3,PTPRC,SLC11A1,STAB1,TLR7,TNF,TRIM22,IRF7,IL12A,IVNS1ABP	0.00822852
miR-21	237	1400	51	PROTEIN_KINASE_CASCADE	8.36374e-06	ADAM9,APOL3,BCL10,BCL3,C5AR1,CASP1,CCL2,DUSP10,DUSP9,ECM1,FGFR1,FPR1,FYB,GADD45B,GJA1,GNG3,HCLS1,HMOX1,IFNAR2,IKBKE,LGALS1,LGALS9,LYN,MAP3K5,MAPK8IP1,MDFIC,MYD88,RGS4,RHOH,SECTM1,SQSTM1,STK17B,TICAM1,TNFAIP3,TNFRSF1A,TNFSF10,ZDHHC17,STAT3,DAXX,DUSP8,FASLG,IL12A,IRAK1,MALT1,MAP3K2,MKNK2,PTEN,SRPK2,TNFRSF10B,TRIM38,WNK1	0.000246432
miR-21	64	1400	21	RESPONSE_TO_OTHER_ORGANISM	5.95255e-06	APOBEC3G,BCL10,BCL2,BCL3,CCL11,CCL4,CCL5,CXCL12,FGR,IFNAR2,IFNGR1,LILRB1,PTPRC,SLC11A1,STAB1,TLR7,TNF,TRIM22,IRF7,IL12A,IVNS1ABP	0.000201616
miR-21	543	1400	89	BIOPOLYMER_MODIFICATION	0.000440259	ACVR1B,ANXA1,APOBEC3G,B3GALT4,BCL10,BMPR1A,BTK,CCL11,CCL2,CCND2,CD37,CSNK1D,DNMT3A,DUSP10,DUSP5,DUSP9,DYRK1B,FBXO2,FGR,FYB,GMFG,HCK,HCLS1,IKBKE,ITGB2,KALRN,LDLR,LOX,LOXL2,LYN,MGAT4A,P4HB,PLOD2,PPEF1,PPP6C,PTCH1,PTPN4,PTPRC,PTPRE,QPCT,SEPHS1,SIRT3,STK10,STK17B,TGFB1,TPST2,TSPAN8,AKT2,ATF7IP,ATRX,B3GALNT1,BRCA1,CCND1,CDK2AP1,CSNK1A1,DUSP8,EGFR,EPM2A,ERBB2,FBXL2,FBXO11,FUT2,GGCX,HIPK3,IGF1R,IL12A,LA…	0.00626231
miR-21	57	1400	14	REGULATION_OF_MAP_KINASE_ACTIVITY	0.00478229	C5AR1,DUSP9,FPR1,GNG3,MAP3K5,MDFIC,PDCD4,RGS4,DAXX,DUSP8,EGFR,ERBB2,HIPK3,MAP3K2	0.0337213
miR-21	157	1400	31	NEGATIVE_REGULATION_OF_TRANSCRIPTION	0.00207344	BCL3,PDCD4,TGFB1,TNF,TWIST1,SPI1,IRF8,IRF7,POU2F1,STAT3,VDR,SNAI2,GLI2,ZNF423,KLF10,ZNF202,ZNF254,ATF7IP,BRCA1,DAXX,MDM4,RB1,RSF1,SIRT2,WWP1,ARID4A,E2F1,FOXN3,TGIF1,TP63,BCL6	0.0201246
miR-21	173	1400	36	HOMEOSTATIC_PROCESS	0.000340836	ABCA1,ACVR1B,APOA1,ATP1A2,BCL10,BCL2,BDKRB2,C3AR1,C5AR1,CCL11,CCL2,CCL5,CCR1,CCR5,CD52,CD55,CP,CXCL12,DERL1,EDNRA,FTH1,GCK,GNA15,GPX1,HCLS1,INHBA,LYN,PTPRC,SPI1,MAFB,CCL1,CCR7,CDK6,HIF1A,MYC,FOXO3	0.00502125
miR-21	48	1400	13	VASCULATURE_DEVELOPMENT	0.00258962	HTATIP2,IL8,MYH9,SERPINF1,SPHK1,SPINK5,STAB1,RUNX1,AGGF1,RASA1,RHOB,TGFB2,VEGFA	0.0223142
miR-21	239	1400	45	REGULATION_OF_CATALYTIC_ACTIVITY	0.000694858	ADORA3,APOC2,C13orf15,C5AR1,CAP1,CCND2,CCNT2,CD4,DUSP9,EDNRA,FPR1,GADD45B,GLA,GNA15,GNG3,GPX1,MAP3K5,MDFIC,NLRP3,PDCD4,PTPRC,RGS4,SFN,APAF1,APC,CCND1,CCNG1,CDC25A,CYCS,DAXX,DUSP8,EGFR,ERBB2,GNAQ,HIPK3,IRAK1,LATS1,MALT1,MAP2K3,MAP3K2,MOAP1,NCSTN,PPAP2A,PTEN,RB1	0.00901026
miR-21	21	1400	8	ADAPTIVE_IMMUNE_RESPONSE	0.00164963	BCL10,C2,CD74,PTPRC,TGFB1,IL12A,MALT1,SOCS5	0.0172272
miR-21	104	1400	25	ANTI_APOPTOSIS	0.00028213	ANXA1,BCL2,BCL2A1,BIRC3,CCL2,GPX1,HTATIP2,IER3,IL2RB,MCL1,PIK3R2,SERPINB9,SH3GLB1,SPHK1,TNF,TNFAIP8,YWHAZ,BNIP2,CBX4,FAS,HIPK3,IGF1R,RASA1,RTN4,NFKB1	0.00445135
miR-21	1046	1400	157	PROTEIN_METABOLIC_PROCESS	0.000319341	ACVR1B,ANXA1,APOA1,B3GALT4,BCL10,BCL3,BMPR1A,BTK,C2,CASP1,CASP4,CCL11,CCL2,CCND2,CCT6B,CD37,CD74,CFD,CHST11,CSNK1D,CTSB,CTSH,CTSK,CTSO,CTSS,CXCL12,DDX25,DERL1,DGKD,DUSP10,DUSP5,DUSP9,DYRK1B,FBXO2,FGR,FYB,GJA1,GMFG,GPX3,HCK,HCLS1,IKBKE,IL2RB,INHBA,ITGB2,KALRN,LDLR,LOX,LOXL2,LPXN,LTB,LTBP4,LYN,MBTPS1,MGAT4A,MMP11,MMP2,MMP7,MMP9,MYH9,NLRP3,OLR1,P4HB,PAIP2B,PLAU,PLOD2,PPEF1,PPP6C,PSMC5,PTCH1,PTPN4,PT…	0.00484959
miR-21	453	1400	70	CELL_PROLIFERATION_GO_0008283	0.00747689	AIF1,CBFA2T2,CD33,CD47,CD74,CD86,CDK10,CSF1,CSF1R,CXCL1,CXCL10,DAB2,DCTN2,EMP3,FTH1,GAS8,GPNMB,GPX1,HCLS1,IL15,IL15RA,IL1B,IL2RA,IL8,LST1,LY86,LYN,NAP1L1,NOX4,OSMR,PTCH1,PTPRC,RARRES1,RARRES3,RHOG,S100A11,SERPINF1,SFN,SPHK1,TCIRG1,TGFB1I1,TGFBI,TIMP1,TSPO,WARS,GLI2,KLF10,AGGF1,APC,APPL1,BCAT1,BMPR2,BRCA1,BTG2,CDC25A,CDK6,DLG1,EGFR,ERBB2,IGF1R,MDM4,PTEN,SESN1,SKP2,TGFB2,TGFBR2,UBR5,VEGFA,MYC,E2F1	0.0481909
miR-21	288	1400	88	IMMUNE_SYSTEM_PROCESS	0	ACVR1B,APOA1,APOBEC3G,ARHGDIB,BCL10,BCL2,BST1,C2,C5AR1,CCL2,CCL20,CCL4,CCL5,CCR1,CCR5,CD2,CD3D,CD4,CD47,CD74,CD86,CLEC7A,COLEC12,CSF1,CST7,CTSS,CTSW,CXCL12,DOCK2,FCGR1A,FCGR2B,FCGR3B,FTH1,FYB,GBP2,GEM,GPR65,GZMA,HCLS1,IFI16,IGSF6,IL15,IL2RA,IL2RG,IL32,IL4R,IL7R,IL8,INHBA,ITGB2,LAT2,LCP2,LIG3,LILRB2,LST1,LY86,LYN,MMP9,MYH9,NCF4,PSMB10,PTAFR,PTPRC,RGS1,SECTM1,SPINK5,TAPBP,TGFB1,TLR4,TLR7,TREM1,TREM…	0
miR-21	33	1400	12	TRANSFORMING_GROWTH_FACTOR_BETA_RECEPTOR_SIGNALING_PATHWAY	0.00019844	BMPR1A,GDF10,LEFTY2,LTBP2,TGFB1,ZFYVE9,KLF10,FMOD,GDF5,HPGD,TGFBR3,SMAD7	0.00341069
miR-21	879	1400	138	ANATOMICAL_STRUCTURE_DEVELOPMENT	0.000101507	ACVR1B,ADAM12,AEBP1,ANXA2,BCL10,BTK,CAP1,CCL2,CCL4,CD3D,CD4,CEP290,COL10A1,COL11A1,COL1A1,COL1A2,COL5A2,COL5A3,COL6A3,CSF1,CSPG5,CTGF,CXCL1,CXCL10,DCN,DKK3,DPYSL3,FBN1,FGF17,FGFR1,GDF10,GREM1,HBEGF,HCK,HCLS1,HTATIP2,IER3,IFI16,IL8,INHBA,ITGAX,KALRN,KCNN3,KRT19,LAMC2,LIG3,LST1,LYN,MEF2C,MMP9,MYH6,MYH7,MYH9,MYL6B,NOX4,NRP2,OSTF1,PCP4,PMP22,POSTN,PTCH1,PTPRC,SECTM1,SERPINF1,SLIT1,SLIT3,SPARC,SPG7,SP…	0.00190325
miR-21	660	1400	102	TRANSCRIPTION	0.00140634	ACVR1B,ACVR2B,APOBEC3G,BCL10,BCL3,BMP7,CCNT2,CHD4,DYRK1B,EPAS1,HCLS1,HTATIP2,IGSF1,INHBA,MDFIC,NLRP3,PDCD4,PSMC5,PYCARD,SMARCD1,SOD2,SQSTM1,SUPT16H,TAF1C,TGFB1,TGFB1I1,TNF,TNFRSF1A,TRIM22,TCF3,SREBF1,AHR,TWIST1,NPAS2,CEBPB,CEBPD,ETV1,SPI1,ELF3,NR3C1,SOX12,ZFHX3,IRF1,IRF8,IRF7,POU2F1,NFATC3,RUNX1,STAT3,HLF,JUNB,MAFF,VDR,SNAI2,GLI2,ZNF423,KLF10,ZNF202,ZNF254,ATF7IP,ATRX,BRCA1,DAXX,FUBP1,IVNS1ABP,LR…	0.015068
miR-21	193	1400	42	POSITIVE_REGULATION_OF_CELLULAR_METABOLIC_PROCESS	3.87385e-05	ABCA1,BCL10,BCL3,BMP7,CCND2,DYRK1B,EPAS1,GCK,HCLS1,INHBA,LTB,LYN,MDFIC,SMARCD1,SQSTM1,TGFB1,TLR1,TLR4,TLR7,TNFRSF1A,TCF3,NPAS2,SPI1,RUNX1,GLI2,ZNF423,ATF7IP,BRCA1,CCND1,EGFR,IL12A,MAP2K3,RSF1,HIF1A,ARNTL,CLOCK,FOXO3,TP63,PPARA,ZBTB38,HIVEP3,SP1	0.000887757
miR-21	589	1400	108	POSITIVE_REGULATION_OF_BIOLOGICAL_PROCESS	6.735e-07	ABCA1,ACVR1B,ACVR2B,APOL3,BCL10,BCL3,BMP7,BTK,C2,CASP1,CASP4,CCND2,CD2,CD47,CD86,CSF1,CXCL10,DYRK1B,ECM1,EPAS1,GCK,GJA1,HCLS1,HMOX1,HTATIP2,IFI16,IKBKE,IL15,IL8,INHBA,LAT2,LGALS1,LGALS9,LTB,LYN,MAP3K5,MDFIC,MYD88,NAP1L1,NLRP3,PTPRC,PYCARD,RHOG,SECTM1,SERPINF1,SFN,SMARCD1,SPHK1,SQSTM1,STK17B,TCIRG1,TGFB1,TGM2,TIA1,TICAM1,TIMP1,TLR1,TLR2,TLR4,TLR7,TNFRSF1A,TNFSF10,ZDHHC17,TCF3,NPAS2,SPI1,RUNX1,GLI2…	3.96884e-05
miR-21	269	1400	58	RESPONSE_TO_EXTERNAL_STIMULUS	1.91681e-06	ADORA3,AIF1,ALOX5AP,ANXA1,AOAH,APOL3,C2,C3AR1,C5AR1,CCL11,CCL2,CCL20,CCL4,CCL5,CCR1,CCR5,CTGF,CXCL1,CXCL10,CXCL11,CXCL12,CXCL9,CYBB,DOCK2,F13A1,FPR1,IL8,INHBA,ITGB2,LYZ,MGLL,NLRP3,NOX4,PLAU,PLAUR,PTAFR,RNASE2,S100A8,S100A9,SERPINE1,TGFB1,TNFAIP6,TNFRSF1A,WAS,SREBF1,CEBPB,ELF3,NFATC3,CCL1,CCR7,GGCX,GNAQ,PLAT,PLD1,PTX3,RHO,TGFB2,NFKB1	7.53032e-05
miR-21	223	1400	41	NEGATIVE_REGULATION_OF_METABOLIC_PROCESS	0.00187811	BCL3,GCK,GLA,INHBA,PAIP2B,PDCD4,S100A11,TGFB1,TIMP1,TNF,TWIST1,SPI1,IRF8,IRF7,POU2F1,STAT3,VDR,SNAI2,GLI2,ZNF423,KLF10,ZNF202,ZNF254,APC,ATF7IP,BRCA1,CDC42,CLASP1,DAXX,MDM4,RB1,RSF1,SET,SIRT2,WWP1,ARID4A,E2F1,FOXN3,TGIF1,TP63,BCL6	0.0188956
miR-21	131	1400	26	CHEMICAL_HOMEOSTASIS	0.00423764	ABCA1,APOA1,ATP1A2,BCL2,BDKRB2,C3AR1,C5AR1,CCL11,CCL2,CCL5,CCR1,CCR5,CD52,CD55,CP,CXCL12,DERL1,EDNRA,FTH1,GCK,GNA15,PTPRC,CCL1,CCR7,HIF1A,MYC	0.03167
miR-21	683	1400	106	REGULATION_OF_METABOLIC_PROCESS	0.000985131	ABCA1,ACVR1B,ACVR2B,BCL10,BCL3,BMP7,CCND2,CHD4,CXCL12,DDX25,DYRK1B,EPAS1,GCK,GLA,HCLS1,HTATIP2,IGSF1,IL7R,INHBA,ITGB2,LTB,LTBP4,LYN,MDFIC,NLRP3,PAIP2B,PDCD4,PFKM,PYCARD,S100A11,SMARCD1,SOD2,SQSTM1,TGFB1,TIMP1,TLR1,TLR4,TLR7,TNF,TNFRSF1A,TRIM22,TCF3,SREBF1,AHR,TWIST1,NPAS2,SPI1,SOX12,ZFHX3,IRF8,IRF7,POU2F1,NFATC3,RUNX1,STAT3,JUNB,VDR,SNAI2,GLI2,ZNF423,KLF10,ZNF202,ZNF254,APC,ATF7IP,ATRX,BRCA1,CCND…	0.0117787
miR-21	71	1400	17	POSITIVE_REGULATION_OF_TRANSFERASE_ACTIVITY	0.0026506	C5AR1,CCND2,CD4,FPR1,GADD45B,GNG3,MAP3K5,MDFIC,CCND1,DAXX,EGFR,ERBB2,IRAK1,MALT1,MAP2K3,MAP3K2,PPAP2A	0.0223142
miR-21	529	1400	80	REGULATION_OF_NUCLEOBASENUCLEOSIDENUCLEOTIDE_AND_NUCLEIC_ACID_METABOLIC_PROCESS	0.00770908	ABCA1,ACVR1B,ACVR2B,BCL10,BCL3,BMP7,CHD4,DYRK1B,EPAS1,HCLS1,HTATIP2,IGSF1,IL7R,INHBA,MDFIC,NLRP3,PDCD4,PYCARD,S100A11,SMARCD1,SOD2,SQSTM1,TGFB1,TNF,TNFRSF1A,TRIM22,TCF3,SREBF1,AHR,TWIST1,NPAS2,SPI1,SOX12,ZFHX3,IRF8,IRF7,POU2F1,NFATC3,RUNX1,STAT3,JUNB,VDR,SNAI2,GLI2,ZNF423,KLF10,ZNF202,ZNF254,ATF7IP,ATRX,BRCA1,DAXX,LRRFIP1,MAP2K3,MDM4,RB1,RSF1,SET,SIRT2,TRAPPC2,WWP1,ARID4A,HIF1A,ARNTL,CLOCK,MYC,E2…	0.0493022
miR-21	529	1400	85	PROTEIN_MODIFICATION_PROCESS	0.00109445	ACVR1B,ANXA1,B3GALT4,BCL10,BMPR1A,BTK,CCL11,CCL2,CCND2,CD37,CSNK1D,DUSP10,DUSP5,DUSP9,DYRK1B,FBXO2,FGR,FYB,GMFG,HCK,HCLS1,IKBKE,ITGB2,KALRN,LDLR,LOX,LOXL2,LYN,MGAT4A,P4HB,PLOD2,PPEF1,PPP6C,PTCH1,PTPN4,PTPRC,PTPRE,QPCT,SEPHS1,SIRT3,STK10,STK17B,TGFB1,TPST2,TSPAN8,AKT2,B3GALNT1,BRCA1,CCND1,CDK2AP1,CSNK1A1,DUSP8,EGFR,EPM2A,ERBB2,FBXL2,FBXO11,FUT2,GGCX,HIPK3,IGF1R,IL12A,LATS1,MAP3K2,MKNK2,NCSTN,PARP1…	0.0125405
miR-21	28	1400	10	NEGATIVE_REGULATION_OF_TRANSFERASE_ACTIVITY	0.000794931	DUSP9,PDCD4,PTPRC,RGS4,SFN,APC,DUSP8,HIPK3,LATS1,RB1	0.0100895
miR-21	52	1400	13	LYMPHOCYTE_ACTIVATION	0.00548816	CD2,CD3D,CD4,CD47,CLEC7A,INHBA,LAT2,LST1,PTPRC,SPINK5,TGFB1,IL12A,SOCS5	0.0379758
miR-21	24	1400	8	POSITIVE_REGULATION_OF_PROTEIN_MODIFICATION_PROCESS	0.00433783	BCL10,CCND2,HCLS1,LYN,TGFB1,BRCA1,CCND1,IL12A	0.03167
miR-21	92	1400	21	CATION_HOMEOSTASIS	0.00169921	ATP1A2,BCL2,BDKRB2,C3AR1,C5AR1,CCL11,CCL2,CCL5,CCR1,CCR5,CD52,CD55,CP,CXCL12,EDNRA,FTH1,GNA15,PTPRC,CCL1,CCR7,MYC	0.0174795
miR-21	168	1400	44	RESPONSE_TO_WOUNDING	1.28616e-07	ADORA3,AIF1,ALOX5AP,ANXA1,AOAH,APOL3,C2,C3AR1,CCL11,CCL20,CCL4,CCL5,CCR1,CCR5,CTGF,CXCL1,CXCL10,CXCL11,CXCL9,CYBB,F13A1,IL8,LYZ,MGLL,NLRP3,NOX4,PTAFR,S100A8,S100A9,SERPINE1,TGFB1,TNFAIP6,TNFRSF1A,WAS,CEBPB,ELF3,NFATC3,CCR7,GGCX,GNAQ,PLAT,PTX3,TGFB2,NFKB1	9.145e-06
miR-21	956	1400	141	CELLULAR_MACROMOLECULE_METABOLIC_PROCESS	0.00134525	ACVR1B,ANXA1,APOA1,B3GALT4,BCL10,BCL3,BMPR1A,BTK,C2,CASP1,CASP4,CCL11,CCL2,CCND2,CCT6B,CD37,CFD,CHST11,CSNK1D,CTSB,CTSH,CTSK,CTSO,CTSS,CXCL12,DDX25,DERL1,DUSP10,DUSP5,DUSP9,DYRK1B,FBXO2,FGR,FYB,GCK,GMFG,HCK,HCLS1,IKBKE,INHBA,ITGB2,KALRN,LDLR,LOX,LOXL2,LTB,LTBP4,LYN,MBTPS1,MGAT4A,MMP11,MMP2,MMP7,MMP9,MYH9,OLR1,P4HB,PAIP2B,PLAU,PLOD2,PPEF1,PPP6C,PSMC5,PTCH1,PTPN4,PTPRC,PTPRE,QPCT,SEPHS1,SIRT3,SMURF…	0.014603
miR-21	174	1400	39	NEGATIVE_REGULATION_OF_DEVELOPMENTAL_PROCESS	3.62115e-05	AMIGO2,ANXA1,BCL10,BCL2,BCL2A1,BCL3,BIRC3,CCL2,CD74,GPX1,HTATIP2,IER3,IL2RB,INHBA,MCL1,PIK3R2,SERPINB9,SERPINF1,SH3GLB1,SPHK1,SPINK5,SRGN,STAB1,TNF,TNFAIP8,YWHAZ,MAFB,BNIP2,CBX4,CDK6,FAS,HIPK3,IGF1R,RASA1,RTN4,SIRT2,SOCS5,VEGFA,NFKB1	0.000853558
miR-21	557	1400	103	POSITIVE_REGULATION_OF_CELLULAR_PROCESS	8.19954e-07	ABCA1,ACVR1B,ACVR2B,APOL3,BCL10,BCL3,BMP7,BTK,CASP1,CASP4,CCND2,CD2,CD47,CD86,CSF1,CXCL10,DYRK1B,ECM1,EPAS1,GCK,GJA1,HCLS1,HMOX1,HTATIP2,IFI16,IKBKE,IL15,INHBA,LGALS1,LGALS9,LTB,LYN,MAP3K5,MDFIC,MYD88,NAP1L1,PTPRC,PYCARD,RHOG,SECTM1,SERPINF1,SFN,SMARCD1,SPHK1,SQSTM1,STK17B,TCIRG1,TGFB1,TGM2,TIA1,TICAM1,TIMP1,TLR1,TLR2,TLR4,TLR7,TNFRSF1A,TNFSF10,ZDHHC17,TCF3,NPAS2,SPI1,RUNX1,GLI2,ZNF423,AGGF1,ATF7…	4.50975e-05
miR-21	418	1400	68	TRANSCRIPTION_FROM_RNA_POLYMERASE_II_PROMOTER	0.00242936	CCNT2,CHD4,EPAS1,HTATIP2,INHBA,PSMC5,SMARCD1,SOD2,SQSTM1,SUPT16H,TAF1C,TGFB1I1,TNFRSF1A,SREBF1,AHR,TWIST1,NPAS2,CEBPB,CEBPD,ETV1,SPI1,ELF3,NR3C1,SOX12,ZFHX3,IRF1,IRF8,IRF7,NFATC3,RUNX1,STAT3,HLF,JUNB,MAFF,SNAI2,GLI2,KLF10,ZNF202,ZNF254,ATF7IP,BRCA1,FUBP1,LRRFIP1,MDM4,PARP1,RB1,TAF5,ARID4A,HIF1A,ARNTL,CLOCK,MYC,E2F2,E2F1,E2F3,FOXO3,GTF2I,SOX5,TGIF1,PBX1,PPARA,NFAT5,NFKB1,BCL6,ZBTB38,KLF5,KLF9,SP1	0.0222841
miR-21	41	1400	17	TRANSMEMBRANE_RECEPTOR_PROTEIN_SERINE_THREONINE_KINASE_SIGNALING_PATHWAY	1.15316e-06	ACVR1B,ACVR2B,BMPR1A,GDF10,INHBA,LEFTY2,LTBP2,TGFB1,ZFYVE9,KLF10,BMPR2,FMOD,GDF5,HPGD,TGFBR3,SMAD7,SMAD1	5.49487e-05
miR-21	30	1400	9	HUMORAL_IMMUNE_RESPONSE	0.00556813	BCL2,BST1,C2,CCL2,LY86,PSMB10,TREM1,TREM2,ST6GAL1	0.0379758
miR-21	11	1400	5	PROTEIN_IMPORT_INTO_NUCLEUS_TRANSLOCATION	0.00532756	BCL3,TNF,ZFYVE9,TNPO1,BCL6	0.0372478
miR-21	583	1400	117	NEGATIVE_REGULATION_OF_BIOLOGICAL_PROCESS	1.14191e-09	ACVR1B,AIF1,AMIGO2,ANXA1,APOA1,APOBEC3G,ARHGDIB,BCL10,BCL2,BCL2A1,BCL3,BIRC3,BMP7,CAPRIN2,CCL2,CD33,CD74,CDK10,CXCL1,EMP3,FTH1,GAS8,GCK,GLA,GPNMB,GPX1,HTATIP2,IER3,IL1B,IL2RB,IL8,INHBA,LST1,MCL1,NFKBIE,NLRP3,NOX4,PAIP2B,PDCD4,PIK3R2,PTCH1,PTPRC,RARRES1,RARRES3,RHOH,S100A11,SERPINB9,SERPINE1,SERPINF1,SH3GLB1,SPHK1,SPINK5,SRGN,STAB1,TGFB1,TGFB1I1,TGFBI,TIMP1,TNF,TNFAIP3,TNFAIP8,WARS,YWHAZ,TWIST1,SP…	1.88415e-07
miR-21	139	1400	28	REGULATION_OF_CELLULAR_PROTEIN_METABOLIC_PROCESS	0.002458	BCL10,BCL3,CCND2,CXCL12,DDX25,HCLS1,INHBA,ITGB2,LTB,LTBP4,LYN,PAIP2B,TGFB1,TIMP1,TLR1,TLR4,TLR7,APC,BRCA1,CCND1,CLASP1,EGFR,EIF4A2,EIF5,IL12A,LATS1,RASA1,SET	0.0222841
miR-21	305	1400	63	REGULATION_OF_APOPTOSIS	3.21479e-06	ACVR1B,ANXA1,BCL10,BCL2,BCL2A1,BCL3,BIRC3,BTK,CASP4,CCL2,CD2,CD74,CTSB,GPX1,HTATIP2,IER3,IFI16,IL2RB,INHBA,LGALS1,MAP3K5,MCL1,NLRP3,PIK3R2,PTPRC,PYCARD,SERPINB9,SFN,SH3GLB1,SPHK1,STK17B,TGFB1,TIA1,TLR2,TNF,TNFAIP8,TNFSF10,YWHAZ,APAF1,BNIP2,BRCA1,CBX4,CYCS,DAXX,FAS,FASLG,HIPK3,IGF1R,IL12A,MALT1,MOAP1,PRKCE,PTEN,RASA1,RTN4,SMNDC1,TGFB2,TOP2A,TP53BP2,VEGFA,TP63,NFKB1,BCL6	0.000120555
miR-21	57	1400	14	PROTEIN_AMINO_ACID_DEPHOSPHORYLATION	0.00478229	DUSP10,DUSP5,DUSP9,PPEF1,PPP6C,PTPN4,PTPRC,PTPRE,TGFB1,DUSP8,EPM2A,PTEN,PTPN14,PTPN3	0.0337213
miR-21	135	1400	30	NEGATIVE_REGULATION_OF_PROGRAMMED_CELL_DEATH	0.000323306	AMIGO2,ANXA1,BCL10,BCL2,BCL2A1,BCL3,BIRC3,CCL2,CD74,GPX1,HTATIP2,IER3,IL2RB,MCL1,PIK3R2,SERPINB9,SH3GLB1,SPHK1,TNF,TNFAIP8,YWHAZ,BNIP2,CBX4,FAS,HIPK3,IGF1R,RASA1,RTN4,VEGFA,NFKB1	0.00484959
miR-21	306	1400	64	REGULATION_OF_PROGRAMMED_CELL_DEATH	1.72653e-06	ACVR1B,AMIGO2,ANXA1,BCL10,BCL2,BCL2A1,BCL3,BIRC3,BTK,CASP4,CCL2,CD2,CD74,CTSB,GPX1,HTATIP2,IER3,IFI16,IL2RB,INHBA,LGALS1,MAP3K5,MCL1,NLRP3,PIK3R2,PTPRC,PYCARD,SERPINB9,SFN,SH3GLB1,SPHK1,STK17B,TGFB1,TIA1,TLR2,TNF,TNFAIP8,TNFSF10,YWHAZ,APAF1,BNIP2,BRCA1,CBX4,CYCS,DAXX,FAS,FASLG,HIPK3,IGF1R,IL12A,MALT1,MOAP1,PRKCE,PTEN,RASA1,RTN4,SMNDC1,TGFB2,TOP2A,TP53BP2,VEGFA,TP63,NFKB1,BCL6	7.12195e-05
miR-21	502	1400	94	ORGAN_DEVELOPMENT	1.43395e-06	ACVR1B,ADAM12,AEBP1,ANXA2,BTK,CCL2,CD3D,CD4,CEP290,COL10A1,COL11A1,COL1A1,COL1A2,COL5A2,COL5A3,COL6A3,CSF1,CTGF,CXCL10,DCN,FBN1,FGFR1,GDF10,HBEGF,HCK,HCLS1,HTATIP2,IFI16,IL8,INHBA,ITGAX,KRT19,LAMC2,LYN,MEF2C,MMP9,MYH6,MYH7,MYH9,MYL6B,OSTF1,POSTN,PTCH1,PTPRC,SECTM1,SERPINF1,SLIT1,SPARC,SPHK1,SPINK5,SRGN,STAB1,TAGLN,TGFB1,TMEM176B,UGCG,VAMP5,WAS,TWIST1,SPI1,FLI1,ELF3,LHX1,MSX1,RUNX1,MAFB,SNAI2,GLI2…	6.22634e-05
miR-21	564	1400	107	INTRACELLULAR_SIGNALING_CASCADE	1.33018e-07	ABCA1,ADAM9,ADORA3,APOA1,APOL3,ARHGDIB,BCL10,BCL3,BTK,C5AR1,CAP1,CASP1,CCL2,CCR1,CLEC7A,CXCL1,DERL1,DUSP10,DUSP9,ECM1,EDNRA,EFS,ELMO1,FGFR1,FPR1,FYB,GADD45B,GJA1,GNA15,GNG3,GPX1,GRB2,GUCY1A3,GZMA,GZMB,HCLS1,HMOX1,IFI16,IFNAR2,IKBKE,IL8,KALRN,LAT2,LGALS1,LGALS9,LYN,MAP3K5,MAPK8IP1,MCL1,MDFIC,MYD88,P2RY6,PLCH1,PLCL1,PTAFR,RGS1,RGS4,RHOG,RHOH,RRAS,SECTM1,SFN,SPHK1,SQSTM1,STK17B,TICAM1,TNFAIP3,TNFRSF…	9.145e-06
miR-21	488	1400	76	REGULATION_OF_TRANSCRIPTION	0.00449213	ACVR1B,ACVR2B,BCL10,BCL3,BMP7,CHD4,DYRK1B,EPAS1,HCLS1,HTATIP2,IGSF1,INHBA,MDFIC,NLRP3,PDCD4,PYCARD,SMARCD1,SOD2,SQSTM1,TGFB1,TNF,TNFRSF1A,TRIM22,TCF3,SREBF1,AHR,TWIST1,NPAS2,SPI1,SOX12,ZFHX3,IRF8,IRF7,POU2F1,NFATC3,RUNX1,STAT3,JUNB,VDR,SNAI2,GLI2,ZNF423,KLF10,ZNF202,ZNF254,ATF7IP,ATRX,BRCA1,DAXX,LRRFIP1,MAP2K3,MDM4,RB1,RSF1,SIRT2,TRAPPC2,WWP1,ARID4A,HIF1A,ARNTL,CLOCK,MYC,E2F1,FOXN3,FOXO3,TGIF1,PB…	0.0325088
miR-21	52	1400	18	CELLULAR_DEFENSE_RESPONSE	1.18191e-05	C5AR1,CCL5,CCR5,CLEC5A,CXCL9,GNLY,HLA-G,LILRB2,LSP1,LY96,MICB,MNDA,NCF1,NCF2,PRF1,TCIRG1,TYROBP,ITK	0.000336232
miR-21	121	1400	28	POSITIVE_REGULATION_OF_TRANSCRIPTION	0.000249082	BCL10,BCL3,BMP7,DYRK1B,EPAS1,INHBA,MDFIC,SMARCD1,SQSTM1,TGFB1,TNFRSF1A,TCF3,NPAS2,SPI1,RUNX1,GLI2,ZNF423,ATF7IP,MAP2K3,RSF1,HIF1A,ARNTL,CLOCK,FOXO3,TP63,ZBTB38,HIVEP3,SP1	0.00419372
miR-21	383	1400	80	APOPTOSIS_GO	9.33153e-08	ACVR1B,ANXA1,BCL10,BCL2,BCL2A1,BCL3,BIRC3,BTK,CASP4,CCL2,CD14,CD2,CD74,CTSB,GADD45B,GPR65,GPX1,GZMA,GZMB,HTATIP2,IER3,IFI16,IL1B,IL2RA,IL2RB,INHBA,LGALS1,LY86,MAP3K5,MCL1,NFKBIA,NLRP3,PHLDA2,PIK3R2,PTPRC,PYCARD,SERPINB9,SFN,SH3GLB1,SPHK1,SRGN,STK17B,TGFB1,TIA1,TLR2,TNF,TNFAIP8,TNFSF10,TSPO,YWHAZ,AHR,APAF1,BNIP2,BRCA1,CBX4,CYCS,DAXX,FAS,FASLG,HIPK3,IGF1R,IL12A,MALT1,MDM4,MOAP1,PRKCE,PTEN,RASA1,RHO…	8.55391e-06
miR-21	265	1400	48	REGULATION_OF_CELL_PROLIFERATION	0.00112983	AIF1,CD33,CD47,CD86,CDK10,CSF1,CXCL1,CXCL10,EMP3,FTH1,GAS8,GPNMB,GPX1,HCLS1,IL15,IL1B,IL8,LST1,LYN,NAP1L1,NOX4,PTPRC,RARRES1,RARRES3,RHOG,S100A11,SPHK1,TCIRG1,TGFB1I1,TIMP1,WARS,KLF10,AGGF1,APC,BMPR2,BRCA1,BTG2,CDK6,EGFR,ERBB2,IGF1R,MDM4,PTEN,SESN1,TGFB2,TGFBR2,VEGFA,MYC	0.0127686
miR-21	72	1400	22	REGULATION_OF_I_KAPPAB_KINASE_NF_KAPPAB_CASCADE	1.31723e-05	APOL3,BCL10,CASP1,ECM1,GJA1,HMOX1,IKBKE,LGALS1,LGALS9,MYD88,RHOH,SECTM1,SQSTM1,TICAM1,TNFAIP3,TNFRSF1A,TNFSF10,ZDHHC17,FASLG,MALT1,TNFRSF10B,TRIM38	0.000343345
miR-21	10	1400	5	REGULATION_OF_VIRAL_REPRODUCTION	0.00321124	APOBEC3G,IL8,MDFIC,RSF1,TOP2A	0.0264928
miR-29a	226	1286	54	DNA_METABOLIC_PROCESS	7.86356e-09	ABL1,BLM,BRCA1,BRCA2,CDC6,CHEK1,DNMT3A,DNMT3B,EXO1,FANCG,FEN1,GADD45A,GMNN,KPNA2,KRT7,LIG1,LIG3,MCM2,MSH2,MSH6,NASP,PARP1,PARP3,POLD1,POLD4,POLE2,POLQ,PRIM1,RAD1,RAD51C,RAD54L,RAN,RFC3,RFC4,RNASEH2A,RPA1,SMARCB1,SMUG1,TDG,TLK2,TOP2A,UBE2B,UBE2N,UBE2V2,UNG,HMGB1,HMGB2,BTG2,CDK2,DNMT1,IGF1,POLL,PPT1,FOS	6.48744e-07
miR-29a	117	1286	32	DNA_REPAIR	3.6191e-07	ABL1,BLM,BRCA1,BRCA2,EXO1,FANCG,FEN1,GADD45A,LIG1,LIG3,MSH2,MSH6,PARP1,PARP3,POLD1,POLE2,POLQ,RAD1,RAD51C,RAD54L,RFC3,RPA1,SMUG1,TDG,UBE2B,UBE2N,UBE2V2,UNG,HMGB1,HMGB2,BTG2,POLL	2.13268e-05
miR-29a	19	1286	9	MITOTIC_CELL_CYCLE_CHECKPOINT	5.99422e-05	BUB1,BUB1B,CCNA2,CHFR,KNTC1,PML,TRIAP1,TTK,ZWINT	0.0021501
miR-29a	506	1286	75	CELL_DEVELOPMENT	0.00193953	ABL1,ANXA1,BIRC3,BIRC5,BRCA1,CASP10,CASP4,CASP9,CD74,CHEK2,CHRNA1,CIT,CRTAM,CRYAB,CSE1L,DDX25,DHCR24,DIABLO,DNM1L,EIF2B1,EIF2B4,EIF4G2,ESPL1,FAIM3,FAS,GADD45A,GAS2,GLO1,GSTM3,HSPA2,IFI16,IL1B,KLK8,LST1,LY86,NLRP3,NME3,NOTCH1,NRP2,OPTN,PEA15,PML,PTK2B,RACGAP1,SEMA3B,SFRP5,TIA1,TIAL1,TNFSF10,TNFSF12,TOP2A,TRADD,TRIAP1,TSPO,AHR,HMGB1,BCL6,BBC3,BCL2,CASP8,CDK6,IFRD1,MCL1,PMAIP1,PPP1R13B,PPT1,PTEN,S10…	0.0390271
miR-29a	1432	1286	191	BIOPOLYMER_METABOLIC_PROCESS	0.000423176	ABL1,ADRM1,AKT2,ANXA1,APOBEC3G,AURKA,B3GALNT1,BACE2,BLM,BRCA1,BRCA2,BRIP1,CAND1,CCND3,CDC20,CDC6,CHEK1,CPSF6,CSTF1,CSTF2,DNMT3A,DNMT3B,DPM1,EXO1,EZH2,FANCG,FEN1,FUT4,GADD45A,GAL3ST1,GALNT1,GGCX,GMNN,GTF2E2,GTF3C4,HAT1,HDAC2,HNRPDL,HSF2,IGF2BP3,ILF2,ILF3,INTS7,ITGB2,KALRN,KHDRBS1,KPNA2,KRT7,LIG1,LIG3,MAP2K6,MAP4K4,MAPK6,MARK1,MCM2,MED21,MED24,MGAT4B,MPDU1,MSH2,MSH6,NASP,NCOA6,PARP1,PARP2,PARP3,PIG…	0.0111688
miR-29a	1065	1286	154	NUCLEOBASENUCLEOSIDENUCLEOTIDE_AND_NUCLEIC_ACID_METABOLIC_PROCESS	3.49822e-05	ABL1,ACLY,ADRM1,APOBEC3G,BLM,BRCA1,BRCA2,BRIP1,CDC6,CENPF,CHEK1,CPSF6,CSTF1,CSTF2,DNMT3A,DNMT3B,ERH,EXO1,EXTL2,EZH2,FANCG,FEN1,GADD45A,GMNN,GTF2E2,GTF3C4,HDAC2,HNRPDL,HSF2,IGF2BP3,ILF2,ILF3,INTS7,KHDRBS1,KPNA2,KRT7,LIG1,LIG3,MCM2,MED21,MED24,MLF1,MSH2,MSH6,NASP,NCOA6,NLRP3,NOD2,PARP1,PARP3,PGD,PMF1,PML,POLD1,POLD4,POLE2,POLQ,POLR1E,POLR2D,POLR2E,PPP5C,PRIM1,PRPS1,PRPSAP1,PRPSAP2,PTTG1,RAD1,RAD51C…	0.0013743
miR-29a	177	1286	46	RESPONSE_TO_ENDOGENOUS_STIMULUS	6.26958e-09	ABL1,BLM,BRCA1,BRCA2,CCNA2,CHEK1,CHEK2,EIF2B1,EIF2B4,EXO1,FANCG,FEN1,GADD45A,GSTM3,IFI16,LIG1,LIG3,MAP2K6,MSH2,MSH6,NCOA6,PARP1,PARP3,PML,POLD1,POLE2,POLQ,RAD1,RAD51C,RAD54L,RFC3,RPA1,SMUG1,TDG,TRIAP1,UBE2B,UBE2N,UBE2V2,UNG,HMGB1,HMGB2,BCL6,BTG2,CALCR,POLL,FOXN3	5.74712e-07
miR-29a	96	1286	39	M_PHASE	2.09832e-14	AURKA,BIRC5,BUB1,BUB1B,CCNA2,CDC25B,CDC25C,CDC27,CENPE,CHEK1,CHFR,CIT,ESPL1,HSPA2,KIF11,KIF15,KIF2C,KNTC1,KPNA2,LIG3,MPHOSPH6,MPHOSPH9,NCAPH,NDC80,NEK2,NUSAP1,PLK1,PML,PPP5C,RAD1,RAD54L,RAN,SMC4,TPX2,TRIAP1,TTK,UBE2C,ZWINT,CDC23	3.46223e-12
miR-29a	397	1286	67	ORGANELLE_ORGANIZATION_AND_BIOGENESIS	9.14544e-05	ABL1,ALS2CL,AP2S1,ARHGDIB,BRCA2,CENPE,CEP250,CKAP5,DLG1,DNM1L,DYNLL1,EPS15,ESPL1,EZH2,FGD2,FSCN1,HDAC2,KIF11,KIF1A,KIF23,KIF2C,KIF4A,KPNA2,KPTN,MAPRE1,MARK1,MSH2,MYL6B,NAP1L4,NASP,NCAPH,NDC80,NUSAP1,OPTN,PLD2,PML,PRC1,RACGAP1,RAN,SIRT4,SLC25A15,SMARCD1,SMC4,STMN1,SUPT16H,SUPT4H1,TLK2,TNXB,TOP2A,TSPO,TTK,TUBG1,UBE2N,VIL1,WASF1,WASL,ZWINT,HMGB1,SMARCE1,HMGA2,BBC3,BCL2,CDC23,CDC42,HUWE1,PMAIP1,PPT1	0.003018
miR-29a	20	1286	8	DNA_INTEGRITY_CHECKPOINT	0.000641623	CCNA2,CDC6,CHEK1,CHEK2,PML,RAD1,TRIAP1,FOXN3	0.0160406
miR-29a	33	1286	15	REGULATION_OF_MITOSIS	3.97532e-07	BIRC5,BUB1,BUB1B,CCNA2,CDC25C,CHFR,KNTC1,NEK2,NUSAP1,PML,TRIAP1,TTK,UBE2C,ZWINT,CDC23	2.18642e-05
miR-29a	31	1286	11	MICROTUBULE_CYTOSKELETON_ORGANIZATION_AND_BIOGENESIS	0.000220823	CKAP5,KIF11,KIF23,KIF2C,MAPRE1,NUSAP1,PRC1,RAN,STMN1,TTK,TUBG1	0.00628204
miR-29a	63	1286	18	INTERPHASE	6.86948e-05	ABL1,BIRC5,CDC25C,CDC6,CDC7,CDK4,CDKN3,CENPF,KHDRBS1,KPNA2,KRT7,POLD1,SKP2,TIMELESS,CDC23,CDK2,CDK6,FOXN3	0.00236138
miR-29a	88	1286	20	I_KAPPAB_KINASE_NF_KAPPAB_CASCADE	0.000806158	APOL3,CARD9,CASP1,CD40,ECT2,EEF1D,LGALS9,NOD2,PPP5C,PTPLAD1,SLC20A1,SQSTM1,TNFSF10,TRADD,TRIP6,TSPAN6,UBE2N,CASP8,TNFAIP3,REL	0.0184744
miR-29a	166	1286	62	CELL_CYCLE_PROCESS	0	ABL1,AURKA,BIRC5,BRCA2,BUB1,BUB1B,CCNA2,CDC25B,CDC25C,CDC27,CDC6,CDC7,CDK4,CDKN3,CENPE,CENPF,CEP250,CHEK1,CHFR,CIT,CKAP5,ESPL1,FBXO5,HSPA2,KHDRBS1,KIF11,KIF15,KIF23,KIF2C,KNTC1,KPNA2,KRT7,LIG3,MPHOSPH6,MPHOSPH9,NCAPH,NDC80,NEK2,NUSAP1,PLK1,PML,POLD1,PPP5C,PRC1,RACGAP1,RAD1,RAD54L,RAN,SKP2,SMC4,STMN1,TIMELESS,TPX2,TRIAP1,TTK,TUBG1,UBE2C,ZWINT,CDC23,CDK2,CDK6,FOXN3	0
miR-29a	15	1286	8	MITOTIC_SISTER_CHROMATID_SEGREGATION	5.34791e-05	CENPE,ESPL1,NCAPH,NDC80,NUSAP1,SMC4,ZWINT,CDC23	0.00200547
miR-29a	134	1286	52	MITOTIC_CELL_CYCLE	0	ABL1,AURKA,BIRC5,BUB1,BUB1B,CCNA2,CDC25B,CDC25C,CDC27,CDC6,CDC7,CDK4,CDKN3,CENPE,CENPF,CEP250,CHFR,CIT,DLG1,ESPL1,FBXO5,KHDRBS1,KIF11,KIF15,KIF23,KIF2C,KNTC1,KPNA2,MPHOSPH6,MPHOSPH9,NCAPH,NDC80,NEK2,NUSAP1,PLK1,PML,POLD1,PPP5C,PRC1,RAN,SKP2,SMC4,STMN1,TPX2,TRIAP1,TTK,UBE2C,ZWINT,CDC23,CDK2,CDK6,FOXN3	0
miR-29a	150	1286	53	CELL_CYCLE_PHASE	5.55112e-16	ABL1,AURKA,BIRC5,BUB1,BUB1B,CCNA2,CDC25B,CDC25C,CDC27,CDC6,CDC7,CDK4,CDKN3,CENPE,CENPF,CHEK1,CHFR,CIT,ESPL1,HSPA2,KHDRBS1,KIF11,KIF15,KIF2C,KNTC1,KPNA2,KRT7,LIG3,MPHOSPH6,MPHOSPH9,NCAPH,NDC80,NEK2,NUSAP1,PLK1,PML,POLD1,PPP5C,RAD1,RAD54L,RAN,SKP2,SMC4,TIMELESS,TPX2,TRIAP1,TTK,UBE2C,ZWINT,CDC23,CDK2,CDK6,FOXN3	1.14492e-13
miR-29a	67	1286	16	POSITIVE_REGULATION_OF_I_KAPPAB_KINASE_NF_KAPPAB_CASCADE	0.00150011	APOL3,CARD9,CASP1,CD40,ECT2,EEF1D,LGALS9,NOD2,PPP5C,SLC20A1,TNFSF10,TRADD,TSPAN6,UBE2N,CASP8,REL	0.0309398
miR-29a	43	1286	17	CELL_CYCLE_CHECKPOINT_GO_0000075	7.71917e-07	BIRC5,BUB1,BUB1B,CCNA2,CCNE2,CDC6,CHEK1,CHEK2,CHFR,FANCG,KNTC1,PML,RAD1,TRIAP1,TTK,ZWINT,FOXN3	3.98019e-05
miR-29a	28	1286	13	CHROMOSOME_SEGREGATION	1.77629e-06	BRCA1,CENPE,CENPF,ESPL1,NCAPH,NDC80,NUSAP1,PMF1,SMC4,TOP2A,ZWINT,CDC23,RIOK3	8.62024e-05
miR-29a	455	1286	88	RESPONSE_TO_STRESS	1.64517e-08	ABCF1,ABL1,ADORA3,AIF1,AKR1B1,ALOX5AP,ANXA1,APOL3,AQP9,BLM,BRCA1,BRCA2,C2,C3AR1,CCNA2,CD40,CGREF1,CHEK1,CHEK2,CX3CR1,DHCR24,DNAJC4,EIF2B1,EIF2B4,EXO1,F11R,F8,FADS1,FANCG,FEN1,GADD45A,GGCX,GPX3,HRH1,HSPA2,IFI16,KLK8,LIG1,LIG3,LY75,MAP2K6,MAP4K4,MDK,MSH2,MSH6,NLRP3,PARP1,PARP3,PLOD1,PML,POLD1,POLE2,POLQ,PRNP,PROS1,PTAFR,PTK2B,RAD1,RAD51C,RAD54L,RFC3,RPA1,SCARA3,SERPINH1,SMUG1,SNN,SQSTM1,TDG,TPST1,T…	1.13106e-06
miR-29a	258	1286	43	CELLULAR_COMPONENT_ASSEMBLY	0.00201776	ADRM1,AP2S1,CD40,CD74,COX11,DGKD,EIF2B1,EIF2B4,EIF4G2,FAS,GPX3,GTF2E2,GTF3C4,ITGA6,KPNA3,LAMC1,MED24,NAP1L4,NCOA6,NLRP3,NOD2,PML,PTK2B,SIRT4,SNRPD1,SYT1,TAF5,TAPBP,TNXB,UPK1A,USP39,VIL1,WAS,WASL,HMGB1,AMFR,CDC42,DAG1,DICER1,EIF3E,MDM2,VAMP3,MAZ	0.0396346
miR-29a	87	1286	20	DNA_REPLICATION	0.000690921	ABL1,CDC6,EXO1,GMNN,KRT7,MCM2,MSH2,MSH6,NASP,POLD1,POLD4,POLE2,PRIM1,RFC3,RFC4,RNASEH2A,RPA1,HMGB2,CDK2,IGF1	0.016765
miR-29a	32	1286	10	DNA_DAMAGE_RESPONSESIGNAL_TRANSDUCTION	0.00132608	ABL1,BRCA1,CCNA2,CHEK1,CHEK2,IFI16,PML,RAD1,TRIAP1,FOXN3	0.0280517
miR-29a	17	1286	7	DNA_DAMAGE_CHECKPOINT	0.00115271	CCNA2,CHEK1,CHEK2,PML,RAD1,TRIAP1,FOXN3	0.025026
miR-29a	40	1286	15	REGULATION_OF_CYCLIN_DEPENDENT_PROTEIN_KINASE_ACTIVITY	7.47701e-06	CCND3,CCNE2,CDC25A,CDC25C,CDC6,CDK5RAP1,CDKN3,CHEK1,CKS1B,CKS2,GADD45A,CCND1,CCND2,CCNT2,PTEN	0.00032466
miR-29a	453	1286	86	CELL_PROLIFERATION_GO_0008283	5.81418e-08	AIF1,APPL2,BRCA1,BRCA2,BUB1,BUB1B,CAPN1,CBFA2T2,CD74,CDC25A,CDC25B,CDC25C,CDC27,CDC6,CDC7,CDK4,CDKN3,CGREF1,CHEK1,CKS1B,CKS2,CLEC11A,CRTAM,CSE1L,CSF1,CSF1R,DLG1,DTYMK,EPS15,FSCN1,GAS6,IFITM1,IL15,IL15RA,IL18,IL1B,IL6R,ING1,KHDRBS1,KIF15,KIF2C,KLK8,LAMC1,LST1,LY86,MAPRE1,MKI67,NASP,PCNA,PGF,PLK1,PPM1D,PTK2B,RACGAP1,RARRES3,SKP2,TACSTD2,TCIRG1,TIMELESS,TIMP1,TNFSF12,TPX2,TRIB1,TSPO,TTK,UBE2V2,MYC,E…	3.68977e-06
miR-29a	288	1286	48	IMMUNE_SYSTEM_PROCESS	0.00114557	ACVR2A,APOBEC3G,AQP9,ARHGDIB,ATP6V0A2,C2,CD74,CIITA,CRTAM,CSF1,FYN,GBP2,IFI16,IFITM2,IFITM3,IGSF6,IL15,IL18,IL6R,IL6ST,ITGB2,LAT2,LCP2,LIG1,LIG3,LST1,LY75,LY86,MLF1,NCOA6,PSMB10,PTAFR,RGS1,TAPBP,TNFRSF14,TREM2,UBE2N,WAS,SPI1,ELF4,ZBTB16,BCL2,CDC42,CDK6,GEM,LILRB2,FOXO3,SP2	0.025026
miR-29a	42	1286	13	DNA_RECOMBINATION	0.000289853	BLM,BRCA1,CHEK1,EXO1,KPNA2,LIG1,LIG3,RAD51C,RAD54L,RPA1,UBE2N,UBE2V2,HMGB1	0.00797096
miR-29a	8	1286	6	MITOTIC_SPINDLE_ORGANIZATION_AND_BIOGENESIS	3.39584e-05	KIF11,KIF23,PRC1,RAN,STMN1,TTK	0.0013743
miR-29a	70	1286	31	MITOSIS	6.1795e-13	AURKA,BIRC5,BUB1,BUB1B,CCNA2,CDC25B,CDC25C,CDC27,CENPE,CHFR,CIT,ESPL1,KIF11,KIF15,KIF2C,KNTC1,NCAPH,NDC80,NEK2,NUSAP1,PLK1,PML,PPP5C,RAN,SMC4,TPX2,TRIAP1,TTK,UBE2C,ZWINT,CDC23	7.28298e-11
miR-29a	273	1286	88	CELL_CYCLE_GO_0007049	0	ABL1,AIF1,AURKA,BIRC5,BRCA2,BUB1,BUB1B,CCNA2,CCND3,CCNE2,CDC20,CDC25A,CDC25B,CDC25C,CDC27,CDC6,CDC7,CDK4,CDK5RAP1,CDKN3,CENPE,CENPF,CEP250,CHEK1,CHEK2,CHFR,CIT,CKAP5,CKS1B,CKS2,DLG1,DTYMK,EIF4G2,ESPL1,FANCG,FBXO5,GADD45A,GMNN,HSPA2,KHDRBS1,KIF11,KIF15,KIF23,KIF2C,KNTC1,KPNA2,KRT7,LIG3,MAP2K6,MCM2,MLF1,MPHOSPH6,MPHOSPH9,NASP,NCAPH,NDC80,NEK2,NUSAP1,PLK1,PML,POLD1,PPP5C,PRC1,RACGAP1,RAD1,RAD54L,RAN…	0
miR-29a	16	1286	8	SISTER_CHROMATID_SEGREGATION	9.69531e-05	CENPE,ESPL1,NCAPH,NDC80,NUSAP1,SMC4,ZWINT,CDC23	0.00307639
miR-29a	101	1286	24	CHROMOSOME_ORGANIZATION_AND_BIOGENESIS	0.000122591	CENPE,ESPL1,EZH2,HDAC2,MSH2,NAP1L4,NASP,NCAPH,NDC80,NUSAP1,SIRT4,SMARCD1,SMC4,SUPT16H,SUPT4H1,TLK2,TOP2A,UBE2N,ZWINT,HMGB1,SMARCE1,HMGA2,CDC23,HUWE1	0.00374582
miR-29a	57	1286	16	INTERPHASE_OF_MITOTIC_CELL_CYCLE	0.000215527	ABL1,BIRC5,CDC25C,CDC6,CDC7,CDK4,CDKN3,CENPF,KHDRBS1,KPNA2,POLD1,SKP2,CDC23,CDK2,CDK6,FOXN3	0.00628204
miR-29a	16	1286	7	BASE_EXCISION_REPAIR	0.00074643	MSH2,MSH6,SMUG1,TDG,UNG,HMGB1,HMGB2	0.0175944
miR-29a	9	1286	7	SPINDLE_ORGANIZATION_AND_BIOGENESIS	4.62431e-06	KIF11,KIF23,PRC1,RAN,STMN1,TTK,TUBG1	0.000211947
miR-29a	150	1286	41	RESPONSE_TO_DNA_DAMAGE_STIMULUS	8.66569e-09	ABL1,BLM,BRCA1,BRCA2,CCNA2,CHEK1,CHEK2,EXO1,FANCG,FEN1,GADD45A,IFI16,LIG1,LIG3,MAP2K6,MSH2,MSH6,PARP1,PARP3,PML,POLD1,POLE2,POLQ,RAD1,RAD51C,RAD54L,RFC3,RPA1,SMUG1,TDG,TRIAP1,UBE2B,UBE2N,UBE2V2,UNG,HMGB1,HMGB2,BCL6,BTG2,POLL,FOXN3	6.49927e-07
miR-29a	158	1286	46	REGULATION_OF_CELL_CYCLE	1.0828e-10	AIF1,BIRC5,BUB1,BUB1B,CCNA2,CCND3,CCNE2,CDC25A,CDC25C,CDC6,CDC7,CDK5RAP1,CDKN3,CHEK1,CHEK2,CHFR,CKS1B,CKS2,DLG1,EIF4G2,FANCG,FBXO5,GADD45A,GMNN,KHDRBS1,KNTC1,MAP2K6,MLF1,NEK2,NUSAP1,PML,RAD1,TIMELESS,TRIAP1,TTK,UBE2C,ZWINT,MYC,CCND1,CCND2,CCNT2,CDC23,CDK2,PPP1R13B,PTEN,FOXN3	1.11664e-08
miR-29a	72	1286	33	M_PHASE_OF_MITOTIC_CELL_CYCLE	3.25295e-14	AURKA,BIRC5,BUB1,BUB1B,CCNA2,CDC25B,CDC25C,CDC27,CENPE,CHFR,CIT,ESPL1,KIF11,KIF15,KIF2C,KNTC1,MPHOSPH6,MPHOSPH9,NCAPH,NDC80,NEK2,NUSAP1,PLK1,PML,PPP5C,RAN,SMC4,TPX2,TRIAP1,TTK,UBE2C,ZWINT,CDC23	4.47281e-12
miR-29a	72	1286	18	REGULATION_OF_I_KAPPAB_KINASE_NF_KAPPAB_CASCADE	0.000433213	APOL3,CARD9,CASP1,CD40,ECT2,EEF1D,LGALS9,NOD2,PPP5C,SLC20A1,SQSTM1,TNFSF10,TRADD,TSPAN6,UBE2N,CASP8,TNFAIP3,REL	0.0111688
miR-29b	41	1504	13	RESPONSE_TO_VIRUS	0.00102136	APOBEC3G,BCL3,CCL4,CCL5,IFNAR2,IFNGR1,LILRB1,PTPRC,TLR7,TRIM22,ABCE1,BCL2,CREBZF	0.021412
miR-29b	19	1504	8	MITOTIC_CELL_CYCLE_CHECKPOINT	0.00122741	BUB1,BUB1B,CCNA2,KNTC1,PML,TRIAP1,ZWINT,TGFB1	0.0244082
miR-29b	742	1504	121	SYSTEM_DEVELOPMENT	0.00100581	ACVR2A,APBA2,APLP1,BTK,CCL2,CD3D,CD4,CENPF,CHRNA1,CIT,COL2A1,COL4A2,CRIM1,CSF1,CXCL10,DHCR24,DVL3,EFNB3,EPHB4,FGD1,FGFR1,FGFR3,GDF11,GJB1,GSTM3,HCK,HMGCR,HTATIP2,IFI16,IL18,ITGAX,KALRN,KLK7,KLK8,LAMB1,LAMC1,LIG1,LIG3,LRCH4,LST1,LYN,MATN3,MDK,MEF2C,MEST,MTM1,MYL6B,NCOA6,NELL1,NOTCH1,NPR1,NRP2,NTF3,PAFAH1B3,PLAC1,PLOD1,PML,PNMA1,PTPRC,RACGAP1,ROBO1,SECTM1,SLIT2,SMARCA1,SMTN,SPOCK1,SRGN,STAB1,TNFRSF…	0.021412
miR-29b	96	1504	24	POSITIVE_REGULATION_OF_SIGNAL_TRANSDUCTION	0.000574366	ACVR2A,APOL3,CARD9,CASP1,CD40,ECT2,EEF1D,FASLG,LGALS9,LYN,MYD88,NOD2,PTPRC,SECTM1,SLC20A1,TICAM1,TNFSF10,TRADD,UBE2N,ACVR2B,CASP8,NOTCH2,TRIM38,REL	0.0140974
miR-29b	124	1504	27	POSITIVE_REGULATION_OF_CELL_PROLIFERATION	0.00253206	CAPN1,CD86,CDC7,CDK4,CSF1,CXCL10,IL15,IL18,LAMB1,LAMC1,LYN,MST1R,NCK1,NCK2,PGF,PTK2B,PTPRC,RHOG,SIRPG,TBC1D8,TCIRG1,TNFSF12,MYC,CDK6,PDGFA,TGFB2,VEGFA	0.0394142
miR-29b	506	1504	97	CELL_DEVELOPMENT	7.79199e-06	ABL1,ANXA1,BCL3,BIRC3,BIRC5,BRCA1,BTK,CASP10,CASP4,CCL2,CD14,CD2,CD74,CHRNA1,CIT,CRTAM,CRYAB,CSE1L,DAPK1,DAPK2,DDX25,DHCR24,DIABLO,DNM1L,EIF4G2,ESPL1,FAIM3,FAS,FASLG,GADD45A,GAS2,GLO1,GPR65,GPX1,GSTM3,GZMA,GZMB,HSPA2,HTATIP2,IFI16,IL1B,IL2RB,KLK8,LAMB1,LST1,LY86,MAGED1,NLRP3,NME3,NOTCH1,NRP2,OPTN,PEA15,PML,PTK2B,PTPRC,PYCARD,RACGAP1,RHOT1,ROBO1,SLIT2,SMARCA1,SPAG6,SRGN,TIA1,TIAL1,TLR2,TNFSF10,TNF…	0.000494491
miR-29b	41	1504	12	POSITIVE_REGULATION_OF_IMMUNE_SYSTEM_PROCESS	0.00336356	C2,CRTAM,FYN,IL18,LAT2,NCK1,NCK2,PTPRC,SIRPG,UBE2N,TGFB1,TGFB2	0.0478437
miR-29b	17	1504	7	REGULATION_OF_ANATOMICAL_STRUCTURE_MORPHOGENESIS	0.0029086	FGD1,FGD2,FGD6,KLK8,ROBO1,SLIT2,CDC42	0.0433166
miR-29b	1423	1504	218	SIGNAL_TRANSDUCTION	0.000452601	ABL1,ACVR2A,ADORA3,ANXA1,APOL3,APPL2,ARHGDIB,BCL3,BIRC3,BRCA1,BTK,C3,C3AR1,CALM3,CARD9,CASP1,CCL2,CCL20,CCL4,CCL5,CCNA2,CCR1,CCR5,CD14,CD2,CD244,CD33,CD40,CD74,CHEK1,CHRNA1,CLEC4A,CLEC5A,CLEC7A,CNOT7,CSF1R,CX3CR1,CXCL10,CXCL11,CYTL1,DAPK1,DAPK2,DEFB1,DIABLO,DNM1L,DTNA,ECT2,EEF1D,EFNB3,EFS,EPHA4,EPS15,FAS,FASLG,FCGR1A,FCGR2B,FGD1,FGD2,FGD6,FGFR1,FGFR3,FPR1,FYB,FYN,GAS6,GNA15,GNAS,GPR173,GPR65,GPX1…	0.0116686
miR-29b	96	1504	28	M_PHASE	1.02757e-05	AURKA,BIRC5,BUB1,BUB1B,CCNA2,CENPE,CHEK1,CIT,DCTN2,ESPL1,HSPA2,KIF11,KIF15,KNTC1,KPNA2,LIG3,NCAPH,NDC80,NEK2,NUSAP1,PAM,PML,TPX2,TRIAP1,UBE2C,ZWINT,CDC23,TGFB1	0.000570564
miR-29b	384	1504	75	PROGRAMMED_CELL_DEATH	4.39139e-05	ABL1,ANXA1,BCL3,BIRC3,BIRC5,BRCA1,BTK,CASP10,CASP4,CCL2,CD14,CD2,CD74,CRTAM,CRYAB,CSE1L,DAPK1,DAPK2,DHCR24,DIABLO,DNM1L,ESPL1,FAIM3,FAS,FASLG,GADD45A,GAS2,GLO1,GPR65,GPX1,GZMA,GZMB,HTATIP2,IFI16,IL1B,IL2RB,LY86,MAGED1,NLRP3,NME3,PEA15,PML,PTK2B,PTPRC,PYCARD,RHOT1,SRGN,TIA1,TIAL1,TLR2,TNFSF10,TNFSF12,TOP2A,TRADD,TRIAP1,TSPO,AHR,HMGB1,BCL6,ANGPTL4,BBC3,BCL2,CASP8,GSK3B,MCL1,NOTCH2,PPP1R13B,PTEN,SH3…	0.00181145
miR-29b	67	1504	17	HEMOPOIESIS	0.00294028	ACVR2A,CD3D,CD4,CSF1,IFI16,LYN,NCOA6,PTPRC,SPI1,RUNX1,ZBTB16,CDC42,CDK6,HDAC4,MMP9,NOTCH2,TGFB2	0.0433166
miR-29b	72	1504	20	IMMUNE_SYSTEM_DEVELOPMENT	0.000375894	ACVR2A,CD3D,CD4,CSF1,IFI16,LIG1,LIG3,LYN,NCOA6,PTPRC,SPI1,RUNX1,ZBTB16,CDC42,CDK6,HDAC4,MMP9,NOTCH2,TGFB1,TGFB2	0.0103371
miR-29b	397	1504	70	ORGANELLE_ORGANIZATION_AND_BIOGENESIS	0.00161111	ABL1,ALS2CL,AP2S1,ARHGDIB,ATG4B,BRCA2,CENPE,CEP250,DBN1,DLG1,DNM1L,DOCK2,EPS15,ESPL1,FGD1,FGD2,FGD6,FSCN1,GPX1,HDAC2,KIF11,KIF1A,KIF23,KIF4A,KPNA2,KPTN,MAPRE1,MARK1,MSH2,MYH10,MYL6B,NAP1L4,NASP,NCAPH,NCK1,NCK2,NDC80,NUSAP1,OPTN,PAM,PLD2,PML,PPARGC1A,RACGAP1,RHOT1,SIRT4,SLC25A15,SMARCD1,SRGN,STMN1,SUPT16H,TLK2,TOP2A,TSPO,TUBG1,UBE2N,VIL1,WASF1,ZWINT,HMGB1,SMARCE1,HMGA2,BBC3,BCL2,CDC23,CDC42,DYNLL1…	0.0271259
miR-29b	33	1504	13	REGULATION_OF_MITOSIS	8.68174e-05	BIRC5,BUB1,BUB1B,CCNA2,KNTC1,NEK2,NUSAP1,PML,TRIAP1,UBE2C,ZWINT,CDC23,TGFB1	0.0031141
miR-29b	232	1504	65	DEFENSE_RESPONSE	1.25668e-10	ADORA3,AIF1,ALOX5AP,ANXA1,APOBEC3G,APOL3,C2,C3AR1,CAMLG,CCL20,CCL4,CCL5,CCR1,CCR5,CD40,CD48,CD84,CLEC5A,CRTAM,CX3CR1,CXCL10,CXCL11,CYBB,DEFB1,FAIM3,GNLY,HLA-B,HLA-G,HP,HRH1,IL18RAP,KCNN4,LILRA2,LSP1,LY75,MNDA,MST1R,NCF1,NLRP3,NMI,NOD2,PRF1,PTAFR,PTPRC,PTPRCAP,RNASE6,STAB1,TCIRG1,TIAL1,TLR3,TLR7,TNIP1,TPST1,TYROBP,VPS45,WAS,SP140,BCL2,COLEC12,HDAC4,IL32,ITGB1,TGFB1,FOS,GATA3	5.18381e-08
miR-29b	88	1504	26	I_KAPPAB_KINASE_NF_KAPPAB_CASCADE	1.63683e-05	APOL3,BCL3,CARD9,CASP1,CD40,ECT2,EEF1D,FASLG,IRAK1,LGALS9,MYD88,NOD2,PTPLAD1,RHOH,SECTM1,SLC20A1,SQSTM1,TICAM1,TNFAIP3,TNFSF10,TRADD,TRIP6,UBE2N,CASP8,TRIM38,REL	0.000843988
miR-29b	166	1504	47	CELL_CYCLE_PROCESS	3.23793e-08	ABL1,AURKA,BIRC5,BRCA2,BUB1,BUB1B,CCNA2,CDC6,CDC7,CDK4,CENPE,CENPF,CEP250,CHEK1,CIT,DCTN2,ESPL1,FBXO5,HSPA2,KHDRBS1,KIF11,KIF15,KIF23,KNTC1,KPNA2,KRT7,LIG3,MYH10,NCAPH,NDC80,NEK2,NUSAP1,PAM,PML,PTPRC,RACGAP1,SKP2,STMN1,TIMELESS,TPX2,TRIAP1,TUBG1,UBE2C,ZWINT,CDC23,CDK6,TGFB1	4.45215e-06
miR-29b	171	1504	36	REGULATION_OF_SIGNAL_TRANSDUCTION	0.00103816	ACVR2A,APOL3,CARD9,CASP1,CD40,ECT2,EEF1D,FASLG,FGD1,FGD2,FGD6,LGALS9,LYN,MYD88,NCK2,NOD2,PTPRC,RGS14,RHOH,SECTM1,SLC20A1,SQSTM1,TICAM1,TNFAIP3,TNFSF10,TRADD,UBE2N,ZIC1,ACVR2B,CASP8,NOTCH2,PTEN,SOCS1,TGFB1,TRIM38,REL	0.021412
miR-29b	15	1504	8	MITOTIC_SISTER_CHROMATID_SEGREGATION	0.000165807	CENPE,ESPL1,NCAPH,NDC80,NUSAP1,PAM,ZWINT,CDC23	0.00547164
miR-29b	379	1504	75	REGULATION_OF_DEVELOPMENTAL_PROCESS	2.77442e-05	ABL1,ACVR2A,ANXA1,BCL3,BIRC3,BIRC5,BRCA1,BTK,CASP10,CASP4,CCL2,CD2,CD74,CENPF,COL4A2,CRTAM,CRYAB,DAPK1,DAPK2,DHCR24,DIABLO,FAIM3,FAS,FASLG,FGD1,FGD2,FGD6,GLO1,GPX1,HTATIP2,IFI16,IL2RB,KLK8,MAGED1,NLRP3,NME3,NOTCH1,NPR1,PEA15,PML,PTPRC,PYCARD,ROBO1,SLIT2,SRGN,STAB1,TIA1,TIAL1,TLR2,TNFSF10,TNFSF12,TOP2A,TRADD,TRIAP1,SPI1,HMGB1,RUNX1,ZBTB16,BCL6,ANGPTL4,BBC3,BCL2,CDC42,CDK6,GSK3B,HDAC4,MCL1,NOTCH2,P…	0.00134641
miR-29b	134	1504	38	MITOTIC_CELL_CYCLE	6.31928e-07	ABL1,AURKA,BIRC5,BUB1,BUB1B,CCNA2,CDC6,CDC7,CDK4,CENPE,CENPF,CEP250,CIT,DCTN2,DLG1,ESPL1,FBXO5,KHDRBS1,KIF11,KIF15,KIF23,KNTC1,KPNA2,NCAPH,NDC80,NEK2,NUSAP1,PAM,PML,SKP2,STMN1,TPX2,TRIAP1,UBE2C,ZWINT,CDC23,CDK6,TGFB1	6.51676e-05
miR-29b	33	1504	11	MYELOID_CELL_DIFFERENTIATION	0.00155977	ACVR2A,CSF1,IFI16,LYN,NCOA6,SPI1,RUNX1,ZBTB16,CDC42,CDK6,MMP9	0.0271259
miR-29b	150	1504	39	CELL_CYCLE_PHASE	4.79285e-06	ABL1,AURKA,BIRC5,BUB1,BUB1B,CCNA2,CDC6,CDC7,CDK4,CENPE,CENPF,CHEK1,CIT,DCTN2,ESPL1,HSPA2,KHDRBS1,KIF11,KIF15,KNTC1,KPNA2,KRT7,LIG3,NCAPH,NDC80,NEK2,NUSAP1,PAM,PML,PTPRC,SKP2,TIMELESS,TPX2,TRIAP1,UBE2C,ZWINT,CDC23,CDK6,TGFB1	0.000329509
miR-29b	67	1504	19	POSITIVE_REGULATION_OF_I_KAPPAB_KINASE_NF_KAPPAB_CASCADE	0.00039211	APOL3,CARD9,CASP1,CD40,ECT2,EEF1D,FASLG,LGALS9,MYD88,NOD2,SECTM1,SLC20A1,TICAM1,TNFSF10,TRADD,UBE2N,CASP8,TRIM38,REL	0.0104352
miR-29b	902	1504	144	MULTICELLULAR_ORGANISMAL_DEVELOPMENT	0.000854873	ACVR2A,APBA2,APLP1,ARHGDIB,BTK,CCL2,CD3D,CD4,CENPF,CHRNA1,CIT,COL2A1,COL4A2,CRIM1,CSF1,CSF1R,CXCL10,DDX1,DHCR24,DNM1L,DVL3,EFNB3,ELAVL1,EPHB4,FGD1,FGFR1,FGFR3,GDF11,GJB1,GPR65,GSTM3,HCK,HMGCR,HTATIP2,IFI16,IL18,IL6R,ITGAX,KALRN,KLK7,KLK8,LAMB1,LAMC1,LIG1,LIG3,LRCH4,LST1,LYN,MATN3,MDK,MEF2C,MEST,MTM1,MYL6B,NASP,NCOA6,NELL1,NGFRAP1,NOTCH1,NPR1,NRP2,NTF3,PAFAH1B3,PLAC1,PLOD1,PML,PNMA1,PTPRC,RACGAP1,…	0.0190614
miR-29b	28	1504	13	CHROMOSOME_SEGREGATION	1.03739e-05	BRCA1,CENPE,CENPF,ESPL1,NCAPH,NDC80,NUSAP1,PAM,TOP2A,ZWINT,ARL8B,CDC23,RIOK3	0.000570564
miR-29b	57	1504	15	LEUKOCYTE_ACTIVATION	0.00348235	CD2,CD3D,CD4,CLEC7A,CRTAM,IL18,LAT2,LST1,NCK1,NCK2,PTPRC,SIRPG,ELF4,HDAC4,TGFB1	0.0486938
miR-29b	113	1504	27	INFLAMMATORY_RESPONSE	0.000580985	ADORA3,AIF1,ALOX5AP,ANXA1,APOL3,C2,C3AR1,CCL20,CCL4,CCL5,CCR1,CCR5,CD40,CXCL10,CXCL11,CYBB,HRH1,IL18RAP,LY75,NLRP3,NMI,PTAFR,TPST1,VPS45,HDAC4,TGFB1,FOS	0.0140974
miR-29b	455	1504	85	RESPONSE_TO_STRESS	7.41386e-05	ABL1,ADORA3,AIF1,AKR1B1,ALOX5AP,ANXA1,APOL3,AQP9,BCL3,BLM,BRCA1,BRCA2,C2,C3AR1,CCL20,CCL4,CCL5,CCNA2,CCR1,CCR5,CD40,CHEK1,CX3CR1,CXCL10,CXCL11,CYBB,DHCR24,DNAJC4,EXO1,F8,FADS1,FEN1,GADD45A,GPX3,HRH1,HSPA2,IFI16,IL18RAP,KLK8,LIG1,LIG3,LY75,MAP2K6,MAP4K4,MDK,MSH2,MSH6,NLRP3,NMI,PARP1,PARP3,PLOD1,PML,POLE2,PTAFR,PTK2B,RAD51C,RPA1,SCARA3,SERPINH1,SNN,SOD2,SQSTM1,TDG,TPST1,TRIAP1,UBE2N,UBE2V2,UNG,VPS4…	0.00291259
miR-29b	192	1504	39	POSITIVE_REGULATION_OF_DEVELOPMENTAL_PROCESS	0.00134103	ABL1,ACVR2A,BCL3,BRCA1,BTK,CASP10,CASP4,CD2,CRTAM,DAPK1,DAPK2,DIABLO,FAS,FASLG,HTATIP2,IFI16,NME3,PML,PTPRC,PYCARD,ROBO1,SLIT2,TIA1,TIAL1,TLR2,TNFSF10,TNFSF12,TOP2A,TRADD,RUNX1,BCL6,ANGPTL4,BBC3,CDC42,NOTCH2,PPP1R13B,PTEN,TGFB1,TGFB2	0.0251443
miR-29b	207	1504	56	IMMUNE_RESPONSE	9.66141e-09	APOBEC3G,AQP9,ARHGDIB,C2,CCL2,CCL20,CCL4,CCL5,CCR1,CCR5,CD74,CD86,CIITA,CRTAM,CTSS,CTSW,DEFB1,FCGR1A,FCGR2B,FCGR3B,FYB,FYN,GBP2,GPR65,GZMA,IFITM2,IFITM3,IGSF6,IL15,IL18,IL2RG,IL4R,IL6R,LAT2,LCP2,LY75,LY86,PSMB10,PTAFR,PTPRC,RGS1,SECTM1,TAPBP,TLR7,TNFRSF14,TREM2,TRIM22,UBE2N,WAS,TCF12,POU2F2,BCL2,COLEC12,IL32,TGFB1,TGFB2	1.99267e-06
miR-29b	69	1504	18	HEMOPOIETIC_OR_LYMPHOID_ORGAN_DEVELOPMENT	0.00160421	ACVR2A,CD3D,CD4,CSF1,IFI16,LYN,NCOA6,PTPRC,SPI1,RUNX1,ZBTB16,CDC42,CDK6,HDAC4,MMP9,NOTCH2,TGFB1,TGFB2	0.0271259
miR-29b	97	1504	24	RESPONSE_TO_BIOTIC_STIMULUS	0.000674547	APOBEC3G,BCL3,CCL4,CCL5,CRTAM,DNAJC4,HSPA2,IFNAR2,IFNGR1,LILRB1,NLRP3,NOD2,PTPRC,SERPINH1,SLC11A1,STAB1,TLR3,TLR7,TRIM22,ABCE1,AMFR,BCL2,CREBZF,GSK3B	0.0159
miR-29b	237	1504	46	PROTEIN_KINASE_CASCADE	0.00142655	APOL3,BCL3,CARD9,CASP1,CCL2,CD40,DAPK1,DAPK2,ECT2,EEF1D,FASLG,FGFR1,FGFR3,FPR1,FYB,FYN,IFNAR2,IRAK1,LGALS9,LYN,MAP2K4,MAP4K4,MAPK10,MARK1,MYD88,NMI,NOD2,PTPLAD1,RHOH,RPS6KA4,SECTM1,SLC20A1,SQSTM1,TICAM1,TNFAIP3,TNFSF10,TRADD,TRIP6,UBE2N,STAT5A,CASP8,DUSP2,PTEN,SOCS1,TRIM38,REL	0.0261534
miR-29b	64	1504	17	RESPONSE_TO_OTHER_ORGANISM	0.00172981	APOBEC3G,BCL3,CCL4,CCL5,IFNAR2,IFNGR1,LILRB1,NOD2,PTPRC,SLC11A1,STAB1,TLR3,TLR7,TRIM22,ABCE1,BCL2,CREBZF	0.0285418
miR-29b	26	1504	9	REGULATION_OF_GENE_EXPRESSION_EPIGENETIC	0.00308319	DNMT3A,DNMT3B,GPX1,H2AFY2,SIRT4,SMARCD1,CREBZF,DNMT1,FOS	0.0446251
miR-29b	453	1504	101	CELL_PROLIFERATION_GO_0008283	2.24414e-09	AIF1,APPL2,BRCA1,BRCA2,BUB1,BUB1B,CAPN1,CBFA2T2,CD33,CD74,CD86,CDC25A,CDC6,CDC7,CDK4,CHEK1,CRTAM,CSE1L,CSF1,CSF1R,CXCL10,DCTN2,DLG1,DTYMK,EPHB4,EPS15,FSCN1,FZD3,GAS6,GPX1,IFITM1,IL15,IL15RA,IL18,IL1B,IL6R,ING1,KHDRBS1,KIF15,KLK8,LAMB1,LAMC1,LST1,LY86,LYN,MAGED1,MAPRE1,MKI67,MST1R,NASP,NCK1,NCK2,NPY,OSMR,PGF,PPM1D,PTK2B,PTPRC,RACGAP1,RAPGEF3,RARRES3,RHOG,SIRPG,SKP2,SPOCK1,TACSTD2,TBC1D8,TCIRG1,TIM…	6.17139e-07
miR-29b	288	1504	82	IMMUNE_SYSTEM_PROCESS	1.74749e-13	ACVR2A,APOBEC3G,AQP9,ARHGDIB,C2,CCL2,CCL20,CCL4,CCL5,CCR1,CCR5,CD2,CD3D,CD4,CD74,CD86,CIITA,CLEC7A,CRTAM,CSF1,CTSS,CTSW,DEFB1,DOCK2,FCGR1A,FCGR2B,FCGR3B,FYB,FYN,GBP2,GPR65,GZMA,IFI16,IFITM2,IFITM3,IGSF6,IL15,IL18,IL2RG,IL4R,IL6R,ITGB2,LAT2,LCP2,LIG1,LIG3,LST1,LY75,LY86,LYN,NCK1,NCK2,NCOA6,PSMB10,PTAFR,PTPRC,RGS1,SECTM1,SIRPG,TAPBP,TLR7,TNFRSF14,TREM2,TRIM22,UBE2N,WAS,TCF12,SPI1,ELF4,POU2F2,RUNX1,…	1.44168e-10
miR-29b	879	1504	144	ANATOMICAL_STRUCTURE_DEVELOPMENT	0.000274194	ACVR2A,APBA2,APLP1,BTK,CCL2,CCL4,CD3D,CD4,CENPF,CHRNA1,CIT,COL2A1,COL4A2,CRIM1,CSF1,CXCL10,DHCR24,DKK3,DLG1,DVL3,EFNB2,EFNB3,EPHB4,FBN2,FGD1,FGD2,FGD6,FGFR1,FGFR3,FZD2,GDF11,GJB1,GPC3,GSTM3,HCK,HMGCR,HTATIP2,IFI16,IGF2BP3,IL18,ITGAX,KALRN,KLK7,KLK8,LAMB1,LAMC1,LIG1,LIG3,LRCH4,LST1,LYN,MATN3,MCAM,MDK,MEF2C,MEST,MTM1,MYL6B,NASP,NCOA6,NELL1,NOTCH1,NOTCH3,NPR1,NRP2,NTF3,PAFAH1B3,PLAC1,PLOD1,PML,PNMA1…	0.00837814
miR-29b	42	1504	14	DNA_RECOMBINATION	0.000371782	BLM,BRCA1,CHEK1,EXO1,KPNA2,LIG1,LIG3,RAD51C,RPA1,UBE2N,UBE2V2,HMGB1,TGFB1,XRCC5	0.0103371
miR-29b	589	1504	116	POSITIVE_REGULATION_OF_BIOLOGICAL_PROCESS	2.34205e-07	ABL1,ACVR2A,APOL3,BCL3,BIRC5,BRCA1,BTK,C2,CAPN1,CARD9,CASP1,CASP10,CASP4,CCND3,CD2,CD40,CD80,CD86,CDC7,CDK4,CRTAM,CSF1,CXCL10,DAPK1,DAPK2,DIABLO,ECT2,EEF1D,FAS,FASLG,FYN,HTATIP2,IFI16,IL15,IL18,ILF2,ILF3,LAMB1,LAMC1,LAT2,LGALS9,LYN,MED21,MST1R,MYD88,NCK1,NCK2,NCOA6,NLRP3,NME3,NOD2,NPY,NUSAP1,PGF,PML,PPARGC1A,PTK2B,PTPRC,PYCARD,RHOG,ROBO1,SECTM1,SIRPG,SLC20A1,SLIT2,SMARCA1,SMARCD1,SMARCD3,SQSTM1,T…	2.76027e-05
miR-29b	70	1504	24	MITOSIS	1.94539e-06	AURKA,BIRC5,BUB1,BUB1B,CCNA2,CENPE,CIT,DCTN2,ESPL1,KIF11,KIF15,KNTC1,NCAPH,NDC80,NEK2,NUSAP1,PAM,PML,TPX2,TRIAP1,UBE2C,ZWINT,CDC23,TGFB1	0.000160494
miR-29b	273	1504	67	CELL_CYCLE_GO_0007049	2.56299e-08	ABL1,AIF1,AURKA,BIRC5,BRCA2,BUB1,BUB1B,CCNA2,CCND3,CDC25A,CDC6,CDC7,CDK4,CENPE,CENPF,CEP250,CHEK1,CIT,DCTN2,DLG1,DTYMK,EIF4G2,ESPL1,FBXO5,GADD45A,GMNN,HSPA2,KHDRBS1,KIF11,KIF15,KIF23,KNTC1,KPNA2,KRT7,LIG3,MAP2K6,MCM2,MYH10,NASP,NCAPH,NDC80,NEK2,NUSAP1,PAM,PML,PTPRC,RACGAP1,RPRM,SKP2,STMN1,TIMELESS,TPX2,TRIAP1,TUBG1,UBE2C,ZWINT,AHR,MYC,CCND2,CCNT2,CDC23,CDK6,NOTCH2,PPP1R13B,PTEN,TGFB1,TGFB2	4.22893e-06
miR-29b	16	1504	8	SISTER_CHROMATID_SEGREGATION	0.000295375	CENPE,ESPL1,NCAPH,NDC80,NUSAP1,PAM,ZWINT,CDC23	0.00870301
miR-29b	101	1504	24	CHROMOSOME_ORGANIZATION_AND_BIOGENESIS	0.0012426	CENPE,ESPL1,HDAC2,MSH2,NAP1L4,NASP,NCAPH,NDC80,NUSAP1,PAM,PPARGC1A,SIRT4,SMARCD1,SUPT16H,TLK2,TOP2A,UBE2N,ZWINT,HMGB1,SMARCE1,HMGA2,CDC23,HDAC4,SMARCC1	0.0244082
miR-29b	52	1504	15	LYMPHOCYTE_ACTIVATION	0.00129078	CD2,CD3D,CD4,CLEC7A,CRTAM,IL18,LAT2,LST1,NCK1,NCK2,PTPRC,SIRPG,ELF4,HDAC4,TGFB1	0.024765
miR-29b	168	1504	35	RESPONSE_TO_WOUNDING	0.00146541	ADORA3,AIF1,ALOX5AP,ANXA1,APOL3,C2,C3AR1,CCL20,CCL4,CCL5,CCR1,CCR5,CD40,CX3CR1,CXCL10,CXCL11,CYBB,F8,HRH1,IL18RAP,KLK8,LY75,MDK,NLRP3,NMI,PTAFR,TPST1,VPS45,WAS,ADM,ENTPD1,HDAC4,TGFB1,TGFB2,FOS	0.0262817
miR-29b	174	1504	35	NEGATIVE_REGULATION_OF_DEVELOPMENTAL_PROCESS	0.00273011	ANXA1,BCL3,BIRC3,BIRC5,CCL2,CD74,COL4A2,CRYAB,DHCR24,FAIM3,FAS,GLO1,GPX1,HTATIP2,IL2RB,KLK8,NOTCH1,NPR1,PEA15,PML,SRGN,STAB1,TRIAP1,HMGB1,ZBTB16,ANGPTL4,BCL2,CDK6,GSK3B,HDAC4,MCL1,NOTCH2,SH3GLB1,TPT1,VEGFA	0.04171
miR-29b	557	1504	109	POSITIVE_REGULATION_OF_CELLULAR_PROCESS	7.60297e-07	ABL1,ACVR2A,APOL3,BCL3,BIRC5,BRCA1,BTK,CAPN1,CARD9,CASP1,CASP10,CASP4,CCND3,CD2,CD40,CD80,CD86,CDC7,CDK4,CRTAM,CSF1,CXCL10,DAPK1,DAPK2,DIABLO,ECT2,EEF1D,FAS,FASLG,HTATIP2,IFI16,IL15,IL18,ILF2,ILF3,LAMB1,LAMC1,LGALS9,LYN,MED21,MST1R,MYD88,NCK1,NCK2,NCOA6,NME3,NOD2,NUSAP1,PGF,PML,PPARGC1A,PTK2B,PTPRC,PYCARD,RHOG,ROBO1,SECTM1,SIRPG,SLC20A1,SLIT2,SMARCA1,SMARCD1,SMARCD3,SQSTM1,TBC1D8,TCIRG1,TIA1,TIAL…	6.96939e-05
miR-29b	583	1504	99	NEGATIVE_REGULATION_OF_BIOLOGICAL_PROCESS	0.000749074	AIF1,ANXA1,APOBEC3G,ARHGDIB,BACE2,BCL3,BIRC3,BIRC5,BRCA1,BRCA2,CAPRIN2,CCL2,CD33,CD74,CDC6,CENPF,CHEK1,COL4A2,CRYAB,DHCR24,DLG1,EIF4G2,FAIM3,FAS,GADD45A,GLO1,GMNN,GPX1,HTATIP2,IFITM1,IL1B,IL2RB,ILF3,ING1,KHDRBS1,KLK8,LST1,MAGED1,MAP2K6,MAPRE1,NCK2,NLRP3,NOTCH1,NPR1,PEA15,PML,PPM1D,PTPRC,RARRES3,RHOH,RPRM,SIRPG,SIRT4,SRGN,STAB1,TIMELESS,TNFAIP3,TNIP1,TRIAP1,ID3,ID1,MYC,E2F6,SPI1,HMGB1,SMARCE1,IRF2…	0.0171663
miR-29b	305	1504	56	REGULATION_OF_APOPTOSIS	0.00180666	ABL1,ANXA1,BCL3,BIRC3,BIRC5,BRCA1,BTK,CASP10,CASP4,CCL2,CD2,CD74,CRTAM,CRYAB,DAPK1,DAPK2,DHCR24,DIABLO,FAIM3,FAS,FASLG,GLO1,GPX1,HTATIP2,IFI16,IL2RB,MAGED1,NLRP3,NME3,PEA15,PML,PTPRC,PYCARD,TIA1,TIAL1,TLR2,TNFSF10,TNFSF12,TOP2A,TRADD,TRIAP1,HMGB1,BCL6,ANGPTL4,BBC3,BCL2,GSK3B,MCL1,NOTCH2,PPP1R13B,PTEN,SH3GLB1,TGFB1,TGFB2,TPT1,VEGFA	0.0292254
miR-29b	306	1504	56	REGULATION_OF_PROGRAMMED_CELL_DEATH	0.00194972	ABL1,ANXA1,BCL3,BIRC3,BIRC5,BRCA1,BTK,CASP10,CASP4,CCL2,CD2,CD74,CRTAM,CRYAB,DAPK1,DAPK2,DHCR24,DIABLO,FAIM3,FAS,FASLG,GLO1,GPX1,HTATIP2,IFI16,IL2RB,MAGED1,NLRP3,NME3,PEA15,PML,PTPRC,PYCARD,TIA1,TIAL1,TLR2,TNFSF10,TNFSF12,TOP2A,TRADD,TRIAP1,HMGB1,BCL6,ANGPTL4,BBC3,BCL2,GSK3B,MCL1,NOTCH2,PPP1R13B,PTEN,SH3GLB1,TGFB1,TGFB2,TPT1,VEGFA	0.0309331
miR-29b	502	1504	92	ORGAN_DEVELOPMENT	7.9077e-05	ACVR2A,APLP1,BTK,CCL2,CD3D,CD4,CENPF,CHRNA1,COL2A1,COL4A2,CSF1,CXCL10,DHCR24,DVL3,EPHB4,FGD1,FGFR1,FGFR3,GDF11,HCK,HMGCR,HTATIP2,IFI16,IL18,ITGAX,KLK7,KLK8,LAMB1,LAMC1,LYN,MATN3,MDK,MEF2C,MEST,MTM1,MYL6B,NCOA6,NOTCH1,NPR1,PLAC1,PLOD1,PML,PTPRC,SECTM1,SLIT2,SMARCA1,SMTN,SRGN,STAB1,TNFRSF11B,TNFSF12,WAS,TCF12,HEY1,DMRT1,ETV7,SPI1,DLX5,VAX2,LHX1,SIX3,MSX1,POU2F3,RUNX1,ZBTB16,ZIC1,IKZF1,TRPS1,ADAM12,…	0.00296539
miR-29b	564	1504	100	INTRACELLULAR_SIGNALING_CASCADE	0.000145068	ABL1,ADORA3,APOL3,ARHGDIB,BCL3,BRCA1,BTK,CARD9,CASP1,CCL2,CCNA2,CCR1,CD40,CHEK1,CLEC7A,DAPK1,DAPK2,DIABLO,DNM1L,ECT2,EEF1D,EFS,FASLG,FGD1,FGD2,FGD6,FGFR1,FGFR3,FPR1,FYB,FYN,GNA15,GNAS,GPX1,GZMA,GZMB,HOMER1,HRH1,IFI16,IFNAR2,IRAK1,KALRN,LAT2,LGALS9,LYN,MAP2K4,MAP4K4,MAPK10,MARK1,MED24,MYD88,NMI,NOD2,NPY,NPY1R,P2RY6,PLCB2,PLD2,PML,PRKACB,PRKD3,PTAFR,PTPLAD1,RASGRP1,RGS1,RHOG,RHOH,RPS6KA4,RRAS,SECTM…	0.00498671
miR-29b	158	1504	36	REGULATION_OF_CELL_CYCLE	0.000214723	AIF1,BIRC5,BUB1,BUB1B,CCNA2,CCND3,CDC25A,CDC6,CDC7,CHEK1,DLG1,EIF4G2,FBXO5,GADD45A,GMNN,KHDRBS1,KNTC1,MAP2K6,NEK2,NUSAP1,PML,PTPRC,RPRM,TIMELESS,TRIAP1,UBE2C,ZWINT,MYC,CCND2,CCNT2,CDC23,NOTCH2,PPP1R13B,PTEN,TGFB1,TGFB2	0.00681332
miR-29b	383	1504	75	APOPTOSIS_GO	4.01114e-05	ABL1,ANXA1,BCL3,BIRC3,BIRC5,BRCA1,BTK,CASP10,CASP4,CCL2,CD14,CD2,CD74,CRTAM,CRYAB,CSE1L,DAPK1,DAPK2,DHCR24,DIABLO,DNM1L,ESPL1,FAIM3,FAS,FASLG,GADD45A,GAS2,GLO1,GPR65,GPX1,GZMA,GZMB,HTATIP2,IFI16,IL1B,IL2RB,LY86,MAGED1,NLRP3,NME3,PEA15,PML,PTK2B,PTPRC,PYCARD,RHOT1,SRGN,TIA1,TIAL1,TLR2,TNFSF10,TNFSF12,TOP2A,TRADD,TRIAP1,TSPO,AHR,HMGB1,BCL6,ANGPTL4,BBC3,BCL2,CASP8,GSK3B,MCL1,NOTCH2,PPP1R13B,PTEN,SH3…	0.00176734
miR-29b	72	1504	24	M_PHASE_OF_MITOTIC_CELL_CYCLE	3.43583e-06	AURKA,BIRC5,BUB1,BUB1B,CCNA2,CENPE,CIT,DCTN2,ESPL1,KIF11,KIF15,KNTC1,NCAPH,NDC80,NEK2,NUSAP1,PAM,PML,TPX2,TRIAP1,UBE2C,ZWINT,CDC23,TGFB1	0.000257688
miR-29b	72	1504	22	REGULATION_OF_I_KAPPAB_KINASE_NF_KAPPAB_CASCADE	4.07024e-05	APOL3,CARD9,CASP1,CD40,ECT2,EEF1D,FASLG,LGALS9,MYD88,NOD2,RHOH,SECTM1,SLC20A1,SQSTM1,TICAM1,TNFAIP3,TNFSF10,TRADD,UBE2N,CASP8,TRIM38,REL	0.00176734
miR-93	226	1530	68	DNA_METABOLIC_PROCESS	2.87237e-12	BLM,BRCA2,CDC6,CDK2,CHEK1,DBF4,DNMT3A,DNMT3B,EXO1,FANCG,FEN1,GMNN,GTF2H4,LIG1,LIG3,MCM2,MCM3,MCM7,MSH2,MSH6,MUTYH,NASP,NT5E,PARP1,PMS2,POLD1,POLE,POLE2,POT1,RAD1,RAD54B,RAD54L,RAD9A,RFC4,TDG,TOP2A,UNG,XRCC2,HMGB2,BTG2,CYCS,EREG,KPNA2,MCM5,MPG,MSH3,MSH5,NTHL1,NUP98,POLQ,PRIM1,PTGES3,PURA,RAN,REV1,REV3L,RFC3,RPA2,SET,SMC1A,SMG6,TGFB1,TLK2,TSN,UBE2V2,UPF1,TFAM,HMGB1	2.3697e-10
miR-93	717	1530	142	RNA_METABOLIC_PROCESS	1.99259e-08	ABT1,BCOR,BUD31,CPSF6,CTNNBIP1,DEK,EXOSC2,EZH2,GABPB2,GTF2H4,GTF3C2,GTF3C4,HDAC2,HNRNPR,HSF2,ILF3,INTS7,LSM4,LSM5,MTERF,PAIP1,PARP1,POLR2D,POLR2J,PTRF,RNPS1,SARS2,SFPQ,SMARCD1,SNRPA1,SNRPB,SNRPC,SNRPD1,SNRPG,SRPK1,SRPK2,SUPT16H,TAF5,TARBP2,TGFB1I1,TRIM24,TRIP13,TTF2,USP39,E2F3,E2F6,NR3C1,SOX12,HMGB2,HMGA2,HMGA1,ZEB1,SMARCC1,PREB,RUNX1,HLF,MAF,ZNF282,TRPS1,ADAR,ADRM1,BMP2,CRK,ELAVL2,EREG,GEMIN8,GR…	1.1742e-06
miR-93	117	1530	36	DNA_REPAIR	2.08873e-07	BLM,BRCA2,EXO1,FANCG,FEN1,GTF2H4,LIG1,LIG3,MSH2,MSH6,MUTYH,PARP1,PMS2,POLD1,POLE,POLE2,RAD1,RAD54B,RAD54L,RAD9A,TDG,UNG,XRCC2,HMGB2,BTG2,MPG,MSH3,MSH5,NTHL1,POLQ,REV1,RFC3,SMC1A,UBE2V2,UPF1,HMGB1	1.01365e-05
miR-93	19	1530	9	MITOTIC_CELL_CYCLE_CHECKPOINT	0.000235128	BUB1,BUB1B,CCNA2,KNTC1,MAD2L1,RINT1,TTK,ZWINT,TGFB1	0.00421697
miR-93	13	1530	6	CYTOKINESIS	0.00322356	BIRC5,BRCA2,NUSAP1,PRC1,RACGAP1,MYH9	0.0386553
miR-93	1432	1530	269	BIOPOLYMER_METABOLIC_PROCESS	1.58029e-12	ABT1,AURKA,BCOR,BLM,BRCA2,BUD31,CAND1,CDC20,CDC6,CDK2,CHEK1,CPSF6,CSNK2A1,CTNNBIP1,DBF4,DEK,DNMT3A,DNMT3B,EXO1,EXOSC2,EZH2,FANCG,FBXO11,FEN1,GABPB2,GMNN,GTF2H4,GTF3C2,GTF3C4,GYPC,HDAC2,HNRNPR,HSF2,ILF3,INTS7,ITGB2,LARGE,LIG1,LIG3,LSM4,LSM5,MAPK6,MCM2,MCM3,MCM7,MSH2,MSH6,MTERF,MUTYH,MYLK,NASP,NT5E,PAIP1,PARP1,PMS2,POLD1,POLE,POLE2,POLR2D,POLR2J,POT1,PPM1G,PRKDC,PTPRE,PTRF,RAD1,RAD54B,RAD54L,RAD9A,…	1.4486e-10
miR-93	1065	1530	229	NUCLEOBASENUCLEOSIDENUCLEOTIDE_AND_NUCLEIC_ACID_METABOLIC_PROCESS	0	ABT1,ACVR2B,BCOR,BLM,BRCA2,BUD31,CDC6,CDK2,CENPF,CHEK1,CPSF6,CTNNBIP1,CTPS,DBF4,DEK,DNMT3A,DNMT3B,ENG,EXO1,EXOSC2,EZH2,FANCG,FEN1,GABPB2,GMNN,GTF2H4,GTF3C2,GTF3C4,HDAC2,HNRNPR,HSF2,ILF3,INTS7,LANCL2,LIG1,LIG3,LSM4,LSM5,MCM2,MCM3,MCM7,MSH2,MSH6,MTERF,MUTYH,NASP,NT5E,PAICS,PAIP1,PARP1,PGD,PMS2,POLD1,POLE,POLE2,POLR2D,POLR2J,POT1,PPAT,PRPSAP2,PTRF,PYCARD,RAD1,RAD54B,RAD54L,RAD9A,RFC4,RNPS1,SARS2,SFP…	0
miR-93	177	1530	45	RESPONSE_TO_ENDOGENOUS_STIMULUS	2.84378e-06	BLM,BRCA2,CCNA2,CHEK1,CHEK2,EXO1,FANCG,FEN1,GTF2H4,LIG1,LIG3,MCM7,MSH2,MSH6,MUTYH,PARP1,PMS2,POLD1,POLE,POLE2,RAD1,RAD54B,RAD54L,RAD9A,RINT1,TDG,UNG,XRCC2,HMGB2,BTG2,DYRK2,EIF2B2,MPG,MSH3,MSH5,NTHL1,POLQ,REV1,RFC3,SMC1A,TOPORS,UBE2V2,UBR5,UPF1,HMGB1	8.09006e-05
miR-93	25	1530	10	NUCLEOBASENUCLEOSIDENUCLEOTIDE_AND_NUCLEIC_ACID_TRANSPORT	0.000568729	CKAP5,DDX25,NUP107,NUP160,RAE1,SLC28A1,SLC29A2,SMG6,SMG7,UPF1	0.00868892
miR-93	566	1530	110	TRANSCRIPTION_DNA_DEPENDENT	2.20194e-06	ABT1,BCOR,BUD31,CTNNBIP1,DEK,EZH2,GABPB2,GTF2H4,GTF3C2,GTF3C4,HDAC2,HSF2,ILF3,MTERF,PARP1,POLR2D,POLR2J,PTRF,SMARCD1,SUPT16H,TAF5,TARBP2,TGFB1I1,TRIM24,TRIP13,TTF2,E2F3,E2F6,NR3C1,SOX12,HMGB2,HMGA2,HMGA1,ZEB1,SMARCC1,PREB,RUNX1,HLF,MAF,ZNF282,TRPS1,ADRM1,BMP2,CRK,ELAVL2,EREG,IKBKAP,MDM2,MED16,MED17,MED21,MLLT1,POLR3G,PRKAR1A,RB1,RNF4,RPS6KA5,RRN3,RYBP,SCAP,SKIL,SOD2,SQSTM1,SRCAP,SUPT5H,TARDBP,TCE…	6.72814e-05
miR-93	96	1530	44	M_PHASE	1.22125e-15	AURKA,BIRC5,BUB1,BUB1B,CCNA2,CDC25C,CENPE,CHEK1,CIT,DDX11,ESPL1,KIF11,KIF15,KIF22,KIF2C,KNTC1,LIG3,MAD2L1,NCAPH,NDC80,NEK2,NUSAP1,PLK1,RAD1,RAD54B,RAD54L,RINT1,TPX2,TTK,UBE2C,XRCC2,ZWINT,ANAPC5,CD28,CDC16,EREG,KPNA2,MSH5,PKMYT1,RAN,SMC1A,TARDBP,TGFB1,PBRM1	1.67921e-13
miR-93	245	1530	52	INTRACELLULAR_TRANSPORT	0.00011394	CD74,CRYAB,DDX25,KIF4A,LRPPRC,LTBP2,LYST,MYL6B,NUP107,NUP160,NUP205,PEX1,PPIH,RAE1,TSPO,TRPS1,ABCA1,ANKRD27,AP1G1,ARCN1,ATXN1,CEP57,EEA1,ERGIC2,F2R,GBF1,ICMT,KPNA2,M6PR,MFN2,MYH9,MYO1E,MYO9B,NFKBIL1,NPM1,NRBP1,NUP98,SCAMP2,SEC23IP,SMG6,SMG7,SQSTM1,STX16,TGFB1,TIMM17A,TRAK1,TRAM1,TRPC4AP,UPF1,ZFYVE9,MXI1,GLI3	0.0022381
miR-93	74	1530	19	MICROTUBULE_BASED_PROCESS	0.00181059	CKAP5,KIF11,KIF23,KIF2C,KIF4A,LRPPRC,NUSAP1,PEX1,PRC1,STMN1,TTK,TUBG1,KPNA2,LIMA1,MAP7,MAPRE1,PAFAH1B1,RAN,SMC1A	0.0231548
miR-93	397	1530	84	ORGANELLE_ORGANIZATION_AND_BIOGENESIS	1.15715e-06	ARPC1A,BRCA2,CENPE,CEP250,CKAP5,DDX11,DNM1L,ESPL1,EXOSC2,EZH2,HDAC1,HDAC2,KIF11,KIF23,KIF2C,KIF4A,LRPPRC,MSH2,MTERF,MYL6B,NASP,NCAPH,NDC80,NUSAP1,PEX1,POT1,PRC1,RACGAP1,RBBP4,RHOF,SMARCD1,STMN1,SUPT16H,SYNE1,TOP2A,TSPO,TTK,TUBG1,ZWINT,HMGA2,HMGA1,SMARCC1,ABCA1,ABI2,ACIN1,CDC42,CHAF1A,CRK,CYCS,DNAJB6,HIP1,HPS1,HUWE1,KLHL20,KPNA2,LASP1,LIMA1,MAP7,MAPRE1,MFN2,MSH3,MYH9,MYO1E,MYO9B,NPM1,NUBP1,PAFAH1B…	3.9777e-05
miR-93	305	1530	63	ESTABLISHMENT_OF_CELLULAR_LOCALIZATION	5.34123e-05	BIRC5,CD74,CENPE,CENPF,CRYAB,DDX25,GLMN,KIF4A,LRPPRC,LTBP2,LYST,MYL6B,NUP107,NUP160,NUP205,NUSAP1,PEX1,PPIH,PYCARD,RAE1,TSPO,ZWINT,TRPS1,ABCA1,ANKRD27,AP1G1,ARCN1,ARFGAP3,ATXN1,CANX,CCL5,CEP57,EEA1,ERGIC2,F2R,GBF1,ICMT,KPNA2,M6PR,MFN2,MYH9,MYO1E,MYO9B,NFKBIL1,NPM1,NRBP1,NUP98,PAFAH1B1,SCAMP2,SEC23IP,SMG6,SMG7,SQSTM1,STX16,TGFB1,TIMM17A,TRAK1,TRAM1,TRPC4AP,UPF1,ZFYVE9,MXI1,GLI3	0.00112988
miR-93	74	1530	21	NUCLEAR_TRANSPORT	0.000248798	DDX25,NUP107,NUP160,NUP205,PPIH,RAE1,TRPS1,ATXN1,CEP57,F2R,KPNA2,NFKBIL1,NPM1,NUP98,SMG6,SMG7,TGFB1,UPF1,ZFYVE9,MXI1,GLI3	0.00421979
miR-93	33	1530	18	REGULATION_OF_MITOSIS	1.05994e-08	BIRC5,BUB1,BUB1B,CCNA2,CDC25C,KNTC1,MAD2L1,NEK2,NUSAP1,RINT1,TTK,UBE2C,ZWINT,CD28,CDC16,EREG,PKMYT1,TGFB1	6.72654e-07
miR-93	31	1530	14	MICROTUBULE_CYTOSKELETON_ORGANIZATION_AND_BIOGENESIS	8.65519e-06	CKAP5,KIF11,KIF23,KIF2C,NUSAP1,PRC1,STMN1,TTK,TUBG1,MAP7,MAPRE1,PAFAH1B1,RAN,SMC1A	0.00021638
miR-93	63	1530	24	INTERPHASE	2.87442e-07	BIRC5,CDC25C,CDC6,CDC7,CDK2,CDK4,CENPF,CUL1,DBF4,DDX11,POLD1,POLE,SKP2,TIMELESS,ACVR1B,ANAPC5,APBB2,CDKN1A,CUL2,KPNA2,PPP6C,PRUNE2,RB1,E2F1	1.31744e-05
miR-93	166	1530	74	CELL_CYCLE_PROCESS	0	AURKA,BIRC5,BRCA2,BUB1,BUB1B,CCNA2,CDC25C,CDC6,CDC7,CDK2,CDK4,CENPE,CENPF,CEP250,CHEK1,CIT,CKAP5,CUL1,DBF4,DDX11,ESPL1,FBXO5,KIF11,KIF15,KIF22,KIF23,KIF2C,KNTC1,LIG3,MAD2L1,NCAPH,NDC80,NEK2,NUSAP1,PLK1,POLD1,POLE,PRC1,RACGAP1,RAD1,RAD54B,RAD54L,RINT1,SKP2,STMN1,TIMELESS,TPX2,TTK,TUBG1,UBE2C,XRCC2,ZWINT,ACVR1B,ANAPC5,APBB2,CD28,CDC16,CDKN1A,CUL2,EREG,KPNA2,MSH5,NPM1,PAFAH1B1,PKMYT1,PPP6C,PRUNE2,RA…	0
miR-93	15	1530	8	MITOTIC_SISTER_CHROMATID_SEGREGATION	0.000187409	CENPE,DDX11,ESPL1,NCAPH,NDC80,NUSAP1,ZWINT,SMC1A	0.00351392
miR-93	558	1530	93	NEGATIVE_REGULATION_OF_CELLULAR_PROCESS	0.00323299	ASNS,BCOR,BIRC5,BRCA2,CD74,CDC6,CENPF,CHEK1,CRYAB,CUL1,GLMN,GLO1,GMNN,HDAC1,ILF3,IQCB1,LANCL2,PPM1G,PRKRA,RAD9A,RARRES1,RARRES3,RBBP4,SMURF1,TGFB1I1,TIMELESS,TIMP1,YRDC,E2F6,ZEB1,VDR,ACTN1,ACVR1B,APBB2,ATXN1,BAP1,BCL2L2,BMP2,BNIP2,BTG2,BTG3,CAPRIN2,CD164,CD28,CDC42,CDKN1A,CLIC4,CUL2,EIF2AK1,EIF4G2,EREG,HRK,IER3,IL8,LIMA1,MAPRE1,MCL1,MDM2,MFN2,NFKBIL1,NPM1,NUP62,PEA15,PIK3R2,PPP1R13B,PTEN,QSOX1,RB…	0.0386553
miR-93	29	1530	10	MEIOTIC_CELL_CYCLE	0.00216096	CHEK1,LIG3,RAD1,RAD54B,RAD54L,TUBG1,XRCC2,EREG,MSH5,SMC1A	0.0266088
miR-93	567	1530	111	RNA_BIOSYNTHETIC_PROCESS	1.37483e-06	ABT1,BCOR,BUD31,CTNNBIP1,DEK,EZH2,GABPB2,GTF2H4,GTF3C2,GTF3C4,HDAC2,HSF2,ILF3,MTERF,PARP1,POLR2D,POLR2J,PTRF,SMARCD1,SUPT16H,TAF5,TARBP2,TGFB1I1,TRIM24,TRIP13,TTF2,E2F3,E2F6,NR3C1,SOX12,HMGB2,HMGA2,HMGA1,ZEB1,SMARCC1,PREB,RUNX1,HLF,MAF,ZNF282,TRPS1,ADRM1,BMP2,CRK,ELAVL2,EREG,IKBKAP,MDM2,MED16,MED17,MED21,MLLT1,POLR3G,PRIM1,PRKAR1A,RB1,RNF4,RPS6KA5,RRN3,RYBP,SCAP,SKIL,SOD2,SQSTM1,SRCAP,SUPT5H,TARD…	4.53695e-05
miR-93	134	1530	62	MITOTIC_CELL_CYCLE	0	ASNS,AURKA,BIRC5,BUB1,BUB1B,CCNA2,CDC25C,CDC6,CDC7,CDK2,CDK4,CENPE,CENPF,CEP250,CIT,CUL1,DBF4,DDX11,ESPL1,FBXO5,KIF11,KIF15,KIF22,KIF23,KIF2C,KNTC1,MAD2L1,NCAPH,NDC80,NEK2,NUSAP1,PLK1,POLD1,POLE,PRC1,RINT1,SKP2,STMN1,TPX2,TTK,UBE2C,ZWINT,ACVR1B,ANAPC5,APBB2,BTG3,CD28,CDC16,CDKN1A,CUL2,EREG,KPNA2,PAFAH1B1,PKMYT1,PPP6C,RAN,SMC1A,TARDBP,TGFB1,E2F1,FOXC1,PBRM1	0
miR-93	150	1530	63	CELL_CYCLE_PHASE	0	AURKA,BIRC5,BUB1,BUB1B,CCNA2,CDC25C,CDC6,CDC7,CDK2,CDK4,CENPE,CENPF,CHEK1,CIT,CUL1,DBF4,DDX11,ESPL1,KIF11,KIF15,KIF22,KIF2C,KNTC1,LIG3,MAD2L1,NCAPH,NDC80,NEK2,NUSAP1,PLK1,POLD1,POLE,RAD1,RAD54B,RAD54L,RINT1,SKP2,TIMELESS,TPX2,TTK,UBE2C,XRCC2,ZWINT,ACVR1B,ANAPC5,APBB2,CD28,CDC16,CDKN1A,CUL2,EREG,KPNA2,MSH5,PKMYT1,PPP6C,PRUNE2,RAN,RB1,SMC1A,TARDBP,TGFB1,E2F1,PBRM1	0
miR-93	13	1530	7	CELLULAR_PROTEIN_COMPLEX_DISASSEMBLY	0.000449831	MTERF,SUPT16H,TTF2,HMGA1,ETF1,SET,UPF1	0.00700209
miR-93	43	1530	19	CELL_CYCLE_CHECKPOINT_GO_0000075	3.28247e-07	BIRC5,BUB1,BUB1B,CCNA2,CDC6,CHEK1,CHEK2,FANCG,KNTC1,MAD2L1,RAD1,RAD9A,RINT1,TTK,ZWINT,CCNG2,RB1,SMC1A,TGFB1	1.42528e-05
miR-93	263	1530	54	REGULATION_OF_TRANSCRIPTION_FROM_RNA_POLYMERASE_II_PROMOTER	0.000208853	BUD31,DEK,GABPB2,SMARCD1,TARBP2,E2F6,SOX12,HMGB2,ZEB1,SMARCC1,RUNX1,CRK,IKBKAP,MDM2,MED17,MED21,PRKAR1A,RB1,RNF4,RYBP,SOD2,SQSTM1,SRCAP,SUPT5H,TCEB1,TRAK1,TRIM28,UBN1,HIF1A,SREBF1,MYCN,CLOCK,MYC,NPAS2,E2F1,SPIB,FOXK2,FOXH1,TCF7L2,HMGB1,PBX3,MECP2,STAT3,ZNF76,ZNF174,SP4,KLF9,KLF10,ZNF148,ZNF202,ZNF143,KLF11,MTF1,YY1	0.00382897
miR-93	28	1530	11	CHROMOSOME_SEGREGATION	0.00036409	CENPE,CENPF,DDX11,ESPL1,NCAPH,NDC80,NUSAP1,SRPK1,TOP2A,ZWINT,SMC1A	0.00577642
miR-93	455	1530	80	RESPONSE_TO_STRESS	0.00139378	ABCF1,ASNS,BLM,BRCA2,CCNA2,CHEK1,CHEK2,EXO1,F13A1,FANCG,FEN1,GADD45B,GPX3,GTF2H4,HRH1,LIG1,LIG3,MCM7,MDK,MGLL,MSH2,MSH6,MUTYH,PARP1,PMS2,POLD1,POLE,POLE2,PROS1,RAD1,RAD54B,RAD54L,RAD9A,RINT1,TDG,UNG,XRCC2,HMGB2,BTG2,CCL5,DNAJB4,DYRK2,EIF2AK1,EIF2B2,EREG,F2R,F2RL3,GNA12,HERPUD1,HSPA4L,IL8,ITGA2,MAP3K4,MAPK9,MICB,MPG,MSH3,MSH5,NPM1,NTHL1,POLQ,PRNP,REV1,RFC3,RPS6KA5,SCAP,SMC1A,SOD2,SQSTM1,TGFB1,TOPO…	0.0185463
miR-93	673	1530	129	REGULATION_OF_CELLULAR_METABOLIC_PROCESS	6.19661e-07	ACVR2B,BCOR,BUD31,CDC6,CDK2,CENPF,CTNNBIP1,DDX25,DEK,ENG,EZH2,GABPB2,GLMN,GMNN,HDAC2,ILF3,ITGB2,LANCL2,MCM7,PAIP1,PYCARD,RAD9A,SMARCD1,SRPK1,TARBP2,TIMELESS,TIMP1,E2F6,SOX12,HMGB2,HMGA2,HMGA1,ZEB1,SMARCC1,PREB,RUNX1,VDR,EGR1,ZNF282,ABCA1,ACVR1B,AKTIP,APBB2,ATXN1,BMP2,CCDC88C,CCND1,CD28,CDKN1A,CRK,DYRK2,EIF2AK1,EIF2B2,EIF4A2,EIF4G2,EIF4H,ELAVL2,EREG,ETF1,HSP90AB1,IKBKAP,KPNA2,LIMA1,MAP3K13,MAPRE1,…	2.32373e-05
miR-93	14	1530	7	PROTEIN_COMPLEX_DISASSEMBLY	0.000801246	MTERF,SUPT16H,TTF2,HMGA1,ETF1,SET,UPF1	0.0118041
miR-93	575	1530	110	REGULATION_OF_GENE_EXPRESSION	4.7261e-06	ACVR2B,BCOR,BUD31,CDK4,CENPF,CTNNBIP1,DDX25,DEK,DNMT3A,DNMT3B,ENG,EZH2,GABPB2,GLMN,HDAC2,ILF3,LANCL2,PYCARD,SMARCD1,TARBP2,TIMELESS,E2F6,SOX12,HMGB2,HMGA2,HMGA1,ZEB1,SMARCC1,PREB,RUNX1,VDR,EGR1,ZNF282,ACVR1B,APBB2,ATXN1,BMP2,CD28,CRK,EIF2AK1,EIF2B2,EIF4A2,EIF4G2,EIF4H,ELAVL2,EREG,ETF1,HRK,IGF2,IKBKAP,MAP3K13,MDM2,MED17,MED21,NPM1,NUP62,POLR3G,PRKAR1A,RB1,RNF4,RPS6KA5,RYBP,SAMD4A,SCAP,SOD2,SQSTM1,…	0.000121845
miR-93	15	1530	7	CELL_DIVISION	0.00133835	BIRC5,BRCA2,NUSAP1,PRC1,RACGAP1,MYH9,PARD3	0.0181007
miR-93	198	1530	43	MACROMOLECULE_LOCALIZATION	0.000255745	BIRC5,CD74,CKAP5,DDX25,GLMN,LTBP2,NUP107,NUP160,NUP205,PEX1,PPIH,PYCARD,RAE1,TSPO,TRPS1,ABCA1,AP1G1,ARCN1,ARFGAP3,CANX,CEP57,F2R,ICMT,KPNA2,MFN2,MYH9,NFKBIL1,NPM1,SEC23IP,SMG6,SMG7,SQSTM1,TGFB1,TIMM17A,TOMM20,TOPORS,TRAK1,TRAM1,TRPC4AP,UPF1,ZFYVE9,MXI1,GLI3	0.00421979
miR-93	406	1530	78	REGULATION_OF_TRANSCRIPTIONDNA_DEPENDENT	9.91885e-05	BCOR,BUD31,CTNNBIP1,DEK,EZH2,GABPB2,HDAC2,ILF3,SMARCD1,TARBP2,E2F6,SOX12,HMGB2,HMGA2,HMGA1,ZEB1,SMARCC1,PREB,RUNX1,ZNF282,BMP2,CRK,ELAVL2,IKBKAP,MDM2,MED17,MED21,POLR3G,PRKAR1A,RB1,RNF4,RPS6KA5,RYBP,SCAP,SOD2,SQSTM1,SRCAP,SUPT5H,TCEB1,TGFB1,TRAK1,TRAPPC2,TRIM28,UBN1,HIF1A,SREBF1,MYCN,CLOCK,MYC,NPAS2,TCF4,E2F1,SPIB,FOXK2,FOXH1,TFAM,TCF7L2,HMGB1,PBX3,MECP2,SMAD4,NR2C2,STAT3,ESR2,ZNF76,REST,ZNF174,S…	0.00199587
miR-93	16	1530	7	RNA_EXPORT_FROM_NUCLEUS	0.00212017	DDX25,NUP107,NUP160,RAE1,SMG6,SMG7,UPF1	0.0265022
miR-93	19	1530	10	REGULATION_OF_MITOTIC_CELL_CYCLE	3.30848e-05	ASNS,BIRC5,CDC25C,CDC6,CDK2,FBXO5,APBB2,BTG3,TGFB1,FOXC1	0.000779856
miR-93	87	1530	34	DNA_REPLICATION	4.49886e-10	CDC6,CDK2,DBF4,EXO1,GMNN,MCM2,MCM3,MCM7,MSH2,MSH6,MUTYH,NASP,PMS2,POLD1,POLE,POLE2,POT1,RAD9A,RFC4,HMGB2,EREG,MCM5,MSH3,MSH5,NUP98,PRIM1,PURA,REV1,REV3L,RFC3,RPA2,SET,UPF1,TFAM	3.09297e-08
miR-93	453	1530	87	CELL_PROLIFERATION_GO_0008283	4.05078e-05	BRCA2,BUB1,BUB1B,CD74,CDC25A,CDC25C,CDC6,CDC7,CDK2,CDK4,CDK5,CHEK1,CKS1B,CKS2,CSE1L,CTNNBIP1,CUL1,DAB2,DDX11,DTYMK,EPHB4,FGFR1OP,GAS6,GLMN,IL18,KIF15,KIF2C,NASP,PCNA,PDAP1,PDGFRA,PLK1,PRKRA,RACGAP1,RARRES1,RARRES3,RBBP4,SERPINF1,SKP2,STIL,TGFB1I1,TGFBR2,TIMELESS,TIMP1,TNFSF12,TPX2,TRAIP,TSPO,TTK,ZEB1,BAP1,BMPR2,BTG2,BTG3,CD164,CD28,CD47,CDC16,CDKN1A,CUL2,EIF5A2,EREG,GAB1,HDGF,IL8,LAMC1,LRPAP1,MAP…	0.000928305
miR-93	42	1530	13	DNA_RECOMBINATION	0.00153954	BLM,CHEK1,EXO1,LIG1,LIG3,RAD54B,RAD54L,KPNA2,MSH5,TGFB1,TSN,UBE2V2,HMGB1	0.0201607
miR-93	660	1530	125	TRANSCRIPTION	1.7834e-06	ABT1,ACVR2B,BCOR,BUD31,CENPF,CTNNBIP1,DEK,ENG,EZH2,GABPB2,GTF2H4,GTF3C2,GTF3C4,HDAC2,HSF2,ILF3,LANCL2,MTERF,PARP1,POLR2D,POLR2J,PTRF,PYCARD,RNPS1,SMARCD1,SUPT16H,TAF5,TARBP2,TGFB1I1,TIMELESS,TRIM24,TRIP13,TTF2,E2F3,E2F6,NR3C1,SOX12,HMGB2,HMGA2,HMGA1,ZEB1,SMARCC1,PREB,RUNX1,HLF,MAF,VDR,EGR1,ZNF282,TRPS1,ACVR1B,ADRM1,APBB2,ATXN1,BMP2,CRK,ELAVL2,EREG,IKBKAP,MAP3K13,MDM2,MED16,MED17,MED21,MLLT1,NPM1,…	5.65885e-05
miR-93	8	1530	7	MITOTIC_SPINDLE_ORGANIZATION_AND_BIOGENESIS	3.75718e-06	KIF11,KIF23,PRC1,STMN1,TTK,RAN,SMC1A	9.99894e-05
miR-93	14	1530	7	MACROMOLECULAR_COMPLEX_DISASSEMBLY	0.000801246	MTERF,SUPT16H,TTF2,HMGA1,ETF1,SET,UPF1	0.0118041
miR-93	683	1530	130	REGULATION_OF_METABOLIC_PROCESS	8.31232e-07	ACVR2B,BCOR,BUD31,CDC6,CDK2,CENPF,CTNNBIP1,DDX25,DEK,ENG,EZH2,GABPB2,GLMN,GMNN,HDAC2,ILF3,ITGB2,LANCL2,MCM7,PAIP1,PYCARD,RAD9A,SMARCD1,SRPK1,TARBP2,TIMELESS,TIMP1,E2F6,SOX12,HMGB2,HMGA2,HMGA1,ZEB1,SMARCC1,PREB,RUNX1,VDR,EGR1,ZNF282,ABCA1,ACVR1B,AKTIP,APBB2,ATXN1,BMP2,CCDC88C,CCND1,CD28,CDC42,CDKN1A,CRK,DYRK2,EIF2AK1,EIF2B2,EIF4A2,EIF4G2,EIF4H,ELAVL2,EREG,ETF1,HSP90AB1,IKBKAP,KPNA2,LIMA1,MAP3K13,M…	2.98159e-05
miR-93	315	1530	64	CELLULAR_LOCALIZATION	7.82131e-05	BIRC5,CD74,CENPE,CENPF,CRYAB,DDX25,GLMN,KIF4A,LRPPRC,LTBP2,LYST,MYL6B,NUP107,NUP160,NUP205,NUSAP1,PEX1,PPIH,PYCARD,RAE1,TSPO,ZWINT,TRPS1,ABCA1,ANKRD27,AP1G1,ARCN1,ARFGAP3,ATXN1,CANX,CCL5,CEP57,EEA1,ERGIC2,F2R,GBF1,ICMT,KPNA2,M6PR,MFN2,MYH9,MYO1E,MYO9B,NFKBIL1,NPM1,NRBP1,NUP98,PAFAH1B1,SCAMP2,SEC23IP,SMG6,SMG7,SQSTM1,STX16,TGFB1,TIMM17A,TOPORS,TRAK1,TRAM1,TRPC4AP,UPF1,ZFYVE9,MXI1,GLI3	0.00161315
miR-93	70	1530	36	MITOSIS	5.21805e-15	AURKA,BIRC5,BUB1,BUB1B,CCNA2,CDC25C,CENPE,CIT,DDX11,ESPL1,KIF11,KIF15,KIF22,KIF2C,KNTC1,MAD2L1,NCAPH,NDC80,NEK2,NUSAP1,PLK1,RINT1,TPX2,TTK,UBE2C,ZWINT,ANAPC5,CD28,CDC16,EREG,PKMYT1,RAN,SMC1A,TARDBP,TGFB1,PBRM1	6.14984e-13
miR-93	273	1530	105	CELL_CYCLE_GO_0007049	0	ASNS,AURKA,BIRC5,BRCA2,BUB1,BUB1B,CCNA2,CDC20,CDC25A,CDC25C,CDC6,CDC7,CDK2,CDK4,CENPE,CENPF,CEP250,CHEK1,CHEK2,CIT,CKAP5,CKS1B,CKS2,CUL1,DBF4,DDX11,DTYMK,ESPL1,FANCG,FBXO5,GMNN,KIF11,KIF15,KIF22,KIF23,KIF2C,KNTC1,LIG3,MAD2L1,MCM2,NASP,NCAPH,NDC80,NEK2,NUSAP1,PLK1,POLD1,POLE,PPM1G,PRC1,RACGAP1,RAD1,RAD54B,RAD54L,RAD9A,RINT1,SKP2,STMN1,TIMELESS,TPX2,TTK,TUBG1,UBE2C,XRCC2,ZWINT,ACVR1B,ANAPC5,APBB2,B…	0
miR-93	529	1530	104	REGULATION_OF_NUCLEOBASENUCLEOSIDENUCLEOTIDE_AND_NUCLEIC_ACID_METABOLIC_PROCESS	2.44365e-06	ACVR2B,BCOR,BUD31,CDC6,CDK2,CENPF,CTNNBIP1,DEK,ENG,EZH2,GABPB2,GMNN,HDAC2,ILF3,LANCL2,PAIP1,PYCARD,RAD9A,SMARCD1,SRPK1,TARBP2,TIMELESS,E2F6,SOX12,HMGB2,HMGA2,HMGA1,ZEB1,SMARCC1,PREB,RUNX1,VDR,EGR1,ZNF282,ABCA1,ACVR1B,APBB2,ATXN1,BMP2,CRK,ELAVL2,EREG,IKBKAP,KPNA2,MAP3K13,MDM2,MED17,MED21,NPM1,NUP62,POLR3G,PRKAR1A,RB1,RNF4,RPS6KA5,RYBP,SCAP,SET,SOD2,SQSTM1,SRCAP,SUPT5H,TCEB1,TGFB1,TLK2,TRAK1,TRAPPC…	7.20005e-05
miR-93	16	1530	8	SISTER_CHROMATID_SEGREGATION	0.000333155	CENPE,DDX11,ESPL1,NCAPH,NDC80,NUSAP1,ZWINT,SMC1A	0.00538928
miR-93	181	1530	38	CYTOSKELETON_ORGANIZATION_AND_BIOGENESIS	0.0011164	ARPC1A,CEP250,CKAP5,KIF11,KIF23,KIF2C,KIF4A,LRPPRC,MYL6B,NUSAP1,PEX1,PRC1,RACGAP1,RHOF,STMN1,TTK,TUBG1,ABI2,CDC42,CRK,DNAJB6,KLHL20,KPNA2,LASP1,LIMA1,MAP7,MAPRE1,MYH9,MYO1E,MYO9B,NUBP1,PAFAH1B1,PDPK1,RAN,RND3,SMC1A,TESK2,WASL	0.0158799
miR-93	58	1530	16	MRNA_METABOLIC_PROCESS	0.00182432	CPSF6,HNRNPR,LSM5,PAIP1,SFPQ,SNRPD1,SRPK1,SRPK2,USP39,GEMIN8,GRSF1,LSM3,NONO,SF3B3,SMG6,SMG7	0.0231548
miR-93	101	1530	32	CHROMOSOME_ORGANIZATION_AND_BIOGENESIS	4.69901e-07	CENPE,DDX11,ESPL1,EZH2,HDAC1,HDAC2,MSH2,NASP,NCAPH,NDC80,NUSAP1,POT1,RBBP4,SMARCD1,SUPT16H,TOP2A,ZWINT,HMGA2,HMGA1,SMARCC1,ACIN1,CHAF1A,HUWE1,MSH3,PTGES3,RPS6KA5,SET,SMC1A,SMG6,TLK2,HMGB1,PBRM1	1.93834e-05
miR-93	61	1530	17	RNA_SPLICING	0.00117581	LSM4,RNPS1,SFPQ,SNRPA1,SNRPB,SNRPC,SNRPD1,SNRPG,SRPK1,SRPK2,USP39,GEMIN8,NONO,PPAN,PRPF8,SF3B2,SF3B3	0.0164414
miR-93	411	1530	80	REGULATION_OF_RNA_METABOLIC_PROCESS	5.10618e-05	BCOR,BUD31,CTNNBIP1,DEK,EZH2,GABPB2,HDAC2,ILF3,PAIP1,SMARCD1,SRPK1,TARBP2,E2F6,SOX12,HMGB2,HMGA2,HMGA1,ZEB1,SMARCC1,PREB,RUNX1,ZNF282,BMP2,CRK,ELAVL2,IKBKAP,MDM2,MED17,MED21,POLR3G,PRKAR1A,RB1,RNF4,RPS6KA5,RYBP,SCAP,SOD2,SQSTM1,SRCAP,SUPT5H,TCEB1,TGFB1,TRAK1,TRAPPC2,TRIM28,UBN1,HIF1A,SREBF1,MYCN,CLOCK,MYC,NPAS2,TCF4,E2F1,SPIB,FOXK2,FOXH1,TFAM,TCF7L2,HMGB1,PBX3,MECP2,SMAD4,NR2C2,STAT3,ESR2,ZNF76,R…	0.00110858
miR-93	60	1530	17	ESTABLISHMENT_AND_OR_MAINTENANCE_OF_CHROMATIN_ARCHITECTURE	0.000959794	EZH2,HDAC1,HDAC2,NASP,RBBP4,SMARCD1,SUPT16H,HMGA2,HMGA1,SMARCC1,CHAF1A,HUWE1,RPS6KA5,SET,TLK2,HMGB1,PBRM1	0.0138918
miR-93	47	1530	21	DNA_DEPENDENT_DNA_REPLICATION	6.21558e-08	CDC6,CDK2,EXO1,GMNN,MCM3,MSH2,MSH6,MUTYH,PMS2,RAD9A,RFC4,HMGB2,EREG,MSH3,MSH5,PRIM1,PURA,REV3L,RFC3,RPA2,TFAM	3.20491e-06
miR-93	418	1530	79	TRANSCRIPTION_FROM_RNA_POLYMERASE_II_PROMOTER	0.000156549	ABT1,BUD31,DEK,GABPB2,GTF2H4,HSF2,PARP1,POLR2D,POLR2J,SMARCD1,SUPT16H,TAF5,TARBP2,TGFB1I1,TRIM24,TRIP13,E2F3,E2F6,NR3C1,SOX12,HMGB2,ZEB1,SMARCC1,RUNX1,HLF,MAF,TRPS1,ADRM1,CRK,IKBKAP,MDM2,MED16,MED17,MED21,MLLT1,PRKAR1A,RB1,RNF4,RYBP,SKIL,SOD2,SQSTM1,SRCAP,SUPT5H,TARDBP,TCEB1,TRAK1,TRIM28,UBN1,HIF1A,SREBF1,MYCN,CLOCK,MYC,NPAS2,E2F2,E2F1,SPIB,FOXK2,FOXH1,TCF7L2,HMGB1,PBX3,IRF1,MECP2,NFAT5,RUNX3,STA…	0.00300355
miR-93	41	1530	13	TRANSMEMBRANE_RECEPTOR_PROTEIN_SERINE_THREONINE_KINASE_SIGNALING_PATHWAY	0.00120056	ACVR2B,ENG,LTBP2,SMURF1,ACVR1B,BMPR2,TGFB1,ZFYVE9,FOXH1,SMAD7,SMAD5,SMAD4,KLF10	0.0165077
miR-93	57	1530	21	INTERPHASE_OF_MITOTIC_CELL_CYCLE	2.97833e-06	BIRC5,CDC25C,CDC6,CDC7,CDK2,CDK4,CENPF,CUL1,DBF4,DDX11,POLD1,POLE,SKP2,ACVR1B,ANAPC5,APBB2,CDKN1A,CUL2,KPNA2,PPP6C,E2F1	8.19041e-05
miR-93	16	1530	9	BASE_EXCISION_REPAIR	4.16633e-05	MSH2,MSH6,TDG,UNG,HMGB2,MPG,MSH3,NTHL1,HMGB1	0.00092898
miR-93	9	1530	8	SPINDLE_ORGANIZATION_AND_BIOGENESIS	5.33876e-07	KIF11,KIF23,PRC1,STMN1,TTK,TUBG1,RAN,SMC1A	2.09737e-05
miR-93	150	1530	44	RESPONSE_TO_DNA_DAMAGE_STIMULUS	4.68752e-08	BLM,BRCA2,CCNA2,CHEK1,CHEK2,EXO1,FANCG,FEN1,GTF2H4,LIG1,LIG3,MCM7,MSH2,MSH6,MUTYH,PARP1,PMS2,POLD1,POLE,POLE2,RAD1,RAD54B,RAD54L,RAD9A,RINT1,TDG,UNG,XRCC2,HMGB2,BTG2,DYRK2,MPG,MSH3,MSH5,NTHL1,POLQ,REV1,RFC3,SMC1A,TOPORS,UBE2V2,UBR5,UPF1,HMGB1	2.57814e-06
miR-93	488	1530	93	REGULATION_OF_TRANSCRIPTION	3.01582e-05	ACVR2B,BCOR,BUD31,CENPF,CTNNBIP1,DEK,ENG,EZH2,GABPB2,HDAC2,ILF3,LANCL2,PYCARD,SMARCD1,TARBP2,TIMELESS,E2F6,SOX12,HMGB2,HMGA2,HMGA1,ZEB1,SMARCC1,PREB,RUNX1,VDR,EGR1,ZNF282,ACVR1B,APBB2,ATXN1,BMP2,CRK,ELAVL2,EREG,IKBKAP,MAP3K13,MDM2,MED17,MED21,NPM1,NUP62,POLR3G,PRKAR1A,RB1,RNF4,RPS6KA5,RYBP,SCAP,SOD2,SQSTM1,SRCAP,SUPT5H,TCEB1,TGFB1,TRAK1,TRAPPC2,TRIM28,UBN1,HIF1A,SREBF1,MYCN,CLOCK,MYC,NPAS2,TCF4,E…	0.000731779
miR-93	158	1530	52	REGULATION_OF_CELL_CYCLE	2.72504e-11	ASNS,BIRC5,BUB1,BUB1B,CCNA2,CDC25A,CDC25C,CDC6,CDC7,CDK2,CHEK1,CHEK2,CKS1B,CKS2,CUL1,FANCG,FBXO5,GMNN,KNTC1,MAD2L1,NEK2,NUSAP1,PPM1G,RAD1,RAD9A,RINT1,TIMELESS,TTK,UBE2C,ZWINT,APBB2,BMP2,BTG3,CCND1,CCNG2,CD28,CDC16,CUL2,EIF4G2,EREG,IL8,MFN2,PKMYT1,PPP1R13B,PTEN,RB1,SMC1A,STK11,TGFB1,MYC,FOXC1,RUNX3	2.04378e-09
miR-93	74	1530	21	NUCLEOCYTOPLASMIC_TRANSPORT	0.000248798	DDX25,NUP107,NUP160,NUP205,PPIH,RAE1,TRPS1,ATXN1,CEP57,F2R,KPNA2,NFKBIL1,NPM1,NUP98,SMG6,SMG7,TGFB1,UPF1,ZFYVE9,MXI1,GLI3	0.00421979
miR-93	72	1530	36	M_PHASE_OF_MITOTIC_CELL_CYCLE	1.64313e-14	AURKA,BIRC5,BUB1,BUB1B,CCNA2,CDC25C,CENPE,CIT,DDX11,ESPL1,KIF11,KIF15,KIF22,KIF2C,KNTC1,MAD2L1,NCAPH,NDC80,NEK2,NUSAP1,PLK1,RINT1,TPX2,TTK,UBE2C,ZWINT,ANAPC5,CD28,CDC16,EREG,PKMYT1,RAN,SMC1A,TARDBP,TGFB1,PBRM1	1.69448e-12
miR-93	23	1530	10	G1_S_TRANSITION_OF_MITOTIC_CELL_CYCLE	0.000253049	CDC7,CDK4,CUL1,DBF4,POLE,SKP2,ACVR1B,CDKN1A,CUL2,PPP6C	0.00421979
miR-22	41	1340	12	RESPONSE_TO_VIRUS	0.00124649	BCL2,BCL3,CCL11,CCL4,CCL5,CREBZF,CXCL12,FGR,LILRB1,PTPRC,TLR7,TRIM22	0.0467433
miR-22	86	1340	20	MUSCLE_DEVELOPMENT	0.000994271	ADAM12,AEBP1,COL5A3,COL6A3,CXCL10,IGFBP3,KRT19,MEF2C,MKL2,MRAS,MYH11,MYH6,MYH7,MYL6B,TAGLN,TGFB1,UBB,VAMP5,HDAC4,TBX3	0.0431723
miR-22	742	1340	115	SYSTEM_DEVELOPMENT	0.000113554	ADAM12,AEBP1,ANXA2,APOE,BMP1,BTK,CCL2,CD3D,CD4,CHERP,CMKLR1,COL10A1,COL11A1,COL1A1,COL1A2,COL2A1,COL4A3,COL5A2,COL5A3,COL6A3,COMP,CTGF,CUL7,CXCL10,DCN,DPYSL3,EMP1,FBN1,FEZ1,FGF17,GREM1,HCK,HCLS1,IGFBP3,IGFBP4,INHBA,ITGAX,KAL1,KLK7,KRT19,KRT6A,LAMB1,LGI1,LST1,LYN,MATN3,MEF2C,MGP,MKL2,MMP9,MRAS,MYH11,MYH6,MYH7,MYH9,MYL6B,NAB2,NRP1,NRP2,OSTF1,PAPSS2,PDPN,PKD2,PMP22,POSTN,PTCH1,PTPRC,RCAN1,SCG2,SECTM…	0.00739444
miR-22	41	1340	12	NEURITE_DEVELOPMENT	0.00124649	APOE,FEZ1,KAL1,LAMB1,LST1,NRP1,NRP2,SLIT1,SPON2,UBB,YWHAH,GDNF	0.0467433
miR-22	1423	1340	203	SIGNAL_TRANSDUCTION	5.96296e-05	ABCA1,ACVR2B,ADAM9,ADCY7,ADM,ADORA3,AGER,ANXA1,APOE,APOL3,ARHGDIB,ATP6AP2,AXL,BCL3,BDKRB2,BRD8,BTK,C3,C3AR1,C5AR1,CAP1,CAP2,CASP1,CCL11,CCL2,CCL4,CCL5,CCR1,CCR2,CCR5,CCRL1,CD14,CD2,CD33,CD74,CLEC1A,CLEC5A,CLEC7A,CLIC2,CLIC3,COL16A1,COL4A3,CORO1C,CSF1R,CXCL10,CXCL12,CXCL14,CXCL9,DDR2,DPYSL3,DUSP10,ECM1,EDN3,EDNRA,EPAS1,F2R,FAS,FCGR1A,FCGR2B,FGF17,FPR1,FYB,GADD45B,GEM,GJA1,GNA15,GNG11,GNG3,GNL1,GOL…	0.00447222
miR-22	90	1340	26	SKELETAL_DEVELOPMENT	3.12049e-06	AEBP1,ANXA2,BMP1,CMKLR1,COL10A1,COL11A1,COL1A2,COL2A1,COMP,FBN1,IGFBP4,INHBA,MATN3,MGP,OSTF1,PAPSS2,POSTN,SMA4,SPARC,SRGN,TGFB1,TWIST1,KLF10,BMPR1B,CDK6,TBX3	0.000429068
miR-22	232	1340	56	DEFENSE_RESPONSE	1.236e-08	ADORA3,AGER,AIF1,ALOX5AP,ANXA1,AOAH,AOC3,APOL3,BCL2,C2,C3AR1,C5AR1,CCL11,CCL4,CCL5,CCR1,CCR2,CCR5,CD48,CD84,CLEC1A,CLEC5A,COLEC12,CXCL10,CXCL9,CYBB,HLA-B,HLA-G,IL17RB,IL32,INHBA,ITGB1,LILRB2,LSP1,LY96,LYZ,MNDA,NCF1,NCF2,NOX4,PRF1,PTAFR,PTPRC,RNASE6,S100A8,SCG2,STAB1,TGFB1,TLR7,TNFAIP6,TNFRSF1A,TYROBP,WAS,HDAC4,LBP,CEBPB	3.39899e-06
miR-22	171	1340	33	REGULATION_OF_SIGNAL_TRANSDUCTION	0.00108286	ACVR2B,APOL3,ATP6AP2,CASP1,ECM1,F2R,GJA1,GOLT1B,HCLS1,HMOX1,INHBA,LGALS1,LGALS9,LYN,MAPK8IP1,MDFIC,MYD88,PTPRC,RGS12,RGS16,RGS2,RGS4,RHOH,RIC8B,SECTM1,TAOK3,TAX1BP3,TGFB1,TMEM9B,TNFAIP3,TNFRSF1A,TNFSF10,PTEN	0.0446682
miR-22	558	1340	87	NEGATIVE_REGULATION_OF_CELLULAR_PROCESS	0.000636002	ACTN1,AIF1,AMIGO2,ANXA1,ARHGDIB,BCL2,BCL2A1,BCL3,CAPG,CCL2,CD33,CD74,CDKN1A,CDT1,CLIC4,COL4A3,CREBZF,CUL3,EMP3,FAS,GAS1,GAS7,GAS8,GPNMB,IER3,IGF1R,IGFBP3,IGFBP6,IGFBP7,IL2RB,INHBA,LIF,LIMA1,LST1,NFKBIL1,NOX4,PAIP2B,PTPRC,RAD9A,RARRES1,RARRES3,RHOH,S100A11,SCG2,SH3GLB1,SIRPG,SPHK1,TAOK3,TAX1BP3,TGFB1,TGFB1I1,TGFBI,TIMP1,TNFAIP3,WARS,YWHAH,YWHAZ,ID3,MXI1,TWIST1,ID4,SPI1,ZEB1,IRF8,DNAJC1,STAT3,MAFB,…	0.0308648
miR-22	80	1340	21	LOCOMOTORY_BEHAVIOR	0.000126474	C5AR1,CCL11,CCL2,CCL5,CCR2,CCR5,CCRL1,CMKLR1,CXCL10,CXCL12,CXCL14,CXCL9,DOCK2,FPR1,ITGB2,KAL1,PLAU,PLAUR,PTAFR,RNASE2,SCG2	0.00745296
miR-22	902	1340	139	MULTICELLULAR_ORGANISMAL_DEVELOPMENT	2.85183e-05	ACVR2B,ADAM12,AEBP1,ANGPTL2,ANXA2,APOE,APOL2,ARHGDIB,BMP1,BTK,CCL2,CD3D,CD4,CHERP,CMKLR1,COL10A1,COL11A1,COL1A1,COL1A2,COL2A1,COL4A3,COL5A2,COL5A3,COL6A3,COMP,CSF1R,CTGF,CUL7,CXCL10,DCN,DPYSL3,EDN3,EMP1,F2R,FBN1,FEZ1,FGF17,GPR65,GREM1,HCK,HCLS1,IGFBP3,IGFBP4,INHBA,ITGAX,KAL1,KLK7,KRT19,KRT6A,LAMB1,LGI1,LIF,LST1,LYN,MATN3,MEF2C,MGP,MKL2,MMP11,MMP9,MRAS,MYH11,MYH6,MYH7,MYH9,MYL6B,NAB2,NASP,NRP1,NRP…	0.00235276
miR-22	128	1340	27	ORGAN_MORPHOGENESIS	0.000747393	CCL2,COL4A3,COL5A3,COMP,CUL7,DCN,ITGAX,LAMB1,MYH6,MYH7,MYH9,NRP1,PKD2,PTCH1,SCG2,SERPINF1,SPHK1,SPINK5,STAB1,TGFB1,TGFB3,TMEM176B,TNFSF12,FLI1,RUNX1,BTG1,TBX3	0.0342555
miR-22	113	1340	30	INFLAMMATORY_RESPONSE	3.86261e-06	ADORA3,AGER,AIF1,ALOX5AP,ANXA1,AOAH,AOC3,APOL3,C2,C3AR1,CCL11,CCL4,CCL5,CCR1,CCR2,CCR5,CXCL10,CXCL9,CYBB,LYZ,NOX4,PTAFR,S100A8,SCG2,TGFB1,TNFAIP6,TNFRSF1A,HDAC4,LBP,CEBPB	0.000455236
miR-22	207	1340	53	IMMUNE_RESPONSE	3.43576e-09	ARHGDIB,BCL2,C2,C5AR1,CCL2,CCL4,CCL5,CCR1,CCR2,CCR5,CCRL1,CD74,CD86,CMKLR1,COLEC12,CST7,CTSS,CXCL12,FCGR1A,FCGR2B,FCGR3B,FYB,GBP2,GEM,GPR65,GZMA,IGSF6,IL16,IL2RA,IL2RG,IL32,IL4R,IL7R,LAT2,LCP2,LILRB2,LY86,NCF4,PTAFR,PTPRC,RGS1,SECTM1,SEMA3C,SPINK5,TGFB1,TLR7,TREM1,TREM2,TRIM22,WAS,ZEB1,IRF8,CEBPB	1.41725e-06
miR-22	164	1340	33	PROTEOLYSIS	0.000506259	ATP6AP2,BMP1,C2,CASP1,CFD,CORIN,CPA3,CTSB,CTSH,CTSK,CTSO,CTSS,CTSZ,EDEM1,HGFAC,LTBP4,MMP11,MMP13,MMP14,MMP2,MMP7,MMP9,MYH9,OLR1,PCSK5,PGCP,PLAU,SRGN,TIMP1,TPP1,UBB,ZMPSTE24,DNAJC1	0.026104
miR-22	288	1340	73	IMMUNE_SYSTEM_PROCESS	6.21414e-12	ARHGDIB,BCL2,C2,C5AR1,CCL2,CCL4,CCL5,CCR1,CCR2,CCR5,CCRL1,CD2,CD3D,CD4,CD74,CD86,CLEC7A,CMKLR1,COLEC12,CST7,CTSS,CXCL12,DOCK2,FCGR1A,FCGR2B,FCGR3B,FYB,GBP2,GEM,GPR65,GZMA,HCLS1,IGSF6,IL16,IL2RA,IL2RG,IL32,IL4R,IL7R,INHBA,ITGB2,LAT2,LCP2,LILRB2,LST1,LY86,LYN,MMP9,MYH9,NCF4,PTAFR,PTPRC,RGS1,SCG2,SECTM1,SEMA3C,SIRPG,SPINK5,TGFB1,TLR4,TLR7,TREM1,TREM2,TRIM22,WAS,SPI1,ZEB1,IRF8,RUNX1,MAFB,CDK6,HDAC4,C…	5.12667e-09
miR-22	879	1340	126	ANATOMICAL_STRUCTURE_DEVELOPMENT	0.00138833	ADAM12,AEBP1,ANXA2,APOE,BMP1,BTK,CAP1,CAP2,CCL2,CCL4,CD3D,CD4,CHERP,CMKLR1,COL10A1,COL11A1,COL1A1,COL1A2,COL2A1,COL4A3,COL5A2,COL5A3,COL6A3,COMP,CORIN,CTGF,CUL7,CXCL10,CYR61,DCN,DPYSL3,EMP1,F2R,FBN1,FEZ1,FGF17,GREM1,HCK,HCLS1,IER3,IGFBP3,IGFBP4,INHBA,ITGAX,KAL1,KLK7,KRT19,KRT6A,LAMB1,LGI1,LIMA1,LST1,LYN,MATN3,MEF2C,MGP,MKL2,MMP9,MRAS,MYH11,MYH6,MYH7,MYH9,MYL6B,NAB2,NASP,NOX4,NRP1,NRP2,OSTF1,PAPSS…	0.0485467
miR-22	589	1340	89	POSITIVE_REGULATION_OF_BIOLOGICAL_PROCESS	0.00149372	ABCA1,ACVR2B,APOE,APOL3,ATP6AP2,BCL3,BTK,C2,CASP1,CD2,CD86,CDC7,CDKN1A,COL4A3,CREBBP,CRTC1,CUL3,CXCL10,DDX11,ECM1,EPAS1,F2R,FAS,GJA1,GOLT1B,HCLS1,HMOX1,IGF1R,IGFBP3,INHBA,LAMB1,LAT2,LGALS1,LGALS9,LIF,LYN,MDFIC,MKL2,MYD88,NRP1,PDPN,PTPRC,PYCARD,RHOG,SCG2,SECTM1,SERPINF1,SIRPG,SPHK1,STK17B,TAOK3,TGFB1,TGFBR2,TGM2,TIA1,TIMP1,TLR1,TLR2,TLR4,TLR7,TMEM9B,TNFRSF1A,TNFSF10,TNFSF12,TNFSF4,TPP1,TRAIP,UBB,Y…	0.0492929
miR-22	269	1340	57	RESPONSE_TO_EXTERNAL_STIMULUS	1.03701e-06	ADM,ADORA3,AGER,AIF1,ALOX5AP,ANXA1,AOAH,AOC3,APOL3,C2,C3AR1,C5AR1,CCL11,CCL2,CCL4,CCL5,CCR1,CCR2,CCR5,CCRL1,CD36,CDKN1A,CMKLR1,CTGF,CXCL10,CXCL12,CXCL14,CXCL9,CYBB,DOCK2,ENPP1,ENTPD1,F13A1,F2R,FPR1,INHBA,ITGB2,KAL1,LYZ,NOX4,PLAU,PLAUR,PTAFR,RNASE2,S100A8,SCG2,SERPINE1,TGFB1,THBD,TNFAIP6,TNFRSF1A,WAS,SREBF1,F2RL2,HDAC4,LBP,CEBPB	0.000213884
miR-22	168	1340	40	RESPONSE_TO_WOUNDING	2.13834e-06	ADM,ADORA3,AGER,AIF1,ALOX5AP,ANXA1,AOAH,AOC3,APOL3,C2,C3AR1,CCL11,CCL4,CCL5,CCR1,CCR2,CCR5,CD36,CTGF,CXCL10,CXCL9,CYBB,ENTPD1,F13A1,F2R,LYZ,NOX4,PTAFR,S100A8,SCG2,SERPINE1,TGFB1,THBD,TNFAIP6,TNFRSF1A,WAS,F2RL2,HDAC4,LBP,CEBPB	0.000352826
miR-22	557	1340	85	POSITIVE_REGULATION_OF_CELLULAR_PROCESS	0.00141227	ABCA1,ACVR2B,APOE,APOL3,BCL3,BTK,CASP1,CD2,CD86,CDC7,CDKN1A,COL4A3,CREBBP,CRTC1,CUL3,CXCL10,DDX11,ECM1,EPAS1,F2R,FAS,GJA1,GOLT1B,HCLS1,HMOX1,IGF1R,IGFBP3,INHBA,LAMB1,LGALS1,LGALS9,LIF,LYN,MDFIC,MKL2,MYD88,NRP1,PDPN,PTPRC,PYCARD,RHOG,SCG2,SECTM1,SERPINF1,SIRPG,SPHK1,STK17B,TAOK3,TGFB1,TGFBR2,TGM2,TIA1,TIMP1,TLR1,TLR2,TLR4,TLR7,TMEM9B,TNFRSF1A,TNFSF10,TNFSF12,TNFSF4,TPP1,TRAIP,UBB,YWHAH,HIF1A,SPI1,…	0.0485467
miR-22	583	1340	94	NEGATIVE_REGULATION_OF_BIOLOGICAL_PROCESS	0.000116518	ACTN1,AIF1,AMIGO2,ANXA1,ARHGDIB,BCL2,BCL2A1,BCL3,CAPG,CCL2,CD33,CD74,CDKN1A,CDT1,CLIC4,COL4A3,CREBZF,CUL3,EMP3,FAS,GAS1,GAS7,GAS8,GPNMB,IER3,IGF1R,IGFBP3,IGFBP6,IGFBP7,IL2RB,INHBA,LIF,LIMA1,LST1,NFKBIL1,NOX4,PAIP2B,PTCH1,PTPRC,RAD9A,RARRES1,RARRES3,RHOH,S100A11,SCG2,SERPINE1,SERPINF1,SH3GLB1,SIRPG,SPHK1,SPINK5,SRGN,STAB1,TAOK3,TAX1BP3,TGFB1,TGFB1I1,TGFBI,TIMP1,TNFAIP3,WARS,YWHAH,YWHAZ,ID3,MXI1,TW…	0.00739444
miR-22	81	1340	20	CELL_MIGRATION	0.00043841	CLIC4,DOCK2,FEZ1,ITGB1,ITGB2,KAL1,LAMB1,MYH9,NRP1,NRP2,PPAP2A,SCG2,SLIT1,SPHK1,SPON2,TNFSF12,UBB,GDNF,PTEN,WNT1	0.0241125
miR-22	502	1340	89	ORGAN_DEVELOPMENT	4.55256e-06	ADAM12,AEBP1,ANXA2,BMP1,BTK,CCL2,CD3D,CD4,CMKLR1,COL10A1,COL11A1,COL1A1,COL1A2,COL2A1,COL4A3,COL5A2,COL5A3,COL6A3,COMP,CTGF,CUL7,CXCL10,DCN,EMP1,FBN1,HCK,HCLS1,IGFBP3,IGFBP4,INHBA,ITGAX,KLK7,KRT19,KRT6A,LAMB1,LYN,MATN3,MEF2C,MGP,MKL2,MMP9,MRAS,MYH11,MYH6,MYH7,MYH9,MYL6B,NRP1,OSTF1,PAPSS2,PDPN,PKD2,POSTN,PTCH1,PTPRC,SCG2,SECTM1,SERPINF1,SLIT1,SMA4,SPARC,SPHK1,SPINK5,SRGN,STAB1,TAGLN,TGFB1,TGFB3,TM…	0.000469483
miR-22	52	1340	17	CELLULAR_DEFENSE_RESPONSE	2.71111e-05	C5AR1,CCL5,CCR2,CCR5,CLEC5A,CXCL9,HLA-G,ITGB1,LILRB2,LSP1,LY96,MNDA,NCF1,NCF2,PRF1,TYROBP,LBP	0.00235276
miR-17	717	1663	143	RNA_METABOLIC_PROCESS	1.83053e-06	APOBEC3G,BRIP1,DEK,EPAS1,EZH2,FBL,FUBP1,GTF2F2,GTF3C2,HDAC2,HNRNPA0,HNRNPC,HNRPDL,HSF2,ILF2,ILF3,INHBA,KHDRBS1,NOVA1,NUFIP1,PARP1,PMF1,POLR3G,RBMS2,RNASE6,RNASEH2A,RPS6KA4,SARS2,SNRPB,SNRPB2,SNRPC,SNRPD1,SNRPF,SQSTM1,TAF1A,TAF5,TGFB1,TGFB1I1,TNFRSF1A,TRIM22,TFAP2C,TCF3,MYCN,CLOCK,CEBPD,NFIC,E2F6,TFDP1,EHF,NR3C1,HMGB1,HMGB2,HMGA2,HMGA1,IRF1,RUNX1,SP100,STAT3,ZBTB38,KLF12,ZNF177,MTF1,LITAF,ADAR,APE…	0.000139123
miR-17	19	1663	8	MITOTIC_CELL_CYCLE_CHECKPOINT	0.00238066	BUB1,BUB1B,CCNA2,MAD2L1,PML,TGFB1,TTK,ZWINT	0.0409177
miR-17	13	1663	7	CYTOKINESIS	0.000756461	BIRC5,BRCA2,INCENP,MYH9,NUSAP1,RACGAP1,DIAPH2	0.0183553
miR-17	96	1663	26	POSITIVE_REGULATION_OF_SIGNAL_TRANSDUCTION	0.000435339	ACVR2B,APOL3,CASP1,ECT2,HMOX1,LGALS1,LYN,MAP3K3,MYD88,NOD2,PTPRC,SECTM1,TAOK3,TMEM9B,TNFRSF1A,TNFSF10,TRADD,TRIM38,LITAF,ACVR1B,F2R,NOTCH2,RHOC,TNFRSF10B,TRAF3IP2,TSPAN6	0.0131024
miR-17	506	1663	95	CELL_DEVELOPMENT	0.000897029	AMIGO2,ANXA1,BIRC5,CASP7,CD14,CD74,CRYAB,CTSB,CUL4A,DDX25,DHCR24,ESPL1,FAS,FASTK,GPR65,HSPB1,IFI16,INHBA,LGALS1,LY86,MAP3K5,MBNL1,MYH11,NF2,NPTN,NRP1,OPTN,PHLDA2,PML,PRDX2,PTPRC,RACGAP1,SERPINF1,SFRP5,SLIT1,TGFB1,TIA1,TNFSF10,TNFSF12,TOP2A,TP53BP2,TRADD,TRAIP,HMGB1,ACVR1B,ASNS,ATG12,BCL2,BCL2L11,BCL2L2,BMP2,BNIP2,CASP2,CD28,CDKN1A,CEP57,CIT,CYCS,DAPK3,DCC,DNAJB6,DNM1L,DYRK2,EIF2B2,EIF4G2,ERCC2,F2…	0.0202415
miR-17	1432	1663	258	BIOPOLYMER_METABOLIC_PROCESS	1.14998e-06	ANXA1,APH1B,APOBEC3G,ATG7,BLM,BRCA2,BRIP1,CHEK1,CSTA,DEK,DUSP9,EDEM1,EPAS1,EXO1,EZH2,FANCG,FASTK,FBL,FUBP1,FYB,GAA,GTF2F2,GTF3C2,HDAC2,HNRNPA0,HNRNPC,HNRPDL,HSF2,ILF2,ILF3,INHBA,ITGB2,KHDRBS1,LIG1,LYN,MAP3K3,MCM2,MCM3,MCM7,MYLK,NF2,NOVA1,NT5E,NUFIP1,PARP1,PINK1,PLK4,PMF1,POLD1,POLD4,POLE2,POLR3G,PRKCH,PRMT1,PTMS,PTPRC,PTPRE,QPCT,RAD54L,RAN,RBMS2,RFC3,RFC4,RNASE6,RNASEH2A,RNF11,RPS6KA4,S100A11,SAE…	0.000118592
miR-17	242	1663	52	MACROMOLECULAR_COMPLEX_ASSEMBLY	0.00064643	CD74,DGKD,FAS,GPX3,GTF2F2,HSPB1,LPXN,MYH11,NOD2,PML,SNRPD1,STOM,TAF5,VCL,WAS,WIPF1,HMGB1,HMGA1,CAPZA2,CHAF1A,EIF1AX,EIF2B2,EIF4A2,EIF4G2,EIF4G3,EIF4H,FANCA,IRAK1,LAMC1,MDM2,MDM4,MED12,MED13,MED16,MED17,NAP1L1,PAIP1,PARD3,PARD6B,PICALM,PPP2R1A,PTRF,SF1,SF3B3,TJP1,WASL,ZFYVE9,E2F2,E2F3,SMAD4,SMAD3,TP53	0.0166658
miR-17	1065	1663	200	NUCLEOBASENUCLEOSIDENUCLEOTIDE_AND_NUCLEIC_ACID_METABOLIC_PROCESS	1.32896e-06	ABCA1,ACVR2B,APOBEC3G,ATXN1,BLM,BRCA2,BRIP1,CENPF,CHEK1,CILP,DEK,DGUOK,EPAS1,EXO1,EXTL2,EZH2,FANCG,FBL,FUBP1,GTF2F2,GTF3C2,HDAC2,HNRNPA0,HNRNPC,HNRPDL,HSF2,ILF2,ILF3,INHBA,KHDRBS1,LIG1,MCM2,MCM3,MCM7,NF2,NOD2,NOVA1,NT5E,NUFIP1,OLA1,PARP1,PMF1,PML,POLD1,POLD4,POLE2,POLR3G,PTMS,RAD54L,RAN,RBMS2,RFC3,RFC4,RNASE6,RNASEH2A,RPS6KA4,S100A11,SARS2,SLC29A1,SNRPB,SNRPB2,SNRPC,SNRPD1,SNRPF,SQSTM1,TAF1A,TAF5…	0.000121821
miR-17	566	1663	110	TRANSCRIPTION_DNA_DEPENDENT	8.99969e-05	BRIP1,DEK,EPAS1,EZH2,FUBP1,GTF2F2,GTF3C2,HDAC2,HSF2,ILF2,ILF3,INHBA,NUFIP1,PARP1,PMF1,POLR3G,RPS6KA4,SQSTM1,TAF1A,TAF5,TGFB1,TGFB1I1,TNFRSF1A,TRIM22,TFAP2C,TCF3,MYCN,CLOCK,CEBPD,NFIC,E2F6,TFDP1,EHF,NR3C1,HMGB1,HMGB2,HMGA2,HMGA1,IRF1,RUNX1,SP100,STAT3,ZBTB38,KLF12,ZNF177,MTF1,LITAF,APEX1,ASH1L,ATRX,BMP2,CHD4,CRK,DNMT1,ELAVL2,ERCC2,HEXIM1,HIRA,MDM2,MDM4,MED12,MED13,MED16,MED17,MEN1,MLLT1,NOTCH2,PRK…	0.00530339
miR-17	96	1663	31	M_PHASE	2.72572e-06	BIRC5,BUB1,BUB1B,CCNA2,CDC16,CDC25C,CENPE,CHEK1,ESPL1,KIF11,KIF15,KIF22,KIF2C,MAD2L1,NCAPH,NEK2,NUSAP1,PDS5B,PLK1,PML,RAD54L,RAN,TGFB1,TPX2,TTK,UBE2C,ZWINT,CD28,CIT,KPNA2,PKMYT1	0.000187393
miR-17	384	1663	77	PROGRAMMED_CELL_DEATH	0.000381088	AMIGO2,ANXA1,BIRC5,CASP7,CD14,CD74,CRYAB,CTSB,CUL4A,DHCR24,ESPL1,FAS,FASTK,GPR65,HSPB1,IFI16,INHBA,LGALS1,LY86,MAP3K5,PHLDA2,PML,PRDX2,PTPRC,SFRP5,TGFB1,TIA1,TNFSF10,TNFSF12,TOP2A,TP53BP2,TRADD,TRAIP,HMGB1,ACVR1B,ASNS,ATG12,BCL2,BCL2L11,BCL2L2,BNIP2,CASP2,CD28,CDKN1A,CYCS,DAPK3,DCC,DNAJB6,DNM1L,DYRK2,ERCC2,F2R,GLO1,HIP1,IER3,MAPK1,MCL1,MDM4,NOTCH2,PEA15,PPP1R15A,PPP2R1A,PRKCA,PTEN,PYCARD,SGPL1,SH…	0.0125759
miR-17	397	1663	75	ORGANELLE_ORGANIZATION_AND_BIOGENESIS	0.00252605	ABCA1,ACTL6A,ARHGDIB,BRCA2,CENPE,CENPJ,CNN2,ELMO1,EPS15,ESPL1,EZH2,FBL,GAA,HDAC2,KIF11,KIF2C,LIMA1,MYH11,MYH9,MYL6B,NCAPH,NF2,NUSAP1,OPTN,PDS5B,PML,RACGAP1,RAN,SLC25A15,STMN1,SYNE1,TOP2A,TTK,WASF1,WIPF1,ZWINT,HMGB1,HMGA2,HMGA1,ABI2,ARHGAP10,ATXN7,BCL2,CHAF1A,CRK,CYCS,DNAJB6,DNM1L,FSCN1,HIP1,HSP90AA1,HUWE1,KIF1A,KIF23,KIF5C,KLHL20,KPNA2,LASP1,LIMK1,MAP3K12,MAP7,MSH3,NAP1L1,PAFAH1B1,PDPK1,PTGES3,RA…	0.0425305
miR-17	33	1663	16	REGULATION_OF_MITOSIS	1.85497e-06	BIRC5,BUB1,BUB1B,CCNA2,CDC16,CDC25C,MAD2L1,NEK2,NUSAP1,PML,TGFB1,TTK,UBE2C,ZWINT,CD28,PKMYT1	0.000139123
miR-17	166	1663	51	CELL_CYCLE_PROCESS	1.23479e-08	BIRC5,BRCA2,BUB1,BUB1B,CCNA2,CDC16,CDC25C,CDC7,CENPE,CENPF,CHEK1,CUL4A,ESPL1,FBXO5,INHBA,KHDRBS1,KIF11,KIF15,KIF22,KIF2C,MAD2L1,NCAPH,NEK2,NUSAP1,PDS5B,PLK1,PML,POLD1,PTPRC,RACGAP1,RAD54L,RAN,SKP2,STMN1,TGFB1,TPX2,TTK,UBE2C,ZWINT,ACVR1B,CD28,CDKN1A,CIT,KIF23,KPNA2,MDM4,PAFAH1B1,PKMYT1,PPP6C,RB1,E2F1	3.39568e-06
miR-17	558	1663	102	NEGATIVE_REGULATION_OF_CELLULAR_PROCESS	0.00148993	ACTN1,AIF1,AMIGO2,ANXA1,ARHGDIB,ATP8A2,ATXN1,BIRC5,BRCA2,CD74,CENPF,CHEK1,CRYAB,CUL4A,DHCR24,EMP3,FAS,GPNMB,HSPB1,ILF3,ING1,INHBA,KHDRBS1,LIMA1,NF2,PDS5B,PML,PRDX2,PRKRA,PTPRC,RARRES3,S100A11,TAOK3,TGFB1,TGFB1I1,TGFBI,TIMP1,TP53BP2,VCL,WWP1,E2F6,FOXC1,HMGB1,STAT3,VDR,KLF12,ZNF177,ACVR1B,ASNS,BCL2,BCL2L2,BMP2,BNIP2,BTG2,BTG3,CAPRIN2,CD28,CDKN1A,CLIC4,DCBLD2,DNMT1,EIF4G2,FTH1,GLO1,HEXIM1,IER3,MCL1,…	0.0292665
miR-17	567	1663	111	RNA_BIOSYNTHETIC_PROCESS	6.12656e-05	BRIP1,DEK,EPAS1,EZH2,FUBP1,GTF2F2,GTF3C2,HDAC2,HSF2,ILF2,ILF3,INHBA,NUFIP1,PARP1,PMF1,POLR3G,RPS6KA4,SQSTM1,TAF1A,TAF5,TGFB1,TGFB1I1,TNFRSF1A,TRIM22,TFAP2C,TCF3,MYCN,CLOCK,CEBPD,NFIC,E2F6,TFDP1,EHF,NR3C1,HMGB1,HMGB2,HMGA2,HMGA1,IRF1,RUNX1,SP100,STAT3,ZBTB38,KLF12,ZNF177,MTF1,LITAF,APEX1,ASH1L,ATRX,BMP2,CHD4,CRK,DNMT1,ELAVL2,ERCC2,HEXIM1,HIRA,MDM2,MDM4,MED12,MED13,MED16,MED17,MEN1,MLLT1,NOTCH2,PRI…	0.00388801
miR-17	134	1663	48	MITOTIC_CELL_CYCLE	1.02238e-10	BIRC5,BUB1,BUB1B,CCNA2,CDC16,CDC25C,CDC7,CENPE,CENPF,CUL4A,ESPL1,FBXO5,INHBA,KHDRBS1,KIF11,KIF15,KIF22,KIF2C,MAD2L1,NCAPH,NEK2,NUSAP1,PDS5B,PLK1,PML,POLD1,RAN,SKP2,STMN1,TGFB1,TPX2,TTK,UBE2C,ZWINT,FOXC1,ACVR1B,ASNS,BTG3,CD28,CDKN1A,CIT,KIF23,KPNA2,PAFAH1B1,PKMYT1,PPP6C,E2F1,SMAD3	8.43462e-08
miR-17	150	1663	44	CELL_CYCLE_PHASE	5.23403e-07	BIRC5,BUB1,BUB1B,CCNA2,CDC16,CDC25C,CDC7,CENPE,CENPF,CHEK1,CUL4A,ESPL1,INHBA,KHDRBS1,KIF11,KIF15,KIF22,KIF2C,MAD2L1,NCAPH,NEK2,NUSAP1,PDS5B,PLK1,PML,POLD1,PTPRC,RAD54L,RAN,SKP2,TGFB1,TPX2,TTK,UBE2C,ZWINT,ACVR1B,CD28,CDKN1A,CIT,KPNA2,PKMYT1,PPP6C,RB1,E2F1	6.16868e-05
miR-17	67	1663	20	POSITIVE_REGULATION_OF_I_KAPPAB_KINASE_NF_KAPPAB_CASCADE	0.000503107	APOL3,CASP1,ECT2,HMOX1,LGALS1,MAP3K3,MYD88,NOD2,SECTM1,TMEM9B,TNFRSF1A,TNFSF10,TRADD,TRIM38,LITAF,F2R,RHOC,TNFRSF10B,TRAF3IP2,TSPAN6	0.014294
miR-17	263	1663	55	REGULATION_OF_TRANSCRIPTION_FROM_RNA_POLYMERASE_II_PROMOTER	0.000907802	BRIP1,DEK,EPAS1,INHBA,NUFIP1,SQSTM1,TNFRSF1A,TFAP2C,MYCN,CLOCK,E2F6,TFDP1,HMGB1,HMGB2,RUNX1,STAT3,ZBTB38,KLF12,ZNF177,MTF1,LITAF,CHD4,CRK,DNMT1,ERCC2,HEXIM1,HIRA,MDM2,MDM4,MED12,MED13,MED17,MEN1,PRKAR1A,RB1,SOD2,SRCAP,TCEAL1,TCEB1,HIF1A,MYC,NPAS2,E2F1,SPIB,FOXK2,TCF7L2,SMARCE1,MECP2,SMAD3,TP53,NR6A1,ZNF174,SP4,KLF10,ZNF202	0.0202415
miR-17	28	1663	11	CHROMOSOME_SEGREGATION	0.000753742	ARL8B,CENPE,CENPF,ESPL1,INCENP,NCAPH,NUSAP1,PDS5B,PMF1,TOP2A,ZWINT	0.0183553
miR-17	673	1663	126	REGULATION_OF_CELLULAR_METABOLIC_PROCESS	0.000155757	ABCA1,ACVR2B,ATG7,ATXN1,BRIP1,CENPF,DDX25,DEK,EPAS1,EZH2,HDAC2,HSPB1,ILF2,ILF3,INHBA,ITGB2,KHDRBS1,LIMA1,LYN,MCM7,MTRF1,NF2,NOD2,NUFIP1,PML,POLR3G,RPS6KA4,S100A11,SQSTM1,TGFB1,TIMP1,TLR3,TLR7,TNFRSF1A,TPP1,TRIM22,WWP1,TFAP2C,TCF3,MYCN,CLOCK,E2F6,TFDP1,EHF,HMGB1,HMGB2,HMGA2,HMGA1,RUNX1,SP100,STAT3,VDR,ZBTB38,KLF12,ZNF177,MTF1,LITAF,ACVR1B,AKTIP,ATRX,BMP2,CCND1,CCND2,CD28,CDKN1A,CHD4,CRK,DNMT1,DYRK…	0.0075588
miR-17	575	1663	106	REGULATION_OF_GENE_EXPRESSION	0.000900667	ACVR2B,ATXN1,BRIP1,CENPF,DDX25,DEK,EPAS1,EZH2,HDAC2,HSPB1,ILF2,ILF3,INHBA,KHDRBS1,MTRF1,NOD2,NUFIP1,PML,POLR3G,RPS6KA4,SQSTM1,TGFB1,TLR3,TLR7,TNFRSF1A,TRIM22,WWP1,TFAP2C,TCF3,MYCN,CLOCK,E2F6,TFDP1,EHF,HMGB1,HMGB2,HMGA2,HMGA1,RUNX1,SP100,STAT3,VDR,ZBTB38,KLF12,ZNF177,MTF1,LITAF,ACVR1B,ATRX,BMP2,CD28,CHD4,CRK,DNMT1,EIF2B2,EIF4A2,EIF4G2,EIF4G3,EIF4H,ELAVL2,ERCC2,ETF1,HEXIM1,HIRA,MDM2,MDM4,MED12,MED1…	0.0202415
miR-17	258	1663	53	CELLULAR_COMPONENT_ASSEMBLY	0.0016908	CD74,DGKD,FAS,GPX3,GTF2F2,HSPB1,LPXN,MYH11,NOD2,PML,SNRPD1,STOM,TAF5,VCL,WAS,WIPF1,HMGB1,HMGA1,CAPZA2,CHAF1A,EIF1AX,EIF2B2,EIF4A2,EIF4G2,EIF4G3,EIF4H,FANCA,HIP1,IRAK1,LAMC1,MDM2,MDM4,MED12,MED13,MED16,MED17,NAP1L1,PAIP1,PARD3,PARD6B,PICALM,PPP2R1A,PTRF,SF1,SF3B3,TJP1,WASL,ZFYVE9,E2F2,E2F3,SMAD4,SMAD3,TP53	0.0317025
miR-17	32	1663	11	PROTEIN_UBIQUITINATION	0.00267585	RNF11,SAE1,UBE2C,WWP1,CBL,HUWE1,MDM2,MYLIP,SMURF1,UBE2V2,UBE3C	0.0441515
miR-17	15	1663	8	CELL_DIVISION	0.000338527	BIRC5,BRCA2,INCENP,MYH9,NUSAP1,RACGAP1,DIAPH2,PARD3	0.0116756
miR-17	237	1663	50	PROTEIN_KINASE_CASCADE	0.00124295	ADAM9,APOL3,CASP1,DUSP9,ECT2,FYB,HMOX1,IFNAR2,LGALS1,LYN,MAP3K3,MAP3K5,MAPK8IP1,MYD88,NF2,NOD2,PINK1,RPS6KA2,RPS6KA4,SECTM1,SQSTM1,TAOK3,TMEM9B,TNFRSF1A,TNFSF10,TRADD,TRIM38,STAT3,LITAF,AKAP11,CRKL,DAPK3,DUSP2,F2R,IFNAR1,IRAK1,MAP3K12,MAP3K2,MAP3K9,MAPK14,MAPK9,MKNK2,PTEN,RHOC,RPS6KA5,SOCS6,STK17B,TNFRSF10B,TRAF3IP2,TSPAN6	0.0261142
miR-17	406	1663	82	REGULATION_OF_TRANSCRIPTIONDNA_DEPENDENT	0.000195684	BRIP1,DEK,EPAS1,EZH2,HDAC2,ILF2,ILF3,INHBA,NUFIP1,POLR3G,RPS6KA4,SQSTM1,TGFB1,TNFRSF1A,TRIM22,TFAP2C,TCF3,MYCN,CLOCK,E2F6,TFDP1,EHF,HMGB1,HMGB2,HMGA2,HMGA1,RUNX1,SP100,STAT3,ZBTB38,KLF12,ZNF177,MTF1,LITAF,ATRX,BMP2,CHD4,CRK,DNMT1,ELAVL2,ERCC2,HEXIM1,HIRA,MDM2,MDM4,MED12,MED13,MED17,MEN1,NOTCH2,PRKAR1A,RB1,RPS6KA5,SOD2,SRCAP,TCEAL1,TCEB1,TRAPPC2,HIF1A,MYC,NPAS2,TCF4,E2F1,SPIB,FOXK2,TFAM,TCF7L2,SMA…	0.0084968
miR-17	19	1663	8	REGULATION_OF_MITOTIC_CELL_CYCLE	0.00238066	BIRC5,CDC25C,FBXO5,TGFB1,FOXC1,ASNS,BTG3,SMAD3	0.0409177
miR-17	1046	1663	176	PROTEIN_METABOLIC_PROCESS	0.00219696	ANXA1,APH1B,ATG7,BACE1,C2,CASP1,CASP7,CCT3,CD74,CENPJ,CFD,CSTA,CTSB,CTSK,CTSO,CTSS,CTSZ,DDX25,DGKD,DUSP9,EDEM1,FAS,FASTK,FYB,GPX3,HSPB1,HSPBP1,INHBA,ITGB2,LIMA1,LPXN,LYN,MAP3K3,MMP2,MTRF1,MYH11,MYH9,MYLK,NF2,NOD2,PARP1,PGCP,PINK1,PLAU,PLK4,PML,PRKCH,PRMT1,PTPRC,PTPRE,QPCT,RNF11,RPL21,RPS6KA4,SAE1,SARS2,SEPHS1,SQSTM1,STK10,STMN1,STOM,STX12,TAOK3,TBCE,TGFB1,TIMP1,TLR3,TLR7,TPP1,TPP2,TPST2,UBE2C,USP…	0.039402
miR-17	453	1663	90	CELL_PROLIFERATION_GO_0008283	0.000177522	AIF1,ATP8A2,BRCA2,BUB1,BUB1B,CBFA2T2,CCKBR,CD74,CDC16,CDC25A,CDC25C,CDC7,CHEK1,CKS1B,CKS2,CSF1R,CUL4A,DAB2,EMP3,EPS15,GPNMB,HDGF,IL15RA,ING1,KHDRBS1,KIF15,KIF2C,LY86,LYN,NF2,NPY,NRP1,PCNA,PDS5B,PLK1,PRKRA,PTPRC,RACGAP1,RARRES3,S100A11,SERPINF1,SKP2,TBC1D8,TCIRG1,TGFB1I1,TGFBI,TGFBR2,TIMP1,TNFSF12,TPX2,TRAIP,TTK,TFDP1,EHF,BMPR2,BTG2,BTG3,CAPN1,CD28,CD47,CDKN1A,EIF5A2,FGFR1OP,FSCN1,FTH1,GAB1,GPC4,L…	0.00813641
miR-17	660	1663	123	TRANSCRIPTION	0.000226836	ACVR2B,APOBEC3G,ATXN1,BRIP1,CENPF,DEK,EPAS1,EZH2,FUBP1,GTF2F2,GTF3C2,HDAC2,HSF2,ILF2,ILF3,INHBA,KHDRBS1,NOD2,NUFIP1,PARP1,PMF1,PML,POLR3G,RPS6KA4,SQSTM1,TAF1A,TAF5,TGFB1,TGFB1I1,TNFRSF1A,TRIM22,WWP1,TFAP2C,TCF3,MYCN,CLOCK,CEBPD,NFIC,E2F6,TFDP1,EHF,NR3C1,HMGB1,HMGB2,HMGA2,HMGA1,IRF1,RUNX1,SP100,STAT3,VDR,ZBTB38,KLF12,ZNF177,MTF1,LITAF,ACVR1B,APEX1,ASH1L,ATRX,BMP2,CHD4,CRK,DNMT1,ELAVL2,ERCC2,HEXIM1…	0.00935699
miR-17	589	1663	111	POSITIVE_REGULATION_OF_BIOLOGICAL_PROCESS	0.000294894	ABCA1,ACVR2B,APOL3,ATG7,BIRC5,C2,CASP1,CCKBR,CDC7,CUL4A,ECT2,EPAS1,FAS,FASTK,HMOX1,IFI16,ILF2,ILF3,INHBA,LAT2,LDLRAP1,LGALS1,LYN,MAP3K3,MAP3K5,MYD88,NF2,NOD2,NPTN,NPY,NRP1,NUFIP1,NUSAP1,PML,PTPRC,SECTM1,SERPINF1,SQSTM1,STIM1,TAOK3,TBC1D8,TCIRG1,TGFB1,TGFBR2,TIA1,TIMP1,TLR3,TLR7,TMEM9B,TNFRSF1A,TNFSF10,TNFSF12,TOP2A,TP53BP2,TPP1,TRADD,TRAIP,TRIM38,TTK,UBE2C,TCF3,CLOCK,EHF,HMGA1,RUNX1,ZBTB38,LITAF,…	0.0110585
miR-17	8	1663	5	MITOTIC_SPINDLE_ORGANIZATION_AND_BIOGENESIS	0.00194388	KIF11,RAN,STMN1,TTK,KIF23	0.0356377
miR-17	683	1663	126	REGULATION_OF_METABOLIC_PROCESS	0.000294719	ABCA1,ACVR2B,ATG7,ATXN1,BRIP1,CENPF,DDX25,DEK,EPAS1,EZH2,HDAC2,HSPB1,ILF2,ILF3,INHBA,ITGB2,KHDRBS1,LIMA1,LYN,MCM7,MTRF1,NF2,NOD2,NUFIP1,PML,POLR3G,RPS6KA4,S100A11,SQSTM1,TGFB1,TIMP1,TLR3,TLR7,TNFRSF1A,TPP1,TRIM22,WWP1,TFAP2C,TCF3,MYCN,CLOCK,E2F6,TFDP1,EHF,HMGB1,HMGB2,HMGA2,HMGA1,RUNX1,SP100,STAT3,VDR,ZBTB38,KLF12,ZNF177,MTF1,LITAF,ACVR1B,AKTIP,ATRX,BMP2,CCND1,CCND2,CD28,CDKN1A,CHD4,CRK,DNMT1,DYRK…	0.0110585
miR-17	70	1663	28	MITOSIS	5.2971e-08	BIRC5,BUB1,BUB1B,CCNA2,CDC16,CDC25C,CENPE,ESPL1,KIF11,KIF15,KIF22,KIF2C,MAD2L1,NCAPH,NEK2,NUSAP1,PDS5B,PLK1,PML,RAN,TGFB1,TPX2,TTK,UBE2C,ZWINT,CD28,CIT,PKMYT1	8.74022e-06
miR-17	273	1663	77	CELL_CYCLE_GO_0007049	2.42598e-10	AIF1,BIRC5,BRCA2,BUB1,BUB1B,CCNA2,CDC16,CDC25A,CDC25C,CDC7,CENPE,CENPF,CHEK1,CKS1B,CKS2,CUL4A,ESPL1,FANCG,FBXO5,INHBA,KHDRBS1,KIF11,KIF15,KIF22,KIF2C,MAD2L1,MCM2,NCAPH,NEK2,NUSAP1,PDS5B,PLK1,PML,POLD1,PTPRC,RACGAP1,RAD54L,RAN,SKP2,STMN1,TGFB1,TP53BP2,TPX2,TTK,UBE2C,ZWINT,FOXC1,ACVR1B,ASNS,BMP2,BTG3,CCND1,CCND2,CCNG1,CD28,CDKN1A,CIT,EIF4G2,ERCC2,HEXIM1,KIF23,KPNA2,MDM4,NOTCH2,PAFAH1B1,PKMYT1,PPP1R…	1.00072e-07
miR-17	529	1663	101	REGULATION_OF_NUCLEOBASENUCLEOSIDENUCLEOTIDE_AND_NUCLEIC_ACID_METABOLIC_PROCESS	0.000339654	ABCA1,ACVR2B,ATXN1,BRIP1,CENPF,DEK,EPAS1,EZH2,HDAC2,ILF2,ILF3,INHBA,KHDRBS1,NF2,NOD2,NUFIP1,PML,POLR3G,RPS6KA4,S100A11,SQSTM1,TGFB1,TNFRSF1A,TRIM22,WWP1,TFAP2C,TCF3,MYCN,CLOCK,E2F6,TFDP1,EHF,HMGB1,HMGB2,HMGA2,HMGA1,RUNX1,SP100,STAT3,VDR,ZBTB38,KLF12,ZNF177,MTF1,LITAF,ACVR1B,ATRX,BMP2,CHD4,CRK,DNMT1,ELAVL2,ERCC2,HEXIM1,HIRA,KPNA2,MDM2,MDM4,MED12,MED13,MED17,MEN1,NOTCH2,PABPC1,PAIP1,PER1,PRKAR1A,PY…	0.0116756
miR-17	411	1663	84	REGULATION_OF_RNA_METABOLIC_PROCESS	0.000108104	BRIP1,DEK,EPAS1,EZH2,HDAC2,ILF2,ILF3,INHBA,NUFIP1,POLR3G,RPS6KA4,SQSTM1,TGFB1,TNFRSF1A,TRIM22,TFAP2C,TCF3,MYCN,CLOCK,E2F6,TFDP1,EHF,HMGB1,HMGB2,HMGA2,HMGA1,RUNX1,SP100,STAT3,ZBTB38,KLF12,ZNF177,MTF1,LITAF,ATRX,BMP2,CHD4,CRK,DNMT1,ELAVL2,ERCC2,HEXIM1,HIRA,MDM2,MDM4,MED12,MED13,MED17,MEN1,NOTCH2,PABPC1,PAIP1,PRKAR1A,RB1,RPS6KA5,SOD2,SRCAP,TCEAL1,TCEB1,TRAPPC2,HIF1A,MYC,NPAS2,TCF4,E2F1,SPIB,FOXK2,TF…	0.00590873
miR-17	557	1663	108	POSITIVE_REGULATION_OF_CELLULAR_PROCESS	0.000114594	ABCA1,ACVR2B,APOL3,ATG7,BIRC5,CASP1,CCKBR,CDC7,CUL4A,ECT2,EPAS1,FAS,FASTK,HMOX1,IFI16,ILF2,ILF3,INHBA,LDLRAP1,LGALS1,LYN,MAP3K3,MAP3K5,MYD88,NF2,NOD2,NPTN,NRP1,NUFIP1,NUSAP1,PML,PTPRC,SECTM1,SERPINF1,SQSTM1,STIM1,TAOK3,TBC1D8,TCIRG1,TGFB1,TGFBR2,TIA1,TIMP1,TLR3,TLR7,TMEM9B,TNFRSF1A,TNFSF10,TNFSF12,TOP2A,TP53BP2,TPP1,TRADD,TRAIP,TRIM38,TTK,UBE2C,TCF3,CLOCK,EHF,HMGA1,RUNX1,ZBTB38,LITAF,ACVR1B,AKTIP…	0.00590873
miR-17	418	1663	80	TRANSCRIPTION_FROM_RNA_POLYMERASE_II_PROMOTER	0.00126614	BRIP1,DEK,EPAS1,FUBP1,GTF2F2,HSF2,INHBA,NUFIP1,PARP1,PMF1,SQSTM1,TAF1A,TAF5,TGFB1I1,TNFRSF1A,TFAP2C,MYCN,CLOCK,CEBPD,NFIC,E2F6,TFDP1,NR3C1,HMGB1,HMGB2,IRF1,RUNX1,STAT3,ZBTB38,KLF12,ZNF177,MTF1,LITAF,APEX1,ASH1L,CHD4,CRK,DNMT1,ERCC2,HEXIM1,HIRA,MDM2,MDM4,MED12,MED13,MED16,MED17,MEN1,MLLT1,PRKAR1A,PTTG1,RB1,SKIL,SOD2,SRCAP,TCEAL1,TCEB1,HIF1A,MNT,MYC,NPAS2,E2F2,E2F1,E2F3,ETV1,SPIB,FOXK2,TCF7L2,SMARC…	0.0261142
miR-17	583	1663	106	NEGATIVE_REGULATION_OF_BIOLOGICAL_PROCESS	0.00146077	ACTN1,AIF1,AMIGO2,ANXA1,APOBEC3G,ARHGDIB,ATP8A2,ATXN1,BIRC5,BRCA2,CD74,CENPF,CHEK1,CRYAB,CUL4A,DHCR24,EMP3,FAS,GPNMB,HSPB1,ILF3,ING1,INHBA,KHDRBS1,LIMA1,NF2,NPR1,PDS5B,PML,PRDX2,PRKRA,PTPRC,RARRES3,S100A11,SERPINF1,STAB1,TAOK3,TGFB1,TGFB1I1,TGFBI,TIMP1,TP53BP2,VCL,WWP1,E2F6,FOXC1,HMGB1,STAT3,VDR,KLF12,ZNF177,ACVR1B,ASNS,BCL2,BCL2L2,BMP2,BNIP2,BTG2,BTG3,CAPRIN2,CD28,CDKN1A,CLIC4,DCBLD2,DNMT1,EIF4G…	0.0292665
miR-17	305	1663	61	REGULATION_OF_APOPTOSIS	0.00157537	ANXA1,BIRC5,CD74,CRYAB,CTSB,CUL4A,DHCR24,FAS,FASTK,HSPB1,IFI16,INHBA,LGALS1,MAP3K5,PML,PRDX2,PTPRC,TGFB1,TIA1,TNFSF10,TNFSF12,TOP2A,TP53BP2,TRADD,TRAIP,HMGB1,ACVR1B,ASNS,BCL2,BCL2L11,BCL2L2,BNIP2,CD28,CDKN1A,CYCS,DAPK3,DCC,DNAJB6,DYRK2,ERCC2,F2R,GLO1,HIP1,IER3,MAPK1,MCL1,NOTCH2,PEA15,PPP2R1A,PRKCA,PTEN,PYCARD,SH3GLB1,SON,STK17B,TAX1BP1,VEGFA,YWHAZ,SMAD3,TP53,RUNX3	0.0302251
miR-17	306	1663	62	REGULATION_OF_PROGRAMMED_CELL_DEATH	0.00103713	AMIGO2,ANXA1,BIRC5,CD74,CRYAB,CTSB,CUL4A,DHCR24,FAS,FASTK,HSPB1,IFI16,INHBA,LGALS1,MAP3K5,PML,PRDX2,PTPRC,TGFB1,TIA1,TNFSF10,TNFSF12,TOP2A,TP53BP2,TRADD,TRAIP,HMGB1,ACVR1B,ASNS,BCL2,BCL2L11,BCL2L2,BNIP2,CD28,CDKN1A,CYCS,DAPK3,DCC,DNAJB6,DYRK2,ERCC2,F2R,GLO1,HIP1,IER3,MAPK1,MCL1,NOTCH2,PEA15,PPP2R1A,PRKCA,PTEN,PYCARD,SH3GLB1,SON,STK17B,TAX1BP1,VEGFA,YWHAZ,SMAD3,TP53,RUNX3	0.0225167
miR-17	564	1663	106	INTRACELLULAR_SIGNALING_CASCADE	0.000444687	ABCA1,ADAM9,ADORA3,APOL3,ARHGAP1,ARHGDIB,CAP1,CASP1,CASP7,CCKBR,CCNA2,CCR1,CHEK1,CHP,CLEC7A,DUSP9,ECT2,ELMO1,FYB,GNA15,GUCY1A3,HMOX1,IFI16,IFNAR2,LAT2,LGALS1,LYN,MAP3K3,MAP3K5,MAPK8IP1,MYD88,NF2,NOD2,NPY,P2RY6,PINK1,PML,RASGRP1,RGS1,RPS6KA2,RPS6KA4,RRAS,SECTM1,SQSTM1,STMN1,TAOK3,TMEM9B,TNFRSF1A,TNFSF10,TOP2A,TRADD,TRIM38,TYROBP,STAT3,LITAF,AKAP11,ARHGAP5,CASP2,CRKL,CYCS,DAPK3,DNM1L,DUSP2,DYRK2,F2…	0.0131024
miR-17	488	1663	94	REGULATION_OF_TRANSCRIPTION	0.000396407	ACVR2B,ATXN1,BRIP1,CENPF,DEK,EPAS1,EZH2,HDAC2,ILF2,ILF3,INHBA,KHDRBS1,NOD2,NUFIP1,PML,POLR3G,RPS6KA4,SQSTM1,TGFB1,TNFRSF1A,TRIM22,WWP1,TFAP2C,TCF3,MYCN,CLOCK,E2F6,TFDP1,EHF,HMGB1,HMGB2,HMGA2,HMGA1,RUNX1,SP100,STAT3,VDR,ZBTB38,KLF12,ZNF177,MTF1,LITAF,ACVR1B,ATRX,BMP2,CHD4,CRK,DNMT1,ELAVL2,ERCC2,HEXIM1,HIRA,MDM2,MDM4,MED12,MED13,MED17,MEN1,NOTCH2,PER1,PRKAR1A,PYCARD,RB1,RPS6KA5,SOD2,SRCAP,TCEAL1,TC…	0.0125783
miR-17	158	1663	48	REGULATION_OF_CELL_CYCLE	4.87881e-08	AIF1,BIRC5,BUB1,BUB1B,CCNA2,CDC16,CDC25A,CDC25C,CDC7,CHEK1,CKS1B,CKS2,CUL4A,FANCG,FBXO5,INHBA,KHDRBS1,MAD2L1,NEK2,NUSAP1,PML,PTPRC,TGFB1,TP53BP2,TTK,UBE2C,ZWINT,FOXC1,ASNS,BMP2,BTG3,CCND1,CCND2,CCNG1,CD28,EIF4G2,ERCC2,HEXIM1,NOTCH2,PKMYT1,PPP1R15A,PTEN,RB1,STK11,MYC,SMAD3,TP53,RUNX3	8.74022e-06
miR-17	383	1663	76	APOPTOSIS_GO	0.000572537	ANXA1,BIRC5,CASP7,CD14,CD74,CRYAB,CTSB,CUL4A,DHCR24,ESPL1,FAS,FASTK,GPR65,HSPB1,IFI16,INHBA,LGALS1,LY86,MAP3K5,PHLDA2,PML,PRDX2,PTPRC,SFRP5,TGFB1,TIA1,TNFSF10,TNFSF12,TOP2A,TP53BP2,TRADD,TRAIP,HMGB1,ACVR1B,ASNS,ATG12,BCL2,BCL2L11,BCL2L2,BNIP2,CASP2,CD28,CDKN1A,CYCS,DAPK3,DCC,DNAJB6,DNM1L,DYRK2,ERCC2,F2R,GLO1,HIP1,IER3,MAPK1,MCL1,MDM4,NOTCH2,PEA15,PPP1R15A,PPP2R1A,PRKCA,PTEN,PYCARD,SGPL1,SH3GLB1,S…	0.0152369
miR-17	72	1663	28	M_PHASE_OF_MITOTIC_CELL_CYCLE	1.08182e-07	BIRC5,BUB1,BUB1B,CCNA2,CDC16,CDC25C,CENPE,ESPL1,KIF11,KIF15,KIF22,KIF2C,MAD2L1,NCAPH,NEK2,NUSAP1,PDS5B,PLK1,PML,RAN,TGFB1,TPX2,TTK,UBE2C,ZWINT,CD28,CIT,PKMYT1	1.48751e-05
miR-17	72	1663	21	REGULATION_OF_I_KAPPAB_KINASE_NF_KAPPAB_CASCADE	0.000519783	APOL3,CASP1,ECT2,HMOX1,LGALS1,MAP3K3,MYD88,NOD2,SECTM1,SQSTM1,TMEM9B,TNFRSF1A,TNFSF10,TRADD,TRIM38,LITAF,F2R,RHOC,TNFRSF10B,TRAF3IP2,TSPAN6	0.014294
miR-181a-2*	41	1269	14	RESPONSE_TO_VIRUS	4.4041e-05	APOBEC3G,BCL3,CCL4,CCL5,FGR,IFNAR2,ISG20,LILRB1,PTPRC,RSAD2,TRIM22,IRF7,BCL2,CCL22	0.00191231
miR-181a-2*	742	1269	103	SYSTEM_DEVELOPMENT	0.00186347	BCL10,BTK,CCL2,CD3D,CMKLR1,COL18A1,CSF1,CXCL10,DHCR24,EFNB3,ELN,EPHB4,FGF17,FGFR1,HCCS,HCK,HCLS1,HTATIP2,IFI16,ITGAX,KALRN,KLK7,KLK8,KRT19,KRT6A,LST1,LYN,MBNL1,MEF2C,MEST,MTM1,MYH6,MYL6B,NELL1,NPR1,NTF3,OSTF1,PCP4,PML,PTCH1,PTPRC,SECTM1,SLIT1,SLIT2,SLIT3,SMARCA1,SMURF1,SRGN,STAB1,TGFB1,TMEM176B,TPP1,WAS,YWHAH,JARID2,ARNT2,SPI1,ELF3,SOX11,VAX2,SIX1,RUNX1,STAT3,ZBTB16,GLI2,IKZF1,TRPS1,CD4,EREG,HRAS…	0.027952
miR-181a-2*	96	1269	28	POSITIVE_REGULATION_OF_SIGNAL_TRANSDUCTION	3.50026e-07	ACVR2B,APOL3,BCL10,CASP1,CD40,CDKN1C,FASLG,HCLS1,HMOX1,IL12A,LGALS9,LYN,MYD88,NOD2,PTPRC,RIPK2,SECTM1,TAOK3,TICAM1,TNFRSF1A,TNFSF10,TRADD,ZDHHC17,EREG,FKBP1A,HIPK2,MAP3K3,NOTCH2	3.20857e-05
miR-181a-2*	129	1269	31	MULTI_ORGANISM_PROCESS	8.04175e-06	ADM,APOBEC3G,BCL10,BCL3,CCL4,CCL5,FGR,HLA-DPB1,IFNAR2,IL12A,ISG20,LILRB1,NOD2,PRF1,PTPRC,RSAD2,SLC11A1,STAB1,TGFB1,TLR3,TNIP1,TRIM22,TRO,WWP1,IRF7,MAFF,BCL2,CCL22,CD4,COL16A1,PRLR	0.000473307
miR-181a-2*	506	1269	75	CELL_DEVELOPMENT	0.00135297	ABL1,ANXA1,BCL10,BCL2A1,BCL3,BIRC3,BMP7,BTK,CASP4,CCL2,CD14,CD2,CD38,CD74,CDKN2C,CIB1,CLN3,CUL3,DDAH2,DDX25,DHCR24,FASLG,GPR65,GZMA,GZMB,HSPB1,HTATIP2,IFI16,IL12A,IL2RB,KLK8,KRT19,LST1,LY86,MBNL1,MCL1,MX1,NFKBIA,OPTN,PMAIP1,PML,PTPRC,PYCARD,SFN,SLIT1,SLIT2,SMARCA1,SRGN,STK17B,TGFB1,TIA1,TLR2,TNFAIP8,TNFSF10,TP53BP2,TRADD,YWHAH,AHR,GLI2,BCL2,BCL2L11,BRCA1,CBX4,CDKN1B,CUL5,EREG,HSP90B1,IL1A,MADD,MA…	0.0232542
miR-181a-2*	1423	1269	210	SIGNAL_TRANSDUCTION	7.7231e-08	ABL1,ACVR2B,ADM,ADORA3,ANXA1,APOL3,APPL2,ARHGDIB,BCL10,BCL3,BIRC3,BMPR1A,BTK,C3,C3AR1,C5AR1,CAP2,CASP1,CCL2,CCL4,CCL5,CCR1,CCR5,CD14,CD2,CD33,CD40,CD74,CDKN1C,CLEC5A,CLEC7A,CLIC2,CSF1R,CXCL10,CXCL11,CXCR6,CYTL1,DDAH2,DEFB1,DUSP10,EFNB3,EFS,EPAS1,FASLG,FCGR1A,FCGR2B,FGF17,FGFR1,FMOD,FPR1,FYB,FYN,GABRE,GNA15,GPR17,GPR65,GZMA,GZMB,HCLS1,HMOX1,IFI16,IFITM1,IFNAR2,IGSF6,IL12A,IL15,IL15RA,IL18RAP,IL2RB…	1.27431e-05
miR-181a-2*	555	1269	81	CELL_SURFACE_RECEPTOR_LINKED_SIGNAL_TRANSDUCTION_GO_0007166	0.00139478	ACVR2B,ADORA3,ANXA1,BIRC3,BMPR1A,C3,C3AR1,C5AR1,CAP2,CCL2,CCR1,CCR5,CD14,CD2,CDKN1C,CXCL10,CXCR6,DEFB1,EFNB3,FMOD,FPR1,FYN,GABRE,GNA15,GPR17,GPR65,IFITM1,IFNAR2,IGSF6,IL18RAP,IL2RB,IL6R,KHDRBS1,KLRB1,LAT2,LCP2,LILRB2,LILRB3,LRP6,LY96,MDFIC,NPY,OSMR,P2RY6,PIK3CG,PTAFR,PTCH1,PTGER2,PTPRC,PYCARD,RGS1,RGS12,SMURF1,TGFB1,TNFRSF14,TNFRSF1A,GLI2,AKAP12,BMPR2,COL16A1,EPS15,EPS8,EREG,GNAI3,HIPK2,HRAS,IFNG…	0.0234836
miR-181a-2*	566	1269	82	TRANSCRIPTION_DNA_DEPENDENT	0.00161847	ABL1,APEX1,BCL10,BMP6,EPAS1,HCLS1,HTATIP2,ILF3,JMJD1C,MDFIC,NMI,PIR,RPS6KA4,SMARCA1,SMARCD1,SOD2,SQSTM1,TGFB1,TNFRSF1A,TRIM22,TFAP2C,TCF3,SREBF1,AHR,MYCN,ID4,TCF4,CEBPB,CEBPD,SPI1,EHF,ELF3,NR3C1,SOX12,HMGA2,IRF1,IRF8,IRF2,IRF7,RUNX1,SP100,STAT3,MAFF,ZBTB16,GLI2,KLF12,ZNF177,MTF1,TRPS1,BRCA1,CARM1,CCNK,COPS2,EREG,MKL2,NOTCH2,RSF1,SIRT1,TAF2,TIAL1,TMF1,AFF4,ARID1A,TWIST1,SOX5,HMGB2,NKX3-2,NANOG,CDX…	0.0261811
miR-181a-2*	384	1269	60	PROGRAMMED_CELL_DEATH	0.00112765	ABL1,ANXA1,BCL10,BCL2A1,BCL3,BIRC3,BTK,CASP4,CCL2,CD14,CD2,CD38,CD74,CDKN2C,CIB1,CLN3,CUL3,DDAH2,DHCR24,FASLG,GPR65,GZMA,GZMB,HSPB1,HTATIP2,IFI16,IL12A,IL2RB,LY86,MCL1,MX1,NFKBIA,PMAIP1,PML,PTPRC,PYCARD,SFN,SRGN,STK17B,TGFB1,TIA1,TLR2,TNFAIP8,TNFSF10,TP53BP2,TRADD,AHR,BCL2,BCL2L11,BRCA1,CBX4,CDKN1B,CUL5,HSP90B1,IL1A,MADD,MAP3K10,MAPK1,NOTCH2,TIAL1	0.0197938
miR-181a-2*	130	1269	26	POSITIVE_REGULATION_OF_NUCLEOBASENUCLEOSIDENUCLEOTIDE_AND_NUCLEIC_ACID_METABOLIC_PROCESS	0.000948052	BCL10,BCL3,BMP6,BMP7,EPAS1,ILF3,MDFIC,SMARCA1,SMARCD1,SQSTM1,TGFB1,TNFRSF1A,YWHAH,TCF3,ARNT2,TCF4,SPI1,EHF,RUNX1,GLI2,ZNF423,EREG,MKL2,RSF1,ARID1A,SMAD2	0.017776
miR-181a-2*	331	1269	52	ANATOMICAL_STRUCTURE_MORPHOGENESIS	0.00207827	BCL10,CAP2,CCL2,CCL4,COL18A1,ELN,EPHB4,EYA4,FBN2,FZD2,GCLM,GPC3,HCCS,HTATIP2,ITGAX,KLK8,LST1,MBNL1,MYH6,NOTCH3,NPR1,PML,PTCH1,SLIT1,SLIT2,STAB1,TGFB1,TH,THBS4,TMEM176B,WNT11,YWHAH,EHF,ELF3,RUNX1,GLI2,SALL1,ARF6,ARFIP2,EREG,HRAS,NOTCH2,NRP1,SPRY2,STX2,TWIST1,HEY2,WHSC1,SIX6,SMAD2,PROX1,TBX4	0.0297499
miR-181a-2*	232	1269	69	DEFENSE_RESPONSE	3.33067e-16	ADORA3,AIF1,ALOX5AP,ANXA1,APOBEC3G,APOL3,BCL10,C2,C3AR1,C5AR1,CCL4,CCL5,CCR1,CCR5,CD40,CD48,CD84,CLEC5A,CXCL10,CXCL11,CYBB,DEFB1,GNLY,HCP5,HLA-B,HLA-G,HP,IL12A,IL18RAP,LILRB2,LILRB3,LSP1,LY96,MGLL,MICB,MNDA,MX1,NCF1,NCF2,NMI,NOD2,PRF1,PTAFR,PTPRC,RIPK2,RNASE6,RSAD2,S100A8,S100A9,STAB1,TCIRG1,TGFB1,TLR3,TNFRSF1A,TNIP1,TYROBP,WAS,CEBPB,ELF3,SP140,ANKRD1,BCL2,CCL22,EREG,IL1A,KLRC4,TIAL1,FOS,ZNF148	2.7478e-13
miR-181a-2*	88	1269	24	I_KAPPAB_KINASE_NF_KAPPAB_CASCADE	8.60558e-06	APOL3,BCL10,BCL3,CASP1,CD40,FASLG,HMOX1,IRAK1,LGALS9,MYD88,NOD2,RHOH,RIPK2,SECTM1,SQSTM1,TICAM1,TNFAIP3,TNFRSF1A,TNFSF10,TRADD,ZDHHC17,FKBP1A,MAP3K3,PTPLAD1	0.000473307
miR-181a-2*	128	1269	24	BEHAVIOR	0.00357362	C5AR1,CCL2,CCL5,CCR5,CMKLR1,CXCL10,CXCL11,DEFB1,DOCK2,FPR1,FYN,ITGB2,KLK8,NOVA1,NPY,PLAUR,PTAFR,SLIT2,CCL22,HRAS,MAP2K1,MAPK1,MAPK14,RALA	0.0491373
miR-181a-2*	171	1269	41	REGULATION_OF_SIGNAL_TRANSDUCTION	3.13655e-07	ACVR2B,APOL3,BCL10,CASP1,CD40,CDKN1C,FASLG,HCLS1,HMOX1,IL12A,LGALS9,LYN,MAPK8IP1,MDFIC,MYD88,NOD2,PTPRC,RGS12,RHOH,RIPK2,SECTM1,SMURF1,SQSTM1,TAOK3,TGFB1,TICAM1,TNFAIP3,TNFRSF1A,TNFSF10,TRADD,ZDHHC17,ARF6,EREG,FKBP1A,HIPK2,MAP3K3,NLK,NOTCH2,RGS16,RGS5,SMAD2	3.20857e-05
miR-181a-2*	558	1269	85	NEGATIVE_REGULATION_OF_CELLULAR_PROCESS	0.000273969	AIF1,ANXA1,ARHGDIB,BCL10,BCL2A1,BCL3,BIRC3,BMP7,CCL2,CD33,CD74,CDKN1C,CDKN2C,CLN3,COL18A1,CUL3,DDAH2,DHCR24,FTH1,GCK,GPNMB,HSPB1,HTATIP2,IFITM1,IL2RB,ILF3,KHDRBS1,KLK8,LST1,MCL1,NBN,PAIP2B,PML,PTPRC,RARRES1,RARRES3,RHOH,S100A11,SIRPG,SMURF1,TAOK3,TGFB1,TGFBI,TIMP1,TNFAIP3,TNFAIP8,TP53BP2,WARS,WWP1,YWHAH,ID4,SPI1,IRF8,IRF2,IRF7,STAT3,ZBTB16,GLI2,ZNF423,KLF12,ZNF177,ARF6,ATP8B1,BCL2,BRCA1,CAPRIN2,C…	0.00664778
miR-181a-2*	80	1269	21	LOCOMOTORY_BEHAVIOR	5.74971e-05	C5AR1,CCL2,CCL5,CCR5,CMKLR1,CXCL10,CXCL11,DEFB1,DOCK2,FPR1,ITGB2,NOVA1,PLAUR,PTAFR,SLIT2,CCL22,HRAS,MAP2K1,MAPK1,MAPK14,RALA	0.00199976
miR-181a-2*	379	1269	65	REGULATION_OF_DEVELOPMENTAL_PROCESS	4.76038e-05	ABL1,ANXA1,BCL10,BCL2A1,BCL3,BIRC3,BTK,CASP4,CCL2,CD2,CD38,CD74,CDKN2C,CLN3,CUL3,DDAH2,DHCR24,FASLG,HSPB1,HTATIP2,IFI16,IL12A,IL2RB,KLK8,MCL1,MX1,NPR1,PMAIP1,PML,PTPRC,PYCARD,SFN,SLIT2,SRGN,STAB1,STK17B,TGFB1,TIA1,TLR2,TNFAIP8,TNFSF10,TP53BP2,TRADD,YWHAH,SPI1,RUNX1,ZBTB16,BCL2,BCL2L11,BRCA1,CBX4,CDKN1B,CUL5,EREG,HSP90B1,IL1A,MADD,MAP3K10,MAPK1,MKL2,NOTCH1,NOTCH2,TIAL1,ETS1,NANOG	0.00196366
miR-181a-2*	567	1269	82	RNA_BIOSYNTHETIC_PROCESS	0.00170299	ABL1,APEX1,BCL10,BMP6,EPAS1,HCLS1,HTATIP2,ILF3,JMJD1C,MDFIC,NMI,PIR,RPS6KA4,SMARCA1,SMARCD1,SOD2,SQSTM1,TGFB1,TNFRSF1A,TRIM22,TFAP2C,TCF3,SREBF1,AHR,MYCN,ID4,TCF4,CEBPB,CEBPD,SPI1,EHF,ELF3,NR3C1,SOX12,HMGA2,IRF1,IRF8,IRF2,IRF7,RUNX1,SP100,STAT3,MAFF,ZBTB16,GLI2,KLF12,ZNF177,MTF1,TRPS1,BRCA1,CARM1,CCNK,COPS2,EREG,MKL2,NOTCH2,RSF1,SIRT1,TAF2,TIAL1,TMF1,AFF4,ARID1A,TWIST1,SOX5,HMGB2,NKX3-2,NANOG,CDX…	0.0266293
miR-181a-2*	22	1269	9	MESODERM_DEVELOPMENT	0.000216455	BTK,HCK,MEST,SECTM1,SLIT2,IKZF1,TCF21,SMAD2,SNAI2	0.00558048
miR-181a-2*	67	1269	18	POSITIVE_REGULATION_OF_I_KAPPAB_KINASE_NF_KAPPAB_CASCADE	0.000138572	APOL3,BCL10,CASP1,CD40,FASLG,HMOX1,LGALS9,MYD88,NOD2,RIPK2,SECTM1,TICAM1,TNFRSF1A,TNFSF10,TRADD,ZDHHC17,FKBP1A,MAP3K3	0.00408293
miR-181a-2*	902	1269	122	MULTICELLULAR_ORGANISMAL_DEVELOPMENT	0.00190486	ACVR2B,APOL2,ARHGDIB,BCL10,BST1,BTK,CCL2,CD3D,CMKLR1,COL18A1,CSF1,CSF1R,CXCL10,DHCR24,EFNB3,ELN,EPHB4,FGF17,FGFR1,GCLM,GPR65,HCCS,HCK,HCLS1,HTATIP2,IFI16,IL6R,ITGAX,KALRN,KLK7,KLK8,KRT19,KRT6A,LMO2,LST1,LYN,MBNL1,MCL1,MEF2C,MEST,MTM1,MYH6,MYL6B,NELL1,NPR1,NTF3,OSTF1,PCP4,PML,PTCH1,PTPRC,SECTM1,SLIT1,SLIT2,SLIT3,SMARCA1,SMURF1,SRGN,STAB1,TGFB1,TMEM176B,TPP1,TRO,WAS,YWHAH,JARID2,ARNT2,SPI1,EHF,ELF3…	0.0280627
miR-181a-2*	128	1269	26	ORGAN_MORPHOGENESIS	0.00074426	CCL2,COL18A1,ELN,EPHB4,HCCS,HTATIP2,ITGAX,MYH6,NPR1,PML,PTCH1,STAB1,TGFB1,TMEM176B,RUNX1,GLI2,EREG,HRAS,NOTCH2,NRP1,SPRY2,STX2,HEY2,SIX6,PROX1,TBX4	0.0153504
miR-181a-2*	113	1269	29	INFLAMMATORY_RESPONSE	3.92487e-06	ADORA3,AIF1,ALOX5AP,ANXA1,APOL3,C2,C3AR1,CCL4,CCL5,CCR1,CCR5,CD40,CXCL10,CXCL11,CYBB,IL18RAP,MGLL,NMI,PTAFR,RIPK2,S100A8,S100A9,TGFB1,TNFRSF1A,CEBPB,ELF3,CCL22,IL1A,FOS	0.000294365
miR-181a-2*	673	1269	103	REGULATION_OF_CELLULAR_METABOLIC_PROCESS	5.17233e-05	ABL1,ACVR2B,BCL10,BCL3,BMP6,BMP7,CD80,CDKN2C,DDX25,EIF1B,EIF3F,EPAS1,GCK,HCLS1,HSPB1,HTATIP2,IL12A,ILF3,ITGB2,JMJD1C,KHDRBS1,LTBP4,LYN,MDFIC,NBN,NOD2,PAIP2B,PFKM,PML,PYCARD,RPS6KA4,S100A11,SMARCA1,SMARCD1,SOD2,SQSTM1,TGFB1,TIMP1,TLR3,TNFRSF1A,TPP1,TRIM22,WWP1,YWHAH,TFAP2C,TCF3,SREBF1,AHR,MYCN,ID4,ARNT2,TCF4,SPI1,EHF,SOX12,HMGA2,IRF8,IRF2,IRF7,RUNX1,SP100,STAT3,ZBTB16,GLI2,ZNF423,KLF12,ZNF177,MTF1…	0.00199976
miR-181a-2*	261	1269	47	RESPONSE_TO_CHEMICAL_STIMULUS	0.00016246	BCL10,C5AR1,CCL2,CCL5,CCR5,CLEC7A,CMKLR1,CXCL10,CXCL11,DEFB1,DGKD,DHCR24,DOCK2,FPR1,GCK,GCLM,GLRX2,GPX3,HCLS1,HERPUD1,HSPB1,ITGB2,KRT19,LYN,MVP,NDRG1,NOD2,NQO1,PLAUR,PMAIP1,PTAFR,RTP4,SLIT2,SOD2,STIM1,TNNT2,AHR,MTF1,ABCG2,BCL2,BRCA1,CCL22,HRAS,MAP2K1,MAPK1,MAPK14,RALA	0.00446766
miR-181a-2*	575	1269	91	REGULATION_OF_GENE_EXPRESSION	4.07879e-05	ABL1,ACVR2B,BCL10,BCL3,BMP6,BMP7,CDK4,DDX25,DNMT3A,EIF1B,EIF3F,EPAS1,H2AFY2,HCLS1,HSPB1,HTATIP2,IL2RB,ILF3,JMJD1C,KHDRBS1,MDFIC,NOD2,PAIP2B,PML,PYCARD,RPS6KA4,SMARCA1,SMARCD1,SOD2,SQSTM1,TGFB1,TLR3,TNFRSF1A,TRIM22,WWP1,YWHAH,TFAP2C,TCF3,SREBF1,AHR,MYCN,ID4,ARNT2,TCF4,SPI1,EHF,SOX12,HMGA2,IRF8,IRF2,IRF7,RUNX1,SP100,STAT3,ZBTB16,GLI2,ZNF423,KLF12,ZNF177,MTF1,ATP8B1,BRCA1,CARM1,EREG,H2AFY,METAP1,MKL…	0.00186945
miR-181a-2*	192	1269	37	POSITIVE_REGULATION_OF_DEVELOPMENTAL_PROCESS	0.000198142	ABL1,BCL3,BTK,CASP4,CD2,CD38,CDKN2C,CUL3,FASLG,HTATIP2,IFI16,IL12A,MX1,PMAIP1,PML,PTPRC,PYCARD,SFN,SLIT2,STK17B,TGFB1,TIA1,TLR2,TNFSF10,TP53BP2,TRADD,RUNX1,BCL2L11,BRCA1,CDKN1B,CUL5,MAP3K10,MAPK1,MKL2,NOTCH2,TIAL1,ETS1	0.00527312
miR-181a-2*	207	1269	57	IMMUNE_RESPONSE	4.5608e-12	AIM2,APOBEC3G,ARHGDIB,BCL10,BST1,C2,C5AR1,CCL2,CCL4,CCL5,CCR1,CCR5,CD74,CD86,CMKLR1,CTSS,CTSW,DEFB1,FCGR1A,FCGR2B,FCGR3B,FTH1,FYB,FYN,GBP2,GPR65,GZMA,IGSF6,IL12A,IL15,IL2RG,IL4R,IL6R,LAT2,LCP2,LILRB2,LY86,PSMB10,PTAFR,PTPRC,RGS1,RSAD2,SECTM1,TAPBP,TGFB1,TNFRSF14,TREM2,TRIM22,WAS,XBP1,CEBPB,IRF8,BCL2,CCL22,CHST4,EREG,ETS1	1.25422e-09
miR-181a-2*	197	1269	36	POSITIVE_REGULATION_OF_METABOLIC_PROCESS	0.000686147	BCL10,BCL3,BMP6,BMP7,CD80,EPAS1,GCK,HCLS1,IL12A,ILF3,LYN,MDFIC,PIGA,SMARCA1,SMARCD1,SQSTM1,TGFB1,TLR3,TNFRSF1A,TPP1,YWHAH,TCF3,ARNT2,TCF4,SPI1,EHF,RUNX1,GLI2,ZNF423,ARF6,BRCA1,EREG,MKL2,RSF1,ARID1A,SMAD2	0.0148966
miR-181a-2*	97	1269	22	RESPONSE_TO_BIOTIC_STIMULUS	0.000387206	APOBEC3G,BCL10,BCL3,CCL4,CCL5,FGR,HERPUD1,HSPB1,IFNAR2,IL12A,ISG20,LILRB1,NOD2,PTPRC,RSAD2,SLC11A1,STAB1,TLR3,TRIM22,IRF7,BCL2,CCL22	0.00912699
miR-181a-2*	237	1269	54	PROTEIN_KINASE_CASCADE	2.85143e-08	APOL3,BCL10,BCL3,C5AR1,CASP1,CCL2,CD40,DUSP10,FASLG,FGFR1,FPR1,FYB,FYN,HCLS1,HMOX1,IFNAR2,IL12A,IRAK1,LGALS9,LYN,MAPK13,MAPK8IP1,MDFIC,MYD88,NMI,NOD2,RHOH,RIPK2,RPS6KA4,SECTM1,SPRED2,SQSTM1,STK17B,TAOK3,TICAM1,TNFAIP3,TNFRSF1A,TNFSF10,TRADD,ZDHHC17,STAT3,DUSP6,FKBP1A,GADD45G,HIPK2,MADD,MAP3K10,MAP3K3,MAP4K4,MAPK14,NLK,PTPLAD1,SRPK2,WNK1	5.88108e-06
miR-181a-2*	406	1269	63	REGULATION_OF_TRANSCRIPTIONDNA_DEPENDENT	0.00102625	ABL1,BCL10,BMP6,EPAS1,HCLS1,HTATIP2,ILF3,JMJD1C,MDFIC,RPS6KA4,SMARCA1,SMARCD1,SOD2,SQSTM1,TGFB1,TNFRSF1A,TRIM22,TFAP2C,TCF3,SREBF1,AHR,MYCN,ID4,TCF4,SPI1,EHF,SOX12,HMGA2,IRF8,IRF2,IRF7,RUNX1,SP100,STAT3,ZBTB16,GLI2,KLF12,ZNF177,MTF1,BRCA1,CARM1,MKL2,NOTCH2,RSF1,SIRT1,TIAL1,TMF1,ARID1A,TWIST1,HMGB2,NANOG,PBX3,SMAD2,NFYB,NR6A1,TEAD4,FOS,SNAI2,ZNF148,ZNF35,ZNF136,ZNF350,GATA6	0.0188147
miR-181a-2*	64	1269	20	RESPONSE_TO_OTHER_ORGANISM	5.10379e-06	APOBEC3G,BCL10,BCL3,CCL4,CCL5,FGR,IFNAR2,IL12A,ISG20,LILRB1,NOD2,PTPRC,RSAD2,SLC11A1,STAB1,TLR3,TRIM22,IRF7,BCL2,CCL22	0.000350885
miR-181a-2*	157	1269	29	NEGATIVE_REGULATION_OF_TRANSCRIPTION	0.00184126	BCL3,ILF3,KHDRBS1,PML,TGFB1,WWP1,ID4,SPI1,IRF8,IRF2,IRF7,STAT3,ZBTB16,GLI2,ZNF423,KLF12,ZNF177,ATP8B1,BRCA1,EREG,RSF1,SIRT1,TWIST1,SMAD2,NR6A1,SNAI2,ZNF148,ZNF136,ZNF350	0.027952
miR-181a-2*	15	1269	6	DNA_DAMAGE_RESPONSESIGNAL_TRANSDUCTION_RESULTING_IN_INDUCTION_OF_APOPTOSIS	0.00292551	ABL1,BCL3,IFI16,PML,SFN,BRCA1	0.0409076
miR-181a-2*	453	1269	68	CELL_PROLIFERATION_GO_0008283	0.00160695	AIF1,APPL2,CBFA2T2,CD33,CD74,CD86,CDK4,CDKN1C,CDKN2C,COL18A1,CSF1,CSF1R,CUL3,CXCL10,DCTN2,ELN,EPHB4,FSCN1,FTH1,GPNMB,HCLS1,IFITM1,IL15,IL15RA,IL6R,ISG20,KHDRBS1,KLK8,LAMP3,LST1,LY86,LYN,NAP1L1,NPY,OSMR,PTCH1,PTPRC,RARRES1,RARRES3,RHOG,S100A11,SFN,SIRPG,TCIRG1,TGFBI,TIMP1,WARS,EHF,IRF2,GLI2,BMPR2,BRCA1,CUL5,EPS15,EPS8,EREG,IL1A,KIF2C,NOTCH2,NRP1,PDAP1,PDGFRA,TGFBR1,TSHR,ZFP36L2,ETS1,NANOG,NR6A1	0.0261811
miR-181a-2*	288	1269	73	IMMUNE_SYSTEM_PROCESS	4.24216e-13	AIM2,APOBEC3G,ARHGDIB,BCL10,BST1,C2,C5AR1,CCL2,CCL4,CCL5,CCR1,CCR5,CD2,CD3D,CD74,CD86,CLEC7A,CMKLR1,CSF1,CTSS,CTSW,DEFB1,DOCK2,FCGR1A,FCGR2B,FCGR3B,FTH1,FYB,FYN,GBP2,GPR65,GZMA,HCLS1,IFI16,IGSF6,IL12A,IL15,IL2RG,IL4R,IL6R,ITGB2,LAT2,LCP2,LILRB2,LST1,LY86,LYN,PSMB10,PTAFR,PTPRC,RGS1,RSAD2,SECTM1,SIRPG,TAPBP,TGFB1,TNFRSF14,TREM2,TRIM22,WAS,XBP1,CEBPB,SPI1,IRF8,RUNX1,ZBTB16,BCL2,CCL22,CD4,CHST4,EREG…	1.74989e-10
miR-181a-2*	879	1269	119	ANATOMICAL_STRUCTURE_DEVELOPMENT	0.00209151	BCL10,BTK,CAP2,CCL2,CCL4,CD3D,CMKLR1,COL18A1,CSF1,CXCL10,DHCR24,EFNB3,ELN,EPHB4,EYA4,FBN2,FGF17,FGFR1,FZD2,GCLM,GPC3,HCCS,HCK,HCLS1,HTATIP2,IFI16,ITGAX,KALRN,KLK7,KLK8,KRT19,KRT6A,LST1,LYN,MBNL1,MEF2C,MEST,MTM1,MYH6,MYL6B,NELL1,NOTCH3,NPR1,NTF3,OSTF1,PCP4,PML,PTCH1,PTPRC,SECTM1,SLIT1,SLIT2,SLIT3,SMARCA1,SMURF1,SRGN,STAB1,TGFB1,TH,THBS4,TMEM176B,TPP1,WAS,WNT11,YWHAH,JARID2,ARNT2,SPI1,EHF,ELF3,SOX1…	0.0297499
miR-181a-2*	660	1269	99	TRANSCRIPTION	0.000156809	ABL1,ACVR2B,APEX1,APOBEC3G,BCL10,BCL3,BMP6,BMP7,EPAS1,HCLS1,HTATIP2,ILF3,JMJD1C,KHDRBS1,MDFIC,NMI,NOD2,PIR,PML,PYCARD,RNPS1,RPS6KA4,SMARCA1,SMARCD1,SOD2,SQSTM1,TGFB1,TNFRSF1A,TRIM22,WWP1,YWHAH,TFAP2C,TCF3,SREBF1,AHR,MYCN,ID4,ARNT2,TCF4,CEBPB,CEBPD,SPI1,EHF,ELF3,NR3C1,SOX12,HMGA2,IRF1,IRF8,IRF2,IRF7,RUNX1,SP100,STAT3,MAFF,ZBTB16,GLI2,ZNF423,KLF12,ZNF177,MTF1,TRPS1,ATP8B1,BRCA1,CARM1,CCNK,COPS2,ERE…	0.00446093
miR-181a-2*	193	1269	35	POSITIVE_REGULATION_OF_CELLULAR_METABOLIC_PROCESS	0.000932037	BCL10,BCL3,BMP6,BMP7,CD80,EPAS1,GCK,HCLS1,IL12A,ILF3,LYN,MDFIC,SMARCA1,SMARCD1,SQSTM1,TGFB1,TLR3,TNFRSF1A,TPP1,YWHAH,TCF3,ARNT2,TCF4,SPI1,EHF,RUNX1,GLI2,ZNF423,ARF6,BRCA1,EREG,MKL2,RSF1,ARID1A,SMAD2	0.017776
miR-181a-2*	589	1269	103	POSITIVE_REGULATION_OF_BIOLOGICAL_PROCESS	1.11011e-07	ABL1,ACVR2B,APOL3,BCL10,BCL3,BMP6,BMP7,BTK,C2,CASP1,CASP4,CD2,CD38,CD40,CD80,CD86,CDK4,CDKN1C,CDKN2C,CSF1,CUL3,CXCL10,EPAS1,FASLG,FYN,GCK,HCLS1,HMOX1,HTATIP2,IFI16,IL12A,IL15,ILF3,LAT2,LGALS9,LYN,MDFIC,MX1,MYD88,NAP1L1,NOD2,NPY,PIGA,PMAIP1,PML,PTPRC,PYCARD,RHOG,RIPK2,SECTM1,SFN,SIRPG,SLIT2,SMARCA1,SMARCD1,SQSTM1,STIM1,STK17B,TAOK3,TCIRG1,TGFB1,TIA1,TICAM1,TIMP1,TLR2,TLR3,TNFRSF1A,TNFSF10,TP53BP2,…	1.5264e-05
miR-181a-2*	269	1269	52	RESPONSE_TO_EXTERNAL_STIMULUS	1.01346e-05	ADM,ADORA3,AIF1,ALOX5AP,ANXA1,APOL3,C2,C3AR1,C5AR1,CCL2,CCL4,CCL5,CCR1,CCR5,CD40,CMKLR1,CXCL10,CXCL11,CYBB,DEFB1,DOCK2,F8,FPR1,IL18RAP,ITGB2,KLK8,MGLL,NMI,NOD2,NPY,PLAUR,PTAFR,RIPK2,S100A8,S100A9,SLIT2,TGFB1,TNFRSF1A,WAS,SREBF1,CEBPB,ELF3,CCL22,EREG,HRAS,IL1A,LMAN1,MAP2K1,MAPK1,MAPK14,RALA,FOS	0.000491824
miR-181a-2*	683	1269	104	REGULATION_OF_METABOLIC_PROCESS	5.85548e-05	ABL1,ACVR2B,BCL10,BCL3,BMP6,BMP7,CD80,CDKN2C,DDX25,EIF1B,EIF3F,EPAS1,GCK,HCLS1,HSPB1,HTATIP2,IL12A,ILF3,ITGB2,JMJD1C,KHDRBS1,LTBP4,LYN,MDFIC,NBN,NOD2,PAIP2B,PFKM,PIGA,PML,PYCARD,RPS6KA4,S100A11,SMARCA1,SMARCD1,SOD2,SQSTM1,TGFB1,TIMP1,TLR3,TNFRSF1A,TPP1,TRIM22,WWP1,YWHAH,TFAP2C,TCF3,SREBF1,AHR,MYCN,ID4,ARNT2,TCF4,SPI1,EHF,SOX12,HMGA2,IRF8,IRF2,IRF7,RUNX1,SP100,STAT3,ZBTB16,GLI2,ZNF423,KLF12,ZNF177…	0.00199976
miR-181a-2*	529	1269	83	REGULATION_OF_NUCLEOBASENUCLEOSIDENUCLEOTIDE_AND_NUCLEIC_ACID_METABOLIC_PROCESS	0.000119828	ABL1,ACVR2B,BCL10,BCL3,BMP6,BMP7,EPAS1,HCLS1,HTATIP2,ILF3,JMJD1C,KHDRBS1,MDFIC,NBN,NOD2,PML,PYCARD,RPS6KA4,S100A11,SMARCA1,SMARCD1,SOD2,SQSTM1,TGFB1,TNFRSF1A,TRIM22,WWP1,YWHAH,TFAP2C,TCF3,SREBF1,AHR,MYCN,ID4,ARNT2,TCF4,SPI1,EHF,SOX12,HMGA2,IRF8,IRF2,IRF7,RUNX1,SP100,STAT3,ZBTB16,GLI2,ZNF423,KLF12,ZNF177,MTF1,ATP8B1,BRCA1,CARM1,EREG,KPNA1,MKL2,NOTCH2,PABPC1,PRDX3,RSF1,SIRT1,TGFBR1,TGFBRAP1,TIAL1,T…	0.00366143
miR-181a-2*	411	1269	64	REGULATION_OF_RNA_METABOLIC_PROCESS	0.00085703	ABL1,BCL10,BMP6,EPAS1,HCLS1,HTATIP2,ILF3,JMJD1C,MDFIC,RPS6KA4,SMARCA1,SMARCD1,SOD2,SQSTM1,TGFB1,TNFRSF1A,TRIM22,TFAP2C,TCF3,SREBF1,AHR,MYCN,ID4,TCF4,SPI1,EHF,SOX12,HMGA2,IRF8,IRF2,IRF7,RUNX1,SP100,STAT3,ZBTB16,GLI2,KLF12,ZNF177,MTF1,BRCA1,CARM1,MKL2,NOTCH2,PABPC1,RSF1,SIRT1,TIAL1,TMF1,ARID1A,TWIST1,HMGB2,NANOG,PBX3,SMAD2,NFYB,NR6A1,TEAD4,FOS,SNAI2,ZNF148,ZNF35,ZNF136,ZNF350,GATA6	0.0168345
miR-181a-2*	168	1269	35	RESPONSE_TO_WOUNDING	5.79636e-05	ADM,ADORA3,AIF1,ALOX5AP,ANXA1,APOL3,C2,C3AR1,CCL4,CCL5,CCR1,CCR5,CD40,CXCL10,CXCL11,CYBB,F8,IL18RAP,KLK8,MGLL,NMI,PTAFR,RIPK2,S100A8,S100A9,TGFB1,TNFRSF1A,WAS,CEBPB,ELF3,CCL22,EREG,IL1A,LMAN1,FOS	0.00199976
miR-181a-2*	557	1269	97	POSITIVE_REGULATION_OF_CELLULAR_PROCESS	3.23361e-07	ABL1,ACVR2B,APOL3,BCL10,BCL3,BMP6,BMP7,BTK,CASP1,CASP4,CD2,CD38,CD40,CD80,CD86,CDK4,CDKN1C,CDKN2C,CSF1,CUL3,CXCL10,EPAS1,FASLG,GCK,HCLS1,HMOX1,HTATIP2,IFI16,IL12A,IL15,ILF3,LGALS9,LYN,MDFIC,MX1,MYD88,NAP1L1,NOD2,PMAIP1,PML,PTPRC,PYCARD,RHOG,RIPK2,SECTM1,SFN,SIRPG,SLIT2,SMARCA1,SMARCD1,SQSTM1,STIM1,STK17B,TAOK3,TCIRG1,TGFB1,TIA1,TICAM1,TIMP1,TLR2,TLR3,TNFRSF1A,TNFSF10,TP53BP2,TPP1,TRADD,YWHAH,ZDHH…	3.20857e-05
miR-181a-2*	41	1269	12	TRANSMEMBRANE_RECEPTOR_PROTEIN_SERINE_THREONINE_KINASE_SIGNALING_PATHWAY	0.000767617	ACVR2B,BMPR1A,CDKN1C,FMOD,SMURF1,TGFB1,BMPR2,HIPK2,TGFBR1,TGFBR3,TGFBRAP1,SMAD2	0.015446
miR-181a-2*	583	1269	91	NEGATIVE_REGULATION_OF_BIOLOGICAL_PROCESS	6.88477e-05	AIF1,ANXA1,APOBEC3G,ARHGDIB,BCL10,BCL2A1,BCL3,BIRC3,BMP7,CCL2,CD33,CD74,CDKN1C,CDKN2C,CLN3,COL18A1,CUL3,DDAH2,DHCR24,FTH1,GCK,GPNMB,HSPB1,HTATIP2,IFITM1,IL2RB,ILF3,KHDRBS1,KLK8,LST1,MCL1,NBN,NPR1,PAIP2B,PML,PTCH1,PTPRC,RARRES1,RARRES3,RHOH,S100A11,SIRPG,SMURF1,SRGN,STAB1,TAOK3,TGFB1,TGFBI,TIMP1,TNFAIP3,TNFAIP8,TNIP1,TP53BP2,WARS,WWP1,YWHAH,ID4,SPI1,IRF8,IRF2,IRF7,STAT3,ZBTB16,GLI2,ZNF423,KLF12,ZN…	0.00218459
miR-181a-2*	305	1269	51	REGULATION_OF_APOPTOSIS	0.000557797	ABL1,ANXA1,BCL10,BCL2A1,BCL3,BIRC3,BTK,CASP4,CCL2,CD2,CD38,CD74,CDKN2C,CLN3,CUL3,DDAH2,DHCR24,FASLG,HSPB1,HTATIP2,IFI16,IL12A,IL2RB,MCL1,MX1,PMAIP1,PML,PTPRC,PYCARD,SFN,STK17B,TGFB1,TIA1,TLR2,TNFAIP8,TNFSF10,TP53BP2,TRADD,BCL2,BCL2L11,BRCA1,CBX4,CDKN1B,CUL5,HSP90B1,IL1A,MADD,MAP3K10,MAPK1,NOTCH2,TIAL1	0.0127829
miR-181a-2*	306	1269	51	REGULATION_OF_PROGRAMMED_CELL_DEATH	0.00060273	ABL1,ANXA1,BCL10,BCL2A1,BCL3,BIRC3,BTK,CASP4,CCL2,CD2,CD38,CD74,CDKN2C,CLN3,CUL3,DDAH2,DHCR24,FASLG,HSPB1,HTATIP2,IFI16,IL12A,IL2RB,MCL1,MX1,PMAIP1,PML,PTPRC,PYCARD,SFN,STK17B,TGFB1,TIA1,TLR2,TNFAIP8,TNFSF10,TP53BP2,TRADD,BCL2,BCL2L11,BRCA1,CBX4,CDKN1B,CUL5,HSP90B1,IL1A,MADD,MAP3K10,MAPK1,NOTCH2,TIAL1	0.0134392
miR-181a-2*	502	1269	78	ORGAN_DEVELOPMENT	0.000261127	BTK,CCL2,CD3D,CMKLR1,COL18A1,CSF1,CXCL10,DHCR24,ELN,EPHB4,FGFR1,HCCS,HCK,HCLS1,HTATIP2,IFI16,ITGAX,KLK7,KLK8,KRT19,KRT6A,LYN,MBNL1,MEF2C,MEST,MTM1,MYH6,MYL6B,NPR1,OSTF1,PML,PTCH1,PTPRC,SECTM1,SLIT1,SLIT2,SMARCA1,SMURF1,SRGN,STAB1,TGFB1,TMEM176B,WAS,SPI1,ELF3,VAX2,SIX1,RUNX1,ZBTB16,GLI2,IKZF1,TRPS1,CD4,EREG,HRAS,HSD17B3,LAMA3,MKL2,NOTCH1,NOTCH2,NRP1,RPS6KA3,SPRY2,STX2,TNFRSF11B,TCF21,TWIST1,HEY2,E…	0.00652817
miR-181a-2*	564	1269	93	INTRACELLULAR_SIGNALING_CASCADE	6.31585e-06	ABL1,ADORA3,APOL3,ARHGDIB,BCL10,BCL3,BTK,C5AR1,CAP2,CASP1,CCL2,CCR1,CD40,CLEC7A,DDAH2,DUSP10,EFS,FASLG,FGFR1,FPR1,FYB,FYN,GNA15,GZMA,GZMB,HCLS1,HMOX1,IFI16,IFNAR2,IL12A,IRAK1,KALRN,LAT2,LGALS9,LYN,MAPK13,MAPK8IP1,MCL1,MDFIC,MYD88,NBN,NMI,NOD2,NPY,P2RY6,PMAIP1,PML,PTAFR,RGS1,RHOG,RHOH,RIPK2,RPS6KA4,RRAS,SECTM1,SFN,SIRPG,SPRED2,SQSTM1,STK17B,STMN1,TAOK3,TICAM1,TNFAIP3,TNFRSF1A,TNFSF10,TRADD,TYROBP,…	0.000400813
miR-181a-2*	488	1269	79	REGULATION_OF_TRANSCRIPTION	6.05987e-05	ABL1,ACVR2B,BCL10,BCL3,BMP6,BMP7,EPAS1,HCLS1,HTATIP2,ILF3,JMJD1C,KHDRBS1,MDFIC,NOD2,PML,PYCARD,RPS6KA4,SMARCA1,SMARCD1,SOD2,SQSTM1,TGFB1,TNFRSF1A,TRIM22,WWP1,YWHAH,TFAP2C,TCF3,SREBF1,AHR,MYCN,ID4,ARNT2,TCF4,SPI1,EHF,SOX12,HMGA2,IRF8,IRF2,IRF7,RUNX1,SP100,STAT3,ZBTB16,GLI2,ZNF423,KLF12,ZNF177,MTF1,ATP8B1,BRCA1,CARM1,EREG,MKL2,NOTCH2,PRDX3,RSF1,SIRT1,TGFBR1,TGFBRAP1,TIAL1,TMF1,ARID1A,TWIST1,HMGB2,N…	0.00199976
miR-181a-2*	52	1269	18	CELLULAR_DEFENSE_RESPONSE	2.93444e-06	C5AR1,CCL5,CCR5,CLEC5A,GNLY,HLA-G,LILRB2,LSP1,LY96,MICB,MNDA,NCF1,NCF2,PRF1,TCIRG1,TYROBP,KLRC4,ZNF148	0.000242091
miR-181a-2*	121	1269	25	POSITIVE_REGULATION_OF_TRANSCRIPTION	0.000718795	BCL10,BCL3,BMP6,BMP7,EPAS1,ILF3,MDFIC,SMARCA1,SMARCD1,SQSTM1,TGFB1,TNFRSF1A,YWHAH,TCF3,ARNT2,TCF4,SPI1,EHF,RUNX1,GLI2,ZNF423,MKL2,RSF1,ARID1A,SMAD2	0.0152053
miR-181a-2*	383	1269	60	APOPTOSIS_GO	0.0010568	ABL1,ANXA1,BCL10,BCL2A1,BCL3,BIRC3,BTK,CASP4,CCL2,CD14,CD2,CD38,CD74,CDKN2C,CIB1,CLN3,CUL3,DDAH2,DHCR24,FASLG,GPR65,GZMA,GZMB,HSPB1,HTATIP2,IFI16,IL12A,IL2RB,LY86,MCL1,MX1,NFKBIA,PMAIP1,PML,PTPRC,PYCARD,SFN,SRGN,STK17B,TGFB1,TIA1,TLR2,TNFAIP8,TNFSF10,TP53BP2,TRADD,AHR,BCL2,BCL2L11,BRCA1,CBX4,CDKN1B,CUL5,HSP90B1,IL1A,MADD,MAP3K10,MAPK1,NOTCH2,TIAL1	0.0189534
miR-181a-2*	72	1269	21	REGULATION_OF_I_KAPPAB_KINASE_NF_KAPPAB_CASCADE	1.00306e-05	APOL3,BCL10,CASP1,CD40,FASLG,HMOX1,LGALS9,MYD88,NOD2,RHOH,RIPK2,SECTM1,SQSTM1,TICAM1,TNFAIP3,TNFRSF1A,TNFSF10,TRADD,ZDHHC17,FKBP1A,MAP3K3	0.000491824
miR-181a-2*	23	1269	8	INDUCTION_OF_APOPTOSIS_BY_INTRACELLULAR_SIGNALS	0.00171073	ABL1,BCL3,CUL3,IFI16,PML,SFN,BRCA1,CUL5	0.0266293
miR-130a	589	892	70	POSITIVE_REGULATION_OF_BIOLOGICAL_PROCESS	4.7639e-05	ACVR2A,APOL3,BCL3,C2,CASP1,CCND2,CDK4,CDKN1C,CDKN2C,DAPK2,DIABLO,FYN,HTATIP2,IFI16,LDLRAP1,LGALS9,LYN,MMS19,MST1R,MYD88,NAP1L1,PGF,PML,PYCARD,SECTM1,SFN,SMNDC1,SOCS5,SQSTM1,STIM1,TARBP2,TIA1,TICAM1,TLR3,TNFRSF11A,TNFSF10,TP53BP2,TRADD,ARNT2,EHF,RUNX3,RUNX1,GLI2,ZNF423,ACVR1,ATF7IP,BTG1,CHEK2,CSF1,CUL3,DAPK1,EDN1,FGFR1OP,GJA1,HPRT1,IL18,MAPK1,NF2,PIGA,PRUNE2,SSR1,TGFB1,TGFBR1,TGFBR2,TLR6,TNFRSF10B…	0.0196511
miR-130a	557	892	66	POSITIVE_REGULATION_OF_CELLULAR_PROCESS	8.58654e-05	ACVR2A,APOL3,BCL3,CASP1,CCND2,CDK4,CDKN1C,CDKN2C,DAPK2,DIABLO,HTATIP2,IFI16,LDLRAP1,LGALS9,LYN,MMS19,MST1R,MYD88,NAP1L1,PGF,PML,PYCARD,SECTM1,SFN,SMNDC1,SOCS5,SQSTM1,STIM1,TIA1,TICAM1,TLR3,TNFRSF11A,TNFSF10,TP53BP2,TRADD,ARNT2,EHF,RUNX3,RUNX1,GLI2,ZNF423,ACVR1,ATF7IP,BTG1,CHEK2,CSF1,CUL3,DAPK1,EDN1,FGFR1OP,GJA1,HPRT1,IL18,MAPK1,NF2,PRUNE2,SSR1,TGFB1,TGFBR1,TGFBR2,TLR6,TNFRSF10B,TPP1,UBB,PPARG,PPA…	0.023613
miR-130a	41	892	12	TRANSMEMBRANE_RECEPTOR_PROTEIN_SERINE_THREONINE_KINASE_SIGNALING_PATHWAY	2.68021e-05	ACVR2A,BMPR1A,CDKN1C,ACVR1,BMPR2,LEFTY1,TGFB1,TGFBR1,ZFYVE9,SMAD5,SMAD4,KLF10	0.0196511
miR-20a	96	1347	24	POSITIVE_REGULATION_OF_SIGNAL_TRANSDUCTION	0.000107985	APOL3,CASP1,ECM1,HMOX1,LGALS1,LYN,MYD88,PTPRC,SECTM1,TAOK3,TMEM9B,TNFRSF1A,TNFSF10,TRADD,TRIM38,ACVR1B,F2R,FLNA,GJA1,MAP3K3,RHOC,TNFRSF10B,TRAF3IP2,TSPAN6	0.0223502
miR-20a	88	1347	22	I_KAPPAB_KINASE_NF_KAPPAB_CASCADE	0.000206031	APOL3,CASP1,ECM1,HMOX1,LGALS1,MYD88,SECTM1,SQSTM1,TMEM9B,TNFRSF1A,TNFSF10,TRADD,TRIM38,F2R,FLNA,GJA1,MAP3K3,PTPLAD1,RHOC,TNFRSF10B,TRAF3IP2,TSPAN6	0.0339951
miR-20a	67	1347	20	POSITIVE_REGULATION_OF_I_KAPPAB_KINASE_NF_KAPPAB_CASCADE	2.67695e-05	APOL3,CASP1,ECM1,HMOX1,LGALS1,MYD88,SECTM1,TMEM9B,TNFRSF1A,TNFSF10,TRADD,TRIM38,F2R,FLNA,GJA1,MAP3K3,RHOC,TNFRSF10B,TRAF3IP2,TSPAN6	0.0110424
miR-20a	564	1347	92	INTRACELLULAR_SIGNALING_CASCADE	0.000108364	ABCA1,ADAM9,ADORA3,APOL3,ARHGAP1,ARHGDIB,ATP6AP2,CAP1,CASP1,CASP7,CCR1,CHP,CLEC7A,CORO2A,DERL1,DUSP10,ECM1,EDNRA,GNA15,GUCY1A3,HMOX1,IFI16,IFNAR2,LGALS1,LYN,MAP3K5,MAPK8IP1,MYD88,NBN,P2RY6,PINK1,PML,RGS1,RPS6KA4,RRAS,SECTM1,SQSTM1,STK17B,STMN1,TAOK3,TMEM9B,TNFRSF1A,TNFSF10,TRADD,TRIM38,TYROBP,YWHAH,STAT3,AKAP11,ARFGEF2,CASP2,CYCS,DNM1L,DUSP2,DYRK2,F2R,F2RL3,FLNA,GABBR1,GJA1,GNAS,HIP1,IFNAR1,LIMK1…	0.0223502
miR-20a	72	1347	21	REGULATION_OF_I_KAPPAB_KINASE_NF_KAPPAB_CASCADE	2.50606e-05	APOL3,CASP1,ECM1,HMOX1,LGALS1,MYD88,SECTM1,SQSTM1,TMEM9B,TNFRSF1A,TNFSF10,TRADD,TRIM38,F2R,FLNA,GJA1,MAP3K3,RHOC,TNFRSF10B,TRAF3IP2,TSPAN6	0.0110424
miR-142-3p	351	1762	71	REGULATION_OF_BIOLOGICAL_QUALITY	0.00237454	ACVR1B,APOE,ATP1A2,ATP7B,BAK1,C3AR1,C5AR1,CAPG,CAPRIN2,CCL11,CCL13,CCL19,CCL2,CCL5,CCL7,CCR1,CCR2,CCR5,CCR7,CD36,CD52,CEL,CP,CXCL12,CXCL13,CXCR3,ENTPD1,F13A1,FTH1,FTL,GCH1,GNA15,GPX1,HCLS1,IL7,INHBA,LCK,LYN,MYH6,NCK1,NUPR1,PLCE1,PML,PTPRC,RENBP,SERPINE1,SERTAD2,SPHK1,STX12,TGFB1,TPP1,UBB,WAS,YWHAH,SPI1,FLI1,MAFB,AGTR2,C4BPB,CD55,CDKN1B,COPA,DLC1,DYRK3,GNAQ,IL6,NCK2,RPS19,SGMS1,SLC6A4,FOXO3	0.0244874
miR-142-3p	29	1762	11	POSITIVE_REGULATION_OF_TRANSLATION	0.0017297	BCL3,EBI3,LTB,TLR1,TLR3,TLR4,TLR6,TLR7,TLR8,IRF4,IL6	0.0190266
miR-142-3p	41	1762	21	RESPONSE_TO_VIRUS	3.70178e-08	APOBEC3F,APOBEC3G,BCL3,CCL11,CCL19,CCL4,CCL5,CXCL12,FGR,IFI44,IFNAR2,IFNGR1,IFNGR2,ISG20,LILRB1,PTPRC,RSAD2,TLR7,TLR8,TRIM22,IRF7	1.79645e-06
miR-142-3p	96	1762	36	POSITIVE_REGULATION_OF_SIGNAL_TRANSDUCTION	2.53798e-08	ACVR1B,ACVR2B,ADRB2,APOL3,CARD9,CASP1,CD27,CD40,ECM1,FASLG,HCLS1,HMOX1,IKBKE,LGALS1,LGALS9,LYN,MYD88,NOD2,PTPRC,RIPK2,SECTM1,TAOK3,TICAM1,TLR6,TNFRSF1A,TNFSF10,TRAT1,TSPAN6,ZDHHC17,LITAF,ECT2,GOLT1B,MALT1,RAC1,RHOC,TFG	1.4956e-06
miR-142-3p	129	1762	37	MULTI_ORGANISM_PROCESS	2.73535e-05	APOBEC3F,APOBEC3G,BCL3,CCL11,CCL19,CCL4,CCL5,CD1D,CD4,CXCL12,EPYC,FGR,HLA-DPB1,IFI44,IFNAR2,IFNGR1,IFNGR2,ISG20,LILRB1,NOD2,PRF1,PTPRC,RSAD2,SFRP4,SLC11A1,STAB1,TGFB1,TLR3,TLR6,TLR7,TLR8,TNIP1,TRIM22,TRO,IRF7,CRH,VAPB	0.00064476
miR-142-3p	124	1762	33	POSITIVE_REGULATION_OF_CELL_PROLIFERATION	0.000342961	CD3E,CD47,CD86,CSF1,CUL3,CXCL10,EBI3,FLT3LG,HCLS1,IGF1R,IL15,IL18,IL7,LRP5,LYN,NAP1L1,NCK1,PTK2B,PTPRC,RHOG,SIRPG,SLAMF1,SPHK1,TCIRG1,TNFRSF11A,TNFSF12,GLI1,FGFR1OP,IL6,LAMC1,NCK2,TGFBR1,TGFBR2	0.00544121
miR-142-3p	26	1762	11	JAK_STAT_CASCADE	0.000588384	CCL2,CCR2,FGFR3,HCLS1,IFNAR2,LYN,NMI,STAT1,STAT4,STAT3,HGS	0.00845928
miR-142-3p	506	1762	103	CELL_DEVELOPMENT	0.00022279	ACVR1B,ADAM12,APOE,BAK1,BCL2A1,BCL3,BIRC3,BLNK,BMP7,BTK,CASP4,CCL2,CD14,CD2,CD27,CD38,CD3G,CD74,CEP290,CIDEC,CRTAM,CTSB,CUL3,DDX25,DHCR24,FAIM3,FAS,FASLG,GPR65,GPX1,GZMA,GZMB,HTATIP2,IFI16,IGF1R,IL1B,IL2RA,IL2RB,IL7,INHBA,LCK,LEFTY2,LGALS1,LST1,LY86,MBNL1,MX1,NFKBIA,NLRP3,NME5,NRXN3,OPTN,PML,PPP2R1A,PTK2B,PTPN6,PTPRC,PYCARD,RTN1,SEMA4F,SERPINB9,SERPINF1,SFN,SH3GLB1,SMARCA1,SPAG6,SPHK1,SRGN,STK17B…	0.00375106
miR-142-3p	62	1762	29	CELL_ACTIVATION	1.48837e-09	CD1D,CD2,CD3D,CD3E,CD4,CD47,CD7,CD79A,CLEC7A,CRTAM,EBI3,IL18,IL7,INHBA,LAT,LAT2,LAX1,LCK,LST1,NCK1,PTPRC,SIRPG,SIT1,SPINK5,TGFB1,TLR4,ZAP70,NCK2,SOCS5	1.02326e-07
miR-142-3p	16	1762	7	T_CELL_PROLIFERATION	0.0048202	CD3E,CRTAM,EBI3,IL18,NCK1,PTPRC,NCK2	0.0441852
miR-142-3p	41	1762	21	POSITIVE_REGULATION_OF_IMMUNE_SYSTEM_PROCESS	3.70178e-08	C2,CD1D,CD3E,CD47,CD79A,CRTAM,EBI3,IL18,IL7,LAT2,LCK,NCK1,PTPRC,SIRPG,TGFB1,TLR8,TRAT1,ZAP70,MALT1,NCK2,SOCS5	1.79645e-06
miR-142-3p	1423	1762	287	SIGNAL_TRANSDUCTION	8.74758e-10	ACVR1B,ACVR2B,ADCY7,ADORA3,ADRB2,AKAP9,APOE,APOL3,ARHGDIB,AXL,BAK1,BCL3,BIRC3,BLNK,BMPR1A,BTK,C3,C3AR1,C5AR1,CAP1,CARD9,CASP1,CCL11,CCL13,CCL18,CCL19,CCL2,CCL20,CCL4,CCL5,CCL7,CCR1,CCR2,CCR5,CD14,CD2,CD244,CD27,CD33,CD3E,CD3G,CD40,CD47,CD74,CD79A,CD83,CLEC4A,CLEC5A,CLEC7A,CLIC1,CLIC2,CSF1R,CX3CR1,CXCL10,CXCL11,CXCL12,CXCL9,CXCR6,CYTL1,DDAH1,DUSP9,ECM1,EDN3,EFNB3,EFS,ELMO1,FAS,FASLG,FCGR1A,FCGR2B,…	8.01862e-08
miR-142-3p	555	1762	109	CELL_SURFACE_RECEPTOR_LINKED_SIGNAL_TRANSDUCTION_GO_0007166	0.000599483	ACVR1B,ACVR2B,ADCY7,ADORA3,ADRB2,APOE,BIRC3,BMPR1A,C3,C3AR1,C5AR1,CAP1,CCL2,CCR1,CCR2,CCR5,CD14,CD2,CD3E,CD3G,CD47,CD79A,CLEC4A,CX3CR1,CXCL10,CXCL12,CXCL9,CXCR6,EFNB3,FGFR3,FGFR4,FPR1,GABBR1,GNA15,GNAI2,GPR17,GPR20,GPR65,GRB2,GRM7,IFITM1,IFNAR2,IFNG,IFNGR2,IGF1R,IGSF6,IL13RA1,IL18RAP,IL2RA,IL2RB,IL7R,INHBA,IRAK3,IRS1,KHDRBS1,KLRB1,KLRD1,LAT,LAT2,LCP2,LEFTY2,LGR5,LILRB2,LILRB3,LRP6,LY96,MARCO,MDFI…	0.00845928
miR-142-3p	23	1762	11	LYMPHOCYTE_DIFFERENTIATION	0.000157139	CD1D,CD3D,CD4,CD79A,IL7,INHBA,LCK,PTPRC,SPINK5,ZAP70,SOCS5	0.00288088
miR-142-3p	384	1762	83	PROGRAMMED_CELL_DEATH	0.000118786	ACVR1B,APOE,BAK1,BCL2A1,BCL3,BIRC3,BTK,CASP4,CCL2,CD14,CD2,CD27,CD38,CD3G,CD74,CIDEC,CRTAM,CTSB,CUL3,DHCR24,FAIM3,FAS,FASLG,GPR65,GPX1,GZMA,GZMB,HTATIP2,IFI16,IGF1R,IL1B,IL2RA,IL2RB,IL7,INHBA,LCK,LGALS1,LY86,MX1,NFKBIA,NLRP3,NME5,PML,PPP2R1A,PTK2B,PTPN6,PTPRC,PYCARD,SERPINB9,SFN,SH3GLB1,SPHK1,SRGN,STK17B,TGFB1,TIA1,TLR2,TNFAIP8,TNFRSF9,TNFSF10,TNFSF12,TSPO,AHR,FOXL2,NFKB1,STAT1,AGTR2,BCLAF1,CDKN1…	0.00244996
miR-142-3p	67	1762	23	HEMOPOIESIS	4.34695e-05	ACVR1B,BLNK,CD1D,CD3D,CD4,CD79A,CSF1,HCLS1,IFI16,IL7,INHBA,LCK,LYN,MMP9,PTPRC,SPINK5,ZAP70,SPI1,MAFB,DYRK3,RPS19,SOCS5,FOXO3	0.000943747
miR-142-3p	72	1762	25	IMMUNE_SYSTEM_DEVELOPMENT	1.6376e-05	ACVR1B,BLNK,CD1D,CD3D,CD4,CD79A,CSF1,HCLS1,IFI16,IL7,INHBA,LCK,LIG3,LYN,MMP9,PTPRC,SPINK5,TGFB1,ZAP70,SPI1,MAFB,DYRK3,RPS19,SOCS5,FOXO3	0.000409399
miR-142-3p	21	1762	9	POSITIVE_REGULATION_OF_CYTOKINE_BIOSYNTHETIC_PROCESS	0.00167015	EBI3,LTB,TLR1,TLR3,TLR4,TLR6,TLR7,TLR8,IRF4	0.0186199
miR-142-3p	8	1762	5	REGULATION_OF_INTERFERON_GAMMA_BIOSYNTHETIC_PROCESS	0.00253714	EBI3,INHBA,TLR3,TLR7,TLR8	0.0258413
miR-142-3p	35	1762	13	CYTOKINE_METABOLIC_PROCESS	0.000849092	BCL3,EBI3,IL18,INHBA,LTB,TLR1,TLR3,TLR4,TLR6,TLR7,TLR8,IRF4,IL6	0.0114836
miR-142-3p	232	1762	89	DEFENSE_RESPONSE	0	ADORA3,AIF1,ALOX5AP,AOAH,APOBEC3F,APOBEC3G,APOL3,BLNK,C2,C3AR1,C5AR1,CCL11,CCL13,CCL20,CCL4,CCL5,CCR1,CCR2,CCR5,CCR7,CD1D,CD300C,CD40,CD48,CD83,CD84,CLEC5A,CRTAM,CSF3R,CX3CR1,CXCL10,CXCL11,CXCL9,CYBB,FAIM3,GNLY,HCP5,HLA-B,HLA-G,HP,IL18RAP,IL32,INHBA,ITK,KIR2DL4,LILRA2,LILRB2,LILRB3,LSP1,LY96,LYZ,MICB,MNDA,MX1,NCF1,NCF2,NLRP3,NMI,NOD2,PLA2G2D,PLA2G7,PRF1,PTAFR,PTPRC,PTPRCAP,RIPK2,RNASE6,RSAD2,S100…	0
miR-142-3p	12	1762	6	CALCIUM_MEDIATED_SIGNALING	0.00406487	BTK,LAT,LAT2,PLCE1,SPHK1,TRAT1	0.0385462
miR-142-3p	88	1762	32	I_KAPPAB_KINASE_NF_KAPPAB_CASCADE	3.4095e-07	APOL3,BCL3,CARD9,CASP1,CD40,ECM1,FASLG,HMOX1,IKBKE,IRAK1,LGALS1,LGALS9,MYD88,NOD2,RHOH,RIPK2,SECTM1,SQSTM1,TICAM1,TLR6,TNFAIP3,TNFRSF1A,TNFSF10,TSPAN6,ZDHHC17,STAT1,LITAF,ECT2,GOLT1B,MALT1,RHOC,TFG	1.08186e-05
miR-142-3p	128	1762	35	BEHAVIOR	0.000129268	APOE,C5AR1,CCL11,CCL13,CCL18,CCL19,CCL2,CCL20,CCL5,CCL7,CCR2,CCR5,CCR7,CKLF,CMKLR1,CX3CR1,CXCL10,CXCL11,CXCL12,CXCL13,CXCL9,CXCR3,DOCK2,FPR1,ITGB2,NOVA1,PLAU,PLAUR,PTAFR,RNASE2,ACSL4,AGTR2,CRH,MAP2K1,MAPK1	0.00260113
miR-142-3p	171	1762	51	REGULATION_OF_SIGNAL_TRANSDUCTION	2.39605e-07	ACVR1B,ACVR2B,ADRB2,APOL3,CARD9,CASP1,CD27,CD40,ECM1,FASLG,HCLS1,HMOX1,IKBKE,INHBA,LGALS1,LGALS9,LYN,MAPK8IP1,MDFIC,MYD88,NOD2,PLCE1,PTPRC,RGS12,RGS2,RHOH,RIPK2,SECTM1,SQSTM1,TAOK3,TGFB1,TICAM1,TLR6,TNFAIP3,TNFRSF1A,TNFSF10,TRAT1,TSPAN6,ZDHHC17,GLI1,LITAF,CBY1,ECT2,GOLT1B,HGS,MALT1,NCK2,RAC1,RGS5,RHOC,TFG	7.90696e-06
miR-142-3p	23	1762	9	POSITIVE_REGULATION_OF_IMMUNE_RESPONSE	0.00352762	C2,CD1D,CD79A,CRTAM,LAT2,PTPRC,TLR8,TRAT1,MALT1	0.0342387
miR-142-3p	558	1762	108	NEGATIVE_REGULATION_OF_CELLULAR_PROCESS	0.00107961	ACVR1B,ADRB2,AIF1,ARHGDIB,BCL2A1,BCL3,BIRC3,BMP7,CAPG,CAPRIN2,CCL2,CD27,CD33,CD74,CLIC4,COL18A1,CUL3,DHCR24,DHRS2,EMP3,FAIM3,FAS,FTH1,GAS8,GPNMB,GPX1,HTATIP2,IFITM1,IGF1R,IL1B,IL2RB,IL7,ILF3,INHBA,KHDRBS1,LANCL2,LAX1,LST1,MAP2K6,NFKBIE,NLRP3,NME5,PAIP2B,PML,PTPRC,RARRES1,RARRES3,RHOH,RPRM,SERPINB9,SERTAD2,SH3GLB1,SIRPG,SPHK1,TAOK3,TGFB1,TGFBI,TNFAIP3,TNFAIP8,TNFRSF9,TRAT1,WARS,YWHAH,ID4,E2F6,SPI1…	0.0134883
miR-142-3p	80	1762	31	LOCOMOTORY_BEHAVIOR	9.78186e-08	C5AR1,CCL11,CCL13,CCL18,CCL19,CCL2,CCL20,CCL5,CCL7,CCR2,CCR5,CCR7,CKLF,CMKLR1,CX3CR1,CXCL10,CXCL11,CXCL12,CXCL13,CXCL9,CXCR3,DOCK2,FPR1,ITGB2,NOVA1,PLAU,PLAUR,PTAFR,RNASE2,MAP2K1,MAPK1	3.6682e-06
miR-142-3p	14	1762	9	T_CELL_DIFFERENTIATION	3.00211e-05	CD1D,CD3D,CD4,IL7,LCK,PTPRC,SPINK5,ZAP70,SOCS5	0.000687983
miR-142-3p	379	1762	78	REGULATION_OF_DEVELOPMENTAL_PROCESS	0.000894722	ACVR1B,APOE,BAK1,BCL2A1,BCL3,BIRC3,BTK,CASP4,CCL2,CD2,CD27,CD38,CD3G,CD74,CIDEC,CRTAM,CTSB,CUL3,DHCR24,FAIM3,FAS,FASLG,GPX1,HTATIP2,IFI16,IGF1R,IL2RB,IL7,INHBA,LCK,LGALS1,MX1,NLRP3,NME5,PML,PPP2R1A,PTPRC,PYCARD,SERPINB9,SERPINF1,SFN,SH3GLB1,SPHK1,SPINK5,SRGN,STAB1,STK17B,TGFB1,TIA1,TLR2,TNFAIP8,TNFRSF9,TNFSF10,TNFSF12,UBB,YWHAH,ZAP70,SPI1,FOXL2,NFKB1,STAT1,MAFB,BCLAF1,CDKN1B,CUL5,DNAJB6,GLO1,IL1A…	0.0117166
miR-142-3p	25	1762	16	REGULATION_OF_T_CELL_ACTIVATION	2.27388e-08	CD3E,CD47,EBI3,IL18,IL7,LAT,LAX1,LCK,NCK1,PTPRC,SIRPG,SIT1,SPINK5,ZAP70,NCK2,SOCS5	1.44304e-06
miR-142-3p	60	1762	20	CYTOKINE_PRODUCTION	0.000212896	BCL3,CRTAM,EBI3,IFNG,IL18,INHBA,LTB,NLRP3,NOD2,PYCARD,SRGN,TLR1,TLR3,TLR4,TLR6,TLR7,TLR8,IRF4,IL6,MALT1	0.00365916
miR-142-3p	53	1762	24	POSITIVE_REGULATION_OF_MULTICELLULAR_ORGANISMAL_PROCESS	8.39823e-08	C2,CD1D,CD3E,CD47,CD79A,CRTAM,EBI3,IFNG,IL18,IL7,LAT2,LCK,NCK1,NOD2,PTPRC,SIRPG,SPHK1,TGFB1,TLR8,TRAT1,ZAP70,MALT1,NCK2,SOCS5	3.46427e-06
miR-142-3p	33	1762	12	MYELOID_CELL_DIFFERENTIATION	0.00165359	ACVR1B,CSF1,HCLS1,IFI16,INHBA,LYN,MMP9,SPI1,MAFB,DYRK3,RPS19,FOXO3	0.0186199
miR-142-3p	34	1762	14	LEUKOCYTE_DIFFERENTIATION	0.000151964	CD1D,CD3D,CD4,CD79A,CSF1,IFI16,IL7,INHBA,LCK,MMP9,PTPRC,SPINK5,ZAP70,SOCS5	0.00288088
miR-142-3p	67	1762	26	POSITIVE_REGULATION_OF_I_KAPPAB_KINASE_NF_KAPPAB_CASCADE	1.00934e-06	APOL3,CARD9,CASP1,CD40,ECM1,FASLG,HMOX1,IKBKE,LGALS1,LGALS9,MYD88,NOD2,RIPK2,SECTM1,TICAM1,TLR6,TNFRSF1A,TNFSF10,TSPAN6,ZDHHC17,LITAF,ECT2,GOLT1B,MALT1,RHOC,TFG	2.97393e-05
miR-142-3p	32	1762	12	IMMUNE_EFFECTOR_PROCESS	0.00121159	APOBEC3F,APOBEC3G,C2,CD74,CRTAM,FCN1,PTPRC,RSAD2,TGFB1,TLR7,TLR8,MALT1	0.0144864
miR-142-3p	11	1762	6	POSITIVE_REGULATION_OF_T_CELL_PROLIFERATION	0.00231785	CD3E,EBI3,IL18,NCK1,PTPRC,NCK2	0.0242054
miR-142-3p	62	1762	19	POSITIVE_REGULATION_OF_CELLULAR_PROTEIN_METABOLIC_PROCESS	0.00098898	BCL3,CD80,EBI3,HCLS1,LTB,LYN,NCK1,TGFB1,TLR1,TLR3,TLR4,TLR6,TLR7,TLR8,TPP1,IRF4,CCND1,IL6,NCK2	0.0125524
miR-142-3p	10	1762	6	DEFENSE_RESPONSE_TO_VIRUS	0.00120207	APOBEC3F,APOBEC3G,PTPRC,RSAD2,TLR7,TLR8	0.0144864
miR-142-3p	57	1762	29	LEUKOCYTE_ACTIVATION	1.15305e-10	CD1D,CD2,CD3D,CD3E,CD4,CD47,CD7,CD79A,CLEC7A,CRTAM,EBI3,IL18,IL7,INHBA,LAT,LAT2,LAX1,LCK,LST1,NCK1,PTPRC,SIRPG,SIT1,SPINK5,TGFB1,TLR4,ZAP70,NCK2,SOCS5	1.58544e-08
miR-142-3p	20	1762	10	ADAPTIVE_IMMUNE_RESPONSE_GO_0002460	0.000198288	C2,CD74,CRTAM,EBI3,IL18,PTPRC,TGFB1,TLR8,MALT1,SOCS5	0.00348058
miR-142-3p	20	1762	9	ACTIN_POLYMERIZATION_AND_OR_DEPOLYMERIZATION	0.00109542	CAPG,CXCL12,NCK1,WASF1,WASF3,WIPF1,NCK2,RAC1,WASL	0.0134883
miR-142-3p	113	1762	40	INFLAMMATORY_RESPONSE	2.88127e-08	ADORA3,AIF1,ALOX5AP,AOAH,APOL3,BLNK,C2,C3AR1,CCL11,CCL13,CCL20,CCL4,CCL5,CCR1,CCR2,CCR5,CCR7,CD40,CXCL10,CXCL11,CXCL9,CYBB,IL18RAP,LYZ,NLRP3,NMI,PLA2G2D,PLA2G7,PTAFR,RIPK2,S100A8,S100A9,TGFB1,TNFAIP6,TNFRSF1A,CEBPB,NFKB1,IL1A,MGLL,RAC1	1.5847e-06
miR-142-3p	89	1762	26	CELLULAR_CATION_HOMEOSTASIS	0.000297606	ATP1A2,ATP7B,C3AR1,C5AR1,CCL11,CCL13,CCL19,CCL2,CCL5,CCL7,CCR1,CCR2,CCR5,CCR7,CD52,CP,CXCL12,CXCL13,CXCR3,FTH1,FTL,GNA15,LCK,PLCE1,PTPRC,CD55	0.0049105
miR-142-3p	16	1762	7	B_CELL_ACTIVATION	0.0048202	CD79A,IL7,INHBA,LAT2,LAX1,PTPRC,TGFB1	0.0441852
miR-142-3p	261	1762	55	RESPONSE_TO_CHEMICAL_STIMULUS	0.00283988	ATP7B,C5AR1,CCL11,CCL13,CCL18,CCL19,CCL2,CCL20,CCL5,CCL7,CCR2,CCR5,CCR7,CKLF,CLEC7A,CMKLR1,CX3CR1,CXCL10,CXCL11,CXCL12,CXCL13,CXCL9,CXCR3,DGKD,DHCR24,DOCK2,FPR1,GNAI2,GPX1,GPX3,HCLS1,HERPUD1,HSPA6,ITGB2,KCNIP1,LCK,LYN,MT1X,MVP,NOD2,PLAU,PLAUR,PTAFR,RNASE2,RTP4,SOD2,AHR,ABCG2,DNAJB4,MAP2K1,MAPK1,RPS6KA5,SERPINH1,SLC25A13,VAPB	0.028572
miR-142-3p	192	1762	44	POSITIVE_REGULATION_OF_DEVELOPMENTAL_PROCESS	0.00134491	ACVR1B,APOE,BAK1,BCL3,BTK,CASP4,CD2,CD27,CD38,CIDEC,CRTAM,CUL3,FAS,FASLG,HTATIP2,IFI16,IL7,INHBA,LCK,MX1,PML,PPP2R1A,PTPRC,PYCARD,SERPINF1,SFN,SPHK1,STK17B,TGFB1,TIA1,TLR2,TNFRSF9,TNFSF10,TNFSF12,ZAP70,BCLAF1,CDKN1B,CUL5,MAPK1,MTCH1,ROBO1,SIVA1,SOCS5,FOXO3	0.0158507
miR-142-3p	207	1762	91	IMMUNE_RESPONSE	0	AIM2,APOBEC3F,APOBEC3G,ARHGDIB,BLNK,BST1,C2,C5AR1,CCL18,CCL19,CCL2,CCL20,CCL4,CCL5,CCR1,CCR2,CCR5,CD1D,CD7,CD74,CD79A,CD83,CD86,CD96,CIITA,CMKLR1,CRTAM,CST7,CTSC,CTSS,CTSW,CXCL12,CXCL13,EBI3,FCGR1A,FCGR2B,FCGR3B,FCN1,FTH1,FYB,GBP2,GPR65,GZMA,HAMP,IGSF6,IL15,IL16,IL18,IL2RA,IL2RG,IL32,IL4R,IL7,IL7R,LAT,LAT2,LAX1,LCP2,LILRB2,LY86,MR1,NCF4,POU2AF1,PSMB10,PTAFR,PTGER4,PTPRC,RGS1,RSAD2,SECTM1,SPINK5,T…	0
miR-142-3p	69	1762	24	HEMOPOIETIC_OR_LYMPHOID_ORGAN_DEVELOPMENT	2.32687e-05	ACVR1B,BLNK,CD1D,CD3D,CD4,CD79A,CSF1,HCLS1,IFI16,IL7,INHBA,LCK,LYN,MMP9,PTPRC,SPINK5,TGFB1,ZAP70,SPI1,MAFB,DYRK3,RPS19,SOCS5,FOXO3	0.000564609
miR-142-3p	197	1762	44	POSITIVE_REGULATION_OF_METABOLIC_PROCESS	0.00229467	BCL3,BMP7,CD80,DYRK1B,EBI3,HCLS1,ILF3,INHBA,LTB,LYN,MDFIC,NCK1,SMARCA1,SMARCD1,SQSTM1,TGFB1,TLR1,TLR3,TLR4,TLR6,TLR7,TLR8,TNFRSF1A,TPP1,UBB,YWHAH,ARNT2,CREB5,SPI1,IRF4,SMARCC1,GLI2,ZNF423,GLI1,GATA4,CCND1,IL6,MED17,NCK2,RAD51,ARNTL,CLOCK,FOXO3,HMGA1	0.0242054
miR-142-3p	20	1762	10	HOMEOSTASIS_OF_NUMBER_OF_CELLS	0.000198288	ACVR1B,HCLS1,INHBA,LYN,SPI1,MAFB,DYRK3,IL6,RPS19,FOXO3	0.00348058
miR-142-3p	97	1762	35	RESPONSE_TO_BIOTIC_STIMULUS	1.2138e-07	APOBEC3F,APOBEC3G,BCL3,CCL11,CCL18,CCL19,CCL4,CCL5,CD1D,CRTAM,CXCL12,FGR,HERPUD1,HSPA6,IFI44,IFNAR2,IFNGR1,IFNGR2,ISG20,LILRB1,NLRP3,NOD2,PTPRC,RSAD2,SLC11A1,STAB1,TLR3,TLR6,TLR7,TLR8,TRIM22,IRF7,DNAJB4,SERPINH1,VAPB	4.17245e-06
miR-142-3p	237	1762	61	PROTEIN_KINASE_CASCADE	4.39894e-06	ADRB2,APOL3,BCL3,C5AR1,CARD9,CASP1,CCL2,CCR2,CD27,CD40,DUSP9,ECM1,FASLG,FGFR1,FGFR3,FPR1,FYB,HCLS1,HMOX1,IFNAR2,IKBKE,IRAK1,LAX1,LGALS1,LGALS9,LYN,MAP4K3,MAPK8IP1,MDFIC,MYD88,NMI,NOD2,PLCE1,RHOH,RIPK2,RPS6KA4,SECTM1,SPRED2,SQSTM1,STK17B,TAOK3,TICAM1,TLR6,TNFAIP3,TNFRSF1A,TNFSF10,TSPAN6,ZDHHC17,STAT1,STAT4,STAT3,LITAF,AKAP11,DUSP2,ECT2,GOLT1B,HGS,MALT1,RHOC,RPS6KA5,TFG	0.000117068
miR-142-3p	64	1762	27	RESPONSE_TO_OTHER_ORGANISM	8.21403e-08	APOBEC3F,APOBEC3G,BCL3,CCL11,CCL19,CCL4,CCL5,CD1D,CXCL12,FGR,IFI44,IFNAR2,IFNGR1,IFNGR2,ISG20,LILRB1,NOD2,PTPRC,RSAD2,SLC11A1,STAB1,TLR3,TLR6,TLR7,TLR8,TRIM22,IRF7	3.46427e-06
miR-142-3p	19	1762	12	POSITIVE_REGULATION_OF_T_CELL_ACTIVATION	1.71781e-06	CD3E,CD47,EBI3,IL18,IL7,LCK,NCK1,PTPRC,SIRPG,ZAP70,NCK2,SOCS5	4.88689e-05
miR-142-3p	173	1762	41	HOMEOSTATIC_PROCESS	0.000971241	ACVR1B,APOE,ATP1A2,ATP7B,BAK1,C3AR1,C5AR1,CCL11,CCL13,CCL19,CCL2,CCL5,CCL7,CCR1,CCR2,CCR5,CCR7,CD52,CP,CXCL12,CXCL13,CXCR3,FTH1,FTL,GNA15,GPX1,HCLS1,IL7,INHBA,LCK,LYN,PLCE1,PTPRC,TPP1,SPI1,MAFB,CD55,DYRK3,IL6,RPS19,FOXO3	0.0125199
miR-142-3p	116	1762	28	CELLULAR_HOMEOSTASIS	0.0044023	ATP1A2,ATP7B,BAK1,C3AR1,C5AR1,CCL11,CCL13,CCL19,CCL2,CCL5,CCL7,CCR1,CCR2,CCR5,CCR7,CD52,CP,CXCL12,CXCL13,CXCR3,FTH1,FTL,GNA15,GPX1,LCK,PLCE1,PTPRC,CD55	0.0412715
miR-142-3p	21	1762	13	POSITIVE_REGULATION_OF_LYMPHOCYTE_ACTIVATION	8.68136e-07	CD3E,CD47,EBI3,IL18,IL7,LCK,NCK1,PTPRC,SIRPG,TGFB1,ZAP70,NCK2,SOCS5	2.65264e-05
miR-142-3p	21	1762	10	ADAPTIVE_IMMUNE_RESPONSE	0.000329104	C2,CD74,CRTAM,EBI3,IL18,PTPRC,TGFB1,TLR8,MALT1,SOCS5	0.00532373
miR-142-3p	153	1762	36	PROTEIN_COMPLEX_ASSEMBLY	0.00218867	ADRB2,APOE,CD3E,CD40,CD74,DGKD,FAS,GPX3,IGF1R,IL2RB,IRAK1,LPXN,NLRP3,NOD2,PML,PPP2R1A,PTK2B,SLC7A7,STOM,TAPBP,TRAF1,VIL1,WAS,WASF3,WIPF1,ZFYVE9,APC,CAPZA1,DAG1,LAMC1,MALT1,RAD51,SLC7A9,TGFBR1,WASL,HMGA1	0.0237586
miR-142-3p	453	1762	92	CELL_PROLIFERATION_GO_0008283	0.00051387	AIF1,CBFA2T2,CD33,CD3E,CD47,CD74,CD79A,CD86,CDC14A,CKLF,COL18A1,CRTAM,CSF1,CSF1R,CUL3,CXCL10,DAB2,DCTN2,EBI3,EMP3,EPHB4,FLT3LG,FTH1,FZD3,GAS8,GPNMB,GPX1,HCLS1,IFITM1,IGF1R,IL15,IL15RA,IL18,IL1B,IL2RA,IL7,ISG20,KHDRBS1,LAMP3,LRP5,LST1,LY86,LYN,NAB2,NAP1L1,NCK1,OSMR,PIM2,PTCH1,PTK2B,PTPRC,RARRES1,RARRES3,RHOG,SERPINF1,SFN,SIRPG,SLAMF1,SPHK1,TCIRG1,TGFBI,TNFRSF11A,TNFRSF17,TNFRSF9,TNFSF12,TSPO,WARS,…	0.00799892
miR-142-3p	288	1762	120	IMMUNE_SYSTEM_PROCESS	0	ACVR1B,AIM2,APOBEC3F,APOBEC3G,ARHGDIB,BLNK,BST1,C2,C5AR1,CCL18,CCL19,CCL2,CCL20,CCL4,CCL5,CCR1,CCR2,CCR5,CD1D,CD2,CD3D,CD3E,CD4,CD47,CD7,CD74,CD79A,CD83,CD86,CD96,CIITA,CKLF,CLEC7A,CMKLR1,CRTAM,CSF1,CST7,CTSC,CTSS,CTSW,CXCL12,CXCL13,DOCK2,EBI3,FCGR1A,FCGR2B,FCGR3B,FCN1,FTH1,FYB,GBP2,GPR65,GZMA,HAMP,HCLS1,IFI16,IGSF6,IL15,IL16,IL18,IL2RA,IL2RG,IL32,IL4R,IL7,IL7R,INHBA,ITGB2,LAT,LAT2,LAX1,LCK,LCP2,…	0
miR-142-3p	39	1762	23	T_CELL_ACTIVATION	1.94836e-10	CD1D,CD2,CD3D,CD3E,CD4,CD47,CD7,CLEC7A,CRTAM,EBI3,IL18,IL7,LAT,LAX1,LCK,NCK1,PTPRC,SIRPG,SIT1,SPINK5,ZAP70,NCK2,SOCS5	2.29628e-08
miR-142-3p	34	1762	13	CYTOKINE_BIOSYNTHETIC_PROCESS	0.000615221	BCL3,EBI3,IL18,INHBA,LTB,TLR1,TLR3,TLR4,TLR6,TLR7,TLR8,IRF4,IL6	0.00845928
miR-142-3p	193	1762	44	POSITIVE_REGULATION_OF_CELLULAR_METABOLIC_PROCESS	0.00150097	BCL3,BMP7,CD80,DYRK1B,EBI3,HCLS1,ILF3,INHBA,LTB,LYN,MDFIC,NCK1,SMARCA1,SMARCD1,SQSTM1,TGFB1,TLR1,TLR3,TLR4,TLR6,TLR7,TLR8,TNFRSF1A,TPP1,UBB,YWHAH,ARNT2,CREB5,SPI1,IRF4,SMARCC1,GLI2,ZNF423,GLI1,GATA4,CCND1,IL6,MED17,NCK2,RAD51,ARNTL,CLOCK,FOXO3,HMGA1	0.0172723
miR-142-3p	589	1762	141	POSITIVE_REGULATION_OF_BIOLOGICAL_PROCESS	5.88648e-10	ACVR1B,ACVR2B,ADRB2,APOE,APOL3,BAK1,BCL3,BMP7,BTK,C2,CARD9,CASP1,CASP4,CD1D,CD2,CD27,CD38,CD3E,CD40,CD47,CD79A,CD80,CD86,CIDEC,CRTAM,CSF1,CUL3,CXCL10,DYRK1B,EBI3,ECM1,FAS,FASLG,FLT3LG,HCLS1,HMOX1,HTATIP2,IFI16,IFNG,IGF1R,IKBKE,IL15,IL18,IL7,ILF3,INHBA,LAT2,LCK,LGALS1,LGALS9,LRP5,LTB,LYN,MDFIC,MX1,MYD88,NAP1L1,NCK1,NLRP3,NOD2,PML,PPP2R1A,PTK2B,PTPRC,PYCARD,RHOG,RIPK2,SECTM1,SERPINF1,SFN,SIRPG,SLAM…	6.07043e-08
miR-142-3p	269	1762	72	RESPONSE_TO_EXTERNAL_STIMULUS	1.19795e-07	ADORA3,AIF1,ALOX5AP,AOAH,APOL3,BLNK,C2,C3AR1,C5AR1,CCL11,CCL13,CCL18,CCL19,CCL2,CCL20,CCL4,CCL5,CCL7,CCR1,CCR2,CCR5,CCR7,CD1D,CD36,CD40,CKLF,CMKLR1,CX3CR1,CXCL10,CXCL11,CXCL12,CXCL13,CXCL9,CXCR3,CYBB,DOCK2,ENTPD1,F13A1,FPR1,GNAI2,IL18RAP,INHBA,ITGB2,LYZ,NLRP3,NMI,NOD2,PLA2G2D,PLA2G7,PLAU,PLAUR,PTAFR,RIPK2,RNASE2,S100A8,S100A9,SERPINE1,TGFB1,TNFAIP6,TNFRSF1A,WAS,CEBPB,NFKB1,C4BPB,GNAQ,IL1A,MAP2K1,…	4.17245e-06
miR-142-3p	108	1762	27	ION_HOMEOSTASIS	0.00304394	ATP1A2,ATP7B,BAK1,C3AR1,C5AR1,CCL11,CCL13,CCL19,CCL2,CCL5,CCL7,CCR1,CCR2,CCR5,CCR7,CD52,CP,CXCL12,CXCL13,CXCR3,FTH1,FTL,GNA15,LCK,PLCE1,PTPRC,CD55	0.030256
miR-142-3p	30	1762	19	REGULATION_OF_LYMPHOCYTE_ACTIVATION	1.36624e-09	CD3E,CD47,EBI3,IL18,IL7,INHBA,LAT,LAX1,LCK,LST1,NCK1,PTPRC,SIRPG,SIT1,SPINK5,TGFB1,ZAP70,NCK2,SOCS5	1.02326e-07
miR-142-3p	64	1762	19	POSITIVE_REGULATION_OF_PROTEIN_METABOLIC_PROCESS	0.0015074	BCL3,CD80,EBI3,HCLS1,LTB,LYN,NCK1,TGFB1,TLR1,TLR3,TLR4,TLR6,TLR7,TLR8,TPP1,IRF4,CCND1,IL6,NCK2	0.0172723
miR-142-3p	52	1762	28	LYMPHOCYTE_ACTIVATION	4.13686e-11	CD1D,CD2,CD3D,CD3E,CD4,CD47,CD7,CD79A,CLEC7A,CRTAM,EBI3,IL18,IL7,INHBA,LAT,LAT2,LAX1,LCK,LST1,NCK1,PTPRC,SIRPG,SIT1,SPINK5,TGFB1,ZAP70,NCK2,SOCS5	6.82581e-09
miR-142-3p	92	1762	26	CATION_HOMEOSTASIS	0.000525168	ATP1A2,ATP7B,C3AR1,C5AR1,CCL11,CCL13,CCL19,CCL2,CCL5,CCL7,CCR1,CCR2,CCR5,CCR7,CD52,CP,CXCL12,CXCL13,CXCR3,FTH1,FTL,GNA15,LCK,PLCE1,PTPRC,CD55	0.0080234
miR-142-3p	168	1762	48	RESPONSE_TO_WOUNDING	2.10823e-06	ADORA3,AIF1,ALOX5AP,AOAH,APOL3,BLNK,C2,C3AR1,CCL11,CCL13,CCL20,CCL4,CCL5,CCR1,CCR2,CCR5,CCR7,CD36,CD40,CX3CR1,CXCL10,CXCL11,CXCL9,CYBB,ENTPD1,F13A1,IL18RAP,LYZ,NLRP3,NMI,PLA2G2D,PLA2G7,PTAFR,RIPK2,S100A8,S100A9,SERPINE1,TGFB1,TNFAIP6,TNFRSF1A,WAS,CEBPB,NFKB1,C4BPB,GNAQ,IL1A,MGLL,RAC1	5.79764e-05
miR-142-3p	557	1762	134	POSITIVE_REGULATION_OF_CELLULAR_PROCESS	1.14723e-09	ACVR1B,ACVR2B,ADRB2,APOE,APOL3,BAK1,BCL3,BMP7,BTK,CARD9,CASP1,CASP4,CD2,CD27,CD38,CD3E,CD40,CD47,CD80,CD86,CIDEC,CRTAM,CSF1,CUL3,CXCL10,DYRK1B,EBI3,ECM1,FAS,FASLG,FLT3LG,HCLS1,HMOX1,HTATIP2,IFI16,IGF1R,IKBKE,IL15,IL18,IL7,ILF3,INHBA,LCK,LGALS1,LGALS9,LRP5,LTB,LYN,MDFIC,MX1,MYD88,NAP1L1,NCK1,NOD2,PML,PPP2R1A,PTK2B,PTPRC,PYCARD,RHOG,RIPK2,SECTM1,SERPINF1,SFN,SIRPG,SLAMF1,SMARCA1,SMARCD1,SPHK1,SQSTM…	9.46462e-08
miR-142-3p	30	1762	13	HUMORAL_IMMUNE_RESPONSE	0.000140413	BLNK,BST1,C2,CCL2,CD83,EBI3,IL7,LY86,POU2AF1,PSMB10,TREM1,TREM2,IL6	0.00275812
miR-142-3p	583	1762	117	NEGATIVE_REGULATION_OF_BIOLOGICAL_PROCESS	0.000156453	ACVR1B,ADRB2,AIF1,APOBEC3F,APOBEC3G,ARHGDIB,BCL2A1,BCL3,BIRC3,BMP7,CAPG,CAPRIN2,CCL2,CD27,CD33,CD74,CLIC4,COL18A1,CUL3,DHCR24,DHRS2,EMP3,FAIM3,FAS,FTH1,GAS8,GPNMB,GPX1,HTATIP2,IFITM1,IGF1R,IL1B,IL2RB,IL7,ILF3,INHBA,KHDRBS1,LANCL2,LAX1,LST1,MAP2K6,NFKBIE,NLRP3,NME5,PAIP2B,PML,PTCH1,PTPRC,RARRES1,RARRES3,RHOH,RPRM,SERPINB9,SERPINE1,SERPINF1,SERTAD2,SH3GLB1,SIRPG,SPHK1,SPINK5,SRGN,STAB1,TAOK3,TGFB1,…	0.00288088
miR-142-3p	9	1762	6	INTERFERON_GAMMA_BIOSYNTHETIC_PROCESS	0.00054885	EBI3,IL18,INHBA,TLR3,TLR7,TLR8	0.00812973
miR-142-3p	128	1762	38	REGULATION_OF_MULTICELLULAR_ORGANISMAL_PROCESS	8.97275e-06	ADORA3,APOBEC3F,APOBEC3G,C2,CD1D,CD3E,CD47,CD79A,CRTAM,EBI3,IFNG,IL18,IL7,INHBA,LAT,LAT2,LAX1,LCK,LST1,MYH6,NCK1,NOD2,PLCE1,PTPRC,SERPINE1,SIRPG,SIT1,SPHK1,SPINK5,SRGN,TGFB1,TLR8,TRAT1,UBB,ZAP70,MALT1,NCK2,SOCS5	0.000231329
miR-142-3p	11	1762	6	INTERFERON_GAMMA_PRODUCTION	0.00231785	EBI3,IL18,INHBA,TLR3,TLR7,TLR8	0.0242054
miR-142-3p	55	1762	29	REGULATION_OF_IMMUNE_SYSTEM_PROCESS	3.6837e-11	APOBEC3F,APOBEC3G,C2,CD1D,CD3E,CD47,CD79A,CRTAM,EBI3,IL18,IL7,INHBA,LAT,LAT2,LAX1,LCK,LST1,NCK1,PTPRC,SIRPG,SIT1,SPINK5,TGFB1,TLR8,TRAT1,ZAP70,MALT1,NCK2,SOCS5	6.82581e-09
miR-142-3p	31	1762	12	REGULATION_OF_CYTOKINE_BIOSYNTHETIC_PROCESS	0.000872056	BCL3,EBI3,INHBA,LTB,TLR1,TLR3,TLR4,TLR6,TLR7,TLR8,IRF4,IL6	0.011604
miR-142-3p	305	1762	66	REGULATION_OF_APOPTOSIS	0.000551836	ACVR1B,APOE,BAK1,BCL2A1,BCL3,BIRC3,BTK,CASP4,CCL2,CD2,CD27,CD38,CD3G,CD74,CIDEC,CRTAM,CTSB,CUL3,DHCR24,FAIM3,FAS,FASLG,GPX1,HTATIP2,IFI16,IGF1R,IL2RB,IL7,INHBA,LCK,LGALS1,MX1,NLRP3,NME5,PML,PPP2R1A,PTPRC,PYCARD,SERPINB9,SFN,SH3GLB1,SPHK1,STK17B,TGFB1,TIA1,TLR2,TNFAIP8,TNFRSF9,TNFSF10,TNFSF12,FOXL2,NFKB1,STAT1,BCLAF1,CDKN1B,CUL5,DNAJB6,GLO1,IL1A,IL6,MALT1,MAPK1,MTCH1,SIVA1,SON,HMGB1	0.00812973
miR-142-3p	306	1762	66	REGULATION_OF_PROGRAMMED_CELL_DEATH	0.00060543	ACVR1B,APOE,BAK1,BCL2A1,BCL3,BIRC3,BTK,CASP4,CCL2,CD2,CD27,CD38,CD3G,CD74,CIDEC,CRTAM,CTSB,CUL3,DHCR24,FAIM3,FAS,FASLG,GPX1,HTATIP2,IFI16,IGF1R,IL2RB,IL7,INHBA,LCK,LGALS1,MX1,NLRP3,NME5,PML,PPP2R1A,PTPRC,PYCARD,SERPINB9,SFN,SH3GLB1,SPHK1,STK17B,TGFB1,TIA1,TLR2,TNFAIP8,TNFRSF9,TNFSF10,TNFSF12,FOXL2,NFKB1,STAT1,BCLAF1,CDKN1B,CUL5,DNAJB6,GLO1,IL1A,IL6,MALT1,MAPK1,MTCH1,SIVA1,SON,HMGB1	0.00845928
miR-142-3p	564	1762	117	INTRACELLULAR_SIGNALING_CASCADE	3.62313e-05	ADCY7,ADORA3,ADRB2,APOE,APOL3,ARHGDIB,BAK1,BCL3,BLNK,BTK,C5AR1,CAP1,CARD9,CASP1,CCL2,CCR1,CCR2,CD27,CD40,CLEC7A,DDAH1,DUSP9,ECM1,EFS,ELMO1,FASLG,FGFR1,FGFR3,FPR1,FYB,GABBR1,GMIP,GNA15,GNAI2,GPX1,GRB2,GRM7,GZMA,GZMB,HCLS1,HMOX1,IFI16,IFNAR2,IKBKE,IRAK1,JAK2,KALRN,LAT,LAT2,LAX1,LCK,LGALS1,LGALS9,LYN,MAP4K3,MAPK8IP1,MDFIC,MED24,MYD88,NMI,NOD2,P2RY6,PLCB2,PLCE1,PLCH1,PML,PTAFR,PTGER4,RASGRP1,RGS1,RGS…	0.00080786
miR-142-3p	52	1762	24	CELLULAR_DEFENSE_RESPONSE	5.33062e-08	C5AR1,CCL5,CCR2,CCR5,CD300C,CLEC5A,CX3CR1,CXCL9,FAIM3,GNLY,HLA-G,ITK,KIR2DL4,LILRB2,LSP1,LY96,MICB,MNDA,NCF1,NCF2,PRF1,TCIRG1,TRAT1,TYROBP	2.4432e-06
miR-142-3p	27	1762	10	REGULATION_OF_IMMUNE_RESPONSE	0.00341568	C2,CD1D,CD79A,CRTAM,LAT2,PTPRC,SPINK5,TLR8,TRAT1,MALT1	0.0335469
miR-142-3p	383	1762	83	APOPTOSIS_GO	0.000108264	ACVR1B,APOE,BAK1,BCL2A1,BCL3,BIRC3,BTK,CASP4,CCL2,CD14,CD2,CD27,CD38,CD3G,CD74,CIDEC,CRTAM,CTSB,CUL3,DHCR24,FAIM3,FAS,FASLG,GPR65,GPX1,GZMA,GZMB,HTATIP2,IFI16,IGF1R,IL1B,IL2RA,IL2RB,IL7,INHBA,LCK,LGALS1,LY86,MX1,NFKBIA,NLRP3,NME5,PML,PPP2R1A,PTK2B,PTPN6,PTPRC,PYCARD,SERPINB9,SFN,SH3GLB1,SPHK1,SRGN,STK17B,TGFB1,TIA1,TLR2,TNFAIP8,TNFRSF9,TNFSF10,TNFSF12,TSPO,AHR,FOXL2,NFKB1,STAT1,AGTR2,BCLAF1,CDKN1…	0.0022902
miR-142-3p	265	1762	55	REGULATION_OF_CELL_PROLIFERATION	0.00398578	AIF1,CD33,CD3E,CD47,CD86,COL18A1,CSF1,CUL3,CXCL10,EBI3,EMP3,FLT3LG,FTH1,GAS8,GPNMB,GPX1,HCLS1,IFITM1,IGF1R,IL15,IL18,IL1B,IL7,LRP5,LST1,LYN,NAP1L1,NCK1,PTK2B,PTPRC,RARRES1,RARRES3,RHOG,SIRPG,SLAMF1,SPHK1,TCIRG1,TNFRSF11A,TNFRSF9,TNFSF12,WARS,GLI1,APC,BTG2,CDC6,CUL5,FGFR1OP,HGS,IL1A,IL6,LAMC1,NCK2,S100A11,TGFBR1,TGFBR2	0.0382357
miR-142-3p	72	1762	29	REGULATION_OF_I_KAPPAB_KINASE_NF_KAPPAB_CASCADE	9.34985e-08	APOL3,CARD9,CASP1,CD40,ECM1,FASLG,HMOX1,IKBKE,LGALS1,LGALS9,MYD88,NOD2,RHOH,RIPK2,SECTM1,SQSTM1,TICAM1,TLR6,TNFAIP3,TNFRSF1A,TNFSF10,TSPAN6,ZDHHC17,LITAF,ECT2,GOLT1B,MALT1,RHOC,TFG	3.6682e-06
miR-125b	1423	1031	162	SIGNAL_TRANSDUCTION	5.60553e-05	ADM,APOL3,ARHGDIB,ATP6AP2,BAK1,BCL3,BIRC3,C3AR1,CAP2,CASP1,CASP7,CCL4,CCL5,CCL7,CCR1,CCR5,CD2,CDKN1C,CLEC7A,CORO1C,CORO2A,CSNK1D,CXCL10,CXCL9,CXCR6,CYTL1,DDAH2,DDR2,DEFB1,DERL1,DOCK1,EFNB3,EFS,FCGR1A,FGF17,FGFR1,FMOD,FPR1,FYB,GABBR1,GNA15,GOLT1B,GPR17,GPR65,GPRC5C,GRB2,GZMA,GZMB,IGSF6,IL13RA1,IL15,IL15RA,IL18RAP,IL2RA,IL2RB,IL4R,IQGAP1,IRAK1,IRS1,LCP2,LEFTY2,LILRB2,LILRB4,LRP6,LRP8,LYN,MAPK13,MAP…	0.0148956
miR-125b	245	1031	36	INTRACELLULAR_TRANSPORT	0.000937064	BAK1,BCL2,BCL3,CTSA,DDX25,DERL1,FYB,HNRNPA1,HTATIP2,KIF1A,KPNA2,KPNA4,MYH10,MYH6,MYL6B,NAPG,NPC1,SCG5,SQSTM1,TAP2,TNNT2,TOM1,VCP,YWHAH,MXI1,AKT1,ATXN1,KPNB1,NPM1,NUP205,RANBP2,SLC25A1,TIMM23,TRAM1,VPS4B,TP53	0.0483173
miR-125b	384	1031	52	PROGRAMMED_CELL_DEATH	0.00059394	BAK1,BCL2,BCL2A1,BCL3,BIRC3,BRAF,CASP7,CD2,CD38,CIB1,CUL3,DDAH2,DOCK1,GPR65,GZMA,GZMB,HTATIP2,IL2RA,IL2RB,NLRP1,PTPRC,PYCARD,SFN,SRGN,STK17B,TLR2,TNFSF10,VCP,VDAC1,YWHAZ,STAT1,ABL1,AKT1,BBC3,BCL2L11,BCL2L2,CDKN2A,DYRK2,FXR1,HSPD1,IGF1R,MCL1,MOAP1,NPM1,PMAIP1,PPP2CA,PRDX2,RAF1,RPS3A,SGPL1,CEBPG,TP53	0.0390522
miR-125b	270	1031	41	CELLULAR_BIOSYNTHETIC_PROCESS	0.000212748	ADM,APBB1,BCL3,BMP6,CHST11,COQ2,DDAH2,DDX25,EIF3F,EIF4B,GCH1,GCK,GCLM,GLA,GMDS,HPRT1,NQO1,RPL15,RPL31,RPL4,RPL6,SPR,WARS,AKT1,BACE2,DYRK2,EEF1A1,EIF5,ETF1,HBS1L,KRT7,LTA4H,PABPC4,PPAT,PTGS1,RPL29,RPL3,RPL9,RPS3A,CEBPG,IRF4	0.0253926
miR-125b	673	1031	84	REGULATION_OF_CELLULAR_METABOLIC_PROCESS	0.000243281	APBB1,BCL3,BMP6,CCND2,CD80,DDX25,EIF3F,EIF4B,ELL3,ELP4,GCK,GLA,HDAC4,HPRT1,HTATIP2,ITGB2,JMJD1C,KPNA2,LDB1,LTBP4,LYN,MMS19,NBN,PFKM,PHF21A,POLR2K,PYCARD,RPL6,S100A11,SOD2,SQSTM1,YWHAH,SREBF1,TCF12,ID4,ARNT2,TCF4,TCF7L2,SOX12,HMGA2,IRF8,IRF2,PRDM1,GLI2,ZNF423,KLF12,ZNF202,ZFPM2,ZNF136,ABL1,ATXN1,BACE2,BCOR,CDKN2A,CREBBP,CRTC1,DR1,DYRK2,EIF5,ETF1,KRT7,MED1,MRPL12,NPM1,NSD1,PABPC1,RYBP,SMARCD2,TCEB3…	0.0253926
miR-125b	42	1031	11	MITOCHONDRION_ORGANIZATION_AND_BIOGENESIS	0.000615368	BAK1,BCL2,SFN,BBC3,CDKN2A,MRPL12,NDUFS7,PMAIP1,SLC25A1,TIMM23,TP53	0.0390522
miR-125b	575	1031	73	REGULATION_OF_GENE_EXPRESSION	0.000375697	APBB1,BCL3,BMP6,DDX25,EIF3F,EIF4B,ELL3,ELP4,H2AFY2,HDAC4,HTATIP2,IL2RB,JMJD1C,LDB1,MMS19,PHF21A,POLR2K,PYCARD,RPL6,SOD2,SQSTM1,YWHAH,SREBF1,TCF12,ID4,ARNT2,TCF4,TCF7L2,SOX12,HMGA2,IRF8,IRF2,PRDM1,GLI2,ZNF423,KLF12,ZNF202,ZFPM2,ZNF136,ABL1,ATXN1,BACE2,BCOR,CDKN2A,CREBBP,CRTC1,DR1,EIF5,ETF1,IGF2,KRT7,MED1,MRPL12,NPM1,NSD1,RYBP,SMARCD2,TCEB3,THRAP3,VPS4B,ZMYND11,CEBPG,HMGA1,IRF4,SMAD4,TP53,STAT3,VDR…	0.0344389
miR-125b	207	1031	39	IMMUNE_RESPONSE	1.98784e-06	AIM2,ARHGDIB,BCL2,CCL4,CCL5,CCR1,CCR5,CD7,CD86,CTSS,CXCL13,DEFB1,FCGR1A,FTH1,FYB,GBP2,GPR65,GZMA,IGSF6,IL15,IL2RA,IL2RG,IL4R,LCP2,LILRB2,NCF4,PSMB10,PTPRC,RGS1,SECTM1,TNFRSF14,TCF12,XBP1,IRF8,IL6R,PRKRA,PTAFR,CEBPG,ETS1	0.000946742
miR-125b	288	1031	49	IMMUNE_SYSTEM_PROCESS	2.29513e-06	AIM2,ARHGDIB,BCL2,CCL4,CCL5,CCR1,CCR5,CD2,CD3D,CD7,CD86,CLEC7A,CTSS,CXCL13,DEFB1,FCGR1A,FTH1,FYB,GBP2,GPR65,GZMA,HDAC4,IGSF6,IL15,IL2RA,IL2RG,IL4R,ITGB2,LCP2,LDB1,LILRB2,LST1,LYN,NCF4,PSMB10,PTPRC,RGS1,SECTM1,SIRPG,TNFRSF14,TCF12,XBP1,IRF8,AKT1,IL6R,PRKRA,PTAFR,CEBPG,ETS1	0.000946742
miR-125b	660	1031	80	TRANSCRIPTION	0.000834474	APBB1,BCL3,BMP6,ELL2,ELL3,ELP4,HDAC4,HTATIP2,JMJD1C,LDB1,MMS19,PHF21A,PIR,POLR2K,PTRF,PYCARD,RPL6,SOD2,SQSTM1,YWHAH,SREBF1,TCF12,ID4,ARNT2,TCF4,NR3C1,TCF7L2,SOX12,HMGA2,IRF1,IRF8,IRF2,STAT1,HLF,PRDM1,GLI2,ZNF423,KLF12,ZNF202,ZFPM2,ZNF136,ABL1,ADRM1,ASH2L,ATXN1,BCOR,CDKN2A,CREBBP,CRTC1,DR1,MED1,MRPL12,NPM1,NSD1,PARP1,PTMA,RYBP,SMARCD2,TARDBP,TCEB3,THRAP3,VPS4B,ZMYND11,CEBPG,CEBPA,CBFB,E2F2,E2F3,HM…	0.0458961
miR-125b	683	1031	85	REGULATION_OF_METABOLIC_PROCESS	0.000246231	APBB1,ATP6AP2,BCL3,BMP6,CCND2,CD80,DDX25,EIF3F,EIF4B,ELL3,ELP4,GCK,GLA,HDAC4,HPRT1,HTATIP2,ITGB2,JMJD1C,KPNA2,LDB1,LTBP4,LYN,MMS19,NBN,PFKM,PHF21A,POLR2K,PYCARD,RPL6,S100A11,SOD2,SQSTM1,YWHAH,SREBF1,TCF12,ID4,ARNT2,TCF4,TCF7L2,SOX12,HMGA2,IRF8,IRF2,PRDM1,GLI2,ZNF423,KLF12,ZNF202,ZFPM2,ZNF136,ABL1,ATXN1,BACE2,BCOR,CDKN2A,CREBBP,CRTC1,DR1,DYRK2,EIF5,ETF1,KRT7,MED1,MRPL12,NPM1,NSD1,PABPC1,RYBP,SMARC…	0.0253926
miR-125b	529	1031	67	REGULATION_OF_NUCLEOBASENUCLEOSIDENUCLEOTIDE_AND_NUCLEIC_ACID_METABOLIC_PROCESS	0.000691191	APBB1,BCL3,BMP6,ELL3,ELP4,HDAC4,HTATIP2,JMJD1C,KPNA2,LDB1,MMS19,NBN,PHF21A,POLR2K,PYCARD,RPL6,S100A11,SOD2,SQSTM1,YWHAH,SREBF1,TCF12,ID4,ARNT2,TCF4,TCF7L2,SOX12,HMGA2,IRF8,IRF2,PRDM1,GLI2,ZNF423,KLF12,ZNF202,ZFPM2,ZNF136,ABL1,ATXN1,BCOR,CDKN2A,CREBBP,CRTC1,DR1,MED1,MRPL12,NPM1,NSD1,PABPC1,RYBP,SMARCD2,TCEB3,THRAP3,VPS4B,ZMYND11,CEBPG,HMGA1,IRF4,SMAD4,TP53,STAT3,VDR,REST,GLI1,IKZF3,ZNF177,MTF1	0.0407309
miR-125b	56	1031	14	APOPTOTIC_PROGRAM	0.000197943	BAK1,CASP7,GZMA,GZMB,SFN,VCP,VDAC1,STAT1,BBC3,CDKN2A,MCL1,MOAP1,PMAIP1,TP53	0.0253926
miR-125b	564	1031	75	INTRACELLULAR_SIGNALING_CASCADE	7.22209e-05	APOL3,ARHGDIB,ATP6AP2,BAK1,BCL3,CAP2,CASP1,CASP7,CCR1,CLEC7A,CORO2A,DDAH2,DERL1,DOCK1,EFS,FGFR1,FPR1,FYB,GABBR1,GNA15,GOLT1B,GRB2,GZMA,GZMB,IRAK1,LYN,MAPK13,MAPK8IP1,MAPK9,NBN,P2RY6,PLCL1,RGS1,RHOH,RIPK2,SECTM1,SFN,SIRPG,SQSTM1,STK17B,TNFSF10,TRAF5,TYROBP,VAV3,VCP,VDAC1,YWHAH,ZDHHC17,STAT1,ABL1,AKT1,BBC3,CDKN2A,DUSP6,DYRK2,MAP3K2,MAP3K9,MAPK14,MCL1,MED1,MKNK2,MOAP1,OPRL1,OTUD7B,PMAIP1,PTAFR,RASGR…	0.0148956
miR-125b	488	1031	63	REGULATION_OF_TRANSCRIPTION	0.000603099	APBB1,BCL3,BMP6,ELL3,ELP4,HDAC4,HTATIP2,JMJD1C,LDB1,MMS19,PHF21A,POLR2K,PYCARD,RPL6,SOD2,SQSTM1,YWHAH,SREBF1,TCF12,ID4,ARNT2,TCF4,TCF7L2,SOX12,HMGA2,IRF8,IRF2,PRDM1,GLI2,ZNF423,KLF12,ZNF202,ZFPM2,ZNF136,ABL1,ATXN1,BCOR,CDKN2A,CREBBP,CRTC1,DR1,MED1,MRPL12,NPM1,NSD1,RYBP,SMARCD2,TCEB3,THRAP3,VPS4B,ZMYND11,CEBPG,HMGA1,IRF4,SMAD4,TP53,STAT3,VDR,REST,GLI1,IKZF3,ZNF177,MTF1	0.0390522
miR-125b	383	1031	52	APOPTOSIS_GO	0.000558488	BAK1,BCL2,BCL2A1,BCL3,BIRC3,BRAF,CASP7,CD2,CD38,CIB1,CUL3,DDAH2,DOCK1,GPR65,GZMA,GZMB,HTATIP2,IL2RA,IL2RB,NLRP1,PTPRC,PYCARD,SFN,SRGN,STK17B,TLR2,TNFSF10,VCP,VDAC1,YWHAZ,STAT1,ABL1,AKT1,BBC3,BCL2L11,BCL2L2,CDKN2A,DYRK2,FXR1,HSPD1,IGF1R,MCL1,MOAP1,NPM1,PMAIP1,PPP2CA,PRDX2,RAF1,RPS3A,SGPL1,CEBPG,TP53	0.0390522
miR-21*	41	2003	20	RESPONSE_TO_VIRUS	1.83296e-06	APOBEC3G,BCL2,BCL3,CCL11,CCL4,CCL5,FGR,IFNAR2,IFNGR1,IFNGR2,ISG20,LILRB1,PRKRA,PTPRC,RSAD2,TLR7,TNF,TRIM22,IRF7,IVNS1ABP	6.5042e-05
miR-21*	45	2003	15	NUCLEAR_IMPORT	0.00464645	BCL3,CBLB,FLNA,FYB,HTATIP2,KPNA2,NFKBIE,PTTG1IP,TGFB1,TNF,ZFYVE9,MXI1,TRPS1,TNPO1,BCL6	0.0450979
miR-21*	24	2003	10	POSITIVE_REGULATION_OF_PHOSPHATE_METABOLIC_PROCESS	0.00325692	BCL10,CCND2,CD80,CD81,HCLS1,LYN,TGFB1,CCND1,EGFR,IL12A	0.0358261
miR-21*	742	2003	171	SYSTEM_DEVELOPMENT	2.05151e-06	ACVR1B,ADAM12,AEBP1,ANKRD7,ANXA2,BAIAP2,BCL10,BTK,CCL2,CD3D,CD4,COL10A1,COL11A1,COL1A1,COL1A2,COL2A1,COL4A3,COL5A2,COL5A3,COL6A3,COL9A2,CSF1,CSPG5,CTGF,CXCL1,CXCL10,DCN,DHCR24,DPYSL3,EMP1,EVPL,FBN1,FGF17,FGFR1,FLNA,GAA,GDF10,GDF11,GPR56,GREM1,GSTM3,HBEGF,HCCS,HCK,HCLS1,HTATIP2,IFI16,IL18,IL8,INHA,INHBA,ITGAX,KAL1,KALRN,KLK7,KLK8,KRT14,KRT16,KRT17,KRT19,KRT6A,LAMA2,LAMC2,LMO4,LST1,LYN,MAPT,MBNL1,M…	6.5096e-05
miR-21*	96	2003	36	POSITIVE_REGULATION_OF_SIGNAL_TRANSDUCTION	6.83466e-07	ACVR1B,ACVR2B,APOL3,BCL10,CARD9,CASP1,CD40,ECM1,FLNA,GJA1,HCLS1,HMOX1,IKBKE,LGALS1,LGALS9,LYN,MAP3K3,MYD88,NOD2,PLK2,PTPRC,RIPK2,SECTM1,TAOK3,TICAM1,TMEM9B,TNFRSF1A,TNFSF10,TRADD,LITAF,FASLG,IL12A,MALT1,TNFRSF10B,TRIM38,TP63	2.8193e-05
miR-21*	104	2003	30	POSITIVE_REGULATION_OF_TRANSCRIPTIONDNA_DEPENDENT	0.00125601	BCL10,BMP6,CRTC1,DYRK1B,EPAS1,INHBA,MDFIC,SMARCD1,SMARCD3,SQSTM1,TGFB1,TNFRSF1A,TCF3,CLOCK,NPAS2,SPI1,ELF4,EHF,RUNX1,GLI2,GLI1,ATF7IP,MAP2K3,RSF1,HIF1A,ARNTL,FOXO3,TP63,ZBTB38,SP1	0.0164477
miR-21*	129	2003	41	MULTI_ORGANISM_PROCESS	1.54869e-05	ADM,APOBEC3G,BCL10,BCL2,BCL3,CCL11,CCL4,CCL5,CD4,CD81,DERL1,EPYC,FGR,HLA-DPB1,IFNAR2,IFNGR1,IFNGR2,ISG20,LILRB1,NOD2,PRF1,PRKRA,PTPRC,RSAD2,SFRP4,SLC11A1,STAB1,TGFB1,TLR3,TLR7,TNF,TNIP1,TRIM22,TRO,WWP1,IRF7,MAFF,HPGD,IL12A,IVNS1ABP,PTGFR	0.000399272
miR-21*	124	2003	34	POSITIVE_REGULATION_OF_CELL_PROLIFERATION	0.00162929	CAPN1,CD47,CD81,CD86,CDK4,CDKN1A,CSF1,CUL3,CXCL10,HCLS1,IL15,IL18,LIF,LYN,MST1R,NAP1L1,NCK1,PTPRC,RHOG,SCG2,SPHK1,TBC1D8,TCIRG1,TGFBR2,TIMP1,GLI1,AGGF1,CDK6,EGFR,ERBB2,IGF1R,TGFB2,VEGFA,MYC	0.0203661
miR-21*	506	2003	127	CELL_DEVELOPMENT	4.69046e-07	ACVR1B,ADAM12,AMIGO2,ANXA1,ARHGDIA,BAIAP2,BCL10,BCL2,BCL2A1,BCL3,BID,BIK,BIRC3,BMP7,BTK,CASP4,CASP7,CCL2,CD14,CD2,CD74,CDKN1A,CIB1,COL4A3,CTSB,CUL3,DDX25,DHCR24,DPF1,FAS,GADD45A,GADD45B,GAS2,GPR65,GPX1,GSTM3,GZMA,GZMB,HSPB1,HTATIP2,IER3,IFI16,IL1B,IL2RA,IL2RB,INHA,INHBA,KAL1,KLK8,KRT19,LEFTY2,LGALS1,LST1,LY86,MAP3K5,MAPT,MBNL1,MCL1,MX1,NFKBIA,NLRP1,NRP2,NRXN3,OPTN,PHLDA2,PMAIP1,PML,PROC,PTPRC,PYC…	2.03665e-05
miR-21*	62	2003	19	CELL_ACTIVATION	0.00449586	CD2,CD3D,CD4,CD47,CLEC7A,IL18,IL8,INHA,INHBA,LAT2,LST1,NCK1,PTPRC,SPINK5,TGFB1,TLR4,ELF4,IL12A,SOCS5	0.0446062
miR-21*	11	2003	6	REGULATION_OF_HORMONE_SECRETION	0.00454172	GCK,INHA,INHBA,LIF,SCG5,STX1A	0.0446062
miR-21*	17	2003	8	REGULATION_OF_ANATOMICAL_STRUCTURE_MORPHOGENESIS	0.00340005	CDC42EP1,CDC42EP4,KLK8,MAPT,MYH9,YWHAH,CDC42,RTN4	0.0364291
miR-21*	1423	2003	321	SIGNAL_TRANSDUCTION	4.22737e-10	ABCA1,ACVR1B,ACVR2B,ADAM9,ADAMTS1,ADCY7,ADM,ADORA3,ALCAM,ANXA1,APOA1,APOL3,ARHGAP1,ARHGDIA,ARHGDIB,BAIAP2,BCL10,BCL3,BDKRB2,BID,BIK,BIRC3,BMPR1A,BTK,C3,C3AR1,C5AR1,CAP2,CARD9,CASP1,CASP7,CCL11,CCL2,CCL20,CCL4,CCL5,CCR1,CCR5,CCRL1,CD14,CD2,CD33,CD40,CD47,CD59,CD74,CD81,CLEC4A,CLEC5A,CLEC7A,CLIC2,COL4A3,CORO2A,CSF1R,CSNK1D,CXCL1,CXCL10,CXCL11,CXCL9,CYTL1,DEFB1,DERL1,DPYSL3,DTNA,DUSP10,DUSP9,ECEL1,E…	6.97517e-08
miR-21*	384	2003	105	PROGRAMMED_CELL_DEATH	5.51569e-08	ACVR1B,AMIGO2,ANXA1,ARHGDIA,BCL10,BCL2,BCL2A1,BCL3,BID,BIK,BIRC3,BTK,CASP4,CASP7,CCL2,CD14,CD2,CD74,CDKN1A,CIB1,COL4A3,CTSB,CUL3,DHCR24,DPF1,FAS,GADD45A,GADD45B,GAS2,GPR65,GPX1,GZMA,GZMB,HSPB1,HTATIP2,IER3,IFI16,IL1B,IL2RA,IL2RB,INHA,INHBA,LGALS1,LY86,MAP3K5,MCL1,MX1,NFKBIA,NLRP1,PHLDA2,PMAIP1,PML,PROC,PTPRC,PYCARD,SCG2,SERPINB9,SFN,SH3GLB1,SOCS3,SPHK1,SRGN,STK17B,STK3,TGFB1,TIA1,TLR2,TNF,TNFAIP8…	4.13677e-06
miR-21*	67	2003	22	HEMOPOIESIS	0.000851104	ACVR1B,CD3D,CD4,CSF1,HCLS1,IFI16,INHA,INHBA,LYN,MMP9,MYH9,PTPRC,SPINK5,SPI1,RUNX1,MAFB,CDC42,CDK6,SNRK,SOCS5,TGFB2,FOXO3	0.0115108
miR-21*	72	2003	24	IMMUNE_SYSTEM_DEVELOPMENT	0.000393012	ACVR1B,CD3D,CD4,CSF1,HCLS1,IFI16,INHA,INHBA,LYN,MMP9,MYH9,PTPRC,SPINK5,TGFB1,SPI1,RUNX1,TBX1,MAFB,CDC42,CDK6,SNRK,SOCS5,TGFB2,FOXO3	0.00611763
miR-21*	90	2003	30	SKELETAL_DEVELOPMENT	7.81166e-05	AEBP1,ANXA2,COL10A1,COL11A1,COL1A2,COL2A1,COL9A2,FBN1,FGFR1,GDF10,GDF11,INHA,INHBA,OSTF1,PAPSS2,POSTN,RPS6KA3,SPARC,SRGN,TGFB1,TNFRSF11B,TWIST1,ETS2,TBX1,GLI2,GLI1,KLF10,TRPS1,CDK6,TRAPPC2	0.00169595
miR-21*	130	2003	38	POSITIVE_REGULATION_OF_NUCLEOBASENUCLEOSIDENUCLEOTIDE_AND_NUCLEIC_ACID_METABOLIC_PROCESS	0.00022726	ABCA1,BCL10,BCL3,BMP6,BMP7,CRTC1,DYRK1B,EPAS1,INHBA,MDFIC,SMARCD1,SMARCD3,SQSTM1,TGFB1,TNFRSF1A,YWHAH,TCF3,CLOCK,NPAS2,ARNT2,SPI1,ELF4,EHF,RUNX1,GLI2,ZNF423,GLI1,EGR1,ATF7IP,MAP2K3,RSF1,HIF1A,ARNTL,FOXO3,TP63,ZBTB38,HIVEP3,SP1	0.00398914
miR-21*	13	2003	7	NEGATIVE_REGULATION_OF_IMMUNE_SYSTEM_PROCESS	0.00235528	INHA,INHBA,LST1,PTPRC,SPINK5,SOCS5,TGFB2	0.0273677
miR-21*	331	2003	77	ANATOMICAL_STRUCTURE_MORPHOGENESIS	0.00101472	BAIAP2,BCL10,CAP2,CCL2,CCL4,CDC42EP1,CDC42EP4,COL4A3,COL5A3,CYR61,DCN,EYA4,GAA,GPC3,HCCS,HTATIP2,IER3,IGF2BP3,IL18,IL8,ITGAX,KAL1,KLK8,LIMA1,LMO4,LST1,MAPT,MBNL1,MYH6,MYH9,NOX4,NPR1,NRP2,NRXN3,PML,PRKCI,PTCH1,ROD1,SCG2,SERPINF1,SLIT1,SPHK1,SPINK5,SPON2,STAB1,TGFB1,THBS4,TMEM176B,WNT2B,YWHAH,MLXIPL,TWIST1,HEY2,EHF,FLI1,ELF3,LHX1,MSX1,NKX6-1,RUNX1,TBX1,GLI2,SALL1,GLI1,AGGF1,CDC42,CPM,DLG1,PKD2,RASA…	0.0135023
miR-21*	106	2003	30	POSITIVE_REGULATION_OF_RNA_METABOLIC_PROCESS	0.00174686	BCL10,BMP6,CRTC1,DYRK1B,EPAS1,INHBA,MDFIC,SMARCD1,SMARCD3,SQSTM1,TGFB1,TNFRSF1A,TCF3,CLOCK,NPAS2,SPI1,ELF4,EHF,RUNX1,GLI2,GLI1,ATF7IP,MAP2K3,RSF1,HIF1A,ARNTL,FOXO3,TP63,ZBTB38,SP1	0.0215098
miR-21*	37	2003	14	REGULATION_OF_PROTEIN_MODIFICATION_PROCESS	0.00160692	ATG7,BCL10,CCND2,CD80,CD81,HCLS1,ITGB2,LYN,TGFB1,BRCA1,CCND1,EGFR,IL12A,SET	0.0203661
miR-21*	33	2003	12	VIRAL_REPRODUCTIVE_PROCESS	0.00497752	APOBEC3G,CCL2,CCL4,CD81,DERL1,IL8,MDFIC,TGFB1,TNIP1,WWP1,RSF1,TOP2A	0.0466642
miR-21*	125	2003	34	TISSUE_DEVELOPMENT	0.00188771	BTK,COL11A1,COL1A1,COL5A2,CTGF,DHCR24,EMP1,EVPL,GDF11,HCK,KLK7,KLK8,KRT14,KRT16,KRT17,KRT6A,LAMC2,MEST,OSTF1,SECTM1,SPARC,SPINK5,SRGN,STS,UGCG,WAS,VAX2,POU2F3,SNAI2,GLI2,GLI1,CDK6,TGFB2,TCF21	0.0229023
miR-21*	232	2003	87	DEFENSE_RESPONSE	1.04361e-14	ADORA3,AIF1,ALOX5AP,ANXA1,AOAH,APOBEC3G,APOL3,BCL10,BCL2,C2,C3AR1,C5AR1,CCL11,CCL20,CCL4,CCL5,CCR1,CCR5,CD40,CD48,CD81,CD84,CD97,CLEC5A,COLEC12,CXCL1,CXCL10,CXCL11,CXCL2,CXCL9,CYBB,DEFB1,GNLY,HLA-B,HLA-G,HP,HRH1,IL10RB,IL17RB,IL1RAP,IL32,IL8,INHBA,LGALS3BP,LILRB2,LILRB3,LSP1,LY96,LYST,LYZ,MGLL,MICB,MNDA,MST1R,MX1,NCF1,NCF2,NMI,NOD2,NOX4,PRF1,PTAFR,PTPRC,RIPK2,RNASE6,RSAD2,S100A8,S100A9,SCG2,STAB1…	4.30489e-12
miR-21*	88	2003	33	I_KAPPAB_KINASE_NF_KAPPAB_CASCADE	1.97097e-06	APOL3,BCL10,BCL3,CARD9,CASP1,CD40,ECM1,FLNA,GJA1,HMOX1,IKBKE,IRAK1,LGALS1,LGALS9,MAP3K3,MYD88,NOD2,PLK2,RHOH,RIPK2,SECTM1,SQSTM1,TICAM1,TMEM9B,TNFAIP3,TNFRSF1A,TNFSF10,TRADD,LITAF,FASLG,MALT1,TNFRSF10B,TRIM38	6.5042e-05
miR-21*	150	2003	42	REGULATION_OF_PROTEIN_METABOLIC_PROCESS	0.000307013	ATG7,BACE2,BCL10,BCL3,CAPG,CCND2,CD80,CD81,DDX25,ETF1,HCLS1,HSPB1,INHA,INHBA,ITGB2,LIMA1,LTBP4,LYN,MAPT,NCK1,PAIP2B,TGFB1,TIMP1,TLR1,TLR3,TLR4,TLR7,TPP1,DNAJC1,APC,BRCA1,CCND1,CDC42,CLASP1,EGFR,EIF4A2,EIF5,IL12A,LATS1,MDM4,RASA1,SET	0.00516909
miR-21*	171	2003	48	REGULATION_OF_SIGNAL_TRANSDUCTION	0.000110922	ACVR1B,ACVR2B,APOL3,BCL10,CARD9,CASP1,CD40,ECM1,FLNA,GJA1,HCLS1,HMOX1,IKBKE,INHBA,LGALS1,LGALS9,LYN,MAP3K3,MAPK8IP1,MDFIC,MYD88,NOD2,PLK2,PTPRC,RGS12,RGS16,RGS2,RHOH,RIPK2,SECTM1,SQSTM1,TAOK3,TGFB1,TICAM1,TMEM9B,TNFAIP3,TNFRSF1A,TNFSF10,TRADD,GLI1,LITAF,FASLG,IL12A,MALT1,PTEN,TNFRSF10B,TRIM38,TP63	0.00223197
miR-21*	14	2003	7	REGULATION_OF_PEPTIDYL_TYROSINE_PHOSPHORYLATION	0.00403854	CD80,CD81,HCLS1,ITGB2,LYN,EGFR,IL12A	0.0421747
miR-21*	558	2003	139	NEGATIVE_REGULATION_OF_CELLULAR_PROCESS	2.13466e-07	ACTN1,ACVR1B,ADAMTS1,ADAMTS8,AIF1,AMIGO2,ANXA1,ARHGDIA,ARHGDIB,BACE2,BCL10,BCL2,BCL2A1,BCL3,BIRC3,BMP7,CAPG,CCL2,CD33,CD74,CDKN1A,CLIC4,COL4A3,CUL3,CXCL1,DHCR24,EMP3,FAS,FGFBP1,FTH1,GADD45A,GAS1,GCK,GLA,GPNMB,GPX1,HSPB1,HTATIP2,IER3,IFITM1,IL1B,IL2RB,IL8,INHA,INHBA,KLK8,LANCL2,LIF,LIMA1,LST1,MCL1,NBN,NFKBIE,NOX4,PAIP2B,PML,PRKRA,PROC,PTPRC,RARRES1,RARRES3,RHOH,RPRM,S100A11,SCG2,SERPINB9,SH3GLB1,S…	1.22969e-05
miR-21*	80	2003	28	LOCOMOTORY_BEHAVIOR	5.02855e-05	C5AR1,CCL11,CCL2,CCL20,CCL5,CCR5,CCRL1,CXCL1,CXCL10,CXCL11,CXCL2,CXCL9,DEFB1,DOCK2,FPR1,IL8,ITGB2,KAL1,NOVA1,PLAU,PLAUR,PTAFR,RNASE2,SCG2,CCL1,CCR7,PLD1,TGFB2	0.00112123
miR-21*	29	2003	11	REGULATION_OF_CELL_ADHESION	0.00488758	ARHGDIA,ARHGDIB,CD47,IL18,IL8,TGFBI,TGM2,CDK6,IL12A,PTEN,RASA1	0.0466642
miR-21*	379	2003	104	REGULATION_OF_DEVELOPMENTAL_PROCESS	5.25164e-08	ACVR1B,AMIGO2,ANXA1,ARHGDIA,BCL10,BCL2,BCL2A1,BCL3,BID,BIK,BIRC3,BTK,CASP4,CCL2,CD2,CD74,CDC42EP1,CDC42EP4,CDKN1A,COL4A3,CTSB,CUL3,DHCR24,DPF1,FAS,GPX1,HSPB1,HTATIP2,IER3,IFI16,IL2RB,INHA,INHBA,KLK8,LGALS1,MAP3K5,MAPT,MCL1,MX1,MYH9,NPR1,PMAIP1,PML,PROC,PTPRC,PYCARD,SCG2,SERPINB9,SERPINF1,SFN,SH3GLB1,SOCS3,SPHK1,SPINK5,SRGN,STAB1,STK17B,STK3,TGFB1,TIA1,TLR2,TNF,TNFAIP8,TNFSF10,TRADD,VCP,YWHAH,YWHA…	4.13677e-06
miR-21*	33	2003	16	MYELOID_CELL_DIFFERENTIATION	2.18726e-05	ACVR1B,CSF1,HCLS1,IFI16,INHA,INHBA,LYN,MMP9,MYH9,SPI1,RUNX1,MAFB,CDC42,CDK6,SNRK,FOXO3	0.000546815
miR-21*	34	2003	13	LEUKOCYTE_DIFFERENTIATION	0.00209663	CD3D,CD4,CSF1,IFI16,INHA,INHBA,MMP9,MYH9,PTPRC,SPINK5,RUNX1,CDC42,SOCS5	0.0250684
miR-21*	67	2003	28	POSITIVE_REGULATION_OF_I_KAPPAB_KINASE_NF_KAPPAB_CASCADE	9.35035e-07	APOL3,BCL10,CARD9,CASP1,CD40,ECM1,FLNA,GJA1,HMOX1,IKBKE,LGALS1,LGALS9,MAP3K3,MYD88,NOD2,PLK2,RIPK2,SECTM1,TICAM1,TMEM9B,TNFRSF1A,TNFSF10,TRADD,LITAF,FASLG,MALT1,TNFRSF10B,TRIM38	3.50638e-05
miR-21*	38	2003	14	VIRAL_REPRODUCTION	0.00216022	APOBEC3G,CALCOCO2,CCL2,CCL4,CD81,DERL1,IL8,MDFIC,TGFB1,TNIP1,WWP1,CCL1,RSF1,TOP2A	0.0254597
miR-21*	902	2003	204	MULTICELLULAR_ORGANISMAL_DEVELOPMENT	8.2695e-07	ACVR1B,ACVR2B,ADAM12,AEBP1,ANGPTL2,ANKRD7,ANXA2,APOL2,ARHGDIB,BAIAP2,BCL10,BST1,BTK,CCL2,CD3D,CD4,COL10A1,COL11A1,COL1A1,COL1A2,COL2A1,COL4A3,COL5A2,COL5A3,COL6A3,COL9A2,CSF1,CSF1R,CSPG5,CTGF,CXCL1,CXCL10,DCN,DHCR24,DLK1,DPYSL3,EDN3,EMP1,EPHA2,EVPL,FBN1,FGF17,FGFR1,FLNA,GAA,GDF10,GDF11,GPR56,GPR65,GREM1,GSTM3,HBEGF,HCCS,HCK,HCLS1,HTATIP2,IFI16,IL18,IL8,INHA,INHBA,ITGAX,KAL1,KALRN,KLK7,KLK8,KRT14,…	3.24873e-05
miR-21*	50	2003	18	ANATOMICAL_STRUCTURE_FORMATION	0.000731903	COL4A3,HTATIP2,IL18,IL8,MYH9,NPR1,PML,SCG2,SERPINF1,SPHK1,SPINK5,STAB1,RUNX1,GLI2,AGGF1,RHOB,TGFB2,VEGFA	0.0104107
miR-21*	128	2003	37	ORGAN_MORPHOGENESIS	0.000347938	CCL2,COL4A3,COL5A3,DCN,GAA,HCCS,HTATIP2,IL18,IL8,ITGAX,MYH6,MYH9,NPR1,PML,PTCH1,SCG2,SERPINF1,SPHK1,SPINK5,STAB1,TGFB1,TMEM176B,HEY2,FLI1,LHX1,MSX1,NKX6-1,RUNX1,TBX1,GLI2,AGGF1,PKD2,RASA1,RHOB,SPRY2,TGFB2,VEGFA	0.00565804
miR-21*	62	2003	19	POSITIVE_REGULATION_OF_CELLULAR_PROTEIN_METABOLIC_PROCESS	0.00449586	ATG7,BCL10,BCL3,CCND2,CD80,CD81,HCLS1,LYN,MAPT,NCK1,TGFB1,TLR1,TLR3,TLR4,TLR7,TPP1,BRCA1,CCND1,IL12A	0.0446062
miR-21*	14	2003	8	MYELOID_LEUKOCYTE_DIFFERENTIATION	0.000672012	CSF1,IFI16,INHA,INHBA,MMP9,MYH9,RUNX1,CDC42	0.00972649
miR-21*	57	2003	19	LEUKOCYTE_ACTIVATION	0.00153492	CD2,CD3D,CD4,CD47,CLEC7A,IL18,IL8,INHA,INHBA,LAT2,LST1,NCK1,PTPRC,SPINK5,TGFB1,TLR4,ELF4,IL12A,SOCS5	0.0197861
miR-21*	113	2003	44	INFLAMMATORY_RESPONSE	1.08591e-08	ADORA3,AIF1,ALOX5AP,ANXA1,AOAH,APOL3,C2,C3AR1,CCL11,CCL20,CCL4,CCL5,CCR1,CCR5,CD40,CD97,CXCL1,CXCL10,CXCL11,CXCL2,CXCL9,CYBB,HRH1,IL10RB,IL1RAP,IL8,LYZ,MGLL,NMI,NOX4,PTAFR,RIPK2,S100A8,S100A9,SCG2,TGFB1,TNFAIP6,TNFRSF1A,CEBPB,ELF3,NFKB1,FOS,CCR7,PTX3	1.12129e-06
miR-21*	455	2003	108	RESPONSE_TO_STRESS	4.60781e-05	ADM,ADORA3,AIF1,ALOX5AP,ANXA1,AOAH,APOL3,BCL3,BRCC3,C2,C3AR1,CCL11,CCL20,CCL4,CCL5,CCR1,CCR5,CD40,CD59,CD97,CIB1,CSNK1D,CTGF,CXCL1,CXCL10,CXCL11,CXCL2,CXCL9,CYBB,DDB2,DERL1,DHCR24,DUSP1,DUSP10,ENTPD1,EPAS1,F13A1,GADD45A,GADD45B,GPX3,HRH1,HSPB1,IFI16,IL10RB,IL1RAP,IL8,KLK8,LYZ,MAPK9,MGLL,MICB,MSH6,NBN,NDUFA6,NMI,NOX4,PLOD2,PML,PROC,PTAFR,RAD52,RIPK2,S100A8,S100A9,SCG2,SERPINE1,SFN,SNN,SOD2,SQSTM1,…	0.00105596
miR-21*	673	2003	145	REGULATION_OF_CELLULAR_METABOLIC_PROCESS	0.000380779	ABCA1,ACVR1B,ACVR2B,ATG7,BACE2,BCL10,BCL3,BMP6,BMP7,CAPG,CCND2,CD80,CD81,CDKN1A,CRTC1,DDX25,DYRK1B,ELP4,EPAS1,ETF1,FLNA,GCK,GLA,HCLS1,HSPB1,HTATIP2,IGSF1,IL7R,INHA,INHBA,ITGB2,KPNA2,LANCL2,LIMA1,LRRFIP1,LTBP4,LYN,MAPT,MDFIC,NBN,NCK1,NOD2,PAIP2B,PFKM,PML,PYCARD,RNF14,RPS6KA4,S100A11,SMARCD1,SMARCD2,SMARCD3,SOD2,SQSTM1,SRCAP,SUPT3H,TGFB1,TIMP1,TLR1,TLR3,TLR4,TLR7,TNF,TNFRSF1A,TPP1,TRIM22,WWP1,YWHAH…	0.00604121
miR-21*	261	2003	64	RESPONSE_TO_CHEMICAL_STIMULUS	0.000634747	ABAT,ABCG1,BCL10,BCL2,C5AR1,CCL11,CCL2,CCL20,CCL5,CCR5,CCRL1,CLEC7A,CXCL1,CXCL10,CXCL11,CXCL2,CXCL9,DEFB1,DERL1,DGKD,DHCR24,DOCK2,DUSP1,FPR1,GCK,GNAI2,GPX1,GPX3,GSTM3,HCLS1,HSPB1,IL8,ITGB2,KAL1,KCNIP1,KRT19,LYN,MT1X,MVP,NDRG1,NDUFA6,NOD2,NQO1,PLAU,PLAUR,PMAIP1,PTAFR,RNASE2,RTP4,SCG2,SLC22A18,SOD2,STIM1,TOR1B,TRPV1,VCP,AHR,NR1I2,BRCA1,CCL1,CCR7,LATS1,PLD1,TGFB2	0.00935118
miR-21*	575	2003	119	REGULATION_OF_GENE_EXPRESSION	0.00519709	ACVR1B,ACVR2B,BACE2,BCL10,BCL3,BMP6,BMP7,CDK4,CRTC1,DDX25,DNMT3A,DYRK1B,ELP4,EPAS1,ETF1,FLNA,GPX1,HCLS1,HSPB1,HTATIP2,IGSF1,IL2RB,INHA,INHBA,LANCL2,LRRFIP1,MDFIC,NOD2,PAIP2B,PML,PYCARD,RNF14,RPS6KA4,SMARCD1,SMARCD2,SMARCD3,SOD2,SQSTM1,SRCAP,SUPT3H,TGFB1,TLR1,TLR3,TLR4,TLR7,TNF,TNFRSF1A,TRIM22,WWP1,YWHAH,TFAP2C,TCF3,SREBF1,AHR,TWIST1,CLOCK,NPAS2,ARNT2,SPI1,ELF4,EHF,SOX12,HMGA2,IRF8,IRF2,IRF7,POU2F…	0.0481753
miR-21*	192	2003	54	POSITIVE_REGULATION_OF_DEVELOPMENTAL_PROCESS	4.01946e-05	ACVR1B,BCL3,BID,BIK,BTK,CASP4,CD2,CDC42EP1,CDC42EP4,CDKN1A,COL4A3,CUL3,DPF1,FAS,HTATIP2,IFI16,INHA,INHBA,MAP3K5,MAPT,MX1,PMAIP1,PML,PTPRC,PYCARD,SERPINF1,SFN,SPHK1,STK17B,STK3,TGFB1,TIA1,TLR2,TNFSF10,TRADD,RUNX3,RUNX1,AGGF1,BRCA1,CDC42,DAXX,FASLG,IL12A,PRKCE,PTEN,RHOB,SMNDC1,SOCS5,TGFB2,TOP2A,TP53BP2,FOXO3,TP63,BCL6	0.000975309
miR-21*	207	2003	72	IMMUNE_RESPONSE	1.26688e-10	ANXA11,APOA1,APOBEC3G,ARHGDIB,BCL10,BCL2,BST1,C2,C5AR1,CCL2,CCL20,CCL4,CCL5,CCR1,CCR5,CCRL1,CD74,CD86,CD97,COLEC12,CST7,CTSS,CTSW,DEFB1,FCGR1A,FCGR2B,FCGR3B,FTH1,FYB,GBP2,GEM,GPR65,GZMA,IFITM2,IFITM3,IGSF6,IL10RB,IL15,IL18,IL2RA,IL2RG,IL32,IL4R,IL7R,LAT2,LCP2,LILRB2,LY86,NCF4,PRKRA,PSMB10,PTAFR,PTPRC,RGS1,RSAD2,SECTM1,SPINK5,TAPBP,TGFB1,TLR7,TNFRSF14,TREM1,TREM2,TRIM22,WAS,CEBPB,IRF8,IL12A,MALT1,…	3.48393e-08
miR-21*	69	2003	24	HEMOPOIETIC_OR_LYMPHOID_ORGAN_DEVELOPMENT	0.000189283	ACVR1B,CD3D,CD4,CSF1,HCLS1,IFI16,INHA,INHBA,LYN,MMP9,MYH9,PTPRC,SPINK5,TGFB1,SPI1,RUNX1,TBX1,MAFB,CDC42,CDK6,SNRK,SOCS5,TGFB2,FOXO3	0.00354906
miR-21*	42	2003	17	ANGIOGENESIS	0.000204562	COL4A3,HTATIP2,IL18,IL8,MYH9,NPR1,PML,SCG2,SERPINF1,SPHK1,SPINK5,STAB1,RUNX1,AGGF1,RHOB,TGFB2,VEGFA	0.00375031
miR-21*	24	2003	11	REGULATION_OF_ANGIOGENESIS	0.000788083	COL4A3,HTATIP2,NPR1,PML,SERPINF1,SPHK1,SPINK5,STAB1,RUNX1,AGGF1,RHOB	0.0108361
miR-21*	197	2003	57	POSITIVE_REGULATION_OF_METABOLIC_PROCESS	9.94902e-06	ABCA1,ATG7,BCL10,BCL3,BMP6,BMP7,CCND2,CD80,CD81,CRTC1,DYRK1B,EPAS1,GCK,HCLS1,INHBA,LYN,MAPT,MDFIC,NCK1,SMARCD1,SMARCD3,SQSTM1,TGFB1,TLR1,TLR3,TLR4,TLR7,TNFRSF1A,TPP1,YWHAH,TCF3,CLOCK,NPAS2,ARNT2,SPI1,ELF4,EHF,RUNX1,GLI2,ZNF423,GLI1,EGR1,ATF7IP,BRCA1,CCND1,EGFR,IL12A,MAP2K3,RSF1,HIF1A,ARNTL,FOXO3,TP63,PPARA,ZBTB38,HIVEP3,SP1	0.000273598
miR-21*	20	2003	9	HOMEOSTASIS_OF_NUMBER_OF_CELLS	0.0027776	ACVR1B,BCL10,HCLS1,INHBA,LYN,SPI1,MAFB,CDK6,FOXO3	0.0313907
miR-21*	97	2003	30	RESPONSE_TO_BIOTIC_STIMULUS	0.000349769	APOBEC3G,BCL10,BCL2,BCL3,CCL11,CCL4,CCL5,DERL1,FGR,HSPB1,IFNAR2,IFNGR1,IFNGR2,ISG20,LILRB1,NOD2,PRKRA,PTPRC,RSAD2,SLC11A1,STAB1,TLR3,TLR7,TNF,TOR1B,TRIM22,VCP,IRF7,IL12A,IVNS1ABP	0.00565804
miR-21*	237	2003	70	PROTEIN_KINASE_CASCADE	4.34133e-07	ADAM9,APOL3,BCL10,BCL3,C5AR1,CARD9,CASP1,CCL2,CD40,CD81,DUSP10,DUSP9,ECM1,FGFR1,FLNA,FPR1,FYB,GADD45B,GJA1,GNG3,HCLS1,HMOX1,IFNAR2,IKBKE,IRAK1,LGALS1,LGALS9,LYN,MAP3K3,MAP3K5,MAP3K6,MAPK8IP1,MAPK9,MDFIC,MKNK1,MYD88,NMI,NOD2,PLK2,RHOH,RIPK2,RPS6KA4,SCG2,SECTM1,SH2D3A,SOCS3,SQSTM1,STK17B,STK3,TAOK3,TICAM1,TMEM9B,TNFAIP3,TNFRSF1A,TNFSF10,TRADD,STAT3,LITAF,DAXX,DUSP8,FASLG,IL12A,MALT1,MAP3K2,MKNK2,PT…	1.98977e-05
miR-21*	64	2003	26	RESPONSE_TO_OTHER_ORGANISM	4.28598e-06	APOBEC3G,BCL10,BCL2,BCL3,CCL11,CCL4,CCL5,FGR,IFNAR2,IFNGR1,IFNGR2,ISG20,LILRB1,NOD2,PRKRA,PTPRC,RSAD2,SLC11A1,STAB1,TLR3,TLR7,TNF,TRIM22,IRF7,IL12A,IVNS1ABP	0.000126283
miR-21*	543	2003	113	BIOPOLYMER_MODIFICATION	0.00533176	ACVR1B,AKT2,ANXA1,APOBEC3G,ATG7,B3GALT4,BACE2,BCL10,BMPR1A,BTK,CCL11,CCL2,CCND2,CD37,CD80,CD81,CSNK1D,CUZD1,DDB2,DNMT3A,DUSP10,DUSP3,DUSP5,DUSP9,DYRK1B,EPM2A,ERO1L,EVPL,FBXO11,FGR,FUT2,FYB,GMFG,HCK,HCLS1,IKBKE,ITGB2,KALRN,LDLR,LOX,LOXL2,LYN,MAP3K3,MAP3K6,MAPK3,MGAT4A,MKNK1,MYLK,NMT1,P4HB,PAM,PLK3,PLOD2,PPEF1,PPP6C,PRKCH,PRKCI,PTCH1,PTPRC,PTPRE,QPCT,RNF14,RPS6KA4,SCG5,SEPHS1,STK10,STK17B,STK3,TAOK…	0.0483374
miR-21*	48	2003	18	VASCULATURE_DEVELOPMENT	0.000413611	COL4A3,HTATIP2,IL18,IL8,MYH9,NPR1,PML,SCG2,SERPINF1,SPHK1,SPINK5,STAB1,RUNX1,AGGF1,RASA1,RHOB,TGFB2,VEGFA	0.00631906
miR-21*	21	2003	9	ADAPTIVE_IMMUNE_RESPONSE	0.00415137	BCL10,C2,CD74,IL18,PTPRC,TGFB1,IL12A,MALT1,SOCS5	0.042811
miR-21*	104	2003	28	ANTI_APOPTOSIS	0.00528858	ANXA1,ARHGDIA,BCL2,BCL2A1,BIRC3,CCL2,DHCR24,FAS,GPX1,HSPB1,HTATIP2,IER3,IL2RB,MCL1,SERPINB9,SH3GLB1,SOCS3,SPHK1,TNF,TNFAIP8,YWHAZ,NFKB1,BNIP2,CBX4,HIPK3,IGF1R,RASA1,RTN4	0.0483374
miR-21*	453	2003	104	CELL_PROLIFERATION_GO_0008283	0.000246829	ADAMTS1,ADAMTS8,AIF1,AREG,CAPN1,CBFA2T2,CD33,CD47,CD74,CD81,CD86,CDC27,CDK4,CDKN1A,COL4A3,CSF1,CSF1R,CUL3,CXCL1,CXCL10,CYR61,DAB2,DCTN2,EMP1,EMP3,FGFBP1,FTH1,GPNMB,GPX1,HCLS1,IFITM1,IL15,IL15RA,IL18,IL1B,IL2RA,IL8,INHA,ISG20,KLK8,KRT16,LIF,LMO1,LST1,LY86,LYN,MST1R,NAP1L1,NCK1,NOX4,OSMR,PRKRA,PTCH1,PTPRC,RARRES1,RARRES3,RHOG,S100A11,SCG2,SERPINF1,SFN,SKP2,SPHK1,TACSTD2,TBC1D8,TCIRG1,TGFB1I1,TGFBI,…	0.00424237
miR-21*	288	2003	102	IMMUNE_SYSTEM_PROCESS	4.32987e-15	ACVR1B,ANXA11,APOA1,APOBEC3G,ARHGDIB,BCL10,BCL2,BST1,C2,C5AR1,CCL2,CCL20,CCL4,CCL5,CCR1,CCR5,CCRL1,CD2,CD3D,CD4,CD47,CD74,CD86,CD97,CLEC7A,COLEC12,CSF1,CST7,CTSS,CTSW,DEFB1,DOCK2,FCGR1A,FCGR2B,FCGR3B,FTH1,FYB,GBP2,GEM,GPR65,GZMA,HCLS1,IFI16,IFITM2,IFITM3,IGSF6,IL10RB,IL15,IL18,IL2RA,IL2RG,IL32,IL4R,IL7R,IL8,INHA,INHBA,ITGB2,LAT2,LCP2,LILRB2,LST1,LY86,LYN,MMP9,MYH9,NCF4,NCK1,PRKRA,PSMB10,PTAFR,PTP…	3.57214e-12
miR-21*	33	2003	12	TRANSFORMING_GROWTH_FACTOR_BETA_RECEPTOR_SIGNALING_PATHWAY	0.00497752	BMPR1A,GDF10,LEFTY2,LTBP2,TGFB1,ZFYVE9,KLF10,FMOD,GDF5,HPGD,TGFBR3,SMAD7	0.0466642
miR-21*	879	2003	193	ANATOMICAL_STRUCTURE_DEVELOPMENT	1.24817e-05	ACVR1B,ADAM12,AEBP1,ANKRD7,ANXA2,BAIAP2,BCL10,BTK,CAP2,CCL2,CCL4,CD3D,CD4,CDC42EP1,CDC42EP4,COL10A1,COL11A1,COL1A1,COL1A2,COL2A1,COL4A3,COL5A2,COL5A3,COL6A3,COL9A2,CSF1,CSPG5,CTGF,CXCL1,CXCL10,CYR61,DCN,DHCR24,DPYSL3,EMP1,EVPL,EYA4,FBN1,FGF17,FGFR1,FLNA,GAA,GDF10,GDF11,GPC3,GPR56,GREM1,GSTM3,HBEGF,HCCS,HCK,HCLS1,HTATIP2,IER3,IFI16,IGF2BP3,IL18,IL8,INHA,INHBA,ITGAX,KAL1,KALRN,KLK7,KLK8,KRT14,KRT16…	0.000332175
miR-21*	193	2003	57	POSITIVE_REGULATION_OF_CELLULAR_METABOLIC_PROCESS	5.01381e-06	ABCA1,ATG7,BCL10,BCL3,BMP6,BMP7,CCND2,CD80,CD81,CRTC1,DYRK1B,EPAS1,GCK,HCLS1,INHBA,LYN,MAPT,MDFIC,NCK1,SMARCD1,SMARCD3,SQSTM1,TGFB1,TLR1,TLR3,TLR4,TLR7,TNFRSF1A,TPP1,YWHAH,TCF3,CLOCK,NPAS2,ARNT2,SPI1,ELF4,EHF,RUNX1,GLI2,ZNF423,GLI1,EGR1,ATF7IP,BRCA1,CCND1,EGFR,IL12A,MAP2K3,RSF1,HIF1A,ARNTL,FOXO3,TP63,PPARA,ZBTB38,HIVEP3,SP1	0.000142634
miR-21*	589	2003	154	POSITIVE_REGULATION_OF_BIOLOGICAL_PROCESS	1.34278e-09	ABCA1,ACVR1B,ACVR2B,APOL3,ATG7,BCL10,BCL3,BID,BIK,BMP6,BMP7,BTK,C2,CAPN1,CARD9,CASP1,CASP4,CCND2,CD2,CD40,CD47,CD80,CD81,CD86,CDC42EP1,CDC42EP4,CDK4,CDKN1A,COL4A3,CRTC1,CSF1,CUL3,CXCL10,DPF1,DYRK1B,ECM1,EPAS1,FAS,FLNA,GCK,GJA1,HCLS1,HMOX1,HTATIP2,IFI16,IKBKE,IL15,IL18,IL8,INHA,INHBA,LAT2,LGALS1,LGALS9,LIF,LYN,MAP3K3,MAP3K5,MAPT,MDFIC,MST1R,MX1,MYD88,NAP1L1,NCK1,NOD2,PLK2,PMAIP1,PML,PTPRC,PYCARD,R…	1.84632e-07
miR-21*	269	2003	78	RESPONSE_TO_EXTERNAL_STIMULUS	2.2358e-07	ADM,ADORA3,AIF1,ALOX5AP,ANXA1,AOAH,APOL3,C2,C3AR1,C5AR1,CCL11,CCL2,CCL20,CCL4,CCL5,CCR1,CCR5,CCRL1,CD40,CD59,CD97,CDKN1A,CTGF,CXCL1,CXCL10,CXCL11,CXCL2,CXCL9,CYBB,DEFB1,DOCK2,ENTPD1,F13A1,FPR1,GNAI2,HRH1,IL10RB,IL1RAP,IL8,INHA,INHBA,ITGB2,KAL1,KLK8,LYZ,MGLL,NMI,NOD2,NOX4,PLAU,PLAUR,PROC,PTAFR,RIPK2,RNASE2,S100A8,S100A9,SCG2,SERPINE1,TGFB1,THBD,TNFAIP6,TNFRSF1A,WAS,SREBF1,CEBPB,ELF3,NFKB1,FOS,CCL1…	1.22969e-05
miR-21*	683	2003	146	REGULATION_OF_METABOLIC_PROCESS	0.000521454	ABCA1,ACVR1B,ACVR2B,ATG7,BACE2,BCL10,BCL3,BMP6,BMP7,CAPG,CCND2,CD80,CD81,CDKN1A,CRTC1,DDX25,DYRK1B,ELP4,EPAS1,ETF1,FLNA,GCK,GLA,HCLS1,HSPB1,HTATIP2,IGSF1,IL7R,INHA,INHBA,ITGB2,KPNA2,LANCL2,LIMA1,LRRFIP1,LTBP4,LYN,MAPT,MDFIC,NBN,NCK1,NOD2,PAIP2B,PFKM,PML,PYCARD,RNF14,RPS6KA4,S100A11,SMARCD1,SMARCD2,SMARCD3,SOD2,SQSTM1,SRCAP,SUPT3H,TGFB1,TIMP1,TLR1,TLR3,TLR4,TLR7,TNF,TNFRSF1A,TPP1,TRIM22,WWP1,YWHAH…	0.00782181
miR-21*	24	2003	10	NITROGEN_COMPOUND_BIOSYNTHETIC_PROCESS	0.00325692	BBOX1,GLA,NQO1,OAZ1,SPR,BCAT1,EGFR,ETNK1,MAT2B,TGFB2	0.0358261
miR-21*	52	2003	17	LYMPHOCYTE_ACTIVATION	0.00335525	CD2,CD3D,CD4,CD47,CLEC7A,IL18,INHA,INHBA,LAT2,LST1,NCK1,PTPRC,SPINK5,TGFB1,ELF4,IL12A,SOCS5	0.0364221
miR-21*	24	2003	11	POSITIVE_REGULATION_OF_PROTEIN_MODIFICATION_PROCESS	0.000788083	ATG7,BCL10,CCND2,CD80,CD81,HCLS1,LYN,TGFB1,BRCA1,CCND1,IL12A	0.0108361
miR-21*	168	2003	58	RESPONSE_TO_WOUNDING	1.08731e-08	ADM,ADORA3,AIF1,ALOX5AP,ANXA1,AOAH,APOL3,C2,C3AR1,CCL11,CCL20,CCL4,CCL5,CCR1,CCR5,CD40,CD59,CD97,CTGF,CXCL1,CXCL10,CXCL11,CXCL2,CXCL9,CYBB,ENTPD1,F13A1,HRH1,IL10RB,IL1RAP,IL8,KLK8,LYZ,MGLL,NMI,NOX4,PROC,PTAFR,RIPK2,S100A8,S100A9,SCG2,SERPINE1,TGFB1,THBD,TNFAIP6,TNFRSF1A,WAS,CEBPB,ELF3,NFKB1,FOS,CCR7,GGCX,GNAQ,PLAT,PTX3,TGFB2	1.12129e-06
miR-21*	174	2003	50	NEGATIVE_REGULATION_OF_DEVELOPMENTAL_PROCESS	4.16363e-05	AMIGO2,ANXA1,ARHGDIA,BCL10,BCL2,BCL2A1,BCL3,BIRC3,CCL2,CD74,COL4A3,DHCR24,FAS,GPX1,HSPB1,HTATIP2,IER3,IL2RB,INHA,INHBA,KLK8,MCL1,NPR1,PML,PROC,SCG2,SERPINB9,SERPINF1,SH3GLB1,SOCS3,SPHK1,SPINK5,SRGN,STAB1,TNF,TNFAIP8,YWHAH,YWHAZ,NFKB1,MAFB,BNIP2,CBX4,CDK6,HIPK3,IGF1R,RASA1,RTN4,SIRT2,SOCS5,VEGFA	0.000981426
miR-21*	557	2003	150	POSITIVE_REGULATION_OF_CELLULAR_PROCESS	2.34833e-10	ABCA1,ACVR1B,ACVR2B,APOL3,ATG7,BCL10,BCL3,BID,BIK,BMP6,BMP7,BTK,CAPN1,CARD9,CASP1,CASP4,CCND2,CD2,CD40,CD47,CD80,CD81,CD86,CDC42EP1,CDC42EP4,CDK4,CDKN1A,COL4A3,CRTC1,CSF1,CUL3,CXCL10,DPF1,DYRK1B,ECM1,EPAS1,FAS,FLNA,GCK,GJA1,HCLS1,HMOX1,HTATIP2,IFI16,IKBKE,IL15,IL18,INHA,INHBA,LGALS1,LGALS9,LIF,LYN,MAP3K3,MAP3K5,MAPT,MDFIC,MST1R,MX1,MYD88,NAP1L1,NCK1,NOD2,PLK2,PMAIP1,PML,PTPRC,PYCARD,RHOG,RIPK2,SC…	4.84342e-08
miR-21*	41	2003	17	TRANSMEMBRANE_RECEPTOR_PROTEIN_SERINE_THREONINE_KINASE_SIGNALING_PATHWAY	0.000143862	ACVR1B,ACVR2B,BMPR1A,GDF10,INHBA,LEFTY2,LTBP2,TGFB1,ZFYVE9,SMAD1,KLF10,BMPR2,FMOD,GDF5,HPGD,TGFBR3,SMAD7	0.00276015
miR-21*	583	2003	149	NEGATIVE_REGULATION_OF_BIOLOGICAL_PROCESS	1.30685e-08	ACTN1,ACVR1B,ADAMTS1,ADAMTS8,AIF1,AMIGO2,ANXA1,APOA1,APOBEC3G,ARHGDIA,ARHGDIB,BACE2,BCL10,BCL2,BCL2A1,BCL3,BIRC3,BMP7,CAPG,CCL2,CD33,CD74,CDKN1A,CLIC4,COL4A3,CUL3,CXCL1,DHCR24,EMP3,FAS,FGFBP1,FTH1,GADD45A,GAS1,GCK,GLA,GPNMB,GPX1,HSPB1,HTATIP2,IER3,IFITM1,IL1B,IL2RB,IL8,INHA,INHBA,KLK8,LANCL2,LIF,LIMA1,LST1,MCL1,NBN,NFKBIE,NOX4,NPR1,PAIP2B,PML,PRKRA,PROC,PTCH1,PTPRC,RARRES1,RARRES3,RHOH,RPRM,S100A…	1.19795e-06
miR-21*	11	2003	6	INTERFERON_GAMMA_PRODUCTION	0.00454172	IL18,INHA,INHBA,TLR3,TLR7,IL12A	0.0446062
miR-21*	139	2003	40	REGULATION_OF_CELLULAR_PROTEIN_METABOLIC_PROCESS	0.00022694	ATG7,BACE2,BCL10,BCL3,CAPG,CCND2,CD80,CD81,DDX25,ETF1,HCLS1,HSPB1,INHA,INHBA,ITGB2,LIMA1,LTBP4,LYN,MAPT,NCK1,PAIP2B,TGFB1,TIMP1,TLR1,TLR3,TLR4,TLR7,TPP1,DNAJC1,APC,BRCA1,CCND1,CLASP1,EGFR,EIF4A2,EIF5,IL12A,LATS1,RASA1,SET	0.00398914
miR-21*	305	2003	82	REGULATION_OF_APOPTOSIS	3.25963e-06	ACVR1B,ANXA1,ARHGDIA,BCL10,BCL2,BCL2A1,BCL3,BID,BIK,BIRC3,BTK,CASP4,CCL2,CD2,CD74,CDKN1A,COL4A3,CTSB,CUL3,DHCR24,DPF1,FAS,GPX1,HSPB1,HTATIP2,IER3,IFI16,IL2RB,INHA,INHBA,LGALS1,MAP3K5,MCL1,MX1,PMAIP1,PML,PROC,PTPRC,PYCARD,SCG2,SERPINB9,SFN,SH3GLB1,SOCS3,SPHK1,STK17B,STK3,TGFB1,TIA1,TLR2,TNF,TNFAIP8,TNFSF10,TRADD,VCP,YWHAZ,FOXL2,NFKB1,RUNX3,APAF1,BNIP2,BRCA1,CBX4,CYCS,DAXX,FASLG,HIPK3,IGF1R,IL12A,M…	9.95998e-05
miR-21*	135	2003	35	NEGATIVE_REGULATION_OF_PROGRAMMED_CELL_DEATH	0.00388453	AMIGO2,ANXA1,ARHGDIA,BCL10,BCL2,BCL2A1,BCL3,BIRC3,CCL2,CD74,DHCR24,FAS,GPX1,HSPB1,HTATIP2,IER3,IL2RB,MCL1,PROC,SCG2,SERPINB9,SH3GLB1,SOCS3,SPHK1,TNF,TNFAIP8,YWHAZ,NFKB1,BNIP2,CBX4,HIPK3,IGF1R,RASA1,RTN4,VEGFA	0.0410864
miR-21*	306	2003	83	REGULATION_OF_PROGRAMMED_CELL_DEATH	1.94219e-06	ACVR1B,AMIGO2,ANXA1,ARHGDIA,BCL10,BCL2,BCL2A1,BCL3,BID,BIK,BIRC3,BTK,CASP4,CCL2,CD2,CD74,CDKN1A,COL4A3,CTSB,CUL3,DHCR24,DPF1,FAS,GPX1,HSPB1,HTATIP2,IER3,IFI16,IL2RB,INHA,INHBA,LGALS1,MAP3K5,MCL1,MX1,PMAIP1,PML,PROC,PTPRC,PYCARD,SCG2,SERPINB9,SFN,SH3GLB1,SOCS3,SPHK1,STK17B,STK3,TGFB1,TIA1,TLR2,TNF,TNFAIP8,TNFSF10,TRADD,VCP,YWHAZ,FOXL2,NFKB1,RUNX3,APAF1,BNIP2,BRCA1,CBX4,CYCS,DAXX,FASLG,HIPK3,IGF1R,…	6.5042e-05
miR-21*	502	2003	127	ORGAN_DEVELOPMENT	2.94877e-07	ACVR1B,ADAM12,AEBP1,ANKRD7,ANXA2,BTK,CCL2,CD3D,CD4,COL10A1,COL11A1,COL1A1,COL1A2,COL2A1,COL4A3,COL5A2,COL5A3,COL6A3,COL9A2,CSF1,CTGF,CXCL10,DCN,DHCR24,EMP1,EVPL,FBN1,FGFR1,GAA,GDF10,GDF11,GPR56,HBEGF,HCCS,HCK,HCLS1,HTATIP2,IFI16,IL18,IL8,INHA,INHBA,ITGAX,KLK7,KLK8,KRT14,KRT16,KRT17,KRT19,KRT6A,LAMA2,LAMC2,LYN,MBNL1,MEF2C,MEST,MMP9,MYH6,MYH9,MYL6B,NPR1,OSTF1,PAPSS2,PML,POSTN,PTCH1,PTPRC,RPS6KA3,SC…	1.43102e-05
miR-21*	564	2003	140	INTRACELLULAR_SIGNALING_CASCADE	2.40633e-07	ABCA1,ADAM9,ADCY7,ADORA3,APOA1,APOL3,ARHGAP1,ARHGDIA,ARHGDIB,BCL10,BCL3,BID,BIK,BTK,C5AR1,CAP2,CARD9,CASP1,CASP7,CCL2,CCR1,CD40,CD81,CLEC7A,COL4A3,CORO2A,CXCL1,DERL1,DUSP10,DUSP9,ECM1,EDNRA,EFS,FGFR1,FLNA,FPR1,FYB,GADD45B,GJA1,GNA15,GNAI2,GNG3,GPX1,GRB2,GUCY1A3,GZMA,GZMB,HCLS1,HMOX1,HRH1,IFI16,IFNAR2,IKBKE,IL8,IRAK1,KALRN,LAT2,LGALS1,LGALS9,LYN,MAP3K3,MAP3K5,MAP3K6,MAPK8IP1,MAPK9,MCL1,MDFIC,MKNK1…	1.24076e-05
miR-21*	52	2003	20	CELLULAR_DEFENSE_RESPONSE	0.000134103	C5AR1,CCL5,CCR5,CLEC5A,CXCL9,GNLY,HLA-G,LGALS3BP,LILRB2,LSP1,LY96,LYST,MICB,MNDA,NCF1,NCF2,PRF1,TCIRG1,TYROBP,ITK	0.00263417
miR-21*	121	2003	37	POSITIVE_REGULATION_OF_TRANSCRIPTION	9.8939e-05	BCL10,BCL3,BMP6,BMP7,CRTC1,DYRK1B,EPAS1,INHBA,MDFIC,SMARCD1,SMARCD3,SQSTM1,TGFB1,TNFRSF1A,YWHAH,TCF3,CLOCK,NPAS2,ARNT2,SPI1,ELF4,EHF,RUNX1,GLI2,ZNF423,GLI1,EGR1,ATF7IP,MAP2K3,RSF1,HIF1A,ARNTL,FOXO3,TP63,ZBTB38,HIVEP3,SP1	0.00209294
miR-21*	383	2003	104	APOPTOSIS_GO	9.35236e-08	ACVR1B,ANXA1,ARHGDIA,BCL10,BCL2,BCL2A1,BCL3,BID,BIK,BIRC3,BTK,CASP4,CASP7,CCL2,CD14,CD2,CD74,CDKN1A,CIB1,COL4A3,CTSB,CUL3,DHCR24,DPF1,FAS,GADD45A,GADD45B,GAS2,GPR65,GPX1,GZMA,GZMB,HSPB1,HTATIP2,IER3,IFI16,IL1B,IL2RA,IL2RB,INHA,INHBA,LGALS1,LY86,MAP3K5,MCL1,MX1,NFKBIA,NLRP1,PHLDA2,PMAIP1,PML,PROC,PTPRC,PYCARD,SCG2,SERPINB9,SFN,SH3GLB1,SOCS3,SPHK1,SRGN,STK17B,STK3,TGFB1,TIA1,TLR2,TNF,TNFAIP8,TNFSF1…	6.42975e-06
miR-21*	265	2003	68	REGULATION_OF_CELL_PROLIFERATION	0.000106293	ADAMTS1,ADAMTS8,AIF1,CAPN1,CD33,CD47,CD81,CD86,CDK4,CDKN1A,COL4A3,CSF1,CUL3,CXCL1,CXCL10,EMP3,FGFBP1,FTH1,GPNMB,GPX1,HCLS1,IFITM1,IL15,IL18,IL1B,IL8,INHA,LIF,LST1,LYN,MST1R,NAP1L1,NCK1,NOX4,PRKRA,PTPRC,RARRES1,RARRES3,RHOG,S100A11,SCG2,SPHK1,TBC1D8,TCIRG1,TGFB1I1,TGFBR2,TIMP1,TOB1,WARS,MXI1,RUNX3,GLI1,KLF10,AGGF1,APC,BMPR2,BRCA1,BTG2,CDK6,EGFR,ERBB2,IGF1R,MDM4,PTEN,SESN1,TGFB2,VEGFA,MYC	0.00219229
miR-21*	72	2003	31	REGULATION_OF_I_KAPPAB_KINASE_NF_KAPPAB_CASCADE	1.09177e-07	APOL3,BCL10,CARD9,CASP1,CD40,ECM1,FLNA,GJA1,HMOX1,IKBKE,LGALS1,LGALS9,MAP3K3,MYD88,NOD2,PLK2,RHOH,RIPK2,SECTM1,SQSTM1,TICAM1,TMEM9B,TNFAIP3,TNFRSF1A,TNFSF10,TRADD,LITAF,FASLG,MALT1,TNFRSF10B,TRIM38	6.92853e-06
miR-21*	10	2003	6	REGULATION_OF_VIRAL_REPRODUCTION	0.00240105	APOBEC3G,IL8,MDFIC,TNIP1,RSF1,TOP2A	0.027512
miR-24	1432	797	133	BIOPOLYMER_METABOLIC_PROCESS	2.16751e-05	ANXA1,CARM1,CDKN2D,DERL1,DNASE2,DUSP10,INHBA,PKN1,POLR2K,PPP6C,PTCH1,RAD23A,RNF139,SNRPN,STK3,TAF2,TNKS,CEBPD,ELF4,ELF3,FOXL2,PAX2,POU2F3,FOSL2,HLF,JUNB,ABCE1,ABI2,ACD,ACVR1B,ADRM1,ALG5,APOBEC3F,APTX,AURKA,BRCA1,BRD8,CCL2,CCND1,CDKN2A,CHEK1,CSK,CSTF1,CSTF3,DARS,DBF4,DBR1,DYRK2,EEF1A1,ERBB3,ERO1L,EXOSC2,FAF1,FEN1,FNTB,FURIN,GGCX,GLRX2,GMFB,GTF2E1,GTF3C2,GYG2,HSF2,HUS1,IGF1,IKBKAP,IRAK3,KHSRP,LIMD1…	0.017882
miR-24	23	797	8	G1_S_TRANSITION_OF_MITOTIC_CELL_CYCLE	7.13116e-05	CDKN2D,INHBA,PPP6C,ACVR1B,CDK4,CDKN1B,CDKN2A,DBF4	0.0294161
miR-29c	41	998	10	RESPONSE_TO_VIRUS	0.00152226	APOBEC3G,BCL3,CCL5,IFNAR2,LILRB1,PTPRC,TRIM22,IRF7,ABCE1,BCL2	0.0465136
miR-29c	96	998	19	POSITIVE_REGULATION_OF_SIGNAL_TRANSDUCTION	0.000286857	ACVR2A,APOL3,CARD9,CASP1,CD40,CFLAR,FASLG,IKBKE,LGALS9,LYN,MYD88,NOD2,PTPRC,SECTM1,TICAM1,TNFSF10,TRADD,CASP8,REL	0.013921
miR-29c	124	998	23	POSITIVE_REGULATION_OF_CELL_PROLIFERATION	0.000191933	CD86,CDC7,CDK4,CSF1,CXCL10,IL15,IL18,LAMB1,LYN,MST1R,NCK1,NCK2,PGF,PTK2B,PTPRC,SIRPG,TBC1D8,TCIRG1,TNFSF12,TTK,CDK6,LAMC1,VEGFA	0.0105563
miR-29c	33	998	9	REGULATION_OF_MITOSIS	0.00110769	BIRC5,BUB1B,NUSAP1,PML,TTK,UBE2C,ZWINT,CCNA2,CDC23	0.035148
miR-29c	125	998	22	TISSUE_DEVELOPMENT	0.000560587	BTK,DHCR24,JAK2,KLK7,KLK8,MEST,PLOD1,SECTM1,SLIT2,STS,WAS,VAX2,POU2F3,IKZF1,CDK6,COL1A1,COL5A2,COL7A1,EMP1,LAMC1,LAMC2,SPARC	0.0231242
miR-29c	232	998	51	DEFENSE_RESPONSE	6.70157e-11	ADORA3,AIF1,APOBEC3G,APOL3,C2,C3AR1,CAMLG,CCL5,CCR1,CCR5,CD40,CD84,CX3CR1,CXCL10,CXCL11,CYBB,DEFB1,FAIM3,GNLY,HCP5,HLA-B,HLA-G,HP,ITGB1,LILRA2,LILRB3,LSP1,LY75,MLF2,MST1R,NCF1,NMI,NOD2,PRF1,PTAFR,PTPRC,PTPRCAP,RNASE6,STAB1,TCIRG1,TIAL1,TLR3,TNIP1,TPST1,TYROBP,WAS,ELF3,NFKB1,SP140,BCL2,FOS	2.7644e-08
miR-29c	88	998	19	I_KAPPAB_KINASE_NF_KAPPAB_CASCADE	8.58232e-05	APOL3,BCL3,CARD9,CASP1,CD40,CFLAR,FASLG,IKBKE,LGALS9,MYD88,NOD2,RHOH,SECTM1,SQSTM1,TICAM1,TNFSF10,TRADD,CASP8,REL	0.00596191
miR-29c	166	998	31	CELL_CYCLE_PROCESS	1.38448e-05	AURKA,BIRC5,BUB1B,CDC6,CDC7,CDK4,CENPF,CEP250,CHEK1,FBXO5,HSPA2,KIF11,KIF15,KIF23,MYH10,NCAPH,NUSAP1,PML,POLE,PTPRC,RAN,SKP2,STMN1,TIMELESS,TPX2,TTK,UBE2C,ZWINT,CCNA2,CDC23,CDK6	0.0016317
miR-29c	379	998	50	REGULATION_OF_DEVELOPMENTAL_PROCESS	0.000657421	ACVR2A,BCL3,BIRC3,BIRC5,BTK,CASP10,CASP4,CD2,CD38,CD74,CDK5R1,CENPF,CFLAR,COL4A2,DHCR24,FAIM3,FASLG,HSPB1,HTATIP2,IFI16,IL2RB,KLK8,NME3,NPR1,PML,PTPRC,PYCARD,SLIT2,STAB1,TIA1,TIAL1,TNFAIP8,TNFSF10,TNFSF12,TOP2A,TRADD,SPI1,NFKB1,BBC3,BCL2,BFAR,CDC42,CDK6,MCL1,MKL2,PPP1R13B,PPT1,PTEN,SH3GLB1,VEGFA	0.0258273
miR-29c	134	998	26	MITOTIC_CELL_CYCLE	3.39245e-05	AURKA,BIRC5,BUB1B,CDC6,CDC7,CDK4,CENPF,CEP250,FBXO5,KIF11,KIF15,KIF23,NCAPH,NUSAP1,PML,POLE,RAN,SKP2,STMN1,TPX2,TTK,UBE2C,ZWINT,CCNA2,CDC23,CDK6	0.00310974
miR-29c	150	998	26	CELL_CYCLE_PHASE	0.000237073	AURKA,BIRC5,BUB1B,CDC6,CDC7,CDK4,CENPF,CHEK1,HSPA2,KIF11,KIF15,NCAPH,NUSAP1,PML,POLE,PTPRC,RAN,SKP2,TIMELESS,TPX2,TTK,UBE2C,ZWINT,CCNA2,CDC23,CDK6	0.0122241
miR-29c	67	998	16	POSITIVE_REGULATION_OF_I_KAPPAB_KINASE_NF_KAPPAB_CASCADE	8.67187e-05	APOL3,CARD9,CASP1,CD40,CFLAR,FASLG,IKBKE,LGALS9,MYD88,NOD2,SECTM1,TICAM1,TNFSF10,TRADD,CASP8,REL	0.00596191
miR-29c	207	998	47	IMMUNE_RESPONSE	1.18355e-10	AIM2,APOBEC3G,ARHGDIB,C2,CCL5,CCR1,CCR5,CD7,CD74,CD86,CHST4,CIITA,CTSS,CTSW,DEFB1,FCGR1A,FYB,FYN,GBP2,GPR65,GTPBP1,GZMA,IFITM2,IFITM3,IGSF6,IL15,IL18,IL2RG,IL4R,IL6R,LAT2,LCP2,LY75,MR1,NCF4,PSMB10,PTAFR,PTPRC,SECTM1,SKAP1,ST6GAL1,TAPBP,TNFRSF14,TREM2,TRIM22,WAS,BCL2	3.25477e-08
miR-29c	453	998	65	CELL_PROLIFERATION_GO_0008283	7.69767e-06	AIF1,BUB1B,CD74,CD86,CDC25A,CDC6,CDC7,CDK4,CDK5R1,CHEK1,CSE1L,CSF1,CSF1R,CXCL10,DTYMK,EPHB4,FSCN1,GAS6,IFITM1,IL15,IL15RA,IL18,IL6R,KIF15,KLK8,LAMB1,LST1,LYN,MAPRE1,MST1R,NASP,NCK1,NCK2,OSMR,PGF,PTK2B,PTPRC,RAPGEF3,RARRES3,SIRPG,SKP2,SPOCK1,TBC1D8,TCIRG1,TIMELESS,TNFSF12,TPX2,TSPO,TTK,EHF,IRF2,BTG2,CDK6,CTNNBIP1,EMP1,FRK,HDGF,INSIG1,LAMC1,MDM2,PPM1D,PTEN,SLC29A2,VEGFA,MXD1	0.00105843
miR-29c	288	998	66	IMMUNE_SYSTEM_PROCESS	1.17684e-14	ACVR2A,AIM2,APOBEC3G,ARHGDIB,C2,CCL5,CCR1,CCR5,CD2,CD3D,CD4,CD7,CD74,CD86,CHST4,CIITA,CLEC7A,CSF1,CTSS,CTSW,DEFB1,DOCK2,DYRK3,FCGR1A,FYB,FYN,GBP2,GPR65,GTPBP1,GZMA,IFI16,IFITM2,IFITM3,IGSF6,IL15,IL18,IL2RG,IL4R,IL6R,ITGB2,LAT2,LCP2,LIG1,LST1,LY75,LYN,MR1,NCF4,NCK1,NCK2,PSMB10,PTAFR,PTPRC,SECTM1,SIRPG,SKAP1,ST6GAL1,TAPBP,TNFRSF14,TREM2,TRIM22,WAS,SPI1,BCL2,CDC42,CDK6	9.7089e-12
miR-29c	39	998	10	T_CELL_ACTIVATION	0.00100468	CD2,CD3D,CD4,CD7,CLEC7A,IL18,NCK1,NCK2,PTPRC,SIRPG	0.0331543
miR-29c	589	998	82	POSITIVE_REGULATION_OF_BIOLOGICAL_PROCESS	1.68266e-06	ACVR2A,APOL3,BCL3,BIRC5,BTK,C2,CARD9,CASP1,CASP10,CASP4,CD2,CD38,CD40,CD86,CDC7,CDK4,CDK5R1,CFLAR,CSF1,CXCL10,ELL3,FASLG,FYN,HTATIP2,IFI16,IKBKE,IL15,IL18,LAMB1,LAT2,LGALS9,LYN,MED21,MST1R,MYD88,NCK1,NCK2,NME3,NOD2,NUSAP1,PDPN,PGF,PML,PTK2B,PTPRC,PYCARD,SECTM1,SIRPG,SLIT2,SMARCD3,SQSTM1,TBC1D8,TCIRG1,TIA1,TIAL1,TICAM1,TLR1,TLR3,TNFSF10,TNFSF12,TOP2A,TRADD,TTK,UBE2C,TCF4,SPI1,EHF,ZBTB38,ZNF423,BBC…	0.000277638
miR-29c	8	998	5	MITOTIC_SPINDLE_ORGANIZATION_AND_BIOGENESIS	0.000175288	KIF11,KIF23,RAN,STMN1,TTK	0.0103294
miR-29c	70	998	15	MITOSIS	0.000506827	AURKA,BIRC5,BUB1B,KIF11,KIF15,NCAPH,NUSAP1,PML,RAN,TPX2,TTK,UBE2C,ZWINT,CCNA2,CDC23	0.022007
miR-29c	273	998	42	CELL_CYCLE_GO_0007049	6.44825e-05	AIF1,AURKA,BIRC5,BUB1B,CDC25A,CDC6,CDC7,CDK4,CDK5R1,CENPF,CEP250,CHEK1,DTYMK,FBXO5,HSPA2,KIF11,KIF15,KIF23,MAP2K6,MCM2,MYH10,NASP,NCAPH,NUSAP1,PML,POLE,PTPRC,RAN,SKP2,STMN1,TIMELESS,TPX2,TTK,UBE2C,ZWINT,CCNA2,CCND2,CCNT2,CDC23,CDK6,PPP1R13B,PTEN	0.00531981
miR-29c	52	998	12	LYMPHOCYTE_ACTIVATION	0.000903855	CD2,CD3D,CD4,CD7,CLEC7A,IL18,LAT2,LST1,NCK1,NCK2,PTPRC,SIRPG	0.03107
miR-29c	557	998	79	POSITIVE_REGULATION_OF_CELLULAR_PROCESS	1.26204e-06	ACVR2A,APOL3,BCL3,BIRC5,BTK,CARD9,CASP1,CASP10,CASP4,CD2,CD38,CD40,CD86,CDC7,CDK4,CDK5R1,CFLAR,CSF1,CXCL10,ELL3,FASLG,HTATIP2,IFI16,IKBKE,IL15,IL18,LAMB1,LGALS9,LYN,MED21,MST1R,MYD88,NCK1,NCK2,NME3,NOD2,NUSAP1,PDPN,PGF,PML,PTK2B,PTPRC,PYCARD,SECTM1,SIRPG,SLIT2,SMARCD3,SQSTM1,TBC1D8,TCIRG1,TIA1,TIAL1,TICAM1,TLR1,TLR3,TNFSF10,TNFSF12,TOP2A,TRADD,TTK,UBE2C,TCF4,SPI1,EHF,ZBTB38,ZNF423,BBC3,CASP8,CCND…	0.000260295
miR-29c	9	998	5	SPINDLE_ORGANIZATION_AND_BIOGENESIS	0.000367452	KIF11,KIF23,RAN,STMN1,TTK	0.0168416
miR-29c	502	998	66	ORGAN_DEVELOPMENT	0.000106015	ACVR2A,BTK,CD3D,CD4,CDK5R1,CENPF,COL2A1,COL4A2,CSF1,CXCL10,DHCR24,DYRK3,EPHB4,HTATIP2,IFI16,IL18,JAK2,KLK7,KLK8,LAMB1,LYN,MATN3,MBNL1,MEF2C,MEST,MTM1,MYL6B,NPR1,PDPN,PHGDH,PLOD1,PML,PTPRC,SECTM1,SLIT2,STAB1,STS,TGFB3,TNFSF12,WAS,HEY1,ETV7,SPI1,ELF3,VAX2,MSX1,POU2F3,IKZF1,TRPS1,CDC42,CDK6,COL10A1,COL1A1,COL1A2,COL5A2,COL7A1,EMP1,FBN1,HMGCR,IFRD1,LAMC1,LAMC2,MKL2,PPT1,SPARC,VEGFA	0.00672789
miR-29c	52	998	12	CELLULAR_DEFENSE_RESPONSE	0.000903855	CCL5,CCR5,CX3CR1,FAIM3,GNLY,HLA-G,ITGB1,LSP1,NCF1,PRF1,TCIRG1,TYROBP	0.03107
miR-29c	72	998	15	M_PHASE_OF_MITOTIC_CELL_CYCLE	0.000694271	AURKA,BIRC5,BUB1B,KIF11,KIF15,NCAPH,NUSAP1,PML,RAN,TPX2,TTK,UBE2C,ZWINT,CCNA2,CDC23	0.0260352
miR-29c	72	998	18	REGULATION_OF_I_KAPPAB_KINASE_NF_KAPPAB_CASCADE	1.63309e-05	APOL3,CARD9,CASP1,CD40,CFLAR,FASLG,IKBKE,LGALS9,MYD88,NOD2,RHOH,SECTM1,SQSTM1,TICAM1,TNFSF10,TRADD,CASP8,REL	0.00168413
miR-16	717	1214	106	RNA_METABOLIC_PROCESS	2.72479e-05	PTTG1,ASH1L,ATF7IP,BCAS2,BRCA1,BTF3,CALR,CCNT1,CCNT2,CDK9,CHD3,COPS5,CREG1,CRK,DDX54,DHX38,DHX8,DKC1,ELP3,GATAD2A,GEMIN4,GTF2H1,GTF3C2,GTF3C4,HCFC2,INTS5,IVNS1ABP,KIN,LSM5,MED12,MED13,MED24,MLLT1,MMS19,MRPL12,NOLC1,NOTCH2,NRIP1,PA2G4,PABPC4,PEX14,POLR1C,POU2AF1,PPAN,PPIG,PRIM1,PRKAR1A,PRPF8,RARS,RBM6,RBMS1,RBPJ,RNMT,RNPS1,RPL6,RPS6KA5,RRP9,SARS,SF3A3,SF3B3,SIRT4,SMNDC1,SNRPA1,SNRPB2,SNRPC,SQSTM1,…	0.00104553
miR-16	163	1214	34	ESTABLISHMENT_OF_PROTEIN_LOCALIZATION	2.91481e-05	AP3B1,AP3D1,ARCN1,CADM1,CALR,CANX,CARD8,CDC37,EGFR,F2,FLNA,GABARAP,GSK3B,KPNA1,KPNA2,KPNA3,LMAN2L,MFN2,PEX12,PEX13,PEX14,PPT1,TIMM17A,TLK1,TNPO1,TOMM34,TRAK1,TRAM1,VPS45,XPO6,XPO7,YWHAH,SMAD3,DNAJC1	0.00104553
miR-16	765	1214	107	ESTABLISHMENT_OF_LOCALIZATION	0.000238027	KIF20A,KIF4A,ABCB7,ABCC1,ABCC6,ABCF2,ABCG2,ACTR1A,AP3B1,AP3D1,ARCN1,ATOX1,ATP6V0E1,ATP6V1C1,ATP6V1E1,ATXN1,BCL2,BIRC5,CACNA2D1,CADM1,CALR,CANX,CARD8,CDC23,CDC37,CENPF,CKAP5,CLNS1A,CPNE1,EGFR,ERGIC2,F2,FLNA,GABARAP,GOLGA5,GOSR1,GOT2,GSK3B,HNRNPA1,HNRNPA2B1,HSP90AA1,IGF2R,KCNC4,KCND3,KCNN4,KIF1B,KIF3B,KIF5A,KIF5B,KPNA1,KPNA2,KPNA3,LMAN2L,LRPPRC,MFN2,NAPG,NNT,NUP160,NUP98,PACSIN3,PAFAH1B1,PEX12,PEX1…	0.00577566
miR-16	1432	1214	211	BIOPOLYMER_METABOLIC_PROCESS	1.92699e-09	CCND1,CDC20,EXO1,PTTG1,UBE2C,ABL2,AGER,AKT3,ARIH1,ASH1L,ATF7IP,BCAS2,BRCA1,BTF3,BTG2,BTRC,CALR,CAMKK2,CCDC88C,CCND2,CCND3,CCNT1,CCNT2,CDC23,CDK9,CDKN2A,CHD3,CHEK1,CHUK,CIB1,COPS5,CREG1,CRK,CSNK1E,CYCS,DDX54,DHX38,DHX8,DKC1,DMPK,DSP,DUSP5,DYRK2,DYRK3,EEF1A1,EGFR,EGLN2,ELP3,F2,FBXW7,FNTA,FRK,FURIN,GALNT1,GALNT7,GATAD2A,GEMIN4,GPAA1,GSK3B,GTF2H1,GTF3C2,GTF3C4,GTPBP4,HCFC2,IGF1R,INTS5,IRAK3,IVNS1ABP,…	3.97442e-07
miR-16	242	1214	45	MACROMOLECULAR_COMPLEX_ASSEMBLY	3.57386e-05	AGRN,ATF7IP,CAPZA2,CCDC88C,CCT6B,CD2AP,CDK9,DICER1,EIF1,EIF1AX,EIF2B2,EIF2B5,EIF2S3,EIF3A,EIF3E,EIF3F,EIF3H,EIF4B,EIF4G3,EIF5,GTF3C4,IGF1R,KPNA3,LAMC1,MED12,MED13,MED24,MIS12,PEX13,PEX14,PPP2R1A,RPS3A,SF3A3,SF3B3,SKAP2,TBP,THRAP3,TUBGCP2,VCL,WIPF1,E2F2,E2F3,HMGA1,SMAD3,TP53	0.00122851
miR-16	1065	1214	152	NUCLEOBASENUCLEOSIDENUCLEOTIDE_AND_NUCLEIC_ACID_METABOLIC_PROCESS	3.46989e-06	EXO1,PTTG1,TK1,ADK,ADSS,ASH1L,ATF7IP,ATXN1,BCAS2,BRCA1,BTF3,BTG2,CALR,CAMKK2,CCNT1,CCNT2,CDK9,CDKN2A,CENPF,CHD3,CHEK1,CIB1,COPS5,CREG1,CRK,CSNK1E,CYCS,DDX54,DHX38,DHX8,DICER1,DKC1,ELP3,FLNA,GATAD2A,GEMIN4,GTF2H1,GTF3C2,GTF3C4,GTPBP4,HCFC2,IGSF1,INTS5,IVNS1ABP,KIN,KPNA1,KPNA2,LIG4,LSM5,MED12,MED13,MED24,MLLT1,MMS19,MRPL12,MSH2,NOLC1,NOTCH2,NRIP1,NTHL1,NUDT3,NUP98,PA2G4,PABPC4,PDCD4,PEX14,PGD,POLB,…	0.000231966
miR-16	394	1214	69	BIOSYNTHETIC_PROCESS	3.04068e-06	ABCF1,ADK,ADSS,ALDH18A1,AP3D1,B4GALT1,BRCA1,CHPT1,COASY,COPS5,COQ3,CYP27B1,DMD,DYRK2,EEF1A1,EGFR,EIF1,EIF1AX,EIF2B2,EIF2B5,EIF2S3,EIF3A,EIF3E,EIF3F,EIF3H,EIF4B,EIF4G3,EIF5,ETNK1,EXT1,FDXR,FECH,FNTA,FURIN,GALNT1,GALNT7,GPAA1,HRSP12,HSP90AA1,MGAT4A,MPDU1,MRPL3,NACA,OGT,PABPC4,PIGA,POFUT1,RARS,RPL13,RPL14,RPL21,RPL3,RPL30,RPL31,RPL4,RPL5,RPL6,RPL9,RPS17,RPS2,RPS27,RPS3,RPS3A,RPS5,TRAK1,UGDH,WARS,XYL…	0.000228051
miR-16	245	1214	49	INTRACELLULAR_TRANSPORT	1.9962e-06	KIF4A,AP3B1,AP3D1,ARCN1,ATXN1,BCL2,CALR,CDC37,ERGIC2,F2,FLNA,GABARAP,GOLGA5,GOSR1,GSK3B,HNRNPA1,HSP90AA1,KIF1B,KIF3B,KIF5A,KIF5B,KPNA1,KPNA2,KPNA3,LMAN2L,LRPPRC,MFN2,NAPG,NUP160,NUP98,PEX12,PEX13,PEX14,RHOT1,SCAMP3,SQSTM1,TIMM17A,TLK1,TNPO1,TOMM34,TRAK1,TRAM1,UXT,VPS45,XPO6,XPO7,YWHAH,SMAD3,TP53	0.000164687
miR-16	125	1214	27	INTRACELLULAR_PROTEIN_TRANSPORT	0.000100974	AP3B1,AP3D1,ARCN1,CALR,CDC37,F2,FLNA,GABARAP,GSK3B,KPNA1,KPNA2,KPNA3,MFN2,PEX12,PEX13,PEX14,TIMM17A,TLK1,TNPO1,TOMM34,TRAK1,TRAM1,VPS45,XPO6,XPO7,YWHAH,SMAD3	0.00287254
miR-16	384	1214	57	PROGRAMMED_CELL_DEATH	0.00178042	ARHGDIA,ASNS,BAG4,BCL2,BCL2L11,BFAR,BID,BIRC5,BRCA1,CADM1,CALR,CARD8,CBX4,CDKN1A,CDKN2A,CIB1,CUL2,CUL3,CUL4A,CYCS,DAP3,DDX41,DIABLO,DYRK2,EI24,F2,GSK3B,HSP90B1,HSPA9,HSPD1,IGF1R,MCL1,MRPS30,NCKAP1,NOTCH2,PDCD1,PHLDA2,PIM1,PPP2R1A,PPT1,RAF1,RHOT1,RPS3A,RTN4,SH3GLB1,SMNDC1,SOCS2,SON,TIA1,TNFSF9,TPT1,TXNL1,VEGFA,AHR,SMAD3,TP53,NFKB1	0.028801
miR-16	74	1214	20	MICROTUBULE_BASED_PROCESS	2.89618e-05	KIF4A,CENPJ,CKAP5,CLASP1,KIF1B,KIF23,KIF2C,KIF3B,KIF5A,KIF5B,KPNA2,LATS1,LIMA1,LRPPRC,MAP7,PAFAH1B1,RAN,RHOT1,TUBGCP2,UXT	0.00104553
miR-16	34	1214	13	TRANSLATIONAL_INITIATION	1.27452e-05	EIF1,EIF1AX,EIF2B2,EIF2B5,EIF2S3,EIF3A,EIF3E,EIF3F,EIF3H,EIF4B,EIF4G3,EIF5,RPS3A	0.000630322
miR-16	397	1214	61	ORGANELLE_ORGANIZATION_AND_BIOGENESIS	0.000517514	KIF4A,NDC80,SMC4,AMOT,ATG9A,BCL2,BID,CDC23,CDKN2A,CENPJ,CKAP5,CLASP1,CLCN3,CRK,CYCS,DKC1,DMD,FLNA,GEMIN4,GOLGA5,HSP90AA1,KIF1B,KIF23,KIF2C,KIF3B,KIF5A,KIF5B,KPNA2,LATS1,LIMA1,LRPPRC,MAP7,MFN2,MIS12,MRPL12,MSH2,NOLC1,PAFAH1B1,PEX12,PEX13,PEX14,PPT1,RACGAP1,RAN,RHOF,RHOT1,RPS6KA5,RRP9,SIRT4,SUPT16H,TEP1,TERF2IP,TIMM17A,TLK1,TOMM34,TUBGCP2,UXT,WIPF1,HMGA2,HMGA1,TP53	0.00992906
miR-16	305	1214	59	ESTABLISHMENT_OF_CELLULAR_LOCALIZATION	5.96477e-07	KIF4A,AP3B1,AP3D1,ARCN1,ATXN1,BCL2,BIRC5,CADM1,CALR,CANX,CARD8,CDC23,CDC37,CENPF,ERGIC2,F2,FLNA,GABARAP,GOLGA5,GOSR1,GSK3B,HNRNPA1,HSP90AA1,KIF1B,KIF3B,KIF5A,KIF5B,KPNA1,KPNA2,KPNA3,LMAN2L,LRPPRC,MFN2,NAPG,NUP160,NUP98,PAFAH1B1,PEX12,PEX13,PEX14,RHOT1,RPH3AL,SCAMP3,SQSTM1,TIMM17A,TLK1,TNPO1,TOMM34,TRAK1,TRAM1,UXT,VPS45,VTI1B,XPO6,XPO7,YWHAH,SMAD3,DNAJC1,TP53	6.15117e-05
miR-16	49	1214	12	CELLULAR_PROTEIN_CATABOLIC_PROCESS	0.00281573	CDC20,UBE2C,ARIH1,BTRC,CDC23,KIAA0368,SMURF1,SMURF2,SQSTM1,UBE2D3,UBE2H,UBE4A	0.0446726
miR-16	26	1214	10	REGULATION_OF_TRANSLATIONAL_INITIATION	0.000122301	EIF1,EIF2B2,EIF2B5,EIF3A,EIF3E,EIF3F,EIF3H,EIF4B,EIF4G3,EIF5	0.00336329
miR-16	92	1214	21	PROTEIN_TARGETING	0.000260289	CALR,CDC37,F2,FLNA,GABARAP,GSK3B,KPNA1,KPNA2,KPNA3,MFN2,PEX12,PEX13,PEX14,TIMM17A,TNPO1,TOMM34,TRAK1,TRAM1,XPO6,XPO7,SMAD3	0.00580997
miR-16	31	1214	10	MICROTUBULE_CYTOSKELETON_ORGANIZATION_AND_BIOGENESIS	0.000638848	CENPJ,CKAP5,CLASP1,KIF23,KIF2C,MAP7,PAFAH1B1,RAN,TUBGCP2,UXT	0.0119784
miR-16	558	1214	80	NEGATIVE_REGULATION_OF_CELLULAR_PROCESS	0.000694215	ACTN1,ARHGDIA,ASNS,ATF7IP,ATP8A2,ATXN1,BAG4,BCL2,BFAR,BIRC5,BRCA1,BTG2,CARD8,CBX4,CDC123,CDK5RAP1,CDK6,CDKN1A,CDKN2A,CENPF,CHEK1,CLASP1,CUL2,CUL3,CUL4A,DLC1,FABP7,FRK,FTH1,FURIN,GATAD2A,GSK3B,GTPBP4,HSP90B1,HSPA9,IGF1R,LATS1,LIMA1,MCL1,MFN2,NOTCH2,NRIP1,OTUD7B,PA2G4,PACSIN3,PDCD4,PEX14,PIM1,PPM1D,PPT1,RBPJ,RTN4,SH3GLB1,SIRT4,SMURF1,SNX6,SOCS2,SOCS5,SON,SUPT5H,TBRG4,TERF2IP,TGFBI,TOB2,TPT1,UTP20,V…	0.0124506
miR-16	379	1214	57	REGULATION_OF_DEVELOPMENTAL_PROCESS	0.00130859	ACVR2A,AMOT,ARHGDIA,ASNS,BAG4,BCL2,BCL2L11,BFAR,BID,BIRC5,BRCA1,CADM1,CALR,CARD8,CBX4,CDK6,CDKN1A,CDKN2A,CENPF,COL4A2,CUL2,CUL3,CUL4A,CYCS,DAP3,DIABLO,DYRK2,EI24,F2,GSK3B,HSP90B1,HSPA9,HSPD1,IGF1R,MCL1,NOTCH2,PIM1,PPP2R1A,PPT1,RNH1,RPS3A,RTN4,SART1,SH3GLB1,SMNDC1,SOCS2,SOCS5,SON,TIA1,TPT1,VEGFA,YWHAH,TCFL5,SMAD3,TP53,NFKB1,ZBTB16	0.0224914
miR-16	134	1214	28	MITOTIC_CELL_CYCLE	0.000138801	NDC80,SMC4,UBE2C,ASNS,BIRC5,CDC123,CDC23,CDC27,CDK6,CDKN1A,CDKN2A,CENPF,CUL2,CUL3,CUL4A,KIF23,KIF2C,KPNA2,LATS1,NOLC1,PAFAH1B1,PLK1,PPP6C,RAN,SSSCA1,TBRG4,FOXN3,SMAD3	0.00369389
miR-16	270	1214	55	CELLULAR_BIOSYNTHETIC_PROCESS	2.55451e-07	ABCF1,ADK,ADSS,ALDH18A1,AP3D1,BRCA1,COASY,COPS5,COQ3,CYP27B1,DMD,DYRK2,EEF1A1,EGFR,EIF1,EIF1AX,EIF2B2,EIF2B5,EIF2S3,EIF3A,EIF3E,EIF3F,EIF3H,EIF4B,EIF4G3,EIF5,ETNK1,EXT1,FECH,FURIN,HRSP12,HSP90AA1,MRPL3,NACA,PABPC4,RARS,RPL13,RPL14,RPL21,RPL3,RPL30,RPL31,RPL4,RPL5,RPL6,RPL9,RPS17,RPS2,RPS27,RPS3,RPS3A,RPS5,UGDH,WARS,IRF4	3.01067e-05
miR-16	103	1214	22	REGULATION_OF_CELLULAR_COMPONENT_ORGANIZATION_AND_BIOGENESIS	0.000506199	ATF7IP,CLASP1,EIF1,EIF2B2,EIF2B5,EIF3A,EIF3E,EIF3F,EIF3H,EIF4B,EIF4G3,EIF5,HRSP12,IRAK3,LATS1,LIMA1,PACSIN3,PPT1,RTN4,TERF2IP,TLK1,YWHAH	0.00992906
miR-16	28	1214	10	CHROMOSOME_SEGREGATION	0.000250391	NDC80,SMC4,ARL8B,BRCA1,CDC23,CENPF,LATS1,MIS12,RIOK3,SRPK1	0.00580997
miR-16	62	1214	19	RIBONUCLEOPROTEIN_COMPLEX_BIOGENESIS_AND_ASSEMBLY	6.30993e-06	DICER1,DKC1,EIF1,EIF1AX,EIF2B2,EIF2B5,EIF2S3,EIF3A,EIF3E,EIF3F,EIF3H,EIF4B,EIF4G3,EIF5,GEMIN4,NOLC1,RPS3A,RRP9,SF3A3	0.000371835
miR-16	673	1214	90	REGULATION_OF_CELLULAR_METABOLIC_PROCESS	0.002926	CCND1,ATF7IP,ATXN1,BRCA1,CALR,CAMKK2,CCDC88C,CCND2,CCND3,CDKN1A,CDKN2A,CENPF,CHD3,CLASP1,CREG1,CRK,DYRK2,EGFR,EIF1,EIF2B2,EIF2B5,EIF3A,EIF3E,EIF3F,EIF3H,EIF4B,EIF4G3,EIF5,ELP3,FLNA,FURIN,GATAD2A,GTF2H1,GTPBP4,HCFC2,HRSP12,HSP90AA1,IGSF1,KPNA1,KPNA2,LATS1,LIMA1,MED12,MED13,MMS19,MRPL12,NOTCH2,NRIP1,PA2G4,PDCD4,PEX14,PRKAR1A,RBPJ,RPL6,RPS6KA5,SIRT4,SNX6,SQSTM1,SRPK1,SUPT5H,TARBP2,TERF2IP,THRAP3,TLK…	0.0455462
miR-16	125	1214	29	RNA_PROCESSING	1.37525e-05	BCAS2,DDX54,DHX38,DHX8,DKC1,GEMIN4,INTS5,IVNS1ABP,KIN,LSM5,NOLC1,PABPC4,PPAN,PPIG,PRPF8,RBM6,RBMS1,RNMT,RNPS1,RRP9,SARS,SF3A3,SF3B3,SMNDC1,SNRPA1,SNRPB2,SNRPC,SRPK1,ZNF638	0.000630322
miR-16	49	1214	15	PROTEIN_RNA_COMPLEX_ASSEMBLY	5.98394e-05	DICER1,EIF1,EIF1AX,EIF2B2,EIF2B5,EIF2S3,EIF3A,EIF3E,EIF3F,EIF3H,EIF4B,EIF4G3,EIF5,RPS3A,SF3A3	0.0019747
miR-16	397	1214	66	POST_TRANSLATIONAL_PROTEIN_MODIFICATION	2.83735e-05	CCND1,UBE2C,ABL2,AGER,AKT3,BRCA1,CAMKK2,CCDC88C,CCND2,CCND3,CCNT1,CDK9,CHUK,CSNK1E,DMPK,DSP,DUSP5,DYRK2,DYRK3,EGFR,F2,FBXW7,FRK,FURIN,GPAA1,GSK3B,GTPBP4,IGF1R,IRAK3,JAK2,LATS1,MAP4K2,MAPKAPK2,MERTK,METAP2,MTMR3,PAK2,PCMT1,PIM1,PKN2,PPM1D,PPP2R1A,PPP2R5C,PPP6C,PRKAA1,PRKCD,PTPN14,PTPN18,PTPN3,PTPRD,PTPRJ,PTPRT,RAF1,RPS6KA5,SBF1,SGK3,SIRT4,SMURF1,SRP72,SRPK1,STK38,TLK1,TNK1,UBE3C,ULK1,USP7	0.00104553
miR-16	258	1214	46	CELLULAR_COMPONENT_ASSEMBLY	8.54235e-05	AGRN,ATF7IP,CAPZA2,CCDC88C,CCT6B,CD2AP,CDK9,DICER1,EIF1,EIF1AX,EIF2B2,EIF2B5,EIF2S3,EIF3A,EIF3E,EIF3F,EIF3H,EIF4B,EIF4G3,EIF5,GTF3C4,IGF1R,KPNA3,LAMC1,MED12,MED13,MED24,MIS12,PEX13,PEX14,PPP2R1A,RPS3A,SF3A3,SF3B3,SIRT4,SKAP2,TBP,THRAP3,TUBGCP2,VCL,WIPF1,E2F2,E2F3,HMGA1,SMAD3,TP53	0.00251694
miR-16	943	1214	153	CELLULAR_PROTEIN_METABOLIC_PROCESS	6.82965e-10	CCND1,CDC20,UBE2C,ABCF1,ABL2,AGER,AGRN,AKT3,ARIH1,ARL2,BAG4,BRCA1,BTRC,CAMKK2,CCDC88C,CCND2,CCND3,CCNT1,CCT3,CCT4,CCT6B,CDC23,CDK9,CENPJ,CHUK,CLASP1,COPS5,CSNK1E,DMPK,DNAJA1,DSP,DUSP5,DYRK2,DYRK3,EEF1A1,EGFR,EIF1,EIF1AX,EIF2B2,EIF2B5,EIF2S3,EIF3A,EIF3E,EIF3F,EIF3H,EIF4B,EIF4G3,EIF5,EXT1,F2,FBXO3,FBXW7,FNTA,FRK,FURIN,GALNT1,GALNT7,GPAA1,GSK3B,GTPBP4,HRSP12,HSP90AA1,HSPA4L,HSPBP1,IGF1R,IRAK3,JAK2,K…	2.81723e-07
miR-16	198	1214	40	MACROMOLECULE_LOCALIZATION	1.33267e-05	AP3B1,AP3D1,ARCN1,BIRC5,CADM1,CALR,CANX,CARD8,CDC37,CKAP5,EGFR,F2,FLNA,GABARAP,GSK3B,HNRNPA2B1,KPNA1,KPNA2,KPNA3,LMAN2L,MFN2,NUP160,PEX12,PEX13,PEX14,PPT1,SQSTM1,TIMM17A,TLK1,TNPO1,TOMM34,TRAK1,TRAM1,VPS45,XPO6,XPO7,YWHAH,SMAD3,DNAJC1,TP53	0.000630322
miR-16	263	1214	54	MACROMOLECULE_BIOSYNTHETIC_PROCESS	2.51103e-07	ABCF1,B4GALT1,COPS5,DYRK2,EEF1A1,EIF1,EIF1AX,EIF2B2,EIF2B5,EIF2S3,EIF3A,EIF3E,EIF3F,EIF3H,EIF4B,EIF4G3,EIF5,EXT1,FNTA,FURIN,GALNT1,GALNT7,GPAA1,HRSP12,MGAT4A,MPDU1,MRPL3,NACA,OGT,PABPC4,PIGA,POFUT1,RARS,RPL13,RPL14,RPL21,RPL3,RPL30,RPL31,RPL4,RPL5,RPL6,RPL9,RPS17,RPS2,RPS27,RPS3,RPS3A,RPS5,TRAK1,UGDH,WARS,XYLT1,IRF4	3.01067e-05
miR-16	543	1214	80	BIOPOLYMER_MODIFICATION	0.000297637	CCND1,UBE2C,ABL2,AGER,AKT3,ATF7IP,BRCA1,CAMKK2,CCDC88C,CCND2,CCND3,CCNT1,CDK9,CHUK,CSNK1E,DMPK,DSP,DUSP5,DYRK2,DYRK3,EGFR,F2,FBXW7,FNTA,FRK,FURIN,GALNT1,GALNT7,GATAD2A,GPAA1,GSK3B,GTPBP4,IGF1R,IRAK3,JAK2,LATS1,MAP4K2,MAPKAPK2,MERTK,METAP2,MGAT4A,MPDU1,MTMR3,OGT,PAK2,PCMT1,PHEX,PIGA,PIM1,PKN2,POFUT1,PPM1D,PPP2R1A,PPP2R5C,PPP6C,PRKAA1,PRKCD,PTPN14,PTPN18,PTPN3,PTPRD,PTPRJ,PTPRT,RAF1,RPS6KA5,SBF1,SG…	0.00629618
miR-16	700	1214	98	TRANSPORT	0.000420946	KIF20A,KIF4A,ABCB7,ABCC1,ABCC6,ABCF2,ABCG2,ACTR1A,AP3B1,AP3D1,ARCN1,ATOX1,ATP6V0E1,ATP6V1C1,ATP6V1E1,ATXN1,BCL2,CACNA2D1,CALR,CDC37,CKAP5,CLNS1A,CPNE1,ERGIC2,F2,FLNA,GABARAP,GOLGA5,GOSR1,GOT2,GSK3B,HNRNPA1,HNRNPA2B1,HSP90AA1,IGF2R,KCNC4,KCND3,KCNN4,KIF1B,KIF3B,KIF5A,KIF5B,KPNA1,KPNA2,KPNA3,LMAN2L,LRPPRC,MFN2,NAPG,NNT,NUP160,NUP98,PACSIN3,PEX12,PEX13,PEX14,PPT1,RAB1A,RHOT1,RPH3AL,SCAMP3,SEC24B,SH3…	0.00847025
miR-16	40	1214	15	REGULATION_OF_CYCLIN_DEPENDENT_PROTEIN_KINASE_ACTIVITY	3.65523e-06	CCND1,BCCIP,CCND2,CCND3,CCNE2,CCNT1,CCNT2,CDC25A,CDC37,CDK5RAP1,CDKN2A,CHEK1,GTF2H1,GTPBP4,LATS1	0.000231966
miR-16	1046	1214	165	PROTEIN_METABOLIC_PROCESS	1.17267e-09	CCND1,CDC20,UBE2C,ABCF1,ABL2,AGER,AGRN,AKT3,ARIH1,ARL2,BAG4,BRCA1,BTRC,CAMKK2,CAPZA2,CCDC88C,CCND2,CCND3,CCNT1,CCT3,CCT4,CCT6B,CD2AP,CDC23,CDK9,CENPJ,CHUK,CLASP1,COPS5,CSNK1E,DMPK,DNAJA1,DSP,DUSP5,DYRK2,DYRK3,EEF1A1,EGFR,EGLN2,EIF1,EIF1AX,EIF2B2,EIF2B5,EIF2S3,EIF3A,EIF3E,EIF3F,EIF3H,EIF4B,EIF4G3,EIF5,EXT1,F2,FBXO3,FBXW7,FNTA,FRK,FURIN,GALNT1,GALNT7,GPAA1,GSK3B,GTPBP4,HRSP12,HSP90AA1,HSPA4L,HSPBP1…	3.22484e-07
miR-16	683	1214	93	REGULATION_OF_METABOLIC_PROCESS	0.00144437	CCND1,ATF7IP,ATXN1,BRCA1,CALR,CAMKK2,CCDC88C,CCND2,CCND3,CDKN1A,CDKN2A,CENPF,CHD3,CLASP1,CREG1,CRK,DYRK2,EGFR,EGLN2,EIF1,EIF2B2,EIF2B5,EIF3A,EIF3E,EIF3F,EIF3H,EIF4B,EIF4G3,EIF5,ELP3,FLNA,FURIN,GATAD2A,GTF2H1,GTPBP4,HCFC2,HRSP12,HSP90AA1,IGSF1,IRAK3,KPNA1,KPNA2,LATS1,LIMA1,MED12,MED13,MMS19,MRPL12,NOTCH2,NRIP1,PA2G4,PDCD4,PEX14,PIGA,PRKAR1A,RBPJ,RPL6,RPS6KA5,SIRT4,SNX6,SQSTM1,SRPK1,SUPT5H,TARBP2,T…	0.0243185
miR-16	315	1214	60	CELLULAR_LOCALIZATION	8.24106e-07	KIF4A,AP3B1,AP3D1,ARCN1,ATXN1,BCL2,BIRC5,CADM1,CALR,CANX,CARD8,CDC23,CDC37,CENPF,EGFR,ERGIC2,F2,FLNA,GABARAP,GOLGA5,GOSR1,GSK3B,HNRNPA1,HSP90AA1,KIF1B,KIF3B,KIF5A,KIF5B,KPNA1,KPNA2,KPNA3,LMAN2L,LRPPRC,MFN2,NAPG,NUP160,NUP98,PAFAH1B1,PEX12,PEX13,PEX14,RHOT1,RPH3AL,SCAMP3,SQSTM1,TIMM17A,TLK1,TNPO1,TOMM34,TRAK1,TRAM1,UXT,VPS45,VTI1B,XPO6,XPO7,YWHAH,SMAD3,DNAJC1,TP53	7.5543e-05
miR-16	273	1214	51	CELL_CYCLE_GO_0007049	9.64311e-06	CCND1,CDC20,NDC80,SMC4,UBE2C,ASNS,BCCIP,BIRC5,CCND2,CCND3,CCNE2,CCNT1,CCNT2,CDC123,CDC23,CDC25A,CDC27,CDC37,CDK5RAP1,CDK6,CDKN1A,CDKN2A,CENPF,CHEK1,CKAP5,CUL2,CUL3,CUL4A,GTF2H1,GTPBP4,KIF23,KIF2C,KPNA2,LATS1,MFN2,NOLC1,NOTCH2,PA2G4,PAFAH1B1,PLK1,PPP6C,RACGAP1,RAN,SH3BP4,SSSCA1,TBRG4,AHR,MYC,FOXN3,SMAD3,TP53	0.000530371
miR-16	529	1214	78	PROTEIN_MODIFICATION_PROCESS	0.000344457	CCND1,UBE2C,ABL2,AGER,AKT3,BRCA1,CAMKK2,CCDC88C,CCND2,CCND3,CCNT1,CDK9,CHUK,CSNK1E,DMPK,DSP,DUSP5,DYRK2,DYRK3,EGFR,F2,FBXW7,FNTA,FRK,FURIN,GALNT1,GALNT7,GPAA1,GSK3B,GTPBP4,IGF1R,IRAK3,JAK2,LATS1,MAP4K2,MAPKAPK2,MERTK,METAP2,MGAT4A,MPDU1,MTMR3,OGT,PAK2,PCMT1,PHEX,PIGA,PIM1,PKN2,POFUT1,PPM1D,PPP2R1A,PPP2R5C,PPP6C,PRKAA1,PRKCD,PTPN14,PTPN18,PTPN3,PTPRD,PTPRJ,PTPRT,RAF1,RPS6KA5,SBF1,SGK3,SIRT4,SLC35A…	0.00710443
miR-16	226	1214	40	PROTEIN_AMINO_ACID_PHOSPHORYLATION	0.000282809	CCND1,ABL2,AGER,AKT3,CAMKK2,CCDC88C,CCND2,CCND3,CCNT1,CDK9,CHUK,CSNK1E,DMPK,DYRK2,DYRK3,EGFR,F2,FRK,GSK3B,IGF1R,IRAK3,JAK2,LATS1,MAP4K2,MAPKAPK2,MERTK,PAK2,PIM1,PKN2,PRKAA1,PRKCD,RAF1,RPS6KA5,SGK3,SRP72,SRPK1,STK38,TLK1,TNK1,ULK1	0.00613994
miR-16	61	1214	16	RNA_SPLICING	0.000260568	BCAS2,DHX38,DHX8,IVNS1ABP,PPAN,PPIG,PRPF8,RNPS1,SF3A3,SF3B3,SMNDC1,SNRPA1,SNRPB2,SNRPC,SRPK1,ZNF638	0.00580997
miR-16	956	1214	155	CELLULAR_MACROMOLECULE_METABOLIC_PROCESS	5.47199e-10	CCND1,CDC20,UBE2C,ABCF1,ABL2,AGER,AGRN,AKT3,ARIH1,ARL2,BAG4,BRCA1,BTRC,CAMKK2,CCDC88C,CCND2,CCND3,CCNT1,CCT3,CCT4,CCT6B,CDC23,CDK9,CENPJ,CHUK,CLASP1,COPS5,CSNK1E,DMPK,DNAJA1,DSP,DUSP5,DYRK2,DYRK3,EEF1A1,EGFR,EIF1,EIF1AX,EIF2B2,EIF2B5,EIF2S3,EIF3A,EIF3E,EIF3F,EIF3H,EIF4B,EIF4G3,EIF5,EXT1,F2,FBXO3,FBXW7,FNTA,FRK,FURIN,GALNT1,GALNT7,GPAA1,GSK3B,GTPBP4,HRSP12,HSP90AA1,HSPA4L,HSPBP1,IGF1R,IRAK3,JAK2,K…	2.81723e-07
miR-16	57	1214	14	INTERPHASE_OF_MITOTIC_CELL_CYCLE	0.00125755	BIRC5,CDC23,CDK6,CDKN1A,CDKN2A,CENPF,CUL2,CUL3,CUL4A,KPNA2,LATS1,PPP6C,TBRG4,FOXN3	0.022074
miR-16	136	1214	29	PROTEIN_TRANSPORT	7.25523e-05	AP3B1,AP3D1,ARCN1,CALR,CDC37,F2,FLNA,GABARAP,GSK3B,KPNA1,KPNA2,KPNA3,LMAN2L,MFN2,PEX12,PEX13,PEX14,PPT1,TIMM17A,TLK1,TNPO1,TOMM34,TRAK1,TRAM1,VPS45,XPO6,XPO7,YWHAH,SMAD3	0.00221688
miR-16	146	1214	39	TRANSLATION	8.0607e-09	ABCF1,COPS5,EEF1A1,EIF1,EIF1AX,EIF2B2,EIF2B5,EIF2S3,EIF3A,EIF3E,EIF3F,EIF3H,EIF4B,EIF4G3,EIF5,FURIN,HRSP12,MRPL3,NACA,PABPC4,RARS,RPL13,RPL14,RPL21,RPL3,RPL30,RPL31,RPL4,RPL5,RPL6,RPL9,RPS17,RPS2,RPS27,RPS3,RPS3A,RPS5,WARS,IRF4	1.33002e-06
miR-16	26	1214	8	CYTOSKELETON_DEPENDENT_INTRACELLULAR_TRANSPORT	0.00310238	KIF4A,KIF1B,KIF3B,KIF5A,KIF5B,LRPPRC,RHOT1,UXT	0.0473974
miR-16	254	1214	44	PHOSPHORYLATION	0.000236246	CCND1,ABL2,AGER,AKT3,CAMKK2,CCDC88C,CCND2,CCND3,CCNT1,CDK9,CDKN1A,CDKN2A,CHUK,CSNK1E,DMPK,DYRK2,DYRK3,EGFR,F2,FRK,GSK3B,IGF1R,IRAK3,JAK2,LATS1,MAP4K2,MAPKAPK2,MERTK,PAK2,PIK3R1,PIM1,PKN2,PRKAA1,PRKCD,RAF1,RPS6KA5,SGK3,SRP72,SRPK1,STK38,TLK1,TNK1,ULK1,UQCRB	0.00577566
miR-16	583	1214	83	NEGATIVE_REGULATION_OF_BIOLOGICAL_PROCESS	0.000689289	ACTN1,ARHGDIA,ASNS,ATF7IP,ATP8A2,ATXN1,BAG4,BCL2,BFAR,BIRC5,BRCA1,BTG2,CARD8,CBX4,CDC123,CDK5RAP1,CDK6,CDKN1A,CDKN2A,CENPF,CHEK1,CLASP1,COL4A2,CUL2,CUL3,CUL4A,DLC1,F2,FABP7,FRK,FTH1,FURIN,GATAD2A,GSK3B,GTPBP4,HSP90B1,HSPA9,IGF1R,LATS1,LIMA1,MCL1,MFN2,NOTCH2,NRIP1,OTUD7B,PA2G4,PACSIN3,PDCD4,PEX14,PIM1,PPM1D,PPT1,RBPJ,RTN4,SH3GLB1,SIRT4,SMURF1,SNX6,SOCS2,SOCS5,SON,SUPT5H,TARBP2,TBRG4,TERF2IP,TGFBI,…	0.0124506
miR-16	181	1214	37	PROTEIN_LOCALIZATION	2.11426e-05	AP3B1,AP3D1,ARCN1,BIRC5,CADM1,CALR,CANX,CARD8,CDC37,EGFR,F2,FLNA,GABARAP,GSK3B,KPNA1,KPNA2,KPNA3,LMAN2L,MFN2,PEX12,PEX13,PEX14,PPT1,SQSTM1,TIMM17A,TLK1,TNPO1,TOMM34,TRAK1,TRAM1,VPS45,XPO6,XPO7,YWHAH,SMAD3,DNAJC1,TP53	0.000918035
miR-16	16	1214	8	MICROTUBULE_BASED_MOVEMENT	6.39679e-05	KIF4A,KIF1B,KIF3B,KIF5A,KIF5B,LRPPRC,RHOT1,UXT	0.00202975
miR-16	158	1214	31	REGULATION_OF_CELL_CYCLE	0.000210465	CCND1,UBE2C,ASNS,BCCIP,BIRC5,CCND2,CCND3,CCNE2,CCNT1,CCNT2,CDC123,CDC23,CDC25A,CDC37,CDK5RAP1,CDKN2A,CHEK1,CUL2,CUL3,CUL4A,GTF2H1,GTPBP4,LATS1,MFN2,NOTCH2,PA2G4,TBRG4,MYC,FOXN3,SMAD3,TP53	0.00542604
miR-16	383	1214	57	APOPTOSIS_GO	0.0016756	ARHGDIA,ASNS,BAG4,BCL2,BCL2L11,BFAR,BID,BIRC5,BRCA1,CADM1,CALR,CARD8,CBX4,CDKN1A,CDKN2A,CIB1,CUL2,CUL3,CUL4A,CYCS,DAP3,DDX41,DIABLO,DYRK2,EI24,F2,GSK3B,HSP90B1,HSPA9,HSPD1,IGF1R,MCL1,MRPS30,NCKAP1,NOTCH2,PDCD1,PHLDA2,PIM1,PPP2R1A,PPT1,RAF1,RHOT1,RPS3A,RTN4,SH3GLB1,SMNDC1,SOCS2,SON,TIA1,TNFSF9,TPT1,TXNL1,VEGFA,AHR,SMAD3,TP53,NFKB1	0.0276474
miR-27a	717	413	53	RNA_METABOLIC_PROCESS	8.53684e-08	CARM1,PPAN,RNASEH2A,SNAPC2,SNRPA1,NFIX,JUND,JUNB,ZNF136,ADAR,APEX1,CCNK,CCNT2,ELL2,KHSRP,MED13,MED14,NCBP2,NOLC1,NSD1,NUDT21,RPS6KA5,RYBP,TARDBP,TIAL1,TROVE2,ZFP36,ZNF638,AFF4,ARNTL,ID4,NR2F2,SPIB,FOXO1,ZFHX3,HOXC6,SMAD4,SMAD2,TP53,PAX3,PPARG,PPARA,NR1D2,RUNX1,NFE2L2,MAZ,SP4,RREB1,ZNF148,SP3,SP1,GATA2,LITAF	3.16015e-05
miR-27a	12	413	4	REGULATION_OF_TRANSFORMING_GROWTH_FACTOR_BETA_RECEPTOR_SIGNALING_PATHWAY	0.000542169	HIPK2,PEG10,SMAD4,SMAD2	0.0203314
miR-27a	163	413	14	ESTABLISHMENT_OF_PROTEIN_LOCALIZATION	0.00144729	AP1M2,CADM1,CDC37,TSPO,ABCA1,AKT1,AP1G1,AP3D1,APPBP2,DERL1,EGFR,NF1,TNPO1,MXI1	0.0361823
miR-27a	1432	413	94	BIOPOLYMER_METABOLIC_PROCESS	2.01534e-10	CARM1,DNASE2,FUT4,KRT7,MAN2B1,PKN1,PPAN,RAD23A,RNASEH2A,SAE1,SNAPC2,SNRPA1,TSPAN7,TSPAN8,TYK2,USE1,NFIX,JUND,JUNB,ZNF136,ABL2,ADAR,AKT1,APEX1,BNIP3,BTG2,CCND1,CCNK,CCNT2,DERL1,DUSP5,DYRK3,EGFR,ELL2,ERC1,FBXW7,HAT1,ICK,IGF1,KHSRP,LDLR,MED13,MED14,MKNK2,NCBP2,NOLC1,NSD1,NUDT21,PAK2,PHB,PIGO,POLL,RNF139,RPS6KA5,RYBP,SERP1,TARDBP,TERF2IP,TGFBR1,TIAL1,TRIM23,TROVE2,UBE2D1,UBE2G1,UBR5,USP25,WNK1,ZFP36,…	1.66265e-07
miR-27a	59	413	8	POSITIVE_REGULATION_OF_TRANSCRIPTION_FROM_RNA_POLYMERASE_II_PROMOTER	0.000855985	MED13,MED14,ARNTL,FOXO1,SMAD2,TP53,RUNX1,SP1	0.0282475
miR-27a	1065	413	68	NUCLEOBASENUCLEOSIDENUCLEOTIDE_AND_NUCLEIC_ACID_METABOLIC_PROCESS	3.17417e-07	CARM1,DNASE2,KRT7,PGLS,PPAN,RAD23A,RNASEH2A,SNAPC2,SNRPA1,NFIX,JUND,JUNB,ZNF136,ABCA1,ADAR,APBB2,APEX1,BNIP3,BTG2,CCNK,CCNT2,ELL2,ERC1,IGF1,KHSRP,MED13,MED14,NCBP2,NOLC1,NSD1,NUDT21,PHB,POLL,RPS6KA5,RYBP,TARDBP,TERF2IP,TGFBR1,TIAL1,TROVE2,UMPS,ZFP36,ZNF638,AFF4,ARNTL,ID4,NR2F2,SPIB,FOXO1,ZFHX3,HOXC6,SMAD4,SMAD2,TP53,PAX3,PPARG,PPARA,NR1D2,RUNX1,NFE2L2,MAZ,SP4,RREB1,ZNF148,SP3,SP1,GATA2,LITAF	6.54672e-05
miR-27a	566	413	43	TRANSCRIPTION_DNA_DEPENDENT	7.6154e-07	CARM1,SNAPC2,NFIX,JUND,JUNB,ZNF136,APEX1,CCNK,CCNT2,ELL2,MED13,MED14,NSD1,RPS6KA5,RYBP,TARDBP,TIAL1,TROVE2,AFF4,ARNTL,ID4,NR2F2,SPIB,FOXO1,ZFHX3,HOXC6,SMAD4,SMAD2,TP53,PAX3,PPARG,PPARA,NR1D2,RUNX1,NFE2L2,MAZ,SP4,RREB1,ZNF148,SP3,SP1,GATA2,LITAF	0.000109788
miR-27a	245	413	22	INTRACELLULAR_TRANSPORT	3.65628e-05	AP1M2,CDC37,MAP1S,MYO9B,TSPO,USE1,ABCA1,AKT1,AP1G1,AP3B2,AP3D1,APPBP2,BNIP3,DERL1,NCBP2,NF1,NRBP1,NUP133,RAB14,TNPO1,MXI1,TP53	0.00274221
miR-27a	305	413	24	ESTABLISHMENT_OF_CELLULAR_LOCALIZATION	0.000134256	AP1M2,CADM1,CDC37,MAP1S,MYO9B,SHROOM2,TSPO,USE1,ABCA1,AKT1,AP1G1,AP3B2,AP3D1,APPBP2,BNIP3,DERL1,NCBP2,NF1,NRBP1,NUP133,RAB14,TNPO1,MXI1,TP53	0.00726374
miR-27a	27	413	5	LIPID_TRANSPORT	0.00200287	TSPO,ABCA1,LDLR,PSAP,PPARA	0.0472104
miR-27a	567	413	43	RNA_BIOSYNTHETIC_PROCESS	7.9846e-07	CARM1,SNAPC2,NFIX,JUND,JUNB,ZNF136,APEX1,CCNK,CCNT2,ELL2,MED13,MED14,NSD1,RPS6KA5,RYBP,TARDBP,TIAL1,TROVE2,AFF4,ARNTL,ID4,NR2F2,SPIB,FOXO1,ZFHX3,HOXC6,SMAD4,SMAD2,TP53,PAX3,PPARG,PPARA,NR1D2,RUNX1,NFE2L2,MAZ,SP4,RREB1,ZNF148,SP3,SP1,GATA2,LITAF	0.000109788
miR-27a	53	413	7	RAS_PROTEIN_SIGNAL_TRANSDUCTION	0.0020933	MYO9B,ABCA1,ELMO1,GRB2,IGF1,NF1,RREB1	0.0479715
miR-27a	263	413	22	REGULATION_OF_TRANSCRIPTION_FROM_RNA_POLYMERASE_II_PROMOTER	0.000105554	JUND,JUNB,ZNF136,MED13,MED14,NSD1,RYBP,TIAL1,ARNTL,ID4,NR2F2,SPIB,FOXO1,HOXC6,SMAD2,TP53,PPARG,RUNX1,SP4,ZNF148,SP1,LITAF	0.00669863
miR-27a	673	413	45	REGULATION_OF_CELLULAR_METABOLIC_PROCESS	1.25286e-05	CARM1,EIF3G,KRT7,JUND,JUNB,ZNF136,ABCA1,APBB2,APC,CCND1,EGFR,EIF5,ERC1,LIMA1,MED13,MED14,NSD1,PHB,RNF139,RPS6KA5,RYBP,TERF2IP,TGFBR1,TIAL1,UBE2D1,ARNTL,ID4,NR2F2,SPIB,FOXO1,ZFHX3,HOXC6,SMAD4,SMAD2,TP53,PPARG,PPARA,NR1D2,RUNX1,SP4,RREB1,ZNF148,SP3,SP1,LITAF	0.00129201
miR-27a	575	413	39	REGULATION_OF_GENE_EXPRESSION	3.58544e-05	CARM1,EIF3G,KRT7,JUND,JUNB,ZNF136,APBB2,BMI1,BNIP3,EIF5,ERC1,HRK,MED13,MED14,NSD1,PHB,RPS6KA5,RYBP,TGFBR1,TIAL1,ARNTL,ID4,NR2F2,SPIB,FOXO1,ZFHX3,HOXC6,SMAD4,SMAD2,TP53,PPARG,NR1D2,RUNX1,SP4,RREB1,ZNF148,SP3,SP1,LITAF	0.00274221
miR-27a	943	413	50	CELLULAR_PROTEIN_METABOLIC_PROCESS	0.00128451	CARM1,DHPS,EIF3G,FUT4,KRT7,MAN2B1,PKN1,SAE1,TSPAN7,TSPAN8,TYK2,ABL2,ADAMTS5,AKT1,APC,BAG2,CCND1,DERL1,DUSP5,DYRK3,EGFR,EIF5,ERC1,FBXW7,HAT1,ICK,LDLR,LIMA1,MGEA5,MKNK2,MMP13,NSD1,OLR1,PAK2,PDIA5,PHB,PIGO,RNF139,RPL19,RPS6KA5,SERP1,TGFBR1,TRIM23,UBE2D1,UBE2G1,UBR5,USP25,WNK1,SMAD4,MAZ	0.0337982
miR-27a	198	413	18	MACROMOLECULE_LOCALIZATION	0.000158482	AP1M2,CADM1,CDC37,SHROOM2,TSPO,ABCA1,AKT1,AP1G1,AP3D1,APPBP2,DERL1,EGFR,NCBP2,NF1,NUP133,TNPO1,MXI1,TP53	0.00726374
miR-27a	406	413	29	REGULATION_OF_TRANSCRIPTIONDNA_DEPENDENT	0.000153227	CARM1,JUND,JUNB,ZNF136,MED13,MED14,NSD1,RPS6KA5,RYBP,TIAL1,ARNTL,ID4,NR2F2,SPIB,FOXO1,ZFHX3,HOXC6,SMAD4,SMAD2,TP53,PPARG,NR1D2,RUNX1,SP4,RREB1,ZNF148,SP3,SP1,LITAF	0.00726374
miR-27a	17	413	4	STEROID_HORMONE_RECEPTOR_SIGNALING_PATHWAY	0.00227485	IGF1,MED13,MED14,UBR5	0.0493882
miR-27a	543	413	33	BIOPOLYMER_MODIFICATION	0.00102241	CARM1,FUT4,MAN2B1,PKN1,SAE1,TSPAN7,TSPAN8,TYK2,ABL2,ADAR,AKT1,CCND1,DUSP5,DYRK3,EGFR,ERC1,FBXW7,HAT1,ICK,LDLR,MKNK2,NSD1,PAK2,PHB,PIGO,RNF139,RPS6KA5,SERP1,TGFBR1,TRIM23,UBE2D1,USP25,WNK1	0.0290857
miR-27a	17	413	4	INTRACELLULAR_RECEPTOR_MEDIATED_SIGNALING_PATHWAY	0.00227485	IGF1,MED13,MED14,UBR5	0.0493882
miR-27a	1046	413	54	PROTEIN_METABOLIC_PROCESS	0.00149704	CARM1,DHPS,EIF3G,FUT4,KRT7,MAN2B1,PKN1,SAE1,TSPAN7,TSPAN8,TYK2,USE1,ABL2,ADAMTS5,AKT1,APC,BAG2,CCND1,CD2AP,DERL1,DUSP5,DYRK3,EGFR,EIF5,ERC1,FBXW7,HAT1,ICK,LDLR,LIMA1,MGEA5,MKNK2,MMP13,NSD1,OLR1,PAK2,PDIA5,PHB,PIGO,RNF139,RPL19,RPS6KA5,SERP1,TGFBR1,TRIM23,UBE2D1,UBE2G1,UBR5,USP25,WASL,WNK1,SMAD4,TP53,MAZ	0.0363253
miR-27a	33	413	6	TRANSFORMING_GROWTH_FACTOR_BETA_RECEPTOR_SIGNALING_PATHWAY	0.000791272	HIPK2,PEG10,TGFBR1,TGFBR3,SMAD4,SMAD2	0.0273857
miR-27a	660	413	47	TRANSCRIPTION	1.42706e-06	CARM1,SNAPC2,NFIX,JUND,JUNB,ZNF136,APBB2,APEX1,CCNK,CCNT2,ELL2,ERC1,MED13,MED14,NSD1,PHB,RPS6KA5,RYBP,TARDBP,TGFBR1,TIAL1,TROVE2,AFF4,ARNTL,ID4,NR2F2,SPIB,FOXO1,ZFHX3,HOXC6,SMAD4,SMAD2,TP53,PAX3,PPARG,PPARA,NR1D2,RUNX1,NFE2L2,MAZ,SP4,RREB1,ZNF148,SP3,SP1,GATA2,LITAF	0.000168189
miR-27a	589	413	35	POSITIVE_REGULATION_OF_BIOLOGICAL_PROCESS	0.00107398	CADM1,CC2D1A,DHPS,IL15,ABCA1,BMI1,BNIP3,CCND1,CHEK2,CUL1,ECT2,EGFR,HIPK2,HRK,IFNG,IGF1,MED13,MED14,NCBP2,NF1,NSD1,PMAIP1,TGFBR1,TIAL1,UBE2D1,ARNTL,FOXO1,SMAD2,TP53,PPARG,PPARA,RUNX1,SP1,GATA2,LITAF	0.0295344
miR-27a	683	413	45	REGULATION_OF_METABOLIC_PROCESS	1.81452e-05	CARM1,EIF3G,KRT7,JUND,JUNB,ZNF136,ABCA1,APBB2,APC,CCND1,EGFR,EIF5,ERC1,LIMA1,MED13,MED14,NSD1,PHB,RNF139,RPS6KA5,RYBP,TERF2IP,TGFBR1,TIAL1,UBE2D1,ARNTL,ID4,NR2F2,SPIB,FOXO1,ZFHX3,HOXC6,SMAD4,SMAD2,TP53,PPARG,PPARA,NR1D2,RUNX1,SP4,RREB1,ZNF148,SP3,SP1,LITAF	0.00166331
miR-27a	315	413	25	CELLULAR_LOCALIZATION	8.51252e-05	AP1M2,CADM1,CDC37,MAP1S,MYO9B,SHROOM2,TSPO,USE1,ABCA1,AKT1,AP1G1,AP3B2,AP3D1,APPBP2,BNIP3,DERL1,EGFR,NCBP2,NF1,NRBP1,NUP133,RAB14,TNPO1,MXI1,TP53	0.00585236
miR-27a	529	413	35	REGULATION_OF_NUCLEOBASENUCLEOSIDENUCLEOTIDE_AND_NUCLEIC_ACID_METABOLIC_PROCESS	0.000148533	CARM1,JUND,JUNB,ZNF136,ABCA1,APBB2,ERC1,MED13,MED14,NSD1,PHB,RPS6KA5,RYBP,TERF2IP,TGFBR1,TIAL1,ARNTL,ID4,NR2F2,SPIB,FOXO1,ZFHX3,HOXC6,SMAD4,SMAD2,TP53,PPARG,NR1D2,RUNX1,SP4,RREB1,ZNF148,SP3,SP1,LITAF	0.00726374
miR-27a	529	413	32	PROTEIN_MODIFICATION_PROCESS	0.00131096	CARM1,FUT4,MAN2B1,PKN1,SAE1,TSPAN7,TSPAN8,TYK2,ABL2,AKT1,CCND1,DUSP5,DYRK3,EGFR,ERC1,FBXW7,HAT1,ICK,LDLR,MKNK2,NSD1,PAK2,PHB,PIGO,RNF139,RPS6KA5,SERP1,TGFBR1,TRIM23,UBE2D1,USP25,WNK1	0.0337982
miR-27a	411	413	29	REGULATION_OF_RNA_METABOLIC_PROCESS	0.000188926	CARM1,JUND,JUNB,ZNF136,MED13,MED14,NSD1,RPS6KA5,RYBP,TIAL1,ARNTL,ID4,NR2F2,SPIB,FOXO1,ZFHX3,HOXC6,SMAD4,SMAD2,TP53,PPARG,NR1D2,RUNX1,SP4,RREB1,ZNF148,SP3,SP1,LITAF	0.00820337
miR-27a	956	413	51	CELLULAR_MACROMOLECULE_METABOLIC_PROCESS	0.00100288	CARM1,DHPS,EIF3G,FUT4,KRT7,MAN2B1,PKN1,SAE1,TSPAN7,TSPAN8,TYK2,ABL2,ADAMTS5,AKT1,APC,BAG2,CCND1,DERL1,DUSP5,DYRK3,EGFR,EIF5,ERC1,FBXW7,HAT1,ICK,LDLR,LIMA1,MGEA5,MKNK2,MMP13,NSD1,OLR1,PAK2,PDIA5,PHB,PIGO,RNF139,RPL19,RPS6KA5,SERP1,TGFBR1,TRIM23,UBE2D1,UBE2G1,UBR5,USP25,WASL,WNK1,SMAD4,MAZ	0.0290857
miR-27a	557	413	34	POSITIVE_REGULATION_OF_CELLULAR_PROCESS	0.000796676	CADM1,CC2D1A,DHPS,IL15,ABCA1,BMI1,BNIP3,CCND1,CHEK2,CUL1,ECT2,EGFR,HIPK2,HRK,IGF1,MED13,MED14,NCBP2,NF1,NSD1,PMAIP1,TGFBR1,TIAL1,UBE2D1,ARNTL,FOXO1,SMAD2,TP53,PPARG,PPARA,RUNX1,SP1,GATA2,LITAF	0.0273857
miR-27a	418	413	37	TRANSCRIPTION_FROM_RNA_POLYMERASE_II_PROMOTER	1.14914e-07	SNAPC2,NFIX,JUND,JUNB,ZNF136,APEX1,CCNK,CCNT2,ELL2,MED13,MED14,NSD1,RYBP,TARDBP,TIAL1,AFF4,ARNTL,ID4,NR2F2,SPIB,FOXO1,ZFHX3,HOXC6,SMAD2,TP53,PAX3,PPARG,PPARA,RUNX1,NFE2L2,MAZ,SP4,RREB1,ZNF148,SP1,GATA2,LITAF	3.16015e-05
miR-27a	41	413	7	TRANSMEMBRANE_RECEPTOR_PROTEIN_SERINE_THREONINE_KINASE_SIGNALING_PATHWAY	0.00043449	BMPR2,HIPK2,PEG10,TGFBR1,TGFBR3,SMAD4,SMAD2	0.0179227
miR-27a	181	413	16	PROTEIN_LOCALIZATION	0.000496139	AP1M2,CADM1,CDC37,SHROOM2,TSPO,ABCA1,AKT1,AP1G1,AP3D1,APPBP2,DERL1,EGFR,NF1,TNPO1,MXI1,TP53	0.0194912
miR-27a	564	413	34	INTRACELLULAR_SIGNALING_CASCADE	0.000988609	CC2D1A,DDAH1,MYO9B,PKN1,ABCA1,ADORA2B,AKT1,BNIP3,CHEK2,DERL1,ECT2,EGFR,ELMO1,ERC1,GRB2,HIPK2,ICK,IGF1,MAP2K4,MED13,MED14,MKNK2,NF1,NLK,PDK1,PMAIP1,RPS6KA5,UBR5,VAV3,WNK1,SMAD2,TP53,RREB1,LITAF	0.0290857
miR-27a	488	413	33	REGULATION_OF_TRANSCRIPTION	0.000153517	CARM1,JUND,JUNB,ZNF136,APBB2,ERC1,MED13,MED14,NSD1,PHB,RPS6KA5,RYBP,TGFBR1,TIAL1,ARNTL,ID4,NR2F2,SPIB,FOXO1,ZFHX3,HOXC6,SMAD4,SMAD2,TP53,PPARG,NR1D2,RUNX1,SP4,RREB1,ZNF148,SP3,SP1,LITAF	0.00726374
miR-27a	74	413	9	SMALL_GTPASE_MEDIATED_SIGNAL_TRANSDUCTION	0.000923637	MYO9B,ABCA1,ELMO1,GRB2,IGF1,NF1,PDK1,VAV3,RREB1	0.0290857
