# Supplementary material for: Prioritizing cancer-related microRNAs by integrating microRNA and mRNA datasets
Source: Sci Rep. 2016 Oct 13;6:35350. doi: 10.1038/srep35350 (PMC5062133; doi:10.1038/srep35350)
Supplement: Supplementary Table 16 [file srep35350-s17.xls]

## Sheet: survival_result_GBM
			Under expressed group				Over expressed group
Rank	miRNA	Survival_Test	# of alive samples	# of dead samples	Dead ratio	survival days	# of alive samples	# of dead samples	Dead ratio	survival days
1	miR-22	0.0542694	8	40	0.833333	744.85	9	39	0.8125	406.538
2	miR-9*	0.018824	7	41	0.854167	416.024	12	36	0.75	630.583
3	miR-181a	0.125543	12	36	0.75	439.861	14	34	0.708333	584.588
4	miR-21	0.103504	12	36	0.75	625.083	12	36	0.75	405.667
5	miR-93	0.235156	9	39	0.8125	413.077	8	40	0.833333	626.45
6	miR-34a	0.00102607	16	32	0.666667	819.625	8	40	0.833333	439.25
7	miR-9	0.0269962	8	40	0.833333	445.65	11	37	0.770833	649.676
8	miR-29a	0.0196255	11	37	0.770833	653.243	5	43	0.895833	385.837
9	miR-30a-5p	0.750462	9	39	0.8125	646.051	10	38	0.791667	493.605
10	miR-181a*	0.120236	10	38	0.791667	406.763	11	37	0.770833	641.027
11	miR-125b	0.600454	10	38	0.791667	631.868	9	39	0.8125	578.179
12	miR-30c	0.881974	11	37	0.770833	494.351	9	39	0.8125	406.282
13	miR-222	0.000230351	15	33	0.6875	863.485	10	38	0.791667	369.5
14	miR-17-5p	0.0382271	9	39	0.8125	383.308	8	40	0.833333	749.125
15	miR-106a	0.00620581	8	40	0.833333	346.4	6	42	0.875	760.286
16	miR-181d	0.0428596	8	40	0.833333	469.575	13	35	0.729167	797.629
17	miR-15b	0.699151	11	37	0.770833	497.459	7	41	0.854167	631.976
18	miR-17-3p	1.09e-05	7	41	0.854167	343.537	11	37	0.770833	884.919
19	let-7f	0.292767	10	38	0.791667	426.684	14	34	0.708333	580.176
20	let-7a	0.399116	11	37	0.770833	430.405	12	36	0.75	493.306
21	miR-27a	0.865769	7	41	0.854167	679.488	9	39	0.8125	477.41
22	miR-23a	0.667274	10	38	0.791667	622.368	6	42	0.875	454.238
23	miR-106b	0.0176289	8	40	0.833333	389.45	8	40	0.833333	742.175
24	miR-181c	0.0143242	8	40	0.833333	449.125	12	36	0.75	689.417
25	miR-19b	0.0297512	9	39	0.8125	358.282	10	38	0.791667	720.842
26	miR-24	0.192764	10	38	0.791667	731.237	11	36	0.765957	465.194
27	miR-29b	0.204876	6	42	0.875	673.214	8	40	0.833333	412.9
28	miR-30d	0.942107	6	42	0.875	555.667	13	34	0.723404	410.765
29	miR-130b	0.00135367	11	37	0.770833	344.595	12	36	0.75	785.25
30	miR-20a	0.00447435	8	40	0.833333	354.4	8	40	0.833333	822.9
31	miR-26a	0.781939	14	34	0.708333	428.618	11	37	0.770833	415.027
32	let-7c	0.094954	5	43	0.895833	520.233	15	33	0.6875	561.697
33	miR-19a	0.0237381	9	39	0.8125	381.59	10	38	0.791667	769.816
34	let-7b	0.990016	12	36	0.75	602.889	9	39	0.8125	621.744
35	miR-30a-3p	0.854664	8	40	0.833333	560.5	12	36	0.75	352.306
36	miR-125a	0.788859	10	37	0.787234	692.432	11	37	0.770833	522.432
37	miR-195	0.69933	11	37	0.770833	515.162	5	43	0.895833	585.256
38	miR-20b	0.0173435	11	37	0.770833	370.973	11	37	0.770833	722.73
39	miR-34b	0.0680053	12	36	0.75	720.972	10	38	0.791667	420.842
40	miR-223	0.858998	9	39	0.8125	603	11	37	0.770833	568.081
41	miR-142-5p	0.863438	9	39	0.8125	522.846	13	35	0.729167	472.6
42	miR-130a	0.175981	7	41	0.854167	459.244	13	35	0.729167	655.857
43	miR-142-3p	0.39053	8	40	0.833333	641.25	12	36	0.75	491.778
44	miR-219	0.200906	6	42	0.875	449	4	44	0.916667	631.727
45	miR-29c	0.0206801	10	38	0.791667	658.921	9	39	0.8125	342.974
46	miR-181b	0.0158971	8	40	0.833333	432.4	11	37	0.770833	734.73
47	miR-30b	0.928881	6	42	0.875	463.286	8	40	0.833333	506.675
48	miR-101	0.0417395	3	45	0.9375	448.956	12	36	0.75	573.389
49	miR-23b	0.188783	11	37	0.770833	667.838	12	36	0.75	380.694
50	let-7e	0.782597	11	37	0.770833	477.27	15	33	0.6875	408.485
51	miR-30e-5p	0.266727	7	41	0.854167	464.341	13	35	0.729167	494.943
52	miR-221	0.000282999	12	36	0.75	801.139	9	39	0.8125	380
53	miR-30e-3p	0.0672834	6	42	0.875	499.071	15	33	0.6875	471.242
54	miR-155	0.0160542	18	30	0.625	793.833	7	41	0.854167	462
55	miR-128a	0.115762	10	38	0.791667	409.526	10	38	0.791667	705.895
56	miR-338	0.930103	10	38	0.791667	399.632	4	44	0.916667	493.091
57	let-7d	0.647634	9	39	0.8125	447.205	10	38	0.791667	513.237
58	miR-16	0.744077	13	35	0.729167	411.257	10	38	0.791667	596.474
59	miR-497	0.340705	8	40	0.833333	506.35	8	40	0.833333	674.25
60	miR-25	0.0207458	8	40	0.833333	365.2	11	37	0.770833	508.784
61	miR-124a	0.976773	10	38	0.791667	416.632	6	42	0.875	457.595
62	miR-146b	0.0257285	7	41	0.854167	672.902	5	43	0.895833	419.558
63	let-7i	0.812058	12	36	0.75	516.694	12	36	0.75	594.25
64	miR-214	0.879993	7	41	0.854167	544.585	9	39	0.8125	526.385
65	miR-107	0.676626	9	39	0.8125	508.205	6	42	0.875	531.548
66	miR-363	0.0661808	7	40	0.851064	387.775	10	38	0.791667	573.737
67	miR-138	0.423431	10	38	0.791667	408.789	13	35	0.729167	467.714
68	miR-424	0.647117	8	40	0.833333	612.75	10	38	0.791667	565.711
69	miR-129	0.672794	16	32	0.666667	388.031	11	37	0.770833	432.459
70	miR-139	0.993706	18	30	0.625	549.9	13	35	0.729167	503.829
71	miR-148a	0.0128697	11	37	0.770833	751.622	9	39	0.8125	362.333
72	miR-454-3p	0.287105	10	38	0.791667	511.237	8	40	0.833333	744.625
73	miR-98	0.0148606	7	41	0.854167	454.78	12	36	0.75	676.333
74	miR-152	0.321901	12	36	0.75	624.889	10	38	0.791667	520.237
75	miR-199a*	0.16902	8	40	0.833333	482.475	11	37	0.770833	608.838
76	miR-193a	0.027113	12	36	0.75	746.806	9	39	0.8125	390.615
77	miR-92b	0.589705	9	39	0.8125	591.641	12	36	0.75	431.25
78	miR-218	0.36804	20	28	0.583333	412.5	8	40	0.833333	430.65
79	miR-18a	0.518731	11	37	0.770833	453.189	8	40	0.833333	623.825
80	miR-27b	0.290282	9	39	0.8125	643.282	11	37	0.770833	404.405
81	miR-10b	0.732706	12	36	0.75	521.972	8	40	0.833333	582.35
82	miR-520d*	0.884867	4	44	0.916667	457.182	5	43	0.895833	452.93
83	miR-204	0.16773	13	34	0.723404	544.294	9	39	0.8125	496.949
84	miR-331	0.697735	7	41	0.854167	536.878	10	38	0.791667	476.789
85	miR-185	0.344433	10	38	0.791667	673.553	9	39	0.8125	571.205
86	miR-15a	0.0296264	9	39	0.8125	370.846	12	36	0.75	495.111
87	miR-330	0.210248	11	37	0.770833	615.811	9	39	0.8125	453.923
88	miR-128b	0.162239	10	38	0.791667	421.763	9	39	0.8125	709.333
89	miR-199a	0.506223	7	41	0.854167	699.293	8	40	0.833333	558.1
90	miR-7	0.0438823	17	31	0.645833	650.968	9	39	0.8125	485.615
91	miR-200a*	0.771318	4	44	0.916667	599.25	5	43	0.895833	558.628
92	let-7g	0.611092	10	38	0.791667	566.842	12	36	0.75	406.194
93	miR-99a	0.210975	6	42	0.875	518.571	11	37	0.770833	608.243
94	miR-342	0.204978	11	37	0.770833	403.135	11	37	0.770833	623.973
95	miR-768-3p	0.0979198	8	40	0.833333	401.275	9	39	0.8125	590.846
96	miR-324-5p	0.254924	10	38	0.791667	482.816	8	40	0.833333	725.1
97	miR-140	0.000218992	9	39	0.8125	375.821	13	35	0.729167	745.2
98	miR-182	0.141876	12	36	0.75	516.778	12	36	0.75	581.889
99	miR-34c	0.286027	18	30	0.625	517.033	11	37	0.770833	394.973
100	miR-768-5p	0.210552	8	40	0.833333	533.2	11	37	0.770833	543.73
