# Supplementary material for: Prioritizing cancer-related microRNAs by integrating microRNA and mRNA datasets
Source: Sci Rep. 2016 Oct 13;6:35350. doi: 10.1038/srep35350 (PMC5062133; doi:10.1038/srep35350)
Supplement: Supplementary Table 17 [file srep35350-s18.xls]

## Sheet: survival_result_OV
			Under expressed group				Over expressed group
Rank	miRNA	Survival_Test	# of alive samples	# of dead samples	Dead ratio	survival days	# of alive samples	# of dead samples	Dead ratio	survival days
1	let-7b	0.863046	23	34	0.596491	969.853	15	41	0.732143	1067.32
2	miR-30c	0.621336	25	32	0.561404	1153.47	29	28	0.491228	1123.93
3	miR-21	0.108084	23	34	0.596491	1068	28	29	0.508772	1246.34
4	miR-29a	0.813013	27	30	0.526316	1186.23	30	26	0.464286	1156.42
5	miR-29b	0.630145	26	31	0.54386	1303.48	31	24	0.436364	995.708
6	miR-93	0.748521	29	27	0.482143	1062.78	26	31	0.54386	1029.06
7	miR-22	0.653454	25	32	0.561404	1249.44	26	31	0.54386	1003.74
8	miR-17	0.842667	26	30	0.535714	986.433	25	32	0.561404	1091.69
9	miR-181a-2*	0.374183	32	25	0.438596	1055.48	24	33	0.578947	1238.76
10	miR-130a	0.644129	26	30	0.535714	1004.77	26	30	0.535714	1223.73
11	miR-20a	0.19778	21	36	0.631579	948.833	28	29	0.508772	1103.66
12	miR-142-3p	0.62191	24	33	0.578947	1322.36	35	22	0.385965	1018.09
13	miR-125b	0.577736	29	28	0.491228	1097.89	28	29	0.508772	1182.66
14	miR-21*	0.470253	28	29	0.508772	1138.41	23	34	0.596491	1198.29
15	miR-24	0.727939	26	30	0.535714	1022.83	23	34	0.596491	1053.62
16	miR-29c	0.912156	25	32	0.561404	1207.59	28	29	0.508772	1005.83
17	miR-30e*	0.995459	27	30	0.526316	959.6	31	26	0.45614	898.923
18	miR-16	0.373508	23	34	0.596491	1240.68	32	25	0.438596	1108.56
19	miR-27a	0.0528235	28	29	0.508772	1223.9	26	31	0.54386	853.968
20	miR-30b	0.364031	23	34	0.596491	1015.76	30	27	0.473684	1092.48
21	miR-23a	0.635417	24	33	0.578947	1110.94	26	31	0.54386	943.806
22	miR-20b	0.147252	22	35	0.614035	909.371	27	30	0.526316	1130.8
23	miR-106b	0.716374	25	31	0.553571	1122.39	24	33	0.578947	972.091
24	miR-30e	0.719306	22	34	0.607143	1160.06	32	25	0.438596	1012.96
25	miR-142-5p	0.71727	24	33	0.578947	1364.58	32	25	0.438596	1044.76
26	miR-30d	0.362645	28	29	0.508772	953.379	27	30	0.526316	867.3
27	miR-26a	0.719469	35	22	0.385965	886.909	26	30	0.535714	867.5
28	miR-27b	0.452926	30	26	0.464286	870.154	26	31	0.54386	1273
29	miR-20a*	0.433751	27	30	0.526316	888.467	27	29	0.517857	1079.34
30	miR-19b	0.937945	28	28	0.5	1073.39	26	31	0.54386	1170.58
31	miR-181a	0.922329	24	32	0.571429	1102.12	28	29	0.508772	1252.72
32	miR-25	0.826832	27	30	0.526316	1092.33	26	31	0.54386	900.516
33	miR-106a	0.531454	30	26	0.464286	987.577	23	33	0.589286	1092.45
34	miR-218	0.270022	28	29	0.508772	1075.83	20	37	0.649123	1141.97
35	miR-200b	0.34995	27	30	0.526316	936.8	31	25	0.446429	1017.88
36	miR-23b	0.485061	26	30	0.535714	853.7	22	35	0.614035	1350.77
37	miR-101	0.354934	24	33	0.578947	1289.06	28	29	0.508772	1045.24
38	miR-17*	0.774206	26	30	0.535714	897.233	24	32	0.571429	1092.25
39	miR-181a*	0.0468875	32	25	0.438596	1420.2	22	35	0.614035	1198.77
40	miR-214	0.218694	31	26	0.45614	1193.31	24	33	0.578947	1181.48
41	miR-15b	0.0811626	21	35	0.625	942.486	31	26	0.45614	1144.77
42	miR-96	0.937832	26	31	0.54386	1114.68	23	33	0.589286	1016.42
43	miR-107	0.25931	22	34	0.607143	1239.41	27	30	0.526316	1312.5
44	miR-92a	0.952372	30	26	0.464286	1050.58	28	28	0.5	1528.11
45	miR-181c*	0.984434	27	30	0.526316	931.567	23	34	0.596491	1064.5
46	miR-200c	0.275535	29	28	0.491228	957.036	30	27	0.473684	1231.22
47	miR-185	0.7708	29	28	0.491228	1133.57	26	31	0.54386	1130.13
48	miR-15a	0.530413	22	34	0.607143	1359.09	31	26	0.45614	837.308
49	miR-9*	0.439356	28	29	0.508772	1404.66	24	32	0.571429	1103.09
50	miR-26b	0.5225	29	28	0.491228	1062.93	30	26	0.464286	1201.54
51	miR-301a	0.378858	22	35	0.614035	1161.37	26	31	0.54386	1110.61
52	miR-222	0.0669052	30	27	0.473684	1175.22	27	30	0.526316	975.133
53	miR-150	0.379246	23	34	0.596491	1145.32	31	26	0.45614	1024.12
54	miR-146a	0.571805	26	31	0.54386	1228.42	31	26	0.45614	1118.85
55	miR-497	0.3667	24	33	0.578947	1176.85	34	23	0.403509	1069.43
56	miR-141	0.802244	29	28	0.491228	1013	28	29	0.508772	1264.59
57	miR-19a	0.455898	21	35	0.625	1106.23	27	30	0.526316	1254.77
58	miR-9	0.490149	27	30	0.526316	1037.17	30	27	0.473684	1012.85
59	miR-148b	0.0303001	23	34	0.596491	967.735	33	24	0.421053	1160.25
60	miR-219-5p	0.366773	22	35	0.614035	1060.91	30	26	0.464286	1113.96
61	miR-34a	0.251034	25	32	0.561404	1188.84	31	26	0.45614	1390.27
62	miR-93*	0.0991433	22	35	0.614035	986.857	32	25	0.438596	1022.08
63	let-7i	0.52607	25	32	0.561404	991.25	25	32	0.561404	964
64	miR-768-3p	0.181462	37	20	0.350877	1261.65	19	37	0.660714	1207.65
65	miR-148a	0.0852644	26	31	0.54386	1239.29	28	29	0.508772	1337.24
66	miR-199a-5p	0.00379514	37	20	0.350877	1268.55	16	40	0.714286	1117.62
67	miR-30b*	0.696539	26	31	0.54386	995.065	27	30	0.526316	817.833
68	miR-30d*	0.77488	26	31	0.54386	1039.65	29	28	0.491228	939.571
69	let-7c	0.358805	33	24	0.421053	1026.88	29	28	0.491228	859.893
70	miR-19b-1*	0.343525	27	29	0.517857	851.448	29	27	0.482143	1108.22
71	miR-424	0.389691	27	30	0.526316	1271.7	30	27	0.473684	1140.93
72	miR-200a	0.709698	28	29	0.508772	1048.66	25	31	0.553571	1133.42
73	miR-22*	0.876864	27	30	0.526316	1011.97	29	28	0.491228	964.214
74	miR-30a*	0.374075	31	26	0.45614	1184.35	27	30	0.526316	1202.13
75	miR-16-2*	0.351076	26	31	0.54386	1075.23	29	28	0.491228	1211.43
76	miR-181c	0.274712	23	34	0.596491	1248.15	32	25	0.438596	1294.52
77	miR-324-5p	0.63034	20	37	0.649123	1219.54	28	29	0.508772	1036.48
78	miR-140-3p	0.0390781	32	25	0.438596	1422.04	25	32	0.561404	928.312
79	miR-195	0.64531	28	29	0.508772	1276.52	31	26	0.45614	1033.65
80	miR-125a-5p	0.290431	25	32	0.561404	1086.88	33	24	0.421053	1000.83
81	miR-18a	0.15677	21	36	0.631579	1064.03	26	31	0.54386	1160.16
82	let-7a	0.260129	31	26	0.45614	900.538	32	24	0.428571	1107.21
83	miR-335	0.876048	25	32	0.561404	1101.75	27	30	0.526316	1157.93
84	miR-768-5p	0.906525	31	26	0.45614	933.654	16	40	0.714286	1134.1
85	miR-200b*	0.619614	27	30	0.526316	1049.97	24	32	0.571429	1086.91
86	let-7e	0.522588	27	30	0.526316	1009.5	30	27	0.473684	1109.44
87	let-7g	0.470282	27	30	0.526316	1071.47	27	29	0.517857	1145.17
88	miR-103	0.41031	23	33	0.589286	1210.58	28	29	0.508772	1245.24
89	miR-214*	0.0494274	34	23	0.403509	1151.43	20	36	0.642857	1097.61
90	miR-30a	0.148349	30	27	0.473684	1061	23	34	0.596491	1113.79
91	miR-7	0.0808063	22	35	0.614035	939.314	28	29	0.508772	1022.72
92	miR-30c-1*	0.543606	33	24	0.421053	1227.75	33	24	0.421053	1089.29
93	miR-221	0.283056	29	28	0.491228	1080.36	22	35	0.614035	1089.03
94	miR-378	0.612185	28	28	0.5	1389.32	30	27	0.473684	1291.67
95	miR-18b	0.114829	23	34	0.596491	1060.53	29	27	0.482143	1204.74
96	miR-125b-2*	0.171952	34	23	0.403509	1130.13	26	31	0.54386	1159.35
97	miR-30c-2*	0.162257	35	22	0.385965	1195.41	26	31	0.54386	1095.71
98	miR-452	0.742163	29	28	0.491228	1234.32	36	21	0.368421	955.905
99	miR-152	0.0339341	33	24	0.421053	1197.5	20	37	0.649123	884.108
100	miR-29c*	0.285148	27	30	0.526316	1087.87	29	28	0.491228	1212.29
