# Supplementary material for: Prioritizing cancer-related microRNAs by integrating microRNA and mRNA datasets
Source: Sci Rep. 2016 Oct 13;6:35350. doi: 10.1038/srep35350 (PMC5062133; doi:10.1038/srep35350)
Supplement: Supplementary Table 18 [file srep35350-s19.xls]

## Sheet: GBM
#of miRNAs	W1	W2	W3	Cumulative Ratio
20	0.1	0.1	0.1	0.9
20	0.1	0.1	0.2	0.85				Summary
20	0.1	0.1	0.3	0.9				#of miRNAs	Same Weight	Average	Max	Min	*Our Approach (order statistic)
20	0.1	0.1	0.4	0.85				20	0.9	0.87	0.95	0.7	0.95
20	0.1	0.1	0.5	0.9				30	0.83	0.82	0.9	0.73	0.83
20	0.1	0.1	0.6	0.9				50	0.76	0.74	0.8	0.66	0.74
20	0.1	0.1	0.7	0.85				100	0.65	0.64	0.68	0.57	0.64
20	0.1	0.1	0.8	0.85
20	0.1	0.1	0.9	0.85
20	0.1	0.1	1	0.85
20	0.1	0.2	0.1	0.9
20	0.1	0.2	0.2	0.9
20	0.1	0.2	0.3	0.9
20	0.1	0.2	0.4	0.9
20	0.1	0.2	0.5	0.9
20	0.1	0.2	0.6	0.9
20	0.1	0.2	0.7	0.9
20	0.1	0.2	0.8	0.9
20	0.1	0.2	0.9	0.9
20	0.1	0.2	1	0.9
20	0.1	0.3	0.1	0.95
20	0.1	0.3	0.2	0.95
20	0.1	0.3	0.3	0.9
20	0.1	0.3	0.4	0.9
20	0.1	0.3	0.5	0.9
20	0.1	0.3	0.6	0.95
20	0.1	0.3	0.7	0.95
20	0.1	0.3	0.8	0.9
20	0.1	0.3	0.9	0.9
20	0.1	0.3	1	0.9
20	0.1	0.4	0.1	0.9
20	0.1	0.4	0.2	0.95
20	0.1	0.4	0.3	0.95
20	0.1	0.4	0.4	0.9
20	0.1	0.4	0.5	0.9
20	0.1	0.4	0.6	0.95
20	0.1	0.4	0.7	0.95
20	0.1	0.4	0.8	0.95
20	0.1	0.4	0.9	0.95
20	0.1	0.4	1	0.95
20	0.1	0.5	0.1	0.9
20	0.1	0.5	0.2	0.95
20	0.1	0.5	0.3	0.95
20	0.1	0.5	0.4	0.95
20	0.1	0.5	0.5	0.9
20	0.1	0.5	0.6	0.9
20	0.1	0.5	0.7	0.95
20	0.1	0.5	0.8	0.95
20	0.1	0.5	0.9	0.95
20	0.1	0.5	1	0.95
20	0.1	0.6	0.1	0.9
20	0.1	0.6	0.2	0.95
20	0.1	0.6	0.3	0.95
20	0.1	0.6	0.4	0.95
20	0.1	0.6	0.5	0.95
20	0.1	0.6	0.6	0.9
20	0.1	0.6	0.7	0.9
20	0.1	0.6	0.8	0.95
20	0.1	0.6	0.9	0.95
20	0.1	0.6	1	0.95
20	0.1	0.7	0.1	0.9
20	0.1	0.7	0.2	0.9
20	0.1	0.7	0.3	0.95
20	0.1	0.7	0.4	0.95
20	0.1	0.7	0.5	0.95
20	0.1	0.7	0.6	0.95
20	0.1	0.7	0.7	0.9
20	0.1	0.7	0.8	0.9
20	0.1	0.7	0.9	0.95
20	0.1	0.7	1	0.95
20	0.1	0.8	0.1	0.9
20	0.1	0.8	0.2	0.9
20	0.1	0.8	0.3	0.95
20	0.1	0.8	0.4	0.95
20	0.1	0.8	0.5	0.95
20	0.1	0.8	0.6	0.95
20	0.1	0.8	0.7	0.9
20	0.1	0.8	0.8	0.9
20	0.1	0.8	0.9	0.9
20	0.1	0.8	1	0.95
20	0.1	0.9	0.1	0.9
20	0.1	0.9	0.2	0.9
20	0.1	0.9	0.3	0.95
20	0.1	0.9	0.4	0.95
20	0.1	0.9	0.5	0.95
20	0.1	0.9	0.6	0.95
20	0.1	0.9	0.7	0.95
20	0.1	0.9	0.8	0.9
20	0.1	0.9	0.9	0.9
20	0.1	0.9	1	0.9
20	0.1	1	0.1	0.85
20	0.1	1	0.2	0.9
20	0.1	1	0.3	0.95
20	0.1	1	0.4	0.95
20	0.1	1	0.5	0.95
20	0.1	1	0.6	0.95
20	0.1	1	0.7	0.95
20	0.1	1	0.8	0.9
20	0.1	1	0.9	0.9
20	0.1	1	1	0.9
20	0.2	0.1	0.1	0.85
20	0.2	0.1	0.2	0.8
20	0.2	0.1	0.3	0.75
20	0.2	0.1	0.4	0.75
20	0.2	0.1	0.5	0.8
20	0.2	0.1	0.6	0.8
20	0.2	0.1	0.7	0.8
20	0.2	0.1	0.8	0.85
20	0.2	0.1	0.9	0.85
20	0.2	0.1	1	0.9
20	0.2	0.2	0.1	0.9
20	0.2	0.2	0.2	0.9
20	0.2	0.2	0.3	0.85
20	0.2	0.2	0.4	0.85
20	0.2	0.2	0.5	0.9
20	0.2	0.2	0.6	0.9
20	0.2	0.2	0.7	0.85
20	0.2	0.2	0.8	0.85
20	0.2	0.2	0.9	0.9
20	0.2	0.2	1	0.9
20	0.2	0.3	0.1	0.9
20	0.2	0.3	0.2	0.9
20	0.2	0.3	0.3	0.9
20	0.2	0.3	0.4	0.9
20	0.2	0.3	0.5	0.9
20	0.2	0.3	0.6	0.9
20	0.2	0.3	0.7	0.9
20	0.2	0.3	0.8	0.9
20	0.2	0.3	0.9	0.9
20	0.2	0.3	1	0.9
20	0.2	0.4	0.1	0.9
20	0.2	0.4	0.2	0.9
20	0.2	0.4	0.3	0.9
20	0.2	0.4	0.4	0.9
20	0.2	0.4	0.5	0.9
20	0.2	0.4	0.6	0.9
20	0.2	0.4	0.7	0.9
20	0.2	0.4	0.8	0.9
20	0.2	0.4	0.9	0.9
20	0.2	0.4	1	0.9
20	0.2	0.5	0.1	0.9
20	0.2	0.5	0.2	0.95
20	0.2	0.5	0.3	0.9
20	0.2	0.5	0.4	0.95
20	0.2	0.5	0.5	0.9
20	0.2	0.5	0.6	0.9
20	0.2	0.5	0.7	0.9
20	0.2	0.5	0.8	0.9
20	0.2	0.5	0.9	0.9
20	0.2	0.5	1	0.95
20	0.2	0.6	0.1	0.9
20	0.2	0.6	0.2	0.95
20	0.2	0.6	0.3	0.95
20	0.2	0.6	0.4	0.95
20	0.2	0.6	0.5	0.95
20	0.2	0.6	0.6	0.9
20	0.2	0.6	0.7	0.9
20	0.2	0.6	0.8	0.9
20	0.2	0.6	0.9	0.9
20	0.2	0.6	1	0.9
20	0.2	0.7	0.1	0.9
20	0.2	0.7	0.2	0.95
20	0.2	0.7	0.3	0.95
20	0.2	0.7	0.4	0.95
20	0.2	0.7	0.5	0.95
20	0.2	0.7	0.6	0.95
20	0.2	0.7	0.7	0.9
20	0.2	0.7	0.8	0.9
20	0.2	0.7	0.9	0.95
20	0.2	0.7	1	0.9
20	0.2	0.8	0.1	0.85
20	0.2	0.8	0.2	0.9
20	0.2	0.8	0.3	0.95
20	0.2	0.8	0.4	0.95
20	0.2	0.8	0.5	0.95
20	0.2	0.8	0.6	0.95
20	0.2	0.8	0.7	0.95
20	0.2	0.8	0.8	0.9
20	0.2	0.8	0.9	0.9
20	0.2	0.8	1	0.9
20	0.2	0.9	0.1	0.85
20	0.2	0.9	0.2	0.9
20	0.2	0.9	0.3	0.95
20	0.2	0.9	0.4	0.95
20	0.2	0.9	0.5	0.95
20	0.2	0.9	0.6	0.95
20	0.2	0.9	0.7	0.95
20	0.2	0.9	0.8	0.9
20	0.2	0.9	0.9	0.9
20	0.2	0.9	1	0.9
20	0.2	1	0.1	0.85
20	0.2	1	0.2	0.9
20	0.2	1	0.3	0.95
20	0.2	1	0.4	0.95
20	0.2	1	0.5	0.95
20	0.2	1	0.6	0.95
20	0.2	1	0.7	0.95
20	0.2	1	0.8	0.95
20	0.2	1	0.9	0.9
20	0.2	1	1	0.9
20	0.3	0.1	0.1	0.85
20	0.3	0.1	0.2	0.8
20	0.3	0.1	0.3	0.75
20	0.3	0.1	0.4	0.75
20	0.3	0.1	0.5	0.75
20	0.3	0.1	0.6	0.8
20	0.3	0.1	0.7	0.8
20	0.3	0.1	0.8	0.8
20	0.3	0.1	0.9	0.8
20	0.3	0.1	1	0.8
20	0.3	0.2	0.1	0.9
20	0.3	0.2	0.2	0.85
20	0.3	0.2	0.3	0.85
20	0.3	0.2	0.4	0.8
20	0.3	0.2	0.5	0.75
20	0.3	0.2	0.6	0.75
20	0.3	0.2	0.7	0.8
20	0.3	0.2	0.8	0.8
20	0.3	0.2	0.9	0.8
20	0.3	0.2	1	0.8
20	0.3	0.3	0.1	0.9
20	0.3	0.3	0.2	0.9
20	0.3	0.3	0.3	0.9
20	0.3	0.3	0.4	0.9
20	0.3	0.3	0.5	0.85
20	0.3	0.3	0.6	0.85
20	0.3	0.3	0.7	0.9
20	0.3	0.3	0.8	0.9
20	0.3	0.3	0.9	0.9
20	0.3	0.3	1	0.9
20	0.3	0.4	0.1	0.9
20	0.3	0.4	0.2	0.9
20	0.3	0.4	0.3	0.9
20	0.3	0.4	0.4	0.9
20	0.3	0.4	0.5	0.9
20	0.3	0.4	0.6	0.9
20	0.3	0.4	0.7	0.9
20	0.3	0.4	0.8	0.9
20	0.3	0.4	0.9	0.9
20	0.3	0.4	1	0.9
20	0.3	0.5	0.1	0.9
20	0.3	0.5	0.2	0.9
20	0.3	0.5	0.3	0.9
20	0.3	0.5	0.4	0.9
20	0.3	0.5	0.5	0.9
20	0.3	0.5	0.6	0.9
20	0.3	0.5	0.7	0.9
20	0.3	0.5	0.8	0.9
20	0.3	0.5	0.9	0.9
20	0.3	0.5	1	0.9
20	0.3	0.6	0.1	0.9
20	0.3	0.6	0.2	0.9
20	0.3	0.6	0.3	0.9
20	0.3	0.6	0.4	0.9
20	0.3	0.6	0.5	0.9
20	0.3	0.6	0.6	0.9
20	0.3	0.6	0.7	0.9
20	0.3	0.6	0.8	0.9
20	0.3	0.6	0.9	0.9
20	0.3	0.6	1	0.9
20	0.3	0.7	0.1	0.85
20	0.3	0.7	0.2	0.9
20	0.3	0.7	0.3	0.9
20	0.3	0.7	0.4	0.9
20	0.3	0.7	0.5	0.9
20	0.3	0.7	0.6	0.95
20	0.3	0.7	0.7	0.9
20	0.3	0.7	0.8	0.9
20	0.3	0.7	0.9	0.9
20	0.3	0.7	1	0.9
20	0.3	0.8	0.1	0.8
20	0.3	0.8	0.2	0.95
20	0.3	0.8	0.3	0.95
20	0.3	0.8	0.4	0.9
20	0.3	0.8	0.5	0.9
20	0.3	0.8	0.6	0.95
20	0.3	0.8	0.7	0.95
20	0.3	0.8	0.8	0.9
20	0.3	0.8	0.9	0.9
20	0.3	0.8	1	0.9
20	0.3	0.9	0.1	0.85
20	0.3	0.9	0.2	0.9
20	0.3	0.9	0.3	0.95
20	0.3	0.9	0.4	0.95
20	0.3	0.9	0.5	0.95
20	0.3	0.9	0.6	0.95
20	0.3	0.9	0.7	0.95
20	0.3	0.9	0.8	0.95
20	0.3	0.9	0.9	0.9
20	0.3	0.9	1	0.9
20	0.3	1	0.1	0.85
20	0.3	1	0.2	0.9
20	0.3	1	0.3	0.95
20	0.3	1	0.4	0.95
20	0.3	1	0.5	0.95
20	0.3	1	0.6	0.95
20	0.3	1	0.7	0.95
20	0.3	1	0.8	0.95
20	0.3	1	0.9	0.9
20	0.3	1	1	0.9
20	0.4	0.1	0.1	0.8
20	0.4	0.1	0.2	0.75
20	0.4	0.1	0.3	0.75
20	0.4	0.1	0.4	0.75
20	0.4	0.1	0.5	0.75
20	0.4	0.1	0.6	0.8
20	0.4	0.1	0.7	0.8
20	0.4	0.1	0.8	0.8
20	0.4	0.1	0.9	0.8
20	0.4	0.1	1	0.8
20	0.4	0.2	0.1	0.85
20	0.4	0.2	0.2	0.85
20	0.4	0.2	0.3	0.85
20	0.4	0.2	0.4	0.8
20	0.4	0.2	0.5	0.75
20	0.4	0.2	0.6	0.75
20	0.4	0.2	0.7	0.75
20	0.4	0.2	0.8	0.75
20	0.4	0.2	0.9	0.8
20	0.4	0.2	1	0.8
20	0.4	0.3	0.1	0.9
20	0.4	0.3	0.2	0.9
20	0.4	0.3	0.3	0.9
20	0.4	0.3	0.4	0.85
20	0.4	0.3	0.5	0.8
20	0.4	0.3	0.6	0.8
20	0.4	0.3	0.7	0.8
20	0.4	0.3	0.8	0.8
20	0.4	0.3	0.9	0.85
20	0.4	0.3	1	0.85
20	0.4	0.4	0.1	0.9
20	0.4	0.4	0.2	0.9
20	0.4	0.4	0.3	0.9
20	0.4	0.4	0.4	0.9
20	0.4	0.4	0.5	0.9
20	0.4	0.4	0.6	0.85
20	0.4	0.4	0.7	0.85
20	0.4	0.4	0.8	0.85
20	0.4	0.4	0.9	0.9
20	0.4	0.4	1	0.9
20	0.4	0.5	0.1	0.9
20	0.4	0.5	0.2	0.9
20	0.4	0.5	0.3	0.9
20	0.4	0.5	0.4	0.9
20	0.4	0.5	0.5	0.9
20	0.4	0.5	0.6	0.9
20	0.4	0.5	0.7	0.9
20	0.4	0.5	0.8	0.9
20	0.4	0.5	0.9	0.9
20	0.4	0.5	1	0.9
20	0.4	0.6	0.1	0.9
20	0.4	0.6	0.2	0.9
20	0.4	0.6	0.3	0.9
20	0.4	0.6	0.4	0.9
20	0.4	0.6	0.5	0.9
20	0.4	0.6	0.6	0.9
20	0.4	0.6	0.7	0.9
20	0.4	0.6	0.8	0.9
20	0.4	0.6	0.9	0.9
20	0.4	0.6	1	0.9
20	0.4	0.7	0.1	0.9
20	0.4	0.7	0.2	0.9
20	0.4	0.7	0.3	0.9
20	0.4	0.7	0.4	0.9
20	0.4	0.7	0.5	0.9
20	0.4	0.7	0.6	0.9
20	0.4	0.7	0.7	0.9
20	0.4	0.7	0.8	0.9
20	0.4	0.7	0.9	0.9
20	0.4	0.7	1	0.9
20	0.4	0.8	0.1	0.85
20	0.4	0.8	0.2	0.9
20	0.4	0.8	0.3	0.9
20	0.4	0.8	0.4	0.9
20	0.4	0.8	0.5	0.9
20	0.4	0.8	0.6	0.9
20	0.4	0.8	0.7	0.9
20	0.4	0.8	0.8	0.9
20	0.4	0.8	0.9	0.9
20	0.4	0.8	1	0.9
20	0.4	0.9	0.1	0.8
20	0.4	0.9	0.2	0.9
20	0.4	0.9	0.3	0.9
20	0.4	0.9	0.4	0.9
20	0.4	0.9	0.5	0.9
20	0.4	0.9	0.6	0.9
20	0.4	0.9	0.7	0.9
20	0.4	0.9	0.8	0.95
20	0.4	0.9	0.9	0.9
20	0.4	0.9	1	0.9
20	0.4	1	0.1	0.8
20	0.4	1	0.2	0.9
20	0.4	1	0.3	0.9
20	0.4	1	0.4	0.95
20	0.4	1	0.5	0.9
20	0.4	1	0.6	0.9
20	0.4	1	0.7	0.95
20	0.4	1	0.8	0.95
20	0.4	1	0.9	0.95
20	0.4	1	1	0.9
20	0.5	0.1	0.1	0.8
20	0.5	0.1	0.2	0.8
20	0.5	0.1	0.3	0.75
20	0.5	0.1	0.4	0.75
20	0.5	0.1	0.5	0.75
20	0.5	0.1	0.6	0.75
20	0.5	0.1	0.7	0.75
20	0.5	0.1	0.8	0.8
20	0.5	0.1	0.9	0.8
20	0.5	0.1	1	0.8
20	0.5	0.2	0.1	0.85
20	0.5	0.2	0.2	0.85
20	0.5	0.2	0.3	0.85
20	0.5	0.2	0.4	0.8
20	0.5	0.2	0.5	0.75
20	0.5	0.2	0.6	0.75
20	0.5	0.2	0.7	0.75
20	0.5	0.2	0.8	0.75
20	0.5	0.2	0.9	0.75
20	0.5	0.2	1	0.75
20	0.5	0.3	0.1	0.85
20	0.5	0.3	0.2	0.9
20	0.5	0.3	0.3	0.85
20	0.5	0.3	0.4	0.85
20	0.5	0.3	0.5	0.85
20	0.5	0.3	0.6	0.8
20	0.5	0.3	0.7	0.75
20	0.5	0.3	0.8	0.75
20	0.5	0.3	0.9	0.75
20	0.5	0.3	1	0.75
20	0.5	0.4	0.1	0.9
20	0.5	0.4	0.2	0.9
20	0.5	0.4	0.3	0.9
20	0.5	0.4	0.4	0.9
20	0.5	0.4	0.5	0.85
20	0.5	0.4	0.6	0.85
20	0.5	0.4	0.7	0.8
20	0.5	0.4	0.8	0.8
20	0.5	0.4	0.9	0.8
20	0.5	0.4	1	0.8
20	0.5	0.5	0.1	0.9
20	0.5	0.5	0.2	0.9
20	0.5	0.5	0.3	0.9
20	0.5	0.5	0.4	0.9
20	0.5	0.5	0.5	0.9
20	0.5	0.5	0.6	0.9
20	0.5	0.5	0.7	0.9
20	0.5	0.5	0.8	0.85
20	0.5	0.5	0.9	0.85
20	0.5	0.5	1	0.85
20	0.5	0.6	0.1	0.9
20	0.5	0.6	0.2	0.9
20	0.5	0.6	0.3	0.9
20	0.5	0.6	0.4	0.9
20	0.5	0.6	0.5	0.9
20	0.5	0.6	0.6	0.9
20	0.5	0.6	0.7	0.9
20	0.5	0.6	0.8	0.9
20	0.5	0.6	0.9	0.9
20	0.5	0.6	1	0.9
20	0.5	0.7	0.1	0.9
20	0.5	0.7	0.2	0.9
20	0.5	0.7	0.3	0.9
20	0.5	0.7	0.4	0.9
20	0.5	0.7	0.5	0.9
20	0.5	0.7	0.6	0.9
20	0.5	0.7	0.7	0.9
20	0.5	0.7	0.8	0.9
20	0.5	0.7	0.9	0.9
20	0.5	0.7	1	0.9
20	0.5	0.8	0.1	0.85
20	0.5	0.8	0.2	0.9
20	0.5	0.8	0.3	0.9
20	0.5	0.8	0.4	0.9
20	0.5	0.8	0.5	0.9
20	0.5	0.8	0.6	0.9
20	0.5	0.8	0.7	0.9
20	0.5	0.8	0.8	0.9
20	0.5	0.8	0.9	0.9
20	0.5	0.8	1	0.9
20	0.5	0.9	0.1	0.85
20	0.5	0.9	0.2	0.9
20	0.5	0.9	0.3	0.9
20	0.5	0.9	0.4	0.9
20	0.5	0.9	0.5	0.9
20	0.5	0.9	0.6	0.9
20	0.5	0.9	0.7	0.9
20	0.5	0.9	0.8	0.9
20	0.5	0.9	0.9	0.9
20	0.5	0.9	1	0.9
20	0.5	1	0.1	0.8
20	0.5	1	0.2	0.9
20	0.5	1	0.3	0.9
20	0.5	1	0.4	0.9
20	0.5	1	0.5	0.9
20	0.5	1	0.6	0.9
20	0.5	1	0.7	0.9
20	0.5	1	0.8	0.9
20	0.5	1	0.9	0.9
20	0.5	1	1	0.9
20	0.6	0.1	0.1	0.75
20	0.6	0.1	0.2	0.8
20	0.6	0.1	0.3	0.75
20	0.6	0.1	0.4	0.75
20	0.6	0.1	0.5	0.75
20	0.6	0.1	0.6	0.75
20	0.6	0.1	0.7	0.8
20	0.6	0.1	0.8	0.8
20	0.6	0.1	0.9	0.8
20	0.6	0.1	1	0.8
20	0.6	0.2	0.1	0.8
20	0.6	0.2	0.2	0.85
20	0.6	0.2	0.3	0.85
20	0.6	0.2	0.4	0.8
20	0.6	0.2	0.5	0.75
20	0.6	0.2	0.6	0.75
20	0.6	0.2	0.7	0.75
20	0.6	0.2	0.8	0.75
20	0.6	0.2	0.9	0.75
20	0.6	0.2	1	0.75
20	0.6	0.3	0.1	0.85
20	0.6	0.3	0.2	0.85
20	0.6	0.3	0.3	0.85
20	0.6	0.3	0.4	0.85
20	0.6	0.3	0.5	0.85
20	0.6	0.3	0.6	0.8
20	0.6	0.3	0.7	0.75
20	0.6	0.3	0.8	0.75
20	0.6	0.3	0.9	0.75
20	0.6	0.3	1	0.75
20	0.6	0.4	0.1	0.9
20	0.6	0.4	0.2	0.9
20	0.6	0.4	0.3	0.9
20	0.6	0.4	0.4	0.85
20	0.6	0.4	0.5	0.85
20	0.6	0.4	0.6	0.85
20	0.6	0.4	0.7	0.8
20	0.6	0.4	0.8	0.8
20	0.6	0.4	0.9	0.75
20	0.6	0.4	1	0.75
20	0.6	0.5	0.1	0.9
20	0.6	0.5	0.2	0.9
20	0.6	0.5	0.3	0.9
20	0.6	0.5	0.4	0.9
20	0.6	0.5	0.5	0.9
20	0.6	0.5	0.6	0.85
20	0.6	0.5	0.7	0.85
20	0.6	0.5	0.8	0.85
20	0.6	0.5	0.9	0.8
20	0.6	0.5	1	0.8
20	0.6	0.6	0.1	0.9
20	0.6	0.6	0.2	0.9
20	0.6	0.6	0.3	0.9
20	0.6	0.6	0.4	0.9
20	0.6	0.6	0.5	0.9
20	0.6	0.6	0.6	0.9
20	0.6	0.6	0.7	0.9
20	0.6	0.6	0.8	0.9
20	0.6	0.6	0.9	0.85
20	0.6	0.6	1	0.85
20	0.6	0.7	0.1	0.9
20	0.6	0.7	0.2	0.9
20	0.6	0.7	0.3	0.9
20	0.6	0.7	0.4	0.9
20	0.6	0.7	0.5	0.9
20	0.6	0.7	0.6	0.9
20	0.6	0.7	0.7	0.9
20	0.6	0.7	0.8	0.9
20	0.6	0.7	0.9	0.9
20	0.6	0.7	1	0.9
20	0.6	0.8	0.1	0.85
20	0.6	0.8	0.2	0.9
20	0.6	0.8	0.3	0.9
20	0.6	0.8	0.4	0.9
20	0.6	0.8	0.5	0.9
20	0.6	0.8	0.6	0.9
20	0.6	0.8	0.7	0.9
20	0.6	0.8	0.8	0.9
20	0.6	0.8	0.9	0.9
20	0.6	0.8	1	0.9
20	0.6	0.9	0.1	0.85
20	0.6	0.9	0.2	0.9
20	0.6	0.9	0.3	0.9
20	0.6	0.9	0.4	0.9
20	0.6	0.9	0.5	0.9
20	0.6	0.9	0.6	0.9
20	0.6	0.9	0.7	0.9
20	0.6	0.9	0.8	0.9
20	0.6	0.9	0.9	0.9
20	0.6	0.9	1	0.9
20	0.6	1	0.1	0.85
20	0.6	1	0.2	0.9
20	0.6	1	0.3	0.9
20	0.6	1	0.4	0.9
20	0.6	1	0.5	0.9
20	0.6	1	0.6	0.9
20	0.6	1	0.7	0.9
20	0.6	1	0.8	0.9
20	0.6	1	0.9	0.9
20	0.6	1	1	0.9
20	0.7	0.1	0.1	0.7
20	0.7	0.1	0.2	0.75
20	0.7	0.1	0.3	0.75
20	0.7	0.1	0.4	0.75
20	0.7	0.1	0.5	0.75
20	0.7	0.1	0.6	0.75
20	0.7	0.1	0.7	0.75
20	0.7	0.1	0.8	0.8
20	0.7	0.1	0.9	0.8
20	0.7	0.1	1	0.8
20	0.7	0.2	0.1	0.8
20	0.7	0.2	0.2	0.85
20	0.7	0.2	0.3	0.8
20	0.7	0.2	0.4	0.75
20	0.7	0.2	0.5	0.75
20	0.7	0.2	0.6	0.75
20	0.7	0.2	0.7	0.75
20	0.7	0.2	0.8	0.75
20	0.7	0.2	0.9	0.75
20	0.7	0.2	1	0.75
20	0.7	0.3	0.1	0.85
20	0.7	0.3	0.2	0.85
20	0.7	0.3	0.3	0.85
20	0.7	0.3	0.4	0.85
20	0.7	0.3	0.5	0.85
20	0.7	0.3	0.6	0.8
20	0.7	0.3	0.7	0.75
20	0.7	0.3	0.8	0.75
20	0.7	0.3	0.9	0.75
20	0.7	0.3	1	0.75
20	0.7	0.4	0.1	0.85
20	0.7	0.4	0.2	0.85
20	0.7	0.4	0.3	0.9
20	0.7	0.4	0.4	0.85
20	0.7	0.4	0.5	0.85
20	0.7	0.4	0.6	0.85
20	0.7	0.4	0.7	0.8
20	0.7	0.4	0.8	0.8
20	0.7	0.4	0.9	0.8
20	0.7	0.4	1	0.75
20	0.7	0.5	0.1	0.9
20	0.7	0.5	0.2	0.9
20	0.7	0.5	0.3	0.9
20	0.7	0.5	0.4	0.9
20	0.7	0.5	0.5	0.9
20	0.7	0.5	0.6	0.85
20	0.7	0.5	0.7	0.85
20	0.7	0.5	0.8	0.85
20	0.7	0.5	0.9	0.8
20	0.7	0.5	1	0.8
20	0.7	0.6	0.1	0.9
20	0.7	0.6	0.2	0.9
20	0.7	0.6	0.3	0.9
20	0.7	0.6	0.4	0.9
20	0.7	0.6	0.5	0.9
20	0.7	0.6	0.6	0.9
20	0.7	0.6	0.7	0.9
20	0.7	0.6	0.8	0.85
20	0.7	0.6	0.9	0.85
20	0.7	0.6	1	0.8
20	0.7	0.7	0.1	0.85
20	0.7	0.7	0.2	0.9
20	0.7	0.7	0.3	0.9
20	0.7	0.7	0.4	0.9
20	0.7	0.7	0.5	0.9
20	0.7	0.7	0.6	0.9
20	0.7	0.7	0.7	0.9
20	0.7	0.7	0.8	0.9
20	0.7	0.7	0.9	0.9
20	0.7	0.7	1	0.9
20	0.7	0.8	0.1	0.85
20	0.7	0.8	0.2	0.9
20	0.7	0.8	0.3	0.9
20	0.7	0.8	0.4	0.9
20	0.7	0.8	0.5	0.9
20	0.7	0.8	0.6	0.9
20	0.7	0.8	0.7	0.9
20	0.7	0.8	0.8	0.9
20	0.7	0.8	0.9	0.9
20	0.7	0.8	1	0.9
20	0.7	0.9	0.1	0.85
20	0.7	0.9	0.2	0.9
20	0.7	0.9	0.3	0.9
20	0.7	0.9	0.4	0.9
20	0.7	0.9	0.5	0.9
20	0.7	0.9	0.6	0.9
20	0.7	0.9	0.7	0.9
20	0.7	0.9	0.8	0.9
20	0.7	0.9	0.9	0.9
20	0.7	0.9	1	0.9
20	0.7	1	0.1	0.85
20	0.7	1	0.2	0.9
20	0.7	1	0.3	0.9
20	0.7	1	0.4	0.9
20	0.7	1	0.5	0.9
20	0.7	1	0.6	0.9
20	0.7	1	0.7	0.9
20	0.7	1	0.8	0.9
20	0.7	1	0.9	0.9
20	0.7	1	1	0.9
20	0.8	0.1	0.1	0.7
20	0.8	0.1	0.2	0.7
20	0.8	0.1	0.3	0.75
20	0.8	0.1	0.4	0.75
20	0.8	0.1	0.5	0.75
20	0.8	0.1	0.6	0.75
20	0.8	0.1	0.7	0.8
20	0.8	0.1	0.8	0.8
20	0.8	0.1	0.9	0.8
20	0.8	0.1	1	0.8
20	0.8	0.2	0.1	0.8
20	0.8	0.2	0.2	0.8
20	0.8	0.2	0.3	0.8
20	0.8	0.2	0.4	0.75
20	0.8	0.2	0.5	0.75
20	0.8	0.2	0.6	0.75
20	0.8	0.2	0.7	0.75
20	0.8	0.2	0.8	0.75
20	0.8	0.2	0.9	0.75
20	0.8	0.2	1	0.75
20	0.8	0.3	0.1	0.8
20	0.8	0.3	0.2	0.85
20	0.8	0.3	0.3	0.85
20	0.8	0.3	0.4	0.85
20	0.8	0.3	0.5	0.85
20	0.8	0.3	0.6	0.8
20	0.8	0.3	0.7	0.75
20	0.8	0.3	0.8	0.75
20	0.8	0.3	0.9	0.75
20	0.8	0.3	1	0.75
20	0.8	0.4	0.1	0.85
20	0.8	0.4	0.2	0.85
20	0.8	0.4	0.3	0.85
20	0.8	0.4	0.4	0.85
20	0.8	0.4	0.5	0.85
20	0.8	0.4	0.6	0.85
20	0.8	0.4	0.7	0.85
20	0.8	0.4	0.8	0.8
20	0.8	0.4	0.9	0.75
20	0.8	0.4	1	0.75
20	0.8	0.5	0.1	0.9
20	0.8	0.5	0.2	0.9
20	0.8	0.5	0.3	0.9
20	0.8	0.5	0.4	0.9
20	0.8	0.5	0.5	0.85
20	0.8	0.5	0.6	0.85
20	0.8	0.5	0.7	0.85
20	0.8	0.5	0.8	0.85
20	0.8	0.5	0.9	0.8
20	0.8	0.5	1	0.8
20	0.8	0.6	0.1	0.9
20	0.8	0.6	0.2	0.9
20	0.8	0.6	0.3	0.9
20	0.8	0.6	0.4	0.9
20	0.8	0.6	0.5	0.9
20	0.8	0.6	0.6	0.9
20	0.8	0.6	0.7	0.85
20	0.8	0.6	0.8	0.85
20	0.8	0.6	0.9	0.85
20	0.8	0.6	1	0.8
20	0.8	0.7	0.1	0.9
20	0.8	0.7	0.2	0.9
20	0.8	0.7	0.3	0.9
20	0.8	0.7	0.4	0.9
20	0.8	0.7	0.5	0.9
20	0.8	0.7	0.6	0.9
20	0.8	0.7	0.7	0.9
20	0.8	0.7	0.8	0.9
20	0.8	0.7	0.9	0.85
20	0.8	0.7	1	0.85
20	0.8	0.8	0.1	0.85
20	0.8	0.8	0.2	0.9
20	0.8	0.8	0.3	0.9
20	0.8	0.8	0.4	0.9
20	0.8	0.8	0.5	0.9
20	0.8	0.8	0.6	0.9
20	0.8	0.8	0.7	0.9
20	0.8	0.8	0.8	0.9
20	0.8	0.8	0.9	0.9
20	0.8	0.8	1	0.9
20	0.8	0.9	0.1	0.85
20	0.8	0.9	0.2	0.9
20	0.8	0.9	0.3	0.9
20	0.8	0.9	0.4	0.9
20	0.8	0.9	0.5	0.9
20	0.8	0.9	0.6	0.9
20	0.8	0.9	0.7	0.9
20	0.8	0.9	0.8	0.9
20	0.8	0.9	0.9	0.9
20	0.8	0.9	1	0.9
20	0.8	1	0.1	0.85
20	0.8	1	0.2	0.9
20	0.8	1	0.3	0.9
20	0.8	1	0.4	0.9
20	0.8	1	0.5	0.9
20	0.8	1	0.6	0.9
20	0.8	1	0.7	0.9
20	0.8	1	0.8	0.9
20	0.8	1	0.9	0.9
20	0.8	1	1	0.9
20	0.9	0.1	0.1	0.7
20	0.9	0.1	0.2	0.7
20	0.9	0.1	0.3	0.7
20	0.9	0.1	0.4	0.75
20	0.9	0.1	0.5	0.75
20	0.9	0.1	0.6	0.75
20	0.9	0.1	0.7	0.75
20	0.9	0.1	0.8	0.8
20	0.9	0.1	0.9	0.8
20	0.9	0.1	1	0.8
20	0.9	0.2	0.1	0.8
20	0.9	0.2	0.2	0.8
20	0.9	0.2	0.3	0.8
20	0.9	0.2	0.4	0.8
20	0.9	0.2	0.5	0.75
20	0.9	0.2	0.6	0.75
20	0.9	0.2	0.7	0.75
20	0.9	0.2	0.8	0.75
20	0.9	0.2	0.9	0.75
20	0.9	0.2	1	0.75
20	0.9	0.3	0.1	0.8
20	0.9	0.3	0.2	0.85
20	0.9	0.3	0.3	0.85
20	0.9	0.3	0.4	0.85
20	0.9	0.3	0.5	0.85
20	0.9	0.3	0.6	0.8
20	0.9	0.3	0.7	0.75
20	0.9	0.3	0.8	0.75
20	0.9	0.3	0.9	0.75
20	0.9	0.3	1	0.75
20	0.9	0.4	0.1	0.8
20	0.9	0.4	0.2	0.85
20	0.9	0.4	0.3	0.85
20	0.9	0.4	0.4	0.85
20	0.9	0.4	0.5	0.85
20	0.9	0.4	0.6	0.85
20	0.9	0.4	0.7	0.85
20	0.9	0.4	0.8	0.8
20	0.9	0.4	0.9	0.75
20	0.9	0.4	1	0.75
20	0.9	0.5	0.1	0.85
20	0.9	0.5	0.2	0.85
20	0.9	0.5	0.3	0.85
20	0.9	0.5	0.4	0.9
20	0.9	0.5	0.5	0.85
20	0.9	0.5	0.6	0.85
20	0.9	0.5	0.7	0.85
20	0.9	0.5	0.8	0.85
20	0.9	0.5	0.9	0.8
20	0.9	0.5	1	0.8
20	0.9	0.6	0.1	0.9
20	0.9	0.6	0.2	0.9
20	0.9	0.6	0.3	0.9
20	0.9	0.6	0.4	0.9
20	0.9	0.6	0.5	0.9
20	0.9	0.6	0.6	0.85
20	0.9	0.6	0.7	0.85
20	0.9	0.6	0.8	0.85
20	0.9	0.6	0.9	0.85
20	0.9	0.6	1	0.85
20	0.9	0.7	0.1	0.85
20	0.9	0.7	0.2	0.9
20	0.9	0.7	0.3	0.9
20	0.9	0.7	0.4	0.9
20	0.9	0.7	0.5	0.9
20	0.9	0.7	0.6	0.9
20	0.9	0.7	0.7	0.9
20	0.9	0.7	0.8	0.85
20	0.9	0.7	0.9	0.85
20	0.9	0.7	1	0.85
20	0.9	0.8	0.1	0.85
20	0.9	0.8	0.2	0.9
20	0.9	0.8	0.3	0.9
20	0.9	0.8	0.4	0.9
20	0.9	0.8	0.5	0.9
20	0.9	0.8	0.6	0.9
20	0.9	0.8	0.7	0.9
20	0.9	0.8	0.8	0.9
20	0.9	0.8	0.9	0.9
20	0.9	0.8	1	0.85
20	0.9	0.9	0.1	0.85
20	0.9	0.9	0.2	0.9
20	0.9	0.9	0.3	0.9
20	0.9	0.9	0.4	0.9
20	0.9	0.9	0.5	0.9
20	0.9	0.9	0.6	0.9
20	0.9	0.9	0.7	0.9
20	0.9	0.9	0.8	0.9
20	0.9	0.9	0.9	0.9
20	0.9	0.9	1	0.9
20	0.9	1	0.1	0.85
20	0.9	1	0.2	0.9
20	0.9	1	0.3	0.9
20	0.9	1	0.4	0.9
20	0.9	1	0.5	0.9
20	0.9	1	0.6	0.9
20	0.9	1	0.7	0.9
20	0.9	1	0.8	0.9
20	0.9	1	0.9	0.9
20	0.9	1	1	0.9
20	1	0.1	0.1	0.7
20	1	0.1	0.2	0.7
20	1	0.1	0.3	0.7
20	1	0.1	0.4	0.75
20	1	0.1	0.5	0.75
20	1	0.1	0.6	0.75
20	1	0.1	0.7	0.75
20	1	0.1	0.8	0.75
20	1	0.1	0.9	0.8
20	1	0.1	1	0.8
20	1	0.2	0.1	0.8
20	1	0.2	0.2	0.8
20	1	0.2	0.3	0.85
20	1	0.2	0.4	0.8
20	1	0.2	0.5	0.75
20	1	0.2	0.6	0.75
20	1	0.2	0.7	0.75
20	1	0.2	0.8	0.75
20	1	0.2	0.9	0.75
20	1	0.2	1	0.75
20	1	0.3	0.1	0.8
20	1	0.3	0.2	0.8
20	1	0.3	0.3	0.85
20	1	0.3	0.4	0.85
20	1	0.3	0.5	0.75
20	1	0.3	0.6	0.75
20	1	0.3	0.7	0.75
20	1	0.3	0.8	0.75
20	1	0.3	0.9	0.75
20	1	0.3	1	0.75
20	1	0.4	0.1	0.8
20	1	0.4	0.2	0.85
20	1	0.4	0.3	0.85
20	1	0.4	0.4	0.85
20	1	0.4	0.5	0.85
20	1	0.4	0.6	0.85
20	1	0.4	0.7	0.85
20	1	0.4	0.8	0.8
20	1	0.4	0.9	0.75
20	1	0.4	1	0.75
20	1	0.5	0.1	0.85
20	1	0.5	0.2	0.85
20	1	0.5	0.3	0.85
20	1	0.5	0.4	0.85
20	1	0.5	0.5	0.85
20	1	0.5	0.6	0.85
20	1	0.5	0.7	0.85
20	1	0.5	0.8	0.85
20	1	0.5	0.9	0.8
20	1	0.5	1	0.8
20	1	0.6	0.1	0.9
20	1	0.6	0.2	0.85
20	1	0.6	0.3	0.9
20	1	0.6	0.4	0.9
20	1	0.6	0.5	0.9
20	1	0.6	0.6	0.85
20	1	0.6	0.7	0.85
20	1	0.6	0.8	0.85
20	1	0.6	0.9	0.85
20	1	0.6	1	0.85
20	1	0.7	0.1	0.85
20	1	0.7	0.2	0.9
20	1	0.7	0.3	0.9
20	1	0.7	0.4	0.9
20	1	0.7	0.5	0.9
20	1	0.7	0.6	0.9
20	1	0.7	0.7	0.9
20	1	0.7	0.8	0.85
20	1	0.7	0.9	0.85
20	1	0.7	1	0.85
20	1	0.8	0.1	0.85
20	1	0.8	0.2	0.9
20	1	0.8	0.3	0.9
20	1	0.8	0.4	0.9
20	1	0.8	0.5	0.9
20	1	0.8	0.6	0.9
20	1	0.8	0.7	0.9
20	1	0.8	0.8	0.9
20	1	0.8	0.9	0.85
20	1	0.8	1	0.85
20	1	0.9	0.1	0.85
20	1	0.9	0.2	0.9
20	1	0.9	0.3	0.9
20	1	0.9	0.4	0.9
20	1	0.9	0.5	0.9
20	1	0.9	0.6	0.9
20	1	0.9	0.7	0.9
20	1	0.9	0.8	0.9
20	1	0.9	0.9	0.9
20	1	0.9	1	0.9
20	1	1	0.1	0.85
20	1	1	0.2	0.9
20	1	1	0.3	0.9
20	1	1	0.4	0.9
20	1	1	0.5	0.9
20	1	1	0.6	0.9
20	1	1	0.7	0.9
20	1	1	0.8	0.9
20	1	1	0.9	0.9
20	1	1	1	0.9
30	0.1	0.1	0.1	0.833333
30	0.1	0.1	0.2	0.8
30	0.1	0.1	0.3	0.766667
30	0.1	0.1	0.4	0.766667
30	0.1	0.1	0.5	0.733333
30	0.1	0.1	0.6	0.8
30	0.1	0.1	0.7	0.8
30	0.1	0.1	0.8	0.8
30	0.1	0.1	0.9	0.8
30	0.1	0.1	1	0.8
30	0.1	0.2	0.1	0.9
30	0.1	0.2	0.2	0.866667
30	0.1	0.2	0.3	0.8
30	0.1	0.2	0.4	0.733333
30	0.1	0.2	0.5	0.766667
30	0.1	0.2	0.6	0.766667
30	0.1	0.2	0.7	0.733333
30	0.1	0.2	0.8	0.733333
30	0.1	0.2	0.9	0.733333
30	0.1	0.2	1	0.733333
30	0.1	0.3	0.1	0.833333
30	0.1	0.3	0.2	0.866667
30	0.1	0.3	0.3	0.866667
30	0.1	0.3	0.4	0.8
30	0.1	0.3	0.5	0.733333
30	0.1	0.3	0.6	0.733333
30	0.1	0.3	0.7	0.733333
30	0.1	0.3	0.8	0.733333
30	0.1	0.3	0.9	0.733333
30	0.1	0.3	1	0.733333
30	0.1	0.4	0.1	0.833333
30	0.1	0.4	0.2	0.833333
30	0.1	0.4	0.3	0.866667
30	0.1	0.4	0.4	0.866667
30	0.1	0.4	0.5	0.833333
30	0.1	0.4	0.6	0.8
30	0.1	0.4	0.7	0.733333
30	0.1	0.4	0.8	0.733333
30	0.1	0.4	0.9	0.733333
30	0.1	0.4	1	0.733333
30	0.1	0.5	0.1	0.833333
30	0.1	0.5	0.2	0.833333
30	0.1	0.5	0.3	0.833333
30	0.1	0.5	0.4	0.866667
30	0.1	0.5	0.5	0.866667
30	0.1	0.5	0.6	0.833333
30	0.1	0.5	0.7	0.833333
30	0.1	0.5	0.8	0.766667
30	0.1	0.5	0.9	0.766667
30	0.1	0.5	1	0.733333
30	0.1	0.6	0.1	0.833333
30	0.1	0.6	0.2	0.833333
30	0.1	0.6	0.3	0.833333
30	0.1	0.6	0.4	0.833333
30	0.1	0.6	0.5	0.866667
30	0.1	0.6	0.6	0.866667
30	0.1	0.6	0.7	0.866667
30	0.1	0.6	0.8	0.833333
30	0.1	0.6	0.9	0.8
30	0.1	0.6	1	0.766667
30	0.1	0.7	0.1	0.833333
30	0.1	0.7	0.2	0.833333
30	0.1	0.7	0.3	0.833333
30	0.1	0.7	0.4	0.833333
30	0.1	0.7	0.5	0.866667
30	0.1	0.7	0.6	0.866667
30	0.1	0.7	0.7	0.866667
30	0.1	0.7	0.8	0.866667
30	0.1	0.7	0.9	0.866667
30	0.1	0.7	1	0.8
30	0.1	0.8	0.1	0.833333
30	0.1	0.8	0.2	0.866667
30	0.1	0.8	0.3	0.833333
30	0.1	0.8	0.4	0.833333
30	0.1	0.8	0.5	0.833333
30	0.1	0.8	0.6	0.866667
30	0.1	0.8	0.7	0.866667
30	0.1	0.8	0.8	0.866667
30	0.1	0.8	0.9	0.866667
30	0.1	0.8	1	0.866667
30	0.1	0.9	0.1	0.833333
30	0.1	0.9	0.2	0.866667
30	0.1	0.9	0.3	0.833333
30	0.1	0.9	0.4	0.833333
30	0.1	0.9	0.5	0.833333
30	0.1	0.9	0.6	0.866667
30	0.1	0.9	0.7	0.866667
30	0.1	0.9	0.8	0.866667
30	0.1	0.9	0.9	0.866667
30	0.1	0.9	1	0.866667
30	0.1	1	0.1	0.8
30	0.1	1	0.2	0.866667
30	0.1	1	0.3	0.866667
30	0.1	1	0.4	0.833333
30	0.1	1	0.5	0.833333
30	0.1	1	0.6	0.833333
30	0.1	1	0.7	0.866667
30	0.1	1	0.8	0.866667
30	0.1	1	0.9	0.866667
30	0.1	1	1	0.866667
30	0.2	0.1	0.1	0.766667
30	0.2	0.1	0.2	0.8
30	0.2	0.1	0.3	0.8
30	0.2	0.1	0.4	0.8
30	0.2	0.1	0.5	0.766667
30	0.2	0.1	0.6	0.766667
30	0.2	0.1	0.7	0.8
30	0.2	0.1	0.8	0.8
30	0.2	0.1	0.9	0.8
30	0.2	0.1	1	0.8
30	0.2	0.2	0.1	0.866667
30	0.2	0.2	0.2	0.833333
30	0.2	0.2	0.3	0.8
30	0.2	0.2	0.4	0.8
30	0.2	0.2	0.5	0.766667
30	0.2	0.2	0.6	0.766667
30	0.2	0.2	0.7	0.766667
30	0.2	0.2	0.8	0.766667
30	0.2	0.2	0.9	0.733333
30	0.2	0.2	1	0.733333
30	0.2	0.3	0.1	0.866667
30	0.2	0.3	0.2	0.9
30	0.2	0.3	0.3	0.866667
30	0.2	0.3	0.4	0.8
30	0.2	0.3	0.5	0.8
30	0.2	0.3	0.6	0.8
30	0.2	0.3	0.7	0.733333
30	0.2	0.3	0.8	0.766667
30	0.2	0.3	0.9	0.766667
30	0.2	0.3	1	0.733333
30	0.2	0.4	0.1	0.833333
30	0.2	0.4	0.2	0.9
30	0.2	0.4	0.3	0.866667
30	0.2	0.4	0.4	0.866667
30	0.2	0.4	0.5	0.8
30	0.2	0.4	0.6	0.8
30	0.2	0.4	0.7	0.766667
30	0.2	0.4	0.8	0.733333
30	0.2	0.4	0.9	0.733333
30	0.2	0.4	1	0.766667
30	0.2	0.5	0.1	0.8
30	0.2	0.5	0.2	0.833333
30	0.2	0.5	0.3	0.866667
30	0.2	0.5	0.4	0.866667
30	0.2	0.5	0.5	0.866667
30	0.2	0.5	0.6	0.8
30	0.2	0.5	0.7	0.8
30	0.2	0.5	0.8	0.8
30	0.2	0.5	0.9	0.733333
30	0.2	0.5	1	0.733333
30	0.2	0.6	0.1	0.8
30	0.2	0.6	0.2	0.833333
30	0.2	0.6	0.3	0.833333
30	0.2	0.6	0.4	0.866667
30	0.2	0.6	0.5	0.866667
30	0.2	0.6	0.6	0.866667
30	0.2	0.6	0.7	0.833333
30	0.2	0.6	0.8	0.8
30	0.2	0.6	0.9	0.8
30	0.2	0.6	1	0.733333
30	0.2	0.7	0.1	0.833333
30	0.2	0.7	0.2	0.833333
30	0.2	0.7	0.3	0.833333
30	0.2	0.7	0.4	0.833333
30	0.2	0.7	0.5	0.866667
30	0.2	0.7	0.6	0.866667
30	0.2	0.7	0.7	0.866667
30	0.2	0.7	0.8	0.866667
30	0.2	0.7	0.9	0.8
30	0.2	0.7	1	0.8
30	0.2	0.8	0.1	0.833333
30	0.2	0.8	0.2	0.833333
30	0.2	0.8	0.3	0.833333
30	0.2	0.8	0.4	0.833333
30	0.2	0.8	0.5	0.833333
30	0.2	0.8	0.6	0.866667
30	0.2	0.8	0.7	0.866667
30	0.2	0.8	0.8	0.866667
30	0.2	0.8	0.9	0.866667
30	0.2	0.8	1	0.833333
30	0.2	0.9	0.1	0.833333
30	0.2	0.9	0.2	0.833333
30	0.2	0.9	0.3	0.833333
30	0.2	0.9	0.4	0.833333
30	0.2	0.9	0.5	0.833333
30	0.2	0.9	0.6	0.866667
30	0.2	0.9	0.7	0.866667
30	0.2	0.9	0.8	0.866667
30	0.2	0.9	0.9	0.866667
30	0.2	0.9	1	0.866667
30	0.2	1	0.1	0.833333
30	0.2	1	0.2	0.833333
30	0.2	1	0.3	0.833333
30	0.2	1	0.4	0.833333
30	0.2	1	0.5	0.833333
30	0.2	1	0.6	0.833333
30	0.2	1	0.7	0.866667
30	0.2	1	0.8	0.866667
30	0.2	1	0.9	0.866667
30	0.2	1	1	0.866667
30	0.3	0.1	0.1	0.766667
30	0.3	0.1	0.2	0.8
30	0.3	0.1	0.3	0.8
30	0.3	0.1	0.4	0.8
30	0.3	0.1	0.5	0.8
30	0.3	0.1	0.6	0.8
30	0.3	0.1	0.7	0.8
30	0.3	0.1	0.8	0.8
30	0.3	0.1	0.9	0.8
30	0.3	0.1	1	0.833333
30	0.3	0.2	0.1	0.833333
30	0.3	0.2	0.2	0.8
30	0.3	0.2	0.3	0.8
30	0.3	0.2	0.4	0.8
30	0.3	0.2	0.5	0.8
30	0.3	0.2	0.6	0.8
30	0.3	0.2	0.7	0.766667
30	0.3	0.2	0.8	0.766667
30	0.3	0.2	0.9	0.766667
30	0.3	0.2	1	0.766667
30	0.3	0.3	0.1	0.833333
30	0.3	0.3	0.2	0.866667
30	0.3	0.3	0.3	0.833333
30	0.3	0.3	0.4	0.8
30	0.3	0.3	0.5	0.8
30	0.3	0.3	0.6	0.8
30	0.3	0.3	0.7	0.8
30	0.3	0.3	0.8	0.766667
30	0.3	0.3	0.9	0.766667
30	0.3	0.3	1	0.766667
30	0.3	0.4	0.1	0.833333
30	0.3	0.4	0.2	0.9
30	0.3	0.4	0.3	0.866667
30	0.3	0.4	0.4	0.866667
30	0.3	0.4	0.5	0.833333
30	0.3	0.4	0.6	0.8
30	0.3	0.4	0.7	0.8
30	0.3	0.4	0.8	0.8
30	0.3	0.4	0.9	0.766667
30	0.3	0.4	1	0.733333
30	0.3	0.5	0.1	0.833333
30	0.3	0.5	0.2	0.9
30	0.3	0.5	0.3	0.9
30	0.3	0.5	0.4	0.9
30	0.3	0.5	0.5	0.866667
30	0.3	0.5	0.6	0.8
30	0.3	0.5	0.7	0.8
30	0.3	0.5	0.8	0.8
30	0.3	0.5	0.9	0.8
30	0.3	0.5	1	0.733333
30	0.3	0.6	0.1	0.833333
30	0.3	0.6	0.2	0.866667
30	0.3	0.6	0.3	0.9
30	0.3	0.6	0.4	0.866667
30	0.3	0.6	0.5	0.866667
30	0.3	0.6	0.6	0.866667
30	0.3	0.6	0.7	0.8
30	0.3	0.6	0.8	0.8
30	0.3	0.6	0.9	0.8
30	0.3	0.6	1	0.8
30	0.3	0.7	0.1	0.8
30	0.3	0.7	0.2	0.833333
30	0.3	0.7	0.3	0.833333
30	0.3	0.7	0.4	0.866667
30	0.3	0.7	0.5	0.866667
30	0.3	0.7	0.6	0.866667
30	0.3	0.7	0.7	0.866667
30	0.3	0.7	0.8	0.8
30	0.3	0.7	0.9	0.8
30	0.3	0.7	1	0.8
30	0.3	0.8	0.1	0.8
30	0.3	0.8	0.2	0.833333
30	0.3	0.8	0.3	0.833333
30	0.3	0.8	0.4	0.833333
30	0.3	0.8	0.5	0.866667
30	0.3	0.8	0.6	0.866667
30	0.3	0.8	0.7	0.866667
30	0.3	0.8	0.8	0.866667
30	0.3	0.8	0.9	0.833333
30	0.3	0.8	1	0.833333
30	0.3	0.9	0.1	0.833333
30	0.3	0.9	0.2	0.833333
30	0.3	0.9	0.3	0.833333
30	0.3	0.9	0.4	0.833333
30	0.3	0.9	0.5	0.866667
30	0.3	0.9	0.6	0.866667
30	0.3	0.9	0.7	0.866667
30	0.3	0.9	0.8	0.866667
30	0.3	0.9	0.9	0.866667
30	0.3	0.9	1	0.866667
30	0.3	1	0.1	0.833333
30	0.3	1	0.2	0.833333
30	0.3	1	0.3	0.833333
30	0.3	1	0.4	0.833333
30	0.3	1	0.5	0.833333
30	0.3	1	0.6	0.866667
30	0.3	1	0.7	0.866667
30	0.3	1	0.8	0.866667
30	0.3	1	0.9	0.866667
30	0.3	1	1	0.866667
30	0.4	0.1	0.1	0.766667
30	0.4	0.1	0.2	0.766667
30	0.4	0.1	0.3	0.8
30	0.4	0.1	0.4	0.8
30	0.4	0.1	0.5	0.8
30	0.4	0.1	0.6	0.8
30	0.4	0.1	0.7	0.8
30	0.4	0.1	0.8	0.8
30	0.4	0.1	0.9	0.8
30	0.4	0.1	1	0.8
30	0.4	0.2	0.1	0.8
30	0.4	0.2	0.2	0.766667
30	0.4	0.2	0.3	0.8
30	0.4	0.2	0.4	0.8
30	0.4	0.2	0.5	0.8
30	0.4	0.2	0.6	0.8
30	0.4	0.2	0.7	0.8
30	0.4	0.2	0.8	0.8
30	0.4	0.2	0.9	0.766667
30	0.4	0.2	1	0.766667
30	0.4	0.3	0.1	0.866667
30	0.4	0.3	0.2	0.866667
30	0.4	0.3	0.3	0.8
30	0.4	0.3	0.4	0.8
30	0.4	0.3	0.5	0.8
30	0.4	0.3	0.6	0.8
30	0.4	0.3	0.7	0.8
30	0.4	0.3	0.8	0.8
30	0.4	0.3	0.9	0.766667
30	0.4	0.3	1	0.766667
30	0.4	0.4	0.1	0.8
30	0.4	0.4	0.2	0.866667
30	0.4	0.4	0.3	0.866667
30	0.4	0.4	0.4	0.833333
30	0.4	0.4	0.5	0.8
30	0.4	0.4	0.6	0.8
30	0.4	0.4	0.7	0.8
30	0.4	0.4	0.8	0.8
30	0.4	0.4	0.9	0.8
30	0.4	0.4	1	0.766667
30	0.4	0.5	0.1	0.833333
30	0.4	0.5	0.2	0.9
30	0.4	0.5	0.3	0.866667
30	0.4	0.5	0.4	0.866667
30	0.4	0.5	0.5	0.866667
30	0.4	0.5	0.6	0.833333
30	0.4	0.5	0.7	0.8
30	0.4	0.5	0.8	0.8
30	0.4	0.5	0.9	0.8
30	0.4	0.5	1	0.8
30	0.4	0.6	0.1	0.833333
30	0.4	0.6	0.2	0.866667
30	0.4	0.6	0.3	0.9
30	0.4	0.6	0.4	0.9
30	0.4	0.6	0.5	0.866667
30	0.4	0.6	0.6	0.866667
30	0.4	0.6	0.7	0.833333
30	0.4	0.6	0.8	0.8
30	0.4	0.6	0.9	0.8
30	0.4	0.6	1	0.8
30	0.4	0.7	0.1	0.833333
30	0.4	0.7	0.2	0.866667
30	0.4	0.7	0.3	0.9
30	0.4	0.7	0.4	0.9
30	0.4	0.7	0.5	0.9
30	0.4	0.7	0.6	0.866667
30	0.4	0.7	0.7	0.866667
30	0.4	0.7	0.8	0.8
30	0.4	0.7	0.9	0.8
30	0.4	0.7	1	0.8
30	0.4	0.8	0.1	0.833333
30	0.4	0.8	0.2	0.833333
30	0.4	0.8	0.3	0.866667
30	0.4	0.8	0.4	0.9
30	0.4	0.8	0.5	0.866667
30	0.4	0.8	0.6	0.866667
30	0.4	0.8	0.7	0.866667
30	0.4	0.8	0.8	0.866667
30	0.4	0.8	0.9	0.8
30	0.4	0.8	1	0.8
30	0.4	0.9	0.1	0.833333
30	0.4	0.9	0.2	0.8
30	0.4	0.9	0.3	0.833333
30	0.4	0.9	0.4	0.833333
30	0.4	0.9	0.5	0.866667
30	0.4	0.9	0.6	0.866667
30	0.4	0.9	0.7	0.866667
30	0.4	0.9	0.8	0.866667
30	0.4	0.9	0.9	0.866667
30	0.4	0.9	1	0.833333
30	0.4	1	0.1	0.8
30	0.4	1	0.2	0.8
30	0.4	1	0.3	0.833333
30	0.4	1	0.4	0.833333
30	0.4	1	0.5	0.866667
30	0.4	1	0.6	0.866667
30	0.4	1	0.7	0.866667
30	0.4	1	0.8	0.866667
30	0.4	1	0.9	0.866667
30	0.4	1	1	0.866667
30	0.5	0.1	0.1	0.766667
30	0.5	0.1	0.2	0.8
30	0.5	0.1	0.3	0.833333
30	0.5	0.1	0.4	0.8
30	0.5	0.1	0.5	0.8
30	0.5	0.1	0.6	0.8
30	0.5	0.1	0.7	0.8
30	0.5	0.1	0.8	0.8
30	0.5	0.1	0.9	0.8
30	0.5	0.1	1	0.8
30	0.5	0.2	0.1	0.8
30	0.5	0.2	0.2	0.766667
30	0.5	0.2	0.3	0.8
30	0.5	0.2	0.4	0.8
30	0.5	0.2	0.5	0.8
30	0.5	0.2	0.6	0.8
30	0.5	0.2	0.7	0.8
30	0.5	0.2	0.8	0.8
30	0.5	0.2	0.9	0.8
30	0.5	0.2	1	0.8
30	0.5	0.3	0.1	0.833333
30	0.5	0.3	0.2	0.8
30	0.5	0.3	0.3	0.8
30	0.5	0.3	0.4	0.8
30	0.5	0.3	0.5	0.8
30	0.5	0.3	0.6	0.8
30	0.5	0.3	0.7	0.8
30	0.5	0.3	0.8	0.8
30	0.5	0.3	0.9	0.8
30	0.5	0.3	1	0.8
30	0.5	0.4	0.1	0.8
30	0.5	0.4	0.2	0.866667
30	0.5	0.4	0.3	0.833333
30	0.5	0.4	0.4	0.8
30	0.5	0.4	0.5	0.8
30	0.5	0.4	0.6	0.8
30	0.5	0.4	0.7	0.8
30	0.5	0.4	0.8	0.8
30	0.5	0.4	0.9	0.8
30	0.5	0.4	1	0.8
30	0.5	0.5	0.1	0.8
30	0.5	0.5	0.2	0.866667
30	0.5	0.5	0.3	0.866667
30	0.5	0.5	0.4	0.866667
30	0.5	0.5	0.5	0.833333
30	0.5	0.5	0.6	0.8
30	0.5	0.5	0.7	0.8
30	0.5	0.5	0.8	0.8
30	0.5	0.5	0.9	0.8
30	0.5	0.5	1	0.8
30	0.5	0.6	0.1	0.833333
30	0.5	0.6	0.2	0.866667
30	0.5	0.6	0.3	0.9
30	0.5	0.6	0.4	0.866667
30	0.5	0.6	0.5	0.866667
30	0.5	0.6	0.6	0.866667
30	0.5	0.6	0.7	0.833333
30	0.5	0.6	0.8	0.8
30	0.5	0.6	0.9	0.8
30	0.5	0.6	1	0.8
30	0.5	0.7	0.1	0.833333
30	0.5	0.7	0.2	0.866667
30	0.5	0.7	0.3	0.9
30	0.5	0.7	0.4	0.9
30	0.5	0.7	0.5	0.866667
30	0.5	0.7	0.6	0.866667
30	0.5	0.7	0.7	0.866667
30	0.5	0.7	0.8	0.833333
30	0.5	0.7	0.9	0.8
30	0.5	0.7	1	0.8
30	0.5	0.8	0.1	0.833333
30	0.5	0.8	0.2	0.833333
30	0.5	0.8	0.3	0.866667
30	0.5	0.8	0.4	0.9
30	0.5	0.8	0.5	0.9
30	0.5	0.8	0.6	0.9
30	0.5	0.8	0.7	0.866667
30	0.5	0.8	0.8	0.866667
30	0.5	0.8	0.9	0.833333
30	0.5	0.8	1	0.8
30	0.5	0.9	0.1	0.833333
30	0.5	0.9	0.2	0.833333
30	0.5	0.9	0.3	0.866667
30	0.5	0.9	0.4	0.9
30	0.5	0.9	0.5	0.9
30	0.5	0.9	0.6	0.9
30	0.5	0.9	0.7	0.866667
30	0.5	0.9	0.8	0.866667
30	0.5	0.9	0.9	0.866667
30	0.5	0.9	1	0.833333
30	0.5	1	0.1	0.8
30	0.5	1	0.2	0.833333
30	0.5	1	0.3	0.866667
30	0.5	1	0.4	0.866667
30	0.5	1	0.5	0.9
30	0.5	1	0.6	0.866667
30	0.5	1	0.7	0.866667
30	0.5	1	0.8	0.866667
30	0.5	1	0.9	0.866667
30	0.5	1	1	0.866667
30	0.6	0.1	0.1	0.733333
30	0.6	0.1	0.2	0.766667
30	0.6	0.1	0.3	0.8
30	0.6	0.1	0.4	0.8
30	0.6	0.1	0.5	0.8
30	0.6	0.1	0.6	0.8
30	0.6	0.1	0.7	0.8
30	0.6	0.1	0.8	0.8
30	0.6	0.1	0.9	0.8
30	0.6	0.1	1	0.833333
30	0.6	0.2	0.1	0.8
30	0.6	0.2	0.2	0.766667
30	0.6	0.2	0.3	0.766667
30	0.6	0.2	0.4	0.8
30	0.6	0.2	0.5	0.8
30	0.6	0.2	0.6	0.8
30	0.6	0.2	0.7	0.8
30	0.6	0.2	0.8	0.8
30	0.6	0.2	0.9	0.8
30	0.6	0.2	1	0.8
30	0.6	0.3	0.1	0.766667
30	0.6	0.3	0.2	0.8
30	0.6	0.3	0.3	0.766667
30	0.6	0.3	0.4	0.8
30	0.6	0.3	0.5	0.8
30	0.6	0.3	0.6	0.8
30	0.6	0.3	0.7	0.8
30	0.6	0.3	0.8	0.8
30	0.6	0.3	0.9	0.8
30	0.6	0.3	1	0.8
30	0.6	0.4	0.1	0.8
30	0.6	0.4	0.2	0.833333
30	0.6	0.4	0.3	0.833333
30	0.6	0.4	0.4	0.8
30	0.6	0.4	0.5	0.8
30	0.6	0.4	0.6	0.8
30	0.6	0.4	0.7	0.8
30	0.6	0.4	0.8	0.8
30	0.6	0.4	0.9	0.8
30	0.6	0.4	1	0.8
30	0.6	0.5	0.1	0.8
30	0.6	0.5	0.2	0.866667
30	0.6	0.5	0.3	0.866667
30	0.6	0.5	0.4	0.866667
30	0.6	0.5	0.5	0.8
30	0.6	0.5	0.6	0.8
30	0.6	0.5	0.7	0.8
30	0.6	0.5	0.8	0.8
30	0.6	0.5	0.9	0.8
30	0.6	0.5	1	0.8
30	0.6	0.6	0.1	0.8
30	0.6	0.6	0.2	0.833333
30	0.6	0.6	0.3	0.866667
30	0.6	0.6	0.4	0.866667
30	0.6	0.6	0.5	0.866667
30	0.6	0.6	0.6	0.833333
30	0.6	0.6	0.7	0.8
30	0.6	0.6	0.8	0.8
30	0.6	0.6	0.9	0.8
30	0.6	0.6	1	0.8
30	0.6	0.7	0.1	0.8
30	0.6	0.7	0.2	0.833333
30	0.6	0.7	0.3	0.9
30	0.6	0.7	0.4	0.866667
30	0.6	0.7	0.5	0.866667
30	0.6	0.7	0.6	0.866667
30	0.6	0.7	0.7	0.866667
30	0.6	0.7	0.8	0.833333
30	0.6	0.7	0.9	0.8
30	0.6	0.7	1	0.8
30	0.6	0.8	0.1	0.8
30	0.6	0.8	0.2	0.833333
30	0.6	0.8	0.3	0.9
30	0.6	0.8	0.4	0.9
30	0.6	0.8	0.5	0.866667
30	0.6	0.8	0.6	0.866667
30	0.6	0.8	0.7	0.866667
30	0.6	0.8	0.8	0.866667
30	0.6	0.8	0.9	0.833333
30	0.6	0.8	1	0.833333
30	0.6	0.9	0.1	0.8
30	0.6	0.9	0.2	0.833333
30	0.6	0.9	0.3	0.866667
30	0.6	0.9	0.4	0.9
30	0.6	0.9	0.5	0.9
30	0.6	0.9	0.6	0.9
30	0.6	0.9	0.7	0.866667
30	0.6	0.9	0.8	0.866667
30	0.6	0.9	0.9	0.866667
30	0.6	0.9	1	0.833333
30	0.6	1	0.1	0.8
30	0.6	1	0.2	0.833333
30	0.6	1	0.3	0.866667
30	0.6	1	0.4	0.9
30	0.6	1	0.5	0.9
30	0.6	1	0.6	0.9
30	0.6	1	0.7	0.9
30	0.6	1	0.8	0.9
30	0.6	1	0.9	0.866667
30	0.6	1	1	0.866667
30	0.7	0.1	0.1	0.733333
30	0.7	0.1	0.2	0.733333
30	0.7	0.1	0.3	0.766667
30	0.7	0.1	0.4	0.833333
30	0.7	0.1	0.5	0.8
30	0.7	0.1	0.6	0.8
30	0.7	0.1	0.7	0.8
30	0.7	0.1	0.8	0.8
30	0.7	0.1	0.9	0.8
30	0.7	0.1	1	0.8
30	0.7	0.2	0.1	0.766667
30	0.7	0.2	0.2	0.766667
30	0.7	0.2	0.3	0.766667
30	0.7	0.2	0.4	0.8
30	0.7	0.2	0.5	0.8
30	0.7	0.2	0.6	0.8
30	0.7	0.2	0.7	0.8
30	0.7	0.2	0.8	0.8
30	0.7	0.2	0.9	0.8
30	0.7	0.2	1	0.8
30	0.7	0.3	0.1	0.766667
30	0.7	0.3	0.2	0.8
30	0.7	0.3	0.3	0.766667
30	0.7	0.3	0.4	0.8
30	0.7	0.3	0.5	0.8
30	0.7	0.3	0.6	0.8
30	0.7	0.3	0.7	0.8
30	0.7	0.3	0.8	0.8
30	0.7	0.3	0.9	0.8
30	0.7	0.3	1	0.8
30	0.7	0.4	0.1	0.8
30	0.7	0.4	0.2	0.8
30	0.7	0.4	0.3	0.8
30	0.7	0.4	0.4	0.8
30	0.7	0.4	0.5	0.8
30	0.7	0.4	0.6	0.8
30	0.7	0.4	0.7	0.8
30	0.7	0.4	0.8	0.8
30	0.7	0.4	0.9	0.8
30	0.7	0.4	1	0.8
30	0.7	0.5	0.1	0.833333
30	0.7	0.5	0.2	0.866667
30	0.7	0.5	0.3	0.833333
30	0.7	0.5	0.4	0.833333
30	0.7	0.5	0.5	0.8
30	0.7	0.5	0.6	0.8
30	0.7	0.5	0.7	0.8
30	0.7	0.5	0.8	0.8
30	0.7	0.5	0.9	0.8
30	0.7	0.5	1	0.8
30	0.7	0.6	0.1	0.8
30	0.7	0.6	0.2	0.833333
30	0.7	0.6	0.3	0.866667
30	0.7	0.6	0.4	0.866667
30	0.7	0.6	0.5	0.866667
30	0.7	0.6	0.6	0.833333
30	0.7	0.6	0.7	0.8
30	0.7	0.6	0.8	0.8
30	0.7	0.6	0.9	0.8
30	0.7	0.6	1	0.8
30	0.7	0.7	0.1	0.8
30	0.7	0.7	0.2	0.8
30	0.7	0.7	0.3	0.866667
30	0.7	0.7	0.4	0.866667
30	0.7	0.7	0.5	0.866667
30	0.7	0.7	0.6	0.866667
30	0.7	0.7	0.7	0.833333
30	0.7	0.7	0.8	0.8
30	0.7	0.7	0.9	0.8
30	0.7	0.7	1	0.8
30	0.7	0.8	0.1	0.8
30	0.7	0.8	0.2	0.833333
30	0.7	0.8	0.3	0.9
30	0.7	0.8	0.4	0.866667
30	0.7	0.8	0.5	0.866667
30	0.7	0.8	0.6	0.866667
30	0.7	0.8	0.7	0.866667
30	0.7	0.8	0.8	0.866667
30	0.7	0.8	0.9	0.833333
30	0.7	0.8	1	0.833333
30	0.7	0.9	0.1	0.8
30	0.7	0.9	0.2	0.833333
30	0.7	0.9	0.3	0.866667
30	0.7	0.9	0.4	0.9
30	0.7	0.9	0.5	0.9
30	0.7	0.9	0.6	0.866667
30	0.7	0.9	0.7	0.866667
30	0.7	0.9	0.8	0.866667
30	0.7	0.9	0.9	0.866667
30	0.7	0.9	1	0.833333
30	0.7	1	0.1	0.8
30	0.7	1	0.2	0.833333
30	0.7	1	0.3	0.866667
30	0.7	1	0.4	0.9
30	0.7	1	0.5	0.9
30	0.7	1	0.6	0.9
30	0.7	1	0.7	0.866667
30	0.7	1	0.8	0.866667
30	0.7	1	0.9	0.866667
30	0.7	1	1	0.866667
30	0.8	0.1	0.1	0.733333
30	0.8	0.1	0.2	0.733333
30	0.8	0.1	0.3	0.766667
30	0.8	0.1	0.4	0.766667
30	0.8	0.1	0.5	0.8
30	0.8	0.1	0.6	0.8
30	0.8	0.1	0.7	0.8
30	0.8	0.1	0.8	0.8
30	0.8	0.1	0.9	0.8
30	0.8	0.1	1	0.8
30	0.8	0.2	0.1	0.766667
30	0.8	0.2	0.2	0.766667
30	0.8	0.2	0.3	0.766667
30	0.8	0.2	0.4	0.766667
30	0.8	0.2	0.5	0.8
30	0.8	0.2	0.6	0.8
30	0.8	0.2	0.7	0.8
30	0.8	0.2	0.8	0.8
30	0.8	0.2	0.9	0.8
30	0.8	0.2	1	0.8
30	0.8	0.3	0.1	0.8
30	0.8	0.3	0.2	0.766667
30	0.8	0.3	0.3	0.766667
30	0.8	0.3	0.4	0.766667
30	0.8	0.3	0.5	0.8
30	0.8	0.3	0.6	0.8
30	0.8	0.3	0.7	0.8
30	0.8	0.3	0.8	0.8
30	0.8	0.3	0.9	0.8
30	0.8	0.3	1	0.8
30	0.8	0.4	0.1	0.8
30	0.8	0.4	0.2	0.8
30	0.8	0.4	0.3	0.8
30	0.8	0.4	0.4	0.766667
30	0.8	0.4	0.5	0.8
30	0.8	0.4	0.6	0.8
30	0.8	0.4	0.7	0.8
30	0.8	0.4	0.8	0.8
30	0.8	0.4	0.9	0.8
30	0.8	0.4	1	0.8
30	0.8	0.5	0.1	0.8
30	0.8	0.5	0.2	0.833333
30	0.8	0.5	0.3	0.8
30	0.8	0.5	0.4	0.8
30	0.8	0.5	0.5	0.8
30	0.8	0.5	0.6	0.8
30	0.8	0.5	0.7	0.8
30	0.8	0.5	0.8	0.8
30	0.8	0.5	0.9	0.8
30	0.8	0.5	1	0.8
30	0.8	0.6	0.1	0.8
30	0.8	0.6	0.2	0.866667
30	0.8	0.6	0.3	0.866667
30	0.8	0.6	0.4	0.866667
30	0.8	0.6	0.5	0.833333
30	0.8	0.6	0.6	0.8
30	0.8	0.6	0.7	0.8
30	0.8	0.6	0.8	0.8
30	0.8	0.6	0.9	0.8
30	0.8	0.6	1	0.8
30	0.8	0.7	0.1	0.8
30	0.8	0.7	0.2	0.8
30	0.8	0.7	0.3	0.866667
30	0.8	0.7	0.4	0.866667
30	0.8	0.7	0.5	0.866667
30	0.8	0.7	0.6	0.866667
30	0.8	0.7	0.7	0.833333
30	0.8	0.7	0.8	0.8
30	0.8	0.7	0.9	0.8
30	0.8	0.7	1	0.8
30	0.8	0.8	0.1	0.8
30	0.8	0.8	0.2	0.8
30	0.8	0.8	0.3	0.866667
30	0.8	0.8	0.4	0.866667
30	0.8	0.8	0.5	0.866667
30	0.8	0.8	0.6	0.866667
30	0.8	0.8	0.7	0.866667
30	0.8	0.8	0.8	0.833333
30	0.8	0.8	0.9	0.8
30	0.8	0.8	1	0.8
30	0.8	0.9	0.1	0.8
30	0.8	0.9	0.2	0.833333
30	0.8	0.9	0.3	0.866667
30	0.8	0.9	0.4	0.9
30	0.8	0.9	0.5	0.866667
30	0.8	0.9	0.6	0.866667
30	0.8	0.9	0.7	0.866667
30	0.8	0.9	0.8	0.866667
30	0.8	0.9	0.9	0.833333
30	0.8	0.9	1	0.833333
30	0.8	1	0.1	0.8
30	0.8	1	0.2	0.833333
30	0.8	1	0.3	0.866667
30	0.8	1	0.4	0.9
30	0.8	1	0.5	0.9
30	0.8	1	0.6	0.866667
30	0.8	1	0.7	0.866667
30	0.8	1	0.8	0.866667
30	0.8	1	0.9	0.866667
30	0.8	1	1	0.866667
30	0.9	0.1	0.1	0.733333
30	0.9	0.1	0.2	0.733333
30	0.9	0.1	0.3	0.733333
30	0.9	0.1	0.4	0.766667
30	0.9	0.1	0.5	0.766667
30	0.9	0.1	0.6	0.8
30	0.9	0.1	0.7	0.8
30	0.9	0.1	0.8	0.8
30	0.9	0.1	0.9	0.8
30	0.9	0.1	1	0.8
30	0.9	0.2	0.1	0.766667
30	0.9	0.2	0.2	0.766667
30	0.9	0.2	0.3	0.766667
30	0.9	0.2	0.4	0.8
30	0.9	0.2	0.5	0.8
30	0.9	0.2	0.6	0.833333
30	0.9	0.2	0.7	0.8
30	0.9	0.2	0.8	0.8
30	0.9	0.2	0.9	0.8
30	0.9	0.2	1	0.8
30	0.9	0.3	0.1	0.8
30	0.9	0.3	0.2	0.766667
30	0.9	0.3	0.3	0.766667
30	0.9	0.3	0.4	0.766667
30	0.9	0.3	0.5	0.8
30	0.9	0.3	0.6	0.8
30	0.9	0.3	0.7	0.8
30	0.9	0.3	0.8	0.8
30	0.9	0.3	0.9	0.8
30	0.9	0.3	1	0.8
30	0.9	0.4	0.1	0.766667
30	0.9	0.4	0.2	0.8
30	0.9	0.4	0.3	0.8
30	0.9	0.4	0.4	0.766667
30	0.9	0.4	0.5	0.766667
30	0.9	0.4	0.6	0.8
30	0.9	0.4	0.7	0.8
30	0.9	0.4	0.8	0.8
30	0.9	0.4	0.9	0.8
30	0.9	0.4	1	0.8
30	0.9	0.5	0.1	0.8
30	0.9	0.5	0.2	0.833333
30	0.9	0.5	0.3	0.8
30	0.9	0.5	0.4	0.8
30	0.9	0.5	0.5	0.8
30	0.9	0.5	0.6	0.8
30	0.9	0.5	0.7	0.8
30	0.9	0.5	0.8	0.8
30	0.9	0.5	0.9	0.8
30	0.9	0.5	1	0.8
30	0.9	0.6	0.1	0.8
30	0.9	0.6	0.2	0.833333
30	0.9	0.6	0.3	0.833333
30	0.9	0.6	0.4	0.833333
30	0.9	0.6	0.5	0.833333
30	0.9	0.6	0.6	0.8
30	0.9	0.6	0.7	0.8
30	0.9	0.6	0.8	0.8
30	0.9	0.6	0.9	0.8
30	0.9	0.6	1	0.8
30	0.9	0.7	0.1	0.8
30	0.9	0.7	0.2	0.833333
30	0.9	0.7	0.3	0.866667
30	0.9	0.7	0.4	0.866667
30	0.9	0.7	0.5	0.833333
30	0.9	0.7	0.6	0.833333
30	0.9	0.7	0.7	0.8
30	0.9	0.7	0.8	0.8
30	0.9	0.7	0.9	0.8
30	0.9	0.7	1	0.8
30	0.9	0.8	0.1	0.8
30	0.9	0.8	0.2	0.8
30	0.9	0.8	0.3	0.866667
30	0.9	0.8	0.4	0.866667
30	0.9	0.8	0.5	0.866667
30	0.9	0.8	0.6	0.866667
30	0.9	0.8	0.7	0.866667
30	0.9	0.8	0.8	0.833333
30	0.9	0.8	0.9	0.8
30	0.9	0.8	1	0.8
30	0.9	0.9	0.1	0.8
30	0.9	0.9	0.2	0.8
30	0.9	0.9	0.3	0.833333
30	0.9	0.9	0.4	0.866667
30	0.9	0.9	0.5	0.866667
30	0.9	0.9	0.6	0.866667
30	0.9	0.9	0.7	0.866667
30	0.9	0.9	0.8	0.866667
30	0.9	0.9	0.9	0.833333
30	0.9	0.9	1	0.8
30	0.9	1	0.1	0.8
30	0.9	1	0.2	0.833333
30	0.9	1	0.3	0.833333
30	0.9	1	0.4	0.9
30	0.9	1	0.5	0.866667
30	0.9	1	0.6	0.866667
30	0.9	1	0.7	0.866667
30	0.9	1	0.8	0.866667
30	0.9	1	0.9	0.866667
30	0.9	1	1	0.833333
30	1	0.1	0.1	0.733333
30	1	0.1	0.2	0.733333
30	1	0.1	0.3	0.733333
30	1	0.1	0.4	0.733333
30	1	0.1	0.5	0.766667
30	1	0.1	0.6	0.766667
30	1	0.1	0.7	0.8
30	1	0.1	0.8	0.766667
30	1	0.1	0.9	0.8
30	1	0.1	1	0.8
30	1	0.2	0.1	0.766667
30	1	0.2	0.2	0.766667
30	1	0.2	0.3	0.733333
30	1	0.2	0.4	0.8
30	1	0.2	0.5	0.8
30	1	0.2	0.6	0.833333
30	1	0.2	0.7	0.8
30	1	0.2	0.8	0.8
30	1	0.2	0.9	0.8
30	1	0.2	1	0.8
30	1	0.3	0.1	0.8
30	1	0.3	0.2	0.766667
30	1	0.3	0.3	0.766667
30	1	0.3	0.4	0.766667
30	1	0.3	0.5	0.766667
30	1	0.3	0.6	0.8
30	1	0.3	0.7	0.8
30	1	0.3	0.8	0.8
30	1	0.3	0.9	0.8
30	1	0.3	1	0.8
30	1	0.4	0.1	0.766667
30	1	0.4	0.2	0.8
30	1	0.4	0.3	0.766667
30	1	0.4	0.4	0.766667
30	1	0.4	0.5	0.766667
30	1	0.4	0.6	0.8
30	1	0.4	0.7	0.8
30	1	0.4	0.8	0.8
30	1	0.4	0.9	0.8
30	1	0.4	1	0.8
30	1	0.5	0.1	0.8
30	1	0.5	0.2	0.8
30	1	0.5	0.3	0.8
30	1	0.5	0.4	0.8
30	1	0.5	0.5	0.766667
30	1	0.5	0.6	0.8
30	1	0.5	0.7	0.8
30	1	0.5	0.8	0.8
30	1	0.5	0.9	0.8
30	1	0.5	1	0.8
30	1	0.6	0.1	0.8
30	1	0.6	0.2	0.833333
30	1	0.6	0.3	0.8
30	1	0.6	0.4	0.8
30	1	0.6	0.5	0.8
30	1	0.6	0.6	0.8
30	1	0.6	0.7	0.8
30	1	0.6	0.8	0.8
30	1	0.6	0.9	0.8
30	1	0.6	1	0.8
30	1	0.7	0.1	0.8
30	1	0.7	0.2	0.833333
30	1	0.7	0.3	0.833333
30	1	0.7	0.4	0.8
30	1	0.7	0.5	0.833333
30	1	0.7	0.6	0.833333
30	1	0.7	0.7	0.8
30	1	0.7	0.8	0.8
30	1	0.7	0.9	0.8
30	1	0.7	1	0.8
30	1	0.8	0.1	0.8
30	1	0.8	0.2	0.8
30	1	0.8	0.3	0.866667
30	1	0.8	0.4	0.866667
30	1	0.8	0.5	0.866667
30	1	0.8	0.6	0.833333
30	1	0.8	0.7	0.833333
30	1	0.8	0.8	0.8
30	1	0.8	0.9	0.8
30	1	0.8	1	0.8
30	1	0.9	0.1	0.8
30	1	0.9	0.2	0.8
30	1	0.9	0.3	0.833333
30	1	0.9	0.4	0.866667
30	1	0.9	0.5	0.866667
30	1	0.9	0.6	0.866667
30	1	0.9	0.7	0.866667
30	1	0.9	0.8	0.866667
30	1	0.9	0.9	0.833333
30	1	0.9	1	0.8
30	1	1	0.1	0.8
30	1	1	0.2	0.8
30	1	1	0.3	0.833333
30	1	1	0.4	0.866667
30	1	1	0.5	0.866667
30	1	1	0.6	0.866667
30	1	1	0.7	0.866667
30	1	1	0.8	0.866667
30	1	1	0.9	0.866667
[truncated: 2,001 more rows]

## Sheet: OVC (Microarray)
#of miRNAs	W1	W2	W3	Cumulative Ratio
20	0.1	0.1	0.1	0.9
20	0.1	0.1	0.2	0.9				Summary
20	0.1	0.1	0.3	0.85				#of miRNAs	Same Weight	Average	Max	Min	*Our Approach (order statistic)
20	0.1	0.1	0.4	0.8				20	0.9	0.8435	0.95	0.65	0.9
20	0.1	0.1	0.5	0.75				30	0.833333	0.774333	0.9	0.633333	0.8
20	0.1	0.1	0.6	0.7				50	0.68	0.70138	0.78	0.64	0.73
20	0.1	0.1	0.7	0.65				100	0.63	0.64139	0.72	0.55	0.66
20	0.1	0.1	0.8	0.65
20	0.1	0.1	0.9	0.7
20	0.1	0.1	1	0.7
20	0.1	0.2	0.1	0.95
20	0.1	0.2	0.2	0.9
20	0.1	0.2	0.3	0.85
20	0.1	0.2	0.4	0.85
20	0.1	0.2	0.5	0.8
20	0.1	0.2	0.6	0.8
20	0.1	0.2	0.7	0.8
20	0.1	0.2	0.8	0.8
20	0.1	0.2	0.9	0.8
20	0.1	0.2	1	0.8
20	0.1	0.3	0.1	0.9
20	0.1	0.3	0.2	0.9
20	0.1	0.3	0.3	0.85
20	0.1	0.3	0.4	0.85
20	0.1	0.3	0.5	0.85
20	0.1	0.3	0.6	0.85
20	0.1	0.3	0.7	0.85
20	0.1	0.3	0.8	0.85
20	0.1	0.3	0.9	0.8
20	0.1	0.3	1	0.8
20	0.1	0.4	0.1	0.9
20	0.1	0.4	0.2	0.95
20	0.1	0.4	0.3	0.9
20	0.1	0.4	0.4	0.85
20	0.1	0.4	0.5	0.85
20	0.1	0.4	0.6	0.85
20	0.1	0.4	0.7	0.85
20	0.1	0.4	0.8	0.85
20	0.1	0.4	0.9	0.85
20	0.1	0.4	1	0.85
20	0.1	0.5	0.1	0.9
20	0.1	0.5	0.2	0.95
20	0.1	0.5	0.3	0.9
20	0.1	0.5	0.4	0.85
20	0.1	0.5	0.5	0.85
20	0.1	0.5	0.6	0.85
20	0.1	0.5	0.7	0.85
20	0.1	0.5	0.8	0.85
20	0.1	0.5	0.9	0.85
20	0.1	0.5	1	0.85
20	0.1	0.6	0.1	0.85
20	0.1	0.6	0.2	0.95
20	0.1	0.6	0.3	0.9
20	0.1	0.6	0.4	0.9
20	0.1	0.6	0.5	0.85
20	0.1	0.6	0.6	0.85
20	0.1	0.6	0.7	0.85
20	0.1	0.6	0.8	0.85
20	0.1	0.6	0.9	0.85
20	0.1	0.6	1	0.85
20	0.1	0.7	0.1	0.85
20	0.1	0.7	0.2	0.85
20	0.1	0.7	0.3	0.9
20	0.1	0.7	0.4	0.9
20	0.1	0.7	0.5	0.85
20	0.1	0.7	0.6	0.85
20	0.1	0.7	0.7	0.85
20	0.1	0.7	0.8	0.85
20	0.1	0.7	0.9	0.85
20	0.1	0.7	1	0.85
20	0.1	0.8	0.1	0.8
20	0.1	0.8	0.2	0.85
20	0.1	0.8	0.3	0.95
20	0.1	0.8	0.4	0.9
20	0.1	0.8	0.5	0.9
20	0.1	0.8	0.6	0.85
20	0.1	0.8	0.7	0.85
20	0.1	0.8	0.8	0.85
20	0.1	0.8	0.9	0.85
20	0.1	0.8	1	0.85
20	0.1	0.9	0.1	0.8
20	0.1	0.9	0.2	0.8
20	0.1	0.9	0.3	0.95
20	0.1	0.9	0.4	0.9
20	0.1	0.9	0.5	0.9
20	0.1	0.9	0.6	0.85
20	0.1	0.9	0.7	0.85
20	0.1	0.9	0.8	0.85
20	0.1	0.9	0.9	0.85
20	0.1	0.9	1	0.85
20	0.1	1	0.1	0.8
20	0.1	1	0.2	0.8
20	0.1	1	0.3	0.9
20	0.1	1	0.4	0.9
20	0.1	1	0.5	0.9
20	0.1	1	0.6	0.85
20	0.1	1	0.7	0.85
20	0.1	1	0.8	0.85
20	0.1	1	0.9	0.85
20	0.1	1	1	0.85
20	0.2	0.1	0.1	0.85
20	0.2	0.1	0.2	0.85
20	0.2	0.1	0.3	0.85
20	0.2	0.1	0.4	0.8
20	0.2	0.1	0.5	0.75
20	0.2	0.1	0.6	0.75
20	0.2	0.1	0.7	0.7
20	0.2	0.1	0.8	0.65
20	0.2	0.1	0.9	0.65
20	0.2	0.1	1	0.65
20	0.2	0.2	0.1	0.9
20	0.2	0.2	0.2	0.9
20	0.2	0.2	0.3	0.9
20	0.2	0.2	0.4	0.9
20	0.2	0.2	0.5	0.85
20	0.2	0.2	0.6	0.85
20	0.2	0.2	0.7	0.85
20	0.2	0.2	0.8	0.8
20	0.2	0.2	0.9	0.8
20	0.2	0.2	1	0.75
20	0.2	0.3	0.1	0.85
20	0.2	0.3	0.2	0.9
20	0.2	0.3	0.3	0.95
20	0.2	0.3	0.4	0.85
20	0.2	0.3	0.5	0.85
20	0.2	0.3	0.6	0.85
20	0.2	0.3	0.7	0.8
20	0.2	0.3	0.8	0.8
20	0.2	0.3	0.9	0.8
20	0.2	0.3	1	0.8
20	0.2	0.4	0.1	0.9
20	0.2	0.4	0.2	0.95
20	0.2	0.4	0.3	0.9
20	0.2	0.4	0.4	0.9
20	0.2	0.4	0.5	0.9
20	0.2	0.4	0.6	0.85
20	0.2	0.4	0.7	0.85
20	0.2	0.4	0.8	0.85
20	0.2	0.4	0.9	0.85
20	0.2	0.4	1	0.8
20	0.2	0.5	0.1	0.9
20	0.2	0.5	0.2	0.95
20	0.2	0.5	0.3	0.9
20	0.2	0.5	0.4	0.9
20	0.2	0.5	0.5	0.9
20	0.2	0.5	0.6	0.85
20	0.2	0.5	0.7	0.85
20	0.2	0.5	0.8	0.85
20	0.2	0.5	0.9	0.85
20	0.2	0.5	1	0.85
20	0.2	0.6	0.1	0.9
20	0.2	0.6	0.2	0.9
20	0.2	0.6	0.3	0.9
20	0.2	0.6	0.4	0.9
20	0.2	0.6	0.5	0.9
20	0.2	0.6	0.6	0.85
20	0.2	0.6	0.7	0.85
20	0.2	0.6	0.8	0.85
20	0.2	0.6	0.9	0.85
20	0.2	0.6	1	0.85
20	0.2	0.7	0.1	0.9
20	0.2	0.7	0.2	0.9
20	0.2	0.7	0.3	0.9
20	0.2	0.7	0.4	0.9
20	0.2	0.7	0.5	0.9
20	0.2	0.7	0.6	0.9
20	0.2	0.7	0.7	0.85
20	0.2	0.7	0.8	0.85
20	0.2	0.7	0.9	0.85
20	0.2	0.7	1	0.85
20	0.2	0.8	0.1	0.85
20	0.2	0.8	0.2	0.9
20	0.2	0.8	0.3	0.9
20	0.2	0.8	0.4	0.95
20	0.2	0.8	0.5	0.9
20	0.2	0.8	0.6	0.9
20	0.2	0.8	0.7	0.85
20	0.2	0.8	0.8	0.85
20	0.2	0.8	0.9	0.85
20	0.2	0.8	1	0.85
20	0.2	0.9	0.1	0.85
20	0.2	0.9	0.2	0.9
20	0.2	0.9	0.3	0.9
20	0.2	0.9	0.4	0.95
20	0.2	0.9	0.5	0.9
20	0.2	0.9	0.6	0.9
20	0.2	0.9	0.7	0.9
20	0.2	0.9	0.8	0.85
20	0.2	0.9	0.9	0.85
20	0.2	0.9	1	0.85
20	0.2	1	0.1	0.85
20	0.2	1	0.2	0.9
20	0.2	1	0.3	0.85
20	0.2	1	0.4	0.95
20	0.2	1	0.5	0.9
20	0.2	1	0.6	0.9
20	0.2	1	0.7	0.9
20	0.2	1	0.8	0.85
20	0.2	1	0.9	0.85
20	0.2	1	1	0.85
20	0.3	0.1	0.1	0.75
20	0.3	0.1	0.2	0.8
20	0.3	0.1	0.3	0.8
20	0.3	0.1	0.4	0.8
20	0.3	0.1	0.5	0.8
20	0.3	0.1	0.6	0.75
20	0.3	0.1	0.7	0.7
20	0.3	0.1	0.8	0.7
20	0.3	0.1	0.9	0.7
20	0.3	0.1	1	0.7
20	0.3	0.2	0.1	0.85
20	0.3	0.2	0.2	0.85
20	0.3	0.2	0.3	0.9
20	0.3	0.2	0.4	0.85
20	0.3	0.2	0.5	0.85
20	0.3	0.2	0.6	0.85
20	0.3	0.2	0.7	0.85
20	0.3	0.2	0.8	0.85
20	0.3	0.2	0.9	0.75
20	0.3	0.2	1	0.75
20	0.3	0.3	0.1	0.8
20	0.3	0.3	0.2	0.9
20	0.3	0.3	0.3	0.9
20	0.3	0.3	0.4	0.85
20	0.3	0.3	0.5	0.9
20	0.3	0.3	0.6	0.9
20	0.3	0.3	0.7	0.85
20	0.3	0.3	0.8	0.85
20	0.3	0.3	0.9	0.85
20	0.3	0.3	1	0.85
20	0.3	0.4	0.1	0.8
20	0.3	0.4	0.2	0.9
20	0.3	0.4	0.3	0.9
20	0.3	0.4	0.4	0.9
20	0.3	0.4	0.5	0.85
20	0.3	0.4	0.6	0.85
20	0.3	0.4	0.7	0.85
20	0.3	0.4	0.8	0.85
20	0.3	0.4	0.9	0.85
20	0.3	0.4	1	0.8
20	0.3	0.5	0.1	0.85
20	0.3	0.5	0.2	0.9
20	0.3	0.5	0.3	0.95
20	0.3	0.5	0.4	0.9
20	0.3	0.5	0.5	0.9
20	0.3	0.5	0.6	0.9
20	0.3	0.5	0.7	0.85
20	0.3	0.5	0.8	0.85
20	0.3	0.5	0.9	0.8
20	0.3	0.5	1	0.8
20	0.3	0.6	0.1	0.85
20	0.3	0.6	0.2	0.9
20	0.3	0.6	0.3	0.95
20	0.3	0.6	0.4	0.9
20	0.3	0.6	0.5	0.9
20	0.3	0.6	0.6	0.9
20	0.3	0.6	0.7	0.9
20	0.3	0.6	0.8	0.85
20	0.3	0.6	0.9	0.85
20	0.3	0.6	1	0.85
20	0.3	0.7	0.1	0.9
20	0.3	0.7	0.2	0.9
20	0.3	0.7	0.3	0.95
20	0.3	0.7	0.4	0.95
20	0.3	0.7	0.5	0.9
20	0.3	0.7	0.6	0.9
20	0.3	0.7	0.7	0.9
20	0.3	0.7	0.8	0.9
20	0.3	0.7	0.9	0.85
20	0.3	0.7	1	0.85
20	0.3	0.8	0.1	0.9
20	0.3	0.8	0.2	0.9
20	0.3	0.8	0.3	0.95
20	0.3	0.8	0.4	0.95
20	0.3	0.8	0.5	0.9
20	0.3	0.8	0.6	0.9
20	0.3	0.8	0.7	0.9
20	0.3	0.8	0.8	0.9
20	0.3	0.8	0.9	0.85
20	0.3	0.8	1	0.85
20	0.3	0.9	0.1	0.9
20	0.3	0.9	0.2	0.9
20	0.3	0.9	0.3	0.9
20	0.3	0.9	0.4	0.95
20	0.3	0.9	0.5	0.9
20	0.3	0.9	0.6	0.9
20	0.3	0.9	0.7	0.9
20	0.3	0.9	0.8	0.9
20	0.3	0.9	0.9	0.85
20	0.3	0.9	1	0.85
20	0.3	1	0.1	0.85
20	0.3	1	0.2	0.9
20	0.3	1	0.3	0.9
20	0.3	1	0.4	0.95
20	0.3	1	0.5	0.95
20	0.3	1	0.6	0.9
20	0.3	1	0.7	0.9
20	0.3	1	0.8	0.9
20	0.3	1	0.9	0.9
20	0.3	1	1	0.85
20	0.4	0.1	0.1	0.75
20	0.4	0.1	0.2	0.75
20	0.4	0.1	0.3	0.75
20	0.4	0.1	0.4	0.75
20	0.4	0.1	0.5	0.75
20	0.4	0.1	0.6	0.75
20	0.4	0.1	0.7	0.7
20	0.4	0.1	0.8	0.75
20	0.4	0.1	0.9	0.75
20	0.4	0.1	1	0.75
20	0.4	0.2	0.1	0.85
20	0.4	0.2	0.2	0.85
20	0.4	0.2	0.3	0.85
20	0.4	0.2	0.4	0.85
20	0.4	0.2	0.5	0.85
20	0.4	0.2	0.6	0.85
20	0.4	0.2	0.7	0.8
20	0.4	0.2	0.8	0.8
20	0.4	0.2	0.9	0.8
20	0.4	0.2	1	0.75
20	0.4	0.3	0.1	0.8
20	0.4	0.3	0.2	0.85
20	0.4	0.3	0.3	0.85
20	0.4	0.3	0.4	0.9
20	0.4	0.3	0.5	0.9
20	0.4	0.3	0.6	0.9
20	0.4	0.3	0.7	0.9
20	0.4	0.3	0.8	0.9
20	0.4	0.3	0.9	0.85
20	0.4	0.3	1	0.8
20	0.4	0.4	0.1	0.8
20	0.4	0.4	0.2	0.9
20	0.4	0.4	0.3	0.9
20	0.4	0.4	0.4	0.9
20	0.4	0.4	0.5	0.85
20	0.4	0.4	0.6	0.9
20	0.4	0.4	0.7	0.9
20	0.4	0.4	0.8	0.9
20	0.4	0.4	0.9	0.85
20	0.4	0.4	1	0.85
20	0.4	0.5	0.1	0.8
20	0.4	0.5	0.2	0.85
20	0.4	0.5	0.3	0.9
20	0.4	0.5	0.4	0.9
20	0.4	0.5	0.5	0.9
20	0.4	0.5	0.6	0.85
20	0.4	0.5	0.7	0.9
20	0.4	0.5	0.8	0.85
20	0.4	0.5	0.9	0.85
20	0.4	0.5	1	0.85
20	0.4	0.6	0.1	0.8
20	0.4	0.6	0.2	0.85
20	0.4	0.6	0.3	0.95
20	0.4	0.6	0.4	0.9
20	0.4	0.6	0.5	0.9
20	0.4	0.6	0.6	0.95
20	0.4	0.6	0.7	0.9
20	0.4	0.6	0.8	0.85
20	0.4	0.6	0.9	0.85
20	0.4	0.6	1	0.85
20	0.4	0.7	0.1	0.85
20	0.4	0.7	0.2	0.9
20	0.4	0.7	0.3	0.95
20	0.4	0.7	0.4	0.95
20	0.4	0.7	0.5	0.9
20	0.4	0.7	0.6	0.95
20	0.4	0.7	0.7	0.9
20	0.4	0.7	0.8	0.9
20	0.4	0.7	0.9	0.9
20	0.4	0.7	1	0.85
20	0.4	0.8	0.1	0.85
20	0.4	0.8	0.2	0.9
20	0.4	0.8	0.3	0.9
20	0.4	0.8	0.4	0.95
20	0.4	0.8	0.5	0.95
20	0.4	0.8	0.6	0.9
20	0.4	0.8	0.7	0.9
20	0.4	0.8	0.8	0.9
20	0.4	0.8	0.9	0.9
20	0.4	0.8	1	0.9
20	0.4	0.9	0.1	0.85
20	0.4	0.9	0.2	0.9
20	0.4	0.9	0.3	0.9
20	0.4	0.9	0.4	0.95
20	0.4	0.9	0.5	0.95
20	0.4	0.9	0.6	0.95
20	0.4	0.9	0.7	0.9
20	0.4	0.9	0.8	0.9
20	0.4	0.9	0.9	0.9
20	0.4	0.9	1	0.9
20	0.4	1	0.1	0.85
20	0.4	1	0.2	0.9
20	0.4	1	0.3	0.9
20	0.4	1	0.4	0.95
20	0.4	1	0.5	0.95
20	0.4	1	0.6	0.9
20	0.4	1	0.7	0.9
20	0.4	1	0.8	0.9
20	0.4	1	0.9	0.9
20	0.4	1	1	0.9
20	0.5	0.1	0.1	0.7
20	0.5	0.1	0.2	0.75
20	0.5	0.1	0.3	0.7
20	0.5	0.1	0.4	0.75
20	0.5	0.1	0.5	0.75
20	0.5	0.1	0.6	0.7
20	0.5	0.1	0.7	0.7
20	0.5	0.1	0.8	0.75
20	0.5	0.1	0.9	0.75
20	0.5	0.1	1	0.75
20	0.5	0.2	0.1	0.75
20	0.5	0.2	0.2	0.8
20	0.5	0.2	0.3	0.75
20	0.5	0.2	0.4	0.85
20	0.5	0.2	0.5	0.85
20	0.5	0.2	0.6	0.85
20	0.5	0.2	0.7	0.85
20	0.5	0.2	0.8	0.8
20	0.5	0.2	0.9	0.8
20	0.5	0.2	1	0.8
20	0.5	0.3	0.1	0.85
20	0.5	0.3	0.2	0.85
20	0.5	0.3	0.3	0.85
20	0.5	0.3	0.4	0.85
20	0.5	0.3	0.5	0.9
20	0.5	0.3	0.6	0.85
20	0.5	0.3	0.7	0.85
20	0.5	0.3	0.8	0.85
20	0.5	0.3	0.9	0.85
20	0.5	0.3	1	0.85
20	0.5	0.4	0.1	0.8
20	0.5	0.4	0.2	0.85
20	0.5	0.4	0.3	0.9
20	0.5	0.4	0.4	0.85
20	0.5	0.4	0.5	0.85
20	0.5	0.4	0.6	0.9
20	0.5	0.4	0.7	0.9
20	0.5	0.4	0.8	0.9
20	0.5	0.4	0.9	0.9
20	0.5	0.4	1	0.9
20	0.5	0.5	0.1	0.8
20	0.5	0.5	0.2	0.8
20	0.5	0.5	0.3	0.9
20	0.5	0.5	0.4	0.9
20	0.5	0.5	0.5	0.9
20	0.5	0.5	0.6	0.85
20	0.5	0.5	0.7	0.85
20	0.5	0.5	0.8	0.9
20	0.5	0.5	0.9	0.9
20	0.5	0.5	1	0.9
20	0.5	0.6	0.1	0.8
20	0.5	0.6	0.2	0.8
20	0.5	0.6	0.3	0.9
20	0.5	0.6	0.4	0.9
20	0.5	0.6	0.5	0.9
20	0.5	0.6	0.6	0.9
20	0.5	0.6	0.7	0.85
20	0.5	0.6	0.8	0.85
20	0.5	0.6	0.9	0.9
20	0.5	0.6	1	0.85
20	0.5	0.7	0.1	0.8
20	0.5	0.7	0.2	0.8
20	0.5	0.7	0.3	0.9
20	0.5	0.7	0.4	0.95
20	0.5	0.7	0.5	0.9
20	0.5	0.7	0.6	0.9
20	0.5	0.7	0.7	0.9
20	0.5	0.7	0.8	0.9
20	0.5	0.7	0.9	0.85
20	0.5	0.7	1	0.85
20	0.5	0.8	0.1	0.85
20	0.5	0.8	0.2	0.85
20	0.5	0.8	0.3	0.9
20	0.5	0.8	0.4	0.95
20	0.5	0.8	0.5	0.95
20	0.5	0.8	0.6	0.9
20	0.5	0.8	0.7	0.95
20	0.5	0.8	0.8	0.9
20	0.5	0.8	0.9	0.9
20	0.5	0.8	1	0.9
20	0.5	0.9	0.1	0.85
20	0.5	0.9	0.2	0.85
20	0.5	0.9	0.3	0.9
20	0.5	0.9	0.4	0.95
20	0.5	0.9	0.5	0.95
20	0.5	0.9	0.6	0.95
20	0.5	0.9	0.7	0.9
20	0.5	0.9	0.8	0.9
20	0.5	0.9	0.9	0.9
20	0.5	0.9	1	0.9
20	0.5	1	0.1	0.85
20	0.5	1	0.2	0.9
20	0.5	1	0.3	0.9
20	0.5	1	0.4	0.95
20	0.5	1	0.5	0.95
20	0.5	1	0.6	0.95
20	0.5	1	0.7	0.9
20	0.5	1	0.8	0.9
20	0.5	1	0.9	0.9
20	0.5	1	1	0.9
20	0.6	0.1	0.1	0.7
20	0.6	0.1	0.2	0.7
20	0.6	0.1	0.3	0.75
20	0.6	0.1	0.4	0.7
20	0.6	0.1	0.5	0.75
20	0.6	0.1	0.6	0.75
20	0.6	0.1	0.7	0.7
20	0.6	0.1	0.8	0.7
20	0.6	0.1	0.9	0.7
20	0.6	0.1	1	0.75
20	0.6	0.2	0.1	0.75
20	0.6	0.2	0.2	0.75
20	0.6	0.2	0.3	0.7
20	0.6	0.2	0.4	0.8
20	0.6	0.2	0.5	0.8
20	0.6	0.2	0.6	0.8
20	0.6	0.2	0.7	0.85
20	0.6	0.2	0.8	0.8
20	0.6	0.2	0.9	0.8
20	0.6	0.2	1	0.8
20	0.6	0.3	0.1	0.85
20	0.6	0.3	0.2	0.85
20	0.6	0.3	0.3	0.85
20	0.6	0.3	0.4	0.8
20	0.6	0.3	0.5	0.85
20	0.6	0.3	0.6	0.85
20	0.6	0.3	0.7	0.85
20	0.6	0.3	0.8	0.85
20	0.6	0.3	0.9	0.85
20	0.6	0.3	1	0.85
20	0.6	0.4	0.1	0.85
20	0.6	0.4	0.2	0.85
20	0.6	0.4	0.3	0.85
20	0.6	0.4	0.4	0.85
20	0.6	0.4	0.5	0.85
20	0.6	0.4	0.6	0.9
20	0.6	0.4	0.7	0.9
20	0.6	0.4	0.8	0.85
20	0.6	0.4	0.9	0.85
20	0.6	0.4	1	0.85
20	0.6	0.5	0.1	0.8
20	0.6	0.5	0.2	0.8
20	0.6	0.5	0.3	0.9
20	0.6	0.5	0.4	0.9
20	0.6	0.5	0.5	0.85
20	0.6	0.5	0.6	0.85
20	0.6	0.5	0.7	0.9
20	0.6	0.5	0.8	0.85
20	0.6	0.5	0.9	0.9
20	0.6	0.5	1	0.9
20	0.6	0.6	0.1	0.8
20	0.6	0.6	0.2	0.8
20	0.6	0.6	0.3	0.9
20	0.6	0.6	0.4	0.9
20	0.6	0.6	0.5	0.9
20	0.6	0.6	0.6	0.9
20	0.6	0.6	0.7	0.9
20	0.6	0.6	0.8	0.85
20	0.6	0.6	0.9	0.9
20	0.6	0.6	1	0.9
20	0.6	0.7	0.1	0.8
20	0.6	0.7	0.2	0.8
20	0.6	0.7	0.3	0.85
20	0.6	0.7	0.4	0.9
20	0.6	0.7	0.5	0.9
20	0.6	0.7	0.6	0.9
20	0.6	0.7	0.7	0.9
20	0.6	0.7	0.8	0.9
20	0.6	0.7	0.9	0.85
20	0.6	0.7	1	0.9
20	0.6	0.8	0.1	0.8
20	0.6	0.8	0.2	0.8
20	0.6	0.8	0.3	0.85
20	0.6	0.8	0.4	0.9
20	0.6	0.8	0.5	0.9
20	0.6	0.8	0.6	0.9
20	0.6	0.8	0.7	0.9
20	0.6	0.8	0.8	0.9
20	0.6	0.8	0.9	0.9
20	0.6	0.8	1	0.85
20	0.6	0.9	0.1	0.85
20	0.6	0.9	0.2	0.8
20	0.6	0.9	0.3	0.85
20	0.6	0.9	0.4	0.9
20	0.6	0.9	0.5	0.95
20	0.6	0.9	0.6	0.9
20	0.6	0.9	0.7	0.95
20	0.6	0.9	0.8	0.9
20	0.6	0.9	0.9	0.95
20	0.6	0.9	1	0.9
20	0.6	1	0.1	0.85
20	0.6	1	0.2	0.85
20	0.6	1	0.3	0.9
20	0.6	1	0.4	0.9
20	0.6	1	0.5	0.95
20	0.6	1	0.6	0.95
20	0.6	1	0.7	0.95
20	0.6	1	0.8	0.9
20	0.6	1	0.9	0.95
20	0.6	1	1	0.9
20	0.7	0.1	0.1	0.7
20	0.7	0.1	0.2	0.7
20	0.7	0.1	0.3	0.7
20	0.7	0.1	0.4	0.7
20	0.7	0.1	0.5	0.7
20	0.7	0.1	0.6	0.75
20	0.7	0.1	0.7	0.7
20	0.7	0.1	0.8	0.7
20	0.7	0.1	0.9	0.7
20	0.7	0.1	1	0.7
20	0.7	0.2	0.1	0.75
20	0.7	0.2	0.2	0.75
20	0.7	0.2	0.3	0.7
20	0.7	0.2	0.4	0.8
20	0.7	0.2	0.5	0.8
20	0.7	0.2	0.6	0.75
20	0.7	0.2	0.7	0.8
20	0.7	0.2	0.8	0.8
20	0.7	0.2	0.9	0.75
20	0.7	0.2	1	0.75
20	0.7	0.3	0.1	0.8
20	0.7	0.3	0.2	0.8
20	0.7	0.3	0.3	0.8
20	0.7	0.3	0.4	0.75
20	0.7	0.3	0.5	0.8
20	0.7	0.3	0.6	0.85
20	0.7	0.3	0.7	0.85
20	0.7	0.3	0.8	0.85
20	0.7	0.3	0.9	0.85
20	0.7	0.3	1	0.85
20	0.7	0.4	0.1	0.8
20	0.7	0.4	0.2	0.85
20	0.7	0.4	0.3	0.85
20	0.7	0.4	0.4	0.85
20	0.7	0.4	0.5	0.85
20	0.7	0.4	0.6	0.9
20	0.7	0.4	0.7	0.85
20	0.7	0.4	0.8	0.85
20	0.7	0.4	0.9	0.85
20	0.7	0.4	1	0.85
20	0.7	0.5	0.1	0.8
20	0.7	0.5	0.2	0.85
20	0.7	0.5	0.3	0.85
20	0.7	0.5	0.4	0.85
20	0.7	0.5	0.5	0.85
20	0.7	0.5	0.6	0.85
20	0.7	0.5	0.7	0.9
20	0.7	0.5	0.8	0.9
20	0.7	0.5	0.9	0.85
20	0.7	0.5	1	0.85
20	0.7	0.6	0.1	0.8
20	0.7	0.6	0.2	0.8
20	0.7	0.6	0.3	0.9
20	0.7	0.6	0.4	0.9
20	0.7	0.6	0.5	0.9
20	0.7	0.6	0.6	0.85
20	0.7	0.6	0.7	0.85
20	0.7	0.6	0.8	0.9
20	0.7	0.6	0.9	0.85
20	0.7	0.6	1	0.9
20	0.7	0.7	0.1	0.8
20	0.7	0.7	0.2	0.8
20	0.7	0.7	0.3	0.85
20	0.7	0.7	0.4	0.9
20	0.7	0.7	0.5	0.9
20	0.7	0.7	0.6	0.9
20	0.7	0.7	0.7	0.9
20	0.7	0.7	0.8	0.9
20	0.7	0.7	0.9	0.85
20	0.7	0.7	1	0.9
20	0.7	0.8	0.1	0.8
20	0.7	0.8	0.2	0.8
20	0.7	0.8	0.3	0.85
20	0.7	0.8	0.4	0.9
20	0.7	0.8	0.5	0.9
20	0.7	0.8	0.6	0.9
20	0.7	0.8	0.7	0.9
20	0.7	0.8	0.8	0.9
20	0.7	0.8	0.9	0.9
20	0.7	0.8	1	0.85
20	0.7	0.9	0.1	0.8
20	0.7	0.9	0.2	0.8
20	0.7	0.9	0.3	0.85
20	0.7	0.9	0.4	0.9
20	0.7	0.9	0.5	0.9
20	0.7	0.9	0.6	0.9
20	0.7	0.9	0.7	0.9
20	0.7	0.9	0.8	0.9
20	0.7	0.9	0.9	0.9
20	0.7	0.9	1	0.9
20	0.7	1	0.1	0.85
20	0.7	1	0.2	0.8
20	0.7	1	0.3	0.85
20	0.7	1	0.4	0.85
20	0.7	1	0.5	0.9
20	0.7	1	0.6	0.9
20	0.7	1	0.7	0.9
20	0.7	1	0.8	0.95
20	0.7	1	0.9	0.9
20	0.7	1	1	0.9
20	0.8	0.1	0.1	0.7
20	0.8	0.1	0.2	0.7
20	0.8	0.1	0.3	0.7
20	0.8	0.1	0.4	0.7
20	0.8	0.1	0.5	0.7
20	0.8	0.1	0.6	0.7
20	0.8	0.1	0.7	0.7
20	0.8	0.1	0.8	0.7
20	0.8	0.1	0.9	0.7
20	0.8	0.1	1	0.7
20	0.8	0.2	0.1	0.7
20	0.8	0.2	0.2	0.75
20	0.8	0.2	0.3	0.7
20	0.8	0.2	0.4	0.75
20	0.8	0.2	0.5	0.75
20	0.8	0.2	0.6	0.75
20	0.8	0.2	0.7	0.75
20	0.8	0.2	0.8	0.75
20	0.8	0.2	0.9	0.75
20	0.8	0.2	1	0.75
20	0.8	0.3	0.1	0.75
20	0.8	0.3	0.2	0.8
20	0.8	0.3	0.3	0.8
20	0.8	0.3	0.4	0.7
20	0.8	0.3	0.5	0.8
20	0.8	0.3	0.6	0.85
20	0.8	0.3	0.7	0.8
20	0.8	0.3	0.8	0.8
20	0.8	0.3	0.9	0.85
20	0.8	0.3	1	0.85
20	0.8	0.4	0.1	0.8
20	0.8	0.4	0.2	0.85
20	0.8	0.4	0.3	0.85
20	0.8	0.4	0.4	0.85
20	0.8	0.4	0.5	0.8
20	0.8	0.4	0.6	0.85
20	0.8	0.4	0.7	0.8
20	0.8	0.4	0.8	0.85
20	0.8	0.4	0.9	0.85
20	0.8	0.4	1	0.85
20	0.8	0.5	0.1	0.8
20	0.8	0.5	0.2	0.85
20	0.8	0.5	0.3	0.85
20	0.8	0.5	0.4	0.85
20	0.8	0.5	0.5	0.85
20	0.8	0.5	0.6	0.85
20	0.8	0.5	0.7	0.9
20	0.8	0.5	0.8	0.9
20	0.8	0.5	0.9	0.9
20	0.8	0.5	1	0.85
20	0.8	0.6	0.1	0.8
20	0.8	0.6	0.2	0.8
20	0.8	0.6	0.3	0.85
20	0.8	0.6	0.4	0.85
20	0.8	0.6	0.5	0.85
20	0.8	0.6	0.6	0.85
20	0.8	0.6	0.7	0.85
20	0.8	0.6	0.8	0.9
20	0.8	0.6	0.9	0.9
20	0.8	0.6	1	0.9
20	0.8	0.7	0.1	0.8
20	0.8	0.7	0.2	0.8
20	0.8	0.7	0.3	0.8
20	0.8	0.7	0.4	0.9
20	0.8	0.7	0.5	0.9
20	0.8	0.7	0.6	0.85
20	0.8	0.7	0.7	0.85
20	0.8	0.7	0.8	0.85
20	0.8	0.7	0.9	0.9
20	0.8	0.7	1	0.85
20	0.8	0.8	0.1	0.8
20	0.8	0.8	0.2	0.8
20	0.8	0.8	0.3	0.8
20	0.8	0.8	0.4	0.9
20	0.8	0.8	0.5	0.9
20	0.8	0.8	0.6	0.9
20	0.8	0.8	0.7	0.9
20	0.8	0.8	0.8	0.9
20	0.8	0.8	0.9	0.9
20	0.8	0.8	1	0.85
20	0.8	0.9	0.1	0.8
20	0.8	0.9	0.2	0.8
20	0.8	0.9	0.3	0.8
20	0.8	0.9	0.4	0.85
20	0.8	0.9	0.5	0.9
20	0.8	0.9	0.6	0.9
20	0.8	0.9	0.7	0.9
20	0.8	0.9	0.8	0.9
20	0.8	0.9	0.9	0.9
20	0.8	0.9	1	0.9
20	0.8	1	0.1	0.8
20	0.8	1	0.2	0.8
20	0.8	1	0.3	0.8
20	0.8	1	0.4	0.85
20	0.8	1	0.5	0.9
20	0.8	1	0.6	0.9
20	0.8	1	0.7	0.9
20	0.8	1	0.8	0.9
20	0.8	1	0.9	0.9
20	0.8	1	1	0.9
20	0.9	0.1	0.1	0.7
20	0.9	0.1	0.2	0.7
20	0.9	0.1	0.3	0.7
20	0.9	0.1	0.4	0.7
20	0.9	0.1	0.5	0.7
20	0.9	0.1	0.6	0.7
20	0.9	0.1	0.7	0.7
20	0.9	0.1	0.8	0.7
20	0.9	0.1	0.9	0.7
20	0.9	0.1	1	0.7
20	0.9	0.2	0.1	0.7
20	0.9	0.2	0.2	0.75
20	0.9	0.2	0.3	0.7
20	0.9	0.2	0.4	0.75
20	0.9	0.2	0.5	0.75
20	0.9	0.2	0.6	0.75
20	0.9	0.2	0.7	0.75
20	0.9	0.2	0.8	0.75
20	0.9	0.2	0.9	0.75
20	0.9	0.2	1	0.75
20	0.9	0.3	0.1	0.75
20	0.9	0.3	0.2	0.75
20	0.9	0.3	0.3	0.75
20	0.9	0.3	0.4	0.7
20	0.9	0.3	0.5	0.8
20	0.9	0.3	0.6	0.8
20	0.9	0.3	0.7	0.8
20	0.9	0.3	0.8	0.8
20	0.9	0.3	0.9	0.8
20	0.9	0.3	1	0.8
20	0.9	0.4	0.1	0.8
20	0.9	0.4	0.2	0.8
20	0.9	0.4	0.3	0.8
20	0.9	0.4	0.4	0.8
20	0.9	0.4	0.5	0.8
20	0.9	0.4	0.6	0.8
20	0.9	0.4	0.7	0.8
20	0.9	0.4	0.8	0.85
20	0.9	0.4	0.9	0.85
20	0.9	0.4	1	0.85
20	0.9	0.5	0.1	0.8
20	0.9	0.5	0.2	0.85
20	0.9	0.5	0.3	0.85
20	0.9	0.5	0.4	0.85
20	0.9	0.5	0.5	0.85
20	0.9	0.5	0.6	0.8
20	0.9	0.5	0.7	0.85
20	0.9	0.5	0.8	0.9
20	0.9	0.5	0.9	0.85
20	0.9	0.5	1	0.85
20	0.9	0.6	0.1	0.8
20	0.9	0.6	0.2	0.85
20	0.9	0.6	0.3	0.85
20	0.9	0.6	0.4	0.85
20	0.9	0.6	0.5	0.85
20	0.9	0.6	0.6	0.85
20	0.9	0.6	0.7	0.85
20	0.9	0.6	0.8	0.85
20	0.9	0.6	0.9	0.9
20	0.9	0.6	1	0.9
20	0.9	0.7	0.1	0.8
20	0.9	0.7	0.2	0.8
20	0.9	0.7	0.3	0.8
20	0.9	0.7	0.4	0.9
20	0.9	0.7	0.5	0.9
20	0.9	0.7	0.6	0.85
20	0.9	0.7	0.7	0.85
20	0.9	0.7	0.8	0.85
20	0.9	0.7	0.9	0.85
20	0.9	0.7	1	0.9
20	0.9	0.8	0.1	0.8
20	0.9	0.8	0.2	0.8
20	0.9	0.8	0.3	0.8
20	0.9	0.8	0.4	0.9
20	0.9	0.8	0.5	0.9
20	0.9	0.8	0.6	0.9
20	0.9	0.8	0.7	0.85
20	0.9	0.8	0.8	0.85
20	0.9	0.8	0.9	0.85
20	0.9	0.8	1	0.9
20	0.9	0.9	0.1	0.8
20	0.9	0.9	0.2	0.8
20	0.9	0.9	0.3	0.8
20	0.9	0.9	0.4	0.85
20	0.9	0.9	0.5	0.9
20	0.9	0.9	0.6	0.9
20	0.9	0.9	0.7	0.9
20	0.9	0.9	0.8	0.9
20	0.9	0.9	0.9	0.9
20	0.9	0.9	1	0.9
20	0.9	1	0.1	0.8
20	0.9	1	0.2	0.8
20	0.9	1	0.3	0.8
20	0.9	1	0.4	0.85
20	0.9	1	0.5	0.9
20	0.9	1	0.6	0.9
20	0.9	1	0.7	0.9
20	0.9	1	0.8	0.9
20	0.9	1	0.9	0.9
20	0.9	1	1	0.9
20	1	0.1	0.1	0.7
20	1	0.1	0.2	0.7
20	1	0.1	0.3	0.7
20	1	0.1	0.4	0.7
20	1	0.1	0.5	0.7
20	1	0.1	0.6	0.7
20	1	0.1	0.7	0.7
20	1	0.1	0.8	0.7
20	1	0.1	0.9	0.7
20	1	0.1	1	0.7
20	1	0.2	0.1	0.65
20	1	0.2	0.2	0.7
20	1	0.2	0.3	0.7
20	1	0.2	0.4	0.75
20	1	0.2	0.5	0.75
20	1	0.2	0.6	0.7
20	1	0.2	0.7	0.7
20	1	0.2	0.8	0.75
20	1	0.2	0.9	0.75
20	1	0.2	1	0.75
20	1	0.3	0.1	0.75
20	1	0.3	0.2	0.75
20	1	0.3	0.3	0.75
20	1	0.3	0.4	0.7
20	1	0.3	0.5	0.75
20	1	0.3	0.6	0.8
20	1	0.3	0.7	0.8
20	1	0.3	0.8	0.75
20	1	0.3	0.9	0.75
20	1	0.3	1	0.8
20	1	0.4	0.1	0.8
20	1	0.4	0.2	0.75
20	1	0.4	0.3	0.8
20	1	0.4	0.4	0.8
20	1	0.4	0.5	0.75
20	1	0.4	0.6	0.75
20	1	0.4	0.7	0.8
20	1	0.4	0.8	0.85
20	1	0.4	0.9	0.85
20	1	0.4	1	0.85
20	1	0.5	0.1	0.8
20	1	0.5	0.2	0.85
20	1	0.5	0.3	0.85
20	1	0.5	0.4	0.85
20	1	0.5	0.5	0.85
20	1	0.5	0.6	0.8
20	1	0.5	0.7	0.85
20	1	0.5	0.8	0.85
20	1	0.5	0.9	0.8
20	1	0.5	1	0.85
20	1	0.6	0.1	0.8
20	1	0.6	0.2	0.85
20	1	0.6	0.3	0.85
20	1	0.6	0.4	0.85
20	1	0.6	0.5	0.85
20	1	0.6	0.6	0.85
20	1	0.6	0.7	0.85
20	1	0.6	0.8	0.85
20	1	0.6	0.9	0.9
20	1	0.6	1	0.9
20	1	0.7	0.1	0.8
20	1	0.7	0.2	0.85
20	1	0.7	0.3	0.85
20	1	0.7	0.4	0.85
20	1	0.7	0.5	0.85
20	1	0.7	0.6	0.85
20	1	0.7	0.7	0.85
20	1	0.7	0.8	0.85
20	1	0.7	0.9	0.85
20	1	0.7	1	0.9
20	1	0.8	0.1	0.8
20	1	0.8	0.2	0.8
20	1	0.8	0.3	0.8
20	1	0.8	0.4	0.85
20	1	0.8	0.5	0.9
20	1	0.8	0.6	0.9
20	1	0.8	0.7	0.85
20	1	0.8	0.8	0.85
20	1	0.8	0.9	0.85
20	1	0.8	1	0.85
20	1	0.9	0.1	0.8
20	1	0.9	0.2	0.8
20	1	0.9	0.3	0.8
20	1	0.9	0.4	0.8
20	1	0.9	0.5	0.9
20	1	0.9	0.6	0.9
20	1	0.9	0.7	0.9
20	1	0.9	0.8	0.85
20	1	0.9	0.9	0.85
20	1	0.9	1	0.85
20	1	1	0.1	0.8
20	1	1	0.2	0.8
20	1	1	0.3	0.8
20	1	1	0.4	0.8
20	1	1	0.5	0.9
20	1	1	0.6	0.9
20	1	1	0.7	0.9
20	1	1	0.8	0.9
20	1	1	0.9	0.9
20	1	1	1	0.9
30	0.1	0.1	0.1	0.833333
30	0.1	0.1	0.2	0.766667
30	0.1	0.1	0.3	0.7
30	0.1	0.1	0.4	0.666667
30	0.1	0.1	0.5	0.633333
30	0.1	0.1	0.6	0.666667
30	0.1	0.1	0.7	0.666667
30	0.1	0.1	0.8	0.666667
30	0.1	0.1	0.9	0.7
30	0.1	0.1	1	0.666667
30	0.1	0.2	0.1	0.8
30	0.1	0.2	0.2	0.8
30	0.1	0.2	0.3	0.8
30	0.1	0.2	0.4	0.8
30	0.1	0.2	0.5	0.8
30	0.1	0.2	0.6	0.8
30	0.1	0.2	0.7	0.8
30	0.1	0.2	0.8	0.766667
30	0.1	0.2	0.9	0.733333
30	0.1	0.2	1	0.733333
30	0.1	0.3	0.1	0.766667
30	0.1	0.3	0.2	0.8
30	0.1	0.3	0.3	0.8
30	0.1	0.3	0.4	0.833333
30	0.1	0.3	0.5	0.833333
30	0.1	0.3	0.6	0.833333
30	0.1	0.3	0.7	0.833333
30	0.1	0.3	0.8	0.8
30	0.1	0.3	0.9	0.8
30	0.1	0.3	1	0.8
30	0.1	0.4	0.1	0.766667
30	0.1	0.4	0.2	0.8
30	0.1	0.4	0.3	0.833333
30	0.1	0.4	0.4	0.833333
30	0.1	0.4	0.5	0.833333
30	0.1	0.4	0.6	0.866667
30	0.1	0.4	0.7	0.833333
30	0.1	0.4	0.8	0.833333
30	0.1	0.4	0.9	0.833333
30	0.1	0.4	1	0.8
30	0.1	0.5	0.1	0.8
30	0.1	0.5	0.2	0.833333
30	0.1	0.5	0.3	0.833333
30	0.1	0.5	0.4	0.866667
30	0.1	0.5	0.5	0.833333
30	0.1	0.5	0.6	0.833333
30	0.1	0.5	0.7	0.866667
30	0.1	0.5	0.8	0.833333
30	0.1	0.5	0.9	0.833333
30	0.1	0.5	1	0.833333
30	0.1	0.6	0.1	0.8
30	0.1	0.6	0.2	0.833333
30	0.1	0.6	0.3	0.833333
30	0.1	0.6	0.4	0.833333
30	0.1	0.6	0.5	0.866667
30	0.1	0.6	0.6	0.833333
30	0.1	0.6	0.7	0.866667
30	0.1	0.6	0.8	0.866667
30	0.1	0.6	0.9	0.833333
30	0.1	0.6	1	0.833333
30	0.1	0.7	0.1	0.766667
30	0.1	0.7	0.2	0.8
30	0.1	0.7	0.3	0.8
30	0.1	0.7	0.4	0.833333
30	0.1	0.7	0.5	0.866667
30	0.1	0.7	0.6	0.866667
30	0.1	0.7	0.7	0.866667
30	0.1	0.7	0.8	0.866667
30	0.1	0.7	0.9	0.866667
30	0.1	0.7	1	0.833333
30	0.1	0.8	0.1	0.766667
30	0.1	0.8	0.2	0.8
30	0.1	0.8	0.3	0.833333
30	0.1	0.8	0.4	0.8
30	0.1	0.8	0.5	0.866667
30	0.1	0.8	0.6	0.866667
30	0.1	0.8	0.7	0.866667
30	0.1	0.8	0.8	0.9
30	0.1	0.8	0.9	0.866667
30	0.1	0.8	1	0.866667
30	0.1	0.9	0.1	0.766667
30	0.1	0.9	0.2	0.8
30	0.1	0.9	0.3	0.833333
30	0.1	0.9	0.4	0.8
30	0.1	0.9	0.5	0.833333
30	0.1	0.9	0.6	0.866667
30	0.1	0.9	0.7	0.866667
30	0.1	0.9	0.8	0.866667
30	0.1	0.9	0.9	0.9
30	0.1	0.9	1	0.9
30	0.1	1	0.1	0.766667
30	0.1	1	0.2	0.8
30	0.1	1	0.3	0.833333
30	0.1	1	0.4	0.8
30	0.1	1	0.5	0.8
30	0.1	1	0.6	0.833333
30	0.1	1	0.7	0.866667
30	0.1	1	0.8	0.866667
30	0.1	1	0.9	0.9
30	0.1	1	1	0.9
30	0.2	0.1	0.1	0.8
30	0.2	0.1	0.2	0.733333
30	0.2	0.1	0.3	0.7
30	0.2	0.1	0.4	0.7
30	0.2	0.1	0.5	0.7
30	0.2	0.1	0.6	0.666667
30	0.2	0.1	0.7	0.666667
30	0.2	0.1	0.8	0.633333
30	0.2	0.1	0.9	0.633333
30	0.2	0.1	1	0.633333
30	0.2	0.2	0.1	0.8
30	0.2	0.2	0.2	0.833333
30	0.2	0.2	0.3	0.733333
30	0.2	0.2	0.4	0.766667
30	0.2	0.2	0.5	0.7
30	0.2	0.2	0.6	0.7
30	0.2	0.2	0.7	0.7
30	0.2	0.2	0.8	0.666667
30	0.2	0.2	0.9	0.633333
30	0.2	0.2	1	0.633333
30	0.2	0.3	0.1	0.833333
30	0.2	0.3	0.2	0.766667
30	0.2	0.3	0.3	0.833333
30	0.2	0.3	0.4	0.8
30	0.2	0.3	0.5	0.766667
30	0.2	0.3	0.6	0.766667
30	0.2	0.3	0.7	0.8
30	0.2	0.3	0.8	0.8
30	0.2	0.3	0.9	0.766667
30	0.2	0.3	1	0.766667
30	0.2	0.4	0.1	0.8
30	0.2	0.4	0.2	0.8
30	0.2	0.4	0.3	0.766667
30	0.2	0.4	0.4	0.8
30	0.2	0.4	0.5	0.8
30	0.2	0.4	0.6	0.8
30	0.2	0.4	0.7	0.8
30	0.2	0.4	0.8	0.8
30	0.2	0.4	0.9	0.8
30	0.2	0.4	1	0.8
30	0.2	0.5	0.1	0.766667
30	0.2	0.5	0.2	0.8
30	0.2	0.5	0.3	0.8
30	0.2	0.5	0.4	0.766667
30	0.2	0.5	0.5	0.8
30	0.2	0.5	0.6	0.8
30	0.2	0.5	0.7	0.833333
30	0.2	0.5	0.8	0.833333
30	0.2	0.5	0.9	0.833333
30	0.2	0.5	1	0.833333
30	0.2	0.6	0.1	0.8
30	0.2	0.6	0.2	0.766667
30	0.2	0.6	0.3	0.833333
30	0.2	0.6	0.4	0.8
30	0.2	0.6	0.5	0.833333
30	0.2	0.6	0.6	0.8
30	0.2	0.6	0.7	0.833333
30	0.2	0.6	0.8	0.833333
30	0.2	0.6	0.9	0.833333
30	0.2	0.6	1	0.833333
30	0.2	0.7	0.1	0.8
30	0.2	0.7	0.2	0.766667
30	0.2	0.7	0.3	0.8
30	0.2	0.7	0.4	0.8
30	0.2	0.7	0.5	0.833333
30	0.2	0.7	0.6	0.833333
30	0.2	0.7	0.7	0.833333
30	0.2	0.7	0.8	0.833333
30	0.2	0.7	0.9	0.833333
30	0.2	0.7	1	0.866667
30	0.2	0.8	0.1	0.766667
30	0.2	0.8	0.2	0.766667
30	0.2	0.8	0.3	0.8
30	0.2	0.8	0.4	0.8
30	0.2	0.8	0.5	0.833333
30	0.2	0.8	0.6	0.833333
30	0.2	0.8	0.7	0.833333
30	0.2	0.8	0.8	0.833333
30	0.2	0.8	0.9	0.833333
30	0.2	0.8	1	0.833333
30	0.2	0.9	0.1	0.766667
30	0.2	0.9	0.2	0.766667
30	0.2	0.9	0.3	0.8
30	0.2	0.9	0.4	0.8
30	0.2	0.9	0.5	0.833333
30	0.2	0.9	0.6	0.833333
30	0.2	0.9	0.7	0.833333
30	0.2	0.9	0.8	0.866667
30	0.2	0.9	0.9	0.833333
30	0.2	0.9	1	0.833333
30	0.2	1	0.1	0.766667
30	0.2	1	0.2	0.8
30	0.2	1	0.3	0.8
30	0.2	1	0.4	0.833333
30	0.2	1	0.5	0.833333
30	0.2	1	0.6	0.833333
30	0.2	1	0.7	0.833333
30	0.2	1	0.8	0.866667
30	0.2	1	0.9	0.866667
30	0.2	1	1	0.833333
30	0.3	0.1	0.1	0.766667
30	0.3	0.1	0.2	0.733333
30	0.3	0.1	0.3	0.7
30	0.3	0.1	0.4	0.666667
30	0.3	0.1	0.5	0.666667
30	0.3	0.1	0.6	0.7
30	0.3	0.1	0.7	0.7
30	0.3	0.1	0.8	0.666667
30	0.3	0.1	0.9	0.666667
30	0.3	0.1	1	0.633333
30	0.3	0.2	0.1	0.766667
30	0.3	0.2	0.2	0.833333
30	0.3	0.2	0.3	0.766667
30	0.3	0.2	0.4	0.733333
30	0.3	0.2	0.5	0.7
30	0.3	0.2	0.6	0.7
30	0.3	0.2	0.7	0.7
30	0.3	0.2	0.8	0.7
30	0.3	0.2	0.9	0.666667
30	0.3	0.2	1	0.666667
30	0.3	0.3	0.1	0.833333
30	0.3	0.3	0.2	0.8
30	0.3	0.3	0.3	0.833333
30	0.3	0.3	0.4	0.8
30	0.3	0.3	0.5	0.766667
30	0.3	0.3	0.6	0.766667
30	0.3	0.3	0.7	0.733333
30	0.3	0.3	0.8	0.7
30	0.3	0.3	0.9	0.7
30	0.3	0.3	1	0.7
30	0.3	0.4	0.1	0.833333
30	0.3	0.4	0.2	0.8
30	0.3	0.4	0.3	0.766667
30	0.3	0.4	0.4	0.833333
30	0.3	0.4	0.5	0.833333
30	0.3	0.4	0.6	0.766667
30	0.3	0.4	0.7	0.766667
30	0.3	0.4	0.8	0.766667
30	0.3	0.4	0.9	0.8
30	0.3	0.4	1	0.766667
30	0.3	0.5	0.1	0.8
30	0.3	0.5	0.2	0.833333
30	0.3	0.5	0.3	0.8
30	0.3	0.5	0.4	0.8
30	0.3	0.5	0.5	0.8
30	0.3	0.5	0.6	0.8
30	0.3	0.5	0.7	0.8
30	0.3	0.5	0.8	0.766667
30	0.3	0.5	0.9	0.8
30	0.3	0.5	1	0.766667
30	0.3	0.6	0.1	0.766667
30	0.3	0.6	0.2	0.8
30	0.3	0.6	0.3	0.8
30	0.3	0.6	0.4	0.8
30	0.3	0.6	0.5	0.8
30	0.3	0.6	0.6	0.8
30	0.3	0.6	0.7	0.8
30	0.3	0.6	0.8	0.833333
30	0.3	0.6	0.9	0.8
30	0.3	0.6	1	0.8
30	0.3	0.7	0.1	0.766667
30	0.3	0.7	0.2	0.766667
30	0.3	0.7	0.3	0.8
30	0.3	0.7	0.4	0.8
30	0.3	0.7	0.5	0.8
30	0.3	0.7	0.6	0.766667
30	0.3	0.7	0.7	0.8
30	0.3	0.7	0.8	0.8
30	0.3	0.7	0.9	0.833333
30	0.3	0.7	1	0.833333
30	0.3	0.8	0.1	0.766667
30	0.3	0.8	0.2	0.766667
30	0.3	0.8	0.3	0.766667
30	0.3	0.8	0.4	0.8
30	0.3	0.8	0.5	0.8
30	0.3	0.8	0.6	0.8
30	0.3	0.8	0.7	0.8
30	0.3	0.8	0.8	0.8
30	0.3	0.8	0.9	0.8
30	0.3	0.8	1	0.833333
30	0.3	0.9	0.1	0.766667
30	0.3	0.9	0.2	0.8
30	0.3	0.9	0.3	0.766667
30	0.3	0.9	0.4	0.8
30	0.3	0.9	0.5	0.8
30	0.3	0.9	0.6	0.8
30	0.3	0.9	0.7	0.833333
30	0.3	0.9	0.8	0.833333
30	0.3	0.9	0.9	0.8
30	0.3	0.9	1	0.8
30	0.3	1	0.1	0.766667
30	0.3	1	0.2	0.8
30	0.3	1	0.3	0.766667
30	0.3	1	0.4	0.8
30	0.3	1	0.5	0.8
30	0.3	1	0.6	0.8
30	0.3	1	0.7	0.8
30	0.3	1	0.8	0.833333
30	0.3	1	0.9	0.833333
30	0.3	1	1	0.833333
30	0.4	0.1	0.1	0.733333
30	0.4	0.1	0.2	0.733333
30	0.4	0.1	0.3	0.7
30	0.4	0.1	0.4	0.7
30	0.4	0.1	0.5	0.666667
30	0.4	0.1	0.6	0.666667
30	0.4	0.1	0.7	0.666667
30	0.4	0.1	0.8	0.666667
30	0.4	0.1	0.9	0.666667
30	0.4	0.1	1	0.666667
30	0.4	0.2	0.1	0.7
30	0.4	0.2	0.2	0.8
30	0.4	0.2	0.3	0.8
30	0.4	0.2	0.4	0.733333
30	0.4	0.2	0.5	0.733333
30	0.4	0.2	0.6	0.7
30	0.4	0.2	0.7	0.7
30	0.4	0.2	0.8	0.7
30	0.4	0.2	0.9	0.7
30	0.4	0.2	1	0.7
30	0.4	0.3	0.1	0.8
30	0.4	0.3	0.2	0.8
30	0.4	0.3	0.3	0.833333
30	0.4	0.3	0.4	0.766667
30	0.4	0.3	0.5	0.766667
30	0.4	0.3	0.6	0.766667
30	0.4	0.3	0.7	0.733333
30	0.4	0.3	0.8	0.7
30	0.4	0.3	0.9	0.7
30	0.4	0.3	1	0.7
30	0.4	0.4	0.1	0.833333
30	0.4	0.4	0.2	0.8
30	0.4	0.4	0.3	0.766667
30	0.4	0.4	0.4	0.833333
30	0.4	0.4	0.5	0.8
30	0.4	0.4	0.6	0.733333
30	0.4	0.4	0.7	0.733333
30	0.4	0.4	0.8	0.766667
30	0.4	0.4	0.9	0.733333
30	0.4	0.4	1	0.7
30	0.4	0.5	0.1	0.833333
30	0.4	0.5	0.2	0.833333
30	0.4	0.5	0.3	0.8
30	0.4	0.5	0.4	0.8
30	0.4	0.5	0.5	0.833333
30	0.4	0.5	0.6	0.833333
30	0.4	0.5	0.7	0.8
30	0.4	0.5	0.8	0.766667
30	0.4	0.5	0.9	0.733333
30	0.4	0.5	1	0.733333
30	0.4	0.6	0.1	0.8
30	0.4	0.6	0.2	0.833333
30	0.4	0.6	0.3	0.833333
30	0.4	0.6	0.4	0.766667
30	0.4	0.6	0.5	0.8
30	0.4	0.6	0.6	0.833333
30	0.4	0.6	0.7	0.8
30	0.4	0.6	0.8	0.8
30	0.4	0.6	0.9	0.8
30	0.4	0.6	1	0.766667
30	0.4	0.7	0.1	0.766667
30	0.4	0.7	0.2	0.8
30	0.4	0.7	0.3	0.833333
30	0.4	0.7	0.4	0.8
30	0.4	0.7	0.5	0.8
30	0.4	0.7	0.6	0.766667
30	0.4	0.7	0.7	0.8
30	0.4	0.7	0.8	0.8
30	0.4	0.7	0.9	0.8
30	0.4	0.7	1	0.8
30	0.4	0.8	0.1	0.766667
30	0.4	0.8	0.2	0.8
30	0.4	0.8	0.3	0.833333
30	0.4	0.8	0.4	0.8
30	0.4	0.8	0.5	0.8
30	0.4	0.8	0.6	0.766667
30	0.4	0.8	0.7	0.8
30	0.4	0.8	0.8	0.8
30	0.4	0.8	0.9	0.8
30	0.4	0.8	1	0.8
30	0.4	0.9	0.1	0.733333
30	0.4	0.9	0.2	0.766667
30	0.4	0.9	0.3	0.8
30	0.4	0.9	0.4	0.8
30	0.4	0.9	0.5	0.8
30	0.4	0.9	0.6	0.8
30	0.4	0.9	0.7	0.766667
30	0.4	0.9	0.8	0.8
30	0.4	0.9	0.9	0.8
30	0.4	0.9	1	0.8
30	0.4	1	0.1	0.733333
30	0.4	1	0.2	0.766667
30	0.4	1	0.3	0.766667
30	0.4	1	0.4	0.8
30	0.4	1	0.5	0.8
30	0.4	1	0.6	0.8
30	0.4	1	0.7	0.8
30	0.4	1	0.8	0.766667
30	0.4	1	0.9	0.8
30	0.4	1	1	0.8
30	0.5	0.1	0.1	0.733333
30	0.5	0.1	0.2	0.7
30	0.5	0.1	0.3	0.666667
30	0.5	0.1	0.4	0.666667
30	0.5	0.1	0.5	0.666667
30	0.5	0.1	0.6	0.633333
30	0.5	0.1	0.7	0.633333
30	0.5	0.1	0.8	0.666667
30	0.5	0.1	0.9	0.666667
30	0.5	0.1	1	0.666667
30	0.5	0.2	0.1	0.7
30	0.5	0.2	0.2	0.733333
30	0.5	0.2	0.3	0.8
30	0.5	0.2	0.4	0.733333
30	0.5	0.2	0.5	0.733333
30	0.5	0.2	0.6	0.733333
30	0.5	0.2	0.7	0.666667
30	0.5	0.2	0.8	0.666667
30	0.5	0.2	0.9	0.7
30	0.5	0.2	1	0.7
30	0.5	0.3	0.1	0.733333
30	0.5	0.3	0.2	0.733333
30	0.5	0.3	0.3	0.8
30	0.5	0.3	0.4	0.8
30	0.5	0.3	0.5	0.766667
30	0.5	0.3	0.6	0.766667
30	0.5	0.3	0.7	0.733333
30	0.5	0.3	0.8	0.7
30	0.5	0.3	0.9	0.7
30	0.5	0.3	1	0.666667
30	0.5	0.4	0.1	0.766667
30	0.5	0.4	0.2	0.8
30	0.5	0.4	0.3	0.8
30	0.5	0.4	0.4	0.833333
30	0.5	0.4	0.5	0.8
30	0.5	0.4	0.6	0.766667
30	0.5	0.4	0.7	0.8
30	0.5	0.4	0.8	0.766667
30	0.5	0.4	0.9	0.733333
30	0.5	0.4	1	0.7
30	0.5	0.5	0.1	0.8
30	0.5	0.5	0.2	0.833333
30	0.5	0.5	0.3	0.8
30	0.5	0.5	0.4	0.766667
30	0.5	0.5	0.5	0.833333
30	0.5	0.5	0.6	0.8
30	0.5	0.5	0.7	0.8
30	0.5	0.5	0.8	0.733333
30	0.5	0.5	0.9	0.733333
30	0.5	0.5	1	0.766667
30	0.5	0.6	0.1	0.8
30	0.5	0.6	0.2	0.866667
30	0.5	0.6	0.3	0.8
30	0.5	0.6	0.4	0.8
30	0.5	0.6	0.5	0.833333
30	0.5	0.6	0.6	0.833333
30	0.5	0.6	0.7	0.8
30	0.5	0.6	0.8	0.8
30	0.5	0.6	0.9	0.766667
30	0.5	0.6	1	0.733333
30	0.5	0.7	0.1	0.8
30	0.5	0.7	0.2	0.833333
30	0.5	0.7	0.3	0.833333
30	0.5	0.7	0.4	0.8
30	0.5	0.7	0.5	0.766667
30	0.5	0.7	0.6	0.8
30	0.5	0.7	0.7	0.833333
30	0.5	0.7	0.8	0.833333
30	0.5	0.7	0.9	0.8
30	0.5	0.7	1	0.8
30	0.5	0.8	0.1	0.8
30	0.5	0.8	0.2	0.833333
30	0.5	0.8	0.3	0.833333
30	0.5	0.8	0.4	0.833333
30	0.5	0.8	0.5	0.766667
30	0.5	0.8	0.6	0.8
30	0.5	0.8	0.7	0.8
30	0.5	0.8	0.8	0.8
30	0.5	0.8	0.9	0.8
30	0.5	0.8	1	0.8
30	0.5	0.9	0.1	0.766667
30	0.5	0.9	0.2	0.8
30	0.5	0.9	0.3	0.8
30	0.5	0.9	0.4	0.833333
30	0.5	0.9	0.5	0.8
30	0.5	0.9	0.6	0.8
30	0.5	0.9	0.7	0.8
30	0.5	0.9	0.8	0.8
30	0.5	0.9	0.9	0.8
30	0.5	0.9	1	0.8
30	0.5	1	0.1	0.733333
30	0.5	1	0.2	0.8
30	0.5	1	0.3	0.766667
30	0.5	1	0.4	0.833333
30	0.5	1	0.5	0.8
30	0.5	1	0.6	0.8
30	0.5	1	0.7	0.8
30	0.5	1	0.8	0.766667
30	0.5	1	0.9	0.8
30	0.5	1	1	0.8
30	0.6	0.1	0.1	0.7
30	0.6	0.1	0.2	0.7
30	0.6	0.1	0.3	0.7
30	0.6	0.1	0.4	0.666667
30	0.6	0.1	0.5	0.666667
30	0.6	0.1	0.6	0.666667
30	0.6	0.1	0.7	0.633333
30	0.6	0.1	0.8	0.633333
30	0.6	0.1	0.9	0.633333
30	0.6	0.1	1	0.666667
30	0.6	0.2	0.1	0.7
30	0.6	0.2	0.2	0.766667
30	0.6	0.2	0.3	0.733333
30	0.6	0.2	0.4	0.733333
30	0.6	0.2	0.5	0.733333
30	0.6	0.2	0.6	0.7
30	0.6	0.2	0.7	0.666667
30	0.6	0.2	0.8	0.666667
30	0.6	0.2	0.9	0.666667
30	0.6	0.2	1	0.666667
30	0.6	0.3	0.1	0.733333
30	0.6	0.3	0.2	0.7
30	0.6	0.3	0.3	0.8
30	0.6	0.3	0.4	0.8
30	0.6	0.3	0.5	0.766667
30	0.6	0.3	0.6	0.733333
30	0.6	0.3	0.7	0.733333
30	0.6	0.3	0.8	0.733333
30	0.6	0.3	0.9	0.7
30	0.6	0.3	1	0.7
30	0.6	0.4	0.1	0.766667
30	0.6	0.4	0.2	0.766667
30	0.6	0.4	0.3	0.766667
30	0.6	0.4	0.4	0.833333
30	0.6	0.4	0.5	0.8
30	0.6	0.4	0.6	0.766667
30	0.6	0.4	0.7	0.766667
30	0.6	0.4	0.8	0.733333
30	0.6	0.4	0.9	0.733333
30	0.6	0.4	1	0.7
30	0.6	0.5	0.1	0.766667
30	0.6	0.5	0.2	0.8
30	0.6	0.5	0.3	0.8
30	0.6	0.5	0.4	0.8
30	0.6	0.5	0.5	0.833333
30	0.6	0.5	0.6	0.8
30	0.6	0.5	0.7	0.766667
30	0.6	0.5	0.8	0.766667
30	0.6	0.5	0.9	0.8
30	0.6	0.5	1	0.766667
30	0.6	0.6	0.1	0.8
30	0.6	0.6	0.2	0.833333
30	0.6	0.6	0.3	0.8
30	0.6	0.6	0.4	0.8
30	0.6	0.6	0.5	0.8
30	0.6	0.6	0.6	0.833333
30	0.6	0.6	0.7	0.8
30	0.6	0.6	0.8	0.8
30	0.6	0.6	0.9	0.733333
30	0.6	0.6	1	0.766667
30	0.6	0.7	0.1	0.8
30	0.6	0.7	0.2	0.833333
30	0.6	0.7	0.3	0.833333
30	0.6	0.7	0.4	0.8
30	0.6	0.7	0.5	0.8
30	0.6	0.7	0.6	0.8
30	0.6	0.7	0.7	0.833333
30	0.6	0.7	0.8	0.8
30	0.6	0.7	0.9	0.8
30	0.6	0.7	1	0.766667
30	0.6	0.8	0.1	0.8
30	0.6	0.8	0.2	0.833333
30	0.6	0.8	0.3	0.833333
30	0.6	0.8	0.4	0.8
30	0.6	0.8	0.5	0.8
30	0.6	0.8	0.6	0.766667
30	0.6	0.8	0.7	0.8
30	0.6	0.8	0.8	0.833333
30	0.6	0.8	0.9	0.833333
30	0.6	0.8	1	0.833333
30	0.6	0.9	0.1	0.8
30	0.6	0.9	0.2	0.833333
30	0.6	0.9	0.3	0.833333
30	0.6	0.9	0.4	0.833333
30	0.6	0.9	0.5	0.8
30	0.6	0.9	0.6	0.766667
30	0.6	0.9	0.7	0.8
30	0.6	0.9	0.8	0.8
30	0.6	0.9	0.9	0.833333
30	0.6	0.9	1	0.833333
30	0.6	1	0.1	0.8
30	0.6	1	0.2	0.8
30	0.6	1	0.3	0.833333
30	0.6	1	0.4	0.833333
30	0.6	1	0.5	0.833333
30	0.6	1	0.6	0.8
30	0.6	1	0.7	0.8
30	0.6	1	0.8	0.8
30	0.6	1	0.9	0.8
30	0.6	1	1	0.8
30	0.7	0.1	0.1	0.7
30	0.7	0.1	0.2	0.7
30	0.7	0.1	0.3	0.7
30	0.7	0.1	0.4	0.666667
30	0.7	0.1	0.5	0.666667
30	0.7	0.1	0.6	0.666667
30	0.7	0.1	0.7	0.633333
30	0.7	0.1	0.8	0.633333
30	0.7	0.1	0.9	0.633333
30	0.7	0.1	1	0.633333
30	0.7	0.2	0.1	0.7
30	0.7	0.2	0.2	0.733333
30	0.7	0.2	0.3	0.733333
30	0.7	0.2	0.4	0.7
30	0.7	0.2	0.5	0.733333
30	0.7	0.2	0.6	0.733333
30	0.7	0.2	0.7	0.7
30	0.7	0.2	0.8	0.7
30	0.7	0.2	0.9	0.666667
30	0.7	0.2	1	0.666667
30	0.7	0.3	0.1	0.666667
30	0.7	0.3	0.2	0.733333
30	0.7	0.3	0.3	0.766667
30	0.7	0.3	0.4	0.8
30	0.7	0.3	0.5	0.766667
30	0.7	0.3	0.6	0.733333
30	0.7	0.3	0.7	0.766667
30	0.7	0.3	0.8	0.733333
30	0.7	0.3	0.9	0.7
30	0.7	0.3	1	0.666667
30	0.7	0.4	0.1	0.733333
30	0.7	0.4	0.2	0.766667
30	0.7	0.4	0.3	0.733333
30	0.7	0.4	0.4	0.8
30	0.7	0.4	0.5	0.8
30	0.7	0.4	0.6	0.8
30	0.7	0.4	0.7	0.766667
30	0.7	0.4	0.8	0.766667
30	0.7	0.4	0.9	0.733333
30	0.7	0.4	1	0.733333
30	0.7	0.5	0.1	0.766667
30	0.7	0.5	0.2	0.766667
30	0.7	0.5	0.3	0.8
30	0.7	0.5	0.4	0.833333
30	0.7	0.5	0.5	0.833333
30	0.7	0.5	0.6	0.8
30	0.7	0.5	0.7	0.766667
30	0.7	0.5	0.8	0.766667
30	0.7	0.5	0.9	0.8
30	0.7	0.5	1	0.766667
30	0.7	0.6	0.1	0.8
30	0.7	0.6	0.2	0.833333
30	0.7	0.6	0.3	0.8
30	0.7	0.6	0.4	0.8
30	0.7	0.6	0.5	0.8
30	0.7	0.6	0.6	0.833333
30	0.7	0.6	0.7	0.8
30	0.7	0.6	0.8	0.8
30	0.7	0.6	0.9	0.766667
30	0.7	0.6	1	0.766667
30	0.7	0.7	0.1	0.8
30	0.7	0.7	0.2	0.833333
30	0.7	0.7	0.3	0.833333
30	0.7	0.7	0.4	0.8
30	0.7	0.7	0.5	0.766667
30	0.7	0.7	0.6	0.8
30	0.7	0.7	0.7	0.833333
30	0.7	0.7	0.8	0.8
30	0.7	0.7	0.9	0.8
30	0.7	0.7	1	0.766667
30	0.7	0.8	0.1	0.8
30	0.7	0.8	0.2	0.833333
30	0.7	0.8	0.3	0.866667
30	0.7	0.8	0.4	0.8
30	0.7	0.8	0.5	0.8
30	0.7	0.8	0.6	0.766667
30	0.7	0.8	0.7	0.8
30	0.7	0.8	0.8	0.833333
30	0.7	0.8	0.9	0.8
30	0.7	0.8	1	0.8
30	0.7	0.9	0.1	0.8
30	0.7	0.9	0.2	0.833333
30	0.7	0.9	0.3	0.833333
30	0.7	0.9	0.4	0.833333
30	0.7	0.9	0.5	0.8
30	0.7	0.9	0.6	0.8
30	0.7	0.9	0.7	0.8
30	0.7	0.9	0.8	0.8
30	0.7	0.9	0.9	0.833333
30	0.7	0.9	1	0.833333
30	0.7	1	0.1	0.8
30	0.7	1	0.2	0.833333
30	0.7	1	0.3	0.833333
30	0.7	1	0.4	0.833333
30	0.7	1	0.5	0.8
30	0.7	1	0.6	0.8
30	0.7	1	0.7	0.766667
30	0.7	1	0.8	0.8
30	0.7	1	0.9	0.8
30	0.7	1	1	0.833333
30	0.8	0.1	0.1	0.7
30	0.8	0.1	0.2	0.7
30	0.8	0.1	0.3	0.7
30	0.8	0.1	0.4	0.666667
30	0.8	0.1	0.5	0.666667
30	0.8	0.1	0.6	0.666667
30	0.8	0.1	0.7	0.666667
30	0.8	0.1	0.8	0.633333
30	0.8	0.1	0.9	0.633333
30	0.8	0.1	1	0.633333
30	0.8	0.2	0.1	0.7
30	0.8	0.2	0.2	0.733333
30	0.8	0.2	0.3	0.733333
30	0.8	0.2	0.4	0.733333
30	0.8	0.2	0.5	0.7
30	0.8	0.2	0.6	0.7
30	0.8	0.2	0.7	0.7
30	0.8	0.2	0.8	0.7
30	0.8	0.2	0.9	0.666667
30	0.8	0.2	1	0.666667
30	0.8	0.3	0.1	0.666667
30	0.8	0.3	0.2	0.733333
30	0.8	0.3	0.3	0.733333
30	0.8	0.3	0.4	0.8
30	0.8	0.3	0.5	0.766667
30	0.8	0.3	0.6	0.733333
30	0.8	0.3	0.7	0.733333
30	0.8	0.3	0.8	0.733333
30	0.8	0.3	0.9	0.7
30	0.8	0.3	1	0.666667
30	0.8	0.4	0.1	0.733333
30	0.8	0.4	0.2	0.7
30	0.8	0.4	0.3	0.733333
30	0.8	0.4	0.4	0.8
30	0.8	0.4	0.5	0.8
30	0.8	0.4	0.6	0.8
30	0.8	0.4	0.7	0.766667
30	0.8	0.4	0.8	0.733333
30	0.8	0.4	0.9	0.733333
30	0.8	0.4	1	0.733333
30	0.8	0.5	0.1	0.733333
30	0.8	0.5	0.2	0.766667
30	0.8	0.5	0.3	0.733333
30	0.8	0.5	0.4	0.8
30	0.8	0.5	0.5	0.8
30	0.8	0.5	0.6	0.8
30	0.8	0.5	0.7	0.766667
30	0.8	0.5	0.8	0.766667
30	0.8	0.5	0.9	0.766667
30	0.8	0.5	1	0.766667
30	0.8	0.6	0.1	0.766667
30	0.8	0.6	0.2	0.8
30	0.8	0.6	0.3	0.8
30	0.8	0.6	0.4	0.8
30	0.8	0.6	0.5	0.833333
30	0.8	0.6	0.6	0.833333
30	0.8	0.6	0.7	0.8
30	0.8	0.6	0.8	0.766667
30	0.8	0.6	0.9	0.766667
30	0.8	0.6	1	0.766667
30	0.8	0.7	0.1	0.8
30	0.8	0.7	0.2	0.8
30	0.8	0.7	0.3	0.8
30	0.8	0.7	0.4	0.8
30	0.8	0.7	0.5	0.8
30	0.8	0.7	0.6	0.8
30	0.8	0.7	0.7	0.833333
30	0.8	0.7	0.8	0.8
30	0.8	0.7	0.9	0.8
30	0.8	0.7	1	0.766667
30	0.8	0.8	0.1	0.8
30	0.8	0.8	0.2	0.833333
30	0.8	0.8	0.3	0.833333
30	0.8	0.8	0.4	0.8
30	0.8	0.8	0.5	0.8
30	0.8	0.8	0.6	0.766667
30	0.8	0.8	0.7	0.833333
30	0.8	0.8	0.8	0.833333
30	0.8	0.8	0.9	0.8
30	0.8	0.8	1	0.8
30	0.8	0.9	0.1	0.8
30	0.8	0.9	0.2	0.833333
30	0.8	0.9	0.3	0.866667
30	0.8	0.9	0.4	0.833333
30	0.8	0.9	0.5	0.8
30	0.8	0.9	0.6	0.8
30	0.8	0.9	0.7	0.8
30	0.8	0.9	0.8	0.8
30	0.8	0.9	0.9	0.833333
30	0.8	0.9	1	0.8
30	0.8	1	0.1	0.8
30	0.8	1	0.2	0.833333
30	0.8	1	0.3	0.833333
30	0.8	1	0.4	0.833333
30	0.8	1	0.5	0.8
30	0.8	1	0.6	0.8
30	0.8	1	0.7	0.8
30	0.8	1	0.8	0.8
30	0.8	1	0.9	0.8
30	0.8	1	1	0.833333
30	0.9	0.1	0.1	0.7
30	0.9	0.1	0.2	0.7
30	0.9	0.1	0.3	0.7
30	0.9	0.1	0.4	0.666667
30	0.9	0.1	0.5	0.666667
30	0.9	0.1	0.6	0.633333
30	0.9	0.1	0.7	0.633333
30	0.9	0.1	0.8	0.633333
30	0.9	0.1	0.9	0.633333
30	0.9	0.1	1	0.633333
30	0.9	0.2	0.1	0.7
30	0.9	0.2	0.2	0.733333
30	0.9	0.2	0.3	0.733333
30	0.9	0.2	0.4	0.733333
30	0.9	0.2	0.5	0.7
30	0.9	0.2	0.6	0.7
30	0.9	0.2	0.7	0.7
30	0.9	0.2	0.8	0.666667
30	0.9	0.2	0.9	0.666667
30	0.9	0.2	1	0.666667
30	0.9	0.3	0.1	0.666667
30	0.9	0.3	0.2	0.733333
30	0.9	0.3	0.3	0.766667
30	0.9	0.3	0.4	0.766667
30	0.9	0.3	0.5	0.766667
30	0.9	0.3	0.6	0.733333
30	0.9	0.3	0.7	0.733333
30	0.9	0.3	0.8	0.733333
30	0.9	0.3	0.9	0.7
30	0.9	0.3	1	0.7
30	0.9	0.4	0.1	0.7
30	0.9	0.4	0.2	0.7
30	0.9	0.4	0.3	0.733333
30	0.9	0.4	0.4	0.766667
30	0.9	0.4	0.5	0.8
30	0.9	0.4	0.6	0.8
30	0.9	0.4	0.7	0.733333
30	0.9	0.4	0.8	0.733333
30	0.9	0.4	0.9	0.733333
30	0.9	0.4	1	0.733333
30	0.9	0.5	0.1	0.7
30	0.9	0.5	0.2	0.766667
30	0.9	0.5	0.3	0.7
30	0.9	0.5	0.4	0.766667
30	0.9	0.5	0.5	0.8
30	0.9	0.5	0.6	0.8
30	0.9	0.5	0.7	0.8
30	0.9	0.5	0.8	0.8
30	0.9	0.5	0.9	0.766667
30	0.9	0.5	1	0.766667
30	0.9	0.6	0.1	0.766667
30	0.9	0.6	0.2	0.733333
30	0.9	0.6	0.3	0.766667
30	0.9	0.6	0.4	0.766667
30	0.9	0.6	0.5	0.8
30	0.9	0.6	0.6	0.833333
30	0.9	0.6	0.7	0.833333
30	0.9	0.6	0.8	0.766667
30	0.9	0.6	0.9	0.766667
30	0.9	0.6	1	0.766667
30	0.9	0.7	0.1	0.766667
30	0.9	0.7	0.2	0.766667
30	0.9	0.7	0.3	0.8
30	0.9	0.7	0.4	0.8
30	0.9	0.7	0.5	0.8
30	0.9	0.7	0.6	0.833333
30	0.9	0.7	0.7	0.833333
30	0.9	0.7	0.8	0.8
30	0.9	0.7	0.9	0.8
30	0.9	0.7	1	0.766667
30	0.9	0.8	0.1	0.8
30	0.9	0.8	0.2	0.8
30	0.9	0.8	0.3	0.833333
30	0.9	0.8	0.4	0.8
30	0.9	0.8	0.5	0.8
30	0.9	0.8	0.6	0.766667
30	0.9	0.8	0.7	0.833333
30	0.9	0.8	0.8	0.833333
30	0.9	0.8	0.9	0.8
30	0.9	0.8	1	0.8
30	0.9	0.9	0.1	0.8
30	0.9	0.9	0.2	0.8
30	0.9	0.9	0.3	0.833333
30	0.9	0.9	0.4	0.833333
30	0.9	0.9	0.5	0.8
30	0.9	0.9	0.6	0.8
30	0.9	0.9	0.7	0.766667
30	0.9	0.9	0.8	0.833333
30	0.9	0.9	0.9	0.833333
30	0.9	0.9	1	0.8
30	0.9	1	0.1	0.8
30	0.9	1	0.2	0.833333
30	0.9	1	0.3	0.833333
30	0.9	1	0.4	0.833333
30	0.9	1	0.5	0.8
30	0.9	1	0.6	0.8
30	0.9	1	0.7	0.8
30	0.9	1	0.8	0.766667
30	0.9	1	0.9	0.833333
30	0.9	1	1	0.833333
30	1	0.1	0.1	0.7
30	1	0.1	0.2	0.733333
30	1	0.1	0.3	0.7
30	1	0.1	0.4	0.666667
30	1	0.1	0.5	0.666667
30	1	0.1	0.6	0.666667
30	1	0.1	0.7	0.666667
30	1	0.1	0.8	0.666667
30	1	0.1	0.9	0.666667
30	1	0.1	1	0.633333
30	1	0.2	0.1	0.7
30	1	0.2	0.2	0.733333
30	1	0.2	0.3	0.733333
30	1	0.2	0.4	0.7
30	1	0.2	0.5	0.7
30	1	0.2	0.6	0.666667
30	1	0.2	0.7	0.7
30	1	0.2	0.8	0.666667
30	1	0.2	0.9	0.666667
30	1	0.2	1	0.666667
30	1	0.3	0.1	0.666667
30	1	0.3	0.2	0.733333
30	1	0.3	0.3	0.733333
30	1	0.3	0.4	0.766667
30	1	0.3	0.5	0.766667
30	1	0.3	0.6	0.7
30	1	0.3	0.7	0.733333
30	1	0.3	0.8	0.733333
30	1	0.3	0.9	0.733333
30	1	0.3	1	0.7
30	1	0.4	0.1	0.666667
30	1	0.4	0.2	0.7
30	1	0.4	0.3	0.733333
30	1	0.4	0.4	0.733333
30	1	0.4	0.5	0.8
30	1	0.4	0.6	0.8
30	1	0.4	0.7	0.733333
30	1	0.4	0.8	0.733333
30	1	0.4	0.9	0.733333
30	1	0.4	1	0.733333
30	1	0.5	0.1	0.7
30	1	0.5	0.2	0.733333
30	1	0.5	0.3	0.7
30	1	0.5	0.4	0.733333
30	1	0.5	0.5	0.8
30	1	0.5	0.6	0.8
30	1	0.5	0.7	0.8
30	1	0.5	0.8	0.766667
30	1	0.5	0.9	0.766667
30	1	0.5	1	0.733333
30	1	0.6	0.1	0.733333
30	1	0.6	0.2	0.733333
30	1	0.6	0.3	0.766667
30	1	0.6	0.4	0.733333
30	1	0.6	0.5	0.8
30	1	0.6	0.6	0.8
30	1	0.6	0.7	0.8
30	1	0.6	0.8	0.8
30	1	0.6	0.9	0.766667
30	1	0.6	1	0.766667
30	1	0.7	0.1	0.766667
30	1	0.7	0.2	0.766667
30	1	0.7	0.3	0.766667
30	1	0.7	0.4	0.8
30	1	0.7	0.5	0.766667
30	1	0.7	0.6	0.833333
30	1	0.7	0.7	0.833333
30	1	0.7	0.8	0.833333
30	1	0.7	0.9	0.766667
30	1	0.7	1	0.766667
30	1	0.8	0.1	0.8
30	1	0.8	0.2	0.766667
30	1	0.8	0.3	0.8
30	1	0.8	0.4	0.8
30	1	0.8	0.5	0.8
30	1	0.8	0.6	0.8
30	1	0.8	0.7	0.833333
30	1	0.8	0.8	0.833333
30	1	0.8	0.9	0.833333
30	1	0.8	1	0.8
30	1	0.9	0.1	0.8
30	1	0.9	0.2	0.8
30	1	0.9	0.3	0.833333
30	1	0.9	0.4	0.8
30	1	0.9	0.5	0.8
30	1	0.9	0.6	0.8
30	1	0.9	0.7	0.766667
30	1	0.9	0.8	0.833333
30	1	0.9	0.9	0.833333
30	1	0.9	1	0.833333
30	1	1	0.1	0.8
30	1	1	0.2	0.8
30	1	1	0.3	0.833333
30	1	1	0.4	0.833333
30	1	1	0.5	0.8
30	1	1	0.6	0.8
30	1	1	0.7	0.766667
30	1	1	0.8	0.766667
30	1	1	0.9	0.833333
[truncated: 2,001 more rows]

## Sheet: OVC (RNA-Seq)
#of miRNAs	W1	W2	W3	Cumulative Ratio
20	0.1	0.1	0.1	0.85
20	0.1	0.1	0.2	0.75				Summary
20	0.1	0.1	0.3	0.75				#of miRNAs	Same Weight	Average	Max	Min	*Our Approach (order statistic)
20	0.1	0.1	0.4	0.7				20	0.85	0.8296	0.95	0.65	0.85
20	0.1	0.1	0.5	0.7				30	0.8	0.788567	0.866667	0.633333	0.83
20	0.1	0.1	0.6	0.75				50	0.74	0.74322	0.82	0.64	0.74
20	0.1	0.1	0.7	0.75				100	0.64	0.6245	0.66	0.57	0.66
20	0.1	0.1	0.8	0.7
20	0.1	0.1	0.9	0.7
20	0.1	0.1	1	0.7
20	0.1	0.2	0.1	0.85
20	0.1	0.2	0.2	0.85
20	0.1	0.2	0.3	0.8
20	0.1	0.2	0.4	0.75
20	0.1	0.2	0.5	0.75
20	0.1	0.2	0.6	0.75
20	0.1	0.2	0.7	0.7
20	0.1	0.2	0.8	0.65
20	0.1	0.2	0.9	0.65
20	0.1	0.2	1	0.65
20	0.1	0.3	0.1	0.85
20	0.1	0.3	0.2	0.85
20	0.1	0.3	0.3	0.85
20	0.1	0.3	0.4	0.75
20	0.1	0.3	0.5	0.7
20	0.1	0.3	0.6	0.7
20	0.1	0.3	0.7	0.7
20	0.1	0.3	0.8	0.7
20	0.1	0.3	0.9	0.7
20	0.1	0.3	1	0.7
20	0.1	0.4	0.1	0.85
20	0.1	0.4	0.2	0.85
20	0.1	0.4	0.3	0.85
20	0.1	0.4	0.4	0.8
20	0.1	0.4	0.5	0.75
20	0.1	0.4	0.6	0.75
20	0.1	0.4	0.7	0.7
20	0.1	0.4	0.8	0.7
20	0.1	0.4	0.9	0.7
20	0.1	0.4	1	0.7
20	0.1	0.5	0.1	0.85
20	0.1	0.5	0.2	0.85
20	0.1	0.5	0.3	0.85
20	0.1	0.5	0.4	0.8
20	0.1	0.5	0.5	0.8
20	0.1	0.5	0.6	0.75
20	0.1	0.5	0.7	0.75
20	0.1	0.5	0.8	0.7
20	0.1	0.5	0.9	0.7
20	0.1	0.5	1	0.7
20	0.1	0.6	0.1	0.8
20	0.1	0.6	0.2	0.85
20	0.1	0.6	0.3	0.85
20	0.1	0.6	0.4	0.8
20	0.1	0.6	0.5	0.8
20	0.1	0.6	0.6	0.8
20	0.1	0.6	0.7	0.75
20	0.1	0.6	0.8	0.75
20	0.1	0.6	0.9	0.7
20	0.1	0.6	1	0.7
20	0.1	0.7	0.1	0.8
20	0.1	0.7	0.2	0.85
20	0.1	0.7	0.3	0.8
20	0.1	0.7	0.4	0.8
20	0.1	0.7	0.5	0.8
20	0.1	0.7	0.6	0.8
20	0.1	0.7	0.7	0.8
20	0.1	0.7	0.8	0.75
20	0.1	0.7	0.9	0.75
20	0.1	0.7	1	0.75
20	0.1	0.8	0.1	0.8
20	0.1	0.8	0.2	0.85
20	0.1	0.8	0.3	0.8
20	0.1	0.8	0.4	0.8
20	0.1	0.8	0.5	0.8
20	0.1	0.8	0.6	0.8
20	0.1	0.8	0.7	0.8
20	0.1	0.8	0.8	0.8
20	0.1	0.8	0.9	0.75
20	0.1	0.8	1	0.75
20	0.1	0.9	0.1	0.8
20	0.1	0.9	0.2	0.8
20	0.1	0.9	0.3	0.85
20	0.1	0.9	0.4	0.8
20	0.1	0.9	0.5	0.8
20	0.1	0.9	0.6	0.8
20	0.1	0.9	0.7	0.8
20	0.1	0.9	0.8	0.8
20	0.1	0.9	0.9	0.8
20	0.1	0.9	1	0.75
20	0.1	1	0.1	0.8
20	0.1	1	0.2	0.8
20	0.1	1	0.3	0.8
20	0.1	1	0.4	0.8
20	0.1	1	0.5	0.8
20	0.1	1	0.6	0.8
20	0.1	1	0.7	0.8
20	0.1	1	0.8	0.8
20	0.1	1	0.9	0.8
20	0.1	1	1	0.8
20	0.2	0.1	0.1	0.9
20	0.2	0.1	0.2	0.85
20	0.2	0.1	0.3	0.7
20	0.2	0.1	0.4	0.65
20	0.2	0.1	0.5	0.65
20	0.2	0.1	0.6	0.7
20	0.2	0.1	0.7	0.7
20	0.2	0.1	0.8	0.7
20	0.2	0.1	0.9	0.7
20	0.2	0.1	1	0.7
20	0.2	0.2	0.1	0.9
20	0.2	0.2	0.2	0.85
20	0.2	0.2	0.3	0.85
20	0.2	0.2	0.4	0.75
20	0.2	0.2	0.5	0.75
20	0.2	0.2	0.6	0.75
20	0.2	0.2	0.7	0.7
20	0.2	0.2	0.8	0.7
20	0.2	0.2	0.9	0.7
20	0.2	0.2	1	0.7
20	0.2	0.3	0.1	0.85
20	0.2	0.3	0.2	0.85
20	0.2	0.3	0.3	0.85
20	0.2	0.3	0.4	0.85
20	0.2	0.3	0.5	0.75
20	0.2	0.3	0.6	0.75
20	0.2	0.3	0.7	0.75
20	0.2	0.3	0.8	0.75
20	0.2	0.3	0.9	0.75
20	0.2	0.3	1	0.75
20	0.2	0.4	0.1	0.85
20	0.2	0.4	0.2	0.85
20	0.2	0.4	0.3	0.85
20	0.2	0.4	0.4	0.85
20	0.2	0.4	0.5	0.85
20	0.2	0.4	0.6	0.8
20	0.2	0.4	0.7	0.75
20	0.2	0.4	0.8	0.75
20	0.2	0.4	0.9	0.75
20	0.2	0.4	1	0.75
20	0.2	0.5	0.1	0.8
20	0.2	0.5	0.2	0.85
20	0.2	0.5	0.3	0.85
20	0.2	0.5	0.4	0.85
20	0.2	0.5	0.5	0.85
20	0.2	0.5	0.6	0.85
20	0.2	0.5	0.7	0.8
20	0.2	0.5	0.8	0.75
20	0.2	0.5	0.9	0.7
20	0.2	0.5	1	0.7
20	0.2	0.6	0.1	0.8
20	0.2	0.6	0.2	0.85
20	0.2	0.6	0.3	0.85
20	0.2	0.6	0.4	0.85
20	0.2	0.6	0.5	0.85
20	0.2	0.6	0.6	0.85
20	0.2	0.6	0.7	0.8
20	0.2	0.6	0.8	0.75
20	0.2	0.6	0.9	0.75
20	0.2	0.6	1	0.7
20	0.2	0.7	0.1	0.75
20	0.2	0.7	0.2	0.85
20	0.2	0.7	0.3	0.85
20	0.2	0.7	0.4	0.85
20	0.2	0.7	0.5	0.85
20	0.2	0.7	0.6	0.85
20	0.2	0.7	0.7	0.8
20	0.2	0.7	0.8	0.8
20	0.2	0.7	0.9	0.75
20	0.2	0.7	1	0.75
20	0.2	0.8	0.1	0.75
20	0.2	0.8	0.2	0.85
20	0.2	0.8	0.3	0.85
20	0.2	0.8	0.4	0.85
20	0.2	0.8	0.5	0.85
20	0.2	0.8	0.6	0.85
20	0.2	0.8	0.7	0.85
20	0.2	0.8	0.8	0.8
20	0.2	0.8	0.9	0.8
20	0.2	0.8	1	0.75
20	0.2	0.9	0.1	0.75
20	0.2	0.9	0.2	0.85
20	0.2	0.9	0.3	0.85
20	0.2	0.9	0.4	0.85
20	0.2	0.9	0.5	0.85
20	0.2	0.9	0.6	0.85
20	0.2	0.9	0.7	0.85
20	0.2	0.9	0.8	0.8
20	0.2	0.9	0.9	0.8
20	0.2	0.9	1	0.8
20	0.2	1	0.1	0.75
20	0.2	1	0.2	0.85
20	0.2	1	0.3	0.85
20	0.2	1	0.4	0.85
20	0.2	1	0.5	0.85
20	0.2	1	0.6	0.85
20	0.2	1	0.7	0.85
20	0.2	1	0.8	0.8
20	0.2	1	0.9	0.8
20	0.2	1	1	0.8
20	0.3	0.1	0.1	0.95
20	0.3	0.1	0.2	0.95
20	0.3	0.1	0.3	0.85
20	0.3	0.1	0.4	0.65
20	0.3	0.1	0.5	0.65
20	0.3	0.1	0.6	0.65
20	0.3	0.1	0.7	0.65
20	0.3	0.1	0.8	0.7
20	0.3	0.1	0.9	0.7
20	0.3	0.1	1	0.7
20	0.3	0.2	0.1	0.9
20	0.3	0.2	0.2	0.9
20	0.3	0.2	0.3	0.9
20	0.3	0.2	0.4	0.8
20	0.3	0.2	0.5	0.75
20	0.3	0.2	0.6	0.65
20	0.3	0.2	0.7	0.7
20	0.3	0.2	0.8	0.7
20	0.3	0.2	0.9	0.75
20	0.3	0.2	1	0.7
20	0.3	0.3	0.1	0.85
20	0.3	0.3	0.2	0.85
20	0.3	0.3	0.3	0.85
20	0.3	0.3	0.4	0.85
20	0.3	0.3	0.5	0.8
20	0.3	0.3	0.6	0.75
20	0.3	0.3	0.7	0.75
20	0.3	0.3	0.8	0.75
20	0.3	0.3	0.9	0.75
20	0.3	0.3	1	0.7
20	0.3	0.4	0.1	0.85
20	0.3	0.4	0.2	0.85
20	0.3	0.4	0.3	0.85
20	0.3	0.4	0.4	0.85
20	0.3	0.4	0.5	0.85
20	0.3	0.4	0.6	0.8
20	0.3	0.4	0.7	0.75
20	0.3	0.4	0.8	0.75
20	0.3	0.4	0.9	0.75
20	0.3	0.4	1	0.75
20	0.3	0.5	0.1	0.85
20	0.3	0.5	0.2	0.85
20	0.3	0.5	0.3	0.85
20	0.3	0.5	0.4	0.85
20	0.3	0.5	0.5	0.85
20	0.3	0.5	0.6	0.85
20	0.3	0.5	0.7	0.85
20	0.3	0.5	0.8	0.75
20	0.3	0.5	0.9	0.75
20	0.3	0.5	1	0.75
20	0.3	0.6	0.1	0.8
20	0.3	0.6	0.2	0.85
20	0.3	0.6	0.3	0.85
20	0.3	0.6	0.4	0.85
20	0.3	0.6	0.5	0.85
20	0.3	0.6	0.6	0.85
20	0.3	0.6	0.7	0.85
20	0.3	0.6	0.8	0.8
20	0.3	0.6	0.9	0.8
20	0.3	0.6	1	0.75
20	0.3	0.7	0.1	0.8
20	0.3	0.7	0.2	0.85
20	0.3	0.7	0.3	0.85
20	0.3	0.7	0.4	0.85
20	0.3	0.7	0.5	0.85
20	0.3	0.7	0.6	0.85
20	0.3	0.7	0.7	0.85
20	0.3	0.7	0.8	0.85
20	0.3	0.7	0.9	0.8
20	0.3	0.7	1	0.8
20	0.3	0.8	0.1	0.8
20	0.3	0.8	0.2	0.85
20	0.3	0.8	0.3	0.85
20	0.3	0.8	0.4	0.85
20	0.3	0.8	0.5	0.85
20	0.3	0.8	0.6	0.85
20	0.3	0.8	0.7	0.85
20	0.3	0.8	0.8	0.85
20	0.3	0.8	0.9	0.85
20	0.3	0.8	1	0.8
20	0.3	0.9	0.1	0.75
20	0.3	0.9	0.2	0.85
20	0.3	0.9	0.3	0.85
20	0.3	0.9	0.4	0.85
20	0.3	0.9	0.5	0.85
20	0.3	0.9	0.6	0.85
20	0.3	0.9	0.7	0.85
20	0.3	0.9	0.8	0.85
20	0.3	0.9	0.9	0.85
20	0.3	0.9	1	0.8
20	0.3	1	0.1	0.75
20	0.3	1	0.2	0.85
20	0.3	1	0.3	0.85
20	0.3	1	0.4	0.85
20	0.3	1	0.5	0.85
20	0.3	1	0.6	0.85
20	0.3	1	0.7	0.85
20	0.3	1	0.8	0.85
20	0.3	1	0.9	0.85
20	0.3	1	1	0.85
20	0.4	0.1	0.1	0.95
20	0.4	0.1	0.2	0.9
20	0.4	0.1	0.3	0.85
20	0.4	0.1	0.4	0.8
20	0.4	0.1	0.5	0.7
20	0.4	0.1	0.6	0.7
20	0.4	0.1	0.7	0.65
20	0.4	0.1	0.8	0.65
20	0.4	0.1	0.9	0.65
20	0.4	0.1	1	0.65
20	0.4	0.2	0.1	0.9
20	0.4	0.2	0.2	0.9
20	0.4	0.2	0.3	0.9
20	0.4	0.2	0.4	0.85
20	0.4	0.2	0.5	0.8
20	0.4	0.2	0.6	0.7
20	0.4	0.2	0.7	0.65
20	0.4	0.2	0.8	0.65
20	0.4	0.2	0.9	0.65
20	0.4	0.2	1	0.65
20	0.4	0.3	0.1	0.85
20	0.4	0.3	0.2	0.9
20	0.4	0.3	0.3	0.85
20	0.4	0.3	0.4	0.85
20	0.4	0.3	0.5	0.85
20	0.4	0.3	0.6	0.75
20	0.4	0.3	0.7	0.75
20	0.4	0.3	0.8	0.7
20	0.4	0.3	0.9	0.7
20	0.4	0.3	1	0.7
20	0.4	0.4	0.1	0.85
20	0.4	0.4	0.2	0.9
20	0.4	0.4	0.3	0.85
20	0.4	0.4	0.4	0.85
20	0.4	0.4	0.5	0.85
20	0.4	0.4	0.6	0.85
20	0.4	0.4	0.7	0.75
20	0.4	0.4	0.8	0.75
20	0.4	0.4	0.9	0.75
20	0.4	0.4	1	0.75
20	0.4	0.5	0.1	0.85
20	0.4	0.5	0.2	0.85
20	0.4	0.5	0.3	0.85
20	0.4	0.5	0.4	0.85
20	0.4	0.5	0.5	0.85
20	0.4	0.5	0.6	0.85
20	0.4	0.5	0.7	0.85
20	0.4	0.5	0.8	0.75
20	0.4	0.5	0.9	0.75
20	0.4	0.5	1	0.75
20	0.4	0.6	0.1	0.8
20	0.4	0.6	0.2	0.85
20	0.4	0.6	0.3	0.85
20	0.4	0.6	0.4	0.85
20	0.4	0.6	0.5	0.85
20	0.4	0.6	0.6	0.85
20	0.4	0.6	0.7	0.85
20	0.4	0.6	0.8	0.85
20	0.4	0.6	0.9	0.75
20	0.4	0.6	1	0.75
20	0.4	0.7	0.1	0.8
20	0.4	0.7	0.2	0.85
20	0.4	0.7	0.3	0.85
20	0.4	0.7	0.4	0.85
20	0.4	0.7	0.5	0.85
20	0.4	0.7	0.6	0.85
20	0.4	0.7	0.7	0.85
20	0.4	0.7	0.8	0.85
20	0.4	0.7	0.9	0.85
20	0.4	0.7	1	0.8
20	0.4	0.8	0.1	0.8
20	0.4	0.8	0.2	0.85
20	0.4	0.8	0.3	0.85
20	0.4	0.8	0.4	0.85
20	0.4	0.8	0.5	0.85
20	0.4	0.8	0.6	0.85
20	0.4	0.8	0.7	0.85
20	0.4	0.8	0.8	0.85
20	0.4	0.8	0.9	0.85
20	0.4	0.8	1	0.85
20	0.4	0.9	0.1	0.8
20	0.4	0.9	0.2	0.8
20	0.4	0.9	0.3	0.85
20	0.4	0.9	0.4	0.85
20	0.4	0.9	0.5	0.85
20	0.4	0.9	0.6	0.85
20	0.4	0.9	0.7	0.85
20	0.4	0.9	0.8	0.85
20	0.4	0.9	0.9	0.85
20	0.4	0.9	1	0.85
20	0.4	1	0.1	0.8
20	0.4	1	0.2	0.8
20	0.4	1	0.3	0.85
20	0.4	1	0.4	0.85
20	0.4	1	0.5	0.85
20	0.4	1	0.6	0.85
20	0.4	1	0.7	0.85
20	0.4	1	0.8	0.85
20	0.4	1	0.9	0.85
20	0.4	1	1	0.85
20	0.5	0.1	0.1	0.95
20	0.5	0.1	0.2	0.95
20	0.5	0.1	0.3	0.85
20	0.5	0.1	0.4	0.8
20	0.5	0.1	0.5	0.75
20	0.5	0.1	0.6	0.7
20	0.5	0.1	0.7	0.7
20	0.5	0.1	0.8	0.65
20	0.5	0.1	0.9	0.65
20	0.5	0.1	1	0.65
20	0.5	0.2	0.1	0.9
20	0.5	0.2	0.2	0.95
20	0.5	0.2	0.3	0.95
20	0.5	0.2	0.4	0.9
20	0.5	0.2	0.5	0.85
20	0.5	0.2	0.6	0.75
20	0.5	0.2	0.7	0.65
20	0.5	0.2	0.8	0.65
20	0.5	0.2	0.9	0.65
20	0.5	0.2	1	0.65
20	0.5	0.3	0.1	0.85
20	0.5	0.3	0.2	0.9
20	0.5	0.3	0.3	0.9
20	0.5	0.3	0.4	0.9
20	0.5	0.3	0.5	0.9
20	0.5	0.3	0.6	0.8
20	0.5	0.3	0.7	0.75
20	0.5	0.3	0.8	0.7
20	0.5	0.3	0.9	0.65
20	0.5	0.3	1	0.65
20	0.5	0.4	0.1	0.85
20	0.5	0.4	0.2	0.9
20	0.5	0.4	0.3	0.9
20	0.5	0.4	0.4	0.85
20	0.5	0.4	0.5	0.85
20	0.5	0.4	0.6	0.85
20	0.5	0.4	0.7	0.85
20	0.5	0.4	0.8	0.75
20	0.5	0.4	0.9	0.75
20	0.5	0.4	1	0.75
20	0.5	0.5	0.1	0.85
20	0.5	0.5	0.2	0.9
20	0.5	0.5	0.3	0.9
20	0.5	0.5	0.4	0.85
20	0.5	0.5	0.5	0.85
20	0.5	0.5	0.6	0.85
20	0.5	0.5	0.7	0.85
20	0.5	0.5	0.8	0.8
20	0.5	0.5	0.9	0.75
20	0.5	0.5	1	0.75
20	0.5	0.6	0.1	0.85
20	0.5	0.6	0.2	0.85
20	0.5	0.6	0.3	0.85
20	0.5	0.6	0.4	0.85
20	0.5	0.6	0.5	0.85
20	0.5	0.6	0.6	0.85
20	0.5	0.6	0.7	0.85
20	0.5	0.6	0.8	0.85
20	0.5	0.6	0.9	0.8
20	0.5	0.6	1	0.75
20	0.5	0.7	0.1	0.8
20	0.5	0.7	0.2	0.8
20	0.5	0.7	0.3	0.85
20	0.5	0.7	0.4	0.85
20	0.5	0.7	0.5	0.85
20	0.5	0.7	0.6	0.85
20	0.5	0.7	0.7	0.85
20	0.5	0.7	0.8	0.8
20	0.5	0.7	0.9	0.85
20	0.5	0.7	1	0.85
20	0.5	0.8	0.1	0.8
20	0.5	0.8	0.2	0.8
20	0.5	0.8	0.3	0.85
20	0.5	0.8	0.4	0.85
20	0.5	0.8	0.5	0.85
20	0.5	0.8	0.6	0.85
20	0.5	0.8	0.7	0.85
20	0.5	0.8	0.8	0.85
20	0.5	0.8	0.9	0.85
20	0.5	0.8	1	0.85
20	0.5	0.9	0.1	0.8
20	0.5	0.9	0.2	0.8
20	0.5	0.9	0.3	0.85
20	0.5	0.9	0.4	0.85
20	0.5	0.9	0.5	0.85
20	0.5	0.9	0.6	0.85
20	0.5	0.9	0.7	0.85
20	0.5	0.9	0.8	0.85
20	0.5	0.9	0.9	0.85
20	0.5	0.9	1	0.85
20	0.5	1	0.1	0.8
20	0.5	1	0.2	0.8
20	0.5	1	0.3	0.85
20	0.5	1	0.4	0.85
20	0.5	1	0.5	0.85
20	0.5	1	0.6	0.85
20	0.5	1	0.7	0.85
20	0.5	1	0.8	0.85
20	0.5	1	0.9	0.85
20	0.5	1	1	0.85
20	0.6	0.1	0.1	0.95
20	0.6	0.1	0.2	0.95
20	0.6	0.1	0.3	0.85
20	0.6	0.1	0.4	0.8
20	0.6	0.1	0.5	0.8
20	0.6	0.1	0.6	0.7
20	0.6	0.1	0.7	0.7
20	0.6	0.1	0.8	0.7
20	0.6	0.1	0.9	0.65
20	0.6	0.1	1	0.65
20	0.6	0.2	0.1	0.9
20	0.6	0.2	0.2	0.95
20	0.6	0.2	0.3	0.95
20	0.6	0.2	0.4	0.95
20	0.6	0.2	0.5	0.85
20	0.6	0.2	0.6	0.85
20	0.6	0.2	0.7	0.75
20	0.6	0.2	0.8	0.65
20	0.6	0.2	0.9	0.65
20	0.6	0.2	1	0.65
20	0.6	0.3	0.1	0.9
20	0.6	0.3	0.2	0.9
20	0.6	0.3	0.3	0.9
20	0.6	0.3	0.4	0.9
20	0.6	0.3	0.5	0.9
20	0.6	0.3	0.6	0.85
20	0.6	0.3	0.7	0.8
20	0.6	0.3	0.8	0.75
20	0.6	0.3	0.9	0.7
20	0.6	0.3	1	0.65
20	0.6	0.4	0.1	0.85
20	0.6	0.4	0.2	0.9
20	0.6	0.4	0.3	0.9
20	0.6	0.4	0.4	0.9
20	0.6	0.4	0.5	0.9
20	0.6	0.4	0.6	0.9
20	0.6	0.4	0.7	0.85
20	0.6	0.4	0.8	0.8
20	0.6	0.4	0.9	0.75
20	0.6	0.4	1	0.75
20	0.6	0.5	0.1	0.85
20	0.6	0.5	0.2	0.85
20	0.6	0.5	0.3	0.9
20	0.6	0.5	0.4	0.9
20	0.6	0.5	0.5	0.85
20	0.6	0.5	0.6	0.85
20	0.6	0.5	0.7	0.85
20	0.6	0.5	0.8	0.85
20	0.6	0.5	0.9	0.8
20	0.6	0.5	1	0.75
20	0.6	0.6	0.1	0.85
20	0.6	0.6	0.2	0.85
20	0.6	0.6	0.3	0.9
20	0.6	0.6	0.4	0.85
20	0.6	0.6	0.5	0.85
20	0.6	0.6	0.6	0.85
20	0.6	0.6	0.7	0.85
20	0.6	0.6	0.8	0.85
20	0.6	0.6	0.9	0.85
20	0.6	0.6	1	0.8
20	0.6	0.7	0.1	0.85
20	0.6	0.7	0.2	0.85
20	0.6	0.7	0.3	0.9
20	0.6	0.7	0.4	0.85
20	0.6	0.7	0.5	0.85
20	0.6	0.7	0.6	0.85
20	0.6	0.7	0.7	0.85
20	0.6	0.7	0.8	0.85
20	0.6	0.7	0.9	0.85
20	0.6	0.7	1	0.85
20	0.6	0.8	0.1	0.8
20	0.6	0.8	0.2	0.85
20	0.6	0.8	0.3	0.85
20	0.6	0.8	0.4	0.85
20	0.6	0.8	0.5	0.85
20	0.6	0.8	0.6	0.85
20	0.6	0.8	0.7	0.85
20	0.6	0.8	0.8	0.85
20	0.6	0.8	0.9	0.85
20	0.6	0.8	1	0.85
20	0.6	0.9	0.1	0.8
20	0.6	0.9	0.2	0.85
20	0.6	0.9	0.3	0.85
20	0.6	0.9	0.4	0.85
20	0.6	0.9	0.5	0.85
20	0.6	0.9	0.6	0.85
20	0.6	0.9	0.7	0.85
20	0.6	0.9	0.8	0.85
20	0.6	0.9	0.9	0.85
20	0.6	0.9	1	0.8
20	0.6	1	0.1	0.8
20	0.6	1	0.2	0.85
20	0.6	1	0.3	0.85
20	0.6	1	0.4	0.85
20	0.6	1	0.5	0.85
20	0.6	1	0.6	0.85
20	0.6	1	0.7	0.85
20	0.6	1	0.8	0.85
20	0.6	1	0.9	0.85
20	0.6	1	1	0.85
20	0.7	0.1	0.1	0.95
20	0.7	0.1	0.2	0.95
20	0.7	0.1	0.3	0.85
20	0.7	0.1	0.4	0.8
20	0.7	0.1	0.5	0.8
20	0.7	0.1	0.6	0.75
20	0.7	0.1	0.7	0.7
20	0.7	0.1	0.8	0.7
20	0.7	0.1	0.9	0.7
20	0.7	0.1	1	0.7
20	0.7	0.2	0.1	0.9
20	0.7	0.2	0.2	0.95
20	0.7	0.2	0.3	0.95
20	0.7	0.2	0.4	0.9
20	0.7	0.2	0.5	0.85
20	0.7	0.2	0.6	0.85
20	0.7	0.2	0.7	0.8
20	0.7	0.2	0.8	0.75
20	0.7	0.2	0.9	0.65
20	0.7	0.2	1	0.65
20	0.7	0.3	0.1	0.9
20	0.7	0.3	0.2	0.95
20	0.7	0.3	0.3	0.95
20	0.7	0.3	0.4	0.95
20	0.7	0.3	0.5	0.95
20	0.7	0.3	0.6	0.85
20	0.7	0.3	0.7	0.85
20	0.7	0.3	0.8	0.8
20	0.7	0.3	0.9	0.7
20	0.7	0.3	1	0.65
20	0.7	0.4	0.1	0.9
20	0.7	0.4	0.2	0.9
20	0.7	0.4	0.3	0.9
20	0.7	0.4	0.4	0.9
20	0.7	0.4	0.5	0.9
20	0.7	0.4	0.6	0.9
20	0.7	0.4	0.7	0.85
20	0.7	0.4	0.8	0.85
20	0.7	0.4	0.9	0.8
20	0.7	0.4	1	0.75
20	0.7	0.5	0.1	0.85
20	0.7	0.5	0.2	0.85
20	0.7	0.5	0.3	0.9
20	0.7	0.5	0.4	0.9
20	0.7	0.5	0.5	0.9
20	0.7	0.5	0.6	0.9
20	0.7	0.5	0.7	0.85
20	0.7	0.5	0.8	0.85
20	0.7	0.5	0.9	0.85
20	0.7	0.5	1	0.8
20	0.7	0.6	0.1	0.85
20	0.7	0.6	0.2	0.85
20	0.7	0.6	0.3	0.9
20	0.7	0.6	0.4	0.9
20	0.7	0.6	0.5	0.85
20	0.7	0.6	0.6	0.85
20	0.7	0.6	0.7	0.85
20	0.7	0.6	0.8	0.85
20	0.7	0.6	0.9	0.85
20	0.7	0.6	1	0.85
20	0.7	0.7	0.1	0.85
20	0.7	0.7	0.2	0.85
20	0.7	0.7	0.3	0.9
20	0.7	0.7	0.4	0.9
20	0.7	0.7	0.5	0.85
20	0.7	0.7	0.6	0.85
20	0.7	0.7	0.7	0.85
20	0.7	0.7	0.8	0.85
20	0.7	0.7	0.9	0.85
20	0.7	0.7	1	0.85
20	0.7	0.8	0.1	0.85
20	0.7	0.8	0.2	0.85
20	0.7	0.8	0.3	0.9
20	0.7	0.8	0.4	0.85
20	0.7	0.8	0.5	0.85
20	0.7	0.8	0.6	0.85
20	0.7	0.8	0.7	0.85
20	0.7	0.8	0.8	0.85
20	0.7	0.8	0.9	0.85
20	0.7	0.8	1	0.85
20	0.7	0.9	0.1	0.8
20	0.7	0.9	0.2	0.85
20	0.7	0.9	0.3	0.85
20	0.7	0.9	0.4	0.85
20	0.7	0.9	0.5	0.85
20	0.7	0.9	0.6	0.85
20	0.7	0.9	0.7	0.85
20	0.7	0.9	0.8	0.85
20	0.7	0.9	0.9	0.85
20	0.7	0.9	1	0.85
20	0.7	1	0.1	0.8
20	0.7	1	0.2	0.85
20	0.7	1	0.3	0.8
20	0.7	1	0.4	0.85
20	0.7	1	0.5	0.85
20	0.7	1	0.6	0.85
20	0.7	1	0.7	0.85
20	0.7	1	0.8	0.85
20	0.7	1	0.9	0.85
20	0.7	1	1	0.85
20	0.8	0.1	0.1	0.95
20	0.8	0.1	0.2	0.95
20	0.8	0.1	0.3	0.9
20	0.8	0.1	0.4	0.8
20	0.8	0.1	0.5	0.8
20	0.8	0.1	0.6	0.8
20	0.8	0.1	0.7	0.75
20	0.8	0.1	0.8	0.7
20	0.8	0.1	0.9	0.7
20	0.8	0.1	1	0.7
20	0.8	0.2	0.1	0.9
20	0.8	0.2	0.2	0.95
20	0.8	0.2	0.3	0.95
20	0.8	0.2	0.4	0.9
20	0.8	0.2	0.5	0.85
20	0.8	0.2	0.6	0.85
20	0.8	0.2	0.7	0.85
20	0.8	0.2	0.8	0.8
20	0.8	0.2	0.9	0.7
20	0.8	0.2	1	0.7
20	0.8	0.3	0.1	0.9
20	0.8	0.3	0.2	0.95
20	0.8	0.3	0.3	0.95
20	0.8	0.3	0.4	0.95
20	0.8	0.3	0.5	0.95
20	0.8	0.3	0.6	0.9
20	0.8	0.3	0.7	0.85
20	0.8	0.3	0.8	0.85
20	0.8	0.3	0.9	0.8
20	0.8	0.3	1	0.7
20	0.8	0.4	0.1	0.9
20	0.8	0.4	0.2	0.9
20	0.8	0.4	0.3	0.9
20	0.8	0.4	0.4	0.9
20	0.8	0.4	0.5	0.9
20	0.8	0.4	0.6	0.9
20	0.8	0.4	0.7	0.9
20	0.8	0.4	0.8	0.85
20	0.8	0.4	0.9	0.85
20	0.8	0.4	1	0.8
20	0.8	0.5	0.1	0.85
20	0.8	0.5	0.2	0.85
20	0.8	0.5	0.3	0.9
20	0.8	0.5	0.4	0.9
20	0.8	0.5	0.5	0.9
20	0.8	0.5	0.6	0.9
20	0.8	0.5	0.7	0.9
20	0.8	0.5	0.8	0.9
20	0.8	0.5	0.9	0.85
20	0.8	0.5	1	0.8
20	0.8	0.6	0.1	0.85
20	0.8	0.6	0.2	0.85
20	0.8	0.6	0.3	0.9
20	0.8	0.6	0.4	0.9
20	0.8	0.6	0.5	0.9
20	0.8	0.6	0.6	0.85
20	0.8	0.6	0.7	0.85
20	0.8	0.6	0.8	0.85
20	0.8	0.6	0.9	0.85
20	0.8	0.6	1	0.85
20	0.8	0.7	0.1	0.85
20	0.8	0.7	0.2	0.85
20	0.8	0.7	0.3	0.9
20	0.8	0.7	0.4	0.9
20	0.8	0.7	0.5	0.9
20	0.8	0.7	0.6	0.85
20	0.8	0.7	0.7	0.85
20	0.8	0.7	0.8	0.85
20	0.8	0.7	0.9	0.85
20	0.8	0.7	1	0.85
20	0.8	0.8	0.1	0.85
20	0.8	0.8	0.2	0.85
20	0.8	0.8	0.3	0.9
20	0.8	0.8	0.4	0.9
20	0.8	0.8	0.5	0.9
20	0.8	0.8	0.6	0.85
20	0.8	0.8	0.7	0.85
20	0.8	0.8	0.8	0.85
20	0.8	0.8	0.9	0.85
20	0.8	0.8	1	0.85
20	0.8	0.9	0.1	0.8
20	0.8	0.9	0.2	0.85
20	0.8	0.9	0.3	0.85
20	0.8	0.9	0.4	0.9
20	0.8	0.9	0.5	0.85
20	0.8	0.9	0.6	0.85
20	0.8	0.9	0.7	0.85
20	0.8	0.9	0.8	0.85
20	0.8	0.9	0.9	0.85
20	0.8	0.9	1	0.85
20	0.8	1	0.1	0.8
20	0.8	1	0.2	0.85
20	0.8	1	0.3	0.85
20	0.8	1	0.4	0.85
20	0.8	1	0.5	0.85
20	0.8	1	0.6	0.85
20	0.8	1	0.7	0.85
20	0.8	1	0.8	0.85
20	0.8	1	0.9	0.85
20	0.8	1	1	0.85
20	0.9	0.1	0.1	0.95
20	0.9	0.1	0.2	0.95
20	0.9	0.1	0.3	0.9
20	0.9	0.1	0.4	0.8
20	0.9	0.1	0.5	0.8
20	0.9	0.1	0.6	0.8
20	0.9	0.1	0.7	0.8
20	0.9	0.1	0.8	0.7
20	0.9	0.1	0.9	0.7
20	0.9	0.1	1	0.7
20	0.9	0.2	0.1	0.9
20	0.9	0.2	0.2	0.95
20	0.9	0.2	0.3	0.95
20	0.9	0.2	0.4	0.95
20	0.9	0.2	0.5	0.85
20	0.9	0.2	0.6	0.8
20	0.9	0.2	0.7	0.8
20	0.9	0.2	0.8	0.8
20	0.9	0.2	0.9	0.75
20	0.9	0.2	1	0.7
20	0.9	0.3	0.1	0.9
20	0.9	0.3	0.2	0.95
20	0.9	0.3	0.3	0.95
20	0.9	0.3	0.4	0.95
20	0.9	0.3	0.5	0.95
20	0.9	0.3	0.6	0.95
20	0.9	0.3	0.7	0.85
20	0.9	0.3	0.8	0.85
20	0.9	0.3	0.9	0.85
20	0.9	0.3	1	0.75
20	0.9	0.4	0.1	0.9
20	0.9	0.4	0.2	0.9
20	0.9	0.4	0.3	0.9
20	0.9	0.4	0.4	0.95
20	0.9	0.4	0.5	0.95
20	0.9	0.4	0.6	0.95
20	0.9	0.4	0.7	0.9
20	0.9	0.4	0.8	0.85
20	0.9	0.4	0.9	0.85
20	0.9	0.4	1	0.85
20	0.9	0.5	0.1	0.9
20	0.9	0.5	0.2	0.85
20	0.9	0.5	0.3	0.9
20	0.9	0.5	0.4	0.9
20	0.9	0.5	0.5	0.9
20	0.9	0.5	0.6	0.9
20	0.9	0.5	0.7	0.9
20	0.9	0.5	0.8	0.9
20	0.9	0.5	0.9	0.85
20	0.9	0.5	1	0.85
20	0.9	0.6	0.1	0.85
20	0.9	0.6	0.2	0.85
20	0.9	0.6	0.3	0.9
20	0.9	0.6	0.4	0.9
20	0.9	0.6	0.5	0.9
20	0.9	0.6	0.6	0.9
20	0.9	0.6	0.7	0.9
20	0.9	0.6	0.8	0.9
20	0.9	0.6	0.9	0.9
20	0.9	0.6	1	0.85
20	0.9	0.7	0.1	0.85
20	0.9	0.7	0.2	0.85
20	0.9	0.7	0.3	0.9
20	0.9	0.7	0.4	0.9
20	0.9	0.7	0.5	0.9
20	0.9	0.7	0.6	0.9
20	0.9	0.7	0.7	0.85
20	0.9	0.7	0.8	0.85
20	0.9	0.7	0.9	0.85
20	0.9	0.7	1	0.85
20	0.9	0.8	0.1	0.85
20	0.9	0.8	0.2	0.85
20	0.9	0.8	0.3	0.85
20	0.9	0.8	0.4	0.9
20	0.9	0.8	0.5	0.9
20	0.9	0.8	0.6	0.9
20	0.9	0.8	0.7	0.85
20	0.9	0.8	0.8	0.85
20	0.9	0.8	0.9	0.85
20	0.9	0.8	1	0.85
20	0.9	0.9	0.1	0.85
20	0.9	0.9	0.2	0.85
20	0.9	0.9	0.3	0.85
20	0.9	0.9	0.4	0.9
20	0.9	0.9	0.5	0.9
20	0.9	0.9	0.6	0.85
20	0.9	0.9	0.7	0.85
20	0.9	0.9	0.8	0.85
20	0.9	0.9	0.9	0.85
20	0.9	0.9	1	0.85
20	0.9	1	0.1	0.8
20	0.9	1	0.2	0.85
20	0.9	1	0.3	0.85
20	0.9	1	0.4	0.9
20	0.9	1	0.5	0.9
20	0.9	1	0.6	0.85
20	0.9	1	0.7	0.85
20	0.9	1	0.8	0.85
20	0.9	1	0.9	0.85
20	0.9	1	1	0.85
20	1	0.1	0.1	0.95
20	1	0.1	0.2	0.95
20	1	0.1	0.3	0.9
20	1	0.1	0.4	0.8
20	1	0.1	0.5	0.8
20	1	0.1	0.6	0.8
20	1	0.1	0.7	0.8
20	1	0.1	0.8	0.75
20	1	0.1	0.9	0.7
20	1	0.1	1	0.7
20	1	0.2	0.1	0.9
20	1	0.2	0.2	0.95
20	1	0.2	0.3	0.95
20	1	0.2	0.4	0.95
20	1	0.2	0.5	0.85
20	1	0.2	0.6	0.85
20	1	0.2	0.7	0.8
20	1	0.2	0.8	0.8
20	1	0.2	0.9	0.8
20	1	0.2	1	0.75
20	1	0.3	0.1	0.9
20	1	0.3	0.2	0.95
20	1	0.3	0.3	0.95
20	1	0.3	0.4	0.95
20	1	0.3	0.5	0.95
20	1	0.3	0.6	0.9
20	1	0.3	0.7	0.9
20	1	0.3	0.8	0.85
20	1	0.3	0.9	0.85
20	1	0.3	1	0.8
20	1	0.4	0.1	0.9
20	1	0.4	0.2	0.9
20	1	0.4	0.3	0.95
20	1	0.4	0.4	0.95
20	1	0.4	0.5	0.95
20	1	0.4	0.6	0.95
20	1	0.4	0.7	0.95
20	1	0.4	0.8	0.9
20	1	0.4	0.9	0.85
20	1	0.4	1	0.85
20	1	0.5	0.1	0.9
20	1	0.5	0.2	0.9
20	1	0.5	0.3	0.9
20	1	0.5	0.4	0.9
20	1	0.5	0.5	0.9
20	1	0.5	0.6	0.9
20	1	0.5	0.7	0.9
20	1	0.5	0.8	0.9
20	1	0.5	0.9	0.9
20	1	0.5	1	0.85
20	1	0.6	0.1	0.9
20	1	0.6	0.2	0.85
20	1	0.6	0.3	0.9
20	1	0.6	0.4	0.9
20	1	0.6	0.5	0.9
20	1	0.6	0.6	0.9
20	1	0.6	0.7	0.9
20	1	0.6	0.8	0.9
20	1	0.6	0.9	0.9
20	1	0.6	1	0.9
20	1	0.7	0.1	0.85
20	1	0.7	0.2	0.85
20	1	0.7	0.3	0.85
20	1	0.7	0.4	0.9
20	1	0.7	0.5	0.9
20	1	0.7	0.6	0.9
20	1	0.7	0.7	0.9
20	1	0.7	0.8	0.9
20	1	0.7	0.9	0.9
20	1	0.7	1	0.85
20	1	0.8	0.1	0.85
20	1	0.8	0.2	0.85
20	1	0.8	0.3	0.85
20	1	0.8	0.4	0.9
20	1	0.8	0.5	0.9
20	1	0.8	0.6	0.9
20	1	0.8	0.7	0.9
20	1	0.8	0.8	0.85
20	1	0.8	0.9	0.85
20	1	0.8	1	0.85
20	1	0.9	0.1	0.85
20	1	0.9	0.2	0.85
20	1	0.9	0.3	0.85
20	1	0.9	0.4	0.9
20	1	0.9	0.5	0.9
20	1	0.9	0.6	0.9
20	1	0.9	0.7	0.85
20	1	0.9	0.8	0.85
20	1	0.9	0.9	0.85
20	1	0.9	1	0.85
20	1	1	0.1	0.85
20	1	1	0.2	0.85
20	1	1	0.3	0.85
20	1	1	0.4	0.9
20	1	1	0.5	0.9
20	1	1	0.6	0.9
20	1	1	0.7	0.85
20	1	1	0.8	0.85
20	1	1	0.9	0.85
20	1	1	1	0.85
30	0.1	0.1	0.1	0.8
30	0.1	0.1	0.2	0.766667
30	0.1	0.1	0.3	0.733333
30	0.1	0.1	0.4	0.666667
30	0.1	0.1	0.5	0.666667
30	0.1	0.1	0.6	0.7
30	0.1	0.1	0.7	0.7
30	0.1	0.1	0.8	0.7
30	0.1	0.1	0.9	0.7
30	0.1	0.1	1	0.666667
30	0.1	0.2	0.1	0.833333
30	0.1	0.2	0.2	0.833333
30	0.1	0.2	0.3	0.8
30	0.1	0.2	0.4	0.733333
30	0.1	0.2	0.5	0.7
30	0.1	0.2	0.6	0.666667
30	0.1	0.2	0.7	0.666667
30	0.1	0.2	0.8	0.666667
30	0.1	0.2	0.9	0.7
30	0.1	0.2	1	0.7
30	0.1	0.3	0.1	0.8
30	0.1	0.3	0.2	0.833333
30	0.1	0.3	0.3	0.8
30	0.1	0.3	0.4	0.8
30	0.1	0.3	0.5	0.8
30	0.1	0.3	0.6	0.766667
30	0.1	0.3	0.7	0.7
30	0.1	0.3	0.8	0.666667
30	0.1	0.3	0.9	0.666667
30	0.1	0.3	1	0.666667
30	0.1	0.4	0.1	0.766667
30	0.1	0.4	0.2	0.866667
30	0.1	0.4	0.3	0.833333
30	0.1	0.4	0.4	0.8
30	0.1	0.4	0.5	0.8
30	0.1	0.4	0.6	0.8
30	0.1	0.4	0.7	0.766667
30	0.1	0.4	0.8	0.766667
30	0.1	0.4	0.9	0.733333
30	0.1	0.4	1	0.666667
30	0.1	0.5	0.1	0.766667
30	0.1	0.5	0.2	0.833333
30	0.1	0.5	0.3	0.866667
30	0.1	0.5	0.4	0.833333
30	0.1	0.5	0.5	0.8
30	0.1	0.5	0.6	0.8
30	0.1	0.5	0.7	0.8
30	0.1	0.5	0.8	0.8
30	0.1	0.5	0.9	0.766667
30	0.1	0.5	1	0.766667
30	0.1	0.6	0.1	0.766667
30	0.1	0.6	0.2	0.833333
30	0.1	0.6	0.3	0.866667
30	0.1	0.6	0.4	0.866667
30	0.1	0.6	0.5	0.833333
30	0.1	0.6	0.6	0.833333
30	0.1	0.6	0.7	0.8
30	0.1	0.6	0.8	0.8
30	0.1	0.6	0.9	0.8
30	0.1	0.6	1	0.8
30	0.1	0.7	0.1	0.766667
30	0.1	0.7	0.2	0.8
30	0.1	0.7	0.3	0.833333
30	0.1	0.7	0.4	0.866667
30	0.1	0.7	0.5	0.833333
30	0.1	0.7	0.6	0.833333
30	0.1	0.7	0.7	0.833333
30	0.1	0.7	0.8	0.8
30	0.1	0.7	0.9	0.8
30	0.1	0.7	1	0.8
30	0.1	0.8	0.1	0.733333
30	0.1	0.8	0.2	0.766667
30	0.1	0.8	0.3	0.833333
30	0.1	0.8	0.4	0.833333
30	0.1	0.8	0.5	0.866667
30	0.1	0.8	0.6	0.833333
30	0.1	0.8	0.7	0.833333
30	0.1	0.8	0.8	0.833333
30	0.1	0.8	0.9	0.8
30	0.1	0.8	1	0.8
30	0.1	0.9	0.1	0.733333
30	0.1	0.9	0.2	0.766667
30	0.1	0.9	0.3	0.833333
30	0.1	0.9	0.4	0.833333
30	0.1	0.9	0.5	0.866667
30	0.1	0.9	0.6	0.866667
30	0.1	0.9	0.7	0.833333
30	0.1	0.9	0.8	0.833333
30	0.1	0.9	0.9	0.833333
30	0.1	0.9	1	0.833333
30	0.1	1	0.1	0.733333
30	0.1	1	0.2	0.766667
30	0.1	1	0.3	0.8
30	0.1	1	0.4	0.833333
30	0.1	1	0.5	0.833333
30	0.1	1	0.6	0.866667
30	0.1	1	0.7	0.866667
30	0.1	1	0.8	0.833333
30	0.1	1	0.9	0.833333
30	0.1	1	1	0.833333
30	0.2	0.1	0.1	0.833333
30	0.2	0.1	0.2	0.733333
30	0.2	0.1	0.3	0.733333
30	0.2	0.1	0.4	0.733333
30	0.2	0.1	0.5	0.7
30	0.2	0.1	0.6	0.7
30	0.2	0.1	0.7	0.633333
30	0.2	0.1	0.8	0.633333
30	0.2	0.1	0.9	0.7
30	0.2	0.1	1	0.7
30	0.2	0.2	0.1	0.866667
30	0.2	0.2	0.2	0.8
30	0.2	0.2	0.3	0.733333
30	0.2	0.2	0.4	0.766667
30	0.2	0.2	0.5	0.733333
30	0.2	0.2	0.6	0.733333
30	0.2	0.2	0.7	0.7
30	0.2	0.2	0.8	0.666667
30	0.2	0.2	0.9	0.666667
30	0.2	0.2	1	0.666667
30	0.2	0.3	0.1	0.8
30	0.2	0.3	0.2	0.833333
30	0.2	0.3	0.3	0.833333
30	0.2	0.3	0.4	0.766667
30	0.2	0.3	0.5	0.8
30	0.2	0.3	0.6	0.766667
30	0.2	0.3	0.7	0.7
30	0.2	0.3	0.8	0.7
30	0.2	0.3	0.9	0.7
30	0.2	0.3	1	0.666667
30	0.2	0.4	0.1	0.8
30	0.2	0.4	0.2	0.833333
30	0.2	0.4	0.3	0.833333
30	0.2	0.4	0.4	0.833333
30	0.2	0.4	0.5	0.8
30	0.2	0.4	0.6	0.8
30	0.2	0.4	0.7	0.766667
30	0.2	0.4	0.8	0.733333
30	0.2	0.4	0.9	0.7
30	0.2	0.4	1	0.7
30	0.2	0.5	0.1	0.766667
30	0.2	0.5	0.2	0.866667
30	0.2	0.5	0.3	0.833333
30	0.2	0.5	0.4	0.8
30	0.2	0.5	0.5	0.8
30	0.2	0.5	0.6	0.8
30	0.2	0.5	0.7	0.8
30	0.2	0.5	0.8	0.8
30	0.2	0.5	0.9	0.766667
30	0.2	0.5	1	0.766667
30	0.2	0.6	0.1	0.733333
30	0.2	0.6	0.2	0.8
30	0.2	0.6	0.3	0.866667
30	0.2	0.6	0.4	0.833333
30	0.2	0.6	0.5	0.8
30	0.2	0.6	0.6	0.8
30	0.2	0.6	0.7	0.8
30	0.2	0.6	0.8	0.8
30	0.2	0.6	0.9	0.8
30	0.2	0.6	1	0.8
30	0.2	0.7	0.1	0.733333
30	0.2	0.7	0.2	0.8
30	0.2	0.7	0.3	0.833333
30	0.2	0.7	0.4	0.866667
30	0.2	0.7	0.5	0.833333
30	0.2	0.7	0.6	0.8
30	0.2	0.7	0.7	0.8
30	0.2	0.7	0.8	0.8
30	0.2	0.7	0.9	0.8
30	0.2	0.7	1	0.8
30	0.2	0.8	0.1	0.733333
30	0.2	0.8	0.2	0.766667
30	0.2	0.8	0.3	0.8
30	0.2	0.8	0.4	0.866667
30	0.2	0.8	0.5	0.833333
30	0.2	0.8	0.6	0.833333
30	0.2	0.8	0.7	0.8
30	0.2	0.8	0.8	0.8
30	0.2	0.8	0.9	0.8
30	0.2	0.8	1	0.8
30	0.2	0.9	0.1	0.733333
30	0.2	0.9	0.2	0.766667
30	0.2	0.9	0.3	0.8
30	0.2	0.9	0.4	0.866667
30	0.2	0.9	0.5	0.866667
30	0.2	0.9	0.6	0.833333
30	0.2	0.9	0.7	0.833333
30	0.2	0.9	0.8	0.8
30	0.2	0.9	0.9	0.8
30	0.2	0.9	1	0.8
30	0.2	1	0.1	0.733333
30	0.2	1	0.2	0.766667
30	0.2	1	0.3	0.8
30	0.2	1	0.4	0.833333
30	0.2	1	0.5	0.866667
30	0.2	1	0.6	0.866667
30	0.2	1	0.7	0.833333
30	0.2	1	0.8	0.833333
30	0.2	1	0.9	0.833333
30	0.2	1	1	0.8
30	0.3	0.1	0.1	0.833333
30	0.3	0.1	0.2	0.766667
30	0.3	0.1	0.3	0.733333
30	0.3	0.1	0.4	0.733333
30	0.3	0.1	0.5	0.733333
30	0.3	0.1	0.6	0.733333
30	0.3	0.1	0.7	0.733333
30	0.3	0.1	0.8	0.666667
30	0.3	0.1	0.9	0.666667
30	0.3	0.1	1	0.7
30	0.3	0.2	0.1	0.866667
30	0.3	0.2	0.2	0.8
30	0.3	0.2	0.3	0.733333
30	0.3	0.2	0.4	0.733333
30	0.3	0.2	0.5	0.733333
30	0.3	0.2	0.6	0.733333
30	0.3	0.2	0.7	0.733333
30	0.3	0.2	0.8	0.733333
30	0.3	0.2	0.9	0.733333
30	0.3	0.2	1	0.666667
30	0.3	0.3	0.1	0.8
30	0.3	0.3	0.2	0.833333
30	0.3	0.3	0.3	0.8
30	0.3	0.3	0.4	0.766667
30	0.3	0.3	0.5	0.733333
30	0.3	0.3	0.6	0.766667
30	0.3	0.3	0.7	0.733333
30	0.3	0.3	0.8	0.733333
30	0.3	0.3	0.9	0.733333
30	0.3	0.3	1	0.7
30	0.3	0.4	0.1	0.766667
30	0.3	0.4	0.2	0.833333
30	0.3	0.4	0.3	0.8
30	0.3	0.4	0.4	0.833333
30	0.3	0.4	0.5	0.8
30	0.3	0.4	0.6	0.8
30	0.3	0.4	0.7	0.8
30	0.3	0.4	0.8	0.766667
30	0.3	0.4	0.9	0.733333
30	0.3	0.4	1	0.7
30	0.3	0.5	0.1	0.766667
30	0.3	0.5	0.2	0.8
30	0.3	0.5	0.3	0.833333
30	0.3	0.5	0.4	0.833333
30	0.3	0.5	0.5	0.833333
30	0.3	0.5	0.6	0.8
30	0.3	0.5	0.7	0.8
30	0.3	0.5	0.8	0.8
30	0.3	0.5	0.9	0.766667
30	0.3	0.5	1	0.733333
30	0.3	0.6	0.1	0.733333
30	0.3	0.6	0.2	0.8
30	0.3	0.6	0.3	0.833333
30	0.3	0.6	0.4	0.833333
30	0.3	0.6	0.5	0.833333
30	0.3	0.6	0.6	0.833333
30	0.3	0.6	0.7	0.8
30	0.3	0.6	0.8	0.8
30	0.3	0.6	0.9	0.8
30	0.3	0.6	1	0.8
30	0.3	0.7	0.1	0.733333
30	0.3	0.7	0.2	0.8
30	0.3	0.7	0.3	0.866667
30	0.3	0.7	0.4	0.833333
30	0.3	0.7	0.5	0.833333
30	0.3	0.7	0.6	0.833333
30	0.3	0.7	0.7	0.8
30	0.3	0.7	0.8	0.8
30	0.3	0.7	0.9	0.8
30	0.3	0.7	1	0.8
30	0.3	0.8	0.1	0.733333
30	0.3	0.8	0.2	0.766667
30	0.3	0.8	0.3	0.833333
30	0.3	0.8	0.4	0.866667
30	0.3	0.8	0.5	0.866667
30	0.3	0.8	0.6	0.8
30	0.3	0.8	0.7	0.8
30	0.3	0.8	0.8	0.8
30	0.3	0.8	0.9	0.8
30	0.3	0.8	1	0.8
30	0.3	0.9	0.1	0.733333
30	0.3	0.9	0.2	0.766667
30	0.3	0.9	0.3	0.8
30	0.3	0.9	0.4	0.866667
30	0.3	0.9	0.5	0.866667
30	0.3	0.9	0.6	0.833333
30	0.3	0.9	0.7	0.8
30	0.3	0.9	0.8	0.8
30	0.3	0.9	0.9	0.8
30	0.3	0.9	1	0.8
30	0.3	1	0.1	0.733333
30	0.3	1	0.2	0.766667
30	0.3	1	0.3	0.8
30	0.3	1	0.4	0.833333
30	0.3	1	0.5	0.866667
30	0.3	1	0.6	0.833333
30	0.3	1	0.7	0.833333
30	0.3	1	0.8	0.8
30	0.3	1	0.9	0.8
30	0.3	1	1	0.8
30	0.4	0.1	0.1	0.833333
30	0.4	0.1	0.2	0.766667
30	0.4	0.1	0.3	0.766667
30	0.4	0.1	0.4	0.733333
30	0.4	0.1	0.5	0.733333
30	0.4	0.1	0.6	0.733333
30	0.4	0.1	0.7	0.733333
30	0.4	0.1	0.8	0.733333
30	0.4	0.1	0.9	0.733333
30	0.4	0.1	1	0.666667
30	0.4	0.2	0.1	0.866667
30	0.4	0.2	0.2	0.833333
30	0.4	0.2	0.3	0.766667
30	0.4	0.2	0.4	0.733333
30	0.4	0.2	0.5	0.733333
30	0.4	0.2	0.6	0.733333
30	0.4	0.2	0.7	0.733333
30	0.4	0.2	0.8	0.733333
30	0.4	0.2	0.9	0.7
30	0.4	0.2	1	0.7
30	0.4	0.3	0.1	0.833333
30	0.4	0.3	0.2	0.833333
30	0.4	0.3	0.3	0.8
30	0.4	0.3	0.4	0.766667
30	0.4	0.3	0.5	0.766667
30	0.4	0.3	0.6	0.733333
30	0.4	0.3	0.7	0.733333
30	0.4	0.3	0.8	0.733333
30	0.4	0.3	0.9	0.733333
30	0.4	0.3	1	0.733333
30	0.4	0.4	0.1	0.766667
30	0.4	0.4	0.2	0.866667
30	0.4	0.4	0.3	0.8
30	0.4	0.4	0.4	0.8
30	0.4	0.4	0.5	0.766667
30	0.4	0.4	0.6	0.733333
30	0.4	0.4	0.7	0.766667
30	0.4	0.4	0.8	0.766667
30	0.4	0.4	0.9	0.733333
30	0.4	0.4	1	0.733333
30	0.4	0.5	0.1	0.766667
30	0.4	0.5	0.2	0.8
30	0.4	0.5	0.3	0.8
30	0.4	0.5	0.4	0.8
30	0.4	0.5	0.5	0.833333
30	0.4	0.5	0.6	0.766667
30	0.4	0.5	0.7	0.766667
30	0.4	0.5	0.8	0.8
30	0.4	0.5	0.9	0.8
30	0.4	0.5	1	0.766667
30	0.4	0.6	0.1	0.766667
30	0.4	0.6	0.2	0.8
30	0.4	0.6	0.3	0.8
30	0.4	0.6	0.4	0.833333
30	0.4	0.6	0.5	0.833333
30	0.4	0.6	0.6	0.833333
30	0.4	0.6	0.7	0.833333
30	0.4	0.6	0.8	0.766667
30	0.4	0.6	0.9	0.8
30	0.4	0.6	1	0.8
30	0.4	0.7	0.1	0.733333
30	0.4	0.7	0.2	0.8
30	0.4	0.7	0.3	0.833333
30	0.4	0.7	0.4	0.866667
30	0.4	0.7	0.5	0.833333
30	0.4	0.7	0.6	0.833333
30	0.4	0.7	0.7	0.833333
30	0.4	0.7	0.8	0.8
30	0.4	0.7	0.9	0.833333
30	0.4	0.7	1	0.8
30	0.4	0.8	0.1	0.733333
30	0.4	0.8	0.2	0.8
30	0.4	0.8	0.3	0.8
30	0.4	0.8	0.4	0.833333
30	0.4	0.8	0.5	0.866667
30	0.4	0.8	0.6	0.833333
30	0.4	0.8	0.7	0.833333
30	0.4	0.8	0.8	0.833333
30	0.4	0.8	0.9	0.8
30	0.4	0.8	1	0.8
30	0.4	0.9	0.1	0.733333
30	0.4	0.9	0.2	0.766667
30	0.4	0.9	0.3	0.8
30	0.4	0.9	0.4	0.833333
30	0.4	0.9	0.5	0.833333
30	0.4	0.9	0.6	0.866667
30	0.4	0.9	0.7	0.833333
30	0.4	0.9	0.8	0.833333
30	0.4	0.9	0.9	0.8
30	0.4	0.9	1	0.8
30	0.4	1	0.1	0.7
30	0.4	1	0.2	0.766667
30	0.4	1	0.3	0.8
30	0.4	1	0.4	0.866667
30	0.4	1	0.5	0.833333
30	0.4	1	0.6	0.833333
30	0.4	1	0.7	0.833333
30	0.4	1	0.8	0.8
30	0.4	1	0.9	0.8
30	0.4	1	1	0.8
30	0.5	0.1	0.1	0.866667
30	0.5	0.1	0.2	0.8
30	0.5	0.1	0.3	0.766667
30	0.5	0.1	0.4	0.733333
30	0.5	0.1	0.5	0.733333
30	0.5	0.1	0.6	0.7
30	0.5	0.1	0.7	0.733333
30	0.5	0.1	0.8	0.733333
30	0.5	0.1	0.9	0.733333
30	0.5	0.1	1	0.733333
30	0.5	0.2	0.1	0.866667
30	0.5	0.2	0.2	0.833333
30	0.5	0.2	0.3	0.8
30	0.5	0.2	0.4	0.733333
30	0.5	0.2	0.5	0.733333
30	0.5	0.2	0.6	0.733333
30	0.5	0.2	0.7	0.733333
30	0.5	0.2	0.8	0.733333
30	0.5	0.2	0.9	0.733333
30	0.5	0.2	1	0.733333
30	0.5	0.3	0.1	0.833333
30	0.5	0.3	0.2	0.833333
30	0.5	0.3	0.3	0.8
30	0.5	0.3	0.4	0.766667
30	0.5	0.3	0.5	0.733333
30	0.5	0.3	0.6	0.733333
30	0.5	0.3	0.7	0.733333
30	0.5	0.3	0.8	0.733333
30	0.5	0.3	0.9	0.733333
30	0.5	0.3	1	0.733333
30	0.5	0.4	0.1	0.8
30	0.5	0.4	0.2	0.833333
30	0.5	0.4	0.3	0.8
30	0.5	0.4	0.4	0.8
30	0.5	0.4	0.5	0.766667
30	0.5	0.4	0.6	0.733333
30	0.5	0.4	0.7	0.733333
30	0.5	0.4	0.8	0.733333
30	0.5	0.4	0.9	0.733333
30	0.5	0.4	1	0.733333
30	0.5	0.5	0.1	0.766667
30	0.5	0.5	0.2	0.833333
30	0.5	0.5	0.3	0.833333
30	0.5	0.5	0.4	0.8
30	0.5	0.5	0.5	0.8
30	0.5	0.5	0.6	0.8
30	0.5	0.5	0.7	0.766667
30	0.5	0.5	0.8	0.733333
30	0.5	0.5	0.9	0.766667
30	0.5	0.5	1	0.766667
30	0.5	0.6	0.1	0.766667
30	0.5	0.6	0.2	0.833333
30	0.5	0.6	0.3	0.833333
30	0.5	0.6	0.4	0.8
30	0.5	0.6	0.5	0.8
30	0.5	0.6	0.6	0.833333
30	0.5	0.6	0.7	0.766667
30	0.5	0.6	0.8	0.766667
30	0.5	0.6	0.9	0.766667
30	0.5	0.6	1	0.8
30	0.5	0.7	0.1	0.766667
30	0.5	0.7	0.2	0.8
30	0.5	0.7	0.3	0.8
30	0.5	0.7	0.4	0.8
30	0.5	0.7	0.5	0.833333
30	0.5	0.7	0.6	0.833333
30	0.5	0.7	0.7	0.833333
30	0.5	0.7	0.8	0.833333
30	0.5	0.7	0.9	0.766667
30	0.5	0.7	1	0.8
30	0.5	0.8	0.1	0.766667
30	0.5	0.8	0.2	0.766667
30	0.5	0.8	0.3	0.8
30	0.5	0.8	0.4	0.8
30	0.5	0.8	0.5	0.833333
30	0.5	0.8	0.6	0.833333
30	0.5	0.8	0.7	0.833333
30	0.5	0.8	0.8	0.833333
30	0.5	0.8	0.9	0.833333
30	0.5	0.8	1	0.8
30	0.5	0.9	0.1	0.733333
30	0.5	0.9	0.2	0.766667
30	0.5	0.9	0.3	0.8
30	0.5	0.9	0.4	0.8
30	0.5	0.9	0.5	0.866667
30	0.5	0.9	0.6	0.833333
30	0.5	0.9	0.7	0.833333
30	0.5	0.9	0.8	0.833333
30	0.5	0.9	0.9	0.833333
30	0.5	0.9	1	0.833333
30	0.5	1	0.1	0.733333
30	0.5	1	0.2	0.766667
30	0.5	1	0.3	0.8
30	0.5	1	0.4	0.833333
30	0.5	1	0.5	0.833333
30	0.5	1	0.6	0.866667
30	0.5	1	0.7	0.833333
30	0.5	1	0.8	0.833333
30	0.5	1	0.9	0.833333
30	0.5	1	1	0.833333
30	0.6	0.1	0.1	0.866667
30	0.6	0.1	0.2	0.8
30	0.6	0.1	0.3	0.766667
30	0.6	0.1	0.4	0.766667
30	0.6	0.1	0.5	0.733333
30	0.6	0.1	0.6	0.733333
30	0.6	0.1	0.7	0.733333
30	0.6	0.1	0.8	0.733333
30	0.6	0.1	0.9	0.733333
30	0.6	0.1	1	0.733333
30	0.6	0.2	0.1	0.866667
30	0.6	0.2	0.2	0.833333
30	0.6	0.2	0.3	0.8
30	0.6	0.2	0.4	0.766667
30	0.6	0.2	0.5	0.733333
30	0.6	0.2	0.6	0.733333
30	0.6	0.2	0.7	0.733333
30	0.6	0.2	0.8	0.733333
30	0.6	0.2	0.9	0.733333
30	0.6	0.2	1	0.733333
30	0.6	0.3	0.1	0.833333
30	0.6	0.3	0.2	0.866667
30	0.6	0.3	0.3	0.833333
30	0.6	0.3	0.4	0.8
30	0.6	0.3	0.5	0.733333
30	0.6	0.3	0.6	0.733333
30	0.6	0.3	0.7	0.733333
30	0.6	0.3	0.8	0.733333
30	0.6	0.3	0.9	0.733333
30	0.6	0.3	1	0.733333
30	0.6	0.4	0.1	0.8
30	0.6	0.4	0.2	0.866667
30	0.6	0.4	0.3	0.833333
30	0.6	0.4	0.4	0.8
30	0.6	0.4	0.5	0.766667
30	0.6	0.4	0.6	0.733333
30	0.6	0.4	0.7	0.733333
30	0.6	0.4	0.8	0.733333
30	0.6	0.4	0.9	0.733333
30	0.6	0.4	1	0.733333
30	0.6	0.5	0.1	0.8
30	0.6	0.5	0.2	0.833333
30	0.6	0.5	0.3	0.866667
30	0.6	0.5	0.4	0.8
30	0.6	0.5	0.5	0.8
30	0.6	0.5	0.6	0.766667
30	0.6	0.5	0.7	0.733333
30	0.6	0.5	0.8	0.766667
30	0.6	0.5	0.9	0.733333
30	0.6	0.5	1	0.733333
30	0.6	0.6	0.1	0.8
30	0.6	0.6	0.2	0.8
30	0.6	0.6	0.3	0.866667
30	0.6	0.6	0.4	0.833333
30	0.6	0.6	0.5	0.8
30	0.6	0.6	0.6	0.8
30	0.6	0.6	0.7	0.8
30	0.6	0.6	0.8	0.766667
30	0.6	0.6	0.9	0.733333
30	0.6	0.6	1	0.733333
30	0.6	0.7	0.1	0.766667
30	0.6	0.7	0.2	0.8
30	0.6	0.7	0.3	0.8
30	0.6	0.7	0.4	0.833333
30	0.6	0.7	0.5	0.833333
30	0.6	0.7	0.6	0.8
30	0.6	0.7	0.7	0.8
30	0.6	0.7	0.8	0.8
30	0.6	0.7	0.9	0.766667
30	0.6	0.7	1	0.733333
30	0.6	0.8	0.1	0.766667
30	0.6	0.8	0.2	0.766667
30	0.6	0.8	0.3	0.8
30	0.6	0.8	0.4	0.833333
30	0.6	0.8	0.5	0.8
30	0.6	0.8	0.6	0.8
30	0.6	0.8	0.7	0.833333
30	0.6	0.8	0.8	0.833333
30	0.6	0.8	0.9	0.8
30	0.6	0.8	1	0.8
30	0.6	0.9	0.1	0.766667
30	0.6	0.9	0.2	0.8
30	0.6	0.9	0.3	0.8
30	0.6	0.9	0.4	0.8
30	0.6	0.9	0.5	0.833333
30	0.6	0.9	0.6	0.833333
30	0.6	0.9	0.7	0.833333
30	0.6	0.9	0.8	0.833333
30	0.6	0.9	0.9	0.833333
30	0.6	0.9	1	0.833333
30	0.6	1	0.1	0.733333
30	0.6	1	0.2	0.766667
30	0.6	1	0.3	0.833333
30	0.6	1	0.4	0.8
30	0.6	1	0.5	0.8
30	0.6	1	0.6	0.833333
30	0.6	1	0.7	0.833333
30	0.6	1	0.8	0.833333
30	0.6	1	0.9	0.833333
30	0.6	1	1	0.833333
30	0.7	0.1	0.1	0.833333
30	0.7	0.1	0.2	0.833333
30	0.7	0.1	0.3	0.8
30	0.7	0.1	0.4	0.8
30	0.7	0.1	0.5	0.766667
30	0.7	0.1	0.6	0.733333
30	0.7	0.1	0.7	0.733333
30	0.7	0.1	0.8	0.7
30	0.7	0.1	0.9	0.733333
30	0.7	0.1	1	0.733333
30	0.7	0.2	0.1	0.866667
30	0.7	0.2	0.2	0.833333
30	0.7	0.2	0.3	0.8
30	0.7	0.2	0.4	0.766667
30	0.7	0.2	0.5	0.766667
30	0.7	0.2	0.6	0.733333
30	0.7	0.2	0.7	0.733333
30	0.7	0.2	0.8	0.733333
30	0.7	0.2	0.9	0.733333
30	0.7	0.2	1	0.733333
30	0.7	0.3	0.1	0.866667
30	0.7	0.3	0.2	0.866667
30	0.7	0.3	0.3	0.833333
30	0.7	0.3	0.4	0.8
30	0.7	0.3	0.5	0.733333
30	0.7	0.3	0.6	0.733333
30	0.7	0.3	0.7	0.733333
30	0.7	0.3	0.8	0.733333
30	0.7	0.3	0.9	0.733333
30	0.7	0.3	1	0.733333
30	0.7	0.4	0.1	0.8
30	0.7	0.4	0.2	0.866667
30	0.7	0.4	0.3	0.833333
30	0.7	0.4	0.4	0.8
30	0.7	0.4	0.5	0.8
30	0.7	0.4	0.6	0.766667
30	0.7	0.4	0.7	0.733333
30	0.7	0.4	0.8	0.733333
30	0.7	0.4	0.9	0.733333
30	0.7	0.4	1	0.733333
30	0.7	0.5	0.1	0.8
30	0.7	0.5	0.2	0.833333
30	0.7	0.5	0.3	0.866667
30	0.7	0.5	0.4	0.8
30	0.7	0.5	0.5	0.8
30	0.7	0.5	0.6	0.766667
30	0.7	0.5	0.7	0.733333
30	0.7	0.5	0.8	0.733333
30	0.7	0.5	0.9	0.733333
30	0.7	0.5	1	0.733333
30	0.7	0.6	0.1	0.8
30	0.7	0.6	0.2	0.8
30	0.7	0.6	0.3	0.833333
30	0.7	0.6	0.4	0.833333
30	0.7	0.6	0.5	0.8
30	0.7	0.6	0.6	0.8
30	0.7	0.6	0.7	0.766667
30	0.7	0.6	0.8	0.733333
30	0.7	0.6	0.9	0.766667
30	0.7	0.6	1	0.733333
30	0.7	0.7	0.1	0.8
30	0.7	0.7	0.2	0.8
30	0.7	0.7	0.3	0.833333
30	0.7	0.7	0.4	0.833333
30	0.7	0.7	0.5	0.833333
30	0.7	0.7	0.6	0.8
30	0.7	0.7	0.7	0.8
30	0.7	0.7	0.8	0.8
30	0.7	0.7	0.9	0.766667
30	0.7	0.7	1	0.766667
30	0.7	0.8	0.1	0.766667
30	0.7	0.8	0.2	0.766667
30	0.7	0.8	0.3	0.8
30	0.7	0.8	0.4	0.833333
30	0.7	0.8	0.5	0.833333
30	0.7	0.8	0.6	0.8
30	0.7	0.8	0.7	0.8
30	0.7	0.8	0.8	0.8
30	0.7	0.8	0.9	0.8
30	0.7	0.8	1	0.766667
30	0.7	0.9	0.1	0.766667
30	0.7	0.9	0.2	0.766667
30	0.7	0.9	0.3	0.833333
30	0.7	0.9	0.4	0.8
30	0.7	0.9	0.5	0.833333
30	0.7	0.9	0.6	0.8
30	0.7	0.9	0.7	0.8
30	0.7	0.9	0.8	0.833333
30	0.7	0.9	0.9	0.833333
30	0.7	0.9	1	0.8
30	0.7	1	0.1	0.766667
30	0.7	1	0.2	0.766667
30	0.7	1	0.3	0.8
30	0.7	1	0.4	0.8
30	0.7	1	0.5	0.8
30	0.7	1	0.6	0.8
30	0.7	1	0.7	0.833333
30	0.7	1	0.8	0.833333
30	0.7	1	0.9	0.833333
30	0.7	1	1	0.833333
30	0.8	0.1	0.1	0.833333
30	0.8	0.1	0.2	0.833333
30	0.8	0.1	0.3	0.8
30	0.8	0.1	0.4	0.8
30	0.8	0.1	0.5	0.766667
30	0.8	0.1	0.6	0.766667
30	0.8	0.1	0.7	0.733333
30	0.8	0.1	0.8	0.733333
30	0.8	0.1	0.9	0.7
30	0.8	0.1	1	0.733333
30	0.8	0.2	0.1	0.866667
30	0.8	0.2	0.2	0.833333
30	0.8	0.2	0.3	0.833333
30	0.8	0.2	0.4	0.766667
30	0.8	0.2	0.5	0.766667
30	0.8	0.2	0.6	0.766667
30	0.8	0.2	0.7	0.733333
30	0.8	0.2	0.8	0.733333
30	0.8	0.2	0.9	0.733333
30	0.8	0.2	1	0.733333
30	0.8	0.3	0.1	0.866667
30	0.8	0.3	0.2	0.866667
30	0.8	0.3	0.3	0.833333
30	0.8	0.3	0.4	0.8
30	0.8	0.3	0.5	0.766667
30	0.8	0.3	0.6	0.733333
30	0.8	0.3	0.7	0.733333
30	0.8	0.3	0.8	0.733333
30	0.8	0.3	0.9	0.733333
30	0.8	0.3	1	0.733333
30	0.8	0.4	0.1	0.8
30	0.8	0.4	0.2	0.866667
30	0.8	0.4	0.3	0.833333
30	0.8	0.4	0.4	0.833333
30	0.8	0.4	0.5	0.8
30	0.8	0.4	0.6	0.766667
30	0.8	0.4	0.7	0.733333
30	0.8	0.4	0.8	0.733333
30	0.8	0.4	0.9	0.733333
30	0.8	0.4	1	0.733333
30	0.8	0.5	0.1	0.8
30	0.8	0.5	0.2	0.833333
30	0.8	0.5	0.3	0.866667
30	0.8	0.5	0.4	0.833333
30	0.8	0.5	0.5	0.8
30	0.8	0.5	0.6	0.8
30	0.8	0.5	0.7	0.766667
30	0.8	0.5	0.8	0.733333
30	0.8	0.5	0.9	0.733333
30	0.8	0.5	1	0.733333
30	0.8	0.6	0.1	0.8
30	0.8	0.6	0.2	0.833333
30	0.8	0.6	0.3	0.866667
30	0.8	0.6	0.4	0.833333
30	0.8	0.6	0.5	0.8
30	0.8	0.6	0.6	0.8
30	0.8	0.6	0.7	0.766667
30	0.8	0.6	0.8	0.766667
30	0.8	0.6	0.9	0.733333
30	0.8	0.6	1	0.766667
30	0.8	0.7	0.1	0.8
30	0.8	0.7	0.2	0.766667
30	0.8	0.7	0.3	0.833333
30	0.8	0.7	0.4	0.833333
30	0.8	0.7	0.5	0.8
30	0.8	0.7	0.6	0.8
30	0.8	0.7	0.7	0.8
30	0.8	0.7	0.8	0.766667
30	0.8	0.7	0.9	0.766667
30	0.8	0.7	1	0.766667
30	0.8	0.8	0.1	0.8
30	0.8	0.8	0.2	0.766667
30	0.8	0.8	0.3	0.833333
30	0.8	0.8	0.4	0.866667
30	0.8	0.8	0.5	0.833333
30	0.8	0.8	0.6	0.8
30	0.8	0.8	0.7	0.8
30	0.8	0.8	0.8	0.8
30	0.8	0.8	0.9	0.8
30	0.8	0.8	1	0.766667
30	0.8	0.9	0.1	0.8
30	0.8	0.9	0.2	0.766667
30	0.8	0.9	0.3	0.8
30	0.8	0.9	0.4	0.833333
30	0.8	0.9	0.5	0.833333
30	0.8	0.9	0.6	0.833333
30	0.8	0.9	0.7	0.8
30	0.8	0.9	0.8	0.8
30	0.8	0.9	0.9	0.8
30	0.8	0.9	1	0.8
30	0.8	1	0.1	0.766667
30	0.8	1	0.2	0.766667
30	0.8	1	0.3	0.8
30	0.8	1	0.4	0.8
30	0.8	1	0.5	0.833333
30	0.8	1	0.6	0.8
30	0.8	1	0.7	0.8
30	0.8	1	0.8	0.8
30	0.8	1	0.9	0.833333
30	0.8	1	1	0.833333
30	0.9	0.1	0.1	0.833333
30	0.9	0.1	0.2	0.833333
30	0.9	0.1	0.3	0.8
30	0.9	0.1	0.4	0.8
30	0.9	0.1	0.5	0.8
30	0.9	0.1	0.6	0.766667
30	0.9	0.1	0.7	0.766667
30	0.9	0.1	0.8	0.733333
30	0.9	0.1	0.9	0.733333
30	0.9	0.1	1	0.7
30	0.9	0.2	0.1	0.866667
30	0.9	0.2	0.2	0.833333
30	0.9	0.2	0.3	0.8
30	0.9	0.2	0.4	0.766667
30	0.9	0.2	0.5	0.766667
30	0.9	0.2	0.6	0.766667
30	0.9	0.2	0.7	0.766667
30	0.9	0.2	0.8	0.733333
30	0.9	0.2	0.9	0.733333
30	0.9	0.2	1	0.733333
30	0.9	0.3	0.1	0.833333
30	0.9	0.3	0.2	0.866667
30	0.9	0.3	0.3	0.833333
30	0.9	0.3	0.4	0.833333
30	0.9	0.3	0.5	0.8
30	0.9	0.3	0.6	0.766667
30	0.9	0.3	0.7	0.733333
30	0.9	0.3	0.8	0.733333
30	0.9	0.3	0.9	0.733333
30	0.9	0.3	1	0.733333
30	0.9	0.4	0.1	0.8
30	0.9	0.4	0.2	0.866667
30	0.9	0.4	0.3	0.866667
30	0.9	0.4	0.4	0.833333
30	0.9	0.4	0.5	0.8
30	0.9	0.4	0.6	0.766667
30	0.9	0.4	0.7	0.733333
30	0.9	0.4	0.8	0.733333
30	0.9	0.4	0.9	0.733333
30	0.9	0.4	1	0.733333
30	0.9	0.5	0.1	0.8
30	0.9	0.5	0.2	0.866667
30	0.9	0.5	0.3	0.866667
30	0.9	0.5	0.4	0.833333
30	0.9	0.5	0.5	0.8
30	0.9	0.5	0.6	0.8
30	0.9	0.5	0.7	0.766667
30	0.9	0.5	0.8	0.733333
30	0.9	0.5	0.9	0.733333
30	0.9	0.5	1	0.733333
30	0.9	0.6	0.1	0.8
30	0.9	0.6	0.2	0.833333
30	0.9	0.6	0.3	0.866667
30	0.9	0.6	0.4	0.833333
30	0.9	0.6	0.5	0.8
30	0.9	0.6	0.6	0.8
30	0.9	0.6	0.7	0.8
30	0.9	0.6	0.8	0.766667
30	0.9	0.6	0.9	0.733333
30	0.9	0.6	1	0.733333
30	0.9	0.7	0.1	0.8
30	0.9	0.7	0.2	0.8
30	0.9	0.7	0.3	0.833333
30	0.9	0.7	0.4	0.866667
30	0.9	0.7	0.5	0.8
30	0.9	0.7	0.6	0.8
30	0.9	0.7	0.7	0.8
30	0.9	0.7	0.8	0.766667
30	0.9	0.7	0.9	0.766667
30	0.9	0.7	1	0.733333
30	0.9	0.8	0.1	0.8
30	0.9	0.8	0.2	0.8
30	0.9	0.8	0.3	0.833333
30	0.9	0.8	0.4	0.866667
30	0.9	0.8	0.5	0.833333
30	0.9	0.8	0.6	0.8
30	0.9	0.8	0.7	0.8
30	0.9	0.8	0.8	0.8
30	0.9	0.8	0.9	0.766667
30	0.9	0.8	1	0.766667
30	0.9	0.9	0.1	0.8
30	0.9	0.9	0.2	0.766667
30	0.9	0.9	0.3	0.8
30	0.9	0.9	0.4	0.833333
30	0.9	0.9	0.5	0.833333
30	0.9	0.9	0.6	0.833333
30	0.9	0.9	0.7	0.8
30	0.9	0.9	0.8	0.8
30	0.9	0.9	0.9	0.8
30	0.9	0.9	1	0.8
30	0.9	1	0.1	0.8
30	0.9	1	0.2	0.766667
30	0.9	1	0.3	0.8
30	0.9	1	0.4	0.833333
30	0.9	1	0.5	0.833333
30	0.9	1	0.6	0.833333
30	0.9	1	0.7	0.833333
30	0.9	1	0.8	0.8
30	0.9	1	0.9	0.8
30	0.9	1	1	0.8
30	1	0.1	0.1	0.833333
30	1	0.1	0.2	0.833333
30	1	0.1	0.3	0.833333
30	1	0.1	0.4	0.8
30	1	0.1	0.5	0.8
30	1	0.1	0.6	0.8
30	1	0.1	0.7	0.766667
30	1	0.1	0.8	0.766667
30	1	0.1	0.9	0.733333
30	1	0.1	1	0.733333
30	1	0.2	0.1	0.833333
30	1	0.2	0.2	0.866667
30	1	0.2	0.3	0.8
30	1	0.2	0.4	0.8
30	1	0.2	0.5	0.766667
30	1	0.2	0.6	0.766667
30	1	0.2	0.7	0.766667
30	1	0.2	0.8	0.733333
30	1	0.2	0.9	0.733333
30	1	0.2	1	0.733333
30	1	0.3	0.1	0.833333
30	1	0.3	0.2	0.866667
30	1	0.3	0.3	0.866667
30	1	0.3	0.4	0.833333
30	1	0.3	0.5	0.8
30	1	0.3	0.6	0.766667
30	1	0.3	0.7	0.766667
30	1	0.3	0.8	0.733333
30	1	0.3	0.9	0.733333
30	1	0.3	1	0.733333
30	1	0.4	0.1	0.833333
30	1	0.4	0.2	0.866667
30	1	0.4	0.3	0.866667
30	1	0.4	0.4	0.833333
30	1	0.4	0.5	0.8
30	1	0.4	0.6	0.8
30	1	0.4	0.7	0.733333
30	1	0.4	0.8	0.733333
30	1	0.4	0.9	0.733333
30	1	0.4	1	0.733333
30	1	0.5	0.1	0.8
30	1	0.5	0.2	0.866667
30	1	0.5	0.3	0.866667
30	1	0.5	0.4	0.833333
30	1	0.5	0.5	0.833333
30	1	0.5	0.6	0.8
30	1	0.5	0.7	0.766667
30	1	0.5	0.8	0.733333
30	1	0.5	0.9	0.733333
30	1	0.5	1	0.733333
30	1	0.6	0.1	0.8
30	1	0.6	0.2	0.833333
30	1	0.6	0.3	0.866667
30	1	0.6	0.4	0.833333
30	1	0.6	0.5	0.833333
30	1	0.6	0.6	0.8
30	1	0.6	0.7	0.8
30	1	0.6	0.8	0.766667
30	1	0.6	0.9	0.733333
30	1	0.6	1	0.733333
30	1	0.7	0.1	0.8
30	1	0.7	0.2	0.8
30	1	0.7	0.3	0.833333
30	1	0.7	0.4	0.833333
30	1	0.7	0.5	0.833333
30	1	0.7	0.6	0.8
30	1	0.7	0.7	0.8
30	1	0.7	0.8	0.766667
30	1	0.7	0.9	0.766667
30	1	0.7	1	0.733333
30	1	0.8	0.1	0.8
30	1	0.8	0.2	0.8
30	1	0.8	0.3	0.833333
30	1	0.8	0.4	0.833333
30	1	0.8	0.5	0.833333
30	1	0.8	0.6	0.8
30	1	0.8	0.7	0.8
30	1	0.8	0.8	0.8
30	1	0.8	0.9	0.766667
30	1	0.8	1	0.766667
30	1	0.9	0.1	0.8
30	1	0.9	0.2	0.8
30	1	0.9	0.3	0.8
30	1	0.9	0.4	0.833333
30	1	0.9	0.5	0.833333
30	1	0.9	0.6	0.833333
30	1	0.9	0.7	0.8
30	1	0.9	0.8	0.8
30	1	0.9	0.9	0.8
30	1	0.9	1	0.766667
30	1	1	0.1	0.8
30	1	1	0.2	0.766667
30	1	1	0.3	0.8
30	1	1	0.4	0.833333
30	1	1	0.5	0.866667
30	1	1	0.6	0.833333
30	1	1	0.7	0.833333
30	1	1	0.8	0.8
30	1	1	0.9	0.8
[truncated: 2,001 more rows]

## Sheet: PRCA
#of miRNAs	W1	W2	W3	Cumulative Ratio
20	0.1	0.1	0.1	0.85
20	0.1	0.1	0.2	0.8				Summary
20	0.1	0.1	0.3	0.8				#of miRNAs	Same Weight	Average	Max	Min	*Our Approach (order statistic)
20	0.1	0.1	0.4	0.8				20	0.85	0.81975	0.95	0	0.8
20	0.1	0.1	0.5	0.75				30	0.833333	0.790133	0.866667	0	0.8
20	0.1	0.1	0.6	0.75				50	0.76	0.72994	0.8	0.06	0.76
20	0.1	0.1	0.7	0.75				100	0.6	0.59294	0.64	0.21	0.63
20	0.1	0.1	0.8	0.75
20	0.1	0.1	0.9	0.7
20	0.1	0.1	1	0.7
20	0.1	0.2	0.1	0.85
20	0.1	0.2	0.2	0.85
20	0.1	0.2	0.3	0.85
20	0.1	0.2	0.4	0.85
20	0.1	0.2	0.5	0.8
20	0.1	0.2	0.6	0.8
20	0.1	0.2	0.7	0.8
20	0.1	0.2	0.8	0.8
20	0.1	0.2	0.9	0.8
20	0.1	0.2	1	0.8
20	0.1	0.3	0.1	0.85
20	0.1	0.3	0.2	0.85
20	0.1	0.3	0.3	0.85
20	0.1	0.3	0.4	0.85
20	0.1	0.3	0.5	0.85
20	0.1	0.3	0.6	0.85
20	0.1	0.3	0.7	0.8
20	0.1	0.3	0.8	0.8
20	0.1	0.3	0.9	0.8
20	0.1	0.3	1	0.8
20	0.1	0.4	0.1	0.9
20	0.1	0.4	0.2	0.85
20	0.1	0.4	0.3	0.75
20	0.1	0.4	0.4	0.8
20	0.1	0.4	0.5	0.8
20	0.1	0.4	0.6	0.75
20	0.1	0.4	0.7	0.75
20	0.1	0.4	0.8	0.75
20	0.1	0.4	0.9	0.75
20	0.1	0.4	1	0.75
20	0.1	0.5	0.1	0.75
20	0.1	0.5	0.2	0.75
20	0.1	0.5	0.3	0.75
20	0.1	0.5	0.4	0.75
20	0.1	0.5	0.5	0.8
20	0.1	0.5	0.6	0.8
20	0.1	0.5	0.7	0.75
20	0.1	0.5	0.8	0.75
20	0.1	0.5	0.9	0.75
20	0.1	0.5	1	0.75
20	0.1	0.6	0.1	0.5
20	0.1	0.6	0.2	0.65
20	0.1	0.6	0.3	0.75
20	0.1	0.6	0.4	0.75
20	0.1	0.6	0.5	0.8
20	0.1	0.6	0.6	0.8
20	0.1	0.6	0.7	0.8
20	0.1	0.6	0.8	0.8
20	0.1	0.6	0.9	0.75
20	0.1	0.6	1	0.75
20	0.1	0.7	0.1	0.1
20	0.1	0.7	0.2	0.6
20	0.1	0.7	0.3	0.7
20	0.1	0.7	0.4	0.65
20	0.1	0.7	0.5	0.75
20	0.1	0.7	0.6	0.75
20	0.1	0.7	0.7	0.75
20	0.1	0.7	0.8	0.75
20	0.1	0.7	0.9	0.75
20	0.1	0.7	1	0.75
20	0.1	0.8	0.1	0
20	0.1	0.8	0.2	0.4
20	0.1	0.8	0.3	0.7
20	0.1	0.8	0.4	0.65
20	0.1	0.8	0.5	0.65
20	0.1	0.8	0.6	0.65
20	0.1	0.8	0.7	0.75
20	0.1	0.8	0.8	0.75
20	0.1	0.8	0.9	0.75
20	0.1	0.8	1	0.75
20	0.1	0.9	0.1	0
20	0.1	0.9	0.2	0.15
20	0.1	0.9	0.3	0.5
20	0.1	0.9	0.4	0.65
20	0.1	0.9	0.5	0.65
20	0.1	0.9	0.6	0.6
20	0.1	0.9	0.7	0.65
20	0.1	0.9	0.8	0.7
20	0.1	0.9	0.9	0.7
20	0.1	0.9	1	0.7
20	0.1	1	0.1	0
20	0.1	1	0.2	0
20	0.1	1	0.3	0.4
20	0.1	1	0.4	0.55
20	0.1	1	0.5	0.65
20	0.1	1	0.6	0.65
20	0.1	1	0.7	0.65
20	0.1	1	0.8	0.6
20	0.1	1	0.9	0.6
20	0.1	1	1	0.7
20	0.2	0.1	0.1	0.85
20	0.2	0.1	0.2	0.85
20	0.2	0.1	0.3	0.8
20	0.2	0.1	0.4	0.8
20	0.2	0.1	0.5	0.8
20	0.2	0.1	0.6	0.7
20	0.2	0.1	0.7	0.7
20	0.2	0.1	0.8	0.7
20	0.2	0.1	0.9	0.7
20	0.2	0.1	1	0.7
20	0.2	0.2	0.1	0.85
20	0.2	0.2	0.2	0.85
20	0.2	0.2	0.3	0.85
20	0.2	0.2	0.4	0.8
20	0.2	0.2	0.5	0.8
20	0.2	0.2	0.6	0.8
20	0.2	0.2	0.7	0.8
20	0.2	0.2	0.8	0.8
20	0.2	0.2	0.9	0.75
20	0.2	0.2	1	0.75
20	0.2	0.3	0.1	0.85
20	0.2	0.3	0.2	0.85
20	0.2	0.3	0.3	0.85
20	0.2	0.3	0.4	0.8
20	0.2	0.3	0.5	0.85
20	0.2	0.3	0.6	0.85
20	0.2	0.3	0.7	0.8
20	0.2	0.3	0.8	0.8
20	0.2	0.3	0.9	0.8
20	0.2	0.3	1	0.8
20	0.2	0.4	0.1	0.8
20	0.2	0.4	0.2	0.85
20	0.2	0.4	0.3	0.85
20	0.2	0.4	0.4	0.85
20	0.2	0.4	0.5	0.8
20	0.2	0.4	0.6	0.85
20	0.2	0.4	0.7	0.85
20	0.2	0.4	0.8	0.85
20	0.2	0.4	0.9	0.8
20	0.2	0.4	1	0.8
20	0.2	0.5	0.1	0.85
20	0.2	0.5	0.2	0.8
20	0.2	0.5	0.3	0.85
20	0.2	0.5	0.4	0.85
20	0.2	0.5	0.5	0.85
20	0.2	0.5	0.6	0.8
20	0.2	0.5	0.7	0.85
20	0.2	0.5	0.8	0.85
20	0.2	0.5	0.9	0.85
20	0.2	0.5	1	0.85
20	0.2	0.6	0.1	0.9
20	0.2	0.6	0.2	0.85
20	0.2	0.6	0.3	0.85
20	0.2	0.6	0.4	0.85
20	0.2	0.6	0.5	0.85
20	0.2	0.6	0.6	0.85
20	0.2	0.6	0.7	0.85
20	0.2	0.6	0.8	0.85
20	0.2	0.6	0.9	0.85
20	0.2	0.6	1	0.85
20	0.2	0.7	0.1	0.9
20	0.2	0.7	0.2	0.9
20	0.2	0.7	0.3	0.8
20	0.2	0.7	0.4	0.85
20	0.2	0.7	0.5	0.85
20	0.2	0.7	0.6	0.85
20	0.2	0.7	0.7	0.85
20	0.2	0.7	0.8	0.85
20	0.2	0.7	0.9	0.85
20	0.2	0.7	1	0.85
20	0.2	0.8	0.1	0.9
20	0.2	0.8	0.2	0.9
20	0.2	0.8	0.3	0.8
20	0.2	0.8	0.4	0.85
20	0.2	0.8	0.5	0.85
20	0.2	0.8	0.6	0.75
20	0.2	0.8	0.7	0.75
20	0.2	0.8	0.8	0.8
20	0.2	0.8	0.9	0.8
20	0.2	0.8	1	0.8
20	0.2	0.9	0.1	0.85
20	0.2	0.9	0.2	0.8
20	0.2	0.9	0.3	0.8
20	0.2	0.9	0.4	0.7
20	0.2	0.9	0.5	0.75
20	0.2	0.9	0.6	0.75
20	0.2	0.9	0.7	0.75
20	0.2	0.9	0.8	0.75
20	0.2	0.9	0.9	0.8
20	0.2	0.9	1	0.8
20	0.2	1	0.1	0.55
20	0.2	1	0.2	0.75
20	0.2	1	0.3	0.75
20	0.2	1	0.4	0.75
20	0.2	1	0.5	0.75
20	0.2	1	0.6	0.75
20	0.2	1	0.7	0.75
20	0.2	1	0.8	0.75
20	0.2	1	0.9	0.8
20	0.2	1	1	0.8
20	0.3	0.1	0.1	0.85
20	0.3	0.1	0.2	0.85
20	0.3	0.1	0.3	0.85
20	0.3	0.1	0.4	0.8
20	0.3	0.1	0.5	0.75
20	0.3	0.1	0.6	0.7
20	0.3	0.1	0.7	0.7
20	0.3	0.1	0.8	0.7
20	0.3	0.1	0.9	0.7
20	0.3	0.1	1	0.7
20	0.3	0.2	0.1	0.85
20	0.3	0.2	0.2	0.85
20	0.3	0.2	0.3	0.85
20	0.3	0.2	0.4	0.8
20	0.3	0.2	0.5	0.8
20	0.3	0.2	0.6	0.8
20	0.3	0.2	0.7	0.8
20	0.3	0.2	0.8	0.8
20	0.3	0.2	0.9	0.8
20	0.3	0.2	1	0.75
20	0.3	0.3	0.1	0.85
20	0.3	0.3	0.2	0.85
20	0.3	0.3	0.3	0.85
20	0.3	0.3	0.4	0.85
20	0.3	0.3	0.5	0.85
20	0.3	0.3	0.6	0.8
20	0.3	0.3	0.7	0.8
20	0.3	0.3	0.8	0.8
20	0.3	0.3	0.9	0.8
20	0.3	0.3	1	0.8
20	0.3	0.4	0.1	0.8
20	0.3	0.4	0.2	0.85
20	0.3	0.4	0.3	0.85
20	0.3	0.4	0.4	0.85
20	0.3	0.4	0.5	0.85
20	0.3	0.4	0.6	0.8
20	0.3	0.4	0.7	0.85
20	0.3	0.4	0.8	0.85
20	0.3	0.4	0.9	0.8
20	0.3	0.4	1	0.8
20	0.3	0.5	0.1	0.85
20	0.3	0.5	0.2	0.8
20	0.3	0.5	0.3	0.85
20	0.3	0.5	0.4	0.85
20	0.3	0.5	0.5	0.85
20	0.3	0.5	0.6	0.8
20	0.3	0.5	0.7	0.8
20	0.3	0.5	0.8	0.85
20	0.3	0.5	0.9	0.85
20	0.3	0.5	1	0.85
20	0.3	0.6	0.1	0.85
20	0.3	0.6	0.2	0.8
20	0.3	0.6	0.3	0.85
20	0.3	0.6	0.4	0.85
20	0.3	0.6	0.5	0.85
20	0.3	0.6	0.6	0.85
20	0.3	0.6	0.7	0.8
20	0.3	0.6	0.8	0.8
20	0.3	0.6	0.9	0.85
20	0.3	0.6	1	0.85
20	0.3	0.7	0.1	0.9
20	0.3	0.7	0.2	0.8
20	0.3	0.7	0.3	0.8
20	0.3	0.7	0.4	0.85
20	0.3	0.7	0.5	0.85
20	0.3	0.7	0.6	0.85
20	0.3	0.7	0.7	0.85
20	0.3	0.7	0.8	0.8
20	0.3	0.7	0.9	0.8
20	0.3	0.7	1	0.85
20	0.3	0.8	0.1	0.9
20	0.3	0.8	0.2	0.85
20	0.3	0.8	0.3	0.8
20	0.3	0.8	0.4	0.85
20	0.3	0.8	0.5	0.85
20	0.3	0.8	0.6	0.85
20	0.3	0.8	0.7	0.85
20	0.3	0.8	0.8	0.85
20	0.3	0.8	0.9	0.8
20	0.3	0.8	1	0.8
20	0.3	0.9	0.1	0.9
20	0.3	0.9	0.2	0.9
20	0.3	0.9	0.3	0.85
20	0.3	0.9	0.4	0.85
20	0.3	0.9	0.5	0.85
20	0.3	0.9	0.6	0.85
20	0.3	0.9	0.7	0.85
20	0.3	0.9	0.8	0.85
20	0.3	0.9	0.9	0.85
20	0.3	0.9	1	0.85
20	0.3	1	0.1	0.9
20	0.3	1	0.2	0.9
20	0.3	1	0.3	0.9
20	0.3	1	0.4	0.8
20	0.3	1	0.5	0.85
20	0.3	1	0.6	0.85
20	0.3	1	0.7	0.85
20	0.3	1	0.8	0.85
20	0.3	1	0.9	0.85
20	0.3	1	1	0.85
20	0.4	0.1	0.1	0.85
20	0.4	0.1	0.2	0.85
20	0.4	0.1	0.3	0.8
20	0.4	0.1	0.4	0.75
20	0.4	0.1	0.5	0.75
20	0.4	0.1	0.6	0.75
20	0.4	0.1	0.7	0.7
20	0.4	0.1	0.8	0.7
20	0.4	0.1	0.9	0.7
20	0.4	0.1	1	0.7
20	0.4	0.2	0.1	0.85
20	0.4	0.2	0.2	0.85
20	0.4	0.2	0.3	0.85
20	0.4	0.2	0.4	0.85
20	0.4	0.2	0.5	0.8
20	0.4	0.2	0.6	0.8
20	0.4	0.2	0.7	0.8
20	0.4	0.2	0.8	0.8
20	0.4	0.2	0.9	0.8
20	0.4	0.2	1	0.8
20	0.4	0.3	0.1	0.85
20	0.4	0.3	0.2	0.85
20	0.4	0.3	0.3	0.85
20	0.4	0.3	0.4	0.85
20	0.4	0.3	0.5	0.8
20	0.4	0.3	0.6	0.85
20	0.4	0.3	0.7	0.85
20	0.4	0.3	0.8	0.8
20	0.4	0.3	0.9	0.8
20	0.4	0.3	1	0.8
20	0.4	0.4	0.1	0.85
20	0.4	0.4	0.2	0.85
20	0.4	0.4	0.3	0.85
20	0.4	0.4	0.4	0.85
20	0.4	0.4	0.5	0.85
20	0.4	0.4	0.6	0.85
20	0.4	0.4	0.7	0.85
20	0.4	0.4	0.8	0.8
20	0.4	0.4	0.9	0.8
20	0.4	0.4	1	0.8
20	0.4	0.5	0.1	0.85
20	0.4	0.5	0.2	0.85
20	0.4	0.5	0.3	0.85
20	0.4	0.5	0.4	0.85
20	0.4	0.5	0.5	0.85
20	0.4	0.5	0.6	0.85
20	0.4	0.5	0.7	0.85
20	0.4	0.5	0.8	0.8
20	0.4	0.5	0.9	0.85
20	0.4	0.5	1	0.85
20	0.4	0.6	0.1	0.85
20	0.4	0.6	0.2	0.85
20	0.4	0.6	0.3	0.85
20	0.4	0.6	0.4	0.85
20	0.4	0.6	0.5	0.85
20	0.4	0.6	0.6	0.85
20	0.4	0.6	0.7	0.85
20	0.4	0.6	0.8	0.8
20	0.4	0.6	0.9	0.8
20	0.4	0.6	1	0.85
20	0.4	0.7	0.1	0.85
20	0.4	0.7	0.2	0.8
20	0.4	0.7	0.3	0.85
20	0.4	0.7	0.4	0.85
20	0.4	0.7	0.5	0.85
20	0.4	0.7	0.6	0.85
20	0.4	0.7	0.7	0.85
20	0.4	0.7	0.8	0.8
20	0.4	0.7	0.9	0.8
20	0.4	0.7	1	0.8
20	0.4	0.8	0.1	0.85
20	0.4	0.8	0.2	0.8
20	0.4	0.8	0.3	0.8
20	0.4	0.8	0.4	0.85
20	0.4	0.8	0.5	0.85
20	0.4	0.8	0.6	0.85
20	0.4	0.8	0.7	0.85
20	0.4	0.8	0.8	0.85
20	0.4	0.8	0.9	0.8
20	0.4	0.8	1	0.8
20	0.4	0.9	0.1	0.9
20	0.4	0.9	0.2	0.85
20	0.4	0.9	0.3	0.8
20	0.4	0.9	0.4	0.8
20	0.4	0.9	0.5	0.85
20	0.4	0.9	0.6	0.85
20	0.4	0.9	0.7	0.85
20	0.4	0.9	0.8	0.85
20	0.4	0.9	0.9	0.8
20	0.4	0.9	1	0.8
20	0.4	1	0.1	0.9
20	0.4	1	0.2	0.85
20	0.4	1	0.3	0.8
20	0.4	1	0.4	0.8
20	0.4	1	0.5	0.85
20	0.4	1	0.6	0.85
20	0.4	1	0.7	0.85
20	0.4	1	0.8	0.85
20	0.4	1	0.9	0.85
20	0.4	1	1	0.85
20	0.5	0.1	0.1	0.9
20	0.5	0.1	0.2	0.85
20	0.5	0.1	0.3	0.8
20	0.5	0.1	0.4	0.75
20	0.5	0.1	0.5	0.75
20	0.5	0.1	0.6	0.75
20	0.5	0.1	0.7	0.75
20	0.5	0.1	0.8	0.7
20	0.5	0.1	0.9	0.7
20	0.5	0.1	1	0.7
20	0.5	0.2	0.1	0.9
20	0.5	0.2	0.2	0.85
20	0.5	0.2	0.3	0.85
20	0.5	0.2	0.4	0.85
20	0.5	0.2	0.5	0.85
20	0.5	0.2	0.6	0.8
20	0.5	0.2	0.7	0.8
20	0.5	0.2	0.8	0.75
20	0.5	0.2	0.9	0.75
20	0.5	0.2	1	0.75
20	0.5	0.3	0.1	0.9
20	0.5	0.3	0.2	0.85
20	0.5	0.3	0.3	0.85
20	0.5	0.3	0.4	0.85
20	0.5	0.3	0.5	0.85
20	0.5	0.3	0.6	0.8
20	0.5	0.3	0.7	0.8
20	0.5	0.3	0.8	0.8
20	0.5	0.3	0.9	0.8
20	0.5	0.3	1	0.8
20	0.5	0.4	0.1	0.9
20	0.5	0.4	0.2	0.85
20	0.5	0.4	0.3	0.85
20	0.5	0.4	0.4	0.85
20	0.5	0.4	0.5	0.85
20	0.5	0.4	0.6	0.85
20	0.5	0.4	0.7	0.8
20	0.5	0.4	0.8	0.85
20	0.5	0.4	0.9	0.85
20	0.5	0.4	1	0.8
20	0.5	0.5	0.1	0.85
20	0.5	0.5	0.2	0.85
20	0.5	0.5	0.3	0.85
20	0.5	0.5	0.4	0.85
20	0.5	0.5	0.5	0.85
20	0.5	0.5	0.6	0.85
20	0.5	0.5	0.7	0.85
20	0.5	0.5	0.8	0.85
20	0.5	0.5	0.9	0.85
20	0.5	0.5	1	0.8
20	0.5	0.6	0.1	0.85
20	0.5	0.6	0.2	0.85
20	0.5	0.6	0.3	0.85
20	0.5	0.6	0.4	0.85
20	0.5	0.6	0.5	0.85
20	0.5	0.6	0.6	0.85
20	0.5	0.6	0.7	0.85
20	0.5	0.6	0.8	0.85
20	0.5	0.6	0.9	0.8
20	0.5	0.6	1	0.8
20	0.5	0.7	0.1	0.85
20	0.5	0.7	0.2	0.8
20	0.5	0.7	0.3	0.85
20	0.5	0.7	0.4	0.85
20	0.5	0.7	0.5	0.85
20	0.5	0.7	0.6	0.85
20	0.5	0.7	0.7	0.85
20	0.5	0.7	0.8	0.85
20	0.5	0.7	0.9	0.85
20	0.5	0.7	1	0.8
20	0.5	0.8	0.1	0.85
20	0.5	0.8	0.2	0.8
20	0.5	0.8	0.3	0.85
20	0.5	0.8	0.4	0.85
20	0.5	0.8	0.5	0.85
20	0.5	0.8	0.6	0.85
20	0.5	0.8	0.7	0.85
20	0.5	0.8	0.8	0.85
20	0.5	0.8	0.9	0.85
20	0.5	0.8	1	0.8
20	0.5	0.9	0.1	0.85
20	0.5	0.9	0.2	0.8
20	0.5	0.9	0.3	0.8
20	0.5	0.9	0.4	0.85
20	0.5	0.9	0.5	0.85
20	0.5	0.9	0.6	0.85
20	0.5	0.9	0.7	0.85
20	0.5	0.9	0.8	0.85
20	0.5	0.9	0.9	0.85
20	0.5	0.9	1	0.8
20	0.5	1	0.1	0.85
20	0.5	1	0.2	0.85
20	0.5	1	0.3	0.8
20	0.5	1	0.4	0.8
20	0.5	1	0.5	0.85
20	0.5	1	0.6	0.85
20	0.5	1	0.7	0.85
20	0.5	1	0.8	0.85
20	0.5	1	0.9	0.85
20	0.5	1	1	0.85
20	0.6	0.1	0.1	0.9
20	0.6	0.1	0.2	0.85
20	0.6	0.1	0.3	0.85
20	0.6	0.1	0.4	0.75
20	0.6	0.1	0.5	0.75
20	0.6	0.1	0.6	0.75
20	0.6	0.1	0.7	0.75
20	0.6	0.1	0.8	0.7
20	0.6	0.1	0.9	0.7
20	0.6	0.1	1	0.7
20	0.6	0.2	0.1	0.9
20	0.6	0.2	0.2	0.85
20	0.6	0.2	0.3	0.85
20	0.6	0.2	0.4	0.85
20	0.6	0.2	0.5	0.85
20	0.6	0.2	0.6	0.85
20	0.6	0.2	0.7	0.8
20	0.6	0.2	0.8	0.8
20	0.6	0.2	0.9	0.75
20	0.6	0.2	1	0.75
20	0.6	0.3	0.1	0.9
20	0.6	0.3	0.2	0.85
20	0.6	0.3	0.3	0.85
20	0.6	0.3	0.4	0.85
20	0.6	0.3	0.5	0.85
20	0.6	0.3	0.6	0.85
20	0.6	0.3	0.7	0.8
20	0.6	0.3	0.8	0.8
20	0.6	0.3	0.9	0.8
20	0.6	0.3	1	0.8
20	0.6	0.4	0.1	0.9
20	0.6	0.4	0.2	0.85
20	0.6	0.4	0.3	0.85
20	0.6	0.4	0.4	0.85
20	0.6	0.4	0.5	0.85
20	0.6	0.4	0.6	0.85
20	0.6	0.4	0.7	0.8
20	0.6	0.4	0.8	0.8
20	0.6	0.4	0.9	0.85
20	0.6	0.4	1	0.8
20	0.6	0.5	0.1	0.9
20	0.6	0.5	0.2	0.85
20	0.6	0.5	0.3	0.85
20	0.6	0.5	0.4	0.85
20	0.6	0.5	0.5	0.85
20	0.6	0.5	0.6	0.85
20	0.6	0.5	0.7	0.85
20	0.6	0.5	0.8	0.8
20	0.6	0.5	0.9	0.8
20	0.6	0.5	1	0.85
20	0.6	0.6	0.1	0.85
20	0.6	0.6	0.2	0.85
20	0.6	0.6	0.3	0.85
20	0.6	0.6	0.4	0.85
20	0.6	0.6	0.5	0.85
20	0.6	0.6	0.6	0.85
20	0.6	0.6	0.7	0.85
20	0.6	0.6	0.8	0.85
20	0.6	0.6	0.9	0.85
20	0.6	0.6	1	0.85
20	0.6	0.7	0.1	0.85
20	0.6	0.7	0.2	0.85
20	0.6	0.7	0.3	0.85
20	0.6	0.7	0.4	0.85
20	0.6	0.7	0.5	0.85
20	0.6	0.7	0.6	0.85
20	0.6	0.7	0.7	0.85
20	0.6	0.7	0.8	0.85
20	0.6	0.7	0.9	0.85
20	0.6	0.7	1	0.85
20	0.6	0.8	0.1	0.85
20	0.6	0.8	0.2	0.8
20	0.6	0.8	0.3	0.85
20	0.6	0.8	0.4	0.85
20	0.6	0.8	0.5	0.85
20	0.6	0.8	0.6	0.85
20	0.6	0.8	0.7	0.85
20	0.6	0.8	0.8	0.85
20	0.6	0.8	0.9	0.85
20	0.6	0.8	1	0.85
20	0.6	0.9	0.1	0.85
20	0.6	0.9	0.2	0.8
20	0.6	0.9	0.3	0.85
20	0.6	0.9	0.4	0.85
20	0.6	0.9	0.5	0.85
20	0.6	0.9	0.6	0.85
20	0.6	0.9	0.7	0.85
20	0.6	0.9	0.8	0.85
20	0.6	0.9	0.9	0.85
20	0.6	0.9	1	0.85
20	0.6	1	0.1	0.85
20	0.6	1	0.2	0.85
20	0.6	1	0.3	0.8
20	0.6	1	0.4	0.8
20	0.6	1	0.5	0.85
20	0.6	1	0.6	0.85
20	0.6	1	0.7	0.85
20	0.6	1	0.8	0.85
20	0.6	1	0.9	0.85
20	0.6	1	1	0.85
20	0.7	0.1	0.1	0.95
20	0.7	0.1	0.2	0.9
20	0.7	0.1	0.3	0.85
20	0.7	0.1	0.4	0.8
20	0.7	0.1	0.5	0.75
20	0.7	0.1	0.6	0.75
20	0.7	0.1	0.7	0.75
20	0.7	0.1	0.8	0.75
20	0.7	0.1	0.9	0.7
20	0.7	0.1	1	0.7
20	0.7	0.2	0.1	0.9
20	0.7	0.2	0.2	0.85
20	0.7	0.2	0.3	0.85
20	0.7	0.2	0.4	0.85
20	0.7	0.2	0.5	0.85
20	0.7	0.2	0.6	0.8
20	0.7	0.2	0.7	0.8
20	0.7	0.2	0.8	0.8
20	0.7	0.2	0.9	0.8
20	0.7	0.2	1	0.75
20	0.7	0.3	0.1	0.9
20	0.7	0.3	0.2	0.85
20	0.7	0.3	0.3	0.85
20	0.7	0.3	0.4	0.85
20	0.7	0.3	0.5	0.85
20	0.7	0.3	0.6	0.85
20	0.7	0.3	0.7	0.85
20	0.7	0.3	0.8	0.8
20	0.7	0.3	0.9	0.8
20	0.7	0.3	1	0.8
20	0.7	0.4	0.1	0.9
20	0.7	0.4	0.2	0.85
20	0.7	0.4	0.3	0.85
20	0.7	0.4	0.4	0.85
20	0.7	0.4	0.5	0.85
20	0.7	0.4	0.6	0.85
20	0.7	0.4	0.7	0.85
20	0.7	0.4	0.8	0.8
20	0.7	0.4	0.9	0.8
20	0.7	0.4	1	0.8
20	0.7	0.5	0.1	0.9
20	0.7	0.5	0.2	0.85
20	0.7	0.5	0.3	0.85
20	0.7	0.5	0.4	0.85
20	0.7	0.5	0.5	0.85
20	0.7	0.5	0.6	0.85
20	0.7	0.5	0.7	0.85
20	0.7	0.5	0.8	0.85
20	0.7	0.5	0.9	0.8
20	0.7	0.5	1	0.8
20	0.7	0.6	0.1	0.9
20	0.7	0.6	0.2	0.85
20	0.7	0.6	0.3	0.85
20	0.7	0.6	0.4	0.85
20	0.7	0.6	0.5	0.85
20	0.7	0.6	0.6	0.85
20	0.7	0.6	0.7	0.85
20	0.7	0.6	0.8	0.85
20	0.7	0.6	0.9	0.8
20	0.7	0.6	1	0.8
20	0.7	0.7	0.1	0.85
20	0.7	0.7	0.2	0.85
20	0.7	0.7	0.3	0.85
20	0.7	0.7	0.4	0.85
20	0.7	0.7	0.5	0.85
20	0.7	0.7	0.6	0.85
20	0.7	0.7	0.7	0.85
20	0.7	0.7	0.8	0.85
20	0.7	0.7	0.9	0.85
20	0.7	0.7	1	0.85
20	0.7	0.8	0.1	0.85
20	0.7	0.8	0.2	0.85
20	0.7	0.8	0.3	0.85
20	0.7	0.8	0.4	0.85
20	0.7	0.8	0.5	0.85
20	0.7	0.8	0.6	0.85
20	0.7	0.8	0.7	0.85
20	0.7	0.8	0.8	0.85
20	0.7	0.8	0.9	0.85
20	0.7	0.8	1	0.85
20	0.7	0.9	0.1	0.85
20	0.7	0.9	0.2	0.85
20	0.7	0.9	0.3	0.85
20	0.7	0.9	0.4	0.85
20	0.7	0.9	0.5	0.85
20	0.7	0.9	0.6	0.85
20	0.7	0.9	0.7	0.85
20	0.7	0.9	0.8	0.85
20	0.7	0.9	0.9	0.85
20	0.7	0.9	1	0.85
20	0.7	1	0.1	0.85
20	0.7	1	0.2	0.85
20	0.7	1	0.3	0.8
20	0.7	1	0.4	0.85
20	0.7	1	0.5	0.85
20	0.7	1	0.6	0.85
20	0.7	1	0.7	0.85
20	0.7	1	0.8	0.85
20	0.7	1	0.9	0.85
20	0.7	1	1	0.85
20	0.8	0.1	0.1	0.95
20	0.8	0.1	0.2	0.9
20	0.8	0.1	0.3	0.85
20	0.8	0.1	0.4	0.8
20	0.8	0.1	0.5	0.8
20	0.8	0.1	0.6	0.75
20	0.8	0.1	0.7	0.75
20	0.8	0.1	0.8	0.75
20	0.8	0.1	0.9	0.7
20	0.8	0.1	1	0.7
20	0.8	0.2	0.1	0.9
20	0.8	0.2	0.2	0.85
20	0.8	0.2	0.3	0.85
20	0.8	0.2	0.4	0.85
20	0.8	0.2	0.5	0.85
20	0.8	0.2	0.6	0.8
20	0.8	0.2	0.7	0.75
20	0.8	0.2	0.8	0.75
20	0.8	0.2	0.9	0.75
20	0.8	0.2	1	0.75
20	0.8	0.3	0.1	0.9
20	0.8	0.3	0.2	0.85
20	0.8	0.3	0.3	0.85
20	0.8	0.3	0.4	0.85
20	0.8	0.3	0.5	0.85
20	0.8	0.3	0.6	0.85
20	0.8	0.3	0.7	0.85
20	0.8	0.3	0.8	0.8
20	0.8	0.3	0.9	0.85
20	0.8	0.3	1	0.8
20	0.8	0.4	0.1	0.9
20	0.8	0.4	0.2	0.85
20	0.8	0.4	0.3	0.85
20	0.8	0.4	0.4	0.85
20	0.8	0.4	0.5	0.85
20	0.8	0.4	0.6	0.85
20	0.8	0.4	0.7	0.85
20	0.8	0.4	0.8	0.85
20	0.8	0.4	0.9	0.8
20	0.8	0.4	1	0.8
20	0.8	0.5	0.1	0.9
20	0.8	0.5	0.2	0.85
20	0.8	0.5	0.3	0.85
20	0.8	0.5	0.4	0.85
20	0.8	0.5	0.5	0.85
20	0.8	0.5	0.6	0.85
20	0.8	0.5	0.7	0.85
20	0.8	0.5	0.8	0.85
20	0.8	0.5	0.9	0.85
20	0.8	0.5	1	0.8
20	0.8	0.6	0.1	0.9
20	0.8	0.6	0.2	0.85
20	0.8	0.6	0.3	0.85
20	0.8	0.6	0.4	0.85
20	0.8	0.6	0.5	0.85
20	0.8	0.6	0.6	0.85
20	0.8	0.6	0.7	0.85
20	0.8	0.6	0.8	0.85
20	0.8	0.6	0.9	0.85
20	0.8	0.6	1	0.8
20	0.8	0.7	0.1	0.9
20	0.8	0.7	0.2	0.85
20	0.8	0.7	0.3	0.85
20	0.8	0.7	0.4	0.85
20	0.8	0.7	0.5	0.85
20	0.8	0.7	0.6	0.85
20	0.8	0.7	0.7	0.85
20	0.8	0.7	0.8	0.85
20	0.8	0.7	0.9	0.85
20	0.8	0.7	1	0.85
20	0.8	0.8	0.1	0.85
20	0.8	0.8	0.2	0.85
20	0.8	0.8	0.3	0.85
20	0.8	0.8	0.4	0.85
20	0.8	0.8	0.5	0.85
20	0.8	0.8	0.6	0.85
20	0.8	0.8	0.7	0.85
20	0.8	0.8	0.8	0.85
20	0.8	0.8	0.9	0.85
20	0.8	0.8	1	0.85
20	0.8	0.9	0.1	0.85
20	0.8	0.9	0.2	0.85
20	0.8	0.9	0.3	0.85
20	0.8	0.9	0.4	0.85
20	0.8	0.9	0.5	0.85
20	0.8	0.9	0.6	0.85
20	0.8	0.9	0.7	0.85
20	0.8	0.9	0.8	0.85
20	0.8	0.9	0.9	0.85
20	0.8	0.9	1	0.85
20	0.8	1	0.1	0.85
20	0.8	1	0.2	0.85
20	0.8	1	0.3	0.85
20	0.8	1	0.4	0.85
20	0.8	1	0.5	0.85
20	0.8	1	0.6	0.85
20	0.8	1	0.7	0.85
20	0.8	1	0.8	0.85
20	0.8	1	0.9	0.85
20	0.8	1	1	0.85
20	0.9	0.1	0.1	0.9
20	0.9	0.1	0.2	0.9
20	0.9	0.1	0.3	0.85
20	0.9	0.1	0.4	0.85
20	0.9	0.1	0.5	0.8
20	0.9	0.1	0.6	0.75
20	0.9	0.1	0.7	0.75
20	0.9	0.1	0.8	0.75
20	0.9	0.1	0.9	0.7
20	0.9	0.1	1	0.7
20	0.9	0.2	0.1	0.9
20	0.9	0.2	0.2	0.9
20	0.9	0.2	0.3	0.85
20	0.9	0.2	0.4	0.85
20	0.9	0.2	0.5	0.8
20	0.9	0.2	0.6	0.8
20	0.9	0.2	0.7	0.8
20	0.9	0.2	0.8	0.75
20	0.9	0.2	0.9	0.75
20	0.9	0.2	1	0.75
20	0.9	0.3	0.1	0.9
20	0.9	0.3	0.2	0.9
20	0.9	0.3	0.3	0.85
20	0.9	0.3	0.4	0.85
20	0.9	0.3	0.5	0.85
20	0.9	0.3	0.6	0.85
20	0.9	0.3	0.7	0.85
20	0.9	0.3	0.8	0.85
20	0.9	0.3	0.9	0.85
20	0.9	0.3	1	0.85
20	0.9	0.4	0.1	0.9
20	0.9	0.4	0.2	0.85
20	0.9	0.4	0.3	0.85
20	0.9	0.4	0.4	0.85
20	0.9	0.4	0.5	0.85
20	0.9	0.4	0.6	0.85
20	0.9	0.4	0.7	0.85
20	0.9	0.4	0.8	0.85
20	0.9	0.4	0.9	0.85
20	0.9	0.4	1	0.8
20	0.9	0.5	0.1	0.9
20	0.9	0.5	0.2	0.9
20	0.9	0.5	0.3	0.85
20	0.9	0.5	0.4	0.85
20	0.9	0.5	0.5	0.85
20	0.9	0.5	0.6	0.85
20	0.9	0.5	0.7	0.85
20	0.9	0.5	0.8	0.85
20	0.9	0.5	0.9	0.85
20	0.9	0.5	1	0.8
20	0.9	0.6	0.1	0.9
20	0.9	0.6	0.2	0.9
20	0.9	0.6	0.3	0.85
20	0.9	0.6	0.4	0.85
20	0.9	0.6	0.5	0.85
20	0.9	0.6	0.6	0.85
20	0.9	0.6	0.7	0.85
20	0.9	0.6	0.8	0.85
20	0.9	0.6	0.9	0.85
20	0.9	0.6	1	0.85
20	0.9	0.7	0.1	0.9
20	0.9	0.7	0.2	0.9
20	0.9	0.7	0.3	0.85
20	0.9	0.7	0.4	0.85
20	0.9	0.7	0.5	0.85
20	0.9	0.7	0.6	0.85
20	0.9	0.7	0.7	0.85
20	0.9	0.7	0.8	0.85
20	0.9	0.7	0.9	0.85
20	0.9	0.7	1	0.85
20	0.9	0.8	0.1	0.9
20	0.9	0.8	0.2	0.85
20	0.9	0.8	0.3	0.85
20	0.9	0.8	0.4	0.85
20	0.9	0.8	0.5	0.85
20	0.9	0.8	0.6	0.85
20	0.9	0.8	0.7	0.85
20	0.9	0.8	0.8	0.85
20	0.9	0.8	0.9	0.85
20	0.9	0.8	1	0.85
20	0.9	0.9	0.1	0.85
20	0.9	0.9	0.2	0.85
20	0.9	0.9	0.3	0.85
20	0.9	0.9	0.4	0.85
20	0.9	0.9	0.5	0.85
20	0.9	0.9	0.6	0.85
20	0.9	0.9	0.7	0.85
20	0.9	0.9	0.8	0.85
20	0.9	0.9	0.9	0.85
20	0.9	0.9	1	0.85
20	0.9	1	0.1	0.85
20	0.9	1	0.2	0.85
20	0.9	1	0.3	0.85
20	0.9	1	0.4	0.85
20	0.9	1	0.5	0.85
20	0.9	1	0.6	0.85
20	0.9	1	0.7	0.85
20	0.9	1	0.8	0.85
20	0.9	1	0.9	0.85
20	0.9	1	1	0.85
20	1	0.1	0.1	0.9
20	1	0.1	0.2	0.9
20	1	0.1	0.3	0.9
20	1	0.1	0.4	0.85
20	1	0.1	0.5	0.8
20	1	0.1	0.6	0.75
20	1	0.1	0.7	0.75
20	1	0.1	0.8	0.75
20	1	0.1	0.9	0.7
20	1	0.1	1	0.7
20	1	0.2	0.1	0.95
20	1	0.2	0.2	0.9
20	1	0.2	0.3	0.85
20	1	0.2	0.4	0.85
20	1	0.2	0.5	0.8
20	1	0.2	0.6	0.8
20	1	0.2	0.7	0.8
20	1	0.2	0.8	0.75
20	1	0.2	0.9	0.75
20	1	0.2	1	0.75
20	1	0.3	0.1	0.9
20	1	0.3	0.2	0.9
20	1	0.3	0.3	0.85
20	1	0.3	0.4	0.85
20	1	0.3	0.5	0.85
20	1	0.3	0.6	0.85
20	1	0.3	0.7	0.85
20	1	0.3	0.8	0.85
20	1	0.3	0.9	0.8
20	1	0.3	1	0.8
20	1	0.4	0.1	0.9
20	1	0.4	0.2	0.9
20	1	0.4	0.3	0.85
20	1	0.4	0.4	0.85
20	1	0.4	0.5	0.85
20	1	0.4	0.6	0.85
20	1	0.4	0.7	0.85
20	1	0.4	0.8	0.85
20	1	0.4	0.9	0.85
20	1	0.4	1	0.85
20	1	0.5	0.1	0.9
20	1	0.5	0.2	0.9
20	1	0.5	0.3	0.85
20	1	0.5	0.4	0.85
20	1	0.5	0.5	0.85
20	1	0.5	0.6	0.85
20	1	0.5	0.7	0.85
20	1	0.5	0.8	0.85
20	1	0.5	0.9	0.85
20	1	0.5	1	0.85
20	1	0.6	0.1	0.9
20	1	0.6	0.2	0.9
20	1	0.6	0.3	0.85
20	1	0.6	0.4	0.85
20	1	0.6	0.5	0.85
20	1	0.6	0.6	0.85
20	1	0.6	0.7	0.85
20	1	0.6	0.8	0.85
20	1	0.6	0.9	0.85
20	1	0.6	1	0.85
20	1	0.7	0.1	0.9
20	1	0.7	0.2	0.9
20	1	0.7	0.3	0.85
20	1	0.7	0.4	0.85
20	1	0.7	0.5	0.85
20	1	0.7	0.6	0.85
20	1	0.7	0.7	0.85
20	1	0.7	0.8	0.85
20	1	0.7	0.9	0.85
20	1	0.7	1	0.85
20	1	0.8	0.1	0.9
20	1	0.8	0.2	0.9
20	1	0.8	0.3	0.85
20	1	0.8	0.4	0.85
20	1	0.8	0.5	0.85
20	1	0.8	0.6	0.85
20	1	0.8	0.7	0.85
20	1	0.8	0.8	0.85
20	1	0.8	0.9	0.85
20	1	0.8	1	0.85
20	1	0.9	0.1	0.9
20	1	0.9	0.2	0.9
20	1	0.9	0.3	0.85
20	1	0.9	0.4	0.85
20	1	0.9	0.5	0.85
20	1	0.9	0.6	0.85
20	1	0.9	0.7	0.85
20	1	0.9	0.8	0.85
20	1	0.9	0.9	0.85
20	1	0.9	1	0.85
20	1	1	0.1	0.85
20	1	1	0.2	0.85
20	1	1	0.3	0.85
20	1	1	0.4	0.85
20	1	1	0.5	0.85
20	1	1	0.6	0.85
20	1	1	0.7	0.85
20	1	1	0.8	0.85
20	1	1	0.9	0.85
20	1	1	1	0.85
30	0.1	0.1	0.1	0.833333
30	0.1	0.1	0.2	0.8
30	0.1	0.1	0.3	0.766667
30	0.1	0.1	0.4	0.766667
30	0.1	0.1	0.5	0.7
30	0.1	0.1	0.6	0.666667
30	0.1	0.1	0.7	0.666667
30	0.1	0.1	0.8	0.666667
30	0.1	0.1	0.9	0.666667
30	0.1	0.1	1	0.666667
30	0.1	0.2	0.1	0.833333
30	0.1	0.2	0.2	0.833333
30	0.1	0.2	0.3	0.866667
30	0.1	0.2	0.4	0.833333
30	0.1	0.2	0.5	0.833333
30	0.1	0.2	0.6	0.8
30	0.1	0.2	0.7	0.766667
30	0.1	0.2	0.8	0.8
30	0.1	0.2	0.9	0.766667
30	0.1	0.2	1	0.733333
30	0.1	0.3	0.1	0.866667
30	0.1	0.3	0.2	0.833333
30	0.1	0.3	0.3	0.866667
30	0.1	0.3	0.4	0.866667
30	0.1	0.3	0.5	0.833333
30	0.1	0.3	0.6	0.8
30	0.1	0.3	0.7	0.766667
30	0.1	0.3	0.8	0.766667
30	0.1	0.3	0.9	0.766667
30	0.1	0.3	1	0.766667
30	0.1	0.4	0.1	0.866667
30	0.1	0.4	0.2	0.8
30	0.1	0.4	0.3	0.8
30	0.1	0.4	0.4	0.8
30	0.1	0.4	0.5	0.8
30	0.1	0.4	0.6	0.8
30	0.1	0.4	0.7	0.766667
30	0.1	0.4	0.8	0.766667
30	0.1	0.4	0.9	0.766667
30	0.1	0.4	1	0.766667
30	0.1	0.5	0.1	0.766667
30	0.1	0.5	0.2	0.733333
30	0.1	0.5	0.3	0.766667
30	0.1	0.5	0.4	0.8
30	0.1	0.5	0.5	0.8
30	0.1	0.5	0.6	0.8
30	0.1	0.5	0.7	0.766667
30	0.1	0.5	0.8	0.766667
30	0.1	0.5	0.9	0.766667
30	0.1	0.5	1	0.766667
30	0.1	0.6	0.1	0.366667
30	0.1	0.6	0.2	0.7
30	0.1	0.6	0.3	0.7
30	0.1	0.6	0.4	0.733333
30	0.1	0.6	0.5	0.766667
30	0.1	0.6	0.6	0.766667
30	0.1	0.6	0.7	0.766667
30	0.1	0.6	0.8	0.766667
30	0.1	0.6	0.9	0.766667
30	0.1	0.6	1	0.766667
30	0.1	0.7	0.1	0.2
30	0.1	0.7	0.2	0.566667
30	0.1	0.7	0.3	0.633333
30	0.1	0.7	0.4	0.633333
30	0.1	0.7	0.5	0.666667
30	0.1	0.7	0.6	0.733333
30	0.1	0.7	0.7	0.733333
30	0.1	0.7	0.8	0.733333
30	0.1	0.7	0.9	0.733333
30	0.1	0.7	1	0.733333
30	0.1	0.8	0.1	0.0666667
30	0.1	0.8	0.2	0.366667
30	0.1	0.8	0.3	0.6
30	0.1	0.8	0.4	0.633333
30	0.1	0.8	0.5	0.633333
30	0.1	0.8	0.6	0.633333
30	0.1	0.8	0.7	0.666667
30	0.1	0.8	0.8	0.733333
30	0.1	0.8	0.9	0.733333
30	0.1	0.8	1	0.733333
30	0.1	0.9	0.1	0
30	0.1	0.9	0.2	0.233333
30	0.1	0.9	0.3	0.466667
30	0.1	0.9	0.4	0.6
30	0.1	0.9	0.5	0.633333
30	0.1	0.9	0.6	0.633333
30	0.1	0.9	0.7	0.633333
30	0.1	0.9	0.8	0.633333
30	0.1	0.9	0.9	0.666667
30	0.1	0.9	1	0.7
30	0.1	1	0.1	0
30	0.1	1	0.2	0.0666667
30	0.1	1	0.3	0.333333
30	0.1	1	0.4	0.533333
30	0.1	1	0.5	0.6
30	0.1	1	0.6	0.633333
30	0.1	1	0.7	0.633333
30	0.1	1	0.8	0.633333
30	0.1	1	0.9	0.633333
30	0.1	1	1	0.666667
30	0.2	0.1	0.1	0.833333
30	0.2	0.1	0.2	0.766667
30	0.2	0.1	0.3	0.733333
30	0.2	0.1	0.4	0.7
30	0.2	0.1	0.5	0.666667
30	0.2	0.1	0.6	0.633333
30	0.2	0.1	0.7	0.633333
30	0.2	0.1	0.8	0.633333
30	0.2	0.1	0.9	0.666667
30	0.2	0.1	1	0.666667
30	0.2	0.2	0.1	0.766667
30	0.2	0.2	0.2	0.833333
30	0.2	0.2	0.3	0.8
30	0.2	0.2	0.4	0.8
30	0.2	0.2	0.5	0.8
30	0.2	0.2	0.6	0.766667
30	0.2	0.2	0.7	0.766667
30	0.2	0.2	0.8	0.766667
30	0.2	0.2	0.9	0.733333
30	0.2	0.2	1	0.7
30	0.2	0.3	0.1	0.866667
30	0.2	0.3	0.2	0.833333
30	0.2	0.3	0.3	0.866667
30	0.2	0.3	0.4	0.866667
30	0.2	0.3	0.5	0.833333
30	0.2	0.3	0.6	0.833333
30	0.2	0.3	0.7	0.833333
30	0.2	0.3	0.8	0.833333
30	0.2	0.3	0.9	0.8
30	0.2	0.3	1	0.766667
30	0.2	0.4	0.1	0.866667
30	0.2	0.4	0.2	0.833333
30	0.2	0.4	0.3	0.866667
30	0.2	0.4	0.4	0.833333
30	0.2	0.4	0.5	0.866667
30	0.2	0.4	0.6	0.866667
30	0.2	0.4	0.7	0.833333
30	0.2	0.4	0.8	0.833333
30	0.2	0.4	0.9	0.833333
30	0.2	0.4	1	0.833333
30	0.2	0.5	0.1	0.866667
30	0.2	0.5	0.2	0.866667
30	0.2	0.5	0.3	0.833333
30	0.2	0.5	0.4	0.833333
30	0.2	0.5	0.5	0.866667
30	0.2	0.5	0.6	0.866667
30	0.2	0.5	0.7	0.866667
30	0.2	0.5	0.8	0.833333
30	0.2	0.5	0.9	0.833333
30	0.2	0.5	1	0.833333
30	0.2	0.6	0.1	0.866667
30	0.2	0.6	0.2	0.866667
30	0.2	0.6	0.3	0.833333
30	0.2	0.6	0.4	0.833333
30	0.2	0.6	0.5	0.866667
30	0.2	0.6	0.6	0.866667
30	0.2	0.6	0.7	0.866667
30	0.2	0.6	0.8	0.866667
30	0.2	0.6	0.9	0.833333
30	0.2	0.6	1	0.833333
30	0.2	0.7	0.1	0.833333
30	0.2	0.7	0.2	0.866667
30	0.2	0.7	0.3	0.833333
30	0.2	0.7	0.4	0.833333
30	0.2	0.7	0.5	0.833333
30	0.2	0.7	0.6	0.866667
30	0.2	0.7	0.7	0.833333
30	0.2	0.7	0.8	0.8
30	0.2	0.7	0.9	0.8
30	0.2	0.7	1	0.8
30	0.2	0.8	0.1	0.833333
30	0.2	0.8	0.2	0.866667
30	0.2	0.8	0.3	0.8
30	0.2	0.8	0.4	0.8
30	0.2	0.8	0.5	0.766667
30	0.2	0.8	0.6	0.8
30	0.2	0.8	0.7	0.8
30	0.2	0.8	0.8	0.8
30	0.2	0.8	0.9	0.8
30	0.2	0.8	1	0.8
30	0.2	0.9	0.1	0.8
30	0.2	0.9	0.2	0.8
30	0.2	0.9	0.3	0.8
30	0.2	0.9	0.4	0.8
30	0.2	0.9	0.5	0.766667
30	0.2	0.9	0.6	0.8
30	0.2	0.9	0.7	0.8
30	0.2	0.9	0.8	0.8
30	0.2	0.9	0.9	0.8
30	0.2	0.9	1	0.8
30	0.2	1	0.1	0.466667
30	0.2	1	0.2	0.766667
30	0.2	1	0.3	0.766667
30	0.2	1	0.4	0.733333
30	0.2	1	0.5	0.8
30	0.2	1	0.6	0.766667
30	0.2	1	0.7	0.8
30	0.2	1	0.8	0.8
30	0.2	1	0.9	0.8
30	0.2	1	1	0.8
30	0.3	0.1	0.1	0.833333
30	0.3	0.1	0.2	0.766667
30	0.3	0.1	0.3	0.733333
30	0.3	0.1	0.4	0.733333
30	0.3	0.1	0.5	0.7
30	0.3	0.1	0.6	0.666667
30	0.3	0.1	0.7	0.666667
30	0.3	0.1	0.8	0.633333
30	0.3	0.1	0.9	0.633333
30	0.3	0.1	1	0.633333
30	0.3	0.2	0.1	0.8
30	0.3	0.2	0.2	0.8
30	0.3	0.2	0.3	0.8
30	0.3	0.2	0.4	0.766667
30	0.3	0.2	0.5	0.766667
30	0.3	0.2	0.6	0.733333
30	0.3	0.2	0.7	0.7
30	0.3	0.2	0.8	0.7
30	0.3	0.2	0.9	0.7
30	0.3	0.2	1	0.666667
30	0.3	0.3	0.1	0.8
30	0.3	0.3	0.2	0.8
30	0.3	0.3	0.3	0.833333
30	0.3	0.3	0.4	0.833333
30	0.3	0.3	0.5	0.8
30	0.3	0.3	0.6	0.8
30	0.3	0.3	0.7	0.833333
30	0.3	0.3	0.8	0.8
30	0.3	0.3	0.9	0.766667
30	0.3	0.3	1	0.766667
30	0.3	0.4	0.1	0.833333
30	0.3	0.4	0.2	0.8
30	0.3	0.4	0.3	0.833333
30	0.3	0.4	0.4	0.866667
30	0.3	0.4	0.5	0.833333
30	0.3	0.4	0.6	0.866667
30	0.3	0.4	0.7	0.833333
30	0.3	0.4	0.8	0.833333
30	0.3	0.4	0.9	0.833333
30	0.3	0.4	1	0.833333
30	0.3	0.5	0.1	0.833333
30	0.3	0.5	0.2	0.866667
30	0.3	0.5	0.3	0.833333
30	0.3	0.5	0.4	0.866667
30	0.3	0.5	0.5	0.866667
30	0.3	0.5	0.6	0.833333
30	0.3	0.5	0.7	0.866667
30	0.3	0.5	0.8	0.833333
30	0.3	0.5	0.9	0.833333
30	0.3	0.5	1	0.833333
30	0.3	0.6	0.1	0.866667
30	0.3	0.6	0.2	0.866667
30	0.3	0.6	0.3	0.833333
30	0.3	0.6	0.4	0.833333
30	0.3	0.6	0.5	0.866667
30	0.3	0.6	0.6	0.833333
30	0.3	0.6	0.7	0.833333
30	0.3	0.6	0.8	0.866667
30	0.3	0.6	0.9	0.866667
30	0.3	0.6	1	0.833333
30	0.3	0.7	0.1	0.833333
30	0.3	0.7	0.2	0.866667
30	0.3	0.7	0.3	0.866667
30	0.3	0.7	0.4	0.833333
30	0.3	0.7	0.5	0.866667
30	0.3	0.7	0.6	0.866667
30	0.3	0.7	0.7	0.866667
30	0.3	0.7	0.8	0.866667
30	0.3	0.7	0.9	0.866667
30	0.3	0.7	1	0.866667
30	0.3	0.8	0.1	0.833333
30	0.3	0.8	0.2	0.866667
30	0.3	0.8	0.3	0.866667
30	0.3	0.8	0.4	0.833333
30	0.3	0.8	0.5	0.833333
30	0.3	0.8	0.6	0.833333
30	0.3	0.8	0.7	0.866667
30	0.3	0.8	0.8	0.866667
30	0.3	0.8	0.9	0.866667
30	0.3	0.8	1	0.866667
30	0.3	0.9	0.1	0.8
30	0.3	0.9	0.2	0.866667
30	0.3	0.9	0.3	0.866667
30	0.3	0.9	0.4	0.833333
30	0.3	0.9	0.5	0.833333
30	0.3	0.9	0.6	0.833333
30	0.3	0.9	0.7	0.833333
30	0.3	0.9	0.8	0.866667
30	0.3	0.9	0.9	0.866667
30	0.3	0.9	1	0.866667
30	0.3	1	0.1	0.8
30	0.3	1	0.2	0.866667
30	0.3	1	0.3	0.866667
30	0.3	1	0.4	0.866667
30	0.3	1	0.5	0.833333
30	0.3	1	0.6	0.833333
30	0.3	1	0.7	0.833333
30	0.3	1	0.8	0.866667
30	0.3	1	0.9	0.866667
30	0.3	1	1	0.866667
30	0.4	0.1	0.1	0.833333
30	0.4	0.1	0.2	0.8
30	0.4	0.1	0.3	0.766667
30	0.4	0.1	0.4	0.733333
30	0.4	0.1	0.5	0.7
30	0.4	0.1	0.6	0.7
30	0.4	0.1	0.7	0.666667
30	0.4	0.1	0.8	0.666667
30	0.4	0.1	0.9	0.633333
30	0.4	0.1	1	0.633333
30	0.4	0.2	0.1	0.833333
30	0.4	0.2	0.2	0.833333
30	0.4	0.2	0.3	0.8
30	0.4	0.2	0.4	0.766667
30	0.4	0.2	0.5	0.766667
30	0.4	0.2	0.6	0.733333
30	0.4	0.2	0.7	0.733333
30	0.4	0.2	0.8	0.7
30	0.4	0.2	0.9	0.7
30	0.4	0.2	1	0.666667
30	0.4	0.3	0.1	0.766667
30	0.4	0.3	0.2	0.8
30	0.4	0.3	0.3	0.8
30	0.4	0.3	0.4	0.833333
30	0.4	0.3	0.5	0.8
30	0.4	0.3	0.6	0.8
30	0.4	0.3	0.7	0.766667
30	0.4	0.3	0.8	0.766667
30	0.4	0.3	0.9	0.733333
30	0.4	0.3	1	0.733333
30	0.4	0.4	0.1	0.8
30	0.4	0.4	0.2	0.766667
30	0.4	0.4	0.3	0.8
30	0.4	0.4	0.4	0.833333
30	0.4	0.4	0.5	0.833333
30	0.4	0.4	0.6	0.8
30	0.4	0.4	0.7	0.8
30	0.4	0.4	0.8	0.8
30	0.4	0.4	0.9	0.833333
30	0.4	0.4	1	0.8
30	0.4	0.5	0.1	0.8
30	0.4	0.5	0.2	0.833333
30	0.4	0.5	0.3	0.8
30	0.4	0.5	0.4	0.833333
30	0.4	0.5	0.5	0.833333
30	0.4	0.5	0.6	0.866667
30	0.4	0.5	0.7	0.866667
30	0.4	0.5	0.8	0.833333
30	0.4	0.5	0.9	0.833333
30	0.4	0.5	1	0.833333
30	0.4	0.6	0.1	0.833333
30	0.4	0.6	0.2	0.866667
30	0.4	0.6	0.3	0.833333
30	0.4	0.6	0.4	0.833333
30	0.4	0.6	0.5	0.866667
30	0.4	0.6	0.6	0.866667
30	0.4	0.6	0.7	0.833333
30	0.4	0.6	0.8	0.866667
30	0.4	0.6	0.9	0.833333
30	0.4	0.6	1	0.833333
30	0.4	0.7	0.1	0.8
30	0.4	0.7	0.2	0.866667
30	0.4	0.7	0.3	0.866667
30	0.4	0.7	0.4	0.833333
30	0.4	0.7	0.5	0.866667
30	0.4	0.7	0.6	0.866667
30	0.4	0.7	0.7	0.866667
30	0.4	0.7	0.8	0.833333
30	0.4	0.7	0.9	0.833333
30	0.4	0.7	1	0.866667
30	0.4	0.8	0.1	0.8
30	0.4	0.8	0.2	0.866667
30	0.4	0.8	0.3	0.866667
30	0.4	0.8	0.4	0.833333
30	0.4	0.8	0.5	0.833333
30	0.4	0.8	0.6	0.866667
30	0.4	0.8	0.7	0.866667
30	0.4	0.8	0.8	0.833333
30	0.4	0.8	0.9	0.833333
30	0.4	0.8	1	0.866667
30	0.4	0.9	0.1	0.8
30	0.4	0.9	0.2	0.866667
30	0.4	0.9	0.3	0.866667
30	0.4	0.9	0.4	0.866667
30	0.4	0.9	0.5	0.833333
30	0.4	0.9	0.6	0.833333
30	0.4	0.9	0.7	0.866667
30	0.4	0.9	0.8	0.866667
30	0.4	0.9	0.9	0.866667
30	0.4	0.9	1	0.866667
30	0.4	1	0.1	0.8
30	0.4	1	0.2	0.866667
30	0.4	1	0.3	0.866667
30	0.4	1	0.4	0.866667
30	0.4	1	0.5	0.833333
30	0.4	1	0.6	0.833333
30	0.4	1	0.7	0.833333
30	0.4	1	0.8	0.833333
30	0.4	1	0.9	0.866667
30	0.4	1	1	0.866667
30	0.5	0.1	0.1	0.766667
30	0.5	0.1	0.2	0.8
30	0.5	0.1	0.3	0.8
30	0.5	0.1	0.4	0.766667
30	0.5	0.1	0.5	0.666667
30	0.5	0.1	0.6	0.666667
30	0.5	0.1	0.7	0.666667
30	0.5	0.1	0.8	0.666667
30	0.5	0.1	0.9	0.666667
30	0.5	0.1	1	0.666667
30	0.5	0.2	0.1	0.8
30	0.5	0.2	0.2	0.833333
30	0.5	0.2	0.3	0.8
30	0.5	0.2	0.4	0.766667
30	0.5	0.2	0.5	0.766667
30	0.5	0.2	0.6	0.733333
30	0.5	0.2	0.7	0.733333
30	0.5	0.2	0.8	0.733333
30	0.5	0.2	0.9	0.7
30	0.5	0.2	1	0.7
30	0.5	0.3	0.1	0.8
30	0.5	0.3	0.2	0.833333
30	0.5	0.3	0.3	0.833333
30	0.5	0.3	0.4	0.833333
30	0.5	0.3	0.5	0.8
30	0.5	0.3	0.6	0.766667
30	0.5	0.3	0.7	0.766667
30	0.5	0.3	0.8	0.766667
30	0.5	0.3	0.9	0.733333
30	0.5	0.3	1	0.733333
30	0.5	0.4	0.1	0.766667
30	0.5	0.4	0.2	0.766667
30	0.5	0.4	0.3	0.8
30	0.5	0.4	0.4	0.833333
30	0.5	0.4	0.5	0.833333
30	0.5	0.4	0.6	0.8
30	0.5	0.4	0.7	0.8
30	0.5	0.4	0.8	0.8
30	0.5	0.4	0.9	0.766667
30	0.5	0.4	1	0.766667
30	0.5	0.5	0.1	0.8
30	0.5	0.5	0.2	0.8
30	0.5	0.5	0.3	0.8
30	0.5	0.5	0.4	0.833333
30	0.5	0.5	0.5	0.833333
30	0.5	0.5	0.6	0.833333
30	0.5	0.5	0.7	0.833333
30	0.5	0.5	0.8	0.8
30	0.5	0.5	0.9	0.8
30	0.5	0.5	1	0.8
30	0.5	0.6	0.1	0.833333
30	0.5	0.6	0.2	0.833333
30	0.5	0.6	0.3	0.8
30	0.5	0.6	0.4	0.8
30	0.5	0.6	0.5	0.833333
30	0.5	0.6	0.6	0.833333
30	0.5	0.6	0.7	0.833333
30	0.5	0.6	0.8	0.833333
30	0.5	0.6	0.9	0.866667
30	0.5	0.6	1	0.833333
30	0.5	0.7	0.1	0.8
30	0.5	0.7	0.2	0.866667
30	0.5	0.7	0.3	0.8
30	0.5	0.7	0.4	0.833333
30	0.5	0.7	0.5	0.8
30	0.5	0.7	0.6	0.866667
30	0.5	0.7	0.7	0.866667
30	0.5	0.7	0.8	0.866667
30	0.5	0.7	0.9	0.833333
30	0.5	0.7	1	0.866667
30	0.5	0.8	0.1	0.8
30	0.5	0.8	0.2	0.866667
30	0.5	0.8	0.3	0.866667
30	0.5	0.8	0.4	0.833333
30	0.5	0.8	0.5	0.833333
30	0.5	0.8	0.6	0.866667
30	0.5	0.8	0.7	0.866667
30	0.5	0.8	0.8	0.866667
30	0.5	0.8	0.9	0.833333
30	0.5	0.8	1	0.833333
30	0.5	0.9	0.1	0.8
30	0.5	0.9	0.2	0.866667
30	0.5	0.9	0.3	0.866667
30	0.5	0.9	0.4	0.833333
30	0.5	0.9	0.5	0.833333
30	0.5	0.9	0.6	0.833333
30	0.5	0.9	0.7	0.866667
30	0.5	0.9	0.8	0.866667
30	0.5	0.9	0.9	0.866667
30	0.5	0.9	1	0.833333
30	0.5	1	0.1	0.8
30	0.5	1	0.2	0.866667
30	0.5	1	0.3	0.866667
30	0.5	1	0.4	0.866667
30	0.5	1	0.5	0.833333
30	0.5	1	0.6	0.833333
30	0.5	1	0.7	0.833333
30	0.5	1	0.8	0.866667
30	0.5	1	0.9	0.866667
30	0.5	1	1	0.833333
30	0.6	0.1	0.1	0.766667
30	0.6	0.1	0.2	0.8
30	0.6	0.1	0.3	0.766667
30	0.6	0.1	0.4	0.8
30	0.6	0.1	0.5	0.733333
30	0.6	0.1	0.6	0.666667
30	0.6	0.1	0.7	0.633333
30	0.6	0.1	0.8	0.633333
30	0.6	0.1	0.9	0.666667
30	0.6	0.1	1	0.666667
30	0.6	0.2	0.1	0.8
30	0.6	0.2	0.2	0.833333
30	0.6	0.2	0.3	0.833333
30	0.6	0.2	0.4	0.766667
30	0.6	0.2	0.5	0.733333
30	0.6	0.2	0.6	0.733333
30	0.6	0.2	0.7	0.733333
30	0.6	0.2	0.8	0.733333
30	0.6	0.2	0.9	0.733333
30	0.6	0.2	1	0.7
30	0.6	0.3	0.1	0.8
30	0.6	0.3	0.2	0.833333
30	0.6	0.3	0.3	0.833333
30	0.6	0.3	0.4	0.833333
30	0.6	0.3	0.5	0.766667
30	0.6	0.3	0.6	0.766667
30	0.6	0.3	0.7	0.766667
30	0.6	0.3	0.8	0.766667
30	0.6	0.3	0.9	0.733333
30	0.6	0.3	1	0.733333
30	0.6	0.4	0.1	0.766667
30	0.6	0.4	0.2	0.8
30	0.6	0.4	0.3	0.833333
30	0.6	0.4	0.4	0.8
30	0.6	0.4	0.5	0.833333
30	0.6	0.4	0.6	0.8
30	0.6	0.4	0.7	0.8
30	0.6	0.4	0.8	0.766667
30	0.6	0.4	0.9	0.766667
30	0.6	0.4	1	0.766667
30	0.6	0.5	0.1	0.766667
30	0.6	0.5	0.2	0.8
30	0.6	0.5	0.3	0.8
30	0.6	0.5	0.4	0.8
30	0.6	0.5	0.5	0.833333
30	0.6	0.5	0.6	0.833333
30	0.6	0.5	0.7	0.8
30	0.6	0.5	0.8	0.8
30	0.6	0.5	0.9	0.8
30	0.6	0.5	1	0.8
30	0.6	0.6	0.1	0.8
30	0.6	0.6	0.2	0.8
30	0.6	0.6	0.3	0.766667
30	0.6	0.6	0.4	0.8
30	0.6	0.6	0.5	0.833333
30	0.6	0.6	0.6	0.833333
30	0.6	0.6	0.7	0.833333
30	0.6	0.6	0.8	0.833333
30	0.6	0.6	0.9	0.8
30	0.6	0.6	1	0.8
30	0.6	0.7	0.1	0.8
30	0.6	0.7	0.2	0.8
30	0.6	0.7	0.3	0.8
30	0.6	0.7	0.4	0.8
30	0.6	0.7	0.5	0.8
30	0.6	0.7	0.6	0.833333
30	0.6	0.7	0.7	0.833333
30	0.6	0.7	0.8	0.833333
30	0.6	0.7	0.9	0.833333
30	0.6	0.7	1	0.833333
30	0.6	0.8	0.1	0.8
30	0.6	0.8	0.2	0.833333
30	0.6	0.8	0.3	0.866667
30	0.6	0.8	0.4	0.8
30	0.6	0.8	0.5	0.8
30	0.6	0.8	0.6	0.833333
30	0.6	0.8	0.7	0.833333
30	0.6	0.8	0.8	0.866667
30	0.6	0.8	0.9	0.866667
30	0.6	0.8	1	0.833333
30	0.6	0.9	0.1	0.8
30	0.6	0.9	0.2	0.833333
30	0.6	0.9	0.3	0.866667
30	0.6	0.9	0.4	0.833333
30	0.6	0.9	0.5	0.833333
30	0.6	0.9	0.6	0.833333
30	0.6	0.9	0.7	0.866667
30	0.6	0.9	0.8	0.866667
30	0.6	0.9	0.9	0.866667
30	0.6	0.9	1	0.833333
30	0.6	1	0.1	0.8
30	0.6	1	0.2	0.833333
30	0.6	1	0.3	0.866667
30	0.6	1	0.4	0.866667
30	0.6	1	0.5	0.833333
30	0.6	1	0.6	0.833333
30	0.6	1	0.7	0.833333
30	0.6	1	0.8	0.866667
30	0.6	1	0.9	0.866667
30	0.6	1	1	0.866667
30	0.7	0.1	0.1	0.8
30	0.7	0.1	0.2	0.8
30	0.7	0.1	0.3	0.8
30	0.7	0.1	0.4	0.8
30	0.7	0.1	0.5	0.8
30	0.7	0.1	0.6	0.7
30	0.7	0.1	0.7	0.666667
30	0.7	0.1	0.8	0.633333
30	0.7	0.1	0.9	0.633333
30	0.7	0.1	1	0.666667
30	0.7	0.2	0.1	0.8
30	0.7	0.2	0.2	0.833333
30	0.7	0.2	0.3	0.833333
30	0.7	0.2	0.4	0.8
30	0.7	0.2	0.5	0.766667
30	0.7	0.2	0.6	0.733333
30	0.7	0.2	0.7	0.733333
30	0.7	0.2	0.8	0.7
30	0.7	0.2	0.9	0.733333
30	0.7	0.2	1	0.7
30	0.7	0.3	0.1	0.8
30	0.7	0.3	0.2	0.833333
30	0.7	0.3	0.3	0.833333
30	0.7	0.3	0.4	0.833333
30	0.7	0.3	0.5	0.8
30	0.7	0.3	0.6	0.766667
30	0.7	0.3	0.7	0.766667
30	0.7	0.3	0.8	0.766667
30	0.7	0.3	0.9	0.733333
30	0.7	0.3	1	0.733333
30	0.7	0.4	0.1	0.766667
30	0.7	0.4	0.2	0.833333
30	0.7	0.4	0.3	0.833333
30	0.7	0.4	0.4	0.833333
30	0.7	0.4	0.5	0.833333
30	0.7	0.4	0.6	0.8
30	0.7	0.4	0.7	0.8
30	0.7	0.4	0.8	0.766667
30	0.7	0.4	0.9	0.766667
30	0.7	0.4	1	0.766667
30	0.7	0.5	0.1	0.766667
30	0.7	0.5	0.2	0.8
30	0.7	0.5	0.3	0.8
30	0.7	0.5	0.4	0.8
30	0.7	0.5	0.5	0.8
30	0.7	0.5	0.6	0.833333
30	0.7	0.5	0.7	0.833333
30	0.7	0.5	0.8	0.8
30	0.7	0.5	0.9	0.8
30	0.7	0.5	1	0.8
30	0.7	0.6	0.1	0.8
30	0.7	0.6	0.2	0.8
30	0.7	0.6	0.3	0.766667
30	0.7	0.6	0.4	0.766667
30	0.7	0.6	0.5	0.8
30	0.7	0.6	0.6	0.833333
30	0.7	0.6	0.7	0.833333
30	0.7	0.6	0.8	0.833333
30	0.7	0.6	0.9	0.8
30	0.7	0.6	1	0.8
30	0.7	0.7	0.1	0.8
30	0.7	0.7	0.2	0.8
30	0.7	0.7	0.3	0.8
30	0.7	0.7	0.4	0.8
30	0.7	0.7	0.5	0.8
30	0.7	0.7	0.6	0.833333
30	0.7	0.7	0.7	0.833333
30	0.7	0.7	0.8	0.833333
30	0.7	0.7	0.9	0.833333
30	0.7	0.7	1	0.833333
30	0.7	0.8	0.1	0.8
30	0.7	0.8	0.2	0.8
30	0.7	0.8	0.3	0.8
30	0.7	0.8	0.4	0.8
30	0.7	0.8	0.5	0.8
30	0.7	0.8	0.6	0.833333
30	0.7	0.8	0.7	0.833333
30	0.7	0.8	0.8	0.833333
30	0.7	0.8	0.9	0.833333
30	0.7	0.8	1	0.833333
30	0.7	0.9	0.1	0.8
30	0.7	0.9	0.2	0.8
30	0.7	0.9	0.3	0.833333
30	0.7	0.9	0.4	0.8
30	0.7	0.9	0.5	0.8
30	0.7	0.9	0.6	0.8
30	0.7	0.9	0.7	0.833333
30	0.7	0.9	0.8	0.833333
30	0.7	0.9	0.9	0.833333
30	0.7	0.9	1	0.866667
30	0.7	1	0.1	0.8
30	0.7	1	0.2	0.8
30	0.7	1	0.3	0.866667
30	0.7	1	0.4	0.833333
30	0.7	1	0.5	0.8
30	0.7	1	0.6	0.8
30	0.7	1	0.7	0.833333
30	0.7	1	0.8	0.866667
30	0.7	1	0.9	0.866667
30	0.7	1	1	0.866667
30	0.8	0.1	0.1	0.833333
30	0.8	0.1	0.2	0.766667
30	0.8	0.1	0.3	0.8
30	0.8	0.1	0.4	0.8
30	0.8	0.1	0.5	0.8
30	0.8	0.1	0.6	0.733333
30	0.8	0.1	0.7	0.666667
30	0.8	0.1	0.8	0.633333
30	0.8	0.1	0.9	0.633333
30	0.8	0.1	1	0.633333
30	0.8	0.2	0.1	0.766667
30	0.8	0.2	0.2	0.833333
30	0.8	0.2	0.3	0.8
30	0.8	0.2	0.4	0.8
30	0.8	0.2	0.5	0.766667
30	0.8	0.2	0.6	0.766667
30	0.8	0.2	0.7	0.733333
30	0.8	0.2	0.8	0.733333
30	0.8	0.2	0.9	0.7
30	0.8	0.2	1	0.7
30	0.8	0.3	0.1	0.8
30	0.8	0.3	0.2	0.833333
30	0.8	0.3	0.3	0.833333
30	0.8	0.3	0.4	0.8
30	0.8	0.3	0.5	0.8
30	0.8	0.3	0.6	0.766667
30	0.8	0.3	0.7	0.766667
30	0.8	0.3	0.8	0.733333
30	0.8	0.3	0.9	0.733333
30	0.8	0.3	1	0.733333
30	0.8	0.4	0.1	0.8
30	0.8	0.4	0.2	0.833333
30	0.8	0.4	0.3	0.866667
30	0.8	0.4	0.4	0.833333
30	0.8	0.4	0.5	0.833333
30	0.8	0.4	0.6	0.8
30	0.8	0.4	0.7	0.766667
30	0.8	0.4	0.8	0.766667
30	0.8	0.4	0.9	0.766667
30	0.8	0.4	1	0.766667
30	0.8	0.5	0.1	0.733333
30	0.8	0.5	0.2	0.8
30	0.8	0.5	0.3	0.8
30	0.8	0.5	0.4	0.833333
30	0.8	0.5	0.5	0.833333
30	0.8	0.5	0.6	0.833333
30	0.8	0.5	0.7	0.833333
30	0.8	0.5	0.8	0.8
30	0.8	0.5	0.9	0.8
30	0.8	0.5	1	0.766667
30	0.8	0.6	0.1	0.8
30	0.8	0.6	0.2	0.766667
30	0.8	0.6	0.3	0.766667
30	0.8	0.6	0.4	0.8
30	0.8	0.6	0.5	0.8
30	0.8	0.6	0.6	0.8
30	0.8	0.6	0.7	0.833333
30	0.8	0.6	0.8	0.833333
30	0.8	0.6	0.9	0.8
30	0.8	0.6	1	0.8
30	0.8	0.7	0.1	0.8
30	0.8	0.7	0.2	0.766667
30	0.8	0.7	0.3	0.8
30	0.8	0.7	0.4	0.8
30	0.8	0.7	0.5	0.766667
30	0.8	0.7	0.6	0.8
30	0.8	0.7	0.7	0.833333
30	0.8	0.7	0.8	0.833333
30	0.8	0.7	0.9	0.833333
30	0.8	0.7	1	0.8
30	0.8	0.8	0.1	0.8
30	0.8	0.8	0.2	0.8
30	0.8	0.8	0.3	0.8
30	0.8	0.8	0.4	0.766667
30	0.8	0.8	0.5	0.8
30	0.8	0.8	0.6	0.8
30	0.8	0.8	0.7	0.833333
30	0.8	0.8	0.8	0.833333
30	0.8	0.8	0.9	0.833333
30	0.8	0.8	1	0.833333
30	0.8	0.9	0.1	0.8
30	0.8	0.9	0.2	0.833333
30	0.8	0.9	0.3	0.8
30	0.8	0.9	0.4	0.766667
30	0.8	0.9	0.5	0.8
30	0.8	0.9	0.6	0.8
30	0.8	0.9	0.7	0.833333
30	0.8	0.9	0.8	0.833333
30	0.8	0.9	0.9	0.833333
30	0.8	0.9	1	0.833333
30	0.8	1	0.1	0.8
30	0.8	1	0.2	0.8
30	0.8	1	0.3	0.833333
30	0.8	1	0.4	0.833333
30	0.8	1	0.5	0.8
30	0.8	1	0.6	0.8
30	0.8	1	0.7	0.8
30	0.8	1	0.8	0.833333
30	0.8	1	0.9	0.833333
30	0.8	1	1	0.833333
30	0.9	0.1	0.1	0.833333
30	0.9	0.1	0.2	0.8
30	0.9	0.1	0.3	0.8
30	0.9	0.1	0.4	0.766667
30	0.9	0.1	0.5	0.8
30	0.9	0.1	0.6	0.8
30	0.9	0.1	0.7	0.733333
30	0.9	0.1	0.8	0.666667
30	0.9	0.1	0.9	0.666667
30	0.9	0.1	1	0.666667
30	0.9	0.2	0.1	0.766667
30	0.9	0.2	0.2	0.833333
30	0.9	0.2	0.3	0.8
30	0.9	0.2	0.4	0.8
30	0.9	0.2	0.5	0.766667
30	0.9	0.2	0.6	0.733333
30	0.9	0.2	0.7	0.766667
30	0.9	0.2	0.8	0.733333
30	0.9	0.2	0.9	0.7
30	0.9	0.2	1	0.7
30	0.9	0.3	0.1	0.8
30	0.9	0.3	0.2	0.833333
30	0.9	0.3	0.3	0.833333
30	0.9	0.3	0.4	0.833333
30	0.9	0.3	0.5	0.8
30	0.9	0.3	0.6	0.766667
30	0.9	0.3	0.7	0.733333
30	0.9	0.3	0.8	0.733333
30	0.9	0.3	0.9	0.733333
30	0.9	0.3	1	0.733333
30	0.9	0.4	0.1	0.8
30	0.9	0.4	0.2	0.8
30	0.9	0.4	0.3	0.8
30	0.9	0.4	0.4	0.833333
30	0.9	0.4	0.5	0.833333
30	0.9	0.4	0.6	0.8
30	0.9	0.4	0.7	0.766667
30	0.9	0.4	0.8	0.766667
30	0.9	0.4	0.9	0.766667
30	0.9	0.4	1	0.766667
30	0.9	0.5	0.1	0.8
30	0.9	0.5	0.2	0.8
30	0.9	0.5	0.3	0.833333
30	0.9	0.5	0.4	0.833333
30	0.9	0.5	0.5	0.833333
30	0.9	0.5	0.6	0.833333
30	0.9	0.5	0.7	0.833333
30	0.9	0.5	0.8	0.8
30	0.9	0.5	0.9	0.8
30	0.9	0.5	1	0.766667
30	0.9	0.6	0.1	0.766667
30	0.9	0.6	0.2	0.766667
30	0.9	0.6	0.3	0.8
30	0.9	0.6	0.4	0.833333
30	0.9	0.6	0.5	0.833333
30	0.9	0.6	0.6	0.8
30	0.9	0.6	0.7	0.833333
30	0.9	0.6	0.8	0.833333
30	0.9	0.6	0.9	0.8
30	0.9	0.6	1	0.8
30	0.9	0.7	0.1	0.766667
30	0.9	0.7	0.2	0.766667
30	0.9	0.7	0.3	0.8
30	0.9	0.7	0.4	0.8
30	0.9	0.7	0.5	0.8
30	0.9	0.7	0.6	0.8
30	0.9	0.7	0.7	0.833333
30	0.9	0.7	0.8	0.833333
30	0.9	0.7	0.9	0.833333
30	0.9	0.7	1	0.8
30	0.9	0.8	0.1	0.8
30	0.9	0.8	0.2	0.766667
30	0.9	0.8	0.3	0.8
30	0.9	0.8	0.4	0.766667
30	0.9	0.8	0.5	0.766667
30	0.9	0.8	0.6	0.8
30	0.9	0.8	0.7	0.833333
30	0.9	0.8	0.8	0.833333
30	0.9	0.8	0.9	0.833333
30	0.9	0.8	1	0.833333
30	0.9	0.9	0.1	0.8
30	0.9	0.9	0.2	0.8
30	0.9	0.9	0.3	0.8
30	0.9	0.9	0.4	0.766667
30	0.9	0.9	0.5	0.8
30	0.9	0.9	0.6	0.8
30	0.9	0.9	0.7	0.833333
30	0.9	0.9	0.8	0.833333
30	0.9	0.9	0.9	0.833333
30	0.9	0.9	1	0.833333
30	0.9	1	0.1	0.8
30	0.9	1	0.2	0.833333
30	0.9	1	0.3	0.8
30	0.9	1	0.4	0.8
30	0.9	1	0.5	0.766667
30	0.9	1	0.6	0.8
30	0.9	1	0.7	0.8
30	0.9	1	0.8	0.833333
30	0.9	1	0.9	0.833333
30	0.9	1	1	0.833333
30	1	0.1	0.1	0.833333
30	1	0.1	0.2	0.8
30	1	0.1	0.3	0.8
30	1	0.1	0.4	0.8
30	1	0.1	0.5	0.8
30	1	0.1	0.6	0.8
30	1	0.1	0.7	0.733333
30	1	0.1	0.8	0.7
30	1	0.1	0.9	0.666667
30	1	0.1	1	0.666667
30	1	0.2	0.1	0.766667
30	1	0.2	0.2	0.766667
30	1	0.2	0.3	0.8
30	1	0.2	0.4	0.8
30	1	0.2	0.5	0.8
30	1	0.2	0.6	0.8
30	1	0.2	0.7	0.733333
30	1	0.2	0.8	0.766667
30	1	0.2	0.9	0.733333
30	1	0.2	1	0.666667
30	1	0.3	0.1	0.8
30	1	0.3	0.2	0.8
30	1	0.3	0.3	0.833333
30	1	0.3	0.4	0.833333
30	1	0.3	0.5	0.833333
30	1	0.3	0.6	0.766667
30	1	0.3	0.7	0.766667
30	1	0.3	0.8	0.733333
30	1	0.3	0.9	0.733333
30	1	0.3	1	0.733333
30	1	0.4	0.1	0.8
30	1	0.4	0.2	0.8
30	1	0.4	0.3	0.833333
30	1	0.4	0.4	0.833333
30	1	0.4	0.5	0.833333
30	1	0.4	0.6	0.8
30	1	0.4	0.7	0.766667
30	1	0.4	0.8	0.766667
30	1	0.4	0.9	0.766667
30	1	0.4	1	0.766667
30	1	0.5	0.1	0.8
30	1	0.5	0.2	0.8
30	1	0.5	0.3	0.833333
30	1	0.5	0.4	0.833333
30	1	0.5	0.5	0.833333
30	1	0.5	0.6	0.833333
30	1	0.5	0.7	0.833333
30	1	0.5	0.8	0.766667
30	1	0.5	0.9	0.766667
30	1	0.5	1	0.766667
30	1	0.6	0.1	0.766667
30	1	0.6	0.2	0.8
30	1	0.6	0.3	0.833333
30	1	0.6	0.4	0.833333
30	1	0.6	0.5	0.833333
30	1	0.6	0.6	0.833333
30	1	0.6	0.7	0.833333
30	1	0.6	0.8	0.833333
30	1	0.6	0.9	0.833333
30	1	0.6	1	0.8
30	1	0.7	0.1	0.733333
30	1	0.7	0.2	0.766667
30	1	0.7	0.3	0.8
30	1	0.7	0.4	0.8
30	1	0.7	0.5	0.8
30	1	0.7	0.6	0.8
30	1	0.7	0.7	0.8
30	1	0.7	0.8	0.833333
30	1	0.7	0.9	0.833333
30	1	0.7	1	0.8
30	1	0.8	0.1	0.766667
30	1	0.8	0.2	0.766667
30	1	0.8	0.3	0.8
30	1	0.8	0.4	0.766667
30	1	0.8	0.5	0.8
30	1	0.8	0.6	0.8
30	1	0.8	0.7	0.8
30	1	0.8	0.8	0.833333
30	1	0.8	0.9	0.833333
30	1	0.8	1	0.833333
30	1	0.9	0.1	0.8
30	1	0.9	0.2	0.766667
30	1	0.9	0.3	0.8
30	1	0.9	0.4	0.766667
30	1	0.9	0.5	0.766667
30	1	0.9	0.6	0.766667
30	1	0.9	0.7	0.8
30	1	0.9	0.8	0.833333
30	1	0.9	0.9	0.833333
30	1	0.9	1	0.833333
30	1	1	0.1	0.8
30	1	1	0.2	0.8
30	1	1	0.3	0.8
30	1	1	0.4	0.8
30	1	1	0.5	0.766667
30	1	1	0.6	0.8
30	1	1	0.7	0.8
30	1	1	0.8	0.833333
30	1	1	0.9	0.833333
[truncated: 2,001 more rows]

## Sheet: BRCA
#of miRNAs	W1	W2	W3	Cumulative Ratio
20	0.1	0.1	0.1	0.95
20	0.1	0.1	0.2	0.85				Summary
20	0.1	0.1	0.3	0.85				#of miRNAs	Same Weight	Average	Max	Min	*Our Approach (order statistic)
20	0.1	0.1	0.4	0.85				20	0.95	0.90765	0.95	0.75	0.95
20	0.1	0.1	0.5	0.85				30	0.866667	0.863367	0.966667	0.666667	0.93
20	0.1	0.1	0.6	0.85				50	0.82	0.81004	0.94	0.56	0.86
20	0.1	0.1	0.7	0.8				100	0.76	0.74043	0.83	0.5	0.75
20	0.1	0.1	0.8	0.8
20	0.1	0.1	0.9	0.8
20	0.1	0.1	1	0.8
20	0.1	0.2	0.1	0.95
20	0.1	0.2	0.2	0.9
20	0.1	0.2	0.3	0.85
20	0.1	0.2	0.4	0.85
20	0.1	0.2	0.5	0.85
20	0.1	0.2	0.6	0.85
20	0.1	0.2	0.7	0.85
20	0.1	0.2	0.8	0.85
20	0.1	0.2	0.9	0.85
20	0.1	0.2	1	0.9
20	0.1	0.3	0.1	0.9
20	0.1	0.3	0.2	0.9
20	0.1	0.3	0.3	0.9
20	0.1	0.3	0.4	0.9
20	0.1	0.3	0.5	0.85
20	0.1	0.3	0.6	0.85
20	0.1	0.3	0.7	0.85
20	0.1	0.3	0.8	0.85
20	0.1	0.3	0.9	0.85
20	0.1	0.3	1	0.85
20	0.1	0.4	0.1	0.85
20	0.1	0.4	0.2	0.85
20	0.1	0.4	0.3	0.9
20	0.1	0.4	0.4	0.9
20	0.1	0.4	0.5	0.85
20	0.1	0.4	0.6	0.85
20	0.1	0.4	0.7	0.85
20	0.1	0.4	0.8	0.85
20	0.1	0.4	0.9	0.85
20	0.1	0.4	1	0.85
20	0.1	0.5	0.1	0.85
20	0.1	0.5	0.2	0.85
20	0.1	0.5	0.3	0.85
20	0.1	0.5	0.4	0.9
20	0.1	0.5	0.5	0.85
20	0.1	0.5	0.6	0.85
20	0.1	0.5	0.7	0.85
20	0.1	0.5	0.8	0.85
20	0.1	0.5	0.9	0.85
20	0.1	0.5	1	0.85
20	0.1	0.6	0.1	0.85
20	0.1	0.6	0.2	0.85
20	0.1	0.6	0.3	0.85
20	0.1	0.6	0.4	0.85
20	0.1	0.6	0.5	0.9
20	0.1	0.6	0.6	0.85
20	0.1	0.6	0.7	0.85
20	0.1	0.6	0.8	0.85
20	0.1	0.6	0.9	0.85
20	0.1	0.6	1	0.85
20	0.1	0.7	0.1	0.8
20	0.1	0.7	0.2	0.85
20	0.1	0.7	0.3	0.85
20	0.1	0.7	0.4	0.85
20	0.1	0.7	0.5	0.9
20	0.1	0.7	0.6	0.9
20	0.1	0.7	0.7	0.85
20	0.1	0.7	0.8	0.85
20	0.1	0.7	0.9	0.9
20	0.1	0.7	1	0.85
20	0.1	0.8	0.1	0.8
20	0.1	0.8	0.2	0.85
20	0.1	0.8	0.3	0.85
20	0.1	0.8	0.4	0.85
20	0.1	0.8	0.5	0.85
20	0.1	0.8	0.6	0.9
20	0.1	0.8	0.7	0.9
20	0.1	0.8	0.8	0.85
20	0.1	0.8	0.9	0.9
20	0.1	0.8	1	0.9
20	0.1	0.9	0.1	0.8
20	0.1	0.9	0.2	0.85
20	0.1	0.9	0.3	0.85
20	0.1	0.9	0.4	0.85
20	0.1	0.9	0.5	0.85
20	0.1	0.9	0.6	0.85
20	0.1	0.9	0.7	0.9
20	0.1	0.9	0.8	0.9
20	0.1	0.9	0.9	0.9
20	0.1	0.9	1	0.9
20	0.1	1	0.1	0.8
20	0.1	1	0.2	0.85
20	0.1	1	0.3	0.85
20	0.1	1	0.4	0.85
20	0.1	1	0.5	0.85
20	0.1	1	0.6	0.85
20	0.1	1	0.7	0.85
20	0.1	1	0.8	0.9
20	0.1	1	0.9	0.9
20	0.1	1	1	0.9
20	0.2	0.1	0.1	0.95
20	0.2	0.1	0.2	0.95
20	0.2	0.1	0.3	0.95
20	0.2	0.1	0.4	0.9
20	0.2	0.1	0.5	0.85
20	0.2	0.1	0.6	0.85
20	0.2	0.1	0.7	0.85
20	0.2	0.1	0.8	0.85
20	0.2	0.1	0.9	0.8
20	0.2	0.1	1	0.8
20	0.2	0.2	0.1	0.9
20	0.2	0.2	0.2	0.95
20	0.2	0.2	0.3	0.9
20	0.2	0.2	0.4	0.85
20	0.2	0.2	0.5	0.85
20	0.2	0.2	0.6	0.85
20	0.2	0.2	0.7	0.85
20	0.2	0.2	0.8	0.85
20	0.2	0.2	0.9	0.85
20	0.2	0.2	1	0.85
20	0.2	0.3	0.1	0.9
20	0.2	0.3	0.2	0.95
20	0.2	0.3	0.3	0.95
20	0.2	0.3	0.4	0.9
20	0.2	0.3	0.5	0.85
20	0.2	0.3	0.6	0.85
20	0.2	0.3	0.7	0.85
20	0.2	0.3	0.8	0.85
20	0.2	0.3	0.9	0.85
20	0.2	0.3	1	0.85
20	0.2	0.4	0.1	0.85
20	0.2	0.4	0.2	0.95
20	0.2	0.4	0.3	0.9
20	0.2	0.4	0.4	0.9
20	0.2	0.4	0.5	0.85
20	0.2	0.4	0.6	0.85
20	0.2	0.4	0.7	0.85
20	0.2	0.4	0.8	0.85
20	0.2	0.4	0.9	0.85
20	0.2	0.4	1	0.85
20	0.2	0.5	0.1	0.85
20	0.2	0.5	0.2	0.9
20	0.2	0.5	0.3	0.9
20	0.2	0.5	0.4	0.9
20	0.2	0.5	0.5	0.9
20	0.2	0.5	0.6	0.9
20	0.2	0.5	0.7	0.85
20	0.2	0.5	0.8	0.9
20	0.2	0.5	0.9	0.85
20	0.2	0.5	1	0.85
20	0.2	0.6	0.1	0.8
20	0.2	0.6	0.2	0.9
20	0.2	0.6	0.3	0.9
20	0.2	0.6	0.4	0.9
20	0.2	0.6	0.5	0.9
20	0.2	0.6	0.6	0.9
20	0.2	0.6	0.7	0.85
20	0.2	0.6	0.8	0.9
20	0.2	0.6	0.9	0.85
20	0.2	0.6	1	0.85
20	0.2	0.7	0.1	0.75
20	0.2	0.7	0.2	0.9
20	0.2	0.7	0.3	0.85
20	0.2	0.7	0.4	0.9
20	0.2	0.7	0.5	0.9
20	0.2	0.7	0.6	0.9
20	0.2	0.7	0.7	0.9
20	0.2	0.7	0.8	0.85
20	0.2	0.7	0.9	0.85
20	0.2	0.7	1	0.85
20	0.2	0.8	0.1	0.8
20	0.2	0.8	0.2	0.85
20	0.2	0.8	0.3	0.85
20	0.2	0.8	0.4	0.85
20	0.2	0.8	0.5	0.9
20	0.2	0.8	0.6	0.9
20	0.2	0.8	0.7	0.9
20	0.2	0.8	0.8	0.9
20	0.2	0.8	0.9	0.85
20	0.2	0.8	1	0.85
20	0.2	0.9	0.1	0.75
20	0.2	0.9	0.2	0.85
20	0.2	0.9	0.3	0.85
20	0.2	0.9	0.4	0.85
20	0.2	0.9	0.5	0.9
20	0.2	0.9	0.6	0.9
20	0.2	0.9	0.7	0.9
20	0.2	0.9	0.8	0.9
20	0.2	0.9	0.9	0.85
20	0.2	0.9	1	0.85
20	0.2	1	0.1	0.8
20	0.2	1	0.2	0.85
20	0.2	1	0.3	0.85
20	0.2	1	0.4	0.85
20	0.2	1	0.5	0.85
20	0.2	1	0.6	0.85
20	0.2	1	0.7	0.9
20	0.2	1	0.8	0.9
20	0.2	1	0.9	0.9
20	0.2	1	1	0.85
20	0.3	0.1	0.1	0.95
20	0.3	0.1	0.2	0.95
20	0.3	0.1	0.3	0.95
20	0.3	0.1	0.4	0.95
20	0.3	0.1	0.5	0.9
20	0.3	0.1	0.6	0.9
20	0.3	0.1	0.7	0.9
20	0.3	0.1	0.8	0.9
20	0.3	0.1	0.9	0.95
20	0.3	0.1	1	0.9
20	0.3	0.2	0.1	0.9
20	0.3	0.2	0.2	0.95
20	0.3	0.2	0.3	0.95
20	0.3	0.2	0.4	0.9
20	0.3	0.2	0.5	0.9
20	0.3	0.2	0.6	0.9
20	0.3	0.2	0.7	0.9
20	0.3	0.2	0.8	0.85
20	0.3	0.2	0.9	0.8
20	0.3	0.2	1	0.8
20	0.3	0.3	0.1	0.9
20	0.3	0.3	0.2	0.95
20	0.3	0.3	0.3	0.95
20	0.3	0.3	0.4	0.95
20	0.3	0.3	0.5	0.9
20	0.3	0.3	0.6	0.85
20	0.3	0.3	0.7	0.85
20	0.3	0.3	0.8	0.85
20	0.3	0.3	0.9	0.85
20	0.3	0.3	1	0.85
20	0.3	0.4	0.1	0.85
20	0.3	0.4	0.2	0.95
20	0.3	0.4	0.3	0.95
20	0.3	0.4	0.4	0.95
20	0.3	0.4	0.5	0.9
20	0.3	0.4	0.6	0.85
20	0.3	0.4	0.7	0.85
20	0.3	0.4	0.8	0.85
20	0.3	0.4	0.9	0.85
20	0.3	0.4	1	0.85
20	0.3	0.5	0.1	0.85
20	0.3	0.5	0.2	0.9
20	0.3	0.5	0.3	0.95
20	0.3	0.5	0.4	0.95
20	0.3	0.5	0.5	0.9
20	0.3	0.5	0.6	0.85
20	0.3	0.5	0.7	0.85
20	0.3	0.5	0.8	0.85
20	0.3	0.5	0.9	0.85
20	0.3	0.5	1	0.85
20	0.3	0.6	0.1	0.85
20	0.3	0.6	0.2	0.9
20	0.3	0.6	0.3	0.95
20	0.3	0.6	0.4	0.95
20	0.3	0.6	0.5	0.9
20	0.3	0.6	0.6	0.9
20	0.3	0.6	0.7	0.85
20	0.3	0.6	0.8	0.85
20	0.3	0.6	0.9	0.85
20	0.3	0.6	1	0.85
20	0.3	0.7	0.1	0.8
20	0.3	0.7	0.2	0.85
20	0.3	0.7	0.3	0.9
20	0.3	0.7	0.4	0.95
20	0.3	0.7	0.5	0.9
20	0.3	0.7	0.6	0.9
20	0.3	0.7	0.7	0.9
20	0.3	0.7	0.8	0.85
20	0.3	0.7	0.9	0.85
20	0.3	0.7	1	0.85
20	0.3	0.8	0.1	0.8
20	0.3	0.8	0.2	0.85
20	0.3	0.8	0.3	0.9
20	0.3	0.8	0.4	0.9
20	0.3	0.8	0.5	0.9
20	0.3	0.8	0.6	0.9
20	0.3	0.8	0.7	0.9
20	0.3	0.8	0.8	0.9
20	0.3	0.8	0.9	0.9
20	0.3	0.8	1	0.9
20	0.3	0.9	0.1	0.8
20	0.3	0.9	0.2	0.85
20	0.3	0.9	0.3	0.9
20	0.3	0.9	0.4	0.9
20	0.3	0.9	0.5	0.9
20	0.3	0.9	0.6	0.9
20	0.3	0.9	0.7	0.9
20	0.3	0.9	0.8	0.9
20	0.3	0.9	0.9	0.9
20	0.3	0.9	1	0.85
20	0.3	1	0.1	0.8
20	0.3	1	0.2	0.8
20	0.3	1	0.3	0.85
20	0.3	1	0.4	0.85
20	0.3	1	0.5	0.9
20	0.3	1	0.6	0.9
20	0.3	1	0.7	0.9
20	0.3	1	0.8	0.9
20	0.3	1	0.9	0.9
20	0.3	1	1	0.9
20	0.4	0.1	0.1	0.95
20	0.4	0.1	0.2	0.95
20	0.4	0.1	0.3	0.95
20	0.4	0.1	0.4	0.95
20	0.4	0.1	0.5	0.95
20	0.4	0.1	0.6	0.9
20	0.4	0.1	0.7	0.9
20	0.4	0.1	0.8	0.95
20	0.4	0.1	0.9	0.95
20	0.4	0.1	1	0.95
20	0.4	0.2	0.1	0.9
20	0.4	0.2	0.2	0.95
20	0.4	0.2	0.3	0.95
20	0.4	0.2	0.4	0.95
20	0.4	0.2	0.5	0.95
20	0.4	0.2	0.6	0.95
20	0.4	0.2	0.7	0.9
20	0.4	0.2	0.8	0.9
20	0.4	0.2	0.9	0.9
20	0.4	0.2	1	0.85
20	0.4	0.3	0.1	0.9
20	0.4	0.3	0.2	0.95
20	0.4	0.3	0.3	0.95
20	0.4	0.3	0.4	0.95
20	0.4	0.3	0.5	0.95
20	0.4	0.3	0.6	0.9
20	0.4	0.3	0.7	0.9
20	0.4	0.3	0.8	0.9
20	0.4	0.3	0.9	0.9
20	0.4	0.3	1	0.85
20	0.4	0.4	0.1	0.85
20	0.4	0.4	0.2	0.9
20	0.4	0.4	0.3	0.95
20	0.4	0.4	0.4	0.95
20	0.4	0.4	0.5	0.95
20	0.4	0.4	0.6	0.9
20	0.4	0.4	0.7	0.9
20	0.4	0.4	0.8	0.85
20	0.4	0.4	0.9	0.85
20	0.4	0.4	1	0.85
20	0.4	0.5	0.1	0.85
20	0.4	0.5	0.2	0.9
20	0.4	0.5	0.3	0.95
20	0.4	0.5	0.4	0.95
20	0.4	0.5	0.5	0.95
20	0.4	0.5	0.6	0.95
20	0.4	0.5	0.7	0.9
20	0.4	0.5	0.8	0.85
20	0.4	0.5	0.9	0.85
20	0.4	0.5	1	0.85
20	0.4	0.6	0.1	0.85
20	0.4	0.6	0.2	0.9
20	0.4	0.6	0.3	0.95
20	0.4	0.6	0.4	0.95
20	0.4	0.6	0.5	0.95
20	0.4	0.6	0.6	0.95
20	0.4	0.6	0.7	0.85
20	0.4	0.6	0.8	0.9
20	0.4	0.6	0.9	0.85
20	0.4	0.6	1	0.85
20	0.4	0.7	0.1	0.8
20	0.4	0.7	0.2	0.85
20	0.4	0.7	0.3	0.9
20	0.4	0.7	0.4	0.95
20	0.4	0.7	0.5	0.95
20	0.4	0.7	0.6	0.95
20	0.4	0.7	0.7	0.9
20	0.4	0.7	0.8	0.85
20	0.4	0.7	0.9	0.85
20	0.4	0.7	1	0.85
20	0.4	0.8	0.1	0.8
20	0.4	0.8	0.2	0.85
20	0.4	0.8	0.3	0.9
20	0.4	0.8	0.4	0.95
20	0.4	0.8	0.5	0.95
20	0.4	0.8	0.6	0.9
20	0.4	0.8	0.7	0.9
20	0.4	0.8	0.8	0.9
20	0.4	0.8	0.9	0.85
20	0.4	0.8	1	0.85
20	0.4	0.9	0.1	0.8
20	0.4	0.9	0.2	0.85
20	0.4	0.9	0.3	0.9
20	0.4	0.9	0.4	0.9
20	0.4	0.9	0.5	0.95
20	0.4	0.9	0.6	0.9
20	0.4	0.9	0.7	0.9
20	0.4	0.9	0.8	0.9
20	0.4	0.9	0.9	0.9
20	0.4	0.9	1	0.85
20	0.4	1	0.1	0.8
20	0.4	1	0.2	0.85
20	0.4	1	0.3	0.85
20	0.4	1	0.4	0.9
20	0.4	1	0.5	0.9
20	0.4	1	0.6	0.9
20	0.4	1	0.7	0.9
20	0.4	1	0.8	0.9
20	0.4	1	0.9	0.85
20	0.4	1	1	0.9
20	0.5	0.1	0.1	0.95
20	0.5	0.1	0.2	0.95
20	0.5	0.1	0.3	0.95
20	0.5	0.1	0.4	0.95
20	0.5	0.1	0.5	0.95
20	0.5	0.1	0.6	0.95
20	0.5	0.1	0.7	0.95
20	0.5	0.1	0.8	0.95
20	0.5	0.1	0.9	0.95
20	0.5	0.1	1	0.95
20	0.5	0.2	0.1	0.9
20	0.5	0.2	0.2	0.95
20	0.5	0.2	0.3	0.95
20	0.5	0.2	0.4	0.95
20	0.5	0.2	0.5	0.95
20	0.5	0.2	0.6	0.95
20	0.5	0.2	0.7	0.95
20	0.5	0.2	0.8	0.95
20	0.5	0.2	0.9	0.9
20	0.5	0.2	1	0.9
20	0.5	0.3	0.1	0.9
20	0.5	0.3	0.2	0.95
20	0.5	0.3	0.3	0.95
20	0.5	0.3	0.4	0.95
20	0.5	0.3	0.5	0.95
20	0.5	0.3	0.6	0.95
20	0.5	0.3	0.7	0.95
20	0.5	0.3	0.8	0.9
20	0.5	0.3	0.9	0.9
20	0.5	0.3	1	0.9
20	0.5	0.4	0.1	0.9
20	0.5	0.4	0.2	0.9
20	0.5	0.4	0.3	0.95
20	0.5	0.4	0.4	0.95
20	0.5	0.4	0.5	0.95
20	0.5	0.4	0.6	0.95
20	0.5	0.4	0.7	0.9
20	0.5	0.4	0.8	0.9
20	0.5	0.4	0.9	0.9
20	0.5	0.4	1	0.9
20	0.5	0.5	0.1	0.85
20	0.5	0.5	0.2	0.9
20	0.5	0.5	0.3	0.95
20	0.5	0.5	0.4	0.95
20	0.5	0.5	0.5	0.95
20	0.5	0.5	0.6	0.95
20	0.5	0.5	0.7	0.95
20	0.5	0.5	0.8	0.9
20	0.5	0.5	0.9	0.9
20	0.5	0.5	1	0.85
20	0.5	0.6	0.1	0.85
20	0.5	0.6	0.2	0.9
20	0.5	0.6	0.3	0.95
20	0.5	0.6	0.4	0.95
20	0.5	0.6	0.5	0.95
20	0.5	0.6	0.6	0.95
20	0.5	0.6	0.7	0.95
20	0.5	0.6	0.8	0.9
20	0.5	0.6	0.9	0.9
20	0.5	0.6	1	0.85
20	0.5	0.7	0.1	0.85
20	0.5	0.7	0.2	0.85
20	0.5	0.7	0.3	0.9
20	0.5	0.7	0.4	0.95
20	0.5	0.7	0.5	0.95
20	0.5	0.7	0.6	0.95
20	0.5	0.7	0.7	0.95
20	0.5	0.7	0.8	0.95
20	0.5	0.7	0.9	0.9
20	0.5	0.7	1	0.9
20	0.5	0.8	0.1	0.8
20	0.5	0.8	0.2	0.85
20	0.5	0.8	0.3	0.9
20	0.5	0.8	0.4	0.95
20	0.5	0.8	0.5	0.95
20	0.5	0.8	0.6	0.95
20	0.5	0.8	0.7	0.95
20	0.5	0.8	0.8	0.9
20	0.5	0.8	0.9	0.85
20	0.5	0.8	1	0.85
20	0.5	0.9	0.1	0.8
20	0.5	0.9	0.2	0.85
20	0.5	0.9	0.3	0.9
20	0.5	0.9	0.4	0.9
20	0.5	0.9	0.5	0.95
20	0.5	0.9	0.6	0.95
20	0.5	0.9	0.7	0.95
20	0.5	0.9	0.8	0.9
20	0.5	0.9	0.9	0.9
20	0.5	0.9	1	0.85
20	0.5	1	0.1	0.8
20	0.5	1	0.2	0.85
20	0.5	1	0.3	0.85
20	0.5	1	0.4	0.9
20	0.5	1	0.5	0.95
20	0.5	1	0.6	0.95
20	0.5	1	0.7	0.95
20	0.5	1	0.8	0.9
20	0.5	1	0.9	0.9
20	0.5	1	1	0.9
20	0.6	0.1	0.1	0.95
20	0.6	0.1	0.2	0.95
20	0.6	0.1	0.3	0.95
20	0.6	0.1	0.4	0.95
20	0.6	0.1	0.5	0.95
20	0.6	0.1	0.6	0.95
20	0.6	0.1	0.7	0.95
20	0.6	0.1	0.8	0.95
20	0.6	0.1	0.9	0.95
20	0.6	0.1	1	0.95
20	0.6	0.2	0.1	0.9
20	0.6	0.2	0.2	0.95
20	0.6	0.2	0.3	0.95
20	0.6	0.2	0.4	0.95
20	0.6	0.2	0.5	0.95
20	0.6	0.2	0.6	0.95
20	0.6	0.2	0.7	0.95
20	0.6	0.2	0.8	0.95
20	0.6	0.2	0.9	0.95
20	0.6	0.2	1	0.9
20	0.6	0.3	0.1	0.85
20	0.6	0.3	0.2	0.9
20	0.6	0.3	0.3	0.95
20	0.6	0.3	0.4	0.95
20	0.6	0.3	0.5	0.95
20	0.6	0.3	0.6	0.95
20	0.6	0.3	0.7	0.95
20	0.6	0.3	0.8	0.95
20	0.6	0.3	0.9	0.95
20	0.6	0.3	1	0.9
20	0.6	0.4	0.1	0.9
20	0.6	0.4	0.2	0.9
20	0.6	0.4	0.3	0.95
20	0.6	0.4	0.4	0.95
20	0.6	0.4	0.5	0.95
20	0.6	0.4	0.6	0.95
20	0.6	0.4	0.7	0.95
20	0.6	0.4	0.8	0.9
20	0.6	0.4	0.9	0.9
20	0.6	0.4	1	0.9
20	0.6	0.5	0.1	0.85
20	0.6	0.5	0.2	0.9
20	0.6	0.5	0.3	0.95
20	0.6	0.5	0.4	0.95
20	0.6	0.5	0.5	0.95
20	0.6	0.5	0.6	0.95
20	0.6	0.5	0.7	0.95
20	0.6	0.5	0.8	0.95
20	0.6	0.5	0.9	0.9
20	0.6	0.5	1	0.9
20	0.6	0.6	0.1	0.85
20	0.6	0.6	0.2	0.9
20	0.6	0.6	0.3	0.9
20	0.6	0.6	0.4	0.95
20	0.6	0.6	0.5	0.95
20	0.6	0.6	0.6	0.95
20	0.6	0.6	0.7	0.95
20	0.6	0.6	0.8	0.95
20	0.6	0.6	0.9	0.9
20	0.6	0.6	1	0.9
20	0.6	0.7	0.1	0.85
20	0.6	0.7	0.2	0.85
20	0.6	0.7	0.3	0.9
20	0.6	0.7	0.4	0.95
20	0.6	0.7	0.5	0.95
20	0.6	0.7	0.6	0.95
20	0.6	0.7	0.7	0.95
20	0.6	0.7	0.8	0.95
20	0.6	0.7	0.9	0.95
20	0.6	0.7	1	0.9
20	0.6	0.8	0.1	0.8
20	0.6	0.8	0.2	0.85
20	0.6	0.8	0.3	0.9
20	0.6	0.8	0.4	0.95
20	0.6	0.8	0.5	0.95
20	0.6	0.8	0.6	0.95
20	0.6	0.8	0.7	0.95
20	0.6	0.8	0.8	0.95
20	0.6	0.8	0.9	0.95
20	0.6	0.8	1	0.9
20	0.6	0.9	0.1	0.8
20	0.6	0.9	0.2	0.85
20	0.6	0.9	0.3	0.9
20	0.6	0.9	0.4	0.9
20	0.6	0.9	0.5	0.95
20	0.6	0.9	0.6	0.95
20	0.6	0.9	0.7	0.95
20	0.6	0.9	0.8	0.95
20	0.6	0.9	0.9	0.95
20	0.6	0.9	1	0.9
20	0.6	1	0.1	0.8
20	0.6	1	0.2	0.85
20	0.6	1	0.3	0.85
20	0.6	1	0.4	0.9
20	0.6	1	0.5	0.95
20	0.6	1	0.6	0.95
20	0.6	1	0.7	0.95
20	0.6	1	0.8	0.95
20	0.6	1	0.9	0.95
20	0.6	1	1	0.9
20	0.7	0.1	0.1	0.95
20	0.7	0.1	0.2	0.95
20	0.7	0.1	0.3	0.95
20	0.7	0.1	0.4	0.95
20	0.7	0.1	0.5	0.95
20	0.7	0.1	0.6	0.95
20	0.7	0.1	0.7	0.95
20	0.7	0.1	0.8	0.95
20	0.7	0.1	0.9	0.95
20	0.7	0.1	1	0.95
20	0.7	0.2	0.1	0.9
20	0.7	0.2	0.2	0.95
20	0.7	0.2	0.3	0.95
20	0.7	0.2	0.4	0.95
20	0.7	0.2	0.5	0.95
20	0.7	0.2	0.6	0.95
20	0.7	0.2	0.7	0.95
20	0.7	0.2	0.8	0.95
20	0.7	0.2	0.9	0.95
20	0.7	0.2	1	0.95
20	0.7	0.3	0.1	0.85
20	0.7	0.3	0.2	0.9
20	0.7	0.3	0.3	0.95
20	0.7	0.3	0.4	0.95
20	0.7	0.3	0.5	0.95
20	0.7	0.3	0.6	0.95
20	0.7	0.3	0.7	0.95
20	0.7	0.3	0.8	0.95
20	0.7	0.3	0.9	0.95
20	0.7	0.3	1	0.95
20	0.7	0.4	0.1	0.85
20	0.7	0.4	0.2	0.9
20	0.7	0.4	0.3	0.95
20	0.7	0.4	0.4	0.95
20	0.7	0.4	0.5	0.95
20	0.7	0.4	0.6	0.95
20	0.7	0.4	0.7	0.95
20	0.7	0.4	0.8	0.95
20	0.7	0.4	0.9	0.95
20	0.7	0.4	1	0.95
20	0.7	0.5	0.1	0.9
20	0.7	0.5	0.2	0.9
20	0.7	0.5	0.3	0.95
20	0.7	0.5	0.4	0.95
20	0.7	0.5	0.5	0.95
20	0.7	0.5	0.6	0.95
20	0.7	0.5	0.7	0.95
20	0.7	0.5	0.8	0.95
20	0.7	0.5	0.9	0.95
20	0.7	0.5	1	0.9
20	0.7	0.6	0.1	0.85
20	0.7	0.6	0.2	0.9
20	0.7	0.6	0.3	0.9
20	0.7	0.6	0.4	0.95
20	0.7	0.6	0.5	0.95
20	0.7	0.6	0.6	0.95
20	0.7	0.6	0.7	0.95
20	0.7	0.6	0.8	0.95
20	0.7	0.6	0.9	0.95
20	0.7	0.6	1	0.9
20	0.7	0.7	0.1	0.85
20	0.7	0.7	0.2	0.85
20	0.7	0.7	0.3	0.9
20	0.7	0.7	0.4	0.95
20	0.7	0.7	0.5	0.95
20	0.7	0.7	0.6	0.95
20	0.7	0.7	0.7	0.95
20	0.7	0.7	0.8	0.95
20	0.7	0.7	0.9	0.95
20	0.7	0.7	1	0.95
20	0.7	0.8	0.1	0.85
20	0.7	0.8	0.2	0.85
20	0.7	0.8	0.3	0.9
20	0.7	0.8	0.4	0.95
20	0.7	0.8	0.5	0.95
20	0.7	0.8	0.6	0.95
20	0.7	0.8	0.7	0.95
20	0.7	0.8	0.8	0.95
20	0.7	0.8	0.9	0.95
20	0.7	0.8	1	0.95
20	0.7	0.9	0.1	0.8
20	0.7	0.9	0.2	0.85
20	0.7	0.9	0.3	0.9
20	0.7	0.9	0.4	0.9
20	0.7	0.9	0.5	0.95
20	0.7	0.9	0.6	0.95
20	0.7	0.9	0.7	0.95
20	0.7	0.9	0.8	0.95
20	0.7	0.9	0.9	0.95
20	0.7	0.9	1	0.95
20	0.7	1	0.1	0.8
20	0.7	1	0.2	0.85
20	0.7	1	0.3	0.85
20	0.7	1	0.4	0.9
20	0.7	1	0.5	0.95
20	0.7	1	0.6	0.95
20	0.7	1	0.7	0.95
20	0.7	1	0.8	0.95
20	0.7	1	0.9	0.95
20	0.7	1	1	0.95
20	0.8	0.1	0.1	0.95
20	0.8	0.1	0.2	0.95
20	0.8	0.1	0.3	0.95
20	0.8	0.1	0.4	0.95
20	0.8	0.1	0.5	0.95
20	0.8	0.1	0.6	0.95
20	0.8	0.1	0.7	0.95
20	0.8	0.1	0.8	0.95
20	0.8	0.1	0.9	0.95
20	0.8	0.1	1	0.95
20	0.8	0.2	0.1	0.85
20	0.8	0.2	0.2	0.95
20	0.8	0.2	0.3	0.95
20	0.8	0.2	0.4	0.95
20	0.8	0.2	0.5	0.95
20	0.8	0.2	0.6	0.95
20	0.8	0.2	0.7	0.95
20	0.8	0.2	0.8	0.95
20	0.8	0.2	0.9	0.95
20	0.8	0.2	1	0.95
20	0.8	0.3	0.1	0.85
20	0.8	0.3	0.2	0.9
20	0.8	0.3	0.3	0.95
20	0.8	0.3	0.4	0.95
20	0.8	0.3	0.5	0.95
20	0.8	0.3	0.6	0.95
20	0.8	0.3	0.7	0.95
20	0.8	0.3	0.8	0.95
20	0.8	0.3	0.9	0.95
20	0.8	0.3	1	0.95
20	0.8	0.4	0.1	0.85
20	0.8	0.4	0.2	0.9
20	0.8	0.4	0.3	0.9
20	0.8	0.4	0.4	0.95
20	0.8	0.4	0.5	0.95
20	0.8	0.4	0.6	0.95
20	0.8	0.4	0.7	0.95
20	0.8	0.4	0.8	0.95
20	0.8	0.4	0.9	0.95
20	0.8	0.4	1	0.95
20	0.8	0.5	0.1	0.85
20	0.8	0.5	0.2	0.9
20	0.8	0.5	0.3	0.95
20	0.8	0.5	0.4	0.95
20	0.8	0.5	0.5	0.95
20	0.8	0.5	0.6	0.95
20	0.8	0.5	0.7	0.95
20	0.8	0.5	0.8	0.95
20	0.8	0.5	0.9	0.95
20	0.8	0.5	1	0.95
20	0.8	0.6	0.1	0.85
20	0.8	0.6	0.2	0.9
20	0.8	0.6	0.3	0.9
20	0.8	0.6	0.4	0.95
20	0.8	0.6	0.5	0.95
20	0.8	0.6	0.6	0.95
20	0.8	0.6	0.7	0.95
20	0.8	0.6	0.8	0.95
20	0.8	0.6	0.9	0.95
20	0.8	0.6	1	0.95
20	0.8	0.7	0.1	0.85
20	0.8	0.7	0.2	0.9
20	0.8	0.7	0.3	0.9
20	0.8	0.7	0.4	0.95
20	0.8	0.7	0.5	0.95
20	0.8	0.7	0.6	0.95
20	0.8	0.7	0.7	0.95
20	0.8	0.7	0.8	0.95
20	0.8	0.7	0.9	0.95
20	0.8	0.7	1	0.95
20	0.8	0.8	0.1	0.85
20	0.8	0.8	0.2	0.85
20	0.8	0.8	0.3	0.9
20	0.8	0.8	0.4	0.9
20	0.8	0.8	0.5	0.95
20	0.8	0.8	0.6	0.95
20	0.8	0.8	0.7	0.95
20	0.8	0.8	0.8	0.95
20	0.8	0.8	0.9	0.95
20	0.8	0.8	1	0.95
20	0.8	0.9	0.1	0.85
20	0.8	0.9	0.2	0.85
20	0.8	0.9	0.3	0.9
20	0.8	0.9	0.4	0.9
20	0.8	0.9	0.5	0.95
20	0.8	0.9	0.6	0.95
20	0.8	0.9	0.7	0.95
20	0.8	0.9	0.8	0.95
20	0.8	0.9	0.9	0.95
20	0.8	0.9	1	0.95
20	0.8	1	0.1	0.8
20	0.8	1	0.2	0.85
20	0.8	1	0.3	0.85
20	0.8	1	0.4	0.9
20	0.8	1	0.5	0.95
20	0.8	1	0.6	0.95
20	0.8	1	0.7	0.95
20	0.8	1	0.8	0.95
20	0.8	1	0.9	0.95
20	0.8	1	1	0.95
20	0.9	0.1	0.1	0.9
20	0.9	0.1	0.2	0.95
20	0.9	0.1	0.3	0.95
20	0.9	0.1	0.4	0.95
20	0.9	0.1	0.5	0.95
20	0.9	0.1	0.6	0.95
20	0.9	0.1	0.7	0.95
20	0.9	0.1	0.8	0.95
20	0.9	0.1	0.9	0.95
20	0.9	0.1	1	0.95
20	0.9	0.2	0.1	0.85
20	0.9	0.2	0.2	0.95
20	0.9	0.2	0.3	0.95
20	0.9	0.2	0.4	0.95
20	0.9	0.2	0.5	0.95
20	0.9	0.2	0.6	0.95
20	0.9	0.2	0.7	0.95
20	0.9	0.2	0.8	0.95
20	0.9	0.2	0.9	0.95
20	0.9	0.2	1	0.95
20	0.9	0.3	0.1	0.85
20	0.9	0.3	0.2	0.9
20	0.9	0.3	0.3	0.95
20	0.9	0.3	0.4	0.95
20	0.9	0.3	0.5	0.95
20	0.9	0.3	0.6	0.95
20	0.9	0.3	0.7	0.95
20	0.9	0.3	0.8	0.95
20	0.9	0.3	0.9	0.95
20	0.9	0.3	1	0.95
20	0.9	0.4	0.1	0.85
20	0.9	0.4	0.2	0.9
20	0.9	0.4	0.3	0.9
20	0.9	0.4	0.4	0.95
20	0.9	0.4	0.5	0.95
20	0.9	0.4	0.6	0.95
20	0.9	0.4	0.7	0.95
20	0.9	0.4	0.8	0.95
20	0.9	0.4	0.9	0.95
20	0.9	0.4	1	0.95
20	0.9	0.5	0.1	0.85
20	0.9	0.5	0.2	0.9
20	0.9	0.5	0.3	0.9
20	0.9	0.5	0.4	0.95
20	0.9	0.5	0.5	0.95
20	0.9	0.5	0.6	0.95
20	0.9	0.5	0.7	0.95
20	0.9	0.5	0.8	0.95
20	0.9	0.5	0.9	0.95
20	0.9	0.5	1	0.95
20	0.9	0.6	0.1	0.85
20	0.9	0.6	0.2	0.9
20	0.9	0.6	0.3	0.9
20	0.9	0.6	0.4	0.95
20	0.9	0.6	0.5	0.95
20	0.9	0.6	0.6	0.95
20	0.9	0.6	0.7	0.95
20	0.9	0.6	0.8	0.95
20	0.9	0.6	0.9	0.95
20	0.9	0.6	1	0.95
20	0.9	0.7	0.1	0.85
20	0.9	0.7	0.2	0.9
20	0.9	0.7	0.3	0.9
20	0.9	0.7	0.4	0.95
20	0.9	0.7	0.5	0.95
20	0.9	0.7	0.6	0.95
20	0.9	0.7	0.7	0.95
20	0.9	0.7	0.8	0.95
20	0.9	0.7	0.9	0.95
20	0.9	0.7	1	0.95
20	0.9	0.8	0.1	0.85
20	0.9	0.8	0.2	0.85
20	0.9	0.8	0.3	0.9
20	0.9	0.8	0.4	0.9
20	0.9	0.8	0.5	0.95
20	0.9	0.8	0.6	0.95
20	0.9	0.8	0.7	0.95
20	0.9	0.8	0.8	0.95
20	0.9	0.8	0.9	0.95
20	0.9	0.8	1	0.95
20	0.9	0.9	0.1	0.85
20	0.9	0.9	0.2	0.85
20	0.9	0.9	0.3	0.9
20	0.9	0.9	0.4	0.9
20	0.9	0.9	0.5	0.95
20	0.9	0.9	0.6	0.95
20	0.9	0.9	0.7	0.95
20	0.9	0.9	0.8	0.95
20	0.9	0.9	0.9	0.95
20	0.9	0.9	1	0.95
20	0.9	1	0.1	0.85
20	0.9	1	0.2	0.85
20	0.9	1	0.3	0.85
20	0.9	1	0.4	0.9
20	0.9	1	0.5	0.95
20	0.9	1	0.6	0.95
20	0.9	1	0.7	0.95
20	0.9	1	0.8	0.95
20	0.9	1	0.9	0.95
20	0.9	1	1	0.95
20	1	0.1	0.1	0.95
20	1	0.1	0.2	0.95
20	1	0.1	0.3	0.95
20	1	0.1	0.4	0.95
20	1	0.1	0.5	0.95
20	1	0.1	0.6	0.95
20	1	0.1	0.7	0.95
20	1	0.1	0.8	0.95
20	1	0.1	0.9	0.95
20	1	0.1	1	0.95
20	1	0.2	0.1	0.9
20	1	0.2	0.2	0.95
20	1	0.2	0.3	0.95
20	1	0.2	0.4	0.95
20	1	0.2	0.5	0.95
20	1	0.2	0.6	0.95
20	1	0.2	0.7	0.95
20	1	0.2	0.8	0.95
20	1	0.2	0.9	0.95
20	1	0.2	1	0.95
20	1	0.3	0.1	0.85
20	1	0.3	0.2	0.9
20	1	0.3	0.3	0.95
20	1	0.3	0.4	0.95
20	1	0.3	0.5	0.95
20	1	0.3	0.6	0.95
20	1	0.3	0.7	0.95
20	1	0.3	0.8	0.95
20	1	0.3	0.9	0.95
20	1	0.3	1	0.95
20	1	0.4	0.1	0.85
20	1	0.4	0.2	0.9
20	1	0.4	0.3	0.9
20	1	0.4	0.4	0.95
20	1	0.4	0.5	0.95
20	1	0.4	0.6	0.95
20	1	0.4	0.7	0.95
20	1	0.4	0.8	0.95
20	1	0.4	0.9	0.95
20	1	0.4	1	0.95
20	1	0.5	0.1	0.85
20	1	0.5	0.2	0.9
20	1	0.5	0.3	0.9
20	1	0.5	0.4	0.95
20	1	0.5	0.5	0.95
20	1	0.5	0.6	0.95
20	1	0.5	0.7	0.95
20	1	0.5	0.8	0.95
20	1	0.5	0.9	0.95
20	1	0.5	1	0.95
20	1	0.6	0.1	0.85
20	1	0.6	0.2	0.9
20	1	0.6	0.3	0.9
20	1	0.6	0.4	0.95
20	1	0.6	0.5	0.95
20	1	0.6	0.6	0.95
20	1	0.6	0.7	0.95
20	1	0.6	0.8	0.95
20	1	0.6	0.9	0.95
20	1	0.6	1	0.95
20	1	0.7	0.1	0.8
20	1	0.7	0.2	0.9
20	1	0.7	0.3	0.9
20	1	0.7	0.4	0.95
20	1	0.7	0.5	0.95
20	1	0.7	0.6	0.95
20	1	0.7	0.7	0.95
20	1	0.7	0.8	0.95
20	1	0.7	0.9	0.95
20	1	0.7	1	0.95
20	1	0.8	0.1	0.85
20	1	0.8	0.2	0.9
20	1	0.8	0.3	0.9
20	1	0.8	0.4	0.9
20	1	0.8	0.5	0.95
20	1	0.8	0.6	0.95
20	1	0.8	0.7	0.95
20	1	0.8	0.8	0.95
20	1	0.8	0.9	0.95
20	1	0.8	1	0.95
20	1	0.9	0.1	0.85
20	1	0.9	0.2	0.85
20	1	0.9	0.3	0.9
20	1	0.9	0.4	0.9
20	1	0.9	0.5	0.95
20	1	0.9	0.6	0.95
20	1	0.9	0.7	0.95
20	1	0.9	0.8	0.95
20	1	0.9	0.9	0.95
20	1	0.9	1	0.95
20	1	1	0.1	0.85
20	1	1	0.2	0.85
20	1	1	0.3	0.9
20	1	1	0.4	0.9
20	1	1	0.5	0.9
20	1	1	0.6	0.95
20	1	1	0.7	0.95
20	1	1	0.8	0.95
20	1	1	0.9	0.95
20	1	1	1	0.95
30	0.1	0.1	0.1	0.866667
30	0.1	0.1	0.2	0.833333
30	0.1	0.1	0.3	0.833333
30	0.1	0.1	0.4	0.833333
30	0.1	0.1	0.5	0.833333
30	0.1	0.1	0.6	0.866667
30	0.1	0.1	0.7	0.866667
30	0.1	0.1	0.8	0.866667
30	0.1	0.1	0.9	0.866667
30	0.1	0.1	1	0.866667
30	0.1	0.2	0.1	0.8
30	0.1	0.2	0.2	0.866667
30	0.1	0.2	0.3	0.833333
30	0.1	0.2	0.4	0.833333
30	0.1	0.2	0.5	0.833333
30	0.1	0.2	0.6	0.833333
30	0.1	0.2	0.7	0.833333
30	0.1	0.2	0.8	0.833333
30	0.1	0.2	0.9	0.833333
30	0.1	0.2	1	0.833333
30	0.1	0.3	0.1	0.733333
30	0.1	0.3	0.2	0.833333
30	0.1	0.3	0.3	0.866667
30	0.1	0.3	0.4	0.833333
30	0.1	0.3	0.5	0.833333
30	0.1	0.3	0.6	0.833333
30	0.1	0.3	0.7	0.833333
30	0.1	0.3	0.8	0.833333
30	0.1	0.3	0.9	0.833333
30	0.1	0.3	1	0.833333
30	0.1	0.4	0.1	0.733333
30	0.1	0.4	0.2	0.866667
30	0.1	0.4	0.3	0.8
30	0.1	0.4	0.4	0.866667
30	0.1	0.4	0.5	0.833333
30	0.1	0.4	0.6	0.833333
30	0.1	0.4	0.7	0.833333
30	0.1	0.4	0.8	0.833333
30	0.1	0.4	0.9	0.833333
30	0.1	0.4	1	0.833333
30	0.1	0.5	0.1	0.7
30	0.1	0.5	0.2	0.8
30	0.1	0.5	0.3	0.833333
30	0.1	0.5	0.4	0.8
30	0.1	0.5	0.5	0.866667
30	0.1	0.5	0.6	0.833333
30	0.1	0.5	0.7	0.833333
30	0.1	0.5	0.8	0.833333
30	0.1	0.5	0.9	0.833333
30	0.1	0.5	1	0.833333
30	0.1	0.6	0.1	0.7
30	0.1	0.6	0.2	0.8
30	0.1	0.6	0.3	0.833333
30	0.1	0.6	0.4	0.8
30	0.1	0.6	0.5	0.8
30	0.1	0.6	0.6	0.8
30	0.1	0.6	0.7	0.8
30	0.1	0.6	0.8	0.8
30	0.1	0.6	0.9	0.8
30	0.1	0.6	1	0.833333
30	0.1	0.7	0.1	0.7
30	0.1	0.7	0.2	0.7
30	0.1	0.7	0.3	0.8
30	0.1	0.7	0.4	0.8
30	0.1	0.7	0.5	0.833333
30	0.1	0.7	0.6	0.8
30	0.1	0.7	0.7	0.833333
30	0.1	0.7	0.8	0.833333
30	0.1	0.7	0.9	0.8
30	0.1	0.7	1	0.8
30	0.1	0.8	0.1	0.666667
30	0.1	0.8	0.2	0.7
30	0.1	0.8	0.3	0.8
30	0.1	0.8	0.4	0.8
30	0.1	0.8	0.5	0.833333
30	0.1	0.8	0.6	0.833333
30	0.1	0.8	0.7	0.8
30	0.1	0.8	0.8	0.833333
30	0.1	0.8	0.9	0.833333
30	0.1	0.8	1	0.8
30	0.1	0.9	0.1	0.666667
30	0.1	0.9	0.2	0.7
30	0.1	0.9	0.3	0.766667
30	0.1	0.9	0.4	0.8
30	0.1	0.9	0.5	0.833333
30	0.1	0.9	0.6	0.833333
30	0.1	0.9	0.7	0.833333
30	0.1	0.9	0.8	0.8
30	0.1	0.9	0.9	0.8
30	0.1	0.9	1	0.833333
30	0.1	1	0.1	0.666667
30	0.1	1	0.2	0.7
30	0.1	1	0.3	0.766667
30	0.1	1	0.4	0.8
30	0.1	1	0.5	0.8
30	0.1	1	0.6	0.8
30	0.1	1	0.7	0.833333
30	0.1	1	0.8	0.8
30	0.1	1	0.9	0.8
30	0.1	1	1	0.8
30	0.2	0.1	0.1	0.933333
30	0.2	0.1	0.2	0.933333
30	0.2	0.1	0.3	0.9
30	0.2	0.1	0.4	0.866667
30	0.2	0.1	0.5	0.866667
30	0.2	0.1	0.6	0.866667
30	0.2	0.1	0.7	0.866667
30	0.2	0.1	0.8	0.866667
30	0.2	0.1	0.9	0.866667
30	0.2	0.1	1	0.866667
30	0.2	0.2	0.1	0.866667
30	0.2	0.2	0.2	0.866667
30	0.2	0.2	0.3	0.833333
30	0.2	0.2	0.4	0.833333
30	0.2	0.2	0.5	0.833333
30	0.2	0.2	0.6	0.833333
30	0.2	0.2	0.7	0.833333
30	0.2	0.2	0.8	0.833333
30	0.2	0.2	0.9	0.833333
30	0.2	0.2	1	0.833333
30	0.2	0.3	0.1	0.8
30	0.2	0.3	0.2	0.833333
30	0.2	0.3	0.3	0.866667
30	0.2	0.3	0.4	0.833333
30	0.2	0.3	0.5	0.833333
30	0.2	0.3	0.6	0.833333
30	0.2	0.3	0.7	0.833333
30	0.2	0.3	0.8	0.833333
30	0.2	0.3	0.9	0.833333
30	0.2	0.3	1	0.833333
30	0.2	0.4	0.1	0.766667
30	0.2	0.4	0.2	0.8
30	0.2	0.4	0.3	0.866667
30	0.2	0.4	0.4	0.866667
30	0.2	0.4	0.5	0.833333
30	0.2	0.4	0.6	0.833333
30	0.2	0.4	0.7	0.833333
30	0.2	0.4	0.8	0.833333
30	0.2	0.4	0.9	0.833333
30	0.2	0.4	1	0.833333
30	0.2	0.5	0.1	0.766667
30	0.2	0.5	0.2	0.766667
30	0.2	0.5	0.3	0.833333
30	0.2	0.5	0.4	0.9
30	0.2	0.5	0.5	0.866667
30	0.2	0.5	0.6	0.833333
30	0.2	0.5	0.7	0.833333
30	0.2	0.5	0.8	0.833333
30	0.2	0.5	0.9	0.833333
30	0.2	0.5	1	0.833333
30	0.2	0.6	0.1	0.766667
30	0.2	0.6	0.2	0.733333
30	0.2	0.6	0.3	0.833333
30	0.2	0.6	0.4	0.833333
30	0.2	0.6	0.5	0.866667
30	0.2	0.6	0.6	0.866667
30	0.2	0.6	0.7	0.833333
30	0.2	0.6	0.8	0.833333
30	0.2	0.6	0.9	0.833333
30	0.2	0.6	1	0.833333
30	0.2	0.7	0.1	0.733333
30	0.2	0.7	0.2	0.733333
30	0.2	0.7	0.3	0.833333
30	0.2	0.7	0.4	0.833333
30	0.2	0.7	0.5	0.8
30	0.2	0.7	0.6	0.833333
30	0.2	0.7	0.7	0.866667
30	0.2	0.7	0.8	0.866667
30	0.2	0.7	0.9	0.833333
30	0.2	0.7	1	0.833333
30	0.2	0.8	0.1	0.733333
30	0.2	0.8	0.2	0.733333
30	0.2	0.8	0.3	0.8
30	0.2	0.8	0.4	0.866667
30	0.2	0.8	0.5	0.833333
30	0.2	0.8	0.6	0.8
30	0.2	0.8	0.7	0.833333
30	0.2	0.8	0.8	0.866667
30	0.2	0.8	0.9	0.833333
30	0.2	0.8	1	0.833333
30	0.2	0.9	0.1	0.733333
30	0.2	0.9	0.2	0.733333
30	0.2	0.9	0.3	0.8
30	0.2	0.9	0.4	0.8
30	0.2	0.9	0.5	0.866667
30	0.2	0.9	0.6	0.833333
30	0.2	0.9	0.7	0.8
30	0.2	0.9	0.8	0.833333
30	0.2	0.9	0.9	0.866667
30	0.2	0.9	1	0.833333
30	0.2	1	0.1	0.733333
30	0.2	1	0.2	0.7
30	0.2	1	0.3	0.766667
30	0.2	1	0.4	0.8
30	0.2	1	0.5	0.833333
30	0.2	1	0.6	0.833333
30	0.2	1	0.7	0.8
30	0.2	1	0.8	0.8
30	0.2	1	0.9	0.8
30	0.2	1	1	0.866667
30	0.3	0.1	0.1	0.9
30	0.3	0.1	0.2	0.966667
30	0.3	0.1	0.3	0.933333
30	0.3	0.1	0.4	0.9
30	0.3	0.1	0.5	0.9
30	0.3	0.1	0.6	0.9
30	0.3	0.1	0.7	0.866667
30	0.3	0.1	0.8	0.866667
30	0.3	0.1	0.9	0.866667
30	0.3	0.1	1	0.866667
30	0.3	0.2	0.1	0.9
30	0.3	0.2	0.2	0.9
30	0.3	0.2	0.3	0.9
30	0.3	0.2	0.4	0.9
30	0.3	0.2	0.5	0.866667
30	0.3	0.2	0.6	0.866667
30	0.3	0.2	0.7	0.866667
30	0.3	0.2	0.8	0.866667
30	0.3	0.2	0.9	0.866667
30	0.3	0.2	1	0.866667
30	0.3	0.3	0.1	0.833333
30	0.3	0.3	0.2	0.866667
30	0.3	0.3	0.3	0.866667
30	0.3	0.3	0.4	0.833333
30	0.3	0.3	0.5	0.866667
30	0.3	0.3	0.6	0.833333
30	0.3	0.3	0.7	0.833333
30	0.3	0.3	0.8	0.833333
30	0.3	0.3	0.9	0.833333
30	0.3	0.3	1	0.833333
30	0.3	0.4	0.1	0.8
30	0.3	0.4	0.2	0.833333
30	0.3	0.4	0.3	0.833333
30	0.3	0.4	0.4	0.866667
30	0.3	0.4	0.5	0.866667
30	0.3	0.4	0.6	0.833333
30	0.3	0.4	0.7	0.833333
30	0.3	0.4	0.8	0.833333
30	0.3	0.4	0.9	0.833333
30	0.3	0.4	1	0.833333
30	0.3	0.5	0.1	0.8
30	0.3	0.5	0.2	0.8
30	0.3	0.5	0.3	0.833333
30	0.3	0.5	0.4	0.866667
30	0.3	0.5	0.5	0.866667
30	0.3	0.5	0.6	0.866667
30	0.3	0.5	0.7	0.833333
30	0.3	0.5	0.8	0.833333
30	0.3	0.5	0.9	0.833333
30	0.3	0.5	1	0.833333
30	0.3	0.6	0.1	0.733333
30	0.3	0.6	0.2	0.8
30	0.3	0.6	0.3	0.8
30	0.3	0.6	0.4	0.866667
30	0.3	0.6	0.5	0.866667
30	0.3	0.6	0.6	0.866667
30	0.3	0.6	0.7	0.866667
30	0.3	0.6	0.8	0.833333
30	0.3	0.6	0.9	0.833333
30	0.3	0.6	1	0.833333
30	0.3	0.7	0.1	0.733333
30	0.3	0.7	0.2	0.766667
30	0.3	0.7	0.3	0.766667
30	0.3	0.7	0.4	0.866667
30	0.3	0.7	0.5	0.866667
30	0.3	0.7	0.6	0.866667
30	0.3	0.7	0.7	0.866667
30	0.3	0.7	0.8	0.866667
30	0.3	0.7	0.9	0.833333
30	0.3	0.7	1	0.833333
30	0.3	0.8	0.1	0.733333
30	0.3	0.8	0.2	0.766667
30	0.3	0.8	0.3	0.766667
30	0.3	0.8	0.4	0.8
30	0.3	0.8	0.5	0.833333
30	0.3	0.8	0.6	0.866667
30	0.3	0.8	0.7	0.866667
30	0.3	0.8	0.8	0.866667
30	0.3	0.8	0.9	0.866667
30	0.3	0.8	1	0.833333
30	0.3	0.9	0.1	0.766667
30	0.3	0.9	0.2	0.766667
30	0.3	0.9	0.3	0.733333
30	0.3	0.9	0.4	0.8
30	0.3	0.9	0.5	0.833333
30	0.3	0.9	0.6	0.833333
30	0.3	0.9	0.7	0.833333
30	0.3	0.9	0.8	0.866667
30	0.3	0.9	0.9	0.866667
30	0.3	0.9	1	0.866667
30	0.3	1	0.1	0.733333
30	0.3	1	0.2	0.766667
30	0.3	1	0.3	0.733333
30	0.3	1	0.4	0.8
30	0.3	1	0.5	0.833333
30	0.3	1	0.6	0.833333
30	0.3	1	0.7	0.8
30	0.3	1	0.8	0.833333
30	0.3	1	0.9	0.866667
30	0.3	1	1	0.866667
30	0.4	0.1	0.1	0.9
30	0.4	0.1	0.2	0.966667
30	0.4	0.1	0.3	0.966667
30	0.4	0.1	0.4	0.933333
30	0.4	0.1	0.5	0.933333
30	0.4	0.1	0.6	0.9
30	0.4	0.1	0.7	0.9
30	0.4	0.1	0.8	0.9
30	0.4	0.1	0.9	0.866667
30	0.4	0.1	1	0.866667
30	0.4	0.2	0.1	0.9
30	0.4	0.2	0.2	0.933333
30	0.4	0.2	0.3	0.9
30	0.4	0.2	0.4	0.933333
30	0.4	0.2	0.5	0.9
30	0.4	0.2	0.6	0.9
30	0.4	0.2	0.7	0.866667
30	0.4	0.2	0.8	0.866667
30	0.4	0.2	0.9	0.866667
30	0.4	0.2	1	0.866667
30	0.4	0.3	0.1	0.866667
30	0.4	0.3	0.2	0.9
30	0.4	0.3	0.3	0.9
30	0.4	0.3	0.4	0.9
30	0.4	0.3	0.5	0.9
30	0.4	0.3	0.6	0.866667
30	0.4	0.3	0.7	0.866667
30	0.4	0.3	0.8	0.866667
30	0.4	0.3	0.9	0.833333
30	0.4	0.3	1	0.833333
30	0.4	0.4	0.1	0.833333
30	0.4	0.4	0.2	0.866667
30	0.4	0.4	0.3	0.866667
30	0.4	0.4	0.4	0.866667
30	0.4	0.4	0.5	0.866667
30	0.4	0.4	0.6	0.833333
30	0.4	0.4	0.7	0.866667
30	0.4	0.4	0.8	0.833333
30	0.4	0.4	0.9	0.833333
30	0.4	0.4	1	0.833333
30	0.4	0.5	0.1	0.8
30	0.4	0.5	0.2	0.8
30	0.4	0.5	0.3	0.866667
30	0.4	0.5	0.4	0.833333
30	0.4	0.5	0.5	0.833333
30	0.4	0.5	0.6	0.866667
30	0.4	0.5	0.7	0.833333
30	0.4	0.5	0.8	0.866667
30	0.4	0.5	0.9	0.833333
30	0.4	0.5	1	0.833333
30	0.4	0.6	0.1	0.8
30	0.4	0.6	0.2	0.8
30	0.4	0.6	0.3	0.8
30	0.4	0.6	0.4	0.833333
30	0.4	0.6	0.5	0.866667
30	0.4	0.6	0.6	0.866667
30	0.4	0.6	0.7	0.866667
30	0.4	0.6	0.8	0.833333
30	0.4	0.6	0.9	0.833333
30	0.4	0.6	1	0.833333
30	0.4	0.7	0.1	0.766667
30	0.4	0.7	0.2	0.8
30	0.4	0.7	0.3	0.8
30	0.4	0.7	0.4	0.833333
30	0.4	0.7	0.5	0.866667
30	0.4	0.7	0.6	0.866667
30	0.4	0.7	0.7	0.866667
30	0.4	0.7	0.8	0.866667
30	0.4	0.7	0.9	0.833333
30	0.4	0.7	1	0.833333
30	0.4	0.8	0.1	0.733333
30	0.4	0.8	0.2	0.766667
30	0.4	0.8	0.3	0.766667
30	0.4	0.8	0.4	0.8
30	0.4	0.8	0.5	0.866667
30	0.4	0.8	0.6	0.866667
30	0.4	0.8	0.7	0.866667
30	0.4	0.8	0.8	0.866667
30	0.4	0.8	0.9	0.866667
30	0.4	0.8	1	0.833333
30	0.4	0.9	0.1	0.766667
30	0.4	0.9	0.2	0.766667
30	0.4	0.9	0.3	0.766667
30	0.4	0.9	0.4	0.766667
30	0.4	0.9	0.5	0.866667
30	0.4	0.9	0.6	0.866667
30	0.4	0.9	0.7	0.866667
30	0.4	0.9	0.8	0.866667
30	0.4	0.9	0.9	0.866667
30	0.4	0.9	1	0.866667
30	0.4	1	0.1	0.766667
30	0.4	1	0.2	0.766667
30	0.4	1	0.3	0.766667
30	0.4	1	0.4	0.766667
30	0.4	1	0.5	0.766667
30	0.4	1	0.6	0.833333
30	0.4	1	0.7	0.866667
30	0.4	1	0.8	0.9
30	0.4	1	0.9	0.866667
30	0.4	1	1	0.866667
30	0.5	0.1	0.1	0.9
30	0.5	0.1	0.2	0.966667
30	0.5	0.1	0.3	0.966667
30	0.5	0.1	0.4	0.933333
30	0.5	0.1	0.5	0.933333
30	0.5	0.1	0.6	0.933333
30	0.5	0.1	0.7	0.933333
30	0.5	0.1	0.8	0.9
30	0.5	0.1	0.9	0.9
30	0.5	0.1	1	0.9
30	0.5	0.2	0.1	0.9
30	0.5	0.2	0.2	0.933333
30	0.5	0.2	0.3	0.933333
30	0.5	0.2	0.4	0.933333
30	0.5	0.2	0.5	0.933333
30	0.5	0.2	0.6	0.933333
30	0.5	0.2	0.7	0.9
30	0.5	0.2	0.8	0.9
30	0.5	0.2	0.9	0.866667
30	0.5	0.2	1	0.866667
30	0.5	0.3	0.1	0.9
30	0.5	0.3	0.2	0.9
30	0.5	0.3	0.3	0.9
30	0.5	0.3	0.4	0.9
30	0.5	0.3	0.5	0.933333
30	0.5	0.3	0.6	0.933333
30	0.5	0.3	0.7	0.866667
30	0.5	0.3	0.8	0.866667
30	0.5	0.3	0.9	0.866667
30	0.5	0.3	1	0.866667
30	0.5	0.4	0.1	0.866667
30	0.5	0.4	0.2	0.9
30	0.5	0.4	0.3	0.866667
30	0.5	0.4	0.4	0.9
30	0.5	0.4	0.5	0.9
30	0.5	0.4	0.6	0.866667
30	0.5	0.4	0.7	0.866667
30	0.5	0.4	0.8	0.833333
30	0.5	0.4	0.9	0.866667
30	0.5	0.4	1	0.833333
30	0.5	0.5	0.1	0.833333
30	0.5	0.5	0.2	0.866667
30	0.5	0.5	0.3	0.866667
30	0.5	0.5	0.4	0.866667
30	0.5	0.5	0.5	0.866667
30	0.5	0.5	0.6	0.866667
30	0.5	0.5	0.7	0.833333
30	0.5	0.5	0.8	0.866667
30	0.5	0.5	0.9	0.866667
30	0.5	0.5	1	0.833333
30	0.5	0.6	0.1	0.8
30	0.5	0.6	0.2	0.8
30	0.5	0.6	0.3	0.833333
30	0.5	0.6	0.4	0.866667
30	0.5	0.6	0.5	0.833333
30	0.5	0.6	0.6	0.833333
30	0.5	0.6	0.7	0.833333
30	0.5	0.6	0.8	0.866667
30	0.5	0.6	0.9	0.866667
30	0.5	0.6	1	0.866667
30	0.5	0.7	0.1	0.8
30	0.5	0.7	0.2	0.8
30	0.5	0.7	0.3	0.8
30	0.5	0.7	0.4	0.833333
30	0.5	0.7	0.5	0.833333
30	0.5	0.7	0.6	0.866667
30	0.5	0.7	0.7	0.866667
30	0.5	0.7	0.8	0.866667
30	0.5	0.7	0.9	0.833333
30	0.5	0.7	1	0.833333
30	0.5	0.8	0.1	0.766667
30	0.5	0.8	0.2	0.8
30	0.5	0.8	0.3	0.8
30	0.5	0.8	0.4	0.8
30	0.5	0.8	0.5	0.833333
30	0.5	0.8	0.6	0.866667
30	0.5	0.8	0.7	0.866667
30	0.5	0.8	0.8	0.866667
30	0.5	0.8	0.9	0.866667
30	0.5	0.8	1	0.833333
30	0.5	0.9	0.1	0.766667
30	0.5	0.9	0.2	0.8
30	0.5	0.9	0.3	0.8
30	0.5	0.9	0.4	0.8
30	0.5	0.9	0.5	0.833333
30	0.5	0.9	0.6	0.866667
30	0.5	0.9	0.7	0.866667
30	0.5	0.9	0.8	0.866667
30	0.5	0.9	0.9	0.866667
30	0.5	0.9	1	0.866667
30	0.5	1	0.1	0.766667
30	0.5	1	0.2	0.733333
30	0.5	1	0.3	0.8
30	0.5	1	0.4	0.766667
30	0.5	1	0.5	0.8
30	0.5	1	0.6	0.866667
30	0.5	1	0.7	0.866667
30	0.5	1	0.8	0.866667
30	0.5	1	0.9	0.866667
30	0.5	1	1	0.866667
30	0.6	0.1	0.1	0.9
30	0.6	0.1	0.2	0.966667
30	0.6	0.1	0.3	0.966667
30	0.6	0.1	0.4	0.966667
30	0.6	0.1	0.5	0.966667
30	0.6	0.1	0.6	0.933333
30	0.6	0.1	0.7	0.933333
30	0.6	0.1	0.8	0.933333
30	0.6	0.1	0.9	0.933333
30	0.6	0.1	1	0.9
30	0.6	0.2	0.1	0.9
30	0.6	0.2	0.2	0.9
30	0.6	0.2	0.3	0.933333
30	0.6	0.2	0.4	0.966667
30	0.6	0.2	0.5	0.933333
30	0.6	0.2	0.6	0.933333
30	0.6	0.2	0.7	0.933333
30	0.6	0.2	0.8	0.9
30	0.6	0.2	0.9	0.9
30	0.6	0.2	1	0.9
30	0.6	0.3	0.1	0.9
30	0.6	0.3	0.2	0.9
30	0.6	0.3	0.3	0.933333
30	0.6	0.3	0.4	0.933333
30	0.6	0.3	0.5	0.933333
30	0.6	0.3	0.6	0.933333
30	0.6	0.3	0.7	0.933333
30	0.6	0.3	0.8	0.9
30	0.6	0.3	0.9	0.9
30	0.6	0.3	1	0.866667
30	0.6	0.4	0.1	0.866667
30	0.6	0.4	0.2	0.9
30	0.6	0.4	0.3	0.9
30	0.6	0.4	0.4	0.9
30	0.6	0.4	0.5	0.9
30	0.6	0.4	0.6	0.9
30	0.6	0.4	0.7	0.933333
30	0.6	0.4	0.8	0.9
30	0.6	0.4	0.9	0.866667
30	0.6	0.4	1	0.866667
30	0.6	0.5	0.1	0.866667
30	0.6	0.5	0.2	0.866667
30	0.6	0.5	0.3	0.9
30	0.6	0.5	0.4	0.866667
30	0.6	0.5	0.5	0.866667
30	0.6	0.5	0.6	0.9
30	0.6	0.5	0.7	0.866667
30	0.6	0.5	0.8	0.866667
30	0.6	0.5	0.9	0.833333
30	0.6	0.5	1	0.833333
30	0.6	0.6	0.1	0.8
30	0.6	0.6	0.2	0.833333
30	0.6	0.6	0.3	0.866667
30	0.6	0.6	0.4	0.866667
30	0.6	0.6	0.5	0.866667
30	0.6	0.6	0.6	0.866667
30	0.6	0.6	0.7	0.866667
30	0.6	0.6	0.8	0.833333
30	0.6	0.6	0.9	0.833333
30	0.6	0.6	1	0.866667
30	0.6	0.7	0.1	0.8
30	0.6	0.7	0.2	0.8
30	0.6	0.7	0.3	0.833333
30	0.6	0.7	0.4	0.866667
30	0.6	0.7	0.5	0.866667
30	0.6	0.7	0.6	0.833333
30	0.6	0.7	0.7	0.833333
30	0.6	0.7	0.8	0.833333
30	0.6	0.7	0.9	0.833333
30	0.6	0.7	1	0.866667
30	0.6	0.8	0.1	0.766667
30	0.6	0.8	0.2	0.8
30	0.6	0.8	0.3	0.8
30	0.6	0.8	0.4	0.833333
30	0.6	0.8	0.5	0.833333
30	0.6	0.8	0.6	0.833333
30	0.6	0.8	0.7	0.866667
30	0.6	0.8	0.8	0.866667
30	0.6	0.8	0.9	0.866667
30	0.6	0.8	1	0.866667
30	0.6	0.9	0.1	0.766667
30	0.6	0.9	0.2	0.8
30	0.6	0.9	0.3	0.8
30	0.6	0.9	0.4	0.8
30	0.6	0.9	0.5	0.833333
30	0.6	0.9	0.6	0.833333
30	0.6	0.9	0.7	0.866667
30	0.6	0.9	0.8	0.866667
30	0.6	0.9	0.9	0.866667
30	0.6	0.9	1	0.866667
30	0.6	1	0.1	0.766667
30	0.6	1	0.2	0.8
30	0.6	1	0.3	0.8
30	0.6	1	0.4	0.8
30	0.6	1	0.5	0.8
30	0.6	1	0.6	0.833333
30	0.6	1	0.7	0.866667
30	0.6	1	0.8	0.866667
30	0.6	1	0.9	0.866667
30	0.6	1	1	0.866667
30	0.7	0.1	0.1	0.9
30	0.7	0.1	0.2	0.933333
30	0.7	0.1	0.3	0.966667
30	0.7	0.1	0.4	0.966667
30	0.7	0.1	0.5	0.966667
30	0.7	0.1	0.6	0.966667
30	0.7	0.1	0.7	0.966667
30	0.7	0.1	0.8	0.933333
30	0.7	0.1	0.9	0.933333
30	0.7	0.1	1	0.933333
30	0.7	0.2	0.1	0.9
30	0.7	0.2	0.2	0.9
30	0.7	0.2	0.3	0.933333
30	0.7	0.2	0.4	0.966667
30	0.7	0.2	0.5	0.966667
30	0.7	0.2	0.6	0.933333
30	0.7	0.2	0.7	0.933333
30	0.7	0.2	0.8	0.933333
30	0.7	0.2	0.9	0.933333
30	0.7	0.2	1	0.9
30	0.7	0.3	0.1	0.9
30	0.7	0.3	0.2	0.9
30	0.7	0.3	0.3	0.933333
30	0.7	0.3	0.4	0.933333
30	0.7	0.3	0.5	0.933333
30	0.7	0.3	0.6	0.933333
30	0.7	0.3	0.7	0.933333
30	0.7	0.3	0.8	0.933333
30	0.7	0.3	0.9	0.9
30	0.7	0.3	1	0.9
30	0.7	0.4	0.1	0.866667
30	0.7	0.4	0.2	0.9
30	0.7	0.4	0.3	0.9
30	0.7	0.4	0.4	0.933333
30	0.7	0.4	0.5	0.9
30	0.7	0.4	0.6	0.9
30	0.7	0.4	0.7	0.933333
30	0.7	0.4	0.8	0.933333
30	0.7	0.4	0.9	0.9
30	0.7	0.4	1	0.866667
30	0.7	0.5	0.1	0.866667
30	0.7	0.5	0.2	0.866667
30	0.7	0.5	0.3	0.9
30	0.7	0.5	0.4	0.9
30	0.7	0.5	0.5	0.9
30	0.7	0.5	0.6	0.9
30	0.7	0.5	0.7	0.9
30	0.7	0.5	0.8	0.9
30	0.7	0.5	0.9	0.9
30	0.7	0.5	1	0.866667
30	0.7	0.6	0.1	0.833333
30	0.7	0.6	0.2	0.866667
30	0.7	0.6	0.3	0.9
30	0.7	0.6	0.4	0.9
30	0.7	0.6	0.5	0.866667
30	0.7	0.6	0.6	0.866667
30	0.7	0.6	0.7	0.9
30	0.7	0.6	0.8	0.866667
30	0.7	0.6	0.9	0.866667
30	0.7	0.6	1	0.866667
30	0.7	0.7	0.1	0.8
30	0.7	0.7	0.2	0.833333
30	0.7	0.7	0.3	0.866667
30	0.7	0.7	0.4	0.866667
30	0.7	0.7	0.5	0.866667
30	0.7	0.7	0.6	0.866667
30	0.7	0.7	0.7	0.866667
30	0.7	0.7	0.8	0.866667
30	0.7	0.7	0.9	0.866667
30	0.7	0.7	1	0.833333
30	0.7	0.8	0.1	0.8
30	0.7	0.8	0.2	0.8
30	0.7	0.8	0.3	0.8
30	0.7	0.8	0.4	0.833333
30	0.7	0.8	0.5	0.866667
30	0.7	0.8	0.6	0.866667
30	0.7	0.8	0.7	0.833333
30	0.7	0.8	0.8	0.866667
30	0.7	0.8	0.9	0.833333
30	0.7	0.8	1	0.833333
30	0.7	0.9	0.1	0.766667
30	0.7	0.9	0.2	0.8
30	0.7	0.9	0.3	0.8
30	0.7	0.9	0.4	0.833333
30	0.7	0.9	0.5	0.866667
30	0.7	0.9	0.6	0.866667
30	0.7	0.9	0.7	0.833333
30	0.7	0.9	0.8	0.833333
30	0.7	0.9	0.9	0.833333
30	0.7	0.9	1	0.866667
30	0.7	1	0.1	0.766667
30	0.7	1	0.2	0.8
30	0.7	1	0.3	0.8
30	0.7	1	0.4	0.8
30	0.7	1	0.5	0.833333
30	0.7	1	0.6	0.833333
30	0.7	1	0.7	0.833333
30	0.7	1	0.8	0.866667
30	0.7	1	0.9	0.866667
30	0.7	1	1	0.866667
30	0.8	0.1	0.1	0.9
30	0.8	0.1	0.2	0.9
30	0.8	0.1	0.3	0.966667
30	0.8	0.1	0.4	0.966667
30	0.8	0.1	0.5	0.966667
30	0.8	0.1	0.6	0.966667
30	0.8	0.1	0.7	0.966667
30	0.8	0.1	0.8	0.966667
30	0.8	0.1	0.9	0.933333
30	0.8	0.1	1	0.933333
30	0.8	0.2	0.1	0.9
30	0.8	0.2	0.2	0.9
30	0.8	0.2	0.3	0.933333
30	0.8	0.2	0.4	0.966667
30	0.8	0.2	0.5	0.966667
30	0.8	0.2	0.6	0.966667
30	0.8	0.2	0.7	0.933333
30	0.8	0.2	0.8	0.933333
30	0.8	0.2	0.9	0.933333
30	0.8	0.2	1	0.933333
30	0.8	0.3	0.1	0.9
30	0.8	0.3	0.2	0.9
30	0.8	0.3	0.3	0.9
30	0.8	0.3	0.4	0.933333
30	0.8	0.3	0.5	0.933333
30	0.8	0.3	0.6	0.933333
30	0.8	0.3	0.7	0.933333
30	0.8	0.3	0.8	0.933333
30	0.8	0.3	0.9	0.933333
30	0.8	0.3	1	0.9
30	0.8	0.4	0.1	0.9
30	0.8	0.4	0.2	0.9
30	0.8	0.4	0.3	0.9
30	0.8	0.4	0.4	0.933333
30	0.8	0.4	0.5	0.933333
30	0.8	0.4	0.6	0.9
30	0.8	0.4	0.7	0.933333
30	0.8	0.4	0.8	0.933333
30	0.8	0.4	0.9	0.933333
30	0.8	0.4	1	0.9
30	0.8	0.5	0.1	0.866667
30	0.8	0.5	0.2	0.9
30	0.8	0.5	0.3	0.9
30	0.8	0.5	0.4	0.9
30	0.8	0.5	0.5	0.9
30	0.8	0.5	0.6	0.9
30	0.8	0.5	0.7	0.9
30	0.8	0.5	0.8	0.933333
30	0.8	0.5	0.9	0.933333
30	0.8	0.5	1	0.933333
30	0.8	0.6	0.1	0.866667
30	0.8	0.6	0.2	0.866667
30	0.8	0.6	0.3	0.9
30	0.8	0.6	0.4	0.9
30	0.8	0.6	0.5	0.866667
30	0.8	0.6	0.6	0.9
30	0.8	0.6	0.7	0.9
30	0.8	0.6	0.8	0.9
30	0.8	0.6	0.9	0.9
30	0.8	0.6	1	0.9
30	0.8	0.7	0.1	0.833333
30	0.8	0.7	0.2	0.866667
30	0.8	0.7	0.3	0.866667
30	0.8	0.7	0.4	0.9
30	0.8	0.7	0.5	0.866667
30	0.8	0.7	0.6	0.866667
30	0.8	0.7	0.7	0.866667
30	0.8	0.7	0.8	0.9
30	0.8	0.7	0.9	0.866667
30	0.8	0.7	1	0.866667
30	0.8	0.8	0.1	0.8
30	0.8	0.8	0.2	0.833333
30	0.8	0.8	0.3	0.866667
30	0.8	0.8	0.4	0.866667
30	0.8	0.8	0.5	0.866667
30	0.8	0.8	0.6	0.866667
30	0.8	0.8	0.7	0.866667
30	0.8	0.8	0.8	0.866667
30	0.8	0.8	0.9	0.866667
30	0.8	0.8	1	0.866667
30	0.8	0.9	0.1	0.8
30	0.8	0.9	0.2	0.8
30	0.8	0.9	0.3	0.8
30	0.8	0.9	0.4	0.833333
30	0.8	0.9	0.5	0.866667
30	0.8	0.9	0.6	0.866667
30	0.8	0.9	0.7	0.866667
30	0.8	0.9	0.8	0.833333
30	0.8	0.9	0.9	0.866667
30	0.8	0.9	1	0.833333
30	0.8	1	0.1	0.766667
30	0.8	1	0.2	0.8
30	0.8	1	0.3	0.8
30	0.8	1	0.4	0.8
30	0.8	1	0.5	0.833333
30	0.8	1	0.6	0.866667
30	0.8	1	0.7	0.866667
30	0.8	1	0.8	0.833333
30	0.8	1	0.9	0.833333
30	0.8	1	1	0.833333
30	0.9	0.1	0.1	0.866667
30	0.9	0.1	0.2	0.9
30	0.9	0.1	0.3	0.966667
30	0.9	0.1	0.4	0.966667
30	0.9	0.1	0.5	0.966667
30	0.9	0.1	0.6	0.966667
30	0.9	0.1	0.7	0.966667
30	0.9	0.1	0.8	0.966667
30	0.9	0.1	0.9	0.966667
30	0.9	0.1	1	0.933333
30	0.9	0.2	0.1	0.9
30	0.9	0.2	0.2	0.9
30	0.9	0.2	0.3	0.933333
30	0.9	0.2	0.4	0.966667
30	0.9	0.2	0.5	0.966667
30	0.9	0.2	0.6	0.966667
30	0.9	0.2	0.7	0.933333
30	0.9	0.2	0.8	0.933333
30	0.9	0.2	0.9	0.933333
30	0.9	0.2	1	0.933333
30	0.9	0.3	0.1	0.9
30	0.9	0.3	0.2	0.9
30	0.9	0.3	0.3	0.9
30	0.9	0.3	0.4	0.933333
30	0.9	0.3	0.5	0.933333
30	0.9	0.3	0.6	0.966667
30	0.9	0.3	0.7	0.933333
30	0.9	0.3	0.8	0.933333
30	0.9	0.3	0.9	0.933333
30	0.9	0.3	1	0.933333
30	0.9	0.4	0.1	0.9
30	0.9	0.4	0.2	0.9
30	0.9	0.4	0.3	0.9
30	0.9	0.4	0.4	0.933333
30	0.9	0.4	0.5	0.933333
30	0.9	0.4	0.6	0.933333
30	0.9	0.4	0.7	0.933333
30	0.9	0.4	0.8	0.933333
30	0.9	0.4	0.9	0.933333
30	0.9	0.4	1	0.933333
30	0.9	0.5	0.1	0.866667
30	0.9	0.5	0.2	0.9
30	0.9	0.5	0.3	0.9
30	0.9	0.5	0.4	0.9
30	0.9	0.5	0.5	0.933333
30	0.9	0.5	0.6	0.933333
30	0.9	0.5	0.7	0.9
30	0.9	0.5	0.8	0.933333
30	0.9	0.5	0.9	0.933333
30	0.9	0.5	1	0.933333
30	0.9	0.6	0.1	0.866667
30	0.9	0.6	0.2	0.866667
30	0.9	0.6	0.3	0.9
30	0.9	0.6	0.4	0.9
30	0.9	0.6	0.5	0.9
30	0.9	0.6	0.6	0.9
30	0.9	0.6	0.7	0.9
30	0.9	0.6	0.8	0.9
30	0.9	0.6	0.9	0.9
30	0.9	0.6	1	0.933333
30	0.9	0.7	0.1	0.833333
30	0.9	0.7	0.2	0.866667
30	0.9	0.7	0.3	0.866667
30	0.9	0.7	0.4	0.9
30	0.9	0.7	0.5	0.9
30	0.9	0.7	0.6	0.866667
30	0.9	0.7	0.7	0.9
30	0.9	0.7	0.8	0.9
30	0.9	0.7	0.9	0.9
30	0.9	0.7	1	0.9
30	0.9	0.8	0.1	0.833333
30	0.9	0.8	0.2	0.866667
30	0.9	0.8	0.3	0.866667
30	0.9	0.8	0.4	0.9
30	0.9	0.8	0.5	0.9
30	0.9	0.8	0.6	0.866667
30	0.9	0.8	0.7	0.866667
30	0.9	0.8	0.8	0.866667
30	0.9	0.8	0.9	0.9
30	0.9	0.8	1	0.866667
30	0.9	0.9	0.1	0.8
30	0.9	0.9	0.2	0.833333
30	0.9	0.9	0.3	0.833333
30	0.9	0.9	0.4	0.866667
30	0.9	0.9	0.5	0.866667
30	0.9	0.9	0.6	0.866667
30	0.9	0.9	0.7	0.866667
30	0.9	0.9	0.8	0.866667
30	0.9	0.9	0.9	0.866667
30	0.9	0.9	1	0.866667
30	0.9	1	0.1	0.766667
30	0.9	1	0.2	0.8
30	0.9	1	0.3	0.8
30	0.9	1	0.4	0.833333
30	0.9	1	0.5	0.833333
30	0.9	1	0.6	0.866667
30	0.9	1	0.7	0.866667
30	0.9	1	0.8	0.866667
30	0.9	1	0.9	0.833333
30	0.9	1	1	0.866667
30	1	0.1	0.1	0.866667
30	1	0.1	0.2	0.9
30	1	0.1	0.3	0.966667
30	1	0.1	0.4	0.966667
30	1	0.1	0.5	0.966667
30	1	0.1	0.6	0.966667
30	1	0.1	0.7	0.966667
30	1	0.1	0.8	0.966667
30	1	0.1	0.9	0.966667
30	1	0.1	1	0.966667
30	1	0.2	0.1	0.9
30	1	0.2	0.2	0.9
30	1	0.2	0.3	0.933333
30	1	0.2	0.4	0.966667
30	1	0.2	0.5	0.966667
30	1	0.2	0.6	0.966667
30	1	0.2	0.7	0.966667
30	1	0.2	0.8	0.933333
30	1	0.2	0.9	0.933333
30	1	0.2	1	0.933333
30	1	0.3	0.1	0.9
30	1	0.3	0.2	0.9
30	1	0.3	0.3	0.9
30	1	0.3	0.4	0.933333
30	1	0.3	0.5	0.933333
30	1	0.3	0.6	0.966667
30	1	0.3	0.7	0.966667
30	1	0.3	0.8	0.933333
30	1	0.3	0.9	0.933333
30	1	0.3	1	0.933333
30	1	0.4	0.1	0.9
30	1	0.4	0.2	0.9
30	1	0.4	0.3	0.9
30	1	0.4	0.4	0.933333
30	1	0.4	0.5	0.933333
30	1	0.4	0.6	0.933333
30	1	0.4	0.7	0.933333
30	1	0.4	0.8	0.933333
30	1	0.4	0.9	0.933333
30	1	0.4	1	0.933333
30	1	0.5	0.1	0.866667
30	1	0.5	0.2	0.9
30	1	0.5	0.3	0.9
30	1	0.5	0.4	0.9
30	1	0.5	0.5	0.933333
30	1	0.5	0.6	0.933333
30	1	0.5	0.7	0.933333
30	1	0.5	0.8	0.933333
30	1	0.5	0.9	0.933333
30	1	0.5	1	0.933333
30	1	0.6	0.1	0.866667
30	1	0.6	0.2	0.9
30	1	0.6	0.3	0.9
30	1	0.6	0.4	0.9
30	1	0.6	0.5	0.9
30	1	0.6	0.6	0.9
30	1	0.6	0.7	0.9
30	1	0.6	0.8	0.9
30	1	0.6	0.9	0.9
30	1	0.6	1	0.933333
30	1	0.7	0.1	0.866667
30	1	0.7	0.2	0.866667
30	1	0.7	0.3	0.9
30	1	0.7	0.4	0.9
30	1	0.7	0.5	0.9
30	1	0.7	0.6	0.9
30	1	0.7	0.7	0.9
30	1	0.7	0.8	0.9
30	1	0.7	0.9	0.9
30	1	0.7	1	0.9
30	1	0.8	0.1	0.833333
30	1	0.8	0.2	0.866667
30	1	0.8	0.3	0.866667
30	1	0.8	0.4	0.9
30	1	0.8	0.5	0.9
30	1	0.8	0.6	0.866667
30	1	0.8	0.7	0.866667
30	1	0.8	0.8	0.9
30	1	0.8	0.9	0.9
30	1	0.8	1	0.9
30	1	0.9	0.1	0.8
30	1	0.9	0.2	0.866667
30	1	0.9	0.3	0.866667
30	1	0.9	0.4	0.866667
30	1	0.9	0.5	0.9
30	1	0.9	0.6	0.866667
30	1	0.9	0.7	0.866667
30	1	0.9	0.8	0.866667
30	1	0.9	0.9	0.866667
30	1	0.9	1	0.9
30	1	1	0.1	0.8
30	1	1	0.2	0.833333
30	1	1	0.3	0.833333
30	1	1	0.4	0.866667
30	1	1	0.5	0.866667
30	1	1	0.6	0.866667
30	1	1	0.7	0.866667
30	1	1	0.8	0.866667
30	1	1	0.9	0.866667
[truncated: 2,001 more rows]
