# Supplementary material for: Prioritizing cancer-related microRNAs by integrating microRNA and mRNA datasets
Source: Sci Rep. 2016 Oct 13;6:35350. doi: 10.1038/srep35350 (PMC5062133; doi:10.1038/srep35350)
Supplement: Supplementary Table 19 [file srep35350-s20.xls]

## Sheet: GBM
Rank	miRNA	HMDD	Evidence Sentence	Citation	Reference
1	miR-22	O	1. Correlation between miRNA expression changes and alteration in mRNA level of different glioma cells after PUFA or temozolomide treatment 2. miR-22 inhibits the proliferation, motility, and invasion of human glioblastoma cells by directly targeting SIRT1	36 0	Faragó et al. Chen et al.,
2,7	miR-9*/9	O	1. CAMTA1 is a novel tumor suppressor regulated by miR-9/9* in glioblastoma stem cells 2. Collectively, these data suggest a novel regulatory mechanism by which ΔEGFR suppression of miR-9 upregulates FOXP1 to increase tumorigenicity 3. microRNA-9 (miR-9) has been found to be upregulated along with tumor progression of gliomas by microarray-based expression profiling,	89 12 10	Schraivogel et al. Gomez et al. Wu et al.
3,10	miR-181a/181a*	O	1. hsa-mir-181a and hsa-mir-181b function as tumor suppressors in human glioma cells 2. MiR-181a regulates blood-tumor barrier permeability by targeting Krüppel-like factor 6	317 4	Shi et al Ma et al.
4	miR-21	O	1. MicroRNA-21 is an antiapoptotic factor in human glioblastoma cells 2. MicroRNA 21 Promotes Glioma Invasion by Targeting Matrix Metalloproteinase Regulators 3. Downregulation of miR-21 inhibits EGFR pathway and suppresses the growth of human glioblastoma cells independent of PTEN status 4. Downregulation of Pdcd4 by mir-21 facilitates glioblastoma proliferation in vivo. 5. MicroRNA-21 promotes …	2242 689 234 88 29	Chan et al. Gabriely et al. Zhou et al. Gaur et al. Yang et al.
5	miR-93	O	1. MicroRNA miR-93 promotes tumor growth and angiogenesis by targeting integrin-β8	187	Fang, L., et al.
6	miR-34a	O	1. MicroRNA-34a inhibits glioblastoma growth by targeting multiple oncogenes. 2. MicroRNA-34a is tumor suppressive in brain tumors and glioma stem cells. 3. MicroRNA-34a: a novel tumor suppressor in p53-mutant glioma cell line U251. 4. MiR-34a Repression in Proneural Malignant Gliomas Upregulates Expression of Its Target PDGFRA and Promotes Tumorigenesis 5. miR-34a functions as a tumor suppressor…	366 216 73 68 38 29	Li et al Guessous et al Luan et al. Silber et al. Yin et al. Rathod et al
8	miR-29a	O	1. Over-expression of miR-29a/29b promotes apoptosis of GICs (GBM initiating cells) by inhibiting MCL1 protein expression 2. Heat shock protein 47 regulated by miR-29a to enhance glioma tumor growth and invasion.	19 10	Aldaz et al Zhao et al.
9	miR-30a-5p	O	1. MiR-30a-5p antisense oligonucleotide suppresses glioma cell growth by targeting SEPT7 2. PRDM1 is directly targeted by miR-30a-5p and modulates the Wnt/β-catenin pathway in a Dkk1-dependent manner during glioma growth	28 14	Wang et al. Jia et al.
11	miR-125b	O	1. miR-125b regulates the proliferation of glioblastoma stem cells by targeting E2F2 2. MiR-125b acts as an oncogene in glioblastoma cells and inhibits cell apoptosis through p53 and p38MAPK-independent pathways	44 21	Wu et al. Wu et al.
12	miR-30c	O	1. Effect of miR-21 and miR-30b/c on TRAIL-induced apoptosis in glioma cells 2. The role of microRNA-30c in the self-renewal and differentiation of C6 glioma cells	57 3	Quintavalle et al Chao et al
13	miR-222	O	1. MiR-221 and miR-222 target PUMA to induce cell survival in glioblastoma 2. MiR-221/222 overexpession in human glioblastoma increases invasiveness by targeting the protein phosphate PTPμ 3. High level of miR-221/222 confers increased cell invasion and poor prognosis in glioma	192 92 62	Zhang et al. Quintavalle et al. Zhang et al.
14,18	miR-17-5p/3p	O	1. Our results show that both miR-17-5p and miR-20a are upregulated in GBMs with higher expression correlating with increased survival. In good correlation with our data, lower expression of E2F1, a target of miR-20a and cyclin D1, a target of both miR-20a and miR-17 was found to predict longer survival in gliomas 2. Stress response of glioblastoma cells mediated by miR-17-5p targeting PTEN and t…	52 58	Srinivasan et al. Li et al.
15	miR-106a	O	1. MiR-106a inhibits glioma cell growth by targeting E2F1 independent of p53 status 2. Oncogenic miR-20a and miR-106a enhance the invasiveness of human glioma stem cells by directly targeting TIMP-2. 3. Decreased miR-106a inhibits glioma cell glucose uptake and proliferation by targeting SLC2A3 in GBM	46 20 13	Yang et al. Wang et al. Dai et al.
16	miR-181d	O	1. miR-181d: a predictive glioblastoma biomarker that downregulates MGMT expression.. 2. MiR-181d acts as a tumor suppressor in glioma by targeting K-ras and Bcl-2 3. Identification of a Core miRNA-Pathway Regulatory Network in Glioma by Therapeutically Targeting miR-181d, miR-21, miR-23b, β-Catenin, CBP, and STAT3	83 45 11	Zhang et al. Wang et al. Ronghong et al.
17	miR-15b	O	1. MiR-15b and miR-152 reduce glioma cell invasion and angiogenesis via NRP-2 and MMP-3 2. MiR-15b targets cyclin D1 to regulate proliferation and apoptosis in glioma cells	43 12	Zheng et al Sun, et al.
19	Let-7f	X	1. Let-7f Inhibits Glioma Cell Proliferation, Migration, and Invasion by Targeting Periostin	8	Yan et al.
20	Let-7a	O	1. Overexpressed let-7a inhibits glioma cell malignancy by directly targeting K-ras, independently of PTEN 2. The role of Myc and let-7a in glioblastoma, glucose metabolism and response to therapy	17 2	Wang et al. Wang et al.
