# Supplementary material for: Prioritizing cancer-related microRNAs by integrating microRNA and mRNA datasets
Source: Sci Rep. 2016 Oct 13;6:35350. doi: 10.1038/srep35350 (PMC5062133; doi:10.1038/srep35350)
Supplement: Supplementary Table 20 [file srep35350-s21.xls]

## Sheet: OV (Microarray)
Rank	miRNA	HMDD	Evidence Sentence	Citation	Reference
1	let-7b	O	1. Lower expression (HMDD)	613	Nam et al
2	miR-30c	O	1. Expression of four miRNAs (miR-30c, 30d, 30e-3p, and 370) was significantly different between benign neoplasms and ovarian carcinoma 2. MicroRNA-30c-2* expressed in ovarian cancer cells suppresses growth factor-induced cellular proliferation and downregulates the oncogene BCL9	51 28	Lee et al. Jia et al.
3, 14	miR-21	O	1. MicroRNA-21 promotes the cell proliferation, invasion and migration abilities in ovarian epithelial carcinomas through inhibiting the expression of PTEN protein 2. The inhibition of miR-21 promotes apoptosis and chemosensitivity in ovarian cancer 3. it was found that exosomes isolated from serum of ovarian cancer expressed higher levels of miR-21, -141, -200a, 200b, 200c, 203, 205, and -214 wh…	112 41 32	Lou et al. Chan et al. Shapira, et al.
4	miR-29a	O	1. Contrary to the published ovarian cancer profiles, we have demonstrated significant over-expression of mir-29a and mir-126 in the sera from ovarian cancer patients. 2. Our data show that downregulation of miR-29 increases cisplatin resistance in ovarian cancer cells.	543 26	Resnick et al. PN et al.
5	miR-29b	O	1. Downregulation of miR-29 contributes to cisplatin resistance of ovarian cancer cells 2. Involvement of miR-29b signaling in the sensitivity to chemotherapy in patients with ovarian carcinoma 3. MicroRNA-29B (mir-29b) regulates the Warburg effect in ovarian cancer by targeting AKT2 and AKT3	24 5 0	Yu et al. Dai, et al. Teng et al.
6	miR-93	O	1. In an ovarian cancer cell line OV2008 stably transfected with miR-93 and mock cells, we detected increased cell survival in the miR-93-transfected cells 2. Involvement of microRNA-93, a new regulator of PTEN/Akt signaling pathway, in regulation of chemotherapeutic drug cisplatin chemosensitivity in ovarian cancer cells	187 97	Fang et al. Fu et al
7	miR-22	O	1. An inhibitory effect of miR-22 on cell migration and invasion in ovarian cancer 2. Down-regulated miR-22 as predictive biomarkers for prognosis of epithelial ovarian cancer	60 8	Li et al. Wan et al.
8	miR-17	O	1. MicroRNA-17 promotes normal ovarian cancer cells to cancer stem cells development via suppression of the LKB1-p53-p21/WAF1 pathway. 2. MiR-17-5p up-regulates YES1 to modulate the cell cycle progression and apoptosis in ovarian cancer cell lines 3. Berberine Sensitizes Human Ovarian Cancer Cells to Cisplatin Through miR-93/PTEN/Akt Signaling Pathway	4 4 3	Liu, Te, et al Li, Lan, et al. Chen et al.
9	miR-181a-2*	X	1. microRNA-181a has a critical role in ovarian cancer progression through the regulation of the epithelial–mesenchymal transition	58	Parikh et al
10	miR-130a	O	1. Altered microRNA expression in cisplatin-resistant ovarian cancer cells and upregulation of miR-130a associated with MDR1/P-glycoprotein-mediated drug resistance.	61	Yang et al.
11	miR-20a	O	1. Studies have implicated the overexpression of miR-20a in proliferation and invasion in the OVCAR3 cell line, whereas the downregulation of miR-20a has been shown to lead to the suppression of proliferation and invasion. 2. miR-20a promotes proliferation and invasion by targeting APP in human ovarian cancer cells 3. Ovarian tumor-associated microRNA-20a decreases natural killer cell cytotoxicit…	120 67 5	Mogilyansky et al. Xie et al. Fan et al.
12	miR-142-3p	X	1. Our results show that miRNA expression is associated with altered expression profiles of genes in R and methylated sites in M. The hsamiR-142 miRNA is the best representative of this signature for all cancer	16	Andreopoulos et al.
13	miR-125b	O	1. MiR-125b targets BCL3 and suppresses ovarian cancer proliferation 2. Roles and Mechanism of miR-199a and miR-125b in Tumor Angiogenesis 3. MicroRNAs 125a and 125b inhibit ovarian cancer cells through post-transcriptional inactivation of EIF4EBP1.	87 50 0	Guan et al. He et al. Lee et al.
15	miR-24	X	1. By applying this approach, miR-24 was identified for the first time to be functionally associated with ovarian cancer.	1	Yuan et al.
16	miR-29c	X	1. Downregulation of miR-29 contributes to cisplatin resistance of ovarian cancer cells	24	Yu et al
17	miR-30e*	O	1. Expression of four miRNAs (miR-30c, 30d, 30e-3p, and 370) was significantly different between benign neoplasms and ovarian carcinom 2. The expression of miR-30a* and miR-30e* is associated with a dualistic model for grading ovarian papillary serious carcinoma	51 1	Lee et al. Wang et all.
18	miR-16	O	1. MiR-15a and MiR-16 control Bmi-1 expression in ovarian cancer. 2. miR-15 and miR-16 Are Direct Transcriptional Targets of E2F1 that Limit E2F-Induced Proliferation by Targeting Cyclin E	165 102	Bhattacharya et al. Ofir et al.
19	miR-27a	O	1. MiR-27a modulates MDR1/P-glycoprotein expression by targeting HIPK2 in human ovarian cancer cells 2. Oncogenic microRNA-27a is a target for genistein in ovarian cancer cells	127 29	Li et al. Xu et al.
20	miR-30b	O	1. copy number gain (HMDD) 2. Compared with presurgical plasma samples from women diagnosed with ovarian cancer, miR-106a, miR-126, miR-146a, miR-150, miR-16, miR-17, miR-19b, miR-20a, miR-223, miR-24, and miR-92a had at least a 10-fold elevation in expression, while miR-106b, miR-191, miR-193a-5p, miR-30b, miR-30a- 5p, miR-30c, miR-320, and miR-328 were significantly elevated but to a lesser deg…	874 33	Zhang, et al. Shapira et al.
