# Supplementary material for: Prioritizing cancer-related microRNAs by integrating microRNA and mRNA datasets
Source: Sci Rep. 2016 Oct 13;6:35350. doi: 10.1038/srep35350 (PMC5062133; doi:10.1038/srep35350)
Supplement: Supplementary Table 21 [file srep35350-s22.xls]

## Sheet: OV (RNA-Seq)
Rank	miRNA	HMDD	Evidence Sentence	Citation	Reference
1	miR-181a-2	X	1. microRNA-181a has a critical role in ovarian cancer progression through the regulation of the epithelial–mesenchymal transition	58	Parikh et al
2	miR-92a-2	O	1. miR-92a inhibits peritoneal dissemination of ovarian cancer cells by inhibiting integrin α5 expression.	33	Ohyagi-Hara et al.
3	miR-22	O	1. An inhibitory effect of miR-22 on cell migration and invasion in ovarian cancer 2. Down-regulated miR-22 as predictive biomarkers for prognosis of epithelial ovarian cancer	60 8	Li et al. Wan et al.
4	miR-93	O	1. In an ovarian cancer cell line OV2008 stably transfected with miR-93 and mock cells, we detected increased cell survival in the miR-93-transfected cells 2. Involvement of microRNA-93, a new regulator of PTEN/Akt signaling pathway, in regulation of chemotherapeutic drug cisplatin chemosensitivity in ovarian cancer cells	190 96	Fang et al. Fu et al.
5,6,8	let-7a-2/a-3/a-1	O	1. Hypermethylation of let-7a-3 in epithelial ovarian cancer is associated with low insulin-like growth factor-II expression and favorable prognosis. 2. a study of 211 EOC tumors showed that high LIN28B expression, low let-7a, and high IGF-II were correlated with a poorer prognosis compared with tumors with low LIN28B expression (9), consistent with a role for LIN28B in tumor growth (35	228 57	Lu et al. Permuth-Wey et al.
7	let-7e	O	1. Deregulation of let-7e in epithelial ovarian cancer promotes the development of resistance to cisplatin	24	Cai et al.
9	let-7b	O	1. Lower expression (HMDD)	613	Nam et al
10	miR-200c	O	1. Restoration of miR-200c to ovarian cancer reduces tumor burden and increases sensitivity to paclitaxel 2. MiR-200c and HuR in ovarian cancer 3. miR-200c modulates ovarian cancer cell metastasis potential by targeting zinc finger E-box-binding homeobox 2 (ZEB2) expression.	64 53 9	Cittelly et al. Prislei et al. Lu et al.
11	miR-125b-1	O	1. MiR-125b targets BCL3 and suppresses ovarian cancer proliferation 2. Roles and Mechanism of miR-199a and miR-125b in Tumor Angiogenesis 3. MicroRNAs 125a and 125b inhibit ovarian cancer cells through post-transcriptional inactivation of EIF4EBP1.	88 51 3	Guan et al. He et al. Lee et al.
12	miR-30a	O	1. An additional three miRNAs (miR-181d, miR-30a-3p, miR-532-5p) were significantly different between borderline and carcinoma tissues 2. We analysed all miRNAs for differential expression between control plasma and presurgical plasma from confirmed ovarian cancer patients. 3. Urinary microRNA-30a-5p is a potential biomarker for ovarian serous adenocarcinoma	54 32 8	Lee et al. Shapira, et al. Zhou et al.
13	miR-181a-1	X	1. microRNA-181a has a critical role in ovarian cancer progression through the regulation of the epithelial–mesenchymal transition	58	Parikh et al
14	miR-30c-2	O	1. Expression of four miRNAs (miR-30c, 30d, 30e-3p, and 370) was significantly different between benign neoplasms and ovarian carcinom 2. MicroRNA-30c-2* expressed in ovarian cancer cells suppresses growth factor-induced cellular proliferation and downregulates the oncogene BCL9	52 28	Lee et al. Jia et al.
15	miR-99b	O	1. under-expression	543	Resnick et al.
16	miR-30d	O	1. Expression of four miRNAs (miR-30c, 30d, 30e-3p, and 370) was significantly different between benign neoplasms and ovarian carcinom 2 miR-30d Blocked Transforming Growth Factor β1-Induced Epithelial-Mesenchymal Transition by Targeting Snail in Ovarian Cancer Cell	52 0	Lee et al. Ye et al.
17	miR-25	O	1. MiR-25 regulates apoptosis by targeting Bim in human ovarian cancer 2. MiR-25 promotes ovarian cancer proliferation and motility by targeting LATS2	65 17	Zhang et al. Feng et al.
18	miR-30e	O	1. Expression of four miRNAs (miR-30c, 30d, 30e-3p, and 370) was significantly different between benign neoplasms and ovarian carcinom 2. The expression of miR-30a* and miR-30e* is associated with a dualistic model for grading ovarian papillary serious carcinoma	51 1	Lee et al. Wang et al.
19	miR-26a-2	X	1. MiR-26a promotes ovarian cancer proliferation and tumorigenesis.	18	Shen et al.
20	miR-17	O	1. MicroRNA-17 promotes normal ovarian cancer cells to cancer stem cells development via suppression of the LKB1-p53-p21/WAF1 pathway. 2. MiR-17-5p up-regulates YES1 to modulate the cell cycle progression and apoptosis in ovarian cancer cell lines 3. Berberine Sensitizes Human Ovarian Cancer Cells to Cisplatin Through miR-93/PTEN/Akt Signaling Pathway	4 4 3	Liu et al. Li et al. Chen et al.
