# Supplementary material for: Prioritizing cancer-related microRNAs by integrating microRNA and mRNA datasets
Source: Sci Rep. 2016 Oct 13;6:35350. doi: 10.1038/srep35350 (PMC5062133; doi:10.1038/srep35350)
Supplement: Supplementary Table 22 [file srep35350-s23.xls]

## Sheet: Prostate Cancer
Rank	miRNA	HMDD	Evidence Sentence	Citation	Reference
1	miR-30c-2	O	1. MicroRNA-30c serves as an independent biochemical recurrence predictor and potential tumor suppressor for prostate cancer	7	Ling et al
2	miR-93	O	1. miR-93/miR-106b/miR-375-CIC-CRABP1: a novel regulatory axis in prostate cancer progression.	2	Choi et al
3	miR-30a	X	1. Metformin inhibits epithelial-mesenchymal transition in prostate cancer cells: involvement of the tumor suppressor miR30a and its target gene SOX4	10	Zhang et al.
4	miR-143	O	1. miR-143 Interferes with ERK5 Signaling, and Abrogates Prostate Cancer Progression in Mice 2. miR-143 decreases prostate cancer cells proliferation and migration and enhances their sensitivity to docetaxel through suppression of KRAS	151 112	Clapé et al Xu et al.
5	miR-200c	O	1. MiR-1 and miR-200 inhibit EMT via Slug-dependent and tumorigenesis via Slug-independent mechanisms 2. Epithelial-to-mesenchymal transition leads to docetaxel resistance in prostate cancer and is mediated by reduced expression of miR-200c and miR-20	130 81	Liu et al. Puhr et al.
6	miR-148a	O	1. MiR-148a attenuates paclitaxel resistance of hormone-refractory, drug-resistant prostate cancer PC3 cells by regulating MSK1 expression. 2. miR-148a is an androgen-responsive microRNA that promotes LNCaP prostate cell growth by repressing its target CAND1 expression	122 75	Fujita et al. Murata et al.
7	miR-17	O	1. Both mature miR-17-5p and passenger strand miR-17-3p target TIMP3 and induce prostate tumor growth and invasion 2. miR-17* Suppresses Tumorigenicity of Prostate Cancer by Inhibiting Mitochondrial Antioxidant Enzymes	60 46	Yang et al. Xu et al.
8 18	miR-181a-1/2	X	1. he fact that miR-30d, miR-181a and miR-199a-5p are down-regulated and GRP78 is up-regulated in samples of prostate, colon and bladder cancer patients, suggests that these miRNAs are clinically relevant and that all three miRNAs are required to suppress GRP78 2. MiR-181a contributes to bufalin-induced apoptosis in PC-3 prostate cancer cells 3. LEF1 targeting EMT in prostate cancer invasion is m…	48 7 1	Su et al. Zhai et al. Jiaqian et al.
9	miR-30d	O	1. we report that three miRNAs (miR-30d, miR-181a, miR-199a-5p) predicted to target GRP78 are down-regulated in prostate, colon and bladder tumors, and human cancer cell lines 2 Identification of miR-30d as a novel prognostic maker of prostate cancer	46 34	Su et al. Kobayashi et al
10,19	miR-92a-2/1	O	1. We here report that a combination of four microRNAs (miR-19b, miR-23b, miR-26a and miR-92a) promotes prostate cell proliferation by regulating PTEN and its downstream signals in vitro. 2. miR-92a family and their target genes in tumorigenesis and metastasis	35 21	Tian et al. Li et al.
11	miR-30b	X	1.. The mean expression level of miR-30a-5p (Figure 2b, left panel) and miR-30b (Figure 2b, right panel) in tumor samples are significantly lower than that of the benign tissues, consistent with an early report that demonstrated the downmodulation of miR-30 in hormone-refractory prostate cancer,38 as well as prostate CD44+ cancer stem cell population	62	Kao et al.
12	miR-27b	O	1. Androgen-regulated processing of the oncomir miR-27a, which targets Prohibitin in prostate cancer 2. The microRNA -23b/-27b Cluster Suppresses the Metastatic Phenotype of Castration-Resistant Prostate Cancer Cells	67 56	Fletcher et al. Ishteiwy et al.
13	miR-106a	O	1. The oncogenic potential of miR-106a has been reported in colon, pancreas, and prostate carcinomas in a large-scale miRNA microarray analysis	42	Huh et al.
14	miR-16-1	O	1. The miR-15a–miR-16-1 cluster controls prostate cancer by targeting multiple oncogenic activities 2. miR-15a and miR-16-1 function by targeting multiple oncogenes, including BCL2, MCL1, CCND1, and WNT3A. Down-regulation of these miRNAs has been reported in chronic lymphocytic lymphoma (CLL), pituitary adenomas, and prostate carcinoma	692 331	Bonci et al. Aqeilan et al.
15	miR-21	O	1. miR-21: an androgen receptor–regulated microRNA that promotes hormone-dependent and hormone-independent prostate cancer growth 1. miR-21: an oncomir on strike in prostate cancer	270 105	Ribas et al. Folini et al.
16	miR-182	O	1. miR-183-96-182 cluster is overexpressed in prostate tissue and regulates zinc homeostasis in prostate cells 2. Overexpressed MicroRNA-182 Promotes Proliferation and Invasion in Prostate Cancer PC-3 Cells by Down-Regulating N-myc Downstream Regulated Gene 1 (NDRG1) 3. Hypoxia-inducible miR-182 enhances HIF1α signaling via targeting PHD2 and FIH1 in prostate cancer	87 16 3	Mihelich et al. Liu et al Li et al.
17	miR-20a	O	1. Importance of miR-20a expression in prostate cancer tissue 2. miR‐20a Promotes Prostate Cancer Invasion and Migration Through Targeting ABL2	26 11	Pesta et al. Qiang et al.
20	miR-141	O	1. miR‐141 modulates androgen receptor transcriptional activity in human prostate cancer cells through targeting the small heterodimer partner protein 2. Diagnosing the miR-141 prostate cancer biomarker using nucleic acid-functionalized CdSe/ZnS QDs and telomerase	33 15	Xiao et al Jou et al.
