# Supplementary material for: Prioritizing cancer-related microRNAs by integrating microRNA and mRNA datasets
Source: Sci Rep. 2016 Oct 13;6:35350. doi: 10.1038/srep35350 (PMC5062133; doi:10.1038/srep35350)
Supplement: Supplementary Table 23 [file srep35350-s24.xls]

## Sheet: Sheet1
Rank	miRNA	HMDD	Evidence Sentence	Citation	Reference
1	mir-106b	O	1. MiR-106b expression determines the proliferation paradox of TGF-β in breast cancer cells. 2. Tumor Invasion and Metastasis Initiated by mir-106b in Breast Cancer by Targeting BRMS1 and RB. 3. Prognostic value of miR-106b expression in breast cancer patients	17 9 8	Gong et al. Pan et al. Zheng et al.
2	mir-93	O	1. MiR-93 enhances breast cancer metastasis 2. MicroRNA93 regulates proliferation and differentiation of normal and malignant breast stem cells	80 77	Fang et al. Liu et al.
3	mir-17	O	1. Mir-17-5p regulates breast cancer cell proliferation by inhibiting translation of AIB1 mRNA 2. miR-17-5p promotes human breast cancer cell migration and invasion through suppression of HBP1	423 97	Hossain et al.
4	mir-30a	O	1. MicroRNA-30a suppresses breast tumor growth and metastasis by targeting metadherin. 2. MicroRNA miR-30 family regulates non-attachment growth of breast cancer cells	48 46	Zhang et al. Ouzounova et al.
5	mir-30e	X	1. Mir-30 reduction maintains self-renewal and inhibits apoptosis in breast tumor-initiating cells. 2. MicroRNA miR-30 family regulates non-attachment growth of breast cancer cells	214 30	Yu et al. Ouzounova et al.
6	mir-181a-2	O	1. TGF-β upregulates miR-181a expression to promote breast cancer metastasis 2. Oncogenic miR-181a/b affect the DNA damage response in aggressive breast cancer	114 55	Taylor et al. Bisso et al.
7	mir-92a-2	O	1. Circulating microRNA-92a and microRNA-21 as novel minimally invasive biomarkers for primary breast cancer 2. Downregulation of miR-92a is associated with aggressive breast cancer features and increased tumour macrophage infiltration	101 37	Si et al. Nilsson et al.
8	mir-20a	O	1. Differential distribution of miR-20a and miR-20b may underly metastatic heterogeneity of breast cancers	20	Wu et al.
9	mir-22	O	1. miR-22 overexpression leads to a reduction of ERα levels, at least in part by inducing mRNA degradation, and compromises estrogen signaling, as exemplified by its inhibitory impact on the ERα-dependent proliferation of breast cancer cells 2. Our findings implicate miR-22 as a crucial epigenetic modifier and promoter of EMT and breast cancer stemness toward metastasis.	176 167	Pandey et al.. .Song et al.
10	let-7i	O	1. let-7 regulates self renewal and tumorigenicity of breast cancer cells	1565	Yu et al.
11	mir-21	O	1. MicroRNA miR-21 overexpression in human breast cancer is associated with advanced clinical stage, lymph node metastasis and patient poor prognosis. 2. Knockdown of miR-21 in human breast cancer cell lines inhibits proliferation, in vitro migration and in vivotumor growth 3. MicroRNA-21 regulates breast cancer invasion partly by targeting tissue inhibitor of metalloproteinase 3 expression 4. Cl…	737 159 140 99	Yan et al Song et al. Yan et al. Huang et la.
12	mir-16-1	O	1. miR-16-1 germline mutation not only had been diagnosed earlier with breast cancer but also her mother died of CLL and her sister of breast cancer 2. Downregulation of the tumor-suppressor miR-16 via progestin-mediated oncogenic signaling contributes to breast cancer development	325 48	Aqeilan et al. Rivas et al.
13	mir-25	O	1. Interestingly, several miRs (including miR-25 and the miR-17–92 cluster) previously associated with aggressive basal breast cancer are highly expressed during puberty and gestation 2. MicroRNA-25 regulates chemoresistance-associated autophagy in breast cancer cells, a process modulated by the natural autophagy inducer isoliquiritigenin	85 43	Le et al. Wang et al.
14	mir-10b	O	1. Tumour invasion and metastasis initiated by microRNA-10b in breast cancer 2. MicroRNA-10b and breast cancer metastasis 3. Role of miR-10b in breast cancer metastasis	1995 113 79	Ma et al. Gee et al. Ma et al.
15	mir-30c-2	O	1 MicroRNA-30c inhibits human breast tumour chemotherapy resistance by regulating TWF1 and IL-11. 2. MicroRNA miR-30 family regulates non-attachment growth of breast cancer cells	73 46	Bockhorn, et al. Ouzounova et al.
16	mir-148a	O	1. a novel miR-148a/152-DNMT1 regulatory circuit and reveal that miR-148a and miR-152 act as tumor suppressors by targeting IGF-IR and IRS1, and that restoration of miR-148a/152 expression may provide a strategy for therapeutic application to treat BC patients. 2. This information would be helpful for targeting the miR-148a/ERBB3 pathway for breast cancer prevention and treatment in the future.	83 21	Qing et al. Yu et al.
17	mir-200c	O	1. MicroRNA-200c Represses Migration and Invasion of Breast Cancer Cells by Targeting Actin-Regulatory Proteins FHOD1 and PPM1F 2. miR-200c Sensitizes Breast Cancer Cells to Doxorubicin Treatment by Decreasing TrkB and Bmi1 Expression	101 47	Jurmeister et al. Kopp et al
18	mir-146b	O	1. Down-regulation of BRCA1 expression by miR-146a and miR-146b-5p in triple negative sporadic breast cancers 2 .Higher expression of miR-146b was positively correlated with patient survival in breast cancer subtypes with increased IL6 expression and STAT3 phosphorylation 3. Associations of miR-146a and miR-146b expression and breast cancer in very young women	146 42 2	Garcia et al. Xiang et al. Li et al.
19	miR-505	O	1. miR-505 inhibits cell growth by inducing apoptotic cell death in MCF7-ADR cells	43	Yamamoto et al.
20	let-7b	O	1. let-7 regulates self renewal and tumorigenicity of breast cancer cells	1565	Yu et al.
